# Supplementary material for: Copper(II) Complexes with 2,2′:6′,2″-Terpyridine Derivatives Displaying Dimeric Dichloro−μ–Bridged Crystal Structure: Biological Activities from 2D and 3D Tumor Spheroids to In Vivo Models
Source: J Med Chem. 2024 Mar 22;67(7):5813–36. doi: 10.1021/acs.jmedchem.4c00119 (PMC11017252; doi:10.1021/acs.jmedchem.4c00119)
Supplement: Supplementary file 2 — jm4c00119_si_002.csv [file jm4c00119_si_002.csv]

Compound_ID	SMILES	IC50 HCT116 (uM)	IC50 HCT116-DoxR (uM)	IC50 A2780 (uM)	IC50 Fibroblasts (uM)
[Cu2Cl2(4'-(1-naphthyl)-terpy)2](PF6)2 (1)	F[P-](F)(F)(F)(F)F.F[P-](F)(F)(F)(F)F.C13=CC(C%14=C(C=CC=C%15)C%15=CC=C%14)=CC(C5=[N]4C=CC=C5)=[N]1[Cu]4([Cl][Cu]89%11[N]6=CC=CC=C6C7=CC(C%12=C(C=CC=C%13)C%13=CC=C%12)=CC(C%10=[N]9C=CC=C%10)=[N]78)([Cl]%11)[N]2=CC=CC=C23	0.16 ± 0.01	0.12 ± 0.01	0.80 ± 0.05	3.04 ± 0.02
[Cu2Cl2(4'-(4-quinolyl)-terpy)2](PF6)2 (2)	F[P-](F)(F)(F)(F)F.F[P-](F)(F)(F)(F)F.C13=CC(C%14=C(C=CC=C%15)C%15=NC=C%14)=CC(C5=[N]4C=CC=C5)=[N]1[Cu]4([Cl][Cu]89%11[N]6=CC=CC=C6C7=CC(C%12=C(C=CC=C%13)C%13=NC=C%12)=CC(C%10=[N]9C=CC=C%10)=[N]78)([Cl]%11)[N]2=CC=CC=C23	0.31 ± 0.01	0.25 ± 0.02	0.54 ± 0.07	31.36 ± 0.02
[Cu2Cl2(4'-(4-methoxy-1-naphthyl)-terpy)2](PF6)2 (3)	COC1=C%13C(C=CC=C%13)=C(C2=CC(C3=[N]6C=CC=C3)=[N]5C(C4=CC=CC=[N]4[Cu]%1256[Cl][Cu]9%10([Cl]%12)[N]7=CC=CC=C7C8=CC(C%14=C(C=CC=C%15)C%15=C(OC)C=C%14)=CC(C%11=[N]%10C=CC=C%11)=[N]89)=C2)C=C1.F[P-](F)(F)(F)(F)F.F[P-](F)(F)(F)(F)F	0.13 ± 0.02	0.15 ± 0.01	0.66 ± 0.07	6.24 ± 0.03
[Cu2Cl2(4'-(4	7-dimethoxy-1-naphthyl)-terpy)2](PF6)2 (4)	COC2=CC1=C(C3=CC(C4=[N]7C=CC=C4)=[N]6C(C5=CC=CC=[N]5[Cu]([Cl]%13)67[Cl][Cu]%10%11%13[N]8=CC=CC=C8C9=CC(C%14=C(C=C(OC)C=C%15)C%15=C(OC)C=C%14)=CC(C%12=[N]%11C=CC=C%12)=[N]9%10)=C3)C=CC(OC)=C1C=C2.F[P-](F)(F)(F)(F)F.F[P-](F)(F)(F)(F)F	0.15 ± 0.04	0.16 ± 0.01	0.49 ± 0.10	2.64 ± 0.10
Cu2Cl2(4'-(2-furanyl)-terpy)2](PF6)2 (5)	F[P-](F)(F)(F)(F)F.F[P-](F)(F)(F)(F)F.C13=CC(C%12=CC=CO%12)=CC(C5=[N]4C=CC=C5)=[N]1[Cu]4([Cl][Cu]89%11[N]6=CC=CC=C6C7=CC(C%13=CC=CO%13)=CC(C%10=[N]9C=CC=C%10)=[N]78)([Cl]%11)[N]2=CC=CC=C23	0.26 ± 0.03	0.22 ± 0.01	0.79 ± 0.05	12.57 ± 0.02
[Cu2Cl2(4'-(2-thiophenyl)-terpy)2](PF6)2 (6)	F[P-](F)(F)(F)(F)F.F[P-](F)(F)(F)(F)F.C13=CC(C%12=CC=CS%12)=CC(C5=[N]4C=CC=C5)=[N]1[Cu]4([Cl][Cu]89%11[N]6=CC=CC=C6C7=CC(C%13=CC=CS%13)=CC(C%10=[N]9C=CC=C%10)=[N]78)([Cl]%11)[N]2=CC=CC=C23	0.15 ± 0.08	0.34 ± 0.02	1.00 ± 0.07	8.45 ± 0.03
[Cu2Cl2(4'-(2-pyridynyl)-terpy)2](PF6)2 (7)	F[P-](F)(F)(F)(F)F.F[P-](F)(F)(F)(F)F.C13=CC(C%13=NC=CC=C%13)=CC(C5=[N]4C=CC=C5)=[N]1[Cu]4([Cl][Cu]89%11[N]6=CC=CC=C6C7=CC(C%12=NC=CC=C%12)=CC(C%10=[N]9C=CC=C%10)=[N]78)([Cl]%11)[N]2=CC=CC=C23	0.23 ± 0.01	0.19 ± 0.01	1.13 ± 0.20	16.08 ± 0.05
[Cu2Cl2(4'-(N-ethyl-9H-carbazol-3-yl)-terpy)2](PF6)2 (8)	F[P-](F)(F)(F)(F)F.F[P-](F)(F)(F)(F)F.CCN1C%14=C(C=CC=C%14)C2=C1C=CC(C3=CC(C4=[N]7C=CC=C4)=[N]6C(C5=CC=CC=[N]5[Cu]([Cl]%13)67[Cl][Cu]%10%11%13[N]8=CC=CC=C8C9=CC(C%15=CC(C(C=CC=C%17)=C%17N%16CC)=C%16C=C%15)=CC(C%12=[N]%11C=CC=C%12)=[N]9%10)=C3)=C2	0.10 ± 0.03	0.19 ± 0.06	0.37 ± 0.06	7.36 ± 0.04
