# Supplementary material for: Copper(II) Complexes with 2,2′:6′,2″-Terpyridine Derivatives Displaying Dimeric Dichloro−μ–Bridged Crystal Structure: Biological Activities from 2D and 3D Tumor Spheroids to In Vivo Models
Source: J Med Chem. 2024 Mar 22;67(7):5813–36. doi: 10.1021/acs.jmedchem.4c00119 (PMC11017252; doi:10.1021/acs.jmedchem.4c00119)
Supplement: Supplementary file 3 — jm4c00119_si_003.cif [file jm4c00119_si_003.cif]

data_cucl2t1pf6_autored
# start Validation Reply Form
_vrf_PLAT910_cucl2t1pf6_autored
;
PROBLEM: Missing # of FCF Reflection(s) Below Theta(Min).         14 Note  
RESPONSE: Some low-angle reflections are missing due to the beamstop. 
However, the data completeness is 99.7% to theta 25.048, 
which is fully sufficient for a good refinement of the structure.
;
# end Validation Reply Form

_audit_creation_date               2022-05-10
_audit_creation_method
;
Olex2 1.5
(compiled 2022.04.07 svn.rca3783a0 for OlexSys, GUI svn.r6498)
;
_shelx_SHELXL_version_number       '2018/3'
_audit_contact_author_address      ?
_audit_contact_author_email        ?
_audit_contact_author_name         ''
_audit_contact_author_phone        ?
_publ_contact_author_id_orcid      ?
_publ_section_references
;
Dolomanov, O.V., Bourhis, L.J., Gildea, R.J, Howard, J.A.K. & Puschmann, H.
 (2009), J. Appl. Cryst. 42, 339-341.

Sheldrick, G.M. (2008). Acta Cryst. A64, 112-122.

Sheldrick, G.M. (2015). Acta Cryst. C71, 3-8.
;
_chemical_name_common              ?
_chemical_name_systematic          ?
_chemical_formula_moiety           '2(C25 H17 Cl Cu N3), 2(F6 P)'
_chemical_formula_sum              'C50 H34 Cl2 Cu2 F12 N6 P2'
_chemical_formula_weight           1206.75
_chemical_melting_point            ?
_chemical_oxdiff_formula           'C30 H26 N3 Cl1 P1 F6 Cu1'
loop_
  _atom_type_symbol
  _atom_type_description
  _atom_type_scat_dispersion_real
  _atom_type_scat_dispersion_imag
  _atom_type_scat_source
 'C' 'C' 0.0033 0.0016 'International Tables Vol C Tables 4.2.6.8 and 6.1.1.4'
 'H' 'H' 0.0000 0.0000 'International Tables Vol C Tables 4.2.6.8 and 6.1.1.4'
 'Cl' 'Cl' 0.1484 0.1585 'International Tables Vol C Tables 4.2.6.8 and 6.1.1.4'
 'Cu' 'Cu' 0.3201 1.2651 'International Tables Vol C Tables 4.2.6.8 and 6.1.1.4'
 'F' 'F' 0.0171 0.0103 'International Tables Vol C Tables 4.2.6.8 and 6.1.1.4'
 'N' 'N' 0.0061 0.0033 'International Tables Vol C Tables 4.2.6.8 and 6.1.1.4'
 'P' 'P' 0.1023 0.0942 'International Tables Vol C Tables 4.2.6.8 and 6.1.1.4'

_shelx_space_group_comment
;
The symmetry employed for this shelxl refinement is uniquely defined
by the following loop, which should always be used as a source of
symmetry information in preference to the above space-group names.
They are only intended as comments.
;
_space_group_crystal_system        'monoclinic'
_space_group_IT_number             14
_space_group_name_H-M_alt          'P 1 21/n 1'
_space_group_name_Hall             '-P 2yn'
loop_
  _space_group_symop_operation_xyz
 'x, y, z'
 '-x+1/2, y+1/2, -z+1/2'
 '-x, -y, -z'
 'x-1/2, -y-1/2, z-1/2'

_cell_length_a                     13.5489(8)
_cell_length_b                     7.6952(4)
_cell_length_c                     24.8745(13)
_cell_angle_alpha                  90
_cell_angle_beta                   94.736(5)
_cell_angle_gamma                  90
_cell_volume                       2584.6(2)
_cell_formula_units_Z              2
_cell_measurement_reflns_used      3679
_cell_measurement_temperature      295(2)
_cell_measurement_theta_max        28.0030
_cell_measurement_theta_min        3.8300
_shelx_estimated_absorpt_T_max     0.979
_shelx_estimated_absorpt_T_min     0.692
_exptl_absorpt_coefficient_mu      1.073
_exptl_absorpt_correction_T_max    1.00000
_exptl_absorpt_correction_T_min    0.69852
_exptl_absorpt_correction_type     multi-scan
_exptl_absorpt_process_details
;
CrysAlisPro 1.171.41.93a (Rigaku Oxford Diffraction, 2020)
Empirical absorption correction using spherical harmonics,
implemented in SCALE3 ABSPACK scaling algorithm.
;
_exptl_absorpt_special_details     ?
_exptl_crystal_colour              'dark green'
_exptl_crystal_colour_modifier     dark
_exptl_crystal_colour_primary      green
_exptl_crystal_density_diffrn      1.551
_exptl_crystal_density_meas        ?
_exptl_crystal_density_method      ?
_exptl_crystal_description         needle
_exptl_crystal_F_000               1212
_exptl_crystal_size_max            0.37
_exptl_crystal_size_mid            0.07
_exptl_crystal_size_min            0.02
_exptl_transmission_factor_max     ?
_exptl_transmission_factor_min     ?
_diffrn_reflns_av_R_equivalents    0.0580
_diffrn_reflns_av_unetI/netI       0.0711
_diffrn_reflns_Laue_measured_fraction_full  0.997
_diffrn_reflns_Laue_measured_fraction_max  0.997
_diffrn_reflns_limit_h_max         13
_diffrn_reflns_limit_h_min         -16
_diffrn_reflns_limit_k_max         9
_diffrn_reflns_limit_k_min         -9
_diffrn_reflns_limit_l_max         25
_diffrn_reflns_limit_l_min         -29
_diffrn_reflns_number              12315
_diffrn_reflns_point_group_measured_fraction_full  0.997
_diffrn_reflns_point_group_measured_fraction_max  0.997
_diffrn_reflns_theta_full          25.048
_diffrn_reflns_theta_max           25.048
_diffrn_reflns_theta_min           3.521
_diffrn_ambient_temperature        295(2)
_diffrn_detector                   'CCD plate'
_diffrn_detector_area_resol_mean   10.4015
_diffrn_detector_type              Atlas
_diffrn_measured_fraction_theta_full  0.997
_diffrn_measured_fraction_theta_max  0.997
_diffrn_measurement_details
;
List of Runs (angles in degrees, time in seconds):

  # Type    Start    End  Width  t~exp~   \w     \q     \k     \f   Frames
--------------------------------------------------------------------------
  1  \w    -86.00  30.00   1.00   83.56    --  -11.15 -19.00-150.00  116
  2  \w    -43.00  34.00   1.00   83.56    --  -11.15  77.00-150.00   77
  3  \w    -42.00 -17.00   1.00   83.56    --  -11.15  77.00 -90.00   25
;
_diffrn_measurement_device         'four-circle diffractometer'
_diffrn_measurement_device_type    'Xcalibur, Atlas, Gemini ultra'
_diffrn_measurement_method         '\w scans'
_diffrn_orient_matrix_type        
 'CrysAlisPro convention (1999,Acta A55,543-557)'
_diffrn_orient_matrix_UB_11        0.0083242000
_diffrn_orient_matrix_UB_12        -0.0309919000
_diffrn_orient_matrix_UB_13        0.0268490000
_diffrn_orient_matrix_UB_21        -0.0501651000
_diffrn_orient_matrix_UB_22        0.0172639000
_diffrn_orient_matrix_UB_23        0.0043255000
_diffrn_orient_matrix_UB_31        -0.0131518000
_diffrn_orient_matrix_UB_32        -0.0850979000
_diffrn_orient_matrix_UB_33        -0.0088803000
_diffrn_radiation_monochromator    graphite
_diffrn_radiation_probe            x-ray
_diffrn_radiation_type             'Mo K\a'
_diffrn_radiation_wavelength       0.71073
_diffrn_source                     'fine-focus sealed X-ray tube'
_diffrn_source_type                'Enhance (Mo) X-ray Source'
_reflns_Friedel_coverage           0.000
_reflns_Friedel_fraction_full      .
_reflns_Friedel_fraction_max       .
_reflns_number_gt                  2876
_reflns_number_total               4570
_reflns_special_details
;
 Reflections were merged by SHELXL according to the crystal
 class for the calculation of statistics and refinement.
 
 Structure factors included contributions from the .fab file.
 
 _reflns_Friedel_fraction is defined as the number of unique
 Friedel pairs measured divided by the number that would be
 possible theoretically, ignoring centric projections and
 systematic absences.
;
_reflns_threshold_expression       'I > 2\s(I)'
_computing_cell_refinement         'CrysAlisPro 1.171.41.93a (Rigaku OD, 2020)'
_computing_data_collection         'CrysAlisPro 1.171.41.93a (Rigaku OD, 2020)'
_computing_data_reduction          'CrysAlisPro 1.171.41.93a (Rigaku OD, 2020)'
_computing_molecular_graphics      'Olex2 1.5 (Dolomanov et al., 2009)'
_computing_publication_material    'Olex2 1.5 (Dolomanov et al., 2009)'
_computing_structure_refinement    'SHELXL 2018/3 (Sheldrick, 2015)'
_computing_structure_solution      'SHELXS-1997  (Sheldrick, 2008)'
_refine_diff_density_max           0.564
_refine_diff_density_min           -0.500
_refine_diff_density_rms           0.074
_refine_ls_extinction_coef         .
_refine_ls_extinction_method       none
_refine_ls_goodness_of_fit_ref     0.943
_refine_ls_hydrogen_treatment      constr
_refine_ls_matrix_type             full
_refine_ls_number_parameters       334
_refine_ls_number_reflns           4570
_refine_ls_number_restraints       0
_refine_ls_R_factor_all            0.0943
_refine_ls_R_factor_gt             0.0556
_refine_ls_restrained_S_all        0.943
_refine_ls_shift/su_max            0.001
_refine_ls_shift/su_mean           0.000
_refine_ls_structure_factor_coef   Fsqd
_refine_ls_weighting_details      
 'w=1/[\s^2^(Fo^2^)+(0.0814P)^2^] where P=(Fo^2^+2Fc^2^)/3'
_refine_ls_weighting_scheme        calc
_refine_ls_wR_factor_gt            0.1328
_refine_ls_wR_factor_ref           0.1485
_refine_special_details            ?
_olex2_refinement_description
;
1. Fixed Uiso
 At 1.2 times of:
  All C(H) groups
2.a Aromatic/amide H refined with riding coordinates:
 C1(H1), C2(H2), C3(H3), C4(H4), C7(H7), C9(H9), C12(H12), C13(H13), C14(H14),
 C15(H15), C17(H17), C18(H18), C19(H19), C22(H22), C23(H23), C24(H24), C25(H25)
;
_atom_sites_solution_hydrogens     geom
_atom_sites_solution_primary       direct
_atom_sites_solution_secondary     ?
loop_
  _atom_site_label
  _atom_site_type_symbol
  _atom_site_fract_x
  _atom_site_fract_y
  _atom_site_fract_z
  _atom_site_U_iso_or_equiv
  _atom_site_adp_type
  _atom_site_occupancy
  _atom_site_site_symmetry_order
  _atom_site_calc_flag
  _atom_site_refinement_flags_posn
  _atom_site_refinement_flags_adp
  _atom_site_refinement_flags_occupancy
  _atom_site_disorder_assembly
  _atom_site_disorder_group
 Cu1 Cu 0.52623(4) 0.61333(7) 0.56192(2) 0.0465(2) Uani 1 1 d . . . . .
 Cl1 Cl 0.42070(9) 0.68443(16) 0.49213(5) 0.0594(3) Uani 1 1 d . . . . .
 N1 N 0.6477(3) 0.7420(4) 0.54068(14) 0.0468(9) Uani 1 1 d . . . . .
 N2 N 0.6148(2) 0.5796(4) 0.62637(13) 0.0395(8) Uani 1 1 d . . . . .
 N3 N 0.4310(3) 0.5040(5) 0.61056(14) 0.0463(9) Uani 1 1 d . . . . .
 C1 C 0.6568(4) 0.8326(6) 0.4956(2) 0.0622(13) Uani 1 1 d . . . . .
 H1 H 0.601891 0.842929 0.470814 0.075 Uiso 1 1 calc R U . . .
 C2 C 0.7428(5) 0.9105(7) 0.4843(2) 0.0741(16) Uani 1 1 d . . . . .
 H2 H 0.746096 0.973383 0.452562 0.089 Uiso 1 1 calc R U . . .
 C3 C 0.8239(4) 0.8949(7) 0.5201(2) 0.0741(16) Uani 1 1 d . . . . .
 H3 H 0.883672 0.945403 0.512793 0.089 Uiso 1 1 calc R U . . .
 C4 C 0.8166(4) 0.8041(6) 0.5671(2) 0.0594(13) Uani 1 1 d . . . . .
 H4 H 0.871294 0.792161 0.591994 0.071 Uiso 1 1 calc R U . . .
 C5 C 0.7269(3) 0.7308(5) 0.57686(16) 0.0436(10) Uani 1 1 d . . . . .
 C6 C 0.7066(3) 0.6412(5) 0.62721(17) 0.0391(9) Uani 1 1 d . . . . .
 C7 C 0.7698(3) 0.6259(5) 0.67350(17) 0.0422(10) Uani 1 1 d . . . . .
 H7 H 0.834518 0.666775 0.674063 0.051 Uiso 1 1 calc R U . . .
 C8 C 0.7359(3) 0.5486(5) 0.71963(16) 0.0381(10) Uani 1 1 d . . . . .
 C9 C 0.6383(3) 0.4879(5) 0.71695(16) 0.0408(10) Uani 1 1 d . . . . .
 H9 H 0.613891 0.435452 0.746816 0.049 Uiso 1 1 calc R U . . .
 C10 C 0.5786(3) 0.5066(5) 0.66959(16) 0.0373(9) Uani 1 1 d . . . . .
 C11 C 0.4722(3) 0.4553(5) 0.65946(17) 0.0409(10) Uani 1 1 d . . . . .
 C12 C 0.4203(3) 0.3704(6) 0.69661(19) 0.0514(11) Uani 1 1 d . . . . .
 H12 H 0.450876 0.336375 0.729785 0.062 Uiso 1 1 calc R U . . .
 C13 C 0.3217(4) 0.3372(7) 0.6832(2) 0.0657(14) Uani 1 1 d . . . . .
 H13 H 0.284747 0.278431 0.707340 0.079 Uiso 1 1 calc R U . . .
 C14 C 0.2781(4) 0.3899(8) 0.6349(2) 0.0712(15) Uani 1 1 d . . . . .
 H14 H 0.210883 0.370971 0.626240 0.085 Uiso 1 1 calc R U . . .
 C15 C 0.3345(4) 0.4718(7) 0.5989(2) 0.0616(13) Uani 1 1 d . . . . .
 H15 H 0.304669 0.505693 0.565568 0.074 Uiso 1 1 calc R U . . .
 C16 C 0.7991(3) 0.5392(5) 0.77107(17) 0.0421(10) Uani 1 1 d . . . . .
 C17 C 0.7604(4) 0.5980(5) 0.81714(18) 0.0486(11) Uani 1 1 d . . . . .
 H17 H 0.694304 0.631824 0.815505 0.058 Uiso 1 1 calc R U . . .
 C18 C 0.8179(4) 0.6081(6) 0.86635(19) 0.0594(13) Uani 1 1 d . . . . .
 H18 H 0.790639 0.651094 0.896768 0.071 Uiso 1 1 calc R U . . .
 C19 C 0.9134(4) 0.5552(6) 0.8696(2) 0.0623(14) Uani 1 1 d . . . . .
 H19 H 0.951614 0.565338 0.902224 0.075 Uiso 1 1 calc R U . . .
 C20 C 0.9558(4) 0.4859(6) 0.8252(2) 0.0545(12) Uani 1 1 d . . . . .
 C21 C 0.8995(3) 0.4785(5) 0.77411(18) 0.0438(10) Uani 1 1 d . . . . .
 C22 C 0.9446(3) 0.4054(6) 0.7302(2) 0.0513(11) Uani 1 1 d . . . . .
 H22 H 0.909417 0.399422 0.696566 0.062 Uiso 1 1 calc R U . . .
 C23 C 1.0401(4) 0.3429(7) 0.7366(3) 0.0706(15) Uani 1 1 d . . . . .
 H23 H 1.067951 0.292783 0.707375 0.085 Uiso 1 1 calc R U . . .
 C24 C 1.0946(4) 0.3537(7) 0.7855(3) 0.0755(17) Uani 1 1 d . . . . .
 H24 H 1.159704 0.314264 0.788826 0.091 Uiso 1 1 calc R U . . .
 C25 C 1.0547(4) 0.4211(7) 0.8290(3) 0.0715(17) Uani 1 1 d . . . . .
 H25 H 1.092335 0.425321 0.861954 0.086 Uiso 1 1 calc R U . . .
 P1 P 0.10065(11) 0.8455(2) 0.63833(6) 0.0725(4) Uani 1 1 d . . . . .
 F1 F 0.1470(3) 0.7427(6) 0.68838(16) 0.1170(13) Uani 1 1 d . . . . .
 F2 F 0.0511(3) 0.9282(8) 0.5859(2) 0.154(2) Uani 1 1 d . . . . .
 F3 F 0.1978(3) 0.8095(6) 0.60963(17) 0.1223(15) Uani 1 1 d . . . . .
 F4 F 0.0533(4) 0.6700(6) 0.6177(2) 0.1447(18) Uani 1 1 d . . . . .
 F5 F 0.0033(3) 0.8839(6) 0.66734(16) 0.1220(15) Uani 1 1 d . . . . .
 F6 F 0.1456(3) 1.0130(6) 0.6611(3) 0.207(3) Uani 1 1 d . . . . .

loop_
  _atom_site_aniso_label
  _atom_site_aniso_U_11
  _atom_site_aniso_U_22
  _atom_site_aniso_U_33
  _atom_site_aniso_U_23
  _atom_site_aniso_U_13
  _atom_site_aniso_U_12
 Cu1 0.0441(3) 0.0607(4) 0.0350(3) 0.0042(3) 0.0046(2) 0.0004(3)
 Cl1 0.0589(8) 0.0731(7) 0.0453(7) 0.0085(6) -0.0015(6) 0.0095(6)
 N1 0.049(2) 0.056(2) 0.036(2) 0.0069(17) 0.0066(17) -0.0006(17)
 N2 0.040(2) 0.0521(19) 0.0272(18) -0.0015(15) 0.0088(15) -0.0003(16)
 N3 0.038(2) 0.058(2) 0.044(2) -0.0052(17) 0.0095(17) 0.0010(17)
 C1 0.068(4) 0.074(3) 0.045(3) 0.012(2) 0.006(3) -0.004(3)
 C2 0.087(4) 0.087(4) 0.051(3) 0.022(3) 0.020(3) -0.015(3)
 C3 0.068(4) 0.091(4) 0.066(4) 0.009(3) 0.024(3) -0.021(3)
 C4 0.054(3) 0.079(3) 0.047(3) 0.007(3) 0.016(2) -0.008(3)
 C5 0.049(3) 0.052(2) 0.031(2) -0.0009(19) 0.014(2) -0.001(2)
 C6 0.039(2) 0.043(2) 0.037(2) -0.0039(18) 0.0090(19) 0.0014(19)
 C7 0.034(2) 0.052(2) 0.042(3) -0.001(2) 0.0084(19) -0.0041(19)
 C8 0.039(2) 0.042(2) 0.034(2) -0.0016(18) 0.0065(18) 0.0063(18)
 C9 0.044(3) 0.048(2) 0.032(2) 0.0013(19) 0.0142(19) 0.001(2)
 C10 0.040(2) 0.039(2) 0.033(2) -0.0016(18) 0.0085(18) 0.0028(18)
 C11 0.041(2) 0.044(2) 0.039(2) -0.0019(19) 0.0091(19) 0.0021(19)
 C12 0.044(3) 0.068(3) 0.044(3) 0.004(2) 0.014(2) -0.002(2)
 C13 0.050(3) 0.088(4) 0.061(4) 0.002(3) 0.020(3) -0.005(3)
 C14 0.034(3) 0.112(4) 0.069(4) -0.003(3) 0.011(3) -0.004(3)
 C15 0.042(3) 0.087(3) 0.055(3) 0.000(3) 0.005(2) 0.004(3)
 C16 0.049(3) 0.041(2) 0.037(2) 0.0003(19) 0.004(2) -0.007(2)
 C17 0.056(3) 0.049(2) 0.041(3) 0.002(2) 0.009(2) 0.004(2)
 C18 0.088(4) 0.059(3) 0.032(3) -0.005(2) 0.007(2) -0.008(3)
 C19 0.080(4) 0.066(3) 0.039(3) 0.002(2) -0.009(3) -0.021(3)
 C20 0.055(3) 0.054(3) 0.053(3) 0.008(2) -0.008(2) -0.015(2)
 C21 0.044(3) 0.042(2) 0.045(3) 0.004(2) 0.004(2) -0.008(2)
 C22 0.044(3) 0.058(3) 0.052(3) 0.003(2) 0.007(2) -0.004(2)
 C23 0.051(3) 0.077(3) 0.087(4) 0.004(3) 0.023(3) 0.005(3)
 C24 0.044(3) 0.083(4) 0.099(5) 0.019(4) 0.004(3) -0.001(3)
 C25 0.048(3) 0.078(4) 0.085(4) 0.026(3) -0.019(3) -0.013(3)
 P1 0.0516(8) 0.1035(12) 0.0650(10) 0.0052(8) 0.0202(7) -0.0063(8)
 F1 0.090(3) 0.175(4) 0.088(3) 0.027(3) 0.017(2) 0.012(3)
 F2 0.107(3) 0.237(5) 0.122(4) 0.087(4) 0.036(3) 0.038(3)
 F3 0.090(3) 0.171(4) 0.113(3) 0.044(3) 0.055(2) 0.034(3)
 F4 0.150(4) 0.138(3) 0.144(4) -0.021(3) 0.003(3) -0.045(3)
 F5 0.058(2) 0.226(5) 0.085(3) -0.027(3) 0.0242(18) 0.004(2)
 F6 0.105(3) 0.123(3) 0.398(10) -0.108(5) 0.045(5) -0.038(3)

_geom_special_details
;
 All esds (except the esd in the dihedral angle between two l.s. planes)
 are estimated using the full covariance matrix.  The cell esds are taken
 into account individually in the estimation of esds in distances, angles
 and torsion angles; correlations between esds in cell parameters are only
 used when they are defined by crystal symmetry.  An approximate (isotropic)
 treatment of cell esds is used for estimating esds involving l.s. planes.
;
loop_
  _geom_bond_atom_site_label_1
  _geom_bond_atom_site_label_2
  _geom_bond_distance
  _geom_bond_site_symmetry_2
  _geom_bond_publ_flag
 Cu1 Cl1 2.2243(12) . ?
 Cu1 N1 2.028(4) . ?
 Cu1 N2 1.939(3) . ?
 Cu1 N3 2.024(4) . ?
 N1 C1 1.335(6) . ?
 N1 C5 1.346(5) . ?
 N2 C6 1.329(5) . ?
 N2 C10 1.341(5) . ?
 N3 C11 1.349(5) . ?
 N3 C15 1.339(6) . ?
 C1 H1 0.9300 . ?
 C1 C2 1.359(7) . ?
 C2 H2 0.9300 . ?
 C2 C3 1.362(8) . ?
 C3 H3 0.9300 . ?
 C3 C4 1.373(7) . ?
 C4 H4 0.9300 . ?
 C4 C5 1.379(6) . ?
 C5 C6 1.476(6) . ?
 C6 C7 1.383(6) . ?
 C7 H7 0.9300 . ?
 C7 C8 1.403(6) . ?
 C8 C9 1.399(5) . ?
 C8 C16 1.481(5) . ?
 C9 H9 0.9300 . ?
 C9 C10 1.381(5) . ?
 C10 C11 1.495(6) . ?
 C11 C12 1.372(6) . ?
 C12 H12 0.9300 . ?
 C12 C13 1.374(6) . ?
 C13 H13 0.9300 . ?
 C13 C14 1.356(7) . ?
 C14 H14 0.9300 . ?
 C14 C15 1.377(7) . ?
 C15 H15 0.9300 . ?
 C16 C17 1.376(6) . ?
 C16 C21 1.434(6) . ?
 C17 H17 0.9300 . ?
 C17 C18 1.398(6) . ?
 C18 H18 0.9300 . ?
 C18 C19 1.351(7) . ?
 C19 H19 0.9300 . ?
 C19 C20 1.393(7) . ?
 C20 C21 1.428(6) . ?
 C20 C25 1.425(7) . ?
 C21 C22 1.411(6) . ?
 C22 H22 0.9300 . ?
 C22 C23 1.376(7) . ?
 C23 H23 0.9300 . ?
 C23 C24 1.374(8) . ?
 C24 H24 0.9300 . ?
 C24 C25 1.351(8) . ?
 C25 H25 0.9300 . ?
 P1 F1 1.562(4) . ?
 P1 F2 1.554(4) . ?
 P1 F3 1.573(4) . ?
 P1 F4 1.564(4) . ?
 P1 F5 1.583(4) . ?
 P1 F6 1.516(5) . ?

loop_
  _geom_angle_atom_site_label_1
  _geom_angle_atom_site_label_2
  _geom_angle_atom_site_label_3
  _geom_angle
  _geom_angle_site_symmetry_1
  _geom_angle_site_symmetry_3
  _geom_angle_publ_flag
 N1 Cu1 Cl1 99.19(10) . . ?
 N2 Cu1 Cl1 172.87(10) . . ?
 N2 Cu1 N1 79.67(14) . . ?
 N2 Cu1 N3 80.31(14) . . ?
 N3 Cu1 Cl1 99.69(11) . . ?
 N3 Cu1 N1 158.47(14) . . ?
 C1 N1 Cu1 127.4(3) . . ?
 C1 N1 C5 118.1(4) . . ?
 C5 N1 Cu1 114.5(3) . . ?
 C6 N2 Cu1 118.7(3) . . ?
 C6 N2 C10 122.7(3) . . ?
 C10 N2 Cu1 118.4(3) . . ?
 C11 N3 Cu1 114.7(3) . . ?
 C15 N3 Cu1 127.4(3) . . ?
 C15 N3 C11 117.9(4) . . ?
 N1 C1 H1 118.5 . . ?
 N1 C1 C2 123.0(5) . . ?
 C2 C1 H1 118.5 . . ?
 C1 C2 H2 120.5 . . ?
 C1 C2 C3 119.0(5) . . ?
 C3 C2 H2 120.5 . . ?
 C2 C3 H3 120.3 . . ?
 C2 C3 C4 119.4(5) . . ?
 C4 C3 H3 120.3 . . ?
 C3 C4 H4 120.5 . . ?
 C3 C4 C5 119.0(5) . . ?
 C5 C4 H4 120.5 . . ?
 N1 C5 C4 121.5(4) . . ?
 N1 C5 C6 113.8(4) . . ?
 C4 C5 C6 124.7(4) . . ?
 N2 C6 C5 113.2(4) . . ?
 N2 C6 C7 119.9(4) . . ?
 C7 C6 C5 126.9(4) . . ?
 C6 C7 H7 120.2 . . ?
 C6 C7 C8 119.6(4) . . ?
 C8 C7 H7 120.2 . . ?
 C7 C8 C16 121.5(4) . . ?
 C9 C8 C7 118.3(4) . . ?
 C9 C8 C16 120.1(4) . . ?
 C8 C9 H9 120.3 . . ?
 C10 C9 C8 119.4(4) . . ?
 C10 C9 H9 120.3 . . ?
 N2 C10 C9 120.0(4) . . ?
 N2 C10 C11 112.8(3) . . ?
 C9 C10 C11 127.3(4) . . ?
 N3 C11 C10 113.6(4) . . ?
 N3 C11 C12 122.8(4) . . ?
 C12 C11 C10 123.5(4) . . ?
 C11 C12 H12 121.1 . . ?
 C11 C12 C13 117.9(5) . . ?
 C13 C12 H12 121.1 . . ?
 C12 C13 H13 119.9 . . ?
 C14 C13 C12 120.2(5) . . ?
 C14 C13 H13 119.9 . . ?
 C13 C14 H14 120.4 . . ?
 C13 C14 C15 119.2(5) . . ?
 C15 C14 H14 120.4 . . ?
 N3 C15 C14 121.9(5) . . ?
 N3 C15 H15 119.0 . . ?
 C14 C15 H15 119.0 . . ?
 C17 C16 C8 118.1(4) . . ?
 C17 C16 C21 119.3(4) . . ?
 C21 C16 C8 122.6(4) . . ?
 C16 C17 H17 119.2 . . ?
 C16 C17 C18 121.6(4) . . ?
 C18 C17 H17 119.2 . . ?
 C17 C18 H18 120.1 . . ?
 C19 C18 C17 119.8(5) . . ?
 C19 C18 H18 120.1 . . ?
 C18 C19 H19 119.2 . . ?
 C18 C19 C20 121.6(5) . . ?
 C20 C19 H19 119.2 . . ?
 C19 C20 C21 119.7(5) . . ?
 C19 C20 C25 121.9(5) . . ?
 C25 C20 C21 118.4(5) . . ?
 C20 C21 C16 117.9(4) . . ?
 C22 C21 C16 124.0(4) . . ?
 C22 C21 C20 118.0(4) . . ?
 C21 C22 H22 119.6 . . ?
 C23 C22 C21 120.9(5) . . ?
 C23 C22 H22 119.6 . . ?
 C22 C23 H23 119.6 . . ?
 C24 C23 C22 120.8(5) . . ?
 C24 C23 H23 119.6 . . ?
 C23 C24 H24 119.7 . . ?
 C25 C24 C23 120.7(5) . . ?
 C25 C24 H24 119.7 . . ?
 C20 C25 H25 119.4 . . ?
 C24 C25 C20 121.1(5) . . ?
 C24 C25 H25 119.4 . . ?
 F1 P1 F3 88.6(2) . . ?
 F1 P1 F4 87.2(3) . . ?
 F1 P1 F5 91.5(2) . . ?
 F2 P1 F1 173.8(3) . . ?
 F2 P1 F3 90.6(2) . . ?
 F2 P1 F4 86.6(3) . . ?
 F2 P1 F5 89.3(2) . . ?
 F3 P1 F5 179.3(3) . . ?
 F4 P1 F3 92.0(3) . . ?
 F4 P1 F5 88.6(3) . . ?
 F6 P1 F1 90.5(4) . . ?
 F6 P1 F2 95.6(4) . . ?
 F6 P1 F3 89.6(3) . . ?
 F6 P1 F4 177.2(4) . . ?
 F6 P1 F5 89.7(3) . . ?

loop_
  _geom_torsion_atom_site_label_1
  _geom_torsion_atom_site_label_2
  _geom_torsion_atom_site_label_3
  _geom_torsion_atom_site_label_4
  _geom_torsion
  _geom_torsion_site_symmetry_1
  _geom_torsion_site_symmetry_2
  _geom_torsion_site_symmetry_3
  _geom_torsion_site_symmetry_4
  _geom_torsion_publ_flag
 Cu1 N1 C1 C2 -178.0(4) . . . . ?
 Cu1 N1 C5 C4 176.8(3) . . . . ?
 Cu1 N1 C5 C6 -5.6(5) . . . . ?
 Cu1 N2 C6 C5 0.6(4) . . . . ?
 Cu1 N2 C6 C7 177.1(3) . . . . ?
 Cu1 N2 C10 C9 -177.0(3) . . . . ?
 Cu1 N2 C10 C11 2.3(4) . . . . ?
 Cu1 N3 C11 C10 5.1(4) . . . . ?
 Cu1 N3 C11 C12 -176.3(3) . . . . ?
 Cu1 N3 C15 C14 177.3(4) . . . . ?
 N1 C1 C2 C3 0.5(9) . . . . ?
 N1 C5 C6 N2 3.4(5) . . . . ?
 N1 C5 C6 C7 -172.8(4) . . . . ?
 N2 C6 C7 C8 -1.3(6) . . . . ?
 N2 C10 C11 N3 -4.8(5) . . . . ?
 N2 C10 C11 C12 176.6(4) . . . . ?
 N3 C11 C12 C13 -1.2(7) . . . . ?
 C1 N1 C5 C4 -2.7(6) . . . . ?
 C1 N1 C5 C6 174.9(4) . . . . ?
 C1 C2 C3 C4 -1.2(9) . . . . ?
 C2 C3 C4 C5 -0.1(8) . . . . ?
 C3 C4 C5 N1 2.0(7) . . . . ?
 C3 C4 C5 C6 -175.3(4) . . . . ?
 C4 C5 C6 N2 -179.1(4) . . . . ?
 C4 C5 C6 C7 4.7(7) . . . . ?
 C5 N1 C1 C2 1.4(7) . . . . ?
 C5 C6 C7 C8 174.7(4) . . . . ?
 C6 N2 C10 C9 -2.2(6) . . . . ?
 C6 N2 C10 C11 177.2(3) . . . . ?
 C6 C7 C8 C9 0.4(6) . . . . ?
 C6 C7 C8 C16 -176.2(4) . . . . ?
 C7 C8 C9 C10 -0.4(6) . . . . ?
 C7 C8 C16 C17 128.6(4) . . . . ?
 C7 C8 C16 C21 -48.8(6) . . . . ?
 C8 C9 C10 N2 1.2(6) . . . . ?
 C8 C9 C10 C11 -178.0(4) . . . . ?
 C8 C16 C17 C18 -174.2(4) . . . . ?
 C8 C16 C21 C20 175.8(4) . . . . ?
 C8 C16 C21 C22 -6.8(6) . . . . ?
 C9 C8 C16 C17 -48.0(5) . . . . ?
 C9 C8 C16 C21 134.6(4) . . . . ?
 C9 C10 C11 N3 174.4(4) . . . . ?
 C9 C10 C11 C12 -4.2(7) . . . . ?
 C10 N2 C6 C5 -174.3(3) . . . . ?
 C10 N2 C6 C7 2.2(6) . . . . ?
 C10 C11 C12 C13 177.2(4) . . . . ?
 C11 N3 C15 C14 -0.8(7) . . . . ?
 C11 C12 C13 C14 -0.9(8) . . . . ?
 C12 C13 C14 C15 2.1(8) . . . . ?
 C13 C14 C15 N3 -1.3(8) . . . . ?
 C15 N3 C11 C10 -176.6(4) . . . . ?
 C15 N3 C11 C12 2.0(6) . . . . ?
 C16 C8 C9 C10 176.3(4) . . . . ?
 C16 C17 C18 C19 -1.7(7) . . . . ?
 C16 C21 C22 C23 -177.2(4) . . . . ?
 C17 C16 C21 C20 -1.5(6) . . . . ?
 C17 C16 C21 C22 175.8(4) . . . . ?
 C17 C18 C19 C20 -1.7(7) . . . . ?
 C18 C19 C20 C21 3.4(7) . . . . ?
 C18 C19 C20 C25 -176.5(4) . . . . ?
 C19 C20 C21 C16 -1.7(6) . . . . ?
 C19 C20 C21 C22 -179.2(4) . . . . ?
 C19 C20 C25 C24 179.8(5) . . . . ?
 C20 C21 C22 C23 0.1(6) . . . . ?
 C21 C16 C17 C18 3.2(6) . . . . ?
 C21 C20 C25 C24 -0.1(7) . . . . ?
 C21 C22 C23 C24 -1.5(7) . . . . ?
 C22 C23 C24 C25 2.1(8) . . . . ?
 C23 C24 C25 C20 -1.2(8) . . . . ?
 C25 C20 C21 C16 178.2(4) . . . . ?
 C25 C20 C21 C22 0.7(6) . . . . ?

_smtbx_masks_special_details       ?
loop_
  _smtbx_masks_void_nr
  _smtbx_masks_void_average_x
  _smtbx_masks_void_average_y
  _smtbx_masks_void_average_z
  _smtbx_masks_void_volume
  _smtbx_masks_void_count_electrons
  _smtbx_masks_void_content
 1 0.000 0.500 0.500 184.4 36.5 '2 CH3OH'
 2 0.500 0.000 0.000 184.4 36.5 '2 CH3OH'

_smtbx_masks_void_probe_radius     1.2
_smtbx_masks_void_truncation_radius  1.2
_shelx_res_file
;
TITL cucl2t1pf6_autored_a.res in P2(1)/n
    cucl2t1pf6_autored.res
    created by SHELXL-2018/3 at 14:25:57 on 10-May-2022
REM Old TITL CuCl2T1PF6_autored in P2(1)/n
REM SHELXT solution in P2(1)/n: R1 0.215, Rweak 0.287, Alpha 0.039
REM <I/s> 0.363 for 407 systematic absences, Orientation as input
REM Formula found by SHELXT: C25 N1 F3 P Cl Cu
CELL 0.71073 13.5489 7.6952 24.8745 90 94.736 90
ZERR 2 0.0008 0.0004 0.0013 0 0.005 0
LATT 1
SYMM 0.5-X,0.5+Y,0.5-Z
SFAC C H Cl Cu F N P
UNIT 100 68 4 4 24 12 4

L.S. 20
PLAN  1
SIZE 0.37 0.07 0.02
TEMP 22(2)
CONF
BOND
list 4
MORE -1
BOND $H
ABIN
fmap 2 53
acta
OMIT 0 50.1
REM <olex2.extras>
REM <HklSrc "%.\\CuCl2T1PF6_autored.hkl">
REM </olex2.extras>

WGHT    0.081400
FVAR       0.36166
CU1   4    0.526232    0.613327    0.561916    11.00000    0.04408    0.06073 =
         0.03500    0.00420    0.00458    0.00037
CL1   3    0.420697    0.684432    0.492127    11.00000    0.05894    0.07315 =
         0.04527    0.00845   -0.00145    0.00949
N1    6    0.647689    0.741988    0.540675    11.00000    0.04941    0.05561 =
         0.03593    0.00688    0.00658   -0.00055
N2    6    0.614803    0.579586    0.626373    11.00000    0.04005    0.05213 =
         0.02718   -0.00146    0.00881   -0.00027
N3    6    0.430978    0.503972    0.610562    11.00000    0.03776    0.05814 =
         0.04408   -0.00522    0.00954    0.00103
C1    1    0.656826    0.832592    0.495608    11.00000    0.06844    0.07357 =
         0.04474    0.01154    0.00557   -0.00395
AFIX  43
H1    2    0.601891    0.842929    0.470814    11.00000   -1.20000
AFIX   0
C2    1    0.742757    0.910469    0.484282    11.00000    0.08674    0.08727 =
         0.05067    0.02217    0.01986   -0.01496
AFIX  43
H2    2    0.746096    0.973383    0.452562    11.00000   -1.20000
AFIX   0
C3    1    0.823870    0.894919    0.520109    11.00000    0.06785    0.09119 =
         0.06630    0.00901    0.02432   -0.02137
AFIX  43
H3    2    0.883672    0.945403    0.512793    11.00000   -1.20000
AFIX   0
C4    1    0.816599    0.804085    0.567113    11.00000    0.05400    0.07929 =
         0.04687    0.00669    0.01623   -0.00827
AFIX  43
H4    2    0.871294    0.792161    0.591994    11.00000   -1.20000
AFIX   0
C5    1    0.726932    0.730794    0.576864    11.00000    0.04874    0.05237 =
         0.03148   -0.00088    0.01410   -0.00084
C6    1    0.706562    0.641176    0.627213    11.00000    0.03891    0.04251 =
         0.03674   -0.00391    0.00895    0.00141
C7    1    0.769836    0.625949    0.673501    11.00000    0.03390    0.05187 =
         0.04157   -0.00130    0.00841   -0.00414
AFIX  43
H7    2    0.834518    0.666775    0.674063    11.00000   -1.20000
AFIX   0
C8    1    0.735940    0.548561    0.719632    11.00000    0.03880    0.04218 =
         0.03403   -0.00160    0.00650    0.00632
C9    1    0.638324    0.487915    0.716954    11.00000    0.04423    0.04837 =
         0.03177    0.00131    0.01418    0.00126
AFIX  43
H9    2    0.613891    0.435452    0.746816    11.00000   -1.20000
AFIX   0
C10   1    0.578552    0.506614    0.669593    11.00000    0.03983    0.03946 =
         0.03348   -0.00157    0.00848    0.00280
C11   1    0.472190    0.455333    0.659460    11.00000    0.04096    0.04408 =
         0.03865   -0.00189    0.00905    0.00208
C12   1    0.420287    0.370390    0.696608    11.00000    0.04424    0.06757 =
         0.04412    0.00413    0.01405   -0.00240
AFIX  43
H12   2    0.450876    0.336375    0.729785    11.00000   -1.20000
AFIX   0
C13   1    0.321700    0.337211    0.683219    11.00000    0.04978    0.08830 =
         0.06147    0.00233    0.01969   -0.00454
AFIX  43
H13   2    0.284747    0.278431    0.707340    11.00000   -1.20000
AFIX   0
C14   1    0.278100    0.389910    0.634936    11.00000    0.03420    0.11180 =
         0.06870   -0.00277    0.01105   -0.00407
AFIX  43
H14   2    0.210883    0.370971    0.626240    11.00000   -1.20000
AFIX   0
C15   1    0.334487    0.471774    0.598936    11.00000    0.04208    0.08727 =
         0.05547    0.00011    0.00490    0.00447
AFIX  43
H15   2    0.304669    0.505693    0.565568    11.00000   -1.20000
AFIX   0
C16   1    0.799136    0.539228    0.771071    11.00000    0.04873    0.04107 =
         0.03669    0.00031    0.00438   -0.00676
C17   1    0.760381    0.598001    0.817136    11.00000    0.05623    0.04910 =
         0.04131    0.00156    0.00937    0.00363
AFIX  43
H17   2    0.694304    0.631824    0.815505    11.00000   -1.20000
AFIX   0
C18   1    0.817935    0.608112    0.866349    11.00000    0.08817    0.05874 =
         0.03159   -0.00484    0.00706   -0.00841
AFIX  43
H18   2    0.790639    0.651094    0.896768    11.00000   -1.20000
AFIX   0
C19   1    0.913360    0.555223    0.869571    11.00000    0.08007    0.06596 =
         0.03860    0.00236   -0.00928   -0.02064
AFIX  43
H19   2    0.951614    0.565338    0.902224    11.00000   -1.20000
AFIX   0
C20   1    0.955779    0.485939    0.825165    11.00000    0.05473    0.05391 =
         0.05269    0.00800   -0.00774   -0.01528
C21   1    0.899473    0.478485    0.774107    11.00000    0.04440    0.04202 =
         0.04501    0.00422    0.00441   -0.00813
C22   1    0.944627    0.405422    0.730229    11.00000    0.04392    0.05836 =
         0.05218    0.00262    0.00680   -0.00437
AFIX  43
H22   2    0.909417    0.399422    0.696566    11.00000   -1.20000
AFIX   0
C23   1    1.040052    0.342934    0.736580    11.00000    0.05084    0.07703 =
         0.08687    0.00368    0.02291    0.00521
AFIX  43
H23   2    1.067951    0.292783    0.707375    11.00000   -1.20000
AFIX   0
C24   1    1.094610    0.353742    0.785547    11.00000    0.04395    0.08330 =
         0.09901    0.01855    0.00427   -0.00137
AFIX  43
H24   2    1.159704    0.314264    0.788826    11.00000   -1.20000
AFIX   0
C25   1    1.054656    0.421145    0.828989    11.00000    0.04753    0.07822 =
         0.08479    0.02622   -0.01884   -0.01258
AFIX  43
H25   2    1.092335    0.425321    0.861954    11.00000   -1.20000
AFIX   0

P1    7    0.100654    0.845487    0.638329    11.00000    0.05161    0.10352 =
         0.06502    0.00524    0.02020   -0.00626
F1    5    0.147003    0.742692    0.688379    11.00000    0.08954    0.17491 =
         0.08819    0.02672    0.01702    0.01231
F2    5    0.051108    0.928242    0.585866    11.00000    0.10732    0.23738 =
         0.12154    0.08704    0.03567    0.03799
F3    5    0.197806    0.809505    0.609630    11.00000    0.08963    0.17149 =
         0.11334    0.04394    0.05470    0.03397
F4    5    0.053252    0.669958    0.617709    11.00000    0.15034    0.13791 =
         0.14415   -0.02066    0.00275   -0.04468
F5    5    0.003259    0.883915    0.667342    11.00000    0.05773    0.22595 =
         0.08548   -0.02699    0.02416    0.00380
F6    5    0.145647    1.012981    0.661131    11.00000    0.10497    0.12339 =
         0.39790   -0.10771    0.04511   -0.03777
HKLF 4


REM  cucl2t1pf6_autored_a.res in P2(1)/n
REM wR2 = 0.1485, GooF = S = 0.943, Restrained GooF = 0.943 for all data
REM R1 = 0.0556 for 2876 Fo > 4sig(Fo) and 0.0943 for all 4570 data
REM 334 parameters refined using 0 restraints

END

WGHT      0.0814      0.0000

REM Highest difference peak  0.564,  deepest hole -0.500,  1-sigma level  0.074
Q1    1   0.5776  0.6191  0.6027  11.00000  0.05    0.56
;
_shelx_res_checksum                98815
_shelx_hkl_file
;
   0   0  -5  -10.31    5.11
   0   0  -6  727.23   19.97
   0   0  -7  -12.72    7.84
   0   0   8    0.63    3.75
   0   0  -8   -6.04    7.52
   0   0  -9  -11.60    7.61
   0   0   9   -7.29    4.65
   0   0 -10   12.86    6.31
   0   0  10   16.25    4.40
   0   0  11   -4.11    4.13
   0   0  11    3.67    5.91
   0   0 -11  -11.31    7.46
   0   0  12   24.16    6.97
   0   0  12   16.53    4.79
   0   0 -12   32.53    7.26
   0   0  13   -0.81    3.85
   0   0  13    0.04    2.29
   0   0  14    4.80    3.32
   0   0 -14  528.64   24.37
   0   0 -15   21.80    8.47
   0   0 -15    8.63    6.33
   0   0  16 1359.30   46.89
   0   0 -16 1322.26   41.41
   0   0  17   37.86   12.26
   0   0 -17   32.72    9.82
   0   0 -17    7.29    5.87
   0   0  18  574.03   28.45
   0   0 -18  599.04   30.16
   0   0 -18  613.08   33.73
   0   0 -19   26.73   10.20
   0   0  19    8.23    6.55
   0   0 -19    5.73    6.17
   0   0  20  187.08   17.44
   0   0 -20  199.04   19.67
   0   0 -20  201.53   20.76
   0   0 -21    7.39    7.99
   0   0  21    8.91    6.63
   0   0 -22   23.85    9.00
   0   0  22   36.97    9.15
   0   0 -23    2.53    6.26
   0   0 -24   71.71   14.10
   0   0 -25    0.10    6.33
   0   0 -26   70.22   14.27
   0   0 -27   -2.67    7.19
   0   0 -28   -5.25    7.08
   0   0 -29  -12.82    9.08
   0   0 -30   55.40   13.64
   0   0 -31   -2.58    7.13
   0   0 -32    7.21    7.84
   0   0 -33  -10.12    8.72
   0  -1  -3  272.05   11.87
   0  -1  -3  290.44   10.17
   0   1   3  284.62    8.60
   0  -1  -4  826.81   20.61
   0  -1  -4  804.51   19.06
   0   1   4  751.45   15.76
   0  -1  -5  314.58   13.86
   0   1  -5  341.47   12.77
   0  -1  -5  262.00   13.28
   0   1   5  271.56   11.67
   0  -1  -6   28.28    7.30
   0  -1  -6   17.39    4.62
   0   1   6   22.41    5.53
   0   1  -7 1320.79   26.38
   0  -1  -7 1261.85   29.08
   0  -1  -7 1207.12   26.70
   0   1  -8    2.09    4.51
   0  -1  -8    9.35    6.20
   0  -1  -8   -1.29    3.20
   0   1  -9    7.08    4.34
   0  -1  -9   15.80    6.35
   0  -1  -9    9.28    4.30
   0  -1 -10  581.16   23.48
   0   1 -10  610.18   22.11
   0  -1 -10  563.33   21.99
   0  -1 -11  115.78   11.76
   0   1 -11  107.70    9.77
   0  -1 -11  107.54   11.13
   0   1 -12  557.94   24.22
   0  -1 -12  603.40   25.30
   0  -1 -12  576.14   26.27
   0   1 -13  -12.67    7.04
   0  -1 -13   -0.97    2.82
   0  -1 -14  579.93   27.24
   0   1 -14  516.98   24.98
   0  -1  15  156.76   12.64
   0   1  15  173.33   17.89
   0   1 -15  165.79   14.01
   0  -1 -15  180.64   16.54
   0   1 -16   48.07    8.84
   0  -1 -16   45.04   10.17
   0   1  16   33.91    8.54
   0   1  16   51.99   11.57
   0  -1 -16   40.34    8.66
   0  -1 -17  397.70   25.29
   0   1  17  423.40   28.45
   0   1 -17  389.52   24.00
   0   1  17  369.72   24.72
   0  -1 -17  369.57   25.04
   0   1 -17  424.36   26.63
   0   1 -18   39.18   10.53
   0  -1 -18   18.91    9.06
   0   1  18   33.15   11.20
   0   1  18   18.50    7.88
   0  -1 -18   13.02    6.61
   0   1 -18   17.18    7.56
   0  -1 -19  304.27   23.76
   0   1  19  339.63   27.03
   0   1 -19  315.40   22.06
   0   1  19  307.90   22.70
   0  -1 -19  292.96   23.80
   0   1 -19  315.48   25.76
   0   1 -20   38.73   10.48
   0  -1 -20   35.87   10.85
   0   1  20   33.49    9.39
   0  -1  20   21.10    6.52
   0  -1 -20   24.24    8.61
   0   1 -21   66.16   12.70
   0  -1 -21   49.01   11.52
   0  -1  21   50.97    9.52
   0  -1  22   37.01    8.33
   0   1 -22   43.44   11.53
   0  -1 -22   42.01   11.47
   0  -1  23   65.01   11.08
   0   1 -23   60.58   12.73
   0  -1 -23   57.42   12.69
   0   1 -24   11.56    7.58
   0  -1  24   12.55    6.26
   0  -1 -24   10.39    8.09
   0  -1 -25    3.68    6.70
   0   1 -25    9.77    7.90
   0   1 -26   62.82   13.12
   0  -1 -26   75.50   14.58
   0  -1 -27    7.61    7.28
   0   1 -27    1.66    6.20
   0  -1 -28   53.47   13.71
   0   1 -28   53.11   12.35
   0  -1 -29   -9.67    8.86
   0   1 -29   -6.21    7.63
   0  -1 -30    4.72    7.29
   0   1 -30    3.57    6.82
   0  -1 -31   14.42    9.39
   0   1 -31   13.22    9.16
   0  -1 -32  -19.35   10.38
   0   1 -32    0.18    6.38
   0   1 -33    6.07    7.77
   0  -2   0  708.19   14.66
   0   2   0  710.24   15.18
   0   2   0  705.04   14.36
   0   2  -1  456.39   10.66
   0  -2  -1  456.88   11.33
   0  -2  -1  453.03   12.76
   0   2   1  430.43   11.57
   0   2   1  447.12   12.20
   0  -2  -2 1943.16   35.57
   0  -2  -2 1916.93   23.39
   0  -2  -2 1972.91   28.12
   0   2   2 1907.41   23.26
   0  -2  -3 1146.56   28.35
   0  -2  -3 1170.88   23.44
   0  -2  -3 1116.59   18.37
   0   2   3 1132.48   18.87
   0  -2  -4  289.20   17.04
   0  -2  -4  297.44   13.03
   0  -2  -4  312.86   10.60
   0   2   4  310.79   11.16
   0  -2  -5  131.00    9.73
   0  -2  -5  116.23   12.33
   0   2   5  148.75    8.43
   0  -2  -5  144.04    8.19
   0  -2  -6   -0.11    5.55
   0  -2  -6   -5.29    5.09
   0   2   6   -3.44    3.63
   0  -2  -6    0.27    2.75
   0  -2  -7   -6.19    6.17
   0  -2  -7    0.05    4.41
   0   2   7   -1.04    3.22
   0  -2  -7   -0.10    2.83
   0  -2  -8   -5.35    6.26
   0  -2  -8    1.26    4.67
   0   2   8    4.35    3.76
   0  -2  -8    5.95    3.62
   0  -2  -9   27.77    6.31
   0  -2  -9   14.63    5.44
   0   2  -9   39.97    7.12
   0  -2  -9   30.67    5.73
   0   2   9   32.75    6.29
   0  -2 -10  131.86   12.62
   0   2 -10  144.83   10.76
   0  -2 -10  128.59   11.05
   0   2 -11  188.97   12.41
   0  -2 -11  202.58   15.43
   0  -2 -11  186.26   13.51
   0   2 -12   -2.34    4.93
   0  -2 -12    0.80    5.77
   0  -2 -12    6.18    4.74
   0  -2 -13  729.62   31.23
   0   2 -13  739.36   27.43
   0  -2 -13  754.99   29.52
   0   2  14   12.50    7.63
   0   2 -14   10.60    5.52
   0  -2 -14   -1.12    2.43
   0   2 -15  505.17   25.09
   0  -2 -15  486.83   27.51
   0   2  15  566.92   29.76
   0   2  16  167.08   18.72
   0  -2 -16  163.32   16.64
   0   2  16  179.70   17.95
   0   2 -16  160.57   14.43
   0  -2 -17    5.76    7.20
   0   2  17   18.45    8.40
   0   2 -17   -7.09    8.49
   0   2  17   15.93    8.55
   0  -2 -17   19.75    7.51
   0  -2 -18  133.29   16.52
   0   2  18  169.81   18.68
   0   2 -18  157.23   14.97
   0  -2 -18  152.47   16.32
   0  -2 -19  273.29   23.57
   0   2 -19  293.87   22.01
   0  -2 -19  311.80   23.42
   0  -2 -20   74.50   13.16
   0   2 -20  117.68   14.69
   0  -2 -20   88.60   14.26
   0  -2  21   19.04    6.09
   0   2 -21   34.74   10.46
   0  -2 -21   13.40    8.09
   0  -2 -21   26.72    9.12
   0  -2 -22   -7.11    8.50
   0   2 -22   10.31    6.83
   0  -2  22    3.38    4.00
   0  -2 -23  -12.47    9.49
   0   2 -23    3.15    6.36
   0  -2  23   -1.49    4.48
   0  -2 -24   -1.80    7.73
   0  -2  24    6.02    4.92
   0   2 -24   10.34    7.47
   0  -2  25    3.11    5.11
   0  -2 -25   -2.49    7.31
   0   2 -25    9.12    7.83
   0   2 -26   29.51    9.84
   0  -2 -26   32.64   10.52
   0   2 -27   69.06   14.09
   0  -2 -27   61.34   13.83
   0   2 -28   11.00    7.29
   0  -2 -28   -6.44    8.86
   0   2 -29   59.84   13.45
   0  -2 -29   55.14   14.02
   0   2 -30   -6.00    7.24
   0  -2 -30   -7.57    9.53
   0  -2 -31   16.08   10.41
   0   2 -31   18.42    9.06
   0   2 -32  -14.62    8.90
   0   2 -33  -10.62    8.61
   0   3   0   -1.72    2.87
   0   3   0    0.01    2.23
   0   3   1  434.83   14.68
   0   3  -1  441.08   13.05
   0   3   1  437.43   14.35
   0   3  -1  435.80   15.69
   0  -3  -1  459.46   15.19
   0  -3  -2   19.85    6.93
   0  -3  -2   15.49    2.90
   0   3   2   15.01    3.58
   0  -3  -2   14.96    3.83
   0   3  -2   17.72    3.10
   0   3   2   17.36    3.78
   0   3   3  131.39    9.65
   0   3  -3  135.40    6.86
   0  -3  -3  127.31   11.95
   0  -3  -3  131.05    9.65
   0  -3  -3  135.53    7.62
   0   3   3  133.99    7.59
   0   3   4  281.77   14.66
   0  -3  -4  298.96   11.49
   0  -3  -4  285.56   14.30
   0  -3  -4  285.26   17.58
   0   3   4  298.20   11.76
   0  -3  -5  178.19   12.15
   0  -3  -5  183.01   14.45
   0   3   5  183.57   12.12
   0  -3  -5  176.95    9.19
   0   3   5  181.76    9.69
   0   3   6   52.77    7.58
   0  -3  -6   51.55    9.17
   0  -3  -6   48.81    6.47
   0   3   6   57.48    6.25
   0  -3  -6   54.60    5.52
   0  -3  -7  124.09   13.20
   0  -3  -7  132.05   11.52
   0   3   7  128.69   11.03
   0  -3  -7  133.91    9.05
   0   3   7  136.87    9.73
   0  -3  -8   16.21    5.14
   0  -3  -8   17.95    6.65
   0   3   8   13.95    4.69
   0  -3  -8   23.33    4.75
   0   3   8   20.58    4.72
   0  -3  -9   84.58   11.40
   0  -3  -9   87.00   10.13
   0   3   9   97.64    9.14
   0  -3  -9   98.24    9.18
   0  -3 -10  161.38   16.53
   0  -3 -10  191.96   14.96
   0   3 -10  219.09   13.02
   0  -3 -10  198.31   13.12
   0   3  10  190.79   12.75
   0  -3 -11    1.40    7.78
   0  -3 -11    8.82    5.22
   0  -3 -11    8.27    3.28
   0   3  11   16.34    5.90
   0  -3 -12  266.33   19.21
   0   3 -12  260.54   15.16
   0  -3 -12  273.65   16.62
   0   3 -13   35.50    6.75
   0  -3 -13   18.43    7.66
   0  -3 -13   39.16    7.40
   0   3 -14   39.05    7.62
   0   3  14   46.59    9.86
   0  -3 -14   44.84    8.69
   0  -3 -14   26.28    6.48
   0  -3 -15   80.56   12.45
   0   3 -15   71.48    9.25
   0   3  15   86.30   13.30
   0  -3 -16   -7.52    8.41
   0   3 -16  -18.13    8.77
   0   3  16    1.01    6.36
   0  -3 -17  284.05   23.56
   0   3 -17  334.37   20.46
   0   3 -18   57.96    9.19
   0  -3 -18   58.89   11.85
   0  -3 -18   81.99   12.40
   0   3 -19   23.54    7.49
   0  -3 -19   12.91    7.58
   0   3 -20  317.23   21.35
   0  -3 -20  263.23   24.16
   0  -3 -20  325.16   24.32
   0   3 -21   14.72    7.74
   0  -3 -21   -6.05    8.00
   0  -3 -21    9.15    6.36
   0   3 -22   11.80    6.82
   0  -3 -22   -7.66    9.40
   0  -3 -22   14.15    7.24
   0  -3  23    6.87    3.87
   0   3 -23   17.84    7.93
   0  -3 -23    2.46    6.75
   0   3 -24   18.54    7.88
   0  -3 -24    5.54    7.90
   0  -3 -25   -4.95    7.87
   0   3 -25   -1.04    5.94
   0   3 -26    1.74    5.25
   0  -3 -26  -14.50   10.51
   0   3 -27    3.45    5.35
   0  -3 -27    4.79    7.28
   0  -3 -28   22.70    9.26
   0   3 -28   36.25    9.91
   0  -3 -29  -14.72   11.27
   0   3 -29   -3.38    5.90
   0   3 -30    7.79    7.82
   0   3 -31    1.84    5.88
   0   4   0  785.85   23.68
   0   4   0  829.07   22.37
   0   4   1  135.28    9.97
   0  -4  -1  147.88   13.07
   0   4   1  141.45    9.77
   0   4  -1  140.86    8.98
   0   4  -1  141.04   10.53
   0   4   2  233.45   13.55
   0  -4  -2  259.76   17.47
   0   4  -2  241.83   14.36
   0   4  -2  222.61   11.11
   0  -4  -2  242.65   13.35
   0   4   2  236.49   11.74
   0  -4  -3   62.17    7.57
   0   4   3   62.43    7.67
   0   4  -3   68.64    8.06
   0   4  -3   71.29    6.02
   0  -4  -3   72.19    9.96
   0   4   3   65.33    5.92
   0  -4  -4   16.23    7.12
   0  -4  -4   16.99    4.58
   0   4  -4   17.24    3.29
   0   4   4   18.00    5.56
   0  -4  -4   17.49    3.60
   0   4   4   19.48    4.05
   0  -4  -5   37.78    5.00
   0   4   5   46.84    7.57
   0   4  -5   44.66    4.78
   0  -4  -5   42.30    7.39
   0  -4  -5   46.92    9.75
   0   4   5   45.29    6.03
   0   4   6    4.88    5.06
   0  -4  -6    0.99    5.65
   0  -4  -6    2.71    4.10
   0  -4  -6   -0.35    2.43
   0   4   6    1.16    2.93
   0  -4  -7    1.77    5.79
   0  -4  -7    0.25    4.41
   0   4   7    8.40    4.15
   0  -4  -7    2.07    2.43
   0   4   7    2.02    2.91
   0   4   8   19.77    4.43
   0  -4  -8   34.83    8.34
   0  -4  -8   26.17    7.65
   0   4   8   42.08    6.35
   0  -4  -8   37.70    5.69
   0   4   9   42.88    7.05
   0  -4  -9   66.21   10.18
   0  -4  -9   60.06    7.04
   0   4   9   47.16    6.73
   0  -4 -10  238.91   20.00
   0  -4 -10  246.23   18.38
   0   4  10  243.66   19.02
   0   4  10  229.24   14.32
   0  -4 -10  239.40   13.90
   0  -4 -11   11.84    5.89
   0   4  11    4.20    6.77
   0  -4 -11    4.11    7.18
   0  -4 -11   14.04    4.34
   0   4  11   16.78    4.98
   0  -4 -12   15.72    7.51
   0  -4 -12   14.60    6.87
   0   4 -12   49.48    7.84
   0   4  12   31.77    7.38
   0   4  12   34.85    7.37
   0  -4 -12   31.28    6.20
   0  -4 -13  130.87   15.22
   0   4  13  145.32   16.19
   0   4 -13  162.23   12.22
   0  -4 -13  151.80   13.05
   0   4  13  144.65   12.82
   0   4 -14  238.25   14.71
   0   4  14  233.69   21.59
   0  -4 -14  215.95   19.99
   0  -4 -14  233.19   16.91
   0   4 -15  -11.41    6.59
   0  -4 -15   -2.93    7.45
   0  -4 -15   -0.48    1.66
   0  -4 -16  600.58   33.93
   0   4 -16  672.61   27.16
   0  -4 -17   90.56   14.70
   0   4 -17   92.85   10.90
   0  -4 -18   -7.05    8.87
   0   4 -18  -14.29    7.87
   0  -4 -18   -2.59    4.45
   0   4 -19   54.77    9.49
   0  -4 -19   41.10   10.49
   0  -4 -19   56.73   10.57
   0   4 -20   11.72    6.59
   0  -4 -20   -5.30    9.24
   0  -4 -20   -0.86    4.72
   0  -4 -21   -5.25    8.89
   0   4 -21   21.19    6.85
   0  -4  21   -1.60    2.34
   0  -4 -21   11.52    6.07
   0   4 -22   19.99    7.72
   0  -4 -22   10.94    5.91
   0   4 -23   64.29   11.07
   0  -4 -23   38.01   11.09
   0  -4 -24   36.30   11.27
   0   4 -24   61.46   11.52
   0  -4 -25   -4.36    9.01
   0   4 -25   12.79    7.35
   0   4 -26   78.61   13.01
   0  -4 -26   65.54   15.40
   0  -4 -27    2.54    8.04
   0   4 -27   -0.06    4.94
   0  -4 -28    8.92    9.41
   0   5   0   -1.73    3.55
   0  -5   0   10.38    6.77
   0   5   0   -0.24    3.69
   0   5  -1    7.58    3.42
   0   5   1   11.19    4.09
   0  -5  -1   11.33    6.47
   0   5  -1   11.66    4.14
   0   5   1   16.03    4.82
   0   5  -2   72.21    8.84
   0   5  -2   62.61    6.70
   0  -5  -2   67.07   10.98
   0   5   2   75.30    8.66
   0   5   2   82.53    8.39
   0   5   3    2.90    3.83
   0   5  -3   -4.97    3.60
   0  -5  -3   -2.43    4.81
   0  -5  -3   -0.37    5.65
   0   5   3   -2.38    3.71
   0   5  -3   -0.26    3.69
   0   5   4    5.45    5.24
   0  -5  -4   -0.09    4.27
   0  -5  -4    6.01    6.22
   0   5  -4   -0.17    2.66
   0   5  -4   -0.13    4.19
   0   5   4    3.84    2.97
   0   5  -5  132.54    8.60
   0  -5  -5  149.24   13.04
   0   5   5  142.84   13.71
   0   5  -5  151.27   13.82
   0  -5  -5  152.56   16.44
   0   5   5  149.14   11.11
   0  -5  -6  126.24   15.45
   0  -5  -6  138.44    9.86
   0   5  -6  131.73    8.43
   0   5   6  148.43   14.35
   0  -5  -6  145.59   13.41
   0   5   6  148.09   10.54
   0  -5  -7  331.03   20.67
   0  -5  -7  332.91   15.29
   0   5   7  310.14   20.19
   0  -5  -7  347.91   24.98
   0   5  -7  346.60   12.95
   0   5   7  360.35   16.88
   0   5  -8    2.79    2.33
   0  -5  -8    1.00    7.87
   0  -5  -8   14.51    6.40
   0  -5  -8    6.92    3.02
   0   5   8    6.84    3.91
   0  -5  -9  216.82   13.12
   0   5   9  203.99   17.76
   0  -5  -9  190.63   19.27
   0  -5  -9  224.02   18.39
   0   5   9  226.30   14.08
   0  -5 -10   -8.21    9.97
   0   5  10   -8.90    7.97
   0  -5 -10    5.14    6.72
   0  -5 -10    0.72    2.91
   0   5  10    2.70    4.63
   0  -5 -11  228.48   22.08
   0  -5 -11  264.08   21.01
   0   5  11  265.05   21.73
   0  -5 -11  251.43   15.02
   0   5  11  261.07   15.60
   0   5  12  136.56   15.92
   0  -5 -12  122.14   17.74
   0   5 -12  188.12   12.41
   0  -5 -12  152.68   17.31
   0   5  12  146.43   12.47
   0  -5 -12  135.53   11.61
   0   5 -13    5.08    4.34
   0  -5 -13    5.26    7.67
   0  -5 -13    8.83    4.74
   0   5  13    8.06    5.12
   0   5 -14   35.65    6.49
   0  -5 -14   38.95   10.55
   0  -5 -14   28.97    5.60
   0  -5 -15   64.38   13.09
   0   5 -15   66.92    8.10
   0  -5 -16   -0.17    7.14
   0   5 -16   -7.47    5.31
   0   5 -17   70.50    8.50
   0  -5 -17   63.18   13.00
   0  -5 -18   -3.31    6.17
   0   5 -18   -4.95    4.62
   0  -5 -19   -1.16    6.20
   0   5 -19    9.30    5.38
   0  -5 -19    2.62    3.69
   0   5 -20   19.86    6.51
   0  -5 -20   14.45    9.08
   0  -5 -20   15.82    6.19
   0   5 -21    4.59    4.42
   0  -5 -21   14.15    9.04
   0  -5 -22    5.93    8.25
   0   5 -22    5.58    4.62
   0   5 -23   40.09    8.82
   0  -5 -23   50.83   13.90
   0  -5 -24    1.86    6.89
   0  -5 -25   27.69   12.15
   0  -5 -26    8.84    9.49
   0  -6   0   23.99    8.78
   0   6   0   22.53    5.51
   0   6   0   27.40    5.73
   0  -6  -1   10.17    6.82
   0   6   1   10.94    5.30
   0   6  -1    3.56    3.90
   0  -6   1   17.31    7.35
   0   6   1    9.62    4.54
   0   6  -1    5.59    4.13
   0  -6   2   37.29    9.71
   0   6  -2   22.57    5.15
   0  -6  -2   29.26    9.51
   0   6   2   35.56    7.85
   0   6  -2   25.03    6.05
   0   6   2   24.00    5.90
   0   6  -3  172.09   14.78
   0   6  -3  160.21   11.57
   0  -6  -3  215.93   19.37
   0   6   3  166.17   14.60
   0  -6   3  197.56   16.48
   0   6   3  173.66   12.69
   0  -6  -4   -0.49    6.44
   0   6  -4   -2.53    3.28
   0   6   4    7.38    5.92
   0   6  -4    0.55    4.55
   0   6   4    0.08    3.48
   0   6  -5   30.22    4.78
   0   6   5   35.74    8.08
   0  -6  -5   32.47    7.25
   0  -6  -5   37.81    9.97
   0   6   5   45.88    7.33
   0   6  -5   32.47    7.71
   0  -6  -6   44.16    8.42
   0  -6  -6   45.13   10.89
   0   6  -6   38.47    4.68
   0   6   6   31.32    5.82
   0   6  -6   43.36    8.82
   0   6   6   53.73    7.51
   0   6   7   17.89    5.66
   0   6  -7   28.48    7.30
   0   6  -7   23.24    3.65
   0  -6  -7   22.45    7.45
   0  -6  -7   26.06    9.55
   0   6   7   37.93    6.48
   0   6   8   95.41   12.18
   0  -6  -8   91.23   12.25
   0   6  -8   98.72    7.36
   0  -6  -8  102.61   16.31
   0   6   8  115.30   10.45
   0  -6  -9   19.03    8.01
   0   6  -9   22.46    3.86
   0  -6  -9   11.76    7.05
   0   6   9    3.21    6.66
   0  -6  -9   19.64    4.38
   0   6   9   25.28    6.04
   0  -6 -10   60.95    7.48
   0  -6 -10   58.54   10.76
   0   6  10   58.70   10.88
   0  -6 -10   49.64   11.47
   0   6 -10   61.20    5.55
   0   6  10   64.00    8.09
   0  -6 -11   66.57   13.80
   0  -6 -11   88.00   13.41
   0   6 -11   80.11    6.36
   0  -6 -11   81.39    8.38
   0   6  11   84.27    9.53
   0  -6 -12   17.26    8.05
   0   6 -12   13.25    3.01
   0  -6 -12   -4.95    8.75
   0   6 -12   32.79    5.51
   0   6  12   14.38    4.86
   0  -6 -12   13.22    4.11
   0  -6 -13    3.84    6.31
   0   6 -13    6.98    3.68
   0  -6 -13    6.26    3.24
   0   6  13   10.97    4.49
   0  -6 -14    5.44    7.76
   0   6 -14   -2.80    3.46
   0  -6 -14    1.14    2.60
   0   6 -15    8.67    3.38
   0  -6 -15   12.72    7.27
   0  -6 -15   17.65    4.93
   0   6 -16   -1.76    3.87
   0  -6 -16    1.23    5.74
   0   6 -17   11.48    4.00
   0  -6 -17    7.10    7.26
   0  -6 -18    9.57    7.76
   0  -6 -19   48.81   13.32
   0  -6 -20   -0.67    6.55
   0  -6 -21   43.45   13.16
   0  -6 -22    1.53    6.34
   0  -6 -23    1.03    6.42
   0  -6 -24    4.86    7.91
   0   7   0   10.61    5.39
   0  -7   0   -1.93    5.38
   0   7   0    0.77    3.83
   0   7   1   20.19    6.07
   0  -7   1    6.57    5.01
   0   7  -1   13.02    5.14
   0  -7  -1    2.68    5.36
   0   7  -1    7.96    4.43
   0   7   1   15.31    6.30
   0   7  -2   36.05    6.72
   0   7   2   33.63    7.66
   0  -7   2   42.89    9.53
   0  -7  -2   30.33    9.51
   0   7  -2   34.88    7.53
   0   7   2   34.37    6.60
   0  -7   3    3.57    5.50
   0  -7  -3    2.12    5.76
   0   7   3   -8.31    6.42
   0   7  -3    6.84    4.18
   0   7   3    1.39    3.81
   0   7  -3    0.22    4.89
   0   7   4  114.21   13.54
   0  -7  -4  136.52   16.61
   0  -7   4  147.36   14.97
   0   7  -4  115.36   13.36
   0   7  -4  121.48   10.44
   0   7   4  126.69   11.90
   0  -7   5   11.23    6.04
   0   7   5    0.12    6.23
   0   7  -5    9.76    4.13
   0  -7  -5    7.40    6.92
   0   7   5   11.28    5.42
   0   7  -5    2.61    4.25
   0   7  -6   59.36    6.88
   0   7   6   57.91   10.57
   0  -7  -6   52.53   12.03
   0  -7   6   72.11   10.17
   0   7  -6   64.08   10.98
   0   7   6   74.55    8.79
   0  -7  -7    5.89    4.81
   0   7   7    0.08    6.71
   0  -7   7   15.66    6.00
   0  -7  -7   -0.77    7.52
   0   7  -7    9.80    3.37
   0   7   7   12.70    4.71
   0   7  -7    9.42    5.41
   0  -7  -8    7.98    5.61
   0   7  -8   10.78    3.04
   0  -7  -8   10.03    7.44
   0   7   8   13.26    4.37
   0   7  -8   13.62    6.77
   0   7  -9    4.98    2.41
   0  -7  -9   11.17    7.35
   0  -7  -9    0.37    7.74
   0   7   9    7.16    4.16
   0   7  -9    7.22    5.65
   0   7 -10   18.20    2.95
   0  -7 -10   14.60    7.84
   0  -7 -10   26.20    8.63
   0   7  10   22.01    5.15
   0   7 -10   22.30    8.23
   0   7 -11    1.84    5.36
   0  -7 -11    0.04    7.08
   0  -7 -11    0.90    5.54
   0   7 -11   11.28    3.24
   0   7  11    4.02    3.57
   0  -7 -12    8.11    7.55
   0  -7 -12   12.27    7.13
   0   7  12   20.98    5.20
   0  -7 -13   -1.99    5.63
   0   7  13    6.53    3.72
   0  -7 -14   -1.31    5.83
   0  -7 -15   -3.90    6.55
   0  -7 -16   -6.30    5.77
   0  -7 -17    5.67    6.71
   0  -7 -18   15.52    9.11
   0  -7 -19    5.92    7.79
   0  -7 -20   57.14   14.76
   0  -7 -21    2.06    7.86
   0  -7 -22   18.30    9.44
   0  -8   0   33.80    9.74
   0   8   0   47.14    9.37
   0  -8  -1   10.68    6.40
   0   8   1    6.28    4.06
   0  -8   1   21.44    7.91
   0   8  -1   23.67    6.89
   0   8   1   16.57    5.26
   0  -8  -2   -3.70    6.44
   0   8   2   -0.97    5.43
   0  -8   2   -1.25    4.95
   0   8  -2    2.58    4.29
   0   8   2    0.30    3.38
   0   8   3   16.93    6.17
   0  -8   3   21.02    7.59
   0  -8  -3    2.32    6.62
   0   8   3   16.60    5.72
   0   8  -3   20.44    7.05
   0  -8   4    7.34    6.15
   0  -8  -4    2.52    5.76
   0   8   4    3.91    4.33
   0   8  -4    5.55    5.03
   0  -8  -5   -1.63    6.35
   0  -8   5    3.56    4.34
   0   8   5   -0.99    3.22
   0   8  -5    2.59    4.53
   0  -8   6   14.46    6.38
   0  -8  -6    2.14    5.92
   0   8  -6   11.94    5.92
   0   8   6    9.69    4.13
   0  -8   7   16.89    6.11
   0  -8  -7    6.73    7.12
   0   8  -7   10.65    5.88
   0   8  -8   77.60   13.28
   0  -8  -8   83.66   15.55
   0  -8   8   90.91   11.80
   0  -8   9    2.48    4.89
   0  -8  -9   -8.64    8.81
   0   8  -9    1.04    4.97
   0  -8 -10    3.52    6.65
   0  -8 -10    9.62    6.97
   0   8 -10   13.66    6.55
   0  -8 -11    6.26    6.93
   0   8 -11    6.14    5.81
   0  -8 -12    3.77    5.83
   0   8 -12    0.39    5.14
   0  -8 -13    1.19    6.30
   0   8 -13    1.56    5.17
   0  -8 -14   -3.19    8.00
   0   8 -14   -1.12    5.30
   0  -8 -15    4.89    6.64
   0   8 -15    0.74    5.35
   0  -8 -16    7.04    7.35
   0   8 -16    6.35    7.53
   0  -8 -17    7.77    8.13
   0   8 -17   -0.29    6.14
   0  -8 -18   -0.74    6.16
   0  -8 -19   -0.01    6.20
   0  -8 -20   -1.11    6.78
   0  -9   0    0.50    5.21
   0  -9  -1    6.94    5.93
   0  -9   1   13.37    7.23
   0  -9  -2   -2.82    6.37
   0  -9   2    0.30    5.13
   0  -9   3   -1.80    4.90
   0  -9  -3   -4.68    6.78
   0   9  -3   -0.35    3.64
   0  -9  -4   -8.77    8.64
   0  -9   4    1.43    4.75
   0   9  -4    4.21    5.28
   0  -9  -5    2.43    6.56
   0   9  -5    6.83    5.47
   0  -9  -6    2.75    6.16
   0   9  -6    0.28    4.50
   0  -9  -7    6.22    7.08
   0   9  -7    6.63    5.58
   0   9  -8   -8.23    6.19
   0   9  -9    2.61    4.59
   0   9 -10   -0.81    4.69
   0   9 -11    2.73    5.33
   0   9 -12    0.00    5.07
   0   9 -13    0.00    5.67
   0   9 -14    7.63    6.70
   0  -9 -15    0.01    5.84
   0   9 -15   -0.01    6.04
   0  -9 -16    3.09    9.05
   0   9 -16    0.01    6.22
   0  -9 -17    5.02    8.77
   0   9 -17    6.42    6.84
   0   9 -18    1.35    5.80
   1   0 -33   29.60   12.66
   1   0 -32   -1.39    7.56
   1   0 -31   54.53   14.68
   1   0 -30    1.99    6.48
   1   0 -29    2.18    6.99
   1   0 -28   -1.35    7.55
   1   0 -27   18.97   10.24
   1   0 -26    3.47    6.54
   1   0 -25    8.70    8.12
   1   0 -24    0.65    6.28
   1   0 -23   32.79   10.82
  -1   0  23   23.26    8.66
  -1   0  22   16.39    7.34
   1   0 -22   22.75   10.94
  -1   0  21  290.66   21.80
   1   0 -21  307.83   25.23
  -1   0  20   31.72    9.61
   1   0 -20   39.71   13.29
   1   0 -19 1328.68   47.10
   1   0 -19 1403.71   52.14
   1   0 -18  -11.35    6.82
   1   0 -18   -0.97    5.33
   1   0 -17  783.07   34.94
   1   0 -17  965.95   40.46
   1   0 -16  -20.51    9.64
   1   0 -16   10.26    6.38
   1   0 -15  864.53   34.74
   1   0 -15  946.24   37.35
  -1   0  14    3.62    4.26
   1   0 -14   -7.98    9.25
   1   0 -13   -3.61    7.42
  -1   0  13   10.72    4.90
  -1   0  12    2.05    4.61
   1   0 -12  -10.78    7.75
  -1   0  11  418.39   18.90
   1   0 -11  472.66   22.26
  -1   0  10    0.17    3.60
   1   0 -10   -0.12    4.88
   1   0  -9   34.62    8.13
  -1   0   9   27.55    5.94
  -1   0   8    1.26    3.62
   1   0  -8   14.32    7.34
   1   0  -7    0.02    5.54
  -1   0   7   19.22    5.29
   1   0  -6  -11.15    5.38
  -1   0   6    8.22    5.93
   1   0  -5 6532.90   57.02
   1   0  -5 6414.39   47.66
  -1   0   5 6342.81   60.08
  -1   0   4    1.17    2.55
  -1   0  -4   -2.53    3.18
  -1   0  -5  284.63   10.61
  -1   0  -6    0.76    3.78
  -1   0  -7  646.65   19.14
  -1   0  -8    0.79    4.40
   1   0   9  268.71   14.51
  -1   0  -9  271.65   14.08
   1   0  10   -1.52    4.44
  -1   0 -10    2.42    4.55
  -1   0 -11   75.43    9.50
   1   0  11   82.45    9.58
   1   0  12    0.67    3.39
  -1   0 -12    2.34    4.88
   1   0  13   -0.61    2.07
  -1   0 -13  314.89   18.57
  -1   0 -14    4.16    5.79
  -1   0 -15  335.43   20.85
  -1   0 -16    6.68    6.38
   1   0  16   12.78    7.89
  -1   0 -16    4.54    5.79
  -1   0 -17  815.97   34.02
   1   0  17  855.87   38.16
   1   0  17  821.41   33.56
  -1   0 -17  801.30   36.26
   1   0  18    0.68    5.10
  -1   0 -18    0.75    6.08
  -1   0 -18    6.95    7.38
   1   0  19   -9.26    7.00
  -1   0 -19    3.64    6.46
  -1   0 -19    3.50    5.77
  -1   0 -20    0.45    6.37
   1   0  20   -6.61    6.81
   1   0  20   17.46   10.76
  -1   0 -20    1.47    5.96
   1   0  21   -3.99    6.07
  -1   0 -21   -4.67    8.45
  -1   0 -22  -14.06    8.35
  -1   0 -23   -1.07    7.34
  -1   0 -24   -5.78    7.99
  -1   0 -25   71.86   13.86
  -1   0 -26   -5.29    7.45
  -1   0 -27    1.54    5.95
  -1   0 -28   -8.70    7.74
  -1   0 -29   -4.88    7.93
  -1   0 -30  -16.82   10.85
  -1   0 -31   42.01   12.13
  -1   0 -32  -25.23   10.86
  -1   0 -33   -2.88    7.01
   1   1 -33  -23.29   10.88
   1   1 -32    0.31    7.22
   1  -1 -32    9.82    8.78
   1  -1 -31   13.20    9.74
   1   1 -31   18.84   10.38
   1  -1 -30   10.29    9.32
   1   1 -30    8.79    7.25
   1  -1 -29   20.28    9.13
   1   1 -29   32.31   11.59
   1  -1 -28   -8.25    8.81
   1   1 -28   -0.19    6.81
   1   1 -27   30.11   11.25
   1  -1 -27   28.10    9.98
   1   1 -26   27.46   10.19
   1  -1 -26   10.57    7.37
  -1  -1  25   54.62   10.69
   1  -1 -25   45.53   12.54
   1   1 -25   56.41   12.36
   1  -1 -24    4.33    7.41
  -1  -1  24    2.53    4.88
   1   1 -24   13.63    8.82
  -1  -1  23    9.89    6.11
   1   1 -23   29.73   10.36
   1  -1 -23   11.74    8.36
  -1  -1  22  184.15   16.54
   1  -1 -22  199.93   21.16
   1   1 -22  237.43   21.62
   1  -1 -21  133.64   18.01
   1   1 -21  125.82   16.32
  -1  -1  21  113.79   13.49
   1  -1 -20  223.60   21.52
   1   1 -20  172.80   17.73
   1  -1 -20  202.24   20.67
   1  -1 -19  121.46   16.36
   1   1 -19   68.13   11.68
  -1   1  19  103.68   14.15
   1  -1 -19   89.92   14.22
   1  -1 -18  133.25   16.29
  -1   1  18  124.51   15.34
   1   1 -18   85.36   12.43
   1   1 -18  129.17   16.72
   1  -1 -18  149.80   17.05
   1  -1 -17  143.04   16.50
  -1   1  17  125.58   14.48
   1   1 -17  102.23   12.66
   1  -1 -17  128.90   15.49
   1   1 -17  135.13   16.62
   1  -1 -16  346.46   23.49
  -1   1  16  368.32   26.29
  -1   1  16  337.68   22.50
  -1  -1  16  309.21   17.73
   1   1 -16  335.37   21.96
   1  -1 -16  346.31   24.38
   1  -1 -15  172.80   16.66
   1   1 -15  151.41   14.33
  -1  -1  15  155.36   12.15
   1  -1 -14  212.80   16.62
   1   1 -14  198.54   16.34
  -1  -1  14  184.75   12.61
  -1  -1  13  666.92   22.37
   1   1 -13  734.81   28.60
   1  -1 -13  686.79   28.32
   1   1 -12   -0.01    5.41
  -1   1  12    2.47    4.46
  -1  -1  12    0.82    3.50
   1  -1 -12  -14.56    9.13
   1  -1 -12   -3.50    5.27
   1   1 -11  358.06   19.78
  -1   1  11  334.99   18.81
  -1  -1  11  308.02   13.93
   1  -1 -11  337.28   18.93
   1  -1 -11  334.74   18.96
   1  -1 -11  308.12   18.03
   1   1 -10   74.46   10.94
   1  -1 -10   58.98    7.74
   1  -1 -10   49.06    7.99
  -1  -1  10   55.69    5.81
  -1   1  10   62.14    9.17
   1  -1 -10   57.16    7.77
   1   1  -9  126.99   12.54
   1  -1  -9  100.75    9.86
   1  -1  -9  103.09    9.79
  -1  -1   9   97.27    6.84
  -1   1   9  107.55   10.90
   1  -1  -9   98.68   10.51
   1  -1  -8  220.61   13.69
   1  -1  -8  229.07   13.81
  -1  -1   8  220.38    9.04
   1  -1  -8  218.43   14.42
  -1   1   8  209.76   14.77
   1  -1  -7  111.53   11.20
   1  -1  -7  114.82    9.82
  -1  -1   7  110.36    6.12
  -1   1   7  125.26   10.23
   1  -1  -6   51.74    9.47
  -1  -1   6   52.89    3.82
   1  -1  -6   44.04    6.60
  -1   1   6   42.31    6.60
   1  -1  -5 2932.81   41.45
   1  -1  -5 2862.11   41.33
  -1   1   5 2730.12   38.59
   1  -1  -4 1385.49   26.54
  -1   1   4 1426.10   26.95
   1  -1  -3  333.87   12.08
  -1   1   3  296.67   10.85
  -1  -1  -2  481.47   12.58
  -1  -1  -3  433.82   13.02
  -1   1  -4  904.49   13.70
   1  -1   4  925.62   14.21
  -1  -1  -4  945.29   20.95
  -1   1  -5 2856.11   27.62
   1  -1   5 2922.66   29.90
  -1  -1  -5 2966.96   38.93
  -1  -1  -6   82.70    7.34
   1  -1   6   94.36    7.80
  -1   1  -6   94.08    7.16
  -1  -1  -6   81.07    6.80
  -1  -1  -7  107.78    8.74
   1  -1   7  113.26    8.98
  -1   1  -7  126.97    8.08
  -1  -1  -7  112.08    8.52
   1  -1   8  838.02   23.82
  -1  -1  -8  893.75   25.99
  -1   1  -8  912.75   21.33
  -1  -1  -8  791.64   22.01
  -1  -1  -9  701.81   24.02
  -1   1  -9  707.80   20.35
   1  -1   9  692.28   22.48
  -1  -1  -9  648.72   23.71
   1  -1  10  101.87   10.14
  -1   1 -10  105.61    9.68
  -1  -1 -10   99.87   10.49
  -1  -1 -10   98.18    9.54
  -1  -1 -11  804.35   28.73
   1  -1  11  815.89   27.46
  -1   1 -11  848.51   24.89
  -1  -1 -11  764.97   26.37
   1  -1  12  167.75   14.08
  -1   1 -12  149.98   12.57
  -1  -1 -12  161.23   13.95
  -1  -1 -12  153.36   13.98
   1  -1  13  392.99   21.43
  -1   1 -13  390.45   19.33
  -1  -1 -13  382.53   21.14
   1  -1  14   15.72    5.26
  -1   1 -14  151.40   13.20
  -1  -1 -14  149.66   14.08
  -1   1 -15  150.28   14.33
  -1  -1 -15  137.36   14.44
   1   1  15  154.14   15.06
   1   1  15  145.86   15.77
   1   1  16   84.52   12.59
  -1   1 -16   88.93   11.59
   1   1  16   77.84   11.76
  -1  -1 -16   61.84   10.82
  -1  -1 -17   48.09    9.97
  -1   1 -17   66.89   10.84
   1   1  17   63.20   11.13
   1   1  17   62.94   12.41
  -1  -1 -17   71.30   11.59
   1   1  18   89.31   14.57
  -1   1 -18   83.88   11.93
   1   1  18   76.82   12.37
  -1  -1 -18   61.14   11.31
  -1  -1 -18   74.92   12.16
   1  -1  19   12.21    5.67
   1   1  19   27.27   10.78
  -1  -1 -19   13.64    7.00
   1   1  19   17.64    7.79
  -1   1 -19   28.99    9.01
  -1  -1 -19   24.88    8.87
  -1   1 -20   -1.35    6.98
   1   1  20    3.64    6.37
   1  -1  20   -2.63    5.96
  -1  -1 -20   -3.95    7.90
  -1  -1 -20   12.00    7.68
   1  -1  21    1.03    5.14
  -1   1 -21    8.79    6.35
  -1  -1 -21    3.93    7.15
  -1  -1 -21    8.28    6.73
  -1   1 -22   38.19    9.57
  -1  -1 -22   36.62    9.47
   1  -1  22   41.17    8.83
   1  -1  23    5.53    5.30
  -1   1 -23    5.45    5.86
  -1  -1 -23    2.84    6.77
  -1   1 -24   80.53   13.29
  -1  -1 -24   70.88   13.28
  -1  -1 -25    8.02    6.88
  -1   1 -25   13.45    7.62
  -1   1 -26   49.27   11.87
  -1  -1 -26   41.98   11.18
  -1   1 -27   44.37   11.48
  -1  -1 -27   54.48   12.91
  -1  -1 -28  -10.41    9.36
  -1   1 -28   -7.17    7.42
  -1  -1 -29   25.43    9.64
  -1   1 -29   28.43   10.14
  -1  -1 -30   -3.31    7.27
  -1   1 -30   -8.91    7.69
  -1   1 -31   -9.65    8.13
  -1  -1 -31   -1.63    7.62
  -1   1 -32    3.30    7.70
  -1  -1 -32    9.58    9.63
  -1   1 -33  -15.86    9.41
   1   2 -33    0.01    7.53
   1   2 -32    4.04    7.19
   1   2 -31    1.92    6.51
   1  -2 -31   -8.64    9.94
   1  -2 -30   54.79   14.80
   1   2 -30   68.54   15.38
   1   2 -29    9.84    8.34
   1  -2 -29   -2.48    7.16
   1   2 -28  114.66   17.44
   1  -2 -28  112.89   19.20
   1   2 -27   20.08    9.12
   1  -2 -27    9.95    7.08
   1   2 -26   17.46    9.06
   1  -2 -26   -6.23    8.81
  -1  -2  25   25.42    7.29
   1  -2 -25   19.49    8.59
   1   2 -25   36.35   11.35
  -1  -2  24    4.63    4.97
   1  -2 -24    2.05    7.32
   1   2 -24    9.62    7.33
  -1  -2  23    6.96    5.25
   1  -2 -23   -3.96    8.32
   1   2 -23   18.89   10.33
   1   2 -22   -5.16    6.63
   1  -2 -22   13.14    8.48
   1  -2 -21  137.82   18.87
   1   2 -21  116.11   14.11
   1  -2 -21  161.47   19.82
   1  -2 -20  165.00   19.44
   1   2 -20  125.74   15.28
   1  -2 -20  153.96   18.75
  -1  -2  19    1.64    2.53
   1  -2 -19   19.66    9.75
   1   2 -19    2.89    8.97
   1  -2 -19   20.61    8.24
   1  -2 -18  311.31   24.54
   1   2 -18  339.99   22.67
  -1  -2  18  306.16   17.09
   1  -2 -18  351.25   26.48
  -1  -2  17   17.65    5.14
   1  -2 -17   23.61    9.49
   1   2 -17    1.52    6.14
  -1   2  17   43.76   12.48
   1  -2 -17   24.45    7.98
   1   2 -17   21.61    7.63
   1  -2 -16   77.73   13.06
   1   2 -16   46.18    9.23
  -1   2  16   71.02   13.65
  -1  -2  16   53.83    6.82
   1   2 -16   76.41   12.35
  -1  -2  15   35.37    5.13
   1  -2 -15   43.86   10.30
   1   2 -15   43.17    9.11
   1  -2 -14  209.56   18.02
  -1  -2  14  191.03   11.13
   1   2 -14  187.03   16.55
  -1  -2  13  158.27    9.78
   1   2 -13  172.37   15.76
   1  -2 -13  160.55   15.90
   1  -2 -13  160.82   16.13
  -1   2  13  164.94   14.98
   1  -2 -12  472.68   24.22
   1   2 -12  517.95   24.43
   1  -2 -12  480.34   26.56
   1  -2 -12  475.70   23.21
  -1   2  12  487.95   24.46
   1  -2 -11   -5.63    7.30
   1  -2 -11    4.82    6.99
  -1   2  11   -0.84    5.02
   1  -2 -11    1.38    3.61
   1  -2 -10   -8.33    6.70
   1  -2 -10    2.41    6.04
  -1   2  10   -2.12    4.81
   1  -2 -10    0.52    3.67
   1  -2  -9   13.58    6.52
   1  -2  -9   24.53    7.10
   1  -2  -9   14.92    4.76
  -1   2   9   13.87    4.77
   1  -2  -8   76.20    9.39
   1  -2  -8   75.98   10.41
   1  -2  -8   69.66    7.94
  -1   2   8   60.79    7.71
   1  -2  -7  194.25   13.08
   1  -2  -7  186.92   15.55
  -1   2   7  188.18   12.37
   1  -2  -7  195.33   12.31
   1  -2  -6   78.83   12.17
   1  -2  -6  108.62   10.88
   1  -2  -6  115.92    9.47
  -1   2   6  112.01    9.51
   1  -2  -5  569.77   19.66
  -1   2   5  575.74   18.72
   1  -2  -5  613.62   19.27
   1  -2  -4 9705.87   73.86
  -1   2   4 9999.00   71.58
  -1   2   3 8354.83   65.62
   1  -2  -3 8297.42   63.07
  -1   2   3 8625.29   62.94
   1  -2  -3 8732.39   63.31
  -1   2   2 8076.51   60.24
  -1  -2   2 8133.73   46.39
  -1   2   2 8318.83   60.64
   1  -2  -1 1673.00   22.91
  -1   2   1 1625.65   23.69
   1  -2  -1 1700.66   27.00
  -1  -2   1 1692.06   24.25
  -1   2   1 1568.87   26.40
  -1  -2   0 1962.32   28.72
   1  -2   0 1992.38   21.14
   1   2   0 1990.79   28.60
  -1   2   0 1987.55   29.97
  -1   2   0 1988.37   22.27
  -1   2  -1   59.91    5.79
   1   2   1   74.51    8.08
  -1   2  -1   58.27    3.40
  -1  -2  -1   42.12    5.39
   1  -2   1   61.56    3.38
   1   2   1   60.47    3.35
  -1  -2  -2   -5.97    5.86
  -1   2  -2   -0.01    3.10
  -1  -2  -2    0.10    3.88
  -1  -2  -3   88.23    8.98
  -1  -2  -3  125.06    8.59
  -1  -2  -4    5.72    4.53
  -1  -2  -4   -1.76    6.48
   1   2   4    3.51    1.76
  -1  -2  -4    3.64    1.77
  -1  -2  -5   90.30    8.51
  -1   2  -5   78.61    3.78
  -1  -2  -5   98.79    5.36
   1   2   5   83.69    5.05
  -1  -2  -6   60.37    7.95
  -1   2  -6   60.40    4.01
  -1  -2  -6   74.94    5.66
  -1  -2  -7   16.26    4.44
  -1   2  -7   16.56    2.40
  -1  -2  -7   28.46    4.40
  -1   2  -8   19.37    2.99
  -1  -2  -8   12.97    4.27
  -1  -2  -8   27.07    4.91
  -1  -2  -9   28.86    6.02
  -1   2  -9   19.25    3.56
  -1  -2  -9   31.27    4.95
  -1   2 -10  375.41   15.44
  -1  -2 -10  387.91   20.26
  -1  -2 -10  385.95   17.36
  -1  -2 -11  322.67   19.79
  -1   2 -11  354.52   15.57
  -1  -2 -11  281.61   16.63
  -1   2 -12 3214.70   47.52
  -1  -2 -12 3234.48   61.30
  -1  -2 -12 3149.70   54.69
  -1  -2 -13    9.49    9.02
  -1   2 -13   26.64    7.57
  -1  -2 -13   13.17    5.76
  -1   2 -14  305.89   16.60
  -1  -2 -14  277.45   20.33
   1   2  15   16.91    6.46
  -1  -2 -15    9.94    5.92
  -1   2 -15   22.60    6.57
  -1   2 -16   97.32   11.36
  -1  -2 -16   69.10   11.20
   1   2  16   80.65   13.59
   1   2  16   79.23   12.42
   1   2  17   90.02   13.66
   1   2  17   89.18   13.39
  -1  -2 -17   71.96   11.75
  -1   2 -17   82.95   10.83
  -1   2 -18   79.07   11.47
  -1  -2 -18   57.48   10.86
   1   2  18   81.75   13.96
  -1  -2 -18   84.11   11.95
  -1   2 -19   29.92    8.68
  -1  -2 -19   13.41    7.58
  -1   2 -20    4.82    6.39
  -1  -2 -20   -8.94   10.52
  -1  -2 -20    8.69    5.96
  -1   2 -21    2.31    6.17
   1  -2  21   -5.91    5.75
  -1  -2 -21  -12.69    9.47
  -1  -2 -21    1.66    5.51
   1  -2  22  103.23   12.85
  -1   2 -22  113.57   14.76
  -1  -2 -22   95.02   14.90
  -1  -2 -23    5.63    6.29
  -1   2 -23   23.62    8.22
   1  -2  23   10.79    4.89
  -1   2 -24   -1.66    6.83
  -1  -2 -24   -4.81    7.92
   1  -2  24    3.44    4.20
  -1  -2 -25    1.77    8.13
  -1   2 -25   10.23    6.60
  -1   2 -26  115.87   16.17
  -1  -2 -26   93.98   16.53
  -1  -2 -27  -12.23    9.52
  -1   2 -27   -0.15    6.08
  -1  -2 -28   87.58   16.78
  -1   2 -28   97.05   15.42
  -1  -2 -29    5.02    6.50
  -1   2 -29   -1.96    7.08
  -1  -2 -30    8.85    8.09
  -1   2 -30   -0.80    6.36
  -1  -2 -31   17.13   10.17
  -1   2 -31    9.33    8.06
  -1   2 -32  -21.18    9.69
  -1   2 -33  -12.12    9.02
   1   3 -31    8.54    7.80
   1   3 -30   15.52    9.13
   1   3 -29   15.78    8.78
   1  -3 -29    6.64    8.77
   1  -3 -28   -9.08    9.45
   1   3 -28    7.76    8.03
   1  -3 -27   -2.29    8.25
   1   3 -27    5.52    6.39
   1   3 -26    9.75    6.97
   1  -3 -26   -9.02   10.96
   1   3 -25    7.12    7.23
   1  -3 -25   -9.95    9.10
   1  -3 -24   19.08    8.48
   1   3 -24   26.20    9.09
   1   3 -23   82.82   13.02
   1  -3 -23   66.11   13.97
   1   3 -22    9.47    7.38
   1  -3 -22   18.83    9.32
  -1  -3  21   82.82    9.22
   1   3 -21  143.09   16.43
   1  -3 -21  124.35   17.62
   1  -3 -21  144.11   18.59
  -1  -3  20    2.69    3.70
   1  -3 -20   -5.44    8.50
   1   3 -20  -11.15    8.77
   1  -3 -20    1.08    5.13
  -1  -3  19  104.67    9.52
   1   3 -19  113.29   13.95
   1  -3 -19   97.65   15.19
   1  -3 -19  126.42   15.90
   1   3 -18    6.20    6.78
  -1  -3  18   11.27    4.12
   1  -3 -18    7.16    8.02
   1  -3 -18   16.82    7.39
   1  -3 -17    2.09    6.87
  -1  -3  17   -0.25    3.50
   1   3 -17   -3.10    6.61
   1  -3 -17    1.34    5.95
  -1   3  16  378.96   27.08
  -1  -3  16  305.80   14.17
   1  -3 -16  338.08   25.08
   1   3 -16  358.83   21.96
   1   3 -15  180.09   15.91
   1  -3 -15  123.77   16.60
   1  -3 -15  135.47   16.53
  -1   3  15  169.72   18.49
   1  -3 -14  376.30   27.04
   1  -3 -14  432.97   26.28
   1   3 -14  437.55   24.05
  -1   3  14  462.54   28.37
  -1   3  14  395.99   22.61
   1  -3 -13  133.38   15.94
   1   3 -13  181.99   15.40
  -1   3  13  174.68   17.72
   1  -3 -13  144.16   15.68
  -1   3  13  155.55   14.39
   1  -3 -12    5.23    6.20
   1  -3 -12   -5.62    7.90
  -1   3  12    5.05    6.46
   1  -3 -12    1.01    4.35
  -1   3  12    8.90    5.67
  -1   3  11  287.07   20.55
   1  -3 -11  279.28   19.52
   1  -3 -11  282.25   21.22
   1  -3 -11  292.85   17.74
  -1   3  11  279.39   17.34
  -1   3  10    6.88    5.44
   1  -3 -10    2.89    5.90
   1  -3 -10    3.66    6.00
  -1   3  10    3.43    4.26
   1  -3 -10    8.40    4.78
  -1   3   9  275.09   18.10
   1  -3  -9  273.09   17.75
   1  -3  -9  277.61   20.44
   1  -3  -9  266.38   15.43
  -1   3   9  271.40   15.99
   1  -3  -8   90.78   10.17
   1  -3  -8   71.35   11.96
  -1   3   8   75.94    9.66
  -1   3   8   82.43    9.54
   1  -3  -8   78.32    8.15
   1  -3  -7   28.41    6.22
  -1   3   7   24.00    5.48
   1  -3  -7   31.19    8.72
  -1   3   7   31.80    6.15
   1  -3  -7   27.48    4.84
   1  -3  -6   -2.46    4.86
  -1   3   6   -4.58    5.12
   1  -3  -6   -1.40    2.75
  -1   3   6   -2.75    3.84
  -1   3   5  286.05   15.81
   1  -3  -5  281.93   15.17
  -1   3   5  304.07   14.43
   1  -3  -5  313.57   14.53
  -1   3   4  600.33   21.14
   1  -3  -4  583.77   19.46
   1  -3  -4  541.83   19.37
  -1   3   4  554.81   18.41
   1  -3  -3  110.86    8.10
  -1   3   3  106.41    8.52
   1  -3  -3  117.58    8.70
  -1   3   3  110.47    8.32
   1  -3  -2  856.10   21.08
  -1  -3   2  841.40   20.39
   1  -3  -2  857.90   22.20
   1   3  -2  874.63   21.37
  -1   3   2  866.15   21.75
  -1   3   2  760.58   21.40
   1  -3  -1   12.79    3.58
  -1   3   1   12.24    3.14
   1   3  -1    7.38    2.71
  -1  -3   1    9.53    4.31
   1  -3  -1    5.77    2.58
  -1   3   1    8.69    3.54
  -1  -3   0  165.81   11.04
  -1   3   0  138.95   10.19
   1  -3   0  165.75    7.85
  -1   3   0  139.11    7.83
   1   3   0  162.29    9.55
   1   3   0  151.16    7.90
   1   3   1  321.15   13.71
  -1   3  -1  272.43    9.56
  -1  -3  -1  273.43   14.81
  -1   3  -1  306.18   14.58
   1   3   1  286.34    9.79
  -1   3  -2   88.11    8.55
  -1  -3  -2   76.56    9.36
  -1   3  -2   86.79    4.98
   1   3   2   93.94    8.01
  -1  -3  -2   86.37    7.94
   1   3   2   93.19    5.15
   1   3   3   93.19    8.31
  -1   3  -3   86.86    4.14
  -1  -3  -3   96.41    8.38
  -1   3  -3   93.99    8.75
  -1  -3  -3   84.52    9.85
   1   3   3   97.05    5.18
  -1  -3  -4   12.14    5.23
  -1  -3  -4   24.31    2.70
   1   3   4   20.30    4.19
  -1  -3  -4   25.15    5.25
   1   3   4   27.07    3.07
   1   3   5  735.16   24.90
  -1  -3  -5  772.60   27.91
  -1  -3  -5  727.26   14.25
  -1  -3  -5  738.11   24.52
   1   3   5  760.05   15.59
  -1  -3  -6  239.90   16.63
   1   3   6  256.91   15.66
  -1  -3  -6  255.81   15.19
  -1  -3  -6  256.42    9.17
   1   3   6  251.07    9.65
  -1   3  -7  223.78    8.13
  -1  -3  -7  255.73   18.04
  -1  -3  -7  241.50   15.52
  -1  -3  -7  228.53    9.70
   1   3   7  236.18   10.15
  -1   3  -8   40.53    4.00
  -1  -3  -8   45.38    7.66
  -1  -3  -8   51.07    5.55
  -1  -3  -9    3.82    5.39
  -1   3  -9   -4.40    3.32
  -1  -3  -9   -1.36    2.78
  -1  -3 -10  339.46   20.52
  -1   3 -10  335.10   13.27
  -1  -3 -10  345.31   15.84
  -1   3 -11   41.95    5.47
  -1  -3 -11   50.11    9.26
  -1  -3 -11   61.81    7.53
  -1   3 -12   -3.14    4.29
  -1  -3 -12   -0.19    6.40
  -1  -3 -12   12.72    4.56
  -1  -3 -13  214.59   18.12
  -1   3 -13  279.10   14.18
  -1  -3 -13  262.63   16.36
   1   3  14  201.85   19.04
  -1   3 -14  207.38   13.97
  -1  -3 -14  182.89   17.47
   1   3  14  202.55   20.97
  -1  -3 -14  198.44   15.42
  -1  -3 -15   42.83    8.91
  -1   3 -15   69.80    9.11
   1   3  15   67.20   13.00
   1   3  15   46.54    9.20
  -1  -3 -16  209.24   19.49
  -1   3 -16  244.29   16.17
  -1   3 -17   68.56   10.12
  -1  -3 -17   45.56   10.19
  -1   3 -18   21.74    7.54
  -1  -3 -18    6.91    8.04
  -1  -3 -19  327.69   26.21
  -1   3 -19  370.68   22.14
  -1  -3 -19  372.93   24.67
  -1   3 -20    9.39    6.02
  -1  -3 -20    9.18    6.28
  -1  -3 -21   30.35    9.07
  -1   3 -21   52.24   10.05
  -1  -3 -21   57.17   11.01
  -1  -3 -22  -10.61    9.38
  -1   3 -22    0.65    5.05
  -1  -3 -22    8.74    6.54
  -1  -3 -23    3.59    7.95
   1  -3  23   16.02    5.35
  -1   3 -23   20.07    7.49
   1  -3  24   42.85    8.38
  -1   3 -24   46.16    9.76
  -1  -3 -24   32.77    9.96
  -1  -3 -25   17.62    9.23
  -1   3 -25   17.56    7.21
  -1  -3 -26   18.51    9.46
  -1   3 -26   21.85    7.68
  -1   3 -27   45.86   10.76
  -1  -3 -27   56.14   15.26
  -1   3 -28   -5.64    7.36
  -1  -3 -28    7.46    8.70
  -1  -3 -29   24.70   11.70
  -1   3 -29   17.18    7.42
  -1   3 -30  -18.45    8.58
   1   4 -28   -1.72    5.43
   1  -4 -28    1.56    8.74
   1  -4 -27   12.25    8.57
   1   4 -27   34.69   10.21
   1   4 -26    8.25    7.22
   1  -4 -26    3.65    7.02
   1   4 -25   29.26    8.97
   1  -4 -25   -3.57    8.97
   1   4 -24   24.29    8.68
   1  -4 -24  -12.31    9.70
   1  -4 -23   40.17   11.53
   1   4 -23   44.48   10.42
   1   4 -22  -19.77    8.73
   1  -4 -22   -4.19    8.29
   1  -4 -21    0.34    7.43
   1   4 -21   -5.48    7.03
  -1  -4  21    4.96    3.22
   1  -4 -21    4.00    5.75
   1   4 -20   12.75    5.91
  -1  -4  20   23.29    4.61
   1  -4 -20   16.61    8.49
   1  -4 -20   26.54    8.46
  -1  -4  19   34.16    5.06
   1   4 -19   27.34    7.60
   1  -4 -19   15.71    7.69
   1  -4 -19   39.96    9.96
   1  -4 -18    1.10    6.80
  -1  -4  18    7.08    2.90
   1   4 -18    1.69    5.26
   1  -4 -18   15.79    7.13
   1   4 -17  130.20   14.09
   1  -4 -17  107.79   15.59
  -1  -4  17  116.41    7.78
   1  -4 -17  136.09   14.93
   1  -4 -16   -0.76    7.67
   1   4 -16   10.51    7.31
   1  -4 -16  -14.73   11.03
  -1   4  16    6.92    6.89
   1   4 -15  188.99   16.37
   1  -4 -15  142.07   18.70
   1  -4 -15  134.24   15.96
  -1   4  15  161.87   15.89
   1  -4 -14   51.79   11.22
  -1   4  14   77.34   13.37
   1  -4 -14   65.35   11.99
  -1   4  14   77.86   11.76
   1  -4 -13   17.93    7.15
   1  -4 -13    5.00    7.42
  -1   4  13   18.85    8.13
   1  -4 -13    1.16    2.92
  -1   4  13   22.81    6.73
   1  -4 -12   -8.45    8.62
  -1   4  12   -3.57    6.28
   1  -4 -12    1.27    6.04
   1  -4 -12   -0.86    3.88
  -1   4  12   -3.94    4.96
   1  -4 -11   -5.01    6.94
   1  -4 -11   -1.60    7.49
  -1   4  11   -3.13    6.14
   1  -4 -11   -0.73    4.05
  -1   4  11   -1.68    4.97
  -1   4  10  -10.95    6.88
   1  -4 -10    0.74    6.70
   1  -4 -10   -3.12    6.14
  -1   4  10    1.69    4.38
   1  -4 -10    1.13    3.66
  -1   4   9  384.10   23.19
   1  -4  -9  402.63   25.98
   1  -4  -9  379.24   21.52
   1  -4  -9  359.26   18.82
  -1   4   9  356.25   19.09
   1  -4  -8   23.67    9.43
  -1   4   8    4.09    5.96
   1  -4  -8    2.39    5.41
   1  -4  -8   17.97    5.03
  -1   4   8   13.75    4.98
   1  -4  -7  231.30   15.69
   1  -4  -7  244.33   19.95
  -1   4   7  225.29   16.23
  -1   4   7  245.51   14.74
   1  -4  -7  238.92   14.61
   1  -4  -6    9.16    5.14
  -1   4   6    5.90    5.79
   1  -4  -6   17.70    4.11
  -1   4   6   15.97    4.79
   1  -4  -5  196.61   17.94
   1  -4  -5  212.48   13.99
   1  -4  -5  190.28   12.20
  -1   4   5  159.80   13.13
  -1   4   5  196.42   12.82
   1  -4  -4   38.58    7.19
  -1   4   4   20.90    4.18
   1   4  -4   31.43    4.93
   1  -4  -4   34.74    5.50
  -1   4   4   32.03    5.25
   1   4  -3  610.42   19.64
  -1   4   3  588.23   21.75
  -1  -4   3  566.52   19.76
   1  -4  -3  589.53   20.72
   1  -4  -3  582.08   20.66
  -1   4   3  610.78   21.13
  -1  -4   2    0.70    3.84
   1   4  -2   -0.89    2.79
   1  -4  -2   -0.69    3.09
  -1   4   2    5.45    3.79
   1   4  -1   63.69    6.66
   1   4  -1   67.99    7.31
   1  -4  -1   60.13    6.40
  -1  -4   1   66.59    7.92
  -1   4   1   60.70    6.63
  -1   4   1   65.31    7.88
  -1  -4   0   84.65    9.30
  -1   4   0   71.49    6.62
  -1   4   0   73.55    8.08
   1   4   0   70.54    6.61
   1  -4   0   73.66    6.42
   1   4   0   79.16    7.96
  -1   4  -1   57.71    5.77
  -1  -4  -1   67.27    8.64
   1   4   1   60.85    5.72
  -1   4  -1   50.25    6.79
   1   4   1   59.38    6.78
  -1  -4  -2   48.69    8.53
  -1   4  -2   49.55    4.72
   1   4   2   40.62    5.88
  -1   4  -2   51.15    7.44
   1   4   2   59.21    5.57
  -1  -4  -3   20.08    5.87
  -1  -4  -3   24.00    5.49
  -1   4  -3   24.13    3.41
   1   4   3   20.77    4.71
   1   4   3   26.84    3.39
  -1   4  -3   24.60    5.73
  -1   4  -4  154.79   12.56
  -1  -4  -4  140.60   12.82
   1   4   4  145.09   11.78
  -1   4  -4  125.52    5.95
  -1  -4  -4  141.73   12.08
   1   4   4  152.85    8.24
  -1  -4  -5    3.80    4.28
   1   4   5    5.39    4.08
  -1   4  -5    1.28    1.93
   1   4   5    4.53    2.20
   1   4   6   39.86    7.42
  -1  -4  -6   28.19    7.17
  -1  -4  -6   40.15    7.59
  -1  -4  -6   34.88    3.93
  -1   4  -6   32.74    2.71
   1   4   6   44.09    5.15
  -1  -4  -7  340.33   12.02
  -1  -4  -7  366.20   20.58
  -1   4  -7  360.74    8.83
   1   4   7  359.96   20.42
  -1  -4  -7  378.77   23.79
   1   4   7  372.15   13.11
  -1   4  -8    9.23    2.84
  -1  -4  -8   -3.47    5.40
  -1  -4  -8   -5.02    7.04
   1   4   8    5.87    4.67
  -1  -4  -8    2.60    1.90
   1   4   8    1.58    2.73
  -1   4  -9  128.26    6.73
   1   4   9  134.31   13.81
  -1  -4  -9  137.12   13.43
  -1  -4  -9  137.89    8.84
   1   4   9  134.36    9.05
  -1  -4 -10   63.82   10.01
   1   4  10   76.25   11.16
  -1   4 -10   58.20    4.87
  -1  -4 -10   65.67    6.59
  -1   4 -11  -10.33    4.30
  -1  -4 -11   -5.23    6.32
   1   4  11  -10.99    6.84
  -1  -4 -11    0.99    2.84
  -1   4 -12   19.71    3.43
  -1  -4 -12   29.33    8.42
  -1  -4 -12   30.60    5.85
  -1  -4 -13   33.35    9.35
   1   4  13   14.80    6.20
  -1   4 -13   29.20    5.08
  -1  -4 -13   34.26    6.63
  -1   4 -14   12.20    4.94
  -1  -4 -14   19.17    8.81
  -1  -4 -14   12.02    5.77
  -1   4 -15  838.43   25.28
  -1  -4 -15  763.40   37.23
  -1  -4 -15  809.87   29.99
  -1  -4 -16   55.26   13.41
  -1   4 -16   57.35    8.45
  -1   4 -17   24.22    6.25
  -1  -4 -17   27.46    9.91
  -1  -4 -18  139.28   18.51
  -1   4 -18  151.37   13.10
  -1   4 -19    8.84    5.00
  -1  -4 -19   14.31    8.15
  -1  -4 -19    2.02    4.52
  -1   4 -20   23.17    6.85
  -1  -4 -20   29.51   10.72
  -1  -4 -20   17.26    6.41
  -1   4 -21    9.24    4.91
  -1  -4 -21   23.11    9.95
  -1  -4 -21   10.15    5.27
  -1  -4 -22   41.30   11.99
  -1   4 -22   37.05    8.68
  -1  -4 -22   38.51    9.72
  -1  -4 -23  106.70   17.48
  -1   4 -23  107.43   13.02
  -1  -4 -24   25.39   11.02
  -1   4 -24   17.27    6.24
  -1   4 -25   37.57    8.68
  -1  -4 -25   49.45   14.02
  -1   4 -26    0.79    5.29
  -1  -4 -26   13.73    9.74
  -1  -4 -27   11.46   10.01
  -1  -4 -28    1.87    7.92
   1  -5 -26   12.70    8.34
   1  -5 -25   -6.35    7.83
   1  -5 -24   48.59   12.60
   1   5 -24   57.70   11.62
   1   5 -23    4.32    5.67
   1  -5 -23   -5.31    9.00
   1  -5 -22    4.49    7.42
   1   5 -22    1.46    4.80
   1  -5 -21   -6.17    8.89
   1   5 -21   -2.10    6.07
   1  -5 -20  -22.91   11.78
   1   5 -20  -10.99    7.04
   1  -5 -20    1.12    3.76
   1   5 -19    7.03    5.05
   1  -5 -19   -0.60    7.44
   1  -5 -19   13.85    5.94
   1  -5 -18   -2.36    8.10
  -1  -5  18    6.96    2.23
   1   5 -18    5.80    5.36
   1  -5 -18   10.72    5.24
   1  -5 -17   18.87    7.83
   1   5 -17   45.98    8.65
   1  -5 -17   38.30    8.09
   1  -5 -16    2.84    7.16
   1   5 -16   33.15    8.20
   1  -5 -16    6.66    8.69
  -1   5  16   24.87    7.64
   1  -5 -15  -11.85    9.88
   1  -5 -15  -10.84    8.86
  -1   5  15    2.09    5.38
   1  -5 -14   -1.62    8.78
   1  -5 -14   -0.01   10.67
  -1   5  14   17.56    6.65
   1  -5 -13   -3.99    8.99
   1  -5 -13   -7.96    8.38
  -1   5  13    5.53    5.46
   1  -5 -13    0.05    1.70
   1  -5 -12   52.85   12.61
   1  -5 -12   59.15   11.49
  -1   5  12   69.70   12.71
   1  -5 -12   41.97    7.52
  -1   5  12   71.82   10.20
   1  -5 -11  141.74   18.85
   1  -5 -11  165.29   16.71
  -1   5  11  161.61   17.64
  -1   5  11  161.09   14.18
   1  -5 -11  160.28   13.65
   1  -5 -10  246.98   20.09
   1  -5 -10  236.68   21.92
  -1   5  10  250.84   21.00
   1  -5 -10  241.57   16.33
  -1   5  10  267.32   17.61
   1  -5  -9   31.58   10.68
   1  -5  -9   39.68    9.47
  -1   5   9   34.70    8.56
  -1   5   9   26.62    6.93
   1  -5  -9   27.10    5.73
   1  -5  -8  414.73   23.68
  -1   5   8  444.83   25.35
   1  -5  -8  442.95   29.93
   1  -5  -8  428.92   20.23
  -1   5   8  452.06   21.78
   1  -5  -7    4.22    5.23
   1  -5  -7    7.26    8.64
  -1   5   7   -8.03    6.50
  -1   5   7    0.06    4.57
   1  -5  -7    0.79    2.68
   1  -5  -6  143.19   13.17
   1  -5  -6  126.26   16.08
  -1   5   6  133.27   12.95
   1   5  -6  130.86   10.28
   1  -5  -6  133.57   11.05
  -1   5   6  149.51   12.63
   1  -5  -5   61.68   11.54
  -1  -5   5   54.13    7.88
   1  -5  -5   58.25    8.36
   1   5  -5   57.64    6.73
   1  -5  -5   49.27    7.10
  -1   5   5   50.97    8.08
  -1   5   5   63.16    8.59
   1  -5  -4    2.14    2.84
   1  -5  -4    7.77    7.52
   1   5  -4    3.14    3.00
   1  -5  -4    7.99    4.33
  -1  -5   4    5.07    4.45
  -1   5   4   -2.79    5.95
  -1   5   4    6.74    3.96
  -1  -5   3   27.61    6.18
  -1   5   3   13.48    5.31
   1   5  -3   27.51    5.25
   1  -5  -3   26.83    5.51
  -1   5   3   15.19    4.43
   1   5  -3   25.68    5.74
   1   5  -2   33.02    5.74
  -1   5   2   13.49    4.35
   1  -5  -2   30.62    5.34
  -1  -5   2   30.10    7.04
   1   5  -2   26.66    5.67
  -1   5   1    0.42    4.37
  -1  -5   1   18.78    6.11
   1   5  -1   19.63    4.41
  -1   5   1   24.95    5.77
   1   5  -1   20.57    4.70
  -1   5   0   31.98    4.78
   1   5   0   19.98    4.22
  -1  -5   0   36.45    8.15
   1   5   0   25.81    4.86
  -1   5   0   29.69    6.34
   1   5   1   27.53    5.45
  -1   5  -1   37.27    5.67
  -1  -5  -1   33.03    7.52
   1   5   1   34.39    5.22
  -1   5  -1   34.90    6.71
  -1   5  -2   48.96    5.89
   1   5   2   51.60    7.83
  -1  -5  -2   44.77    9.18
   1   5   2   61.35    6.67
  -1   5  -2   39.70    7.16
  -1   5  -3    4.54    3.02
  -1  -5  -3   -0.23    6.04
   1   5   3   -4.35    4.41
   1   5   3   -0.54    3.12
  -1   5  -3   -1.11    4.05
  -1  -5  -4   38.42    7.52
  -1   5  -4   37.12    4.46
   1   5   4   35.55    7.15
  -1  -5  -4   28.21    8.60
   1   5   4   45.18    5.63
  -1   5  -4   39.91    7.65
  -1  -5  -5  201.38   18.22
  -1   5  -5  185.29    7.92
   1   5   5  203.26   16.43
  -1  -5  -5  203.18   15.85
  -1   5  -5  216.10   17.08
   1   5   5  214.52   10.48
  -1  -5  -6  215.45   18.62
  -1   5  -6  250.77   18.79
   1   5   6  226.45   17.45
  -1   5  -6  205.98    7.52
  -1  -5  -6  229.99   17.21
   1   5   6  255.01   11.51
  -1  -5  -7    1.80    8.19
  -1   5  -7    3.26    1.67
   1   5   7   13.29    6.21
  -1  -5  -7    8.40    6.04
   1   5   7   12.97    3.83
  -1  -5  -8  198.91    9.81
  -1  -5  -8  204.37   16.80
  -1  -5  -8  189.71   19.16
   1   5   8  218.55   17.67
  -1   5  -8  154.65    5.59
   1   5   8  216.75   10.84
  -1   5  -9   87.51    4.33
  -1   5  -9   68.86    4.37
   1   5   9  115.25   14.18
  -1  -5  -9   74.54   12.58
  -1  -5  -9   98.68    7.11
  -1  -5  -9   92.59   12.97
   1   5   9   99.88    7.71
   1   5  10  109.94   14.07
  -1  -5 -10   90.96   12.53
  -1   5 -10   96.40    4.79
  -1   5 -10   75.83    4.74
  -1  -5 -10   96.42    7.52
   1   5  10  103.01    8.23
   1   5  11   -4.87    8.18
  -1  -5 -11   10.36    6.29
  -1   5 -11    4.78    2.12
  -1  -5 -11   19.04    4.22
  -1   5 -12    6.46    2.53
  -1  -5 -12    4.26    6.69
  -1  -5 -12    1.59    3.06
  -1   5 -13   43.12    5.06
  -1  -5 -13   41.45   10.43
  -1  -5 -13   36.18    6.38
  -1  -5 -14   41.47   11.40
  -1   5 -14   48.23    5.58
  -1  -5 -14   37.83    5.97
  -1  -5 -15    5.93    7.39
  -1   5 -15    3.40    3.15
  -1  -5 -15   -1.09    3.30
  -1  -5 -16  161.87   19.48
  -1   5 -16  173.54   11.36
  -1  -5 -16  171.53   13.26
  -1  -5 -17    5.35    6.89
  -1   5 -17    6.39    3.94
  -1  -5 -17    0.66    1.60
  -1  -5 -18   -3.72    6.09
  -1   5 -18    0.61    3.08
  -1   5 -19    0.54    3.23
  -1  -5 -19    1.47    5.97
  -1   5 -20    6.23    3.84
  -1  -5 -20    3.33    6.06
  -1   5 -21    5.39    3.61
  -1  -5 -21    8.74    7.57
  -1  -5 -22   29.39   10.39
  -1  -5 -23    5.49    6.59
  -1  -5 -24   18.77    9.78
  -1  -5 -25   15.81   10.22
  -1  -5 -26    6.44    8.03
   1  -6 -25   15.77   10.71
   1  -6 -24   12.09    9.15
   1  -6 -23    5.51    8.50
   1  -6 -22   31.40   11.49
   1  -6 -21   10.71    9.09
   1  -6 -20   44.16   12.72
   1  -6 -19   21.45   10.22
   1   6 -19    8.84    4.37
   1   6 -18   34.63    7.13
   1  -6 -18   20.88    9.58
   1   6 -17    1.79    4.07
   1  -6 -17    0.79    5.95
   1   6 -16   66.63    9.67
   1  -6 -16   45.08   11.45
  -1   6  16   53.19    9.57
   1  -6 -15    0.95    5.75
   1   6 -15    8.19    5.20
   1  -6 -15   -0.29    9.53
  -1   6  15    3.86    4.53
   1  -6 -14   12.81    7.58
   1   6 -14   27.97    7.52
   1  -6 -14    0.14    7.71
  -1   6  14   12.33    5.74
   1  -6 -13    9.86    7.70
   1  -6 -13   32.28    9.66
   1  -6 -13    0.81    1.62
  -1   6  13   28.23    6.88
   1  -6 -12   97.94   14.27
   1  -6 -12   94.28   15.72
  -1   6  12  109.69   12.30
   1  -6 -11   80.94   12.96
   1  -6 -11   66.45   13.63
   1  -6 -11   40.37    6.99
  -1   6  11   78.30   10.79
   1   6 -10   13.42    3.85
   1  -6 -10   12.88    8.03
  -1   6  10    9.88    6.25
   1  -6 -10   12.42    7.38
  -1  -6  10   23.04    5.16
   1  -6 -10   15.23    4.39
  -1   6  10   22.63    6.62
   1  -6  -9   56.98    7.87
   1  -6  -9   55.56   12.71
   1  -6  -9   54.38   10.47
  -1  -6   9   63.06    7.22
  -1   6   9   51.67   10.50
   1   6  -9   53.40    6.68
  -1   6   9   59.18    9.04
   1  -6  -8   30.81   10.90
  -1   6   8   18.17    6.85
   1  -6  -8   33.20    8.20
   1   6  -8   25.20    5.26
  -1  -6   8   37.97    6.63
  -1   6   8   34.07    7.19
   1  -6  -8   32.24    5.93
  -1  -6   7   14.47    5.79
   1  -6  -7    4.98    3.24
   1  -6  -7    3.65    7.14
   1   6  -7    5.65    3.53
   1  -6  -7    3.87    5.39
  -1   6   7   -4.11    6.60
  -1   6   7    5.72    4.24
  -1   6   6   -6.32    7.73
   1   6  -6    2.38    3.31
   1  -6  -6    4.57    7.95
  -1  -6   6    5.47    4.92
   1  -6  -6   -0.21    5.03
  -1   6   6    8.79    5.81
  -1  -6   5  147.69   12.74
  -1   6   5  141.11   14.22
   1  -6  -5  138.00   13.34
   1  -6  -5  156.36   18.15
   1   6  -5  130.44   10.91
   1   6  -5  130.56   13.81
  -1   6   5  155.22   13.25
   1   6  -4  119.65   12.31
   1  -6  -4  118.92   11.93
   1  -6  -4  122.23   16.47
  -1   6   4  114.81   11.93
  -1  -6   4  127.67   12.24
   1   6  -4  124.19   10.70
  -1   6   4  131.62   11.82
  -1   6   3    4.51    4.71
   1  -6  -3   13.24    8.61
  -1  -6   3   13.20    6.10
   1   6  -3    1.35    4.35
   1  -6  -3    6.46    4.40
   1   6  -3   10.70    4.89
  -1   6   3    4.95    4.78
   1   6  -2   73.96    8.83
  -1  -6   2  103.52   11.96
  -1   6   2   87.77   10.36
   1   6  -2   86.10   10.05
   1  -6  -2  112.93   15.03
  -1   6   2  100.32   11.43
  -1  -6   1   55.35    9.71
   1   6  -1   46.56    6.77
  -1   6   1   43.07    7.08
   1   6  -1   57.97    7.63
  -1   6   1   70.55    9.98
  -1   6   0   14.59    3.68
  -1  -6   0   24.93    7.28
   1   6   0   24.67    6.01
  -1   6   0   29.47    7.05
   1   6   0   26.85    5.85
  -1   6  -1   -6.16    5.51
  -1  -6  -1    5.35    5.77
   1   6   1   -0.95    3.96
   1   6   1    7.74    4.41
  -1   6  -1    1.13    4.28
  -1   6  -2   83.30    8.10
  -1  -6  -2  103.05   13.82
  -1   6  -2  105.14   11.83
   1   6   2   97.78   11.24
   1   6   2  103.02    9.35
   1   6   3   36.30    7.57
  -1  -6  -3   28.74    8.36
  -1   6  -3   21.85    3.76
  -1   6  -3   33.77    6.95
   1   6   3   35.12    5.21
  -1   6  -4   11.52    2.76
   1   6   4   25.34    7.25
  -1  -6  -4   19.75    7.49
  -1   6  -4   26.08    7.54
   1   6   4   28.94    5.45
  -1   6  -5   62.17    5.50
   1   6   5   76.57   10.96
  -1   6  -5   69.77   10.78
  -1  -6  -5   83.40   12.62
   1   6   5   75.80    7.28
  -1   6  -6  133.92   14.85
  -1  -6  -6  154.65   17.04
  -1  -6  -6  148.97   15.18
   1   6   6  154.71   15.37
  -1   6  -6  135.63    6.90
   1   6   6  167.69   10.17
  -1  -6  -7   -5.49    8.73
  -1   6  -7   -8.67    2.69
   1   6   7    5.75    5.84
  -1  -6  -7   -2.86    7.47
   1   6   7    3.86    3.26
  -1   6  -7   -7.42    6.72
   1   6   8   13.32    6.89
  -1  -6  -8   -3.44    6.84
  -1   6  -8   -3.29    5.98
   1   6   8    0.62    2.79
   1   6   9  123.91   14.63
  -1   6  -9   99.02   14.21
  -1  -6  -9   86.82   12.66
   1   6   9  114.65    8.04
  -1  -6 -10   34.96    9.09
   1   6  10   52.94    5.97
  -1  -6 -11   78.75   12.75
  -1  -6 -11   85.08    6.99
  -1  -6 -12  100.86    7.76
  -1  -6 -12   83.30   13.60
  -1  -6 -13   -0.26    5.98
  -1  -6 -13    0.16    1.90
  -1  -6 -14    1.32    5.69
  -1  -6 -14    2.10    2.32
  -1  -6 -15   85.08    8.59
  -1  -6 -15   67.90   13.68
  -1  -6 -16   32.24   10.38
  -1   6 -16   26.26    2.97
  -1  -6 -17    1.29    5.81
  -1  -6 -18   24.51    9.88
  -1  -6 -19    2.68    7.65
  -1  -6 -20   55.26   14.17
  -1  -6 -21   13.27    9.27
  -1  -6 -22   14.83    7.92
  -1  -6 -23   -0.60    7.48
  -1  -6 -24   -0.96    6.79
   1  -7 -22    2.29    7.64
   1  -7 -21   35.25   12.89
   1  -7 -20    3.33    7.09
   1  -7 -19   28.39   10.93
   1  -7 -18    2.57    7.09
   1  -7 -17    3.45    6.86
   1  -7 -16   10.21    7.99
   1  -7 -15  -12.79   11.53
   1  -7 -15    1.75    6.53
  -1   7  15    4.83    4.68
   1  -7 -14   -9.20   10.23
   1  -7 -14    0.83    5.66
  -1   7  14    0.90    4.07
   1  -7 -13   30.51    9.74
   1  -7 -13   20.75    9.28
  -1   7  13   36.42    7.51
   1  -7 -12   -5.61    8.56
  -1  -7  12    5.92    3.17
   1  -7 -12    2.39    5.60
  -1   7  12    4.37    3.67
  -1  -7  11    7.96    3.50
   1  -7 -11    6.34    7.71
   1  -7 -11    4.98    5.79
  -1   7  11    6.64    4.25
   1  -7 -11   -0.32    1.60
  -1  -7  10    4.64    3.52
   1   7 -10    7.70    3.48
   1  -7 -10    6.10    5.81
   1  -7 -10   -0.52    7.71
  -1   7  10    9.44    5.68
  -1  -7   9   -0.96    3.43
   1  -7  -9   -1.62    5.31
   1   7  -9   -0.51    5.21
   1  -7  -9   -4.88    7.54
   1   7  -9    0.59    2.37
  -1   7   9    4.63    4.73
   1   7  -8   -0.69    2.64
  -1  -7   8    2.79    3.55
  -1   7   8   -0.14    4.80
   1  -7  -8   -6.05    7.90
   1  -7  -8   -0.15    5.65
   1   7  -8   -2.23    5.05
  -1   7   8    0.61    3.95
  -1  -7   7    9.52    4.73
   1  -7  -7    0.37    5.28
   1  -7  -7   -0.17    7.40
  -1   7   7    7.11    5.81
   1   7  -7   -3.72    4.29
   1   7  -7    0.97    4.06
  -1   7   7    3.68    4.10
  -1  -7   6    0.40    3.74
   1  -7  -6    0.50    6.40
   1   7  -6   -5.68    4.22
  -1   7   6    0.39    4.49
   1  -7  -6   -3.01    5.51
  -1   7   6    4.69    4.52
   1   7  -6   -5.07    5.68
   1   7  -5   68.44   10.17
  -1  -7   5   68.14    9.56
   1   7  -5   54.17    7.44
  -1   7   5   59.12   10.25
   1  -7  -5   66.50   12.93
  -1   7   5   68.51    9.95
   1  -7  -4   36.20   11.02
   1   7  -4   27.58    5.88
  -1  -7   4   35.64    7.58
  -1   7   4   31.46    7.56
   1   7  -4   34.85    7.70
  -1   7   4   37.92    7.93
  -1  -7   3   37.73    7.80
   1  -7  -3   27.74    9.80
   1   7  -3   30.84    6.31
  -1   7   3   31.47    7.82
   1   7  -3   38.92    7.58
  -1   7   3   34.90    7.51
   1  -7  -2    2.62    6.53
   1   7  -2   -2.26    4.33
  -1  -7   2   -4.45    5.80
  -1   7   2   -5.34    5.31
  -1   7   2   -3.74    4.94
   1   7  -2    4.56    3.87
   1   7  -1   -0.48    3.68
  -1  -7   1   -9.81    7.02
   1  -7  -1   -1.45    5.95
  -1   7   1   -4.66    5.13
  -1   7   1    7.26    5.39
   1   7  -1   -0.72    3.38
   1  -7   0   13.02    7.58
   1   7   0   14.13    5.52
  -1   7   0    6.75    4.40
  -1  -7   0    8.52    5.17
  -1   7   0   16.16    6.06
   1   7   0   19.45    5.89
  -1  -7  -1   72.84   11.43
   1   7   1   79.34   10.88
  -1   7  -1   70.53    8.64
   1  -7   1   93.68   13.78
   1   7   1   83.91    9.95
  -1   7  -1   85.58   11.50
   1  -7   2   13.51    7.81
   1   7   2   15.43    6.00
  -1  -7  -2    4.09    5.27
  -1   7  -2    4.87    3.36
   1   7   2    3.38    3.38
  -1   7  -2    9.85    5.17
  -1   7  -3  177.37   12.01
  -1  -7  -3  213.86   19.53
   1   7   3  190.06   16.86
  -1   7  -3  194.08   17.72
   1   7   3  175.98   12.81
  -1  -7  -4    1.12    5.77
  -1   7  -4   -1.21    2.90
   1   7   4    1.27    3.77
   1   7   4    3.49    3.63
  -1   7  -4   -4.68    6.01
  -1  -7  -5   30.87    8.97
   1   7   5   38.70    8.72
  -1   7  -5   36.71    4.74
  -1   7  -5   30.60    7.39
   1   7   5   40.47    5.66
  -1   7  -6   -0.38    2.08
  -1  -7  -6   -9.33    8.56
   1   7   6    4.00    5.60
  -1   7  -6    2.08    4.75
   1   7   6   -1.22    2.51
  -1  -7  -7   10.51    7.03
  -1   7  -7   22.05    7.57
   1   7   7   26.76    4.74
   1   7   8   24.15    3.91
  -1   7  -8   16.48    7.47
  -1  -7  -9    4.96    5.26
  -1   7  -9   -1.94    5.36
   1   7   9    2.01    2.09
  -1  -7 -10   -2.27    6.45
  -1   7 -10   -0.17    5.28
  -1  -7 -11   28.42    9.03
  -1   7 -11   35.85    9.66
  -1  -7 -12    0.73    6.08
  -1   7 -12   -1.64    5.65
  -1   7 -13   29.02   10.03
  -1  -7 -13   16.38    7.60
  -1   7 -14   -1.72    5.79
  -1  -7 -14    2.07    5.57
  -1  -7 -15   -6.03    8.33
  -1  -7 -16    3.78    6.70
  -1  -7 -17    5.40    6.26
  -1  -7 -18   -3.56    6.95
  -1  -7 -19   26.10   10.88
  -1  -7 -20    8.46    8.87
  -1  -7 -21   10.64    8.77
  -1  -7 -22  -13.91    9.27
   1  -8 -20    2.97    7.67
   1  -8 -19    2.28    7.03
   1  -8 -18    1.44    6.60
   1  -8 -17   -1.97    6.33
   1  -8 -16   -0.51    6.54
   1  -8 -15   -3.67    8.26
   1   8 -14   -0.26    5.75
   1  -8 -14    1.36    6.46
   1  -8 -13   -1.80    6.20
   1   8 -13   -2.46    6.38
   1  -8 -12    6.83    6.83
   1  -8 -12   -0.70    6.50
   1   8 -12    7.69    6.51
   1  -8 -11   11.17    7.42
   1  -8 -11   15.65    7.50
   1   8 -11   21.35    8.30
   1  -8 -10    1.87    6.55
   1  -8 -10    0.26    4.86
   1   8 -10   -0.27    4.43
   1  -8  -9   20.23    9.57
   1  -8  -9   28.39    9.14
   1   8  -9   22.95    8.08
  -1  -8   8    2.89    3.26
   1  -8  -8    1.16    6.99
   1   8  -8    0.47    4.46
  -1   8   8    1.71    3.86
   1  -8  -7   23.11    9.19
  -1  -8   7   30.14    6.85
  -1   8   7   28.03    6.86
   1   8  -7   33.36    9.30
  -1  -8   6    7.27    4.03
   1  -8  -6    5.43    6.77
   1   8  -6   16.44    6.64
  -1   8   6   10.27    4.82
   1  -8  -5   18.58    8.82
  -1  -8   5    8.62    4.48
  -1   8   5   19.80    6.91
   1   8  -5   10.71    5.19
   1  -8  -4    6.11    6.95
  -1   8   4    8.55    5.50
  -1  -8   4    4.62    4.62
  -1   8   4   11.21    5.47
   1   8  -4    4.14    3.71
   1  -8  -3   -4.76    7.23
  -1  -8   3   -5.87    6.07
  -1   8   3   -0.06    3.38
   1   8  -3   -0.48    3.54
  -1  -8   2   -2.49    5.98
   1  -8  -2    7.42    6.81
  -1   8   2    2.31    3.72
   1   8  -2    1.64    4.19
   1  -8  -1   17.69    7.83
  -1  -8   1   17.10    6.48
  -1   8   1   29.03    7.35
   1   8  -1   31.83    7.55
  -1  -8   0   -6.39    6.30
   1  -8   0    3.31    6.21
   1   8   0    5.32    4.78
   1   8   0    1.06    3.84
  -1   8   0    7.72    5.15
  -1  -8  -1   -2.07    6.57
   1  -8   1    1.78    5.82
   1   8   1   16.53    6.45
  -1   8  -1    5.23    4.95
   1   8   1    1.62    2.98
   1  -8   2   39.42    9.95
  -1  -8  -2   24.86    7.95
   1   8   2   34.60    8.86
  -1   8  -2   30.88    8.85
   1   8   2   25.02    6.04
  -1  -8  -3   -3.61    6.98
   1  -8   3   12.40    7.66
  -1   8  -3    3.99    4.97
   1   8   3    6.12    4.39
   1  -8   4   10.29    6.35
  -1  -8  -4   -8.73    6.94
  -1   8  -4   -0.60    4.52
   1   8   4   -1.00    2.78
   1  -8   5   18.74    7.58
  -1   8  -5    2.37    4.89
   1  -8   6   27.93    8.86
  -1   8  -6   15.72    6.84
   1  -8   7  109.43   14.44
  -1   8  -7  104.11   15.47
  -1   8  -8    6.14    6.09
  -1   8  -9   23.88    8.77
  -1   8 -10   -6.60    6.01
  -1   8 -11   -0.18    5.66
  -1   8 -12   -2.38    5.78
  -1  -8 -13   -2.05    7.09
  -1   8 -13    6.92    6.53
  -1  -8 -14   -2.62    6.90
  -1   8 -14   -1.75    5.35
  -1  -8 -15    3.10    7.41
  -1   8 -15    0.03    5.56
  -1  -8 -16   -0.07    6.76
  -1   8 -16    0.60    5.73
  -1  -8 -17    5.29    7.35
  -1   8 -17   -0.76    5.85
  -1  -8 -18    2.29    6.20
  -1   8 -18    2.22    6.24
  -1   8 -19   -6.70    7.31
  -1  -8 -19    2.84    9.05
  -1   8 -20    3.23    7.86
   1   9 -18    0.01    5.72
   1  -9 -17  -12.57    8.63
   1   9 -17   -0.01    5.64
   1  -9 -16    0.01    6.13
   1   9 -16    0.01    5.97
   1  -9 -15    2.81    6.52
   1   9 -15   -6.84    6.65
   1  -9 -14   -8.00    7.36
   1   9 -14    0.82    4.88
   1  -9 -13  -12.97    8.03
   1   9 -13    1.40    5.94
   1   9 -12    0.07    4.92
   1  -9 -11  -12.25    9.15
   1   9 -11    1.43    4.45
   1  -9 -10    5.05    6.76
   1   9 -10   16.60    8.81
   1  -9  -9  -16.24    9.60
   1   9  -9    0.05    4.10
   1  -9  -8    7.68    7.01
   1   9  -8   14.99    7.00
   1  -9  -7  -10.02    8.19
   1   9  -7    1.69    4.39
   1  -9  -6   -2.67    7.05
   1   9  -6    4.71    5.16
   1  -9  -5   -1.70    6.13
   1  -9  -4   -7.07    6.99
   1  -9  -3   -6.73    7.25
   1  -9  -2    0.98    6.60
   1  -9  -1    3.82    6.02
   1  -9   0   15.61    8.26
   1  -9   1   -2.52    5.60
  -1   9  -1   -0.89    3.93
   1  -9   2    8.24    6.33
  -1   9  -2   11.24    7.33
   1  -9   3   -1.48    5.53
  -1   9  -3    3.92    5.80
   1  -9   4    8.41    7.28
  -1   9  -4    0.00    4.38
   1  -9   5    4.10    6.02
  -1   9  -5    6.87    6.41
  -1   9  -6   26.31    9.96
  -1   9  -7    2.45    6.26
  -1   9  -8    6.46    6.30
  -1   9  -9    0.80    5.20
  -1   9 -10   -8.86    6.85
  -1   9 -11    0.15    5.60
  -1   9 -12    0.08    4.82
  -1   9 -13    0.00    5.56
  -1   9 -14    0.01    6.11
  -1   9 -15    0.01    5.46
  -1   9 -16   14.61    8.53
  -1   9 -17    2.22    6.13
   1 -10  -8   -0.01    8.58
   1 -10  -7   -5.60    7.53
   1 -10  -6  -10.88    8.53
   1 -10  -5  -16.93    9.38
   1 -10  -4   -5.01    6.94
   1 -10  -3   -7.48    7.30
   1 -10  -2  -14.25    8.32
   1 -10  -1    0.00    5.50
   2   0 -32   48.49   15.07
   2   0 -31  -11.22    9.17
   2   0 -30   23.21   10.52
   2   0 -29    8.06    8.55
   2   0 -28   13.69    8.86
   2   0 -27    0.11    6.82
   2   0 -26   13.07    8.22
   2   0 -25   12.66    9.38
   2   0 -24   31.53   11.92
   2   0 -23   29.98   11.18
   2   0 -22  171.41   20.46
   2   0 -21  -17.97   12.11
   2   0 -20  -13.15   11.81
   2   0 -19  -16.73   12.10
   2   0 -19    4.20    6.64
   2   0 -18 1227.98   46.62
   2   0 -18 1321.59   50.28
   2   0 -17   -8.64    9.79
   2   0 -17    0.25    5.25
   2   0 -16  393.66   24.72
   2   0 -16  423.07   27.16
   2   0 -15   -2.71    6.41
   2   0 -14   -8.02    7.43
   2   0 -13    2.06    6.77
   2   0 -12   26.44    9.45
   2   0 -11    9.70    7.57
   2   0 -11   -7.07    6.45
   2   0 -10    9.20    3.79
  -2   0  10   12.93    6.18
   2   0  -9   -0.56    4.10
  -2   0   9    0.75    5.39
   2   0  -8  110.81    8.99
  -2   0   8   96.30   11.69
   2   0  -7    6.02    4.96
  -2   0   7   -0.08    4.91
  -2   0   6 1462.09   32.86
  -2   0   5   -7.12    6.16
  -2   0   4  201.59   11.65
  -2   0   3    0.11    3.08
  -2   0  -2 1997.67   24.26
  -2   0  -3    1.76    2.39
  -2   0  -3   -2.75    2.98
  -2   0  -4   43.99    4.88
  -2   0  -5    1.96    3.98
  -2   0  -6   61.53    6.19
  -2   0  -7    1.47    4.01
   2   0   8 1178.95   27.70
  -2   0  -8 1159.89   26.92
   2   0   9    5.39    4.07
  -2   0  -9   -6.03    5.07
  -2   0 -10 2313.97   42.26
   2   0  10 2280.18   44.10
   2   0  11  -11.52    6.37
  -2   0 -11    1.71    4.83
   2   0  12  752.64   29.24
  -2   0 -12 1363.73   35.29
   2   0  13   -0.72    2.04
  -2   0 -13    1.76    5.25
  -2   0 -14  537.53   24.61
  -2   0 -15   -4.80    6.00
  -2   0 -16   62.26    9.33
   2   0  16   75.54   11.68
  -2   0 -17   -9.88    7.46
   2   0  17    4.29    6.41
   2   0  18   61.09   12.36
  -2   0 -18   24.05    7.58
   2   0  19   10.84    8.46
  -2   0 -19   -9.21    8.62
   2   0  19   -8.68    7.38
   2   0  20   94.16   12.82
   2   0  20  126.24   17.35
  -2   0 -20   75.03   12.03
  -2   0 -20   99.41   14.60
  -2   0 -21   -8.72    7.98
  -2   0 -22   77.55   13.27
  -2   0 -23  -14.05    8.20
  -2   0 -24  236.06   22.65
  -2   0 -25   -0.41    6.39
  -2   0 -26   40.04   10.93
  -2   0 -27   -9.52    8.01
  -2   0 -28   -1.80    7.18
  -2   0 -29   -0.61    6.47
  -2   0 -30   50.02   13.58
  -2   0 -31   12.31    9.19
  -2   0 -32    1.11    6.56
  -2   0 -33    0.01    6.87
   2   1 -33   18.47   10.46
   2   1 -32    2.31    7.34
   2  -1 -31   -1.80    8.22
   2   1 -31   -3.39    6.92
   2  -1 -30   20.57   10.41
   2   1 -30   23.39   11.20
   2   1 -29   18.66    9.66
   2  -1 -29    2.46    7.63
   2  -1 -28   49.65   13.57
   2   1 -28   46.12   13.49
   2  -1 -27    8.27    8.18
   2   1 -27   24.93   10.32
   2   1 -26   58.04   13.62
   2  -1 -26   45.35   12.30
   2   1 -25   15.79    9.46
   2  -1 -25   12.01    9.64
   2   1 -24   12.68    8.77
   2  -1 -24   41.06   13.34
   2  -1 -23  367.71   29.36
   2   1 -23  386.03   28.80
   2  -1 -22   18.73   10.63
   2   1 -22   -5.67    8.87
   2  -1 -21   72.49   14.68
   2   1 -21   17.50    8.12
   2  -1 -20   63.37   13.90
   2  -1 -20   40.03   10.92
   2   1 -19  377.62   26.59
   2  -1 -19  380.12   27.35
   2  -1 -18   97.64   12.96
   2   1 -18  116.54   14.78
   2  -1 -18  167.39   18.80
   2   1 -18  156.04   18.11
   2  -1 -17  444.93   27.90
   2   1 -17  483.39   27.97
   2   1 -17  509.47   30.58
   2  -1 -16   39.54    8.86
   2   1 -16   50.58   10.14
   2  -1 -16   73.57   12.19
   2  -1 -15  216.09   18.63
   2   1 -15  268.92   20.26
   2  -1 -15  219.36   18.70
   2  -1 -14   48.71    9.05
   2   1 -14   61.47   11.90
   2  -1 -14   51.27    8.87
   2  -1 -13   -7.75    7.35
   2  -1 -13   -4.23    7.44
  -2   1  13    4.01    5.98
   2  -1 -12   -2.04    6.24
   2  -1 -12   -0.13    7.51
   2  -1 -12    1.13    2.81
  -2   1  12   10.15    6.80
   2  -1 -11  102.02   12.01
   2  -1 -11   98.75   11.29
  -2   1  11   90.38   11.71
   2  -1 -11  104.06   12.38
   2  -1 -10   92.61   10.71
   2  -1 -10   83.07   10.15
  -2   1  10   77.17   10.65
   2  -1  -9   10.79    6.05
   2  -1  -9   12.94    6.63
  -2   1   9    2.10    5.07
   2  -1  -8  759.18   26.63
   2  -1  -8  698.86   25.22
  -2   1   8  728.61   26.80
   2  -1  -7   31.13    8.21
  -2   1   7    9.75    4.55
   2   1  -6   35.20    3.05
  -2   1   6   37.51    7.52
   2  -1  -5  942.09   26.58
  -2  -1   5  977.72   24.74
  -2   1   5  895.81   27.05
   2  -1  -4 1678.57   31.55
  -2  -1   4 1734.95   30.57
  -2  -1   3  918.47   21.13
  -2   1   3  885.44   22.98
  -2  -1   2  386.00   12.50
  -2   1   2  356.66   13.65
  -2  -1   1   11.83    3.11
  -2   1   1   18.02    3.92
  -2  -1   0 2485.55   24.13
  -2   1   0 2530.64   32.78
  -2   1  -1 4081.37   42.01
  -2   1  -2  211.92   10.17
  -2  -1  -3 1945.15   18.65
   2  -1   3 1853.80   18.30
  -2   1  -3 1941.50   31.42
  -2  -1  -3 1888.40   30.20
   2  -1   4  915.95   14.47
  -2  -1  -4  920.69   21.96
  -2   1  -4  920.74   14.44
  -2  -1  -5  387.39   15.08
  -2   1  -5  393.36   10.39
   2  -1   5  352.74   10.95
  -2  -1  -6  104.34    9.25
  -2   1  -6  110.60    6.66
   2  -1   6  112.84    7.10
   2  -1   7  989.97   21.48
  -2  -1  -7  922.64   25.68
  -2   1  -7  966.95   19.78
   2  -1   8   14.68    3.17
  -2  -1  -8   24.10    6.23
  -2   1  -8   17.37    3.41
  -2   1  -9   52.93    5.91
  -2  -1  -9   60.54    7.95
   2  -1   9   59.41    6.51
   2  -1  10  490.37   20.09
  -2  -1 -10  492.11   21.00
  -2   1 -10  495.37   17.71
  -2  -1 -11   60.86    8.59
   2  -1  11   62.03    8.07
  -2   1 -11   70.34    7.68
   2  -1  12  929.44   30.25
  -2  -1 -12  919.04   31.97
  -2   1 -12  928.41   27.65
   2  -1  13   60.06    9.25
  -2   1 -13   58.89    8.39
  -2  -1 -13   51.88    9.13
  -2  -1 -14  331.42   20.68
   2   1  14  384.78   23.19
  -2   1 -14  362.62   19.01
   2   1  14  373.57   23.13
   2   1  15  152.49   15.12
   2   1  15  147.43   15.04
  -2  -1 -15  145.69   14.25
  -2   1 -15  140.14   12.93
   2   1  16    4.19    4.74
  -2   1 -16    8.52    5.20
   2   1  16    9.24    5.45
  -2  -1 -16    1.55    6.60
   2   1  17  196.36   18.92
   2   1  17  174.01   18.18
  -2  -1 -17  199.27   17.58
  -2   1 -17  198.38   16.17
   2  -1  17  234.41   20.05
  -2  -1 -17  236.41   19.80
   2   1  18    9.16    7.58
   2   1  18    4.07    6.34
  -2   1 -18   -0.96    6.34
  -2  -1 -18   -1.77    7.52
  -2  -1 -18    4.51    5.41
  -2   1 -19    5.55    5.96
  -2  -1 -19    7.87    7.81
   2  -1  19   32.85   11.73
   2   1  19   22.96    9.24
   2   1  19    8.52    5.93
  -2  -1 -19   17.58    7.04
  -2   1 -20   20.67    6.85
  -2  -1 -20   11.07    6.46
  -2  -1 -20   33.01    9.55
  -2   1 -21   48.14    9.68
  -2  -1 -21   44.50   10.28
  -2  -1 -21   65.66   12.79
  -2  -1 -22   21.97    8.21
   2  -1  22   40.06    8.97
  -2   1 -22   27.34    7.39
  -2   1 -23  110.97   15.10
  -2  -1 -23  103.47   15.67
  -2  -1 -24   -4.48    8.24
  -2   1 -24   -0.06    6.17
  -2  -1 -25   43.94   11.53
  -2   1 -25   64.14   12.36
  -2  -1 -26   21.69    8.86
  -2   1 -26   20.08    7.26
  -2  -1 -27    2.25    6.68
  -2   1 -27  -18.43    9.13
  -2   1 -28   36.62   10.10
  -2  -1 -28   48.12   12.73
  -2   1 -29   -2.94    5.67
  -2  -1 -29    3.59    6.97
  -2   1 -30   13.47    7.66
  -2  -1 -30    8.59    8.41
  -2   1 -31   30.85   11.11
  -2  -1 -31   33.88   12.17
  -2   1 -32    0.31    7.75
  -2  -1 -32    2.35    6.64
  -2   1 -33    5.36    8.80
   2   2 -33    3.82    7.47
   2   2 -32    0.01    7.22
   2  -2 -31   48.41   14.29
   2   2 -31   63.80   15.33
   2   2 -30   12.51    8.10
   2  -2 -30   -0.37    8.14
   2  -2 -29   29.49   11.74
   2   2 -29   22.41   10.16
   2   2 -28   11.65    8.60
   2  -2 -28    6.18    7.00
   2  -2 -27   21.08   11.35
   2   2 -27   17.78    9.15
   2  -2 -26    3.13    7.32
   2   2 -26   23.04    9.75
   2  -2 -25   16.46    8.87
   2   2 -25    4.21    6.86
   2   2 -24  -11.59   10.44
   2  -2 -24   25.14   10.39
   2   2 -23   -6.79    8.96
   2  -2 -23   46.79   12.80
   2   2 -22  153.28   18.81
   2  -2 -22  178.78   21.34
   2   2 -21  508.90   33.04
   2  -2 -21  579.53   35.01
   2  -2 -20   14.48    9.98
   2   2 -20  -11.73    9.21
   2  -2 -20    8.35    8.15
   2   2 -19   93.48   14.84
   2  -2 -19   93.89   15.89
   2  -2 -19  101.50   15.03
   2   2 -18   37.37   10.41
   2  -2 -18   54.29   13.04
   2  -2 -18   36.89    9.32
   2   2 -17   23.89    9.50
   2  -2 -17   31.22   11.48
   2  -2 -17   13.57    7.38
   2   2 -17    8.98    6.92
   2  -2 -16   13.08    9.37
  -2  -2  16    5.34    4.24
   2  -2 -16  -14.42    9.85
   2   2 -16   12.21    9.20
   2   2 -16    7.75    6.83
   2  -2 -16   -3.01    4.68
   2  -2 -15  345.90   23.74
   2  -2 -15  301.52   23.02
   2   2 -15  349.98   23.76
  -2  -2  15  304.02   14.28
  -2   2  15  317.65   23.73
   2  -2 -14   21.54    8.62
   2  -2 -14   10.39    7.49
  -2  -2  14   29.32    5.33
  -2   2  14   20.31    8.78
  -2  -2  13  272.28   11.96
   2  -2 -13  255.54   18.48
   2  -2 -13  286.87   20.84
  -2   2  13  288.04   20.33
   2  -2 -12  106.45   13.47
   2  -2 -12   89.50   10.41
  -2   2  12  104.57   12.70
   2  -2 -11    4.65    6.68
   2  -2 -11   -9.31    8.98
   2  -2 -11   -2.99    4.91
  -2   2  11   -2.84    6.10
   2  -2 -10   97.40   10.37
   2  -2 -10  104.74   12.50
   2  -2 -10  118.52   12.46
  -2   2  10  117.35   12.41
   2  -2  -9  -10.80    7.68
   2  -2  -9    5.82    6.90
  -2   2   9   -2.59    4.86
   2  -2  -9   -1.91    3.97
   2  -2  -8  708.02   29.18
   2  -2  -8  798.32   28.09
  -2   2   8  783.58   27.73
   2  -2  -8  756.73   27.09
   2  -2  -7  201.00   14.04
  -2   2   7  195.20   14.30
   2   2  -7  235.10   14.20
   2  -2  -7  222.26   15.28
   2  -2  -6   20.92    5.59
   2   2  -6   31.04    5.88
   2  -2  -6   22.02    5.48
  -2   2   6   16.14    5.02
   2  -2  -5 1458.44   32.65
  -2   2   5 1383.45   32.38
   2   2  -5 1480.13   30.71
   2  -2  -5 1529.78   33.58
  -2   2   5 1456.99   34.22
  -2   2   4 2269.29   38.80
   2  -2  -4 2528.41   41.09
   2   2  -4 2468.23   37.40
   2  -2  -4 2329.12   39.71
  -2   2   4 2281.45   39.66
   2  -2  -3 4746.04   51.57
   2  -2  -3 5019.75   56.85
  -2   2   3 5085.32   55.96
   2   2  -3 4891.20   48.31
   2  -2  -2   34.26    6.32
   2   2  -2   24.61    3.55
   2   2  -2   35.26    5.00
  -2   2   2   21.31    4.07
   2  -2  -1 2537.49   30.93
   2   2  -1 2493.14   30.65
  -2   2   1 2405.56   38.26
   2   2  -1 2392.92   28.38
  -2   2   0  332.72   14.97
   2  -2   0  333.12    9.73
   2   2   0  332.44   12.39
   2   2   0  320.09    8.57
   2  -2   1   73.41    3.73
   2   2   1   79.46    6.72
  -2   2  -1   83.16    7.24
   2   2   2   -1.64    4.10
  -2   2  -2    2.18    3.24
  -2   2  -3  416.82   17.04
  -2  -2  -3  373.24   15.83
  -2  -2  -4   35.17    5.91
  -2  -2  -5  225.42   13.10
  -2  -2  -5  230.51    6.91
  -2   2  -6  103.98    4.52
  -2  -2  -6   95.57    9.44
  -2  -2  -6  102.90    5.82
  -2  -2  -7  885.13   27.56
  -2   2  -7  912.84   15.51
  -2  -2  -7  922.69   19.02
  -2   2  -8   98.87    6.08
  -2  -2  -8  108.57   10.78
  -2  -2  -8  112.96    7.75
  -2  -2  -9  319.89   18.20
  -2   2  -9  319.79   11.82
  -2  -2  -9  326.30   14.04
  -2   2 -10    4.92    2.81
  -2  -2 -10   12.22    6.20
  -2  -2 -10   10.13    4.02
  -2   2 -11  580.23   18.61
  -2  -2 -11  583.53   26.20
  -2  -2 -11  574.01   21.59
  -2  -2 -12  519.28   25.05
  -2   2 -12  495.00   18.60
  -2  -2 -12  476.26   20.82
  -2  -2 -13 1478.59   44.31
  -2   2 -13 1511.00   33.93
  -2  -2 -13 1513.87   38.96
  -2  -2 -14   89.55   13.20
  -2   2 -14   84.81    9.28
  -2  -2 -14   78.39   10.22
  -2  -2 -15  127.59   14.87
   2   2  15  126.79   14.99
   2   2  15  132.19   15.54
  -2   2 -15  128.37   11.19
  -2  -2 -16    4.03    7.27
  -2   2 -16   16.84    5.53
   2   2  16    4.69    7.95
   2   2  16   18.33    7.39
  -2  -2 -17   54.39   10.10
   2   2  17   85.27   13.85
  -2   2 -17   75.85   10.06
   2   2  17   72.50   12.13
  -2  -2 -18  -13.11   10.44
  -2   2 -18    0.45    5.71
  -2  -2 -18    5.37    5.03
  -2  -2 -19   -0.77    8.89
  -2   2 -19   -5.04    6.52
  -2  -2 -19    5.33    5.09
  -2  -2 -20   -2.64    7.39
  -2   2 -20    3.38    4.97
  -2  -2 -20    6.63    5.31
  -2  -2 -21   34.10    9.64
  -2   2 -21   38.11    8.29
  -2  -2 -21   51.05   11.07
  -2  -2 -22    1.74    6.81
  -2   2 -22   -1.51    5.34
  -2  -2 -22   10.14    7.24
  -2   2 -23   -0.03    4.81
  -2  -2 -23    7.84    6.28
  -2  -2 -24   12.44    8.41
  -2   2 -24   -4.60    7.06
  -2  -2 -25   75.94   15.28
  -2   2 -25   54.46   10.62
  -2  -2 -26    3.45    7.34
  -2   2 -26   -0.62    6.00
  -2  -2 -27  157.88   21.81
  -2   2 -27  134.30   17.52
  -2   2 -28   -6.75    6.63
  -2  -2 -28    6.06    8.06
  -2   2 -29   59.64   12.91
  -2  -2 -29   64.32   15.52
  -2   2 -30   32.62   10.97
  -2  -2 -30   23.02   10.51
  -2   2 -31    5.52    7.39
  -2   2 -32    8.32    7.18
   2   3 -32    9.56    8.67
   2   3 -31   17.78   10.48
   2   3 -30   13.46    8.96
   2   3 -29   13.95    8.44
   2  -3 -29  -12.15    9.61
   2   3 -28   11.95    9.00
   2  -3 -28   -3.85    8.31
   2   3 -27   29.32    9.85
   2  -3 -27   23.62   11.07
   2  -3 -26    4.32    6.87
   2   3 -26    9.50    6.80
   2  -3 -25   30.11   10.24
   2   3 -25    3.08    8.51
   2   3 -24    1.34    9.19
   2  -3 -24   12.49    8.15
   2  -3 -23    7.59    8.46
   2   3 -23   -4.32    8.51
   2   3 -22   67.99   12.54
   2  -3 -22   75.92   14.69
   2  -3 -21   45.25   12.81
   2   3 -21   44.92   10.97
   2  -3 -20   34.71   11.04
   2   3 -20   41.55   10.71
   2  -3 -20   45.72   11.10
   2   3 -19  245.55   21.47
   2  -3 -19  253.36   23.59
   2  -3 -19  249.49   21.98
   2   3 -18   66.04   13.57
   2  -3 -18   49.72   13.10
   2  -3 -18   46.76   10.33
   2   3 -17  123.37   15.76
   2  -3 -17   95.08   14.76
   2  -3 -17   66.78   12.11
  -2   3  17   78.04   13.61
   2  -3 -17   80.44   12.35
   2  -3 -16   13.42    8.85
  -2   3  16   66.80   14.34
   2  -3 -16   35.89   10.75
   2   3 -16   66.82   13.11
   2   3 -16   43.61   10.38
   2  -3 -16   28.32    7.34
  -2   3  16   35.13   10.06
   2  -3 -15  140.56   17.14
  -2   3  15  176.04   20.00
   2  -3 -15  172.99   18.39
   2   3 -15  201.84   18.96
  -2   3  15  134.22   15.93
   2   3 -15  186.56   18.45
   2  -3 -14  464.30   27.76
   2  -3 -14  460.63   29.59
  -2   3  14  530.72   31.11
  -2   3  14  457.40   25.99
   2   3 -14  539.79   29.37
  -2   3  13  229.85   20.93
   2  -3 -13  203.74   18.25
   2  -3 -13  177.83   18.70
  -2   3  13  184.75   17.01
   2   3 -13  207.74   18.03
   2  -3 -12  225.50   20.24
   2  -3 -12  238.30   19.37
  -2   3  12  256.30   21.08
  -2   3  12  235.26   17.49
   2  -3 -11   11.80    7.48
  -2   3  11   21.09    8.60
   2  -3 -11   27.26    8.54
  -2   3  11   11.02    5.86
   2  -3 -11   13.71    6.06
   2  -3 -10  378.51   24.40
   2  -3 -10  384.99   21.65
  -2   3  10  399.76   23.68
   2  -3 -10  345.35   19.66
  -2   3  10  372.54   22.10
  -2   3   9   80.38   11.87
   2  -3  -9   64.07   12.26
   2  -3  -9   73.85   10.51
   2  -3  -9   58.48    8.42
  -2   3   9   62.51    9.72
  -2   3   8   27.22    8.20
   2  -3  -8   18.19    6.82
   2  -3  -8   23.98    9.01
  -2   3   8    7.42    5.47
   2  -3  -8    8.03    4.53
  -2   3   7  516.96   23.46
   2  -3  -7  473.61   21.43
  -2   3   7  474.18   22.15
   2  -3  -7  462.64   20.96
   2  -3  -6  496.31   21.40
  -2   3   6  529.43   22.81
  -2   3   6  464.73   20.66
   2  -3  -6  516.08   21.56
  -2   3   5  211.59   14.46
   2  -3  -5  210.88   14.03
  -2   3   5  198.50   13.74
   2  -3  -5  205.80   13.71
  -2   3   4  717.90   24.43
   2  -3  -4  711.26   23.01
  -2   3   4  692.69   23.55
   2  -3  -4  779.12   25.52
  -2   3   3  889.36   24.31
   2  -3  -3  892.67   26.40
   2  -3  -3  873.93   23.18
   2  -3  -2  718.03   23.24
  -2   3   2  720.05   21.09
   2  -3  -2  773.56   20.61
  -2   3   2  759.78   24.03
   2  -3  -1  806.82   19.03
  -2   3   1  719.84   19.40
   2  -3  -1  816.58   24.82
  -2   3   1  804.77   25.14
  -2   3   0   39.09    5.30
   2   3   0   25.61    4.78
   2  -3   0   26.31    3.27
   2  -3   0   27.70    5.02
  -2   3   0   26.40    5.41
   2   3   1  250.73   13.35
  -2   3  -1  234.06   14.01
   2  -3   1  254.70    7.74
   2   3   1  226.79   14.34
   2   3   1  247.07    7.30
   2   3   2 1654.00   36.72
  -2   3  -2 1513.33   35.13
   2   3   2 1543.68   34.37
   2   3   3  161.01   11.45
  -2   3  -3  168.32   12.25
   2   3   3  174.00   13.56
   2   3   4  636.86   25.50
   2   3   4  651.12   23.38
  -2  -3  -4  648.01   23.17
  -2   3  -4  671.62   24.80
   2   3   5  256.83   16.86
  -2  -3  -5  259.48   15.53
   2   3   6   31.80    7.30
  -2  -3  -6   33.87    6.58
  -2  -3  -7  158.86   13.44
  -2  -3  -7  164.01    6.63
  -2  -3  -8    7.91    4.99
  -2   3  -8   13.30    1.99
  -2  -3  -8    8.32    2.49
  -2  -3  -9   21.76    6.66
  -2   3  -9   18.59    2.34
  -2  -3  -9   23.10    4.13
  -2   3 -10  376.86   11.68
  -2  -3 -10  388.44   21.88
  -2  -3 -10  409.42   15.81
  -2  -3 -11   30.99    7.77
  -2   3 -11   16.28    3.38
  -2  -3 -11   22.75    4.83
  -2  -3 -12   73.17   10.95
  -2   3 -12   69.64    6.55
  -2  -3 -12   80.65    8.50
  -2  -3 -13    9.23    6.50
  -2   3 -13    4.98    3.20
  -2  -3 -13    7.65    4.01
  -2  -3 -14   10.03    8.00
   2   3  14    3.79    6.50
  -2   3 -14   -0.45    3.87
  -2  -3 -14    6.93    4.70
  -2  -3 -15   93.82   13.21
   2   3  15   78.68   11.63
  -2   3 -15   93.96    9.13
   2   3  15  122.10   16.26
  -2  -3 -15   96.66   11.04
  -2  -3 -16   97.06   14.48
  -2   3 -16   71.76    8.58
  -2  -3 -17   73.92   13.92
  -2   3 -17   70.97    8.86
  -2  -3 -18  248.96   23.15
  -2   3 -18  246.36   16.94
  -2  -3 -19   36.03   11.27
  -2   3 -19   23.19    6.12
  -2  -3 -19   35.97    8.85
  -2  -3 -20   62.92   12.98
  -2   3 -20   55.28    8.70
  -2  -3 -20   72.90   11.94
  -2   3 -21   38.48    8.07
  -2  -3 -21   44.13   11.51
  -2  -3 -21   49.15   10.57
  -2  -3 -22   30.25   11.16
  -2   3 -22   17.18    6.19
  -2  -3 -22   25.32    9.13
  -2  -3 -23   73.50   15.02
  -2   3 -23   56.89    9.68
  -2  -3 -23   78.90   13.78
  -2  -3 -24    3.08    7.93
  -2   3 -24    0.78    5.37
  -2  -3 -25   26.78   11.05
  -2   3 -25   11.50    5.68
  -2  -3 -26   26.55   10.40
  -2   3 -26   14.31    6.08
  -2   3 -27    2.19    5.00
  -2  -3 -27   11.99    9.98
  -2   3 -28   23.90    8.62
  -2  -3 -28   25.01   11.05
  -2   3 -29   11.58    7.26
  -2  -3 -29   -0.19    6.72
   2   4 -29    7.96    7.56
   2   4 -28   23.03    9.77
   2  -4 -28    2.65    7.40
   2  -4 -27   -5.28    8.22
   2   4 -27   17.55    8.16
   2   4 -26   -2.17    5.41
   2  -4 -26  -10.67    9.59
   2   4 -25  -15.66    9.20
   2  -4 -25    1.49    7.00
   2   4 -24   50.16   11.38
   2  -4 -24   55.39   13.57
   2  -4 -23   -3.73    7.69
   2   4 -23  -14.40    8.64
   2  -4 -22    2.90    6.54
   2   4 -22   -7.33    7.77
   2   4 -21   -2.04    6.30
   2  -4 -21    1.57    7.08
   2  -4 -20   17.15    8.11
   2   4 -20   17.62    7.76
   2  -4 -20   38.54   10.06
   2  -4 -19   -1.80    7.28
   2   4 -19    4.44    7.37
   2  -4 -19    3.97    5.51
   2  -4 -18   84.32   16.09
   2  -4 -18   94.25   14.97
   2   4 -18  141.67   16.37
   2  -4 -18  119.55   15.69
  -2   4  18  109.39   16.35
   2  -4 -17    1.60    7.85
   2   4 -17   27.94    9.87
   2  -4 -17    8.11    6.46
  -2   4  17   11.15    7.37
   2   4 -16  225.90   20.25
   2  -4 -16  160.55   18.53
   2  -4 -16  163.47   19.70
  -2   4  16  179.27   18.02
   2  -4 -16  184.65   18.38
   2  -4 -15   54.75   11.74
   2  -4 -15   59.18   11.80
   2   4 -15   95.00   14.07
   2  -4 -15   81.72   12.40
  -2   4  15   71.69   12.03
   2  -4 -14   19.81    9.01
   2  -4 -14   35.98    9.72
  -2   4  14   41.26    9.57
   2  -4 -13  126.66   17.31
  -2   4  13  147.34   17.43
   2  -4 -13  119.04   15.53
  -2   4  13  128.41   14.74
  -2   4  12  105.57   15.28
   2  -4 -12   83.66   14.73
   2  -4 -12   92.71   13.29
  -2   4  12   86.73   11.37
   2  -4 -11    6.10    6.69
   2  -4 -11   10.95    8.72
   2  -4 -11    0.99    2.26
  -2   4  11    3.63    5.90
   2  -4 -10  108.38   16.22
  -2   4  10  115.56   14.32
   2  -4 -10  105.91   12.43
  -2   4  10  108.11   12.00
   2  -4  -9   40.75    9.37
  -2   4   9   56.42   10.55
   2  -4  -9   58.57   12.97
  -2   4   9   43.14    8.12
   2  -4  -9   45.06    8.32
   2  -4  -8  408.05   25.78
  -2   4   8  436.32   23.98
   2  -4  -8  411.31   21.95
   2  -4  -8  364.90   19.79
  -2   4   8  411.46   21.19
  -2  -4   7  460.84   11.32
  -2   4   7  410.57   23.43
   2  -4  -7  449.57   22.31
   2  -4  -7  448.91   21.37
  -2   4   7  457.95   22.07
   2  -4  -6 2771.04   52.20
  -2   4   6 2705.97   54.34
  -2  -4   6 2820.47   31.16
   2  -4  -6 2673.39   51.68
  -2   4   6 2868.86   52.74
   2  -4  -5   12.45    5.32
  -2   4   5   22.35    7.69
  -2  -4   5   20.98    3.96
  -2   4   5   15.99    5.56
   2  -4  -5   10.28    4.33
  -2  -4   4 1006.67   22.19
   2  -4  -4  964.55   29.91
  -2   4   4  932.39   29.82
   2  -4  -4  965.74   27.52
  -2   4   4  918.22   29.03
  -2  -4   3   65.87    6.56
  -2   4   3   76.82    9.29
   2  -4  -3   63.60    8.14
   2  -4  -3   57.28    6.34
  -2   4   3   55.82    7.09
  -2  -4   2  131.75   10.15
  -2   4   2  147.67   11.11
   2   4  -2  151.77   11.28
   2  -4  -2  151.06   10.37
   2  -4  -2  140.45   11.44
  -2   4   2  140.95   11.70
   2  -4  -1  795.40   20.47
  -2  -4   1  741.50   24.02
  -2   4   1  748.77   21.56
   2  -4  -1  770.54   26.79
   2   4  -1  781.37   25.52
  -2   4   1  759.64   26.60
  -2  -4   0  271.85   15.30
   2   4   0  291.67   15.87
  -2   4   0  282.67   12.70
   2  -4   0  293.57   11.64
   2   4   0  283.74   11.54
  -2   4   0  306.49   17.35
  -2   4  -1   71.79    6.09
  -2   4  -1   53.83    7.89
   2   4   1   59.61    4.56
   2   4   1   62.37    8.23
   2  -4   1   59.21    4.85
  -2  -4  -1   55.70    7.32
   2   4   2  122.52   10.68
  -2   4  -2  128.17    6.84
  -2   4  -2  105.16   10.38
   2   4   2  119.86    5.96
   2   4   3   88.48    9.62
  -2   4  -3   87.33   10.17
   2   4   3   97.08    4.65
   2   4   4   92.73    9.84
  -2   4  -4  103.02   11.16
   2   4   5  114.01   11.05
  -2  -4  -5  121.27   11.94
  -2   4  -5  120.91   12.50
  -2  -4  -6    8.98    5.47
  -2   4  -6    9.19    4.71
   2   4   6    9.51    3.96
   2   4   7  480.39   24.48
   2   4   7  521.21   30.02
  -2  -4  -7  496.80   24.60
   2   4   8  540.95   29.11
  -2  -4  -8  475.23   24.50
  -2  -4  -8  473.64   10.65
   2   4   8  470.64   25.21
  -2  -4  -9  187.74   16.54
   2   4   9  199.98   17.10
   2   4   9  209.99   20.22
  -2  -4  -9  200.96    8.29
  -2  -4 -10  237.02   19.07
   2   4  10  281.53   22.03
   2   4  10  239.32   18.84
  -2  -4 -10  250.52   10.52
   2   4  11   12.16    7.86
   2   4  11   22.60    8.24
  -2  -4 -11    7.59    5.73
  -2   4 -11   12.27    2.22
  -2  -4 -11   11.34    3.38
   2   4  12   44.26   11.26
   2   4  12   37.71    9.21
  -2  -4 -12   33.33    8.96
  -2   4 -12   26.03    3.13
  -2  -4 -12   40.88    6.05
   2   4  13    9.50    7.76
  -2  -4 -13    1.93    7.15
   2   4  13    8.93    9.28
  -2   4 -13   -2.97    3.09
  -2  -4 -13    8.13    4.62
  -2  -4 -14  472.78   29.67
  -2   4 -14  494.50   16.55
  -2  -4 -14  557.46   22.22
  -2   4 -15   26.24    4.21
  -2  -4 -15   38.11   10.81
  -2  -4 -15   30.87    6.50
  -2  -4 -16    9.58    7.19
  -2   4 -16    3.23    3.56
  -2  -4 -16    7.71    4.14
  -2  -4 -17  139.77   17.52
  -2   4 -17  123.44   10.18
  -2  -4 -18   11.65    8.01
  -2   4 -18   -0.05    3.91
  -2  -4 -19    5.13    6.65
  -2   4 -19   -5.68    4.51
  -2  -4 -20   -2.08    6.05
  -2  -4 -20    4.64    4.65
  -2   4 -21   52.45    8.44
  -2  -4 -21   55.20   12.67
  -2  -4 -21   58.74   10.17
  -2   4 -22   98.49   11.34
  -2  -4 -22  111.63   17.72
  -2  -4 -23   29.04   11.09
  -2   4 -23   18.31    5.92
  -2   4 -24   44.92    8.81
  -2  -4 -24   57.26   14.13
  -2   4 -25   13.63    5.86
  -2  -4 -25   18.46    9.74
  -2  -4 -26    0.63    6.92
  -2  -4 -27   12.79    9.28
   2  -5 -26  -24.63   11.49
   2   5 -25   89.77   14.50
   2  -5 -25   71.67   16.40
   2   5 -24   -4.82    7.31
   2  -5 -24   -3.42    8.29
   2   5 -23   19.91    8.11
   2  -5 -23   16.46    8.00
   2  -5 -22   -6.01    8.37
   2   5 -22   -5.52    6.47
   2   5 -21   -5.68    6.94
   2  -5 -21   -3.62    8.11
   2   5 -20    7.23    5.84
   2  -5 -20    3.28    7.33
   2  -5 -20   15.99    6.74
   2   5 -19   -0.01    6.14
   2  -5 -19   -8.02    8.25
   2  -5 -19   -1.11    4.11
   2  -5 -18  -10.82   11.73
   2   5 -18   17.82    8.12
   2  -5 -18   -7.66    8.47
   2  -5 -18    1.62    3.61
  -2   5  18    7.13    6.07
   2   5 -17   23.13    9.14
   2  -5 -17   -5.19    8.87
   2  -5 -17    0.31    6.78
   2  -5 -17    9.78    5.17
  -2   5  17   10.90    7.15
   2  -5 -16   -7.70    9.79
   2  -5 -16   -6.32    7.93
   2  -5 -16   -0.10    4.62
  -2   5  16    4.94    5.94
   2  -5 -15   -1.03    7.29
   2  -5 -15   -6.33    9.24
  -2   5  15    0.49    4.86
   2  -5 -15    4.35    3.91
   2  -5 -14   72.17   14.30
   2  -5 -14   80.53   13.11
  -2   5  14   97.59   12.87
   2  -5 -13    1.21    7.94
   2  -5 -13   -2.89    8.88
  -2   5  13    0.20    5.42
   2  -5 -12   17.40    9.90
  -2   5  12   26.72    9.79
   2  -5 -12   17.97    7.29
  -2   5  12   11.90    6.31
   2  -5 -11   84.33   11.83
  -2   5  11   97.97   14.27
   2  -5 -11   79.64   15.46
  -2   5  11   91.94   12.42
   2  -5 -10   -2.45    7.30
   2  -5 -10   -5.82    7.02
  -2   5  10    7.40    7.05
   2  -5 -10    0.17    2.12
  -2   5  10   -0.12    5.14
   2  -5  -9  178.55   16.17
   2  -5  -9  151.96   18.15
  -2   5   9  179.29   17.45
  -2   5   9  166.34   14.91
   2  -5  -8    6.99    8.50
  -2   5   8   11.29    7.59
  -2  -5   8    0.94    2.61
   2  -5  -8    6.11    5.32
   2  -5  -8    1.71    2.38
  -2   5   8   -0.07    4.78
   2  -5  -7  432.58   23.18
   2  -5  -7  399.67   26.87
  -2   5   7  468.42   25.04
  -2  -5   7  464.09   14.82
  -2   5   7  442.41   22.69
   2  -5  -6    9.99    5.45
  -2  -5   6   -0.57    3.76
  -2   5   6    5.46    6.64
   2  -5  -6    0.48    2.49
  -2   5   6   13.40    6.79
   2   5  -5    3.92    3.32
   2  -5  -5   11.56    5.58
  -2  -5   5    1.25    3.79
  -2   5   5   16.13    6.21
  -2   5   5    4.30    4.24
   2  -5  -5    3.81    2.55
   2  -5  -4  249.90   15.59
  -2  -5   4  250.39   13.17
  -2   5   4  274.24   17.12
   2   5  -4  261.19   15.77
  -2   5   4  261.04   16.50
  -2   5   3  180.46   13.48
  -2  -5   3  145.73   11.45
   2  -5  -3  167.50   12.30
   2   5  -3  168.53   12.50
  -2   5   3  148.32   13.36
  -2  -5   2   50.66    7.15
   2   5  -2   56.59    7.10
   2   5  -2   54.47    7.65
   2  -5  -2   48.52    6.48
  -2   5   2   57.20    7.81
  -2   5   2   63.68    9.86
  -2  -5   1   99.02   10.14
   2   5  -1  103.03   10.20
  -2   5   1  107.42    9.32
   2   5  -1   93.71    8.43
   2  -5  -1   91.22    7.90
  -2   5   1  111.90   11.83
  -2  -5   0    4.30    4.77
  -2   5   0   21.40    5.62
   2   5   0    6.94    4.22
  -2   5   0   10.30    5.21
   2   5   0    7.30    2.59
  -2  -5  -1   14.01    5.09
  -2   5  -1   28.88    5.40
   2   5   1   24.95    6.15
  -2   5  -1   24.50    6.33
   2   5   1   22.41    3.84
   2   5   2   12.84    3.73
  -2  -5  -2   10.30    5.07
  -2   5  -2   30.68    4.89
   2   5   2   26.85    4.25
  -2   5  -2   13.16    4.68
   2   5   3   -7.13    5.29
  -2   5  -3   -6.63    5.88
   2   5   3    4.89    2.27
   2   5   4    2.54    4.94
   2   5   4   11.36    2.19
  -2   5  -4   10.39    5.70
   2   5   5   -4.64    5.25
  -2   5  -5   -4.63    5.55
   2   5   5   -0.47    1.28
   2   5   6    8.61    5.44
  -2  -5  -6    1.29    6.33
  -2   5  -6   12.64    6.53
   2   5   7  181.45   16.41
  -2  -5  -7  178.19   15.82
  -2   5  -7  181.90   17.25
   2   5   8    9.19    5.33
  -2  -5  -8   10.79    6.25
  -2   5  -8   14.85    6.87
  -2   5  -9  135.68   15.43
   2   5   9  128.35   14.82
  -2  -5  -9  113.31   13.99
   2   5  10   87.30   12.66
  -2  -5 -10   76.15   12.40
  -2  -5 -10   84.65    4.92
  -2  -5 -11   18.70    8.28
  -2  -5 -11   20.88    2.92
  -2  -5 -12  134.52    7.96
  -2  -5 -12  103.68   15.05
  -2  -5 -13    9.02    6.98
  -2  -5 -13   15.85    3.85
  -2  -5 -14   -0.42    6.13
  -2  -5 -14   -2.89    2.54
  -2  -5 -15  173.51   18.85
  -2   5 -15  167.44    6.99
  -2  -5 -15  179.92   11.67
  -2  -5 -16   52.67   12.20
  -2   5 -16   60.46    5.24
  -2  -5 -16   57.23    7.19
  -2   5 -17   46.36    5.36
  -2  -5 -17   44.65   11.52
  -2  -5 -17   48.51    7.07
  -2   5 -18    6.88    3.32
  -2  -5 -18    4.37    7.28
  -2  -5 -18    8.86    3.83
  -2  -5 -19    3.72    6.80
  -2   5 -19    4.60    3.08
  -2   5 -20    8.50    3.89
  -2  -5 -20    6.65    6.88
  -2  -5 -21   -2.14    6.78
  -2  -5 -22    1.65    6.52
  -2  -5 -23   28.17   11.52
  -2  -5 -24   10.81    8.74
  -2  -5 -25   10.55    8.30
  -2  -5 -26   17.85   10.66
   2  -6 -25    3.79    8.29
   2  -6 -24   18.32   10.43
   2  -6 -23    8.65    6.54
   2  -6 -22  -11.09    9.62
   2  -6 -21   22.47    9.84
   2  -6 -20    0.38    6.89
   2   6 -20    2.53    5.32
   2  -6 -19   18.04    9.26
   2   6 -19   37.95    9.01
   2  -6 -18   -6.37    7.88
   2   6 -18   15.79    7.43
  -2   6  18    7.11    6.39
   2  -6 -17    7.03    7.39
   2   6 -17   28.07    8.67
   2  -6 -17   10.80    5.52
  -2   6  17   10.45    6.54
   2  -6 -16   -6.96    8.77
   2  -6 -16   -9.07    8.01
   2  -6 -16    1.43    4.09
  -2   6  16    4.38    5.02
   2  -6 -15   -9.36   10.58
   2  -6 -15    2.91    6.35
   2  -6 -15    3.32    3.57
  -2   6  15    3.46    5.26
   2  -6 -14   22.36    9.96
   2  -6 -14   31.83    8.59
   2  -6 -14   24.93    6.99
  -2   6  14   25.61    7.71
   2  -6 -13   58.98   12.08
   2  -6 -13   37.90   11.72
  -2   6  13   42.40    8.75
   2  -6 -12    2.62    6.96
   2  -6 -12   -6.42    8.39
  -2   6  12   -0.53    4.50
   2  -6 -11   84.67   15.40
   2  -6 -11   91.27   13.93
  -2   6  11   98.49   12.83
   2  -6 -10   60.00   11.12
   2  -6 -10   68.98   14.74
  -2   6  10   74.41   12.98
  -2   6  10   68.38   10.76
   2  -6  -9   21.96   10.32
   2  -6  -9   23.73    8.30
  -2   6   9   32.10   10.29
  -2   6   9   24.45    7.09
   2  -6  -8   72.52   15.34
   2  -6  -8   81.72   11.60
  -2   6   8   79.51   13.01
   2   6  -8   68.49    8.68
  -2   6   8   68.52   10.16
  -2  -6   7   49.38    6.10
   2  -6  -7   60.23   13.85
   2  -6  -7   53.55    9.82
  -2   6   7   59.18   11.31
   2   6  -7   48.07    7.67
  -2   6   7   54.48    9.82
  -2  -6   6   31.90    5.18
   2  -6  -6   36.55    8.18
  -2   6   6   48.61   10.37
   2  -6  -6   38.73   11.99
   2   6  -6   35.82    6.56
  -2   6   6   50.97    9.45
   2  -6  -5   79.13   15.46
  -2  -6   5   83.22    8.81
   2   6  -5   89.22    9.90
   2  -6  -5   88.59   10.53
  -2   6   5   87.68   11.86
  -2   6   5   93.51   11.58
  -2  -6   4   32.87    5.76
  -2   6   4   46.97    8.57
   2   6  -4   46.73    7.58
   2   6  -4   41.86    7.53
   2  -6  -4   39.42    7.11
  -2   6   4   39.20    7.32
   2   6  -3    4.56    3.81
  -2  -6   3   -5.58    6.79
  -2   6   3   11.88    5.64
   2  -6  -3    2.71    3.91
  -2   6   3   -2.22    6.23
   2   6  -3    3.85    3.72
   2   6  -2    8.13    4.69
   2  -6  -2   -0.64    3.97
  -2   6   2    5.79    4.95
  -2  -6   2  -11.98    7.25
   2   6  -2    3.05    3.50
  -2   6   2   -1.90    4.79
  -2  -6   1   -5.89    6.78
  -2   6   1    4.43    4.86
   2   6  -1    1.39    3.99
   2   6  -1   -0.50    3.87
  -2   6   1    1.55    4.81
  -2  -6   0   -3.23    6.77
  -2   6   0   11.25    5.48
   2   6   0   -6.95    5.41
   2   6   0    6.70    3.31
  -2   6   0   12.82    6.52
  -2   6  -1   59.23    7.59
  -2  -6  -1   41.46    8.53
   2   6   1   44.42    7.89
   2   6   1   57.31    6.87
  -2   6  -1   51.17    9.61
  -2   6  -2    7.15    4.63
   2   6   2   -1.91    5.24
  -2   6  -2   -2.51    5.41
   2   6   2   -3.04    3.61
  -2   6  -3  125.13   13.75
   2   6   3  111.07   12.40
  -2   6  -3  133.17    8.78
   2   6   3  122.48    8.12
   2   6   4   82.67   11.12
  -2   6  -4   86.22   12.18
   2   6   4   94.07    6.36
  -2   6  -5  273.42   20.85
   2   6   5  259.76   19.93
   2   6   5  222.62    8.29
   2   6   6   28.38    7.52
  -2   6  -6   22.46    7.65
   2   6   7    1.90    5.12
  -2   6  -7   -5.52    6.01
  -2  -6  -8   -4.34    7.56
  -2   6  -8    1.01    5.04
  -2  -6  -9   -3.87    6.57
  -2   6  -9   -0.39    5.11
  -2  -6 -10   -6.20    7.37
  -2   6 -10    0.56    5.77
  -2  -6 -11   58.38   11.29
  -2   6 -11   63.85   12.40
  -2  -6 -12    3.12    5.91
  -2   6 -12    9.79    7.48
  -2  -6 -13   30.46    9.97
  -2  -6 -14   86.25   14.67
  -2  -6 -14   84.82    5.66
  -2  -6 -15   36.92   10.67
  -2  -6 -16    5.76    6.43
  -2  -6 -17    3.11    6.45
  -2  -6 -18   12.07    8.17
  -2  -6 -19   65.54   14.44
  -2  -6 -20    8.56    7.92
  -2  -6 -21   33.34   11.80
  -2  -6 -22   -6.15    8.41
  -2  -6 -23   -4.23    8.51
  -2  -6 -24    6.92    9.06
   2  -7 -23   14.92    9.93
   2  -7 -22   11.22    9.62
   2  -7 -21    8.77    8.58
   2  -7 -20   19.20    9.37
   2  -7 -19   15.39    8.54
   2  -7 -18    3.42    7.82
   2  -7 -18  -14.27   10.97
   2  -7 -17    3.10    7.15
   2  -7 -17  -10.06   10.84
  -2   7  17   -0.24    4.11
   2  -7 -16    7.46    7.78
  -2   7  16    2.91    5.04
   2  -7 -15    4.55    6.97
   2  -7 -15   -1.89    7.00
  -2   7  15    3.79    4.35
   2  -7 -14   55.31   12.08
   2  -7 -14   48.84   13.19
  -2   7  14   59.56   10.83
   2  -7 -13    0.63    7.52
   2  -7 -13    3.96    7.18
  -2   7  13    2.92    4.90
   2  -7 -12   28.16    9.08
   2  -7 -12   13.04    8.86
  -2   7  12   29.72    8.00
   2  -7 -11    5.87    5.89
   2  -7 -11   -0.51    7.05
  -2   7  11    2.14    4.95
   2  -7 -10    5.08    5.46
   2   7 -10    7.49    3.82
   2  -7 -10    9.09    7.63
  -2   7  10    7.85    5.49
   2  -7  -9    4.60    7.91
   2   7  -9    9.69    4.11
   2  -7  -9    7.98    5.83
  -2   7   9    8.12    5.09
   2   7  -8   15.20    4.81
   2  -7  -8    8.85    8.79
  -2   7   8   23.57    8.49
   2  -7  -8   12.73    5.91
  -2   7   8   17.78    6.41
   2  -7  -7   39.29   12.11
   2   7  -7   30.30    8.03
  -2   7   7   33.17    9.41
   2   7  -7   26.72    6.01
   2  -7  -7   24.90    7.39
  -2   7   7   23.75    6.27
   2  -7  -6   42.42   12.54
   2   7  -6   42.79    7.44
  -2   7   6   45.90   10.74
   2  -7  -6   40.42    8.51
  -2   7   6   52.37    9.93
   2   7  -6   37.87    7.81
   2   7  -5   -1.33    2.97
   2  -7  -5    1.88    6.87
   2  -7  -5   -2.48    4.60
  -2   7   5   -1.92    4.70
   2   7  -5   -2.94    4.31
  -2   7   5    2.68    4.43
   2   7  -4    0.44    3.30
   2  -7  -4    2.29    4.29
  -2   7   4   -0.60    4.12
   2  -7  -4    4.94    7.55
   2   7  -4    4.41    3.36
  -2   7   4    5.87    4.64
   2  -7  -3    6.83    8.23
  -2   7   3    6.81    5.48
   2   7  -3   -4.30    5.33
   2   7  -3   -0.86    3.59
  -2   7   3   -1.60    4.46
   2  -7  -2    6.02    7.82
  -2   7   2    5.45    5.56
   2   7  -2   -7.96    5.91
   2   7  -2   -0.90    3.94
  -2   7   2   -1.14    4.92
  -2   7   1    3.46    4.63
   2   7  -1  -10.01    6.44
   2   7  -1   -0.76    3.66
  -2   7   1   -2.61    4.96
  -2   7   0   23.78    6.16
   2   7   0   17.75    5.79
   2   7   0   25.19    5.94
  -2   7   0   25.31    7.39
   2   7   1    6.26    4.54
  -2   7  -1   10.88    4.90
  -2   7  -1    4.47    4.59
   2   7   1    5.51    3.60
  -2   7  -2  117.00    9.93
   2   7   2  101.91   12.58
  -2   7  -2  110.71   13.77
   2   7   2   98.51    8.35
   2   7   3   10.37    6.35
   2   7   3   12.08    3.90
  -2   7  -3   10.60    5.76
  -2   7  -4  137.87   15.98
   2   7   4  131.65   15.51
   2   7   4  134.21    8.09
   2   7   5   29.60    8.13
  -2   7  -5   22.22    7.40
   2   7   5   16.54    2.73
  -2   7  -6    1.21    5.93
  -2   7  -7   13.55    7.05
  -2   7  -8   -2.54    6.04
  -2   7  -9   -0.25    6.33
  -2   7 -10   12.49    6.23
  -2  -7 -11    2.53    6.35
  -2   7 -11    2.25    5.93
  -2  -7 -12   32.74    9.98
  -2   7 -12   33.83   10.61
  -2  -7 -13   -0.40    6.53
  -2   7 -13    3.27    5.57
  -2  -7 -14   -3.65    7.50
  -2   7 -14   -0.75    5.17
  -2  -7 -15    5.04    7.05
  -2   7 -15   -2.73    5.85
  -2   7 -16   18.40    8.77
  -2  -7 -16   25.32    9.73
  -2  -7 -17    3.01    6.07
  -2   7 -17   -1.95    6.25
  -2  -7 -18   23.25   10.70
  -2   7 -18   24.50    9.81
  -2  -7 -19    4.51    6.80
  -2  -7 -20   42.42   13.72
  -2  -7 -21   -4.19    7.74
   2  -8 -20    0.01    6.69
   2  -8 -19    5.24    8.50
   2  -8 -18    6.42    7.92
   2  -8 -17    4.36    6.89
   2  -8 -16   -2.18    6.72
   2  -8 -16   -8.28    9.65
   2  -8 -15   -3.14    8.81
   2  -8 -15    3.87    6.30
   2  -8 -14   -4.82    9.09
   2  -8 -14   -1.95    5.34
   2  -8 -13   11.80    8.47
   2  -8 -13   14.80    7.77
   2  -8 -12    3.99    7.00
   2  -8 -12   18.48    8.68
   2   8 -12    7.84    6.28
   2   8 -11    5.26    5.58
   2  -8 -11    1.77    7.05
   2  -8 -11   -5.13    7.12
   2  -8 -10   30.64    9.36
   2  -8 -10   26.74   10.42
   2   8 -10   27.77    8.75
  -2   8  10   26.29    7.58
   2  -8  -9   -4.26    8.29
   2  -8  -9   -1.09    5.51
   2   8  -9    0.90    4.40
  -2   8   9    2.45    4.04
   2  -8  -8   13.95    5.98
   2  -8  -8   19.15    9.49
   2   8  -8   18.20    6.56
  -2   8   8   23.28    6.64
   2  -8  -7   -0.10    6.42
   2  -8  -7    3.32    4.15
   2   8  -7    0.34    4.11
  -2   8   7    1.99    4.14
   2  -8  -6    6.07    7.81
   2   8  -6    4.32    4.46
  -2   8   6    8.01    5.23
   2  -8  -5    4.78    7.03
  -2   8   5   10.63    6.23
   2   8  -5    2.46    3.73
   2  -8  -4    1.88    6.90
   2   8  -4   -1.11    5.05
  -2   8   4    3.92    4.72
   2  -8  -3    0.38    7.12
   2   8  -3   -1.73    4.00
  -2   8   3    4.52    4.35
   2  -8  -2    3.65    6.85
  -2   8   2    9.83    5.49
   2   8  -2    6.85    4.30
   2   8  -1   -0.10    4.35
   2  -8  -1    3.57    6.83
   2   8  -1    3.59    4.43
  -2   8   1   -2.56    5.08
   2  -8   0   19.76    8.77
   2   8   0    1.54    2.82
  -2   8   0   12.76    6.13
   2  -8   1   33.07   10.17
  -2   8  -1   34.14    8.92
   2   8   1   24.31    5.35
   2  -8   2    2.71    6.44
  -2   8  -2    1.85    5.37
   2   8   2    2.23    2.64
  -2   8  -3   -1.28    4.93
  -2   8  -4   -4.85    5.64
  -2   8  -5   19.80    7.85
  -2   8  -6   65.55   12.60
  -2   8  -7    4.26    6.04
  -2   8  -8   32.67    9.60
  -2   8  -9    1.07    5.14
  -2   8 -10   -3.18    5.56
  -2   8 -11   13.26    8.49
  -2   8 -12   10.13    7.33
  -2   8 -13    7.90    6.98
  -2   8 -14    0.46    6.38
  -2   8 -15   -1.76    6.50
  -2  -8 -16    6.62    7.27
  -2   8 -16    7.35    7.29
  -2  -8 -17    4.07    7.30
  -2   8 -17   -0.95    5.73
  -2  -8 -18    7.56    7.75
  -2   8 -18   11.11    8.23
  -2  -8 -19    1.14    7.54
  -2   8 -19    0.01    7.03
   2   9 -18   -5.71    6.42
   2  -9 -18    0.01    7.03
   2   9 -17    0.01    5.30
   2  -9 -17   -0.81    6.08
   2  -9 -16   -5.60    7.01
   2   9 -16   -2.59    5.71
   2  -9 -15    0.00    5.97
   2   9 -15    1.90    5.49
   2  -9 -14    0.17    5.49
   2   9 -14    0.00    5.02
   2  -9 -13   -8.76    8.74
   2  -9 -13   13.80    8.43
   2   9 -13   -3.86    5.36
   2  -9 -12   -1.32    7.61
   2  -9 -12    7.38    6.90
   2   9 -12    3.33    5.39
   2  -9 -11    1.56    7.64
   2  -9 -11   14.49    8.29
   2   9 -11   13.20    7.85
   2  -9 -10  -14.51    9.39
   2   9 -10    2.93    4.76
   2  -9  -9    6.75    7.63
   2  -9  -8    3.11    7.06
   2  -9  -7    0.65    6.97
   2  -9  -6   -3.02    8.20
   2  -9  -5   -3.89    8.02
   2  -9  -4   -8.15    9.08
   2  -9  -3    4.09    6.74
   2  -9  -2    5.25    7.11
  -2   9   2    3.11    4.88
   2  -9  -1   15.44    8.79
  -2   9   1   12.96    6.52
   2  -9   0    7.96    7.74
  -2   9   0    6.80    6.26
   2  -9   1    3.63    6.04
  -2   9  -1   -5.87    5.32
   2  -9   2    1.14    5.72
  -2   9  -2    6.37    6.64
   2  -9   3    6.60    6.96
  -2   9  -3    6.82    5.89
   2  -9   4    9.51    6.97
  -2   9  -4    0.04    4.63
   2  -9   5   15.79    8.02
  -2   9  -5    3.20    6.20
   2  -9   6   12.62    7.97
  -2   9  -6    3.75    5.81
  -2   9  -7   12.23    7.64
  -2   9  -8   -3.57    5.55
  -2   9  -9    2.94    5.18
  -2   9 -10  -11.95    7.72
  -2   9 -11   -0.39    5.18
  -2   9 -12   -3.57    6.31
  -2   9 -13   -4.55    6.25
  -2   9 -14   -0.01    5.62
  -2   9 -15    7.31    7.18
  -2   9 -16    0.01    7.46
   2 -10  -8  -16.52    9.82
   2 -10  -7  -13.76    9.38
   2 -10  -6    0.01    6.68
   2 -10  -5    1.24    6.66
   2 -10  -4   -7.19    7.48
   2 -10  -3   -5.42    7.13
   2 -10  -2   -4.71    6.93
   2 -10  -1    7.48    7.79
   2 -10   0   -8.56    7.35
   3   0 -32   11.02   10.26
   3   0 -31   15.00    9.84
   3   0 -30   -0.50    6.62
   3   0 -29   15.50    9.36
   3   0 -28    4.80    7.53
   3   0 -27   11.04    9.26
   3   0 -26   20.75   11.01
   3   0 -25   -2.13    8.10
   3   0 -24  -30.25   12.95
   3   0 -23  166.70   19.83
   3   0 -22  -20.29   11.69
   3   0 -21   20.03    8.44
   3   0 -20  -14.34   10.31
   3   0 -19  754.73   38.82
   3   0 -18  -14.94   10.38
   3   0 -18   -7.61    6.56
   3   0 -17  287.86   22.87
   3   0 -17  275.51   23.54
   3   0 -16    4.54    8.81
   3   0 -16   -6.42    5.59
   3   0 -15  363.62   25.02
   3   0 -14   -7.49    6.77
   3   0 -14   20.42   10.06
   3   0 -13   -2.31    5.65
  -3   0  13    2.39    6.23
   3   0 -12   -5.88    5.73
  -3   0  12   -4.99    5.92
   3   0 -11  102.40   10.84
  -3   0  11  106.78   13.55
   3   0 -10    6.40    5.78
  -3   0  10   -0.82    5.71
   3   0  -9 1093.89   28.31
  -3   0   9 1262.53   37.72
  -3   0   8   -0.64    5.48
  -3   0   7    2.18    5.73
  -3   0   6   -3.25    6.02
  -3   0   5  947.62   27.80
  -3   0   4    4.74    5.59
  -3   0   3  902.60   23.59
  -3   0   2    9.09    5.88
  -3   0   1  334.20   13.23
  -3   0   0  -10.78    4.85
  -3   0  -1 2819.15   34.78
  -3   0  -2   -1.87    3.07
  -3   0  -3   17.00    3.87
  -3   0  -4   -4.86    3.21
  -3   0  -5 1949.33   31.84
  -3   0  -6   -2.13    4.00
   3   0   6    2.56    3.34
   3   0   7  518.50   18.31
  -3   0  -7  552.05   18.44
  -3   0  -8    0.19    3.29
   3   0   8   -2.32    3.40
  -3   0  -9 4063.87   54.94
   3   0   9 4071.26   57.10
  -3   0 -10    2.47    4.03
   3   0  10    1.01    3.36
  -3   0 -11  204.27   13.67
   3   0  11  203.97   14.07
   3   0  12    1.83    2.59
  -3   0 -12    1.67    4.77
  -3   0 -13   24.74    7.34
  -3   0 -14    8.56    5.67
  -3   0 -15  321.82   20.16
   3   0  15  345.69   22.26
  -3   0 -16    8.17    6.35
   3   0  16   -8.99    6.84
  -3   0 -17   71.42   11.41
   3   0  17   60.86   11.13
  -3   0 -18    2.96    6.07
   3   0  18    2.03    6.53
   3   0  19   62.41   11.88
  -3   0 -19   66.72   11.95
   3   0  20    5.53    7.87
  -3   0 -20    6.72    7.27
  -3   0 -21  272.35   22.79
  -3   0 -22   19.98    9.38
  -3   0 -23  482.90   31.63
  -3   0 -24   18.84    8.59
  -3   0 -25  221.73   22.76
  -3   0 -26    0.57    6.07
  -3   0 -27   34.27   10.24
  -3   0 -28   13.45    8.22
  -3   0 -29   30.58   11.19
  -3   0 -30    5.18    7.40
  -3   0 -31    7.22    7.78
  -3   0 -32    1.28    6.37
   3   1 -33    5.46    8.82
   3   1 -32   11.00    9.71
   3  -1 -31   25.95   12.15
   3   1 -31   28.28   11.63
   3   1 -30   15.75   10.15
   3  -1 -30   19.85   10.52
   3  -1 -29    6.28    7.92
   3   1 -29   22.42   10.63
   3  -1 -28   30.08   12.55
   3   1 -28   34.50   12.24
   3   1 -27   37.35   10.70
   3  -1 -27   40.83   12.77
   3   1 -26  -14.72   11.58
   3  -1 -26   16.86   10.06
   3   1 -25  -12.30   10.12
   3  -1 -25   43.46   12.82
   3   1 -24  -10.27   12.03
   3  -1 -24   13.46   10.68
   3   1 -23  306.38   27.45
   3  -1 -23  325.79   27.24
   3  -1 -22  -27.23   12.34
   3   1 -22  -15.84   10.36
   3  -1 -21   92.97   14.42
   3   1 -21   99.66   15.39
   3  -1 -20  -13.84   12.64
   3   1 -20   -6.11   10.23
   3   1 -19   18.30    9.78
   3  -1 -19   23.32    9.10
   3   1 -18  364.08   27.93
   3  -1 -18  370.68   27.09
   3   1 -18  432.54   29.89
   3  -1 -18  384.24   28.35
   3  -1 -17   65.24   10.59
   3   1 -17   83.93   15.42
   3  -1 -17   66.44   12.22
   3   1 -17   77.59   13.30
   3  -1 -17   94.36   13.98
   3  -1 -16  273.47   20.84
   3   1 -16  345.14   24.56
   3  -1 -16  313.61   23.23
  -3   1  16  308.11   24.47
   3  -1 -16  316.58   23.86
   3  -1 -15   -9.30    8.20
   3  -1 -15   -3.00    7.94
   3  -1 -15    6.82    6.15
  -3   1  15    1.65    6.73
   3  -1 -14   66.84   10.22
   3  -1 -14   67.83   11.88
  -3   1  14   88.46   13.98
   3  -1 -14   85.23   13.01
   3  -1 -13   39.62   10.33
   3  -1 -13   23.90    7.27
  -3   1  13   28.81    9.20
   3  -1 -12   35.34    8.63
   3  -1 -12   39.78   11.05
  -3   1  12   37.08    9.97
   3  -1 -11   12.76    7.37
   3  -1 -11   13.80    9.66
  -3   1  11   -0.56    6.01
   3  -1 -10 1050.22   32.65
   3  -1 -10 1048.51   35.56
   3   1 -10 1056.54   22.78
  -3   1  10 1116.98   38.35
   3  -1  -9   94.19   12.28
   3   1  -9   78.49    6.21
  -3   1   9   74.66   10.62
  -3  -1   9   74.17   10.19
   3   1  -8  231.95    9.91
   3  -1  -8  247.37   18.28
  -3   1   8  215.85   17.30
  -3  -1   8  250.87   16.40
  -3   1   7 1419.79   37.93
  -3  -1   7 1399.68   36.57
  -3  -1   6    8.52    5.76
  -3   1   6   10.06    5.95
  -3  -1   5  684.58   22.81
  -3   1   5  618.46   24.94
  -3   1   4  221.58   13.74
  -3  -1   4  229.55   13.57
  -3   1   3   31.63    6.70
  -3  -1   3   22.24    5.00
   3   1  -2 2189.62   33.94
  -3  -1   2 2208.62   34.33
  -3   1   2 2043.99   35.72
   3   1  -1 4253.67   42.92
  -3   1   1 4488.28   50.94
  -3  -1   0   -2.47    3.89
  -3   1   0    6.25    5.34
   3   1   0    0.42    2.63
  -3  -1  -1  107.61    6.51
   3   1   1  100.75    6.33
  -3   1  -1   97.96    8.47
  -3   1  -2   -1.22    4.18
  -3  -1  -2    9.58    2.94
   3   1   2    2.60    1.95
  -3  -1  -3  257.75    9.49
  -3   1  -3  242.25   12.48
   3  -1   4   -0.51    2.22
  -3   1  -4    0.95    3.55
  -3  -1  -4    1.33    1.99
   3  -1   5   29.20    3.96
  -3  -1  -5   25.85    4.76
  -3  -1  -5   30.30    3.80
  -3   1  -5   29.51    5.86
   3  -1   6  382.21   12.95
  -3  -1  -6  385.34   17.05
  -3   1  -6  362.11   12.99
  -3  -1  -7  284.32   15.12
  -3   1  -7  277.42   11.64
   3  -1   7  273.59   11.79
  -3   1  -8 1014.59   23.00
   3  -1   8 1030.96   24.52
  -3  -1  -8 1005.42   28.80
  -3   1  -9  900.37   23.05
  -3  -1  -9  912.09   28.37
   3  -1   9  853.31   23.61
  -3  -1 -10   18.04    5.94
  -3   1 -10   16.15    4.48
   3  -1  10   22.75    5.33
  -3   1 -11  327.46   15.56
   3  -1  11  330.82   16.70
  -3  -1 -11  311.64   18.54
  -3  -1 -12  526.94   24.29
   3  -1  12  569.79   23.79
  -3   1 -12  517.41   20.53
  -3   1 -13  506.76   21.37
  -3  -1 -13  478.05   24.18
   3  -1  13  521.22   23.96
  -3   1 -14  207.27   14.86
   3   1  14  207.19   17.66
  -3  -1 -14  191.77   16.30
   3   1  15  193.92   16.87
  -3  -1 -15  215.74   17.40
  -3   1 -15  206.86   15.26
   3   1  16    4.15    7.30
  -3   1 -16    6.34    4.44
  -3  -1 -16   15.01    7.36
  -3  -1 -17  161.42   17.06
   3  -1  17  203.71   18.04
   3   1  17  170.18   17.42
  -3   1 -17  155.86   14.42
  -3   1 -18   11.29    6.73
  -3  -1 -18   20.87    8.81
   3   1  18    5.06    5.19
   3  -1  18   32.76    9.79
   3   1  18    6.47    6.40
  -3  -1 -18   23.54    7.86
  -3   1 -19  121.15   14.02
  -3  -1 -19  136.86   16.40
   3  -1  19  166.03   18.45
  -3  -1 -19  153.83   17.18
  -3  -1 -20    5.71    7.08
   3  -1  20   11.87    9.12
  -3   1 -20    6.41    5.73
  -3  -1 -20    6.41    6.62
  -3   1 -21   33.80    8.45
  -3  -1 -21   45.04   11.51
   3  -1  21   56.41   12.36
  -3  -1 -21   48.09   11.18
  -3   1 -22   95.20   13.62
  -3  -1 -22   87.95   14.54
  -3   1 -23   19.11    8.29
  -3  -1 -23   11.78    7.77
  -3   1 -24   99.63   14.83
  -3  -1 -24   94.46   15.22
  -3  -1 -25   27.12   10.68
  -3   1 -25   26.95    8.97
  -3   1 -26    5.17    7.47
  -3  -1 -26    7.87    7.92
  -3  -1 -27   60.11   13.79
  -3   1 -27   59.86   12.34
  -3   1 -28    7.06    7.18
  -3  -1 -28   -0.55    6.12
  -3   1 -29   26.89    9.66
  -3  -1 -29   23.94    9.56
  -3   1 -30   20.84   10.20
  -3  -1 -30   14.00    8.95
  -3   1 -31    4.50    7.51
  -3  -1 -31    7.89    8.25
  -3   1 -32    0.00    6.15
  -3   1 -33    3.29    7.55
   3   2 -33    6.99    8.52
   3   2 -32   10.81    9.37
   3   2 -31   11.07    8.95
   3  -2 -30   18.39   10.67
   3   2 -30   39.84   13.26
   3   2 -29   16.18    9.43
   3  -2 -29    4.93    7.10
   3  -2 -28    5.77    8.05
   3   2 -28    0.24    7.74
   3   2 -27   -0.52    9.01
   3  -2 -27   21.25   11.29
   3   2 -26  -12.13   11.52
   3  -2 -26   -0.06    7.70
   3  -2 -25   18.19   10.10
   3   2 -25    4.03    8.03
   3  -2 -24   27.58   11.56
   3   2 -24    1.86    8.20
   3  -2 -23   26.32   11.04
   3   2 -23   -0.69    7.73
   3   2 -22  212.51   22.63
   3  -2 -22  239.11   24.36
   3  -2 -21   94.59   16.73
   3   2 -21   63.73   13.78
   3  -2 -20   97.67   16.66
   3   2 -20   61.39   14.01
   3  -2 -19  -13.25    9.52
   3  -2 -19    8.86    6.90
   3  -2 -18  103.03   15.27
   3  -2 -18  112.76   14.96
   3  -2 -18  135.20   18.16
  -3   2  18  139.38   17.97
   3  -2 -17   52.19   10.78
   3   2 -17   95.22   16.97
   3  -2 -17   37.77    9.41
   3  -2 -17   60.20   12.28
  -3   2  17   64.68   13.51
   3   2 -17   78.90   12.92
   3  -2 -16  149.01   16.33
   3  -2 -16  157.24   17.26
   3   2 -16  198.99   20.57
   3   2 -16  196.62   18.91
   3  -2 -16  187.13   18.43
  -3   2  16  158.67   20.01
   3  -2 -15   -2.12    9.87
   3  -2 -15   -0.34    7.19
   3   2 -15    4.18    5.31
  -3   2  15   12.57    8.98
   3  -2 -15    7.24    5.43
   3  -2 -14  333.10   23.41
   3  -2 -14  313.40   22.90
  -3   2  14  334.72   24.39
   3  -2 -14  295.00   22.57
   3  -2 -13  198.90   18.65
   3  -2 -13  192.04   17.23
  -3   2  13  194.30   18.24
   3  -2 -12  128.35   14.69
   3  -2 -12  100.94   12.73
  -3   2  12  119.57   15.23
   3  -2 -11  114.99   13.72
   3  -2 -11   93.10   11.42
  -3   2  11  102.17   13.10
   3  -2 -10  162.73   15.19
  -3   2  10  198.91   17.35
   3  -2  -9  448.55   23.13
  -3   2   9  441.16   23.27
   3  -2  -9  486.06   24.07
   3   2  -9  480.99   22.94
   3  -2  -8  250.69   16.68
   3  -2  -8  248.66   17.10
  -3   2   8  238.54   17.02
   3   2  -8  253.40   16.15
   3  -2  -7  280.36   17.79
   3  -2  -7  306.60   17.93
   3   2  -7  319.68   17.07
  -3   2   7  268.08   17.64
   3  -2  -6 2318.88   45.92
   3  -2  -6 2464.21   49.09
   3   2  -6 2499.07   45.08
   3  -2  -5   19.28    6.40
  -3   2   5   16.40    6.42
   3   2  -5   12.35    4.69
   3  -2  -4  609.62   21.24
   3   2  -4  593.62   19.71
  -3   2   4  632.32   23.37
   3  -2  -3   10.73    5.59
  -3   2   3   -0.04    3.97
   3   2  -3   -1.35    3.44
   3  -2  -2   32.00    7.00
  -3   2   2   10.15    3.92
   3   2  -2   21.64    4.20
  -3   2   1  353.96   16.57
  -3  -2   1  308.73   11.35
   3   2  -1  334.61   11.79
   3   2   0    7.56    2.61
  -3  -2   0    5.21    2.75
  -3   2   0    7.80    4.63
  -3   2  -1   62.38    7.48
  -3  -2  -1   52.30    3.75
   3   2   1   49.65    3.39
  -3   2  -2   81.92    8.15
  -3   2  -3  105.63    9.99
   3  -2   4    5.80    1.57
  -3   2  -4    1.60    3.62
  -3  -2  -5   85.07    4.05
   3  -2   5   76.68    4.24
  -3   2  -5   87.25    9.15
  -3  -2  -5   80.73    8.55
   3  -2   6  293.36    9.01
  -3  -2  -6  295.29   16.13
   3  -2   7  101.10    6.19
  -3  -2  -7  115.06   10.89
   3  -2   8  566.03   15.92
  -3  -2  -8  578.38   23.49
  -3   2  -8  545.60   14.23
   3  -2   9  472.96   16.25
  -3   2  -9  480.30   14.44
  -3  -2  -9  517.53   23.04
  -3   2 -10 2426.76   35.26
   3  -2  10 2503.27   39.34
  -3  -2 -10 2438.34   52.49
  -3   2 -11   86.00    7.55
  -3  -2 -11   81.86   10.90
   3  -2  11   80.70    8.60
  -3  -2 -11   92.92    9.09
  -3   2 -12  671.54   21.22
   3  -2  12  700.37   24.84
  -3  -2 -12  699.32   29.52
  -3  -2 -12  678.55   24.33
  -3   2 -13   63.16    7.69
   3  -2  13   83.27   10.08
  -3  -2 -13   64.82   10.41
  -3  -2 -13   66.53    9.16
   3   2  14   31.46    9.49
   3  -2  14   33.03    7.86
   3   2  14   26.37    7.12
  -3  -2 -14   18.07    6.98
  -3   2 -14   22.98    5.96
  -3  -2 -14   25.53    6.87
  -3   2 -15    9.82    5.12
   3   2  15    7.31    7.28
  -3  -2 -15   -1.18    5.99
   3   2  15  -10.34    8.26
   3  -2  15   13.87    7.31
  -3  -2 -15    1.84    2.98
   3   2  16    5.36    8.21
  -3  -2 -16   26.34    8.76
   3   2  16    9.69    5.85
   3  -2  16    0.39    2.49
  -3   2 -16   17.55    5.46
  -3   2 -17    6.06    4.81
  -3  -2 -17    9.67    7.65
  -3   2 -18    3.47    4.44
  -3  -2 -18    3.32    7.39
  -3  -2 -18    1.31    4.50
  -3   2 -19    5.25    4.77
  -3  -2 -19    1.49    6.26
  -3  -2 -19    6.51    5.84
  -3  -2 -20  122.86   16.68
  -3   2 -20  134.56   14.26
  -3  -2 -20  154.63   17.26
  -3   2 -21   35.02    8.18
  -3  -2 -21   29.98    9.79
  -3  -2 -21   28.18    8.63
  -3   2 -22   -0.31    4.27
  -3  -2 -22   -6.09    6.92
  -3  -2 -22   -0.15    5.16
  -3  -2 -23    1.28    6.03
  -3   2 -23    9.53    6.60
  -3   2 -24   23.99    7.97
  -3  -2 -24   22.44    9.55
  -3   2 -25   13.66    7.51
  -3  -2 -25   -0.80    5.84
  -3   2 -26  117.56   15.79
  -3  -2 -26  101.85   17.35
  -3   2 -27    8.66    6.90
  -3  -2 -27   11.04    8.21
  -3   2 -28   62.52   13.51
  -3  -2 -28   52.87   14.29
  -3  -2 -29    9.36    8.17
  -3   2 -29   28.16    9.62
  -3   2 -30    3.44    5.65
  -3  -2 -30   -1.02    6.52
  -3   2 -31    3.69    5.98
   3   3 -32   15.60    9.96
   3   3 -31    9.91    8.63
   3   3 -30    9.87    8.67
   3  -3 -29    1.91    7.73
   3   3 -29   40.73   12.54
   3  -3 -28   19.09   10.42
   3   3 -28  -10.34    9.09
   3   3 -27   24.30    9.50
   3  -3 -27   38.29   12.36
   3  -3 -26   61.91   15.43
   3   3 -26   36.32   11.53
   3  -3 -25    9.42    9.61
   3   3 -25  -12.81   10.35
   3  -3 -24   34.02   12.39
   3   3 -24   15.27    8.41
   3   3 -23  116.06   17.31
   3  -3 -23  119.90   18.95
   3  -3 -22   35.75   11.91
   3   3 -22   30.95   11.01
   3  -3 -21   14.75    9.57
   3   3 -21   25.31   10.09
   3  -3 -20   42.43   12.23
   3  -3 -20   22.66    8.94
   3   3 -20   50.84   11.96
   3  -3 -19   37.21   11.97
   3   3 -19   43.11   12.63
   3  -3 -19   -0.28   10.98
  -3   3  19   24.07   10.41
   3  -3 -19   25.79    8.93
   3   3 -18  240.29   22.83
   3  -3 -18  153.76   19.84
   3  -3 -18  215.08   22.00
   3  -3 -18  195.83   21.40
  -3   3  18  187.12   19.97
   3  -3 -17   23.22    8.95
   3  -3 -17   46.96   12.65
   3  -3 -17   34.98    9.45
  -3   3  17   52.02   13.15
   3  -3 -16  201.39   21.40
   3  -3 -16  209.63   21.32
  -3   3  16  232.29   21.70
   3   3 -16  240.43   21.99
   3  -3 -16  253.23   22.13
   3  -3 -15  207.12   21.37
   3  -3 -15  237.13   20.95
   3   3 -15  252.74   21.70
  -3   3  15  217.23   20.03
   3  -3 -15  217.05   19.71
   3  -3 -14   50.22   11.67
   3  -3 -14   25.35   10.16
   3  -3 -14   44.66   10.48
   3   3 -14   45.00    9.95
  -3   3  14   23.12    8.88
   3  -3 -13  195.88   20.03
   3  -3 -13  207.57   18.75
   3   3 -13  220.62   19.09
  -3   3  13  183.78   17.75
   3  -3 -12   10.00    8.94
   3  -3 -12   -8.32    5.92
  -3   3  12    4.41    5.78
   3   3 -12   17.38    6.70
   3  -3 -11  217.85   17.00
   3  -3 -11  226.89   20.71
  -3   3  11  256.35   20.12
   3   3 -11  225.75   19.15
   3  -3 -10   67.00   12.59
   3  -3 -10   45.00    7.68
   3   3 -10   66.02   10.52
  -3   3  10   58.45   10.56
   3  -3  -9  195.90   15.64
  -3   3   9  223.56   17.58
   3   3  -9  242.02   17.04
   3  -3  -8  148.79   13.67
   3  -3  -8  147.94   13.43
  -3   3   8  135.76   13.67
   3  -3  -7  371.47   19.54
   3  -3  -7  310.91   18.54
  -3   3   7  350.49   20.87
   3   3  -7  339.06   19.83
   3  -3  -6   78.15    9.37
  -3   3   6   80.74   10.99
   3  -3  -6   86.39   10.47
   3   3  -6   90.98    9.90
   3  -3  -5  837.40   28.06
   3  -3  -5  780.32   28.15
  -3   3   5  936.54   30.91
   3   3  -5  892.97   27.53
   3  -3  -4  272.76   15.24
   3  -3  -4  272.86   16.84
   3   3  -4  291.31   15.11
  -3   3   4  289.57   16.97
   3  -3  -3   64.19    7.71
   3  -3  -3   78.70    8.86
   3   3  -3   83.25    7.76
  -3   3   3   80.10    9.24
   3  -3  -2  438.78   20.14
   3   3  -2  432.44   15.39
   3  -3  -2  465.85   16.25
   3   3  -2  428.71   15.01
  -3   3   2  461.62   20.47
   3   3  -1    1.82    3.33
   3  -3  -1   -7.74    4.27
   3   3  -1    0.14    2.10
   3  -3  -1    0.19    2.91
  -3   3   1    1.09    4.21
   3   3   0   87.26    8.25
   3  -3   0   84.61    6.25
   3  -3   0   84.54    8.94
  -3   3   0   80.99    9.60
   3   3   0   77.25    5.23
   3   3   1  128.78   10.24
   3  -3   1  138.20    6.32
  -3   3  -1  139.33   11.47
   3  -3   1  135.50   11.36
   3   3   1  138.18   11.08
   3   3   1  139.03    5.53
   3   3   2    6.53    3.89
   3  -3   2   11.32    1.75
   3   3   2   11.39    4.04
  -3   3  -2    5.15    3.48
   3   3   3  441.30   20.29
  -3   3  -3  427.28   20.44
   3   3   4   12.01    4.98
  -3   3  -4   14.26    4.87
  -3   3  -5  634.72   26.32
   3   3   5  649.56   26.59
  -3  -3  -6    2.60    4.44
   3   3   6    0.88    4.32
  -3   3  -6   -0.05    4.64
   3   3   7   -3.06    4.80
  -3   3  -7   -2.57    4.74
  -3  -3  -7   -2.17    5.35
  -3  -3  -8  485.19   24.04
  -3  -3  -8  507.01   12.28
  -3  -3  -9   20.42    6.35
  -3  -3  -9   34.33    4.30
  -3  -3 -10   79.29   10.89
  -3   3 -10   75.31    4.96
  -3  -3 -10   81.69    6.98
  -3   3 -11   17.49    3.19
  -3  -3 -11   20.50    6.88
  -3  -3 -11   17.56    4.29
  -3   3 -12  213.64   10.29
  -3  -3 -12  197.28   17.02
  -3  -3 -12  222.00   13.02
  -3   3 -13   84.48    7.36
  -3  -3 -13   82.72   12.57
   3   3  13  103.46   13.66
   3   3  13   75.64   12.92
  -3  -3 -13   81.94    8.76
   3   3  14   52.22   10.51
  -3  -3 -14   51.41   10.25
   3   3  14   54.97   11.01
  -3   3 -14   45.34    6.10
  -3  -3 -14   50.58    7.56
  -3   3 -15   24.24    5.38
  -3  -3 -15   25.59    8.87
  -3  -3 -15   23.69    6.25
  -3   3 -16   31.61    6.54
  -3  -3 -16   22.36    8.49
  -3   3 -17  116.57   10.86
  -3  -3 -17  112.15   16.26
  -3  -3 -18    1.43    6.44
  -3   3 -18    7.56    4.89
  -3   3 -19   87.61   10.52
  -3  -3 -19   82.25   14.33
  -3  -3 -19   90.98   12.20
  -3   3 -20   10.66    5.51
  -3  -3 -20   13.20    8.59
  -3  -3 -20    3.85    4.34
  -3   3 -21   39.36    8.08
  -3  -3 -21   22.62    9.05
  -3  -3 -21   22.51    7.39
  -3   3 -22   79.37   11.23
  -3  -3 -22   80.02   14.74
  -3  -3 -22   70.92   12.31
  -3   3 -23    3.99    5.14
  -3  -3 -23    3.25    7.04
  -3  -3 -24   54.39   12.91
  -3   3 -24   59.28   10.74
  -3   3 -25    4.24    5.70
  -3  -3 -25   -0.41    7.35
  -3  -3 -26   12.00    9.63
  -3   3 -26   15.62    7.07
  -3  -3 -27   22.88   10.46
  -3   3 -27   27.09    8.31
  -3   3 -28   -0.65    5.26
  -3  -3 -28   -5.18    7.86
  -3  -3 -29    2.76    7.24
   3   4 -29   17.97    9.26
   3   4 -28  -23.88   11.08
   3  -4 -28   -3.67    7.10
   3   4 -27  -33.94   11.25
   3  -4 -27   -6.78    7.22
   3  -4 -26    2.55    8.14
   3   4 -26   -7.75    8.82
   3   4 -25  130.97   18.48
   3  -4 -25  101.10   18.78
   3  -4 -24    6.13    8.01
   3   4 -24    3.08    7.59
   3  -4 -23   22.12   10.33
   3   4 -23   23.35    9.73
   3   4 -22   50.91   12.27
   3  -4 -22   41.06   12.54
   3  -4 -21   27.74   10.83
   3   4 -21   42.62   11.90
   3  -4 -20  -11.54   10.93
   3  -4 -20   -2.47    6.86
   3   4 -20    6.47    7.53
  -3   4  20   13.86    8.73
   3  -4 -19  123.02   18.85
   3   4 -19  158.81   19.84
   3  -4 -19  123.69   18.57
  -3   4  19  137.68   17.63
   3  -4 -19  146.53   17.60
   3  -4 -18   10.52    8.15
   3  -4 -18   25.43    9.74
   3   4 -18   48.76   13.82
   3  -4 -18   22.42    8.41
  -3   4  18   25.86    9.82
   3  -4 -17    7.29    7.83
   3  -4 -17   34.71   10.61
  -3   4  17   35.09    9.84
   3  -4 -17   37.04   10.24
   3  -4 -16   34.97   10.87
   3  -4 -16   16.53    8.45
   3  -4 -16   44.32   10.14
  -3   4  16   36.62   10.42
   3  -4 -15   39.80   11.52
   3  -4 -15   38.64   12.48
  -3   4  15   33.10    9.95
   3  -4 -15   41.80    9.31
   3   4 -15   57.08   11.40
   3  -4 -14   22.60   10.35
   3  -4 -14   35.93   10.51
   3   4 -14   26.56    8.78
  -3   4  14   10.73    7.00
   3  -4 -14   24.45    7.66
   3  -4 -13   11.92    8.94
   3  -4 -13   11.30    8.18
   3   4 -13    7.25    6.36
   3  -4 -13    1.08    4.44
  -3   4  13    1.34    6.02
   3  -4 -12  152.65   19.64
  -3   4  12  205.53   20.58
   3  -4 -12  155.06   17.15
  -3   4  12  156.67   17.15
   3   4 -12  165.91   16.96
   3  -4 -11  229.12   22.38
  -3   4  11  251.80   21.97
   3  -4 -11  211.29   18.97
  -3   4  11  216.58   19.67
   3   4 -11  259.25   19.92
   3  -4 -10  100.44   16.21
  -3   4  10   98.30   14.95
   3  -4 -10   82.41   12.58
   3   4 -10   95.26   12.40
  -3   4  10   70.42   11.40
   3  -4  -9  194.94   17.34
  -3   4   9  213.23   19.02
  -3   4   9  204.52   17.05
   3   4  -9  192.03   16.96
  -3   4   8  132.07   15.89
   3  -4  -8  114.53   13.38
   3   4  -8  129.98   13.21
  -3   4   8  103.64   12.73
  -3   4   7  926.26   35.31
   3  -4  -7  929.23   32.12
   3   4  -7  966.56   31.86
  -3   4   7  877.45   32.33
  -3   4   6  166.78   14.72
   3  -4  -6  156.46   13.82
  -3   4   6  174.83   15.08
   3   4  -6  170.15   13.34
   3  -4  -5  135.79   12.05
   3   4  -5  147.56   11.82
  -3   4   5  120.37   13.06
   3  -4  -4  518.95   21.31
  -3   4   4  485.26   22.60
   3   4  -4  515.13   20.63
   3  -4  -3 1348.47   31.75
   3   4  -3 1258.43   29.56
  -3   4   3 1334.10   38.11
   3  -4  -2  338.12   14.97
   3   4  -2  343.00   14.65
  -3   4   2  378.53   20.55
   3   4  -1    4.66    3.31
   3  -4  -1    3.64    3.14
   3   4  -1   12.13    3.47
  -3   4   1   11.43    5.84
   3  -4  -1   -0.59    2.08
   3  -4   0  161.01    8.66
   3   4   0  174.06   13.44
  -3   4   0  150.95   13.25
   3   4   0  150.99    7.90
   3   4   1  561.13   23.94
   3  -4   1  553.83   13.32
  -3   4  -1  559.68   25.52
   3   4   1  502.49   11.64
   3   4   1  530.94   12.41
   3   4   2 1069.39   33.77
  -3   4  -2 1130.12   35.77
   3   4   2 1078.80   34.35
   3   4   3   42.41    8.64
   3   4   3   30.42    6.80
  -3   4  -3   22.16    5.43
   3   4   4  178.29   14.72
  -3   4  -4  169.70   14.78
   3   4   4  183.94   15.32
   3   4   5  559.51   26.04
  -3   4  -5  579.68   26.58
   3   4   5  603.36   27.73
   3   4   6   52.80    9.63
   3   4   6   28.33    6.06
  -3   4  -6   45.72    8.83
   3   4   7  328.85   23.00
  -3   4  -7  332.21   21.46
  -3  -4  -7  302.40   19.81
   3   4   7  266.72   18.73
   3   4   8    4.14    5.95
  -3  -4  -8    1.26    5.29
   3   4   8   -6.39    6.36
  -3   4  -8   -9.25    6.61
  -3   4  -9   60.11    9.70
  -3  -4  -9   54.06   10.10
   3   4   9   72.99   11.74
   3   4   9   60.62    9.73
   3   4  10   46.81    9.28
   3   4  10   65.85   12.44
  -3  -4 -10   48.37    9.63
  -3  -4 -10   47.34    3.65
   3   4  11   30.90    9.54
   3   4  11   26.22    7.54
  -3  -4 -11   25.10    7.97
  -3  -4 -11   33.25    3.96
   3   4  12   24.41    8.97
   3   4  12   24.44    8.29
  -3  -4 -12   23.26    8.11
  -3  -4 -12   24.57    4.41
  -3   4 -13   71.54    4.81
  -3  -4 -13   64.86   11.29
  -3  -4 -13   80.80    7.41
  -3   4 -14    1.35    2.31
  -3  -4 -14   -0.79    6.78
  -3  -4 -14    0.59    2.94
  -3   4 -15   29.64    4.51
  -3  -4 -15   34.67   10.23
  -3  -4 -15   32.44    6.28
  -3   4 -16  114.13    8.72
  -3  -4 -16  114.54   15.39
  -3  -4 -16  120.40   11.59
  -3   4 -17    7.71    3.53
  -3  -4 -17   10.09    7.34
  -3  -4 -17    9.54    4.49
  -3  -4 -18    8.57    7.13
  -3   4 -18   14.35    4.50
  -3  -4 -18    0.12    1.65
  -3   4 -19    4.69    3.83
  -3  -4 -19   -7.72    7.35
  -3   4 -20   37.51    6.87
  -3  -4 -20   42.22   11.79
  -3   4 -21  122.96   11.89
  -3  -4 -21  126.58   18.59
  -3  -4 -21  130.08   14.57
  -3   4 -22    3.48    4.19
  -3  -4 -22    2.68    7.21
  -3   4 -23   44.36    8.31
  -3  -4 -23   53.59   13.60
  -3   4 -24   25.29    6.58
  -3  -4 -24   26.09   11.23
  -3  -4 -25    1.56    7.53
  -3  -4 -26    5.17    8.21
  -3  -4 -27   -2.78    6.62
   3  -5 -26   63.48   16.14
   3   5 -26   63.50   14.40
   3  -5 -25   -1.08    7.48
   3   5 -25  -18.33    8.80
   3  -5 -24   33.69   12.39
   3   5 -24   39.49   10.63
   3  -5 -23    0.14    7.47
   3   5 -23    8.80    7.56
   3  -5 -22    1.07    7.06
   3   5 -22    8.25    7.05
   3  -5 -21  -11.33   10.62
   3  -5 -21    5.32    6.61
   3  -5 -20  -18.15   12.33
   3   5 -20    8.63    8.03
   3  -5 -20   -3.34    7.79
  -3   5  20    4.75    7.21
   3  -5 -19  -11.95   11.93
   3  -5 -19  -10.03    8.34
  -3   5  19   -0.50    6.38
   3  -5 -19    1.69    4.74
   3  -5 -18   41.99   12.93
   3  -5 -18   47.48   11.27
  -3   5  18   68.38   12.79
   3  -5 -18   52.65   10.43
   3  -5 -17   -0.59    7.88
   3  -5 -17    4.59    6.56
  -3   5  17    0.49    5.12
   3  -5 -17    4.68    4.71
   3  -5 -16    2.38    7.39
   3  -5 -16    0.98    6.59
  -3   5  16    4.69    5.92
   3  -5 -16   -0.77    5.18
   3  -5 -15   -2.39    7.94
   3  -5 -15  -13.94    8.54
  -3   5  15   -4.40    7.29
   3  -5 -15   -0.64    4.32
   3  -5 -14   -1.05    7.96
   3  -5 -14   -2.91    7.35
   3  -5 -14    1.93    3.87
  -3   5  14   -2.70    6.76
   3  -5 -13   18.95   10.17
   3  -5 -13   23.04    8.42
   3  -5 -13   29.78    8.56
   3   5 -13   26.89    9.02
  -3   5  13   14.35    7.15
  -3   5  12   96.76   15.64
   3  -5 -12   58.59   11.60
   3  -5 -12   60.50   14.34
  -3   5  12   57.13   11.52
   3  -5 -12   67.95   10.91
   3   5 -12   82.24   12.37
  -3   5  11  162.73   18.86
   3  -5 -11  129.63   15.39
   3  -5 -11  120.98   19.20
  -3   5  11  109.52   14.85
   3   5 -11  146.59   15.88
  -3   5  10  160.27   18.99
   3  -5 -10  135.02   18.37
   3  -5 -10  135.16   14.93
   3   5 -10  156.75   15.86
  -3   5  10  147.36   15.29
   3  -5  -9   35.01   12.84
   3  -5  -9   18.73    7.31
   3   5  -9   27.55    8.41
  -3   5   9   12.68    6.26
  -3   5   8  556.76   29.61
   3  -5  -8  528.60   26.70
  -3   5   8  520.01   26.83
   3   5  -8  540.24   26.67
  -3   5   7  325.30   22.73
   3  -5  -7  287.96   19.13
  -3   5   7  294.90   20.85
  -3   5   6  124.21   14.81
   3  -5  -6   85.10   10.27
  -3   5   6  101.26   13.81
   3  -5  -5   25.11    6.12
  -3   5   5   35.95    8.49
   3   5  -4   -3.03    4.63
   3  -5  -4   -7.89    5.54
  -3   5   4   -2.28    5.22
   3  -5  -3   18.83    5.04
   3   5  -3   12.34    4.45
  -3   5   3    5.70    4.91
   3  -5  -2  337.97   15.73
   3   5  -2  338.36   19.83
  -3   5   2  339.40   21.36
   3   5  -2  331.75   15.44
   3  -5  -1   62.07    6.95
   3   5  -1   55.44    8.25
   3   5  -1   49.72    6.48
   3   5  -1   61.21    6.79
  -3   5   1   74.79   10.72
   3  -5   0  344.11   13.55
   3   5   0  358.53   20.76
   3   5   0  356.53   13.33
   3   5   0  353.51   13.54
  -3   5   0  384.99   22.34
   3   5   1    3.47    4.14
  -3   5  -1    1.14    4.90
   3   5   1    2.04    2.21
   3   5   1   -0.04    1.99
   3   5   2    8.31    1.47
  -3   5  -2    3.24    4.55
   3   5   2   11.06    2.17
   3   5   3  183.78   16.06
  -3   5  -3  181.28   15.95
   3   5   4  117.36   12.42
  -3   5  -4  128.04   13.43
   3   5   5   -5.86    6.51
  -3   5  -5    0.02    4.92
  -3   5  -6   82.26   12.05
   3   5   6   74.86   10.28
   3   5   7   45.57    8.74
  -3   5  -7   63.44   10.59
  -3   5  -8  110.66   14.03
  -3  -5  -8   99.57   13.10
   3   5   8  109.03   13.79
   3   5   9   -0.57    5.45
  -3  -5  -9   -3.94    6.85
  -3   5  -9    0.26    5.62
  -3  -5 -10   17.97    7.00
  -3   5 -10   26.59    8.71
  -3  -5 -11   12.75    6.73
  -3   5 -11   20.02    8.02
  -3  -5 -12   36.67   10.05
  -3  -5 -13   14.30    7.63
  -3  -5 -13   18.29    2.31
  -3  -5 -14  155.41   17.90
  -3  -5 -14  182.73    8.47
  -3  -5 -15   -5.21    6.20
  -3  -5 -15   -1.38    2.33
  -3  -5 -16  141.42   18.38
  -3  -5 -16  161.75   10.23
  -3  -5 -17    5.40    7.21
  -3  -5 -17    1.68    2.76
  -3  -5 -18   -0.95    7.14
  -3  -5 -19    5.17    7.22
  -3  -5 -20   -1.37    6.32
  -3  -5 -21    1.55    6.63
  -3  -5 -22   -1.35    7.07
  -3  -5 -23    5.01    7.87
  -3  -5 -24   -1.19    7.43
  -3  -5 -25   -6.34    8.62
   3  -6 -25   -4.25    9.36
   3  -6 -24   -3.88    8.36
   3  -6 -23   -1.05    8.20
   3  -6 -22    5.02    8.37
   3   6 -21    3.61    5.89
   3  -6 -21   -6.01    8.31
  -3   6  21    7.61    6.49
   3  -6 -20    4.63    8.58
   3   6 -20   33.26    9.92
   3  -6 -20    9.16    6.73
  -3   6  20   22.36    8.74
   3  -6 -19  -18.90   11.55
   3  -6 -19   -8.92    8.91
  -3   6  19   -1.36    5.12
   3  -6 -18   -8.55   10.35
   3  -6 -18  -11.76    9.08
  -3   6  18    2.68    5.99
   3  -6 -17    6.55    7.18
   3  -6 -17   14.94    8.15
  -3   6  17   21.15    7.29
   3  -6 -16    4.84    8.64
   3  -6 -16   -3.22    7.88
   3  -6 -16   14.59    6.20
  -3   6  16   16.85    7.74
   3  -6 -15   13.28   10.26
   3  -6 -15   -6.99    7.98
  -3   6  15    6.06    6.19
   3  -6 -15    2.61    3.83
   3  -6 -14   79.12   15.62
   3  -6 -14   63.98   12.61
   3  -6 -14   88.46   13.15
  -3   6  14   79.67   12.21
   3  -6 -13   66.80   15.61
   3  -6 -13   47.26   10.88
   3  -6 -13   48.76    9.55
  -3   6  13   54.54   10.65
   3  -6 -12   82.69   15.89
   3  -6 -12   84.98   12.26
   3  -6 -12   74.52   12.63
  -3   6  12   81.79   13.04
   3  -6 -11    8.52    8.94
   3  -6 -11    4.48    5.39
  -3   6  11    7.25    6.83
   3   6 -11    5.29    5.40
   3  -6 -11    1.92    3.81
   3  -6 -10   73.35   11.26
   3  -6 -10   82.53   11.55
   3  -6 -10   82.24   16.56
  -3   6  10   86.51   12.17
   3   6 -10   83.80   12.64
   3  -6  -9   35.87    8.88
  -3   6   9   72.96   13.84
   3  -6  -9   58.76   13.33
   3   6  -9   48.84   10.13
  -3   6   9   39.21    8.80
   3  -6  -9   35.47    7.68
   3  -6  -8   14.91    6.59
   3  -6  -8   22.03   11.06
  -3   6   8    8.05    5.80
   3  -6  -8   11.26    5.51
   3   6  -8   14.72    6.40
   3  -6  -7  167.94   15.88
   3  -6  -7  161.81   15.49
   3  -6  -7  168.54   21.59
  -3   6   7  210.52   19.53
   3   6  -7  160.83   14.17
  -3   6   7  180.58   17.13
   3  -6  -6  204.79   17.20
   3  -6  -6  199.91   16.16
  -3   6   6  249.95   19.72
   3   6  -6  192.08   15.49
  -3   6   6  211.71   18.61
   3  -6  -5    3.41    4.70
   3   6  -5    2.03    3.61
  -3   6   5   14.67    6.41
   3  -6  -5    3.90    4.29
   3  -6  -4    2.30    4.21
   3   6  -4   -3.55    4.38
   3  -6  -4   -0.45    4.53
  -3   6   4   -9.91    6.53
   3   6  -3   73.72   10.07
   3  -6  -3   66.20    8.62
   3   6  -3   68.47    8.75
  -3   6   3   76.07   10.70
   3   6  -2   19.62    6.46
   3  -6  -2   18.59    4.97
   3   6  -2   16.85    4.54
  -3   6   2    5.62    6.10
   3  -6  -1   10.39    3.49
   3   6  -1   14.77    6.11
  -3   6   1   26.11    8.26
   3   6  -1   17.29    4.55
   3   6  -1   11.36    3.68
   3   6   0   94.37   12.54
   3   6   0   87.82    7.73
   3   6   0   87.63    7.76
  -3   6   0   96.20   12.54
   3   6   1   11.06    5.84
   3   6   1    1.26    2.73
  -3   6  -1   -0.84    5.80
   3   6   1    2.06    2.56
   3   6   2   73.61    9.70
   3   6   2   95.85    5.65
   3   6   2   96.90    5.86
  -3   6  -2   90.97   12.33
   3   6   3   -1.31    6.34
  -3   6  -3   -5.37    6.67
  -3   6  -4  263.03   20.77
   3   6   4  242.53   18.95
   3   6   5    4.15    5.31
  -3   6  -5   -0.43    6.90
   3   6   6    8.53    5.00
  -3   6  -6    8.46    4.96
  -3   6  -7    4.12    5.22
  -3   6  -8   -0.38    5.83
  -3   6  -9   34.38    9.89
  -3   6 -10   28.93    8.95
  -3  -6 -11   -4.31    5.75
  -3   6 -11   -4.99    6.49
  -3  -6 -12   55.60   12.04
  -3   6 -12   59.48   12.53
  -3   6 -13  111.80   17.03
  -3  -6 -13   84.41   14.44
  -3  -6 -14   24.43    9.62
  -3   6 -14   24.42    8.45
  -3  -6 -15   36.63   10.66
  -3   6 -15   33.34   10.11
  -3  -6 -16    1.61    6.39
  -3   6 -16   -5.57    7.10
  -3  -6 -17   -3.17    6.75
  -3  -6 -18   55.17   13.03
  -3  -6 -19   24.77    9.96
  -3  -6 -20   65.70   15.28
  -3  -6 -21   -3.89    7.40
  -3  -6 -22   -0.18    6.97
  -3  -6 -23    1.54    6.95
   3  -7 -23    3.44    8.03
   3  -7 -22    3.37    9.09
   3  -7 -21   12.95    9.67
   3  -7 -20    9.26    8.83
   3  -7 -20  -23.62   11.77
   3  -7 -19  -25.35   11.54
   3  -7 -19    5.94    7.87
   3  -7 -18   -2.32    6.26
   3  -7 -18  -18.71   10.50
  -3   7  18   -0.95    5.38
   3  -7 -17   -3.24    6.32
   3  -7 -17  -12.66   10.52
  -3   7  17    1.04    4.72
   3  -7 -16   18.79    9.74
   3  -7 -16   17.59   10.27
  -3   7  16   22.68    8.17
   3  -7 -15   61.83   15.38
   3  -7 -15   75.54   14.72
  -3   7  15   76.71   13.68
   3  -7 -14   -4.55    7.42
   3  -7 -14    2.57    6.57
  -3   7  14   -0.32    4.62
   3  -7 -13   21.94    8.39
   3  -7 -13   12.26    9.77
  -3   7  13   30.07    9.44
   3  -7 -12   17.51    7.98
   3  -7 -12    4.17    7.45
   3  -7 -12   17.29    6.51
  -3   7  12   12.14    6.67
   3  -7 -11   23.05    8.78
   3  -7 -11   18.23    9.75
   3   7 -11   20.24    5.29
  -3   7  11   30.35    8.30
   3  -7 -11   24.51    6.90
   3   7 -10    2.26    3.39
   3  -7 -10   10.76    9.19
   3  -7 -10    9.88    6.97
  -3   7  10    4.74    4.93
   3   7 -10    7.67    5.56
   3  -7 -10    3.55    4.50
   3  -7  -9    5.66    8.16
   3  -7  -9   -1.40    4.63
  -3   7   9   17.07    8.71
   3   7  -9   -0.78    3.19
   3  -7  -9    0.52    3.25
   3   7  -9    4.61    5.15
  -3   7   9   -1.81    4.49
   3  -7  -8    4.49    7.89
   3  -7  -8    3.99    5.42
  -3   7   8   10.41    7.14
   3   7  -8    1.30    3.20
   3  -7  -8    2.06    3.39
  -3   7   8   -2.70    5.73
   3   7  -8    2.67    4.63
  -3   7   7   21.41    8.21
   3  -7  -7    2.61    6.98
   3  -7  -7   -0.66    4.38
   3   7  -7    0.81    3.30
  -3   7   7    9.94    6.61
   3   7  -7    5.54    4.99
   3  -7  -6    7.14    7.48
   3   7  -6    6.12    4.10
   3   7  -6    1.29    3.49
   3  -7  -6   -0.21    4.54
  -3   7   6   14.86    6.84
   3   7  -6    6.68    4.91
   3  -7  -5   15.00    9.22
   3   7  -5    8.28    4.76
   3  -7  -5    8.46    4.66
  -3   7   5   14.64    6.33
   3   7  -5   15.70    5.81
   3   7  -5    8.52    4.65
   3  -7  -4    3.58    3.55
   3   7  -4    2.98    4.30
   3   7  -4    4.43    3.35
   3   7  -4    6.02    4.37
  -3   7   4    4.50    4.65
   3   7  -3   10.10    5.14
   3  -7  -3    0.89    3.34
  -3   7   3    7.62    5.01
   3   7  -3    4.68    4.08
   3   7  -3    2.85    3.50
   3   7  -2   18.39    6.59
   3   7  -2    9.26    3.66
  -3   7   2    4.37    4.39
   3   7  -2   17.49    5.01
   3   7  -1   13.58    5.05
   3   7  -1   29.71    6.14
   3   7  -1   23.64    5.21
  -3   7   1   27.45    7.43
   3   7   0   -3.79    4.85
  -3   7   0    2.44    5.20
   3   7   0    2.99    3.43
   3   7   0    2.49    3.10
   3   7   1   72.69   10.83
  -3   7  -1   78.45   11.90
   3   7   1   72.89    6.37
   3   7   1   81.13    6.96
   3   7   2    4.83    4.03
   3   7   2   12.46    2.84
   3   7   2   11.44    2.77
  -3   7  -2    7.43    5.54
   3   7   3   88.01   12.59
  -3   7  -3   95.13   13.49
  -3   7  -4   -5.38    5.85
  -3   7  -5    4.60    5.12
  -3   7  -6   10.61    5.12
  -3   7  -7    7.08    5.07
  -3   7  -8    0.76    5.29
  -3   7  -9   -1.62    5.30
  -3   7 -10    3.33    5.16
  -3   7 -11   17.49    8.49
  -3   7 -12   17.66    8.57
  -3   7 -13   26.43    9.76
  -3  -7 -14    3.89    7.04
  -3   7 -14    0.47    6.31
  -3  -7 -15   36.99   11.71
  -3   7 -15   26.43    9.92
  -3  -7 -16    1.71    6.15
  -3   7 -16    8.99    7.85
  -3  -7 -17    6.19    6.67
  -3   7 -17   16.50    9.90
  -3  -7 -18    9.09    7.82
  -3   7 -18    2.02    5.67
  -3  -7 -19   37.84   13.29
  -3   7 -19   34.51   12.22
  -3  -7 -20    1.52    6.78
  -3   7 -20   -6.27    7.43
  -3  -7 -21   12.53   10.14
  -3   7 -21   14.71    9.86
   3  -8 -20    2.45    8.41
   3  -8 -19    0.19    6.93
   3  -8 -18    3.83    7.40
   3  -8 -17  -17.64   10.57
   3  -8 -17    2.82    6.51
   3  -8 -16   -3.41    8.34
   3  -8 -16    1.34    5.76
   3  -8 -15    0.25    7.25
   3  -8 -15    3.58    7.52
   3  -8 -14    1.78    7.38
   3  -8 -14    5.90    6.70
   3  -8 -13   -5.27    7.50
   3  -8 -13    3.43    5.67
   3  -8 -12   -1.44    7.87
   3  -8 -12    2.00    5.28
  -3   8  12    2.37    4.68
   3  -8 -11   17.04    7.70
   3  -8 -11    6.62    7.80
  -3   8  11   19.20    7.48
   3   8 -10    4.44    5.55
   3  -8 -10   -0.40    7.76
   3  -8 -10    2.07    5.03
  -3   8  10    6.09    5.37
   3  -8  -9   30.97   11.70
   3  -8  -9   11.14    5.89
  -3   8   9   16.41    7.46
   3   8  -9   19.64    7.36
   3  -8  -8   -3.27    7.38
   3  -8  -8    2.36    4.95
  -3   8   8    3.65    4.91
   3   8  -8    0.26    3.95
   3  -8  -7    1.05    4.21
   3  -8  -7    4.45    8.30
   3   8  -7    0.06    3.58
  -3   8   7   -1.86    5.12
   3  -8  -6    5.18    7.68
   3  -8  -6    2.28    4.56
   3   8  -6   11.35    5.49
  -3   8   6   14.96    6.96
   3  -8  -5    6.72    8.10
   3   8  -5    6.64    4.45
  -3   8   5   12.26    6.21
   3  -8  -4    0.04    6.56
  -3   8   4    6.17    5.14
   3   8  -4   -3.97    4.65
   3  -8  -3    6.43    8.03
   3   8  -3    1.13    2.89
  -3   8   3    5.01    4.88
   3  -8  -2    4.27    7.07
  -3   8   2   -0.48    4.59
   3   8  -2    1.35    3.01
   3   8  -1   12.77    4.86
  -3   8   1    2.94    4.78
  -3   8   0    1.83    4.95
  -3   8  -1   12.45    7.28
  -3   8  -2   14.47    6.85
  -3   8  -3    0.70    5.21
  -3   8  -4   10.62    6.82
  -3   8  -5    8.71    6.28
  -3   8  -6   -3.71    5.99
  -3   8  -7   12.80    6.87
  -3   8  -8    2.37    5.40
  -3   8  -9    1.91    5.56
  -3   8 -10    4.11    5.52
  -3   8 -11   17.31    8.65
  -3   8 -12   15.34    8.65
  -3   8 -13   21.01   10.69
  -3   8 -14    0.03    5.91
  -3   8 -15    3.15    7.15
  -3   8 -16    1.68    6.90
  -3   8 -17   46.65   13.84
  -3   8 -18    8.11    8.59
   3  -9 -17    0.01    6.04
   3   9 -16    4.17    8.23
   3  -9 -16    0.07    6.92
   3  -9 -15   -7.30    7.07
   3  -9 -14    0.00    6.32
   3  -9 -13    0.04    5.30
   3  -9 -13    0.25    7.33
   3  -9 -12    6.37    7.24
   3  -9 -12    3.17    8.71
   3  -9 -11    2.41    5.36
   3  -9 -11    1.71    7.67
   3  -9 -10    2.99    7.26
   3  -9  -9    0.14    7.07
   3  -9  -8    7.22    8.08
   3  -9  -7   -2.27    7.54
   3  -9  -6   -0.98    6.61
   3  -9  -5    2.36    7.08
   3  -9  -4    4.91    8.52
   3  -9  -3   12.02    9.07
  -3   9   3    4.81    5.63
   3  -9  -2    4.69    6.73
  -3   9   2   10.56    6.30
   3  -9  -1    7.23    7.35
  -3   9   1    1.07    5.08
   3  -9   0    8.53    7.81
  -3   9   0    2.40    4.86
   3  -9   1    5.87    7.53
  -3   9  -1   -9.93    6.36
   3  -9   2   10.99    8.39
  -3   9  -2    8.26    6.52
   3  -9   3    2.31    5.81
  -3   9  -3    6.84    6.56
  -3   9  -4    0.50    4.96
  -3   9  -5    6.71    6.13
  -3   9  -6    7.30    6.99
  -3   9  -7   -0.10    5.70
  -3   9  -8    0.73    5.16
  -3   9  -9   -6.72    6.79
  -3   9 -10   -2.13    6.01
  -3   9 -11   -7.49    7.04
  -3   9 -12  -11.14    8.04
  -3   9 -13    0.01    7.17
  -3   9 -14    0.01    5.93
  -3   9 -15   13.46    8.58
   3 -10  -7    0.01    6.50
   3 -10  -6   -0.01    6.94
   3 -10  -5    0.03    7.59
   3 -10  -4   -0.01    7.12
   3 -10  -3   -0.01    7.03
   3 -10  -2    4.56    7.37
   3 -10  -1   20.18   11.72
   3 -10   0    2.39    7.87
   3 -10   1    7.46    8.90
   4   0 -32    8.46    9.95
   4   0 -31    9.24   10.30
   4   0 -30    9.10    8.91
   4   0 -29    3.59    8.41
   4   0 -28   74.09   15.48
   4   0 -27  -26.14   12.70
   4   0 -26   11.95   10.47
   4   0 -25  -35.82   14.03
   4   0 -24   -2.07   10.18
   4   0 -23  -10.02   10.30
   4   0 -22    4.04    7.92
   4   0 -21   -3.03   10.02
   4   0 -20   22.81   11.10
   4   0 -19    0.48    8.52
   4   0 -18 1310.30   50.66
   4   0 -18 1265.52   50.79
   4   0 -17   -8.94    7.89
   4   0 -17    5.94    9.74
   4   0 -17    8.51    7.04
   4   0 -16  431.33   23.33
   4   0 -16  485.97   30.41
   4   0 -16  491.14   30.28
   4   0 -15   -6.29    6.85
  -4   0  15    0.91    7.51
   4   0 -14    5.54    4.93
  -4   0  14    9.32    7.12
   4   0 -13    2.92    5.39
  -4   0  13    2.98    7.01
   4   0 -12  136.55   12.99
  -4   0  12  139.06   16.08
  -4   0  11    2.71    6.07
  -4   0  10 2505.15   57.44
  -4   0   9   -1.12    5.69
  -4   0   8  469.08   23.72
  -4   0   7    1.32    5.13
  -4   0   6  180.27   14.68
  -4   0   5    0.27    5.13
  -4   0   4 1167.02   31.88
  -4   0   3   -6.16    5.56
  -4   0   2 1032.85   28.40
  -4   0   1    3.01    4.63
  -4   0   0   -0.86    4.66
  -4   0  -1    7.51    5.06
  -4   0  -2  153.97   10.24
  -4   0  -3   -2.33    3.87
   4   0   3   -0.60    2.73
  -4   0  -4 1529.90   30.48
   4   0   4 1519.79   31.58
   4   0   5   -0.48    3.33
  -4   0  -5    0.10    2.80
   4   0   6  898.25   24.90
  -4   0  -6  911.65   24.60
   4   0   7   -0.48    3.20
  -4   0  -7   -1.05    3.09
  -4   0  -8 3029.33   48.14
   4   0   8 2984.74   48.43
  -4   0  -9   -4.46    4.55
   4   0   9   -5.21    4.85
   4   0  10   36.10    6.17
  -4   0 -10   37.20    6.45
   4   0  11   -0.46    1.84
  -4   0 -11   -0.78    4.10
  -4   0 -12  556.06   23.46
  -4   0 -13   -5.50    5.04
  -4   0 -14    1.45    4.78
   4   0  15  -15.04    7.62
  -4   0 -15   -0.10    5.02
   4   0  16   -8.44    8.14
  -4   0 -16    2.77    5.12
  -4   0 -17    0.96    5.38
   4   0  17  -12.46    9.35
  -4   0 -18    1.68    5.71
   4   0  18    0.52    7.36
  -4   0 -19    5.31    6.24
   4   0  19   -7.49    8.38
  -4   0 -20  284.05   22.12
  -4   0 -21    8.94    7.23
  -4   0 -22  402.05   27.71
  -4   0 -23   14.90    8.10
  -4   0 -24  290.09   25.07
  -4   0 -25    8.29    7.91
  -4   0 -26   31.52   10.21
  -4   0 -27    7.40    6.80
  -4   0 -28   14.63    8.08
  -4   0 -29    3.40    5.97
  -4   0 -30    2.44    5.99
  -4   0 -31   -4.64    7.00
  -4   0 -32    9.04    8.00
   4   1 -32    9.52   10.54
   4   1 -31   21.10   11.09
   4  -1 -31   23.72   11.92
   4   1 -30   22.81   11.56
   4  -1 -30   17.50    9.95
   4   1 -29  -15.50    8.88
   4  -1 -29    5.71    9.15
   4   1 -28  -19.21   11.48
   4  -1 -28    1.59    8.21
   4   1 -27    2.98    9.36
   4  -1 -27   21.67   10.12
   4  -1 -26   38.15   13.02
   4   1 -26    1.87    8.75
   4  -1 -25  -14.27   12.31
   4   1 -25    5.36    8.75
   4  -1 -24   37.57   11.39
   4   1 -24   63.99   13.70
   4  -1 -23  -10.28   11.78
   4   1 -23   -7.32    9.95
   4   1 -22   85.87   15.65
   4  -1 -22   58.51   13.43
   4   1 -21   42.24   13.11
   4  -1 -21   28.51    9.98
   4   1 -20  500.05   33.27
   4  -1 -20  436.33   31.40
   4  -1 -19   96.57   14.15
   4   1 -19  128.94   18.16
   4  -1 -19  105.19   15.85
   4  -1 -18   82.55   12.43
   4   1 -18  117.62   18.08
   4  -1 -18  103.02   15.34
   4  -1 -18  109.47   16.03
  -4   1  18  103.58   16.99
   4  -1 -17   39.69    9.57
   4   1 -17   69.26   16.00
   4  -1 -17   59.96   13.62
  -4   1  17   47.25   12.37
   4   1 -17   57.03   11.26
   4  -1 -17   51.61   12.08
   4  -1 -16   11.73    6.69
   4  -1 -16   16.02    9.68
  -4   1  16   22.38   10.10
   4   1 -16   20.51    7.71
   4  -1 -16   19.02    8.12
   4  -1 -15   24.51    8.17
   4  -1 -15   32.22   10.65
  -4   1  15   27.19   10.06
   4  -1 -15   35.38    9.22
   4  -1 -14   81.65   12.25
   4  -1 -14   84.07   15.11
   4  -1 -14   87.54   13.02
  -4   1  14   69.37   12.37
   4  -1 -13   95.52   12.46
   4   1 -13   84.52    8.12
   4  -1 -13   98.69   15.71
  -4   1  13   89.78   13.97
   4  -1 -12   10.17    8.08
   4   1 -12   -2.60    4.33
   4  -1 -12   12.60   11.73
  -4   1  12   -0.60    6.13
  -4  -1  12   -0.64    6.50
   4   1 -11 1744.73   33.42
   4  -1 -11 1743.31   49.82
  -4  -1  11 1806.17   50.65
   4   1 -10    9.46    4.97
  -4  -1  10    6.77    6.68
  -4   1  10    2.82    6.07
  -4   1   9  253.98   18.48
  -4  -1   9  262.11   18.10
  -4  -1   8  255.93   17.54
  -4   1   8  246.03   18.52
  -4   1   7    7.38    5.57
  -4  -1   7    9.34    5.61
  -4  -1   6 1072.60   32.57
  -4   1   6 1104.63   34.30
  -4   1   5   31.15    6.66
  -4  -1   5   27.05    6.70
  -4   1   4 2279.17   45.07
  -4  -1   4 2212.03   43.22
   4   1  -4 2270.24   42.97
  -4   1   3   45.12    8.00
   4   1  -3   36.83    5.76
  -4  -1   3   39.00    7.04
  -4   1   2   66.91    7.79
  -4  -1   2   77.54    8.04
   4   1  -2   64.28    8.16
  -4   1   1  371.30   16.79
  -4  -1   1  367.95   15.45
   4   1  -1  371.08   14.89
  -4  -1   0    7.45    4.58
  -4   1   0    8.35    5.32
   4   1   0   -6.18    4.07
  -4   1  -1   81.78    8.83
   4   1   1   79.47    6.91
  -4  -1  -1   84.29    7.48
  -4  -1  -2   15.52    3.12
  -4   1  -2   21.85    4.88
   4   1   2   19.15    3.34
   4   1   3   75.57    5.93
  -4   1  -3   65.12    7.33
  -4  -1  -3   72.14    6.67
  -4   1  -4   13.17    4.70
  -4  -1  -4   11.60    3.05
  -4   1  -5  150.48   11.13
   4  -1   5  145.71    8.78
  -4  -1  -5  156.86    8.78
   4  -1   6  271.13   12.01
  -4  -1  -6  300.23   12.36
  -4   1  -6  288.42   15.63
   4  -1   7  456.33   16.15
  -4  -1  -7  436.47   19.30
  -4   1  -7  448.37   20.29
  -4  -1  -7  465.90   16.16
  -4  -1  -8  570.15   23.15
   4  -1   8  560.70   18.77
  -4  -1  -9   89.14    9.98
   4  -1   9   85.78    8.38
  -4   1  -9   82.44    7.93
  -4  -1 -10 1821.58   43.18
   4  -1  10 1786.43   37.73
  -4   1 -10 1783.74   36.04
  -4  -1 -11  107.40   11.30
  -4   1 -11  100.62    9.36
   4  -1  11  110.55   10.23
  -4  -1 -12  173.39   14.69
  -4   1 -12  174.91   12.64
   4  -1  12  188.32   13.51
  -4   1 -13  176.96   13.25
  -4  -1 -13  178.22   15.61
   4   1  13  181.43   15.87
   4   1  14   37.95    8.67
  -4   1 -14   30.40    6.76
  -4  -1 -14   32.17    7.87
  -4   1 -15  397.31   20.95
  -4  -1 -15  391.20   23.68
   4   1  15  424.91   25.19
   4   1  16   12.29    8.23
  -4   1 -16   -0.34    4.81
  -4  -1 -16    0.19    5.58
   4   1  17    1.76    7.36
  -4   1 -17   11.15    6.11
  -4  -1 -17    9.96    7.38
   4  -1  17   10.90    6.30
   4   1  18   52.51    9.98
  -4   1 -18   56.12    9.68
   4  -1  18   47.68   10.58
  -4  -1 -18   51.80   10.65
  -4   1 -19   23.93    7.75
  -4  -1 -19   25.05    8.85
   4  -1  19   32.11    9.80
  -4  -1 -20  116.67   15.80
   4  -1  20  134.50   16.88
  -4   1 -20  105.00   13.21
  -4  -1 -21   49.99   11.44
  -4   1 -21   41.96    9.54
   4  -1  21   50.18   12.09
  -4   1 -22   11.65    6.52
  -4  -1 -22   10.44    7.66
  -4  -1 -23   82.26   14.08
  -4   1 -23   81.33   13.12
  -4   1 -24   58.67   12.08
  -4  -1 -24   55.69   12.45
  -4   1 -25   49.08   11.69
  -4  -1 -25   51.59   12.25
  -4  -1 -26   26.89   10.11
  -4   1 -26   25.62    8.89
  -4   1 -27    0.14    5.97
  -4  -1 -27    6.91    7.11
  -4   1 -28   11.42    7.45
  -4  -1 -28    4.71    6.96
  -4   1 -29   19.15    8.87
  -4  -1 -29   19.32    9.61
  -4   1 -30    4.52    7.02
  -4  -1 -30   -2.08    6.13
  -4   1 -31   10.40    8.16
  -4  -1 -31   15.24    9.56
  -4   1 -32   -1.08    5.90
   4   2 -32    5.45    9.15
   4   2 -31   16.26   11.70
   4   2 -30   -6.56    8.32
   4  -2 -30   -2.01    7.38
   4   2 -29  -29.06   11.97
   4  -2 -29   11.04   10.93
   4   2 -28   -0.04    8.95
   4  -2 -28   17.11   10.48
   4  -2 -27   34.76   12.74
   4   2 -27    9.55    9.08
   4  -2 -26   19.12   10.83
   4   2 -26   -8.26   10.30
   4  -2 -25   22.34   10.94
   4   2 -25   -8.16    9.38
   4  -2 -24   26.80   11.46
   4   2 -24   -1.39    7.51
   4   2 -23  382.52   30.84
   4  -2 -23  366.48   31.37
   4  -2 -22  -20.15   11.64
   4   2 -22   14.26    9.85
   4  -2 -21  217.98   23.24
   4   2 -21  267.07   25.37
   4  -2 -21  213.88   22.41
   4  -2 -20   -8.33    9.63
   4   2 -20   14.57   10.95
  -4   2  20    2.91    8.27
   4  -2 -19   -8.40   10.15
   4  -2 -19   -9.11   11.29
  -4   2  19   16.74    9.68
   4  -2 -18    4.51    7.45
   4  -2 -18   -5.60   11.48
   4  -2 -18   15.20    8.31
  -4   2  18    5.65    7.67
   4  -2 -17    3.62    7.96
   4  -2 -17  -10.69   10.61
   4  -2 -17   -0.55    5.83
  -4   2  17    3.09    8.84
   4  -2 -16    1.77    7.05
   4  -2 -16  -16.63   10.63
  -4   2  16    0.97    7.34
   4  -2 -16   -4.71    6.83
   4   2 -16   -0.28    5.53
   4  -2 -15    6.36    7.66
   4  -2 -15  -11.06   10.21
   4   2 -15    5.35    5.42
   4  -2 -15   -2.66    5.41
  -4   2  15   -1.22    7.30
   4  -2 -14   21.71    8.95
   4  -2 -14    8.61    7.65
   4  -2 -14   11.23    6.30
   4   2 -14   24.34    7.65
  -4   2  14   15.90    7.63
   4  -2 -13   96.65   14.32
   4  -2 -13  112.37   14.27
  -4   2  13  109.00   15.11
   4   2 -13  112.90   13.80
   4  -2 -13   94.29   13.38
   4  -2 -12   76.10   12.95
  -4   2  12   70.04   11.88
   4   2 -12   77.14   10.75
   4  -2 -11   31.01    9.67
   4   2 -11   26.31    7.08
  -4   2  11   27.36    9.44
   4  -2 -10  205.44   18.23
   4   2 -10  220.58   17.05
  -4   2  10  205.48   18.47
   4   2  -9   33.04    2.55
   4  -2  -9   42.47   11.22
  -4   2   9   33.09    8.76
   4   2  -9   37.41    7.44
   4  -2  -8  139.81   15.25
  -4   2   8  122.43   13.62
   4   2  -8  122.56   12.25
   4  -2  -7 1696.13   44.24
  -4   2   7 1809.94   48.31
   4   2  -7 1881.87   43.22
   4  -2  -6  226.52   18.01
  -4  -2   6  221.08   15.42
   4   2  -6  229.19   15.35
  -4   2   6  208.63   16.37
  -4   2   5 1382.04   37.57
   4   2  -5 1309.68   32.80
  -4  -2   5 1297.75   33.54
  -4  -2   4  667.47   23.41
  -4   2   4  632.04   25.70
   4   2  -4  663.61   22.78
  -4  -2   3  507.40   18.83
  -4   2   3  468.44   21.03
   4   2  -3  445.97   17.64
  -4   2   2  281.56   16.45
  -4  -2   2  280.82   13.92
   4   2  -2  294.82   13.62
  -4   2   1  271.08   16.28
   4   2  -1  278.45   12.29
  -4  -2   1  296.76   12.65
   4   2   0  101.48    6.69
  -4  -2   0  102.84    6.99
  -4   2   0  114.82   10.59
  -4   2  -1  288.90   16.63
  -4  -2  -1  296.35   10.63
   4   2   1  263.58    9.65
   4   2   2   13.98    2.49
  -4   2  -2   16.03    4.95
  -4  -2  -2   15.45    2.80
  -4   2  -3  101.38    9.72
   4   2   3   99.72    5.35
  -4  -2  -3  104.25    5.81
  -4   2  -4    1.93    4.03
  -4  -2  -4   -0.52    2.11
  -4   2  -5  462.26   21.36
   4  -2   5  457.23   12.29
  -4  -2  -5  451.28   11.77
   4  -2   6  178.99    8.29
  -4   2  -6  195.68   14.28
  -4  -2  -6  195.94    8.17
  -4  -2  -7   87.54    6.01
  -4  -2  -7   78.89    9.33
   4  -2   7   76.15    5.78
  -4   2  -7   81.28    9.91
  -4  -2  -8   43.45    7.20
   4  -2   8   50.87    5.46
  -4  -2  -8   53.58    5.06
  -4   2  -8   44.94    8.35
   4  -2   9  670.54   19.37
  -4  -2  -9  745.48   28.86
  -4  -2 -10   67.51    9.27
   4  -2  10   62.92    6.00
  -4   2 -10   68.46    6.36
   4  -2  11  121.26    9.59
  -4  -2 -11  116.06   12.72
  -4   2 -11  108.34    8.46
  -4  -2 -12   -2.92    5.84
   4  -2  12   -2.49    4.71
  -4   2 -12   -2.33    3.86
   4  -2  13  415.97   19.74
  -4  -2 -13  413.75   23.82
  -4   2 -13  385.10   17.27
   4   2  13  415.81   25.26
   4   2  14   32.36    9.01
  -4   2 -14   21.86    5.36
  -4  -2 -14   20.92    7.56
   4  -2  14   26.20    6.76
   4   2  15    3.79    6.24
  -4   2 -15   -1.75    4.14
  -4  -2 -15   -1.16    5.95
   4  -2  15    3.59    4.18
   4   2  16   44.87   10.75
  -4   2 -16   33.66    6.82
  -4  -2 -16   35.43    9.52
  -4   2 -17  310.34   18.88
  -4  -2 -17  314.51   23.80
  -4   2 -18   15.59    5.77
  -4  -2 -18   20.46    8.94
  -4  -2 -18   31.13    8.73
  -4   2 -19  298.89   19.73
  -4  -2 -19  275.75   24.19
   4  -2  19  357.57   24.45
  -4  -2 -19  349.69   24.40
  -4   2 -20   80.50   11.40
  -4  -2 -20   79.65   14.13
   4  -2  20  107.86   15.99
  -4  -2 -20  105.54   14.70
  -4   2 -21   10.71    5.63
  -4  -2 -21    1.54    6.04
  -4  -2 -21    5.75    6.14
  -4   2 -22   31.76    8.13
  -4  -2 -22   45.52   11.33
  -4  -2 -22   45.66   11.34
  -4   2 -23   -3.32    5.26
  -4  -2 -23   13.83    8.83
  -4   2 -24    1.73    4.66
  -4  -2 -24   -1.73    5.89
  -4   2 -25   17.66    6.82
  -4  -2 -25   24.14   10.19
  -4   2 -26   -6.21    5.64
  -4  -2 -26   -5.45    6.61
  -4   2 -27   76.76   13.67
  -4  -2 -27   76.30   15.59
  -4   2 -28   21.40    8.56
  -4  -2 -28   21.21   10.53
  -4   2 -29    2.67    6.14
  -4  -2 -29   -2.23    7.53
  -4   2 -30   -1.28    5.39
  -4  -2 -30    1.04    6.49
   4   3 -32   19.61   10.03
   4   3 -31    3.51    8.25
   4   3 -30  -15.35    9.91
   4   3 -29   19.02   10.72
   4  -3 -29   35.75   13.23
   4  -3 -28   22.49   12.22
   4   3 -28   -8.62    9.88
   4  -3 -27   20.78   11.39
   4   3 -27   -3.97    9.16
   4  -3 -26    6.78    8.58
   4   3 -26   -4.07    9.18
   4  -3 -25   36.86   12.88
   4   3 -25   11.29    8.72
   4  -3 -24   49.35   13.55
   4   3 -24   32.51   11.55
   4  -3 -23   21.82   10.45
   4   3 -23   11.53    9.15
   4  -3 -22   35.67   11.93
   4   3 -22   20.37   10.24
   4  -3 -21   42.17   12.49
   4  -3 -21   12.58    7.45
   4   3 -21   37.21   13.15
  -4   3  21   39.89   11.89
   4  -3 -20   53.05   13.20
   4  -3 -20   30.75   10.71
   4   3 -20   73.02   15.52
  -4   3  20   56.51   13.85
   4  -3 -19   48.62   12.18
   4   3 -19  101.58   18.45
   4  -3 -19  103.74   17.35
  -4   3  19   93.33   16.43
   4  -3 -18   27.46   10.15
   4  -3 -18    5.59    8.48
  -4   3  18   17.59    9.36
   4  -3 -18   34.42   11.24
   4  -3 -17   -4.23    8.36
   4  -3 -17   12.23    8.16
  -4   3  17    4.89    7.25
   4  -3 -16  187.64   21.21
   4  -3 -16  158.94   17.66
  -4   3  16  188.76   21.06
   4  -3 -16  172.10   19.58
   4  -3 -15    8.76    8.98
   4  -3 -15   37.91   12.81
   4   3 -15   38.48    9.76
  -4   3  15   33.47   10.04
   4  -3 -15   49.46   11.83
   4  -3 -14  290.80   23.00
   4  -3 -14  324.43   25.73
  -4   3  14  340.94   25.46
   4  -3 -14  313.21   23.63
   4   3 -14  355.67   25.32
   4  -3 -13   25.52    7.55
   4  -3 -13   57.06   12.66
   4  -3 -13   47.67   10.38
   4   3 -13   45.68    9.80
  -4   3  13   27.25    8.99
   4  -3 -12  150.72   16.26
   4  -3 -12  161.92   18.49
   4   3 -12  172.62   17.23
  -4   3  12  176.33   19.02
   4  -3 -12  170.78   17.04
   4  -3 -11   17.55    6.90
   4   3 -11   32.56    7.70
  -4   3  11   31.68    9.38
   4  -3 -10   92.43   12.23
  -4   3  10  112.69   14.68
   4   3 -10  119.13   12.75
   4  -3  -9   14.99    6.66
  -4   3   9   23.64    8.20
   4   3  -9   22.83    6.79
   4  -3  -8  114.05   12.81
  -4   3   8  108.13   13.40
   4   3  -8  132.60   12.84
   4  -3  -7   92.29   11.20
   4   3  -7  106.44   11.00
  -4   3   7  113.26   13.07
   4  -3  -6  621.09   26.30
   4   3  -6  657.74   25.99
  -4   3   6  719.72   30.16
   4   3  -5   33.76    3.89
   4  -3  -5   30.65    7.50
  -4   3   5   41.60    8.77
   4   3  -5   29.33    5.82
   4   3  -4    8.42    2.63
   4  -3  -4   10.30    5.56
   4   3  -4    7.00    3.54
   4  -3  -4    0.03    2.07
   4   3  -3   15.49    3.28
   4  -3  -3   16.97    5.84
   4  -3  -3    1.83    2.47
   4   3  -3   17.11    4.74
  -4   3   3   10.80    4.35
   4   3  -2    3.32    2.93
   4  -3  -2   11.85    5.11
   4   3  -2    9.96    3.51
   4  -3  -2    1.07    2.29
  -4   3   2   -3.62    5.50
   4   3  -1  511.09   18.31
   4  -3  -1  593.70   19.42
   4   3  -1  536.86   16.65
  -4   3   1  568.01   24.38
   4   3   0 1223.88   29.79
   4  -3   0 1206.09   24.79
  -4   3   0 1273.92   36.34
   4   3   0 1188.03   21.49
   4   3   1   -3.06    4.38
   4   3   1    0.70    4.18
   4  -3   1    5.76    3.93
   4   3   1   -0.01    1.53
  -4   3  -1    1.91    4.18
   4   3   2  475.31   20.64
   4  -3   2  470.32   12.53
  -4   3  -2  461.70   22.73
   4   3   3   70.94    8.47
  -4   3  -3   67.79    9.05
   4  -3   3   92.93    5.36
   4   3   4  420.90   21.38
  -4   3  -4  415.43   21.29
   4   3   5  267.51   18.33
  -4   3  -5  275.72   18.10
   4   3   6  155.31   14.00
  -4   3  -6  165.21   14.40
   4   3   7   13.39    5.42
  -4   3  -7   24.59    5.88
   4   3   8   84.66   11.17
  -4  -3  -8   77.80    4.32
  -4   3  -8   78.77   10.47
  -4  -3  -8   83.38   11.35
  -4  -3  -8   85.87    5.15
  -4   3  -9    5.23    4.60
  -4  -3  -9   -0.76    5.99
   4   3   9   10.00    4.73
  -4  -3  -9    9.93    2.09
  -4  -3  -9   13.36    2.88
   4   3  10  387.84   24.43
  -4  -3 -10  334.80   21.65
  -4  -3 -10  353.08   13.39
   4   3  11  309.24   22.57
  -4  -3 -11  278.85   20.26
  -4  -3 -11  280.10   13.36
   4   3  12   46.36   10.03
   4   3  12   53.94   10.86
  -4  -3 -12   58.85   10.94
  -4  -3 -12   58.03    6.99
  -4   3 -13   -2.88    3.03
   4   3  13   -1.79    5.27
   4   3  13    2.35    5.36
  -4  -3 -13    0.13    6.02
  -4  -3 -13    2.44    3.25
  -4  -3 -14    3.70    5.96
  -4   3 -14    1.87    3.32
  -4  -3 -14    4.53    3.42
  -4  -3 -15  112.36   15.12
  -4   3 -15  117.59    9.58
  -4  -3 -15  126.08   12.26
  -4  -3 -16    1.76    6.57
  -4   3 -16    4.23    3.85
  -4  -3 -16   -0.86    4.73
  -4   3 -17    6.18    3.72
  -4  -3 -17    6.32    7.38
  -4   3 -18   19.21    5.11
  -4  -3 -18   22.33    9.12
  -4   3 -19   93.64   10.27
  -4  -3 -19   96.05   15.00
  -4   3 -20   40.49    7.59
  -4  -3 -20   36.71   10.98
  -4  -3 -20   43.25    8.97
  -4   3 -21   56.90    9.35
  -4  -3 -21   50.14   11.85
  -4  -3 -21   64.82   11.00
  -4   3 -22    8.93    4.99
  -4  -3 -22    2.77    6.47
  -4  -3 -22    9.68    4.89
  -4   3 -23   14.88    5.82
  -4  -3 -23   16.72    7.73
  -4   3 -24    7.83    5.13
  -4  -3 -24   10.41    8.41
  -4   3 -25   39.40    8.62
  -4  -3 -25   25.23   10.41
  -4   3 -26   13.80    6.59
  -4  -3 -26    3.70    6.37
  -4  -3 -27    9.59    7.99
  -4  -3 -28   24.22   10.77
   4  -4 -28   -0.96    7.64
   4   4 -28  -17.30   10.21
   4  -4 -27   -4.60   10.12
   4   4 -27   -6.88    9.71
   4  -4 -26   67.88   16.56
   4   4 -26   65.96   14.54
   4  -4 -25   16.62   10.61
   4   4 -25    8.48    7.43
   4  -4 -24   35.39   12.68
   4   4 -24   45.83   12.57
   4  -4 -23    5.39    7.27
   4   4 -23   13.40    9.25
   4  -4 -22   -3.22   11.03
   4  -4 -22   13.05   10.04
   4   4 -22   13.00    9.34
  -4   4  22    9.29    7.51
   4  -4 -21   -6.74    9.97
   4  -4 -21   18.41    9.92
   4   4 -21    6.41    8.64
  -4   4  21    3.35    6.49
   4  -4 -20   -2.59    8.47
   4  -4 -20   15.04    8.97
  -4   4  20   12.85    8.60
   4  -4 -19   -0.44    7.28
   4  -4 -19    6.20    8.50
  -4   4  19    8.86    7.75
   4  -4 -18  199.89   23.46
   4  -4 -18  211.22   22.53
  -4   4  18  210.94   21.89
   4  -4 -17  115.50   17.53
   4  -4 -17  100.84   17.29
  -4   4  17  105.72   16.40
   4  -4 -17  102.92   14.84
   4  -4 -16   74.14   15.61
   4  -4 -16   87.61   15.41
   4  -4 -16   77.64   13.29
  -4   4  16   68.29   13.80
   4  -4 -15  112.12   18.52
   4  -4 -15  133.98   17.30
  -4   4  15  104.22   14.82
   4  -4 -15  130.30   15.98
   4  -4 -14   40.28   12.93
   4  -4 -14   46.82   13.22
  -4   4  14   21.40    8.10
   4   4 -14   34.45    9.48
   4  -4 -14   24.63    7.74
   4  -4 -13   31.71   12.37
   4  -4 -13   47.52   11.93
  -4   4  13   28.49    9.60
   4   4 -13   30.89    8.60
   4  -4 -13   17.70    7.16
   4  -4 -12   80.49   16.68
   4  -4 -12   72.92   13.50
   4   4 -12   69.08   11.61
  -4   4  12   59.41   11.72
   4  -4 -12   58.09   10.52
  -4   4  11    4.21    7.22
   4   4 -11   -3.79    5.43
   4  -4 -11   -4.14    6.36
   4  -4 -10  140.76   15.71
  -4   4  10  115.54   14.85
   4  -4 -10  143.61   16.10
   4   4 -10  140.08   14.61
   4  -4  -9    8.59    8.14
  -4   4   9   -2.98    5.91
   4   4  -9    4.48    5.00
   4  -4  -8  290.14   20.01
  -4   4   8  309.21   21.26
   4   4  -8  282.41   18.71
   4  -4  -7   18.89    7.68
  -4   4   7   16.65    8.20
   4   4  -7   13.53    5.20
   4  -4  -6    3.98    5.92
   4   4  -6   -1.51    3.62
  -4   4   6    5.71    5.57
   4  -4  -5   98.89   11.03
  -4   4   5   99.99   12.19
   4   4  -5  101.52   10.24
   4  -4  -4  387.40   18.26
  -4   4   4  378.22   22.33
   4   4  -4  339.89   17.51
   4  -4  -3  170.40   12.06
  -4   4   3  167.99   15.25
   4   4  -3  160.01   11.12
   4  -4  -2  206.64   11.83
   4   4  -2  202.88   11.44
  -4   4   2  207.07   16.67
   4   4  -1  189.36   13.49
   4  -4  -1  201.89   11.00
   4   4  -1  192.52   10.20
  -4   4   1  187.50   15.48
   4  -4   0  607.45   17.41
   4   4   0  589.08   26.52
   4   4   0  590.01   23.20
   4   4   0  582.08   15.32
  -4   4   0  584.89   26.95
   4   4   1   65.70    9.07
   4   4   1   63.41    8.89
   4  -4   1   63.92    5.01
   4   4   1   66.97    4.13
  -4   4  -1   62.41    9.68
   4   4   2   54.20    8.70
   4   4   2   52.56    8.02
   4  -4   2   48.67    3.48
  -4   4  -2   45.67    8.41
   4   4   3   18.68    6.23
   4   4   3   14.62    5.42
  -4   4  -3   14.99    5.49
   4   4   4  234.68   17.98
   4   4   4  236.24   17.69
  -4   4  -4  233.52   18.04
   4   4   5  657.62   29.41
   4   4   5  601.97   28.39
  -4   4  -5  639.55   29.27
   4   4   6  151.56   15.72
  -4   4  -6  158.56   14.95
   4   4   6  150.41   15.27
   4   4   7  125.21   14.26
   4   4   7  115.71   12.72
  -4   4  -7  121.94   13.94
   4   4   8  404.15   24.84
  -4   4  -8  429.62   25.95
   4   4   8  413.98   25.68
   4   4   9  157.18   16.56
  -4  -4  -9  151.27   16.20
   4   4   9  135.99   14.96
  -4   4  -9  157.55   16.24
   4   4  10   29.26    8.42
  -4  -4 -10   31.71    8.80
   4   4  10   15.31    6.01
  -4   4 -10   39.39    9.34
   4   4  11    1.07    6.11
  -4  -4 -11   -6.33    7.92
   4   4  11   -1.90    5.69
  -4   4 -11   -4.74    6.67
  -4  -4 -11    1.70    1.49
  -4  -4 -11    0.74    1.06
  -4   4 -12   72.97   12.39
  -4  -4 -12   62.92   11.35
  -4  -4 -12   73.14    5.62
  -4  -4 -13   20.45    7.34
  -4  -4 -13   30.74    4.48
  -4  -4 -14    6.48    6.97
  -4  -4 -14    9.98    3.72
  -4  -4 -15   34.73    9.43
  -4  -4 -15   32.49    6.11
  -4  -4 -16   30.23    9.44
  -4  -4 -16   27.38    6.09
  -4   4 -17   -1.06    2.73
  -4  -4 -17   -2.12    6.80
  -4  -4 -17    0.43    3.43
  -4   4 -18   21.13    4.56
  -4  -4 -18   21.94    7.76
  -4  -4 -18   26.00    6.44
  -4  -4 -19    1.81    6.12
  -4   4 -19    6.38    2.96
  -4  -4 -19    1.44    2.35
  -4   4 -20   55.21    7.47
  -4  -4 -20   48.34   12.20
  -4  -4 -21    7.13    6.69
  -4   4 -21    5.53    3.32
  -4   4 -22   56.40    8.01
  -4  -4 -22   53.38   13.50
  -4  -4 -23    8.18    7.33
  -4  -4 -24   28.19   10.54
  -4  -4 -25   10.33    8.47
  -4  -4 -26   -1.08    8.52
  -4  -4 -27   -2.48    7.81
   4  -5 -26   11.13    9.14
   4   5 -26   10.30    9.54
   4  -5 -25   16.59   10.19
   4   5 -25   35.04   12.28
   4  -5 -24   -1.23    7.58
   4   5 -24    4.26    8.15
   4  -5 -23  -11.28   10.58
   4  -5 -23    4.91    7.90
   4   5 -23   15.80    9.43
   4  -5 -22    6.34    8.06
   4  -5 -22    9.24    7.54
   4   5 -22   36.16   11.41
  -4   5  22   17.27    8.35
   4  -5 -21  -15.99   12.97
   4  -5 -21   -7.10    8.09
   4   5 -21   12.96    8.88
  -4   5  21    2.19    5.95
   4  -5 -20    1.86    8.19
   4  -5 -20    4.57    7.02
  -4   5  20    6.65    7.36
   4  -5 -19   78.09   15.88
   4  -5 -19   69.48   14.45
  -4   5  19   82.62   15.39
   4  -5 -18   47.30   12.07
   4  -5 -18   46.87   12.79
  -4   5  18   45.56   11.47
   4  -5 -17   34.43   12.07
   4  -5 -17   50.13   12.78
  -4   5  17   49.21   12.54
   4  -5 -17   45.70   10.51
   4  -5 -16   50.84   14.56
   4  -5 -16   43.32   11.16
  -4   5  16   38.17   10.07
   4  -5 -16   44.71   10.15
   4  -5 -15    6.70    9.14
   4  -5 -15    3.51    7.18
   4  -5 -15  -11.38    6.94
  -4   5  15    3.77    5.87
   4  -5 -14   16.44   10.22
   4  -5 -14    9.91    7.78
  -4   5  14   17.19    8.35
   4  -5 -14   15.43    7.14
   4  -5 -13   77.57   15.19
   4  -5 -13   67.71   13.10
   4   5 -13   83.51   13.50
   4  -5 -13   91.58   13.59
  -4   5  13   69.96   13.35
   4  -5 -12   51.89   13.85
   4  -5 -12   37.77   10.66
  -4   5  12   43.92   10.10
   4   5 -12   40.73    9.39
   4  -5 -12   44.35    9.55
   4  -5 -11  147.81   19.82
   4  -5 -11  144.55   17.03
   4  -5 -11  140.87   16.08
  -4   5  11  138.36   16.46
   4   5 -11  137.28   16.04
   4  -5 -10    3.42    6.47
   4  -5 -10    6.70    5.41
  -4   5  10    8.13    7.46
   4   5 -10    8.92    5.66
   4  -5  -9  133.08   14.92
   4  -5  -9  154.12   16.46
   4   5  -9  145.46   15.18
  -4   5   9  120.22   14.72
   4  -5  -8  124.65   14.38
   4  -5  -8  132.28   15.08
   4   5  -8  125.04   13.68
  -4   5   8  125.94   14.67
   4  -5  -7   40.77    8.34
   4  -5  -7   40.90    8.70
   4   5  -7   45.61    8.33
  -4   5   7   49.38   10.87
   4  -5  -6  121.24   12.59
   4  -5  -6  112.94   13.50
   4   5  -6  106.75   12.05
  -4   5   6  109.35   14.75
   4  -5  -5    3.22    4.60
  -4   5   5    3.56    5.60
   4  -5  -5    0.79    3.99
   4   5  -5    1.92    3.73
   4  -5  -4  200.57   17.75
   4  -5  -4  203.53   14.44
  -4   5   4  194.53   16.64
   4   5  -4  193.41   13.69
   4  -5  -3  232.70   19.20
   4  -5  -3  250.44   15.00
   4   5  -3  273.37   19.02
  -4   5   3  247.33   19.25
   4   5  -3  234.03   14.18
   4   5  -2    2.80    4.27
   4  -5  -2   -1.41    4.28
   4  -5  -2    3.12    3.78
   4   5  -2    3.83    3.17
  -4   5   2   -5.98    6.05
   4  -5  -1  144.01    9.82
   4   5  -1  155.30   14.70
   4  -5  -1  146.35   15.04
  -4   5   1  156.69   15.54
   4   5  -1  142.62    9.24
   4  -5   0    8.23    3.43
   4   5   0    3.49    4.10
  -4   5   0   10.20    6.53
   4   5   0    4.27    2.04
   4   5   0    6.53    2.71
   4  -5   1   28.16    3.57
   4   5   1   28.10    6.75
   4   5   1   29.83    2.74
   4   5   1   31.37    3.14
  -4   5  -1   31.26    8.46
   4   5   2   59.90   10.05
  -4   5  -2   49.35    9.88
   4   5   3   13.33    6.46
  -4   5  -3    9.15    5.13
   4   5   4   19.01    7.83
   4   5   4   26.01    8.02
  -4   5  -4    1.40    5.51
   4   5   5   33.03    6.83
   4   5   5   42.65   10.68
  -4   5  -5   20.37    6.52
   4   5   6   14.09    7.93
   4   5   6   -8.89    7.83
  -4   5  -6    8.98    5.34
   4   5   7   87.43   12.55
   4   5   7  109.69   14.54
  -4   5  -7   93.14   12.80
   4   5   8   15.98    8.83
   4   5   8   -0.19    6.33
  -4   5  -8    3.85    5.24
   4   5   9   14.52    8.16
  -4   5  -9    9.07    6.19
  -4   5 -10   65.22   12.05
  -4  -5 -11   23.95    8.09
  -4   5 -11   33.34    9.50
  -4  -5 -12    4.38    5.94
  -4   5 -12    5.36    7.21
  -4   5 -13  159.58   18.74
  -4  -5 -13  147.10   18.09
  -4  -5 -14   -1.25    5.74
  -4   5 -14    2.05    6.22
  -4   5 -15  125.84   17.63
  -4  -5 -15  108.56    5.08
  -4  -5 -15  108.12   16.48
  -4  -5 -15   92.91    5.50
  -4  -5 -16    6.51    7.45
  -4  -5 -16    0.84    1.68
  -4  -5 -17   34.40   10.52
  -4  -5 -18   -3.14    6.37
  -4  -5 -19   -0.83    6.87
  -4  -5 -20   14.75    8.42
  -4  -5 -21    2.20    6.30
  -4  -5 -22   -0.33    6.38
  -4  -5 -23    3.39    7.41
  -4  -5 -24   -1.35    8.48
  -4  -5 -25    7.72    8.32
   4  -6 -24   21.92   11.79
   4  -6 -23   -1.15    8.62
   4  -6 -22   -5.96    9.24
   4   6 -22    7.72    7.76
   4  -6 -22   -7.72    9.39
  -4   6  22    6.11    7.30
   4  -6 -21    4.51    7.01
   4   6 -21   32.29   11.48
   4  -6 -21    9.60    6.58
  -4   6  21   14.64    7.61
   4  -6 -20  -13.02   10.81
   4   6 -20   16.21   10.28
   4  -6 -20   -3.43    7.92
  -4   6  20   -3.56    6.02
   4  -6 -19  -16.23   11.06
   4  -6 -19   -6.87    8.78
  -4   6  19    0.53    5.44
   4  -6 -18   -4.68    9.54
   4  -6 -18   -5.09    8.15
  -4   6  18   -8.20    6.69
   4  -6 -17   10.05    8.16
   4  -6 -17   -3.49    7.30
  -4   6  17    6.76    6.47
   4  -6 -16    3.57    7.68
   4  -6 -16   -4.05    6.63
  -4   6  16    1.09    5.70
   4  -6 -15   66.72   16.06
   4  -6 -15   49.31   11.36
  -4   6  15   59.16   12.10
   4  -6 -15   65.30   12.23
   4  -6 -14    6.20    8.45
   4  -6 -14    3.17    6.57
  -4   6  14    2.13    6.36
   4  -6 -14   -0.91    3.98
   4  -6 -13   58.15   14.47
   4  -6 -13   62.76   12.27
   4  -6 -13   70.04   12.32
  -4   6  13   65.40   12.41
   4  -6 -12    5.29    8.81
   4  -6 -12    6.94    6.77
  -4   6  12    6.48    6.37
   4  -6 -12    7.78    5.29
   4   6 -12    7.60    6.25
   4  -6 -11   72.01   15.42
   4  -6 -11   71.49   11.83
   4  -6 -11   65.93   11.55
  -4   6  11   71.91   12.31
   4   6 -11   71.31   12.32
   4  -6 -10   -6.59    7.01
   4  -6 -10   15.05   10.94
  -4   6  10    1.24    5.79
   4   6 -10    9.24    5.87
   4  -6 -10   -1.76    4.67
   4  -6  -9   -6.30    6.18
   4   6  -9    1.73    4.09
  -4   6   9   -0.33    6.43
   4  -6  -9   -0.63    4.10
   4  -6  -8   35.67    8.57
  -4   6   8   47.35   10.47
   4  -6  -8   43.57    9.05
   4   6  -8   60.47   10.42
   4  -6  -7  386.19   22.99
   4  -6  -7  410.51   25.66
  -4   6   7  432.74   27.65
   4   6  -7  402.36   23.90
   4  -6  -6   -0.87    4.44
   4   6  -6   -1.76    4.81
  -4   6   6   16.62    8.69
   4   6  -6    2.39    4.58
   4  -6  -6    3.99    5.60
   4   6  -5    7.87    5.02
   4  -6  -5   25.59    6.91
  -4   6   5   20.25    7.87
   4  -6  -5   10.83    5.27
   4   6  -5   16.92    5.83
   4   6  -4   90.30   11.71
   4  -6  -4   86.17   10.36
   4  -6  -4   89.13   12.50
  -4   6   4   94.76   12.74
   4   6  -4   90.97   10.11
   4  -6  -3   19.17    5.60
   4   6  -3   10.79    5.21
   4  -6  -3   20.21    6.67
   4   6  -3   18.63    5.11
  -4   6   3    7.51    5.17
   4  -6  -2    5.17    3.99
   4   6  -2   -1.76    4.34
   4   6  -2    1.00    2.60
   4   6  -2   -1.43    3.47
  -4   6   2   -7.07    7.41
   4   6  -1    8.86    6.03
   4  -6  -1    6.20    3.48
  -4   6   1   12.65    7.52
   4   6  -1    7.18    3.29
   4   6  -1    5.68    2.91
   4   6   0  121.88    7.90
   4   6   0  132.04   14.66
   4  -6   0  118.71    8.48
   4   6   0  139.87    8.37
  -4   6   0  128.66   15.37
   4   6   1  158.93   15.98
   4   6   1  141.87    6.14
  -4   6  -1  143.77   16.01
   4   6   1  128.99    6.28
   4   6   2   23.50    7.61
  -4   6  -2   18.02    7.01
   4   6   3  240.55   20.50
  -4   6  -3  225.82   20.31
   4   6   4   -0.92    6.15
  -4   6  -4   -2.00    5.85
  -4   6  -5    9.77    6.29
  -4   6  -6   -2.81    7.18
  -4   6  -7   -2.93    5.95
  -4   6  -8   -0.61    4.92
  -4   6  -9    9.75    6.31
  -4   6 -10   -0.94    5.61
  -4   6 -11   20.17    7.82
  -4   6 -12   39.13   10.44
  -4   6 -13    3.10    5.44
  -4  -6 -14  141.02   18.94
  -4   6 -14  154.01   19.68
  -4  -6 -15   14.52    9.58
  -4   6 -15   12.87    8.38
  -4  -6 -16   -1.35    7.30
  -4   6 -16   -2.25    5.75
  -4   6 -17   76.81   15.88
  -4  -6 -17   86.25   16.60
  -4  -6 -18   32.95   11.08
  -4   6 -18   28.55   10.08
  -4   6 -19   28.34    9.64
  -4  -6 -19   19.20    9.72
  -4  -6 -20    8.59    8.50
  -4   6 -20   -0.32    6.61
  -4  -6 -21    7.58    7.90
  -4   6 -21   19.36   10.65
  -4  -6 -22    0.36    6.20
  -4   6 -22   -4.22    6.45
  -4   6 -23   10.46    8.86
   4  -7 -22    0.52    6.57
   4  -7 -21  -10.74    8.55
   4  -7 -20   -7.08    9.25
   4  -7 -20  -12.68   10.07
   4  -7 -19   -8.33    9.48
   4  -7 -19   -8.14    9.18
  -4   7  19   -6.18    6.22
   4  -7 -18  -10.90    8.95
   4  -7 -18   -6.39    9.84
  -4   7  18    0.50    4.89
   4  -7 -17   -2.80    8.34
   4  -7 -17   -1.03    7.84
  -4   7  17    7.17    7.37
   4  -7 -16   29.63   10.56
   4  -7 -16   32.14   12.53
  -4   7  16   41.96   10.72
   4  -7 -15    7.92    7.02
   4  -7 -15   18.10   10.71
  -4   7  15   12.49    7.10
   4  -7 -14   28.08    9.69
   4  -7 -14   23.99   11.92
  -4   7  14   35.19    9.92
   4  -7 -13    7.96    6.59
   4  -7 -13    5.72    9.36
  -4   7  13   -3.52    4.85
   4  -7 -12   80.25   13.70
   4  -7 -12   71.63   16.69
  -4   7  12   79.78   13.58
   4  -7 -11   22.37    8.10
   4  -7 -11   26.36   11.59
  -4   7  11   24.77    8.78
   4  -7 -10   50.15   10.72
   4  -7 -10   48.05   14.70
   4   7 -10   38.76    8.26
   4   7 -10   40.06    9.99
  -4   7  10   52.66   11.12
   4  -7 -10   46.72    9.52
   4  -7  -9    7.00    8.28
   4  -7  -9    7.85    6.01
   4   7  -9    4.10    3.78
   4   7  -9    1.66    4.49
  -4   7   9    3.51    5.55
   4  -7  -9    6.26    5.22
   4   7  -8   -3.06    4.50
   4  -7  -8   13.27    9.89
   4  -7  -8    1.08    5.11
  -4   7   8   -1.56    5.03
   4   7  -8   -2.34    4.05
   4  -7  -8   -4.41    4.78
   4  -7  -7   22.69    7.02
   4   7  -7   14.82    5.90
   4   7  -7   18.45    6.38
   4  -7  -7   16.22    6.31
  -4   7   7   26.62    8.51
   4  -7  -6    7.84    5.62
   4  -7  -6    4.89    4.52
   4   7  -6    0.05    3.83
   4   7  -6    3.02    3.54
  -4   7   6    5.81    5.98
   4   7  -5   10.40    4.53
   4  -7  -5    8.95    4.74
   4   7  -5   10.88    5.09
   4   7  -5   11.35    4.60
  -4   7   5    9.31    5.94
   4   7  -4    4.76    4.52
   4  -7  -4    3.01    3.42
   4   7  -4    0.97    3.31
   4   7  -4    6.57    4.15
  -4   7   4    3.96    4.82
   4   7  -3    1.60    4.57
   4  -7  -3   -0.80    3.66
   4   7  -3   -0.76    3.09
   4   7  -3    5.12    3.91
  -4   7   3   -0.45    4.82
   4   7  -2   11.69    6.10
   4  -7  -2    8.51    3.78
   4   7  -2    8.22    3.39
   4   7  -2    5.45    2.45
  -4   7   2    2.99    5.78
   4   7  -1   18.94    7.01
   4   7  -1   11.52    3.37
   4   7  -1   10.69    3.58
  -4   7   1    6.11    5.02
   4   7   0   56.01   10.69
  -4   7   0   49.63   10.42
   4   7   0   47.23    5.22
   4   7   0   49.67    5.50
   4   7   1    5.04    1.63
   4   7   1    4.29    1.38
  -4   7  -2  105.87   14.83
  -4   7  -3    3.12    6.55
  -4   7  -4   53.97   11.15
  -4   7  -5    9.97    6.42
  -4   7  -6   -4.63    6.74
  -4   7  -7  -10.08    7.62
  -4   7  -8   -3.71    6.23
  -4   7  -9   -6.35    7.48
  -4   7 -10   17.94    8.37
  -4   7 -11    9.75    7.11
  -4   7 -12   48.04   12.66
  -4   7 -13    3.77    6.06
  -4   7 -14   -0.04    5.39
  -4   7 -15    0.51    6.00
  -4   7 -16   17.48    9.03
  -4   7 -17    6.37    7.01
  -4   7 -18   16.90    9.29
  -4  -7 -19    3.50    6.85
  -4   7 -19    9.18    7.48
  -4  -7 -20    9.62    9.05
  -4   7 -20   17.45   10.29
   4  -8 -20   -0.04    7.39
   4  -8 -19    3.59    8.91
   4  -8 -18    1.81    6.98
   4  -8 -17    0.02    7.15
   4  -8 -16    0.34    7.57
   4  -8 -16    3.65    7.54
   4  -8 -15    2.63    8.07
   4  -8 -15    6.39    8.06
   4  -8 -14   -0.30    8.31
   4  -8 -14    8.26    7.23
   4  -8 -13   -4.09    8.29
   4  -8 -13    0.81    5.19
  -4   8  13    0.14    4.64
   4  -8 -12    8.18    9.63
   4  -8 -12   10.65    7.94
  -4   8  12    8.62    5.91
   4  -8 -11   -1.65    8.56
   4  -8 -11    0.63    4.65
  -4   8  11    2.20    5.32
   4  -8 -10   42.09   13.73
   4  -8 -10   40.91   10.07
  -4   8  10   45.38   11.04
   4  -8  -9   22.38   11.01
   4  -8  -9   10.41    6.10
  -4   8   9   14.97    7.00
   4  -8  -8   -0.10    6.74
   4  -8  -8   -1.12    4.54
   4   8  -8    2.28    5.07
  -4   8   8    0.44    4.78
   4  -8  -7   34.83   12.48
   4  -8  -7   24.65    7.26
   4   8  -7   29.22    8.23
  -4   8   7   37.00   10.23
   4  -8  -6   -1.22    3.85
   4  -8  -6    0.21    7.54
  -4   8   6    7.98    6.87
   4   8  -6    1.56    3.16
   4  -8  -5    2.93    7.23
   4  -8  -5   -0.65    4.43
  -4   8   5    6.92    6.97
   4   8  -5    1.83    3.42
  -4   8   4   10.48    6.21
   4   8  -4    2.49    3.11
  -4   8   3   13.16    6.73
  -4   8   2   20.24    7.74
  -4   8   1    4.23    5.31
  -4   8   0   -0.51    5.88
  -4   8  -1   -0.95    5.28
  -4   8  -2   25.48    9.00
  -4   8  -3    1.09    5.14
  -4   8  -4   -0.10    4.90
  -4   8  -5    2.61    5.91
  -4   8  -6    9.14    5.45
  -4   8  -7    3.80    6.04
  -4   8  -8    5.02    5.89
  -4   8  -9   -2.66    7.22
  -4   8 -10    2.16    5.70
  -4   8 -11   45.42   13.18
  -4   8 -12   15.52    7.56
  -4   8 -13    1.41    5.41
  -4   8 -14    0.20    5.21
  -4   8 -15   14.43    9.39
  -4   8 -16   75.84   17.01
  -4   8 -17   11.72    9.56
   4  -9 -16    0.00    6.23
   4  -9 -15    0.00    6.01
   4  -9 -12    1.56    7.97
   4  -9 -11    4.23   10.10
   4  -9 -10   11.28   10.20
   4  -9  -9    6.02    8.99
   4  -9  -8    0.63    7.29
   4  -9  -7    0.01    7.08
   4  -9  -6    7.09    9.09
   4  -9  -5    6.25    9.56
  -4   9   5   13.08    7.97
   4  -9  -4    7.28    8.57
  -4   9   4    4.71    7.28
   4  -9  -3   28.93   12.68
  -4   9   3   31.09    9.90
   4  -9  -2    8.34    9.57
  -4   9   2    3.60    6.16
   4  -9  -1    9.78    8.55
  -4   9   1    2.15    5.10
  -4   9   0   -5.06    6.11
  -4   9  -1   -0.99    7.07
  -4   9  -2   -3.11    5.24
  -4   9  -3    4.70    7.23
  -4   9  -4    1.10    4.92
  -4   9  -5    9.14    7.74
  -4   9  -6    7.30    8.06
  -4   9  -7    4.29    7.30
  -4   9  -8   -4.13    6.17
  -4   9  -9    4.97    6.57
  -4   9 -10   -5.87    7.06
  -4   9 -11   10.59    7.93
  -4   9 -12    0.37    7.22
  -4   9 -13    7.41    7.52
  -4   9 -14   -0.01    6.77
   4 -10  -6    0.01    7.54
   4 -10  -5   -0.01    6.78
   4 -10  -4    0.86    8.34
   4 -10  -3    0.01    6.38
   4 -10  -2   19.27    9.89
   4 -10  -1    8.58    8.00
   4 -10   0    1.76    8.79
   4 -10   1    6.77    8.67
   4 -10   2    9.81    8.93
   5   0 -31   14.79   11.34
   5   0 -30    9.97    8.05
   5   0 -29  -19.89   12.85
   5   0 -28  -23.43   13.29
   5   0 -27   17.86    9.60
   5   0 -26  -27.00   13.55
   5   0 -25  121.46   20.18
   5   0 -24  -14.87   10.53
   5   0 -23   33.60   11.74
   5   0 -22   -0.95    7.85
   5   0 -21  180.28   21.59
   5   0 -20   20.95   12.07
   5   0 -19   51.76    9.58
   5   0 -19  137.46   20.30
   5   0 -18   -9.30    8.66
   5   0 -18   13.82   12.40
   5   0 -17   41.85    8.71
  -5   0  17   65.36   14.59
   5   0 -17   64.30   12.79
   5   0 -16   -1.11    5.44
   5   0 -16   -2.53    6.05
  -5   0  16    2.66    8.50
   5   0 -15  107.64   12.84
   5   0 -15  167.42   20.75
   5   0 -15  147.11   16.77
  -5   0  15  126.08   16.58
   5   0 -14    1.61    6.13
  -5   0  14   -8.01    8.13
   5   0 -13   24.80    8.58
  -5   0  13   24.75    9.26
  -5   0  12   -7.56    6.89
  -5   0  11 2534.39   64.57
  -5   0  10    0.63    6.07
  -5   0   9 3136.23   65.51
  -5   0   8    1.02    6.45
  -5   0   7  135.33   14.03
  -5   0   6   -1.63    5.10
  -5   0   5  595.95   25.74
  -5   0   4    1.85    4.32
  -5   0   3   54.76    8.40
  -5   0   2    4.87    5.49
  -5   0   1  342.55   17.18
  -5   0   0   -1.67    4.57
  -5   0  -1   29.82    4.69
   5   0   1   40.55    5.92
  -5   0  -2    4.08    3.46
   5   0   2   -3.60    3.63
  -5   0  -3   17.16    4.67
   5   0   3   10.65    3.75
   5   0   4    2.19    2.86
  -5   0  -4   -0.52    3.61
  -5   0  -5 1258.31   30.68
   5   0   5 1218.15   31.46
   5   0   6    0.09    3.50
  -5   0  -6   -0.53    3.40
  -5   0  -7 1635.57   36.59
   5   0   7 1620.92   37.18
   5   0   8   -0.70    3.22
  -5   0  -8   -5.36    4.08
   5   0   9    1.39    2.24
  -5   0  -9    3.97    3.56
  -5   0 -10   -2.18    4.75
   5   0  10   -0.27    1.75
  -5   0 -11   -7.49    5.33
  -5   0 -12   -8.89    5.68
  -5   0 -13   72.74    9.86
   5   0  14    5.27    5.51
  -5   0 -14   -3.43    5.05
   5   0  15  362.81   22.85
  -5   0 -15  355.44   21.81
   5   0  16    4.17    6.83
  -5   0 -16   -4.92    6.00
   5   0  17   64.93   10.10
  -5   0 -17   80.70   11.80
   5   0  18  -15.35    9.05
  -5   0 -18    5.28    6.35
   5   0  19  295.06   24.54
  -5   0 -19  254.05   20.46
  -5   0 -20   -2.79    5.74
  -5   0 -21   11.30    6.09
  -5   0 -22    4.11    5.85
  -5   0 -23  261.52   23.57
  -5   0 -24    5.23    6.32
  -5   0 -25   74.73   13.64
  -5   0 -26   -3.74    6.12
  -5   0 -27   -0.94    5.36
  -5   0 -28    3.53    6.06
  -5   0 -29   -2.43    6.26
  -5   0 -30   -1.29    6.05
  -5   0 -31    3.49    6.67
  -5   0 -32   -0.01    6.59
   5   1 -32   33.00   12.53
   5   1 -31  -32.23   12.67
   5  -1 -30   15.80   11.35
   5   1 -29  -15.17   12.97
   5  -1 -29   16.61   11.91
   5  -1 -28   28.22    9.95
   5   1 -28   14.57    9.63
   5  -1 -27  -13.00   12.38
   5   1 -27   -3.45    9.13
   5  -1 -26   -5.64   11.94
   5   1 -26   10.28    8.47
   5  -1 -25   18.83    9.87
   5   1 -25   34.87   12.20
   5   1 -24   -6.06    8.36
   5  -1 -24  -20.34   12.29
   5   1 -23  182.91   22.84
   5  -1 -23  154.66   21.26
   5   1 -22    9.74   10.26
   5  -1 -22   -2.80    9.10
   5  -1 -21   58.25   12.16
   5  -1 -21   72.89   15.06
   5  -1 -20   36.00    9.85
   5   1 -20  105.39   18.36
   5  -1 -20   52.12   14.01
  -5   1  20   86.54   16.80
   5  -1 -19   -3.51    7.65
   5  -1 -19   -4.00   10.14
  -5   1  19   16.40   12.49
   5  -1 -18  249.97   21.16
   5   1 -18  323.75   28.97
   5  -1 -18  310.26   26.64
  -5   1  18  308.21   27.34
   5  -1 -17  128.56   16.26
   5  -1 -17  136.30   19.61
   5  -1 -17  146.64   18.18
  -5   1  17  139.61   20.22
   5  -1 -16   35.57   10.21
   5   1 -16   12.13    4.48
   5   1 -16   22.64    8.19
  -5   1  16   25.71   10.74
   5  -1 -16   28.69    9.25
   5  -1 -15   14.56    8.27
   5   1 -15    1.28    5.18
   5  -1 -15   32.20   12.93
  -5   1  15   10.32    8.39
   5  -1 -15   10.99    6.51
   5   1 -15   11.28    6.35
   5  -1 -14   99.70   13.69
   5   1 -14   86.08    9.31
   5  -1 -14  127.92   18.46
  -5   1  14  101.89   15.54
  -5  -1  14   98.06   14.46
   5  -1 -14   87.07   13.50
   5   1 -13  274.60   16.01
   5  -1 -13  358.90   26.67
  -5  -1  13  322.84   24.11
  -5   1  13  313.20   24.99
   5   1 -12  125.54   10.83
  -5  -1  12  128.18   15.45
  -5   1  12  132.96   15.70
  -5  -1  11   -0.49    6.57
  -5   1  11    0.85    6.53
  -5  -1  10  658.91   31.14
  -5   1  10  625.21   32.19
  -5   1   9  660.33   31.86
  -5  -1   9  674.38   30.65
  -5   1   8  736.39   31.88
  -5  -1   8  752.43   31.24
   5   1  -7  845.00   31.32
  -5   1   7  867.38   33.38
  -5  -1   7  841.40   31.77
  -5  -1   6   34.07    7.33
   5   1  -6   48.53    8.09
  -5   1   6   36.89    8.48
  -5  -1   5  364.86   19.88
  -5   1   5  355.73   20.26
   5   1  -5  379.30   19.80
  -5  -1   4  965.94   31.04
  -5   1   4 1010.52   32.86
   5   1  -4 1040.03   31.39
  -5   1   3  749.12   27.16
   5   1  -3  780.96   26.36
  -5  -1   3  774.49   26.50
  -5   1   2  177.94   12.98
   5   1  -2  179.49   12.31
  -5  -1   2  187.58   12.89
  -5  -1   1   -1.39    4.07
   5   1  -1   -3.21    4.13
  -5   1   1   -1.77    5.47
   5   1   0  191.36   12.18
  -5   1   0  199.52   13.27
  -5  -1   0  175.19   12.69
  -5  -1  -1  165.75   10.78
  -5   1  -1  155.11   12.15
   5   1   1  150.27   10.37
   5   1   2    6.43    2.59
  -5  -1  -2   15.65    4.16
  -5   1  -2   16.06    5.22
  -5   1  -3    1.94    3.65
   5   1   3    3.48    2.62
  -5  -1  -3    8.46    3.71
  -5   1  -4  938.15   28.60
   5   1   4  934.48   23.82
  -5  -1  -4  971.17   24.25
  -5  -1  -5   42.12    5.55
   5  -1   5   34.96    5.13
  -5   1  -5   39.15    6.26
  -5  -1  -6 1305.41   28.71
  -5   1  -6 1285.09   34.90
   5  -1   6 1257.38   29.00
  -5   1  -7  375.45   19.32
   5  -1   7  357.29   15.98
  -5  -1  -7  376.41   15.65
  -5   1  -8  360.53   19.43
  -5  -1  -8  353.83   15.79
   5  -1   8  344.38   16.09
   5  -1   9  106.96    9.28
  -5   1  -9  108.84   11.47
  -5  -1  -9  103.84    9.23
  -5  -1 -10    0.16    5.35
   5  -1  10   -4.16    3.85
  -5  -1 -10    0.19    3.22
  -5   1 -10   -0.68    4.71
   5  -1  11  182.65   13.45
  -5  -1 -11  174.68   14.55
   5   1  11  174.43   15.02
  -5  -1 -12   60.07    9.97
   5   1  12   61.82    9.47
  -5   1 -12   63.10    8.24
  -5  -1 -13   95.89   11.66
   5   1  13   96.57   12.30
  -5   1 -13  101.87   10.55
  -5   1 -14    2.78    4.91
   5   1  14    8.44    5.90
  -5  -1 -14   -3.09    5.84
  -5  -1 -15   91.41   12.54
   5   1  15  112.18   13.83
  -5   1 -15  103.21   11.35
   5  -1  16   -8.41    8.20
   5   1  16   10.76    7.05
  -5  -1 -16   -0.67    5.97
  -5   1 -16    1.95    4.47
   5  -1  17  147.09   15.97
   5   1  17  158.11   17.44
  -5  -1 -17  135.35   15.45
  -5   1 -17  150.92   14.37
  -5  -1 -18   -7.30    6.92
  -5   1 -18   -2.79    6.67
   5  -1  18   -4.19    7.48
  -5  -1 -19   -2.82    7.30
  -5   1 -19   -1.73    4.98
   5  -1  19   -6.09    8.16
   5  -1  20   89.02   13.65
  -5  -1 -20   76.97   12.52
  -5   1 -20   64.24   10.86
  -5  -1 -21    6.60    6.66
  -5   1 -21    4.19    5.40
   5  -1  21    7.08    6.95
  -5  -1 -22  119.98   16.48
  -5   1 -22  110.41   14.42
  -5  -1 -23    2.97    5.93
  -5   1 -23    8.04    6.15
  -5  -1 -24   62.85   12.88
  -5   1 -24   61.58   11.77
  -5  -1 -25   12.37    7.56
  -5   1 -25   14.94    6.91
  -5  -1 -26    1.33    6.05
  -5   1 -26   -0.65    5.34
  -5  -1 -27    6.84    6.52
  -5   1 -27    9.00    6.72
  -5  -1 -28    7.10    7.21
  -5   1 -28    4.99    6.39
  -5  -1 -29    4.08    6.86
  -5   1 -29   -9.10    7.27
  -5  -1 -30   10.33    8.27
  -5   1 -30    5.71    6.65
  -5   1 -31   -6.91    6.77
   5   2 -32   -0.40    7.44
   5   2 -31  -30.86   12.77
   5   2 -30   12.12   10.16
   5  -2 -30   29.33   13.36
   5  -2 -29   15.19    9.64
   5   2 -29    3.16    8.54
   5  -2 -28   18.62   11.66
   5   2 -28   -1.26    9.00
   5  -2 -27   28.32   12.51
   5   2 -27   -9.07   10.02
   5  -2 -26   31.51   12.23
   5   2 -26   -1.35    8.34
   5  -2 -25  -24.53   12.00
   5   2 -25   -7.51    7.61
   5  -2 -24   -1.36   11.31
   5   2 -24   22.76   11.34
   5  -2 -23   -4.53   11.21
   5   2 -23   17.05   11.67
   5  -2 -22  128.38   18.29
   5   2 -22  134.55   19.45
   5  -2 -22  130.99   19.66
   5  -2 -21   -4.17    7.73
   5  -2 -21   -5.83    9.96
  -5   2  21   12.64    9.97
   5  -2 -20  316.63   26.75
   5   2 -20  385.78   32.08
   5  -2 -20  339.17   29.44
  -5   2  20  419.37   32.60
   5  -2 -19   20.21    9.03
   5  -2 -19    9.39    9.32
  -5   2  19   28.54   11.60
   5  -2 -18    8.29    8.96
   5  -2 -18   -1.45   10.04
  -5   2  18   22.48   11.81
   5  -2 -17    7.27    7.79
   5  -2 -17    1.03    8.87
   5  -2 -17    1.75    5.97
  -5   2  17    3.09    7.70
   5  -2 -16  161.92   19.09
   5  -2 -16  157.06   18.63
   5   2 -16  164.76   18.12
   5  -2 -16  128.97   17.13
  -5   2  16  152.64   19.94
   5  -2 -15   77.44   14.20
   5  -2 -15   62.16   13.37
   5   2 -15   83.20   12.73
   5  -2 -15   64.49   12.76
  -5   2  15   53.49   12.33
   5  -2 -14  109.58   15.37
   5  -2 -14  106.64   16.27
   5   2 -14   98.78   13.54
   5  -2 -14  122.54   16.06
  -5   2  14   89.63   14.54
   5  -2 -13   11.02    9.39
   5   2 -13    1.13    5.01
   5  -2 -13   10.92    8.19
  -5   2  13   -3.37    6.82
   5  -2 -12  135.87   17.77
   5   2 -12  130.16    7.15
   5  -2 -12  145.91   17.47
  -5   2  12  132.17   17.60
   5   2 -12  139.33   14.89
   5   2 -11    6.56    2.73
   5  -2 -11   24.43   10.89
  -5   2  11    5.02    6.40
   5  -2 -11   11.31    7.66
   5   2 -11    6.78    5.51
   5  -2 -10   91.47   14.80
   5   2 -10   69.18   10.72
  -5  -2  10   60.19   10.38
  -5   2  10   63.62   11.92
   5   2  -9   35.86    7.65
  -5  -2   9   28.39    7.75
  -5   2   9   27.44    8.84
  -5  -2   8  499.36   25.25
   5   2  -8  491.32   24.44
  -5   2   8  458.02   27.21
  -5   2   7   -2.37    5.90
   5   2  -7    2.56    4.35
  -5  -2   7    1.61    5.64
  -5  -2   6 1805.86   45.11
   5   2  -6 1870.14   43.81
  -5   2   6 1845.52   47.49
  -5   2   5  126.66   13.36
   5   2  -5  112.41   11.15
  -5  -2   5   96.12   11.00
  -5   2   4  507.11   24.95
  -5  -2   4  542.90   22.53
   5   2  -4  556.31   22.62
  -5   2   3  211.00   15.66
   5   2  -3  233.00   13.72
  -5  -2   3  243.49   14.66
  -5  -2   2  106.22    9.56
  -5   2   2  117.21   11.62
   5   2  -2  120.92   10.06
  -5  -2   1   80.59    8.21
  -5   2   1   78.17    9.71
   5   2  -1   77.97    7.67
  -5  -2   0 1345.89   28.53
  -5   2   0 1305.62   36.03
   5   2   0 1279.68   27.58
   5   2   1    3.41    2.63
  -5  -2  -1    0.39    3.00
  -5   2  -1    5.04    4.92
   5   2   2  300.35   12.10
  -5   2  -2  333.05   18.59
  -5  -2  -2  303.65   12.47
   5   2   3  236.13   10.47
  -5   2  -3  266.46   16.79
  -5  -2  -3  259.44   11.21
  -5   2  -4  250.69   16.06
  -5  -2  -4  218.19   10.02
   5  -2   5    7.21    2.69
  -5   2  -5    2.33    4.14
  -5  -2  -5   10.47    2.88
   5  -2   6  238.60   10.99
  -5   2  -6  239.24   16.64
  -5  -2  -6  231.33   10.57
   5  -2   7   46.69    5.64
  -5   2  -7   53.76    8.43
  -5  -2  -7   43.99    5.11
  -5   2  -8 1221.96   38.71
  -5  -2  -8 1181.46   25.37
   5  -2   8 1115.31   25.32
   5  -2   9   -0.96    3.06
  -5   2  -9    1.15    4.57
  -5  -2  -9   -0.46    2.64
  -5  -2 -10  335.99   21.21
   5  -2  10  358.77   15.88
  -5   2 -10  362.10   22.08
  -5  -2 -10  321.53   14.78
   5  -2  11  146.96   11.14
  -5   2 -11  139.42   14.69
  -5  -2 -11  131.51   10.14
  -5  -2 -11  137.45   14.10
   5   2  11  126.86   13.36
   5  -2  12   -0.75    4.30
  -5  -2 -12   -4.41    6.42
   5   2  12    4.19    4.77
   5  -2  13   66.55    7.76
  -5  -2 -13   69.37   11.38
   5   2  13   59.65   10.24
  -5  -2 -14   22.38    7.66
  -5   2 -14   30.28    6.08
   5   2  14   31.70    8.41
   5  -2  14   32.14    6.26
  -5   2 -15   35.47    6.76
   5   2  15   35.98    9.35
  -5  -2 -15   28.71    8.56
  -5   2 -16   57.52    8.57
  -5  -2 -16   65.76   11.80
  -5   2 -17   79.08   10.11
  -5  -2 -17   78.77   13.28
   5  -2  18  258.22   20.04
  -5  -2 -18  214.15   20.88
  -5   2 -18  215.60   16.62
   5  -2  19   69.42   12.05
  -5  -2 -19   49.79   11.49
  -5   2 -19   53.44    9.14
  -5  -2 -19   63.31   11.49
   5  -2  20  186.62   18.92
  -5  -2 -20  150.55   17.90
  -5   2 -20  144.82   14.62
  -5  -2 -20  183.40   18.58
   5  -2  21   56.92   11.99
  -5  -2 -21   28.69    9.73
  -5   2 -21   33.25    7.84
  -5  -2 -21   41.37    9.63
   5  -2  22   18.96    9.23
  -5  -2 -22   -1.94    6.48
  -5   2 -22    2.88    4.38
  -5  -2 -22    9.48    6.98
  -5  -2 -23    2.12    6.36
  -5   2 -23    6.76    5.60
  -5  -2 -24   14.68    8.53
  -5   2 -24   15.92    6.71
  -5  -2 -25    7.13    7.41
  -5   2 -25   -4.15    5.14
  -5  -2 -26   31.66   10.85
  -5   2 -26   31.40    8.67
  -5  -2 -27   10.71    7.79
  -5   2 -27   10.68    6.48
  -5  -2 -28    3.85    5.99
  -5   2 -28    1.91    5.06
  -5  -2 -29   -0.55    6.65
  -5   2 -29   -5.38    6.26
   5   3 -32  -33.09   13.12
   5   3 -31  -12.04   10.03
   5   3 -30  -21.94   11.69
   5  -3 -29   27.48   12.65
   5   3 -29   -1.03    9.94
   5  -3 -28   18.53   11.36
   5   3 -28   -5.45   10.50
   5  -3 -27    7.90    8.75
   5   3 -27    5.73    7.95
   5  -3 -26   18.18   10.43
   5   3 -26    2.20    7.59
   5  -3 -25   20.29   10.92
   5   3 -25    2.58    8.76
   5  -3 -24   11.83    9.23
   5   3 -24   14.19    9.57
   5  -3 -23   41.83   12.95
   5  -3 -23    8.48    7.24
   5   3 -23   40.72   13.59
  -5   3  23   35.96   11.44
   5  -3 -22   55.50   14.75
   5  -3 -22   26.20    9.96
   5   3 -22   71.81   16.00
  -5   3  22   35.01   12.35
   5  -3 -21   89.90   16.08
   5   3 -21  112.70   19.87
   5  -3 -21   62.39   14.99
  -5   3  21  103.40   18.09
   5  -3 -20   -8.47   10.83
   5  -3 -20    6.19    7.28
  -5   3  20    7.42    6.89
   5  -3 -19   36.10    9.82
   5  -3 -19   57.21   14.46
  -5   3  19   61.17   14.14
   5  -3 -18  259.37   25.74
   5  -3 -18  235.13   24.21
  -5   3  18  288.50   26.84
   5  -3 -17   -2.05   11.39
  -5   3  17   16.79    9.28
   5  -3 -16   37.42   12.77
   5  -3 -16   15.38    8.80
  -5   3  16   34.65   11.57
   5  -3 -16   50.37   12.09
   5  -3 -15  227.12   22.95
   5  -3 -15  193.07   20.50
  -5   3  15  209.37   22.04
   5   3 -15  227.68   21.22
   5  -3 -15  252.48   23.24
   5  -3 -14  113.47   17.61
   5  -3 -14  104.42   15.22
   5   3 -14  123.85   15.61
  -5   3  14  113.61   16.14
   5  -3 -14  131.63   17.78
   5  -3 -13  319.01   24.07
   5  -3 -13  310.15   24.59
   5   3 -13  335.46   23.82
  -5   3  13  317.52   25.92
   5  -3 -12   31.20    9.26
   5   3 -12   44.15    9.19
  -5   3  12   45.32   11.09
   5  -3 -12   40.31   10.10
   5  -3 -11   19.07    8.53
   5  -3 -11   18.78    6.92
  -5   3  11   21.86    9.28
   5   3 -11   24.00    6.95
   5  -3 -10  135.52   15.48
  -5   3  10   95.65   14.69
   5  -3 -10  121.26   15.24
   5   3 -10  117.90   13.40
   5  -3  -9   30.49    9.45
   5   3  -9   17.88    6.42
  -5   3   9   16.25    8.27
   5  -3  -9   15.19    6.18
   5  -3  -8  156.01   16.39
   5   3  -8  159.39   14.22
  -5   3   8  140.63   16.58
   5   3  -7   23.04    2.15
   5  -3  -7   37.14    9.92
   5   3  -7   34.90    7.72
  -5   3   7   38.45    9.23
   5  -3  -6   54.73   10.36
   5   3  -6   72.58    9.87
  -5   3   6   75.19   11.59
   5  -3  -5  178.96   15.46
  -5   3   5  176.53   15.75
   5   3  -5  148.05   12.66
   5  -3  -4   15.74    7.86
   5   3  -4   11.62    4.67
  -5   3   4    9.25    5.56
   5  -3  -3   31.30    8.22
  -5   3   3   15.46    5.61
   5   3  -3   17.87    4.85
   5  -3  -2  193.37   14.06
   5   3  -2  168.33   11.14
  -5   3   2  166.31   14.51
   5   3  -1  362.37   14.91
  -5   3   1  364.21   21.46
  -5   3   0   78.02   10.19
   5   3   0   69.01    6.07
  -5  -3   0   63.28    6.60
  -5   3  -1   78.42   10.17
   5   3   1   67.03    5.21
  -5  -3  -1   69.61    5.92
   5   3   2  179.74    7.32
  -5  -3  -2  171.80    7.72
  -5   3  -2  180.38   15.30
  -5   3  -3  731.50   30.11
  -5  -3  -3  688.09   13.02
  -5   3  -4  113.70   12.54
  -5  -3  -4   97.94    4.41
   5  -3   5  246.06    8.38
  -5   3  -5  255.46   18.18
  -5   3  -6  565.47   27.49
   5  -3   6  539.40   12.18
  -5  -3  -6  541.58   10.49
   5  -3   7   14.55    2.50
  -5   3  -7   14.96    5.91
  -5  -3  -7   13.47    2.11
  -5   3  -8  675.13   31.22
   5  -3   8  626.89   14.57
  -5  -3  -8  586.39   13.63
   5  -3   9  260.54   10.62
  -5  -3  -9  235.94    9.76
  -5   3  -9  248.38   19.67
   5  -3  10   14.77    3.29
  -5  -3 -10   11.34    2.59
  -5   3 -10   16.52    7.15
  -5  -3 -11  251.38   11.64
   5  -3  11  302.70   13.30
  -5   3 -11  261.69   20.88
   5   3  11  274.24   21.17
  -5  -3 -11  293.96   21.19
  -5  -3 -11  281.75   13.48
   5   3  12   -5.01    7.47
  -5  -3 -12    3.25    6.07
   5   3  12    4.55    5.58
   5  -3  12    7.39    4.06
  -5   3 -12    4.35    5.41
  -5  -3 -12    2.79    2.26
  -5  -3 -12    9.27    4.29
  -5  -3 -13   64.78   12.01
  -5   3 -13   60.34   11.12
   5  -3  13   85.02    9.14
  -5  -3 -13   58.16    6.62
  -5  -3 -13   76.86    8.83
  -5  -3 -14    9.15    7.00
   5  -3  14   22.73    7.01
  -5  -3 -14   14.86    5.12
  -5  -3 -15    2.50    6.68
   5  -3  15   21.09    7.66
  -5  -3 -15   10.93    4.68
   5  -3  16   17.66    7.81
  -5  -3 -16    7.52    5.19
  -5  -3 -17   76.94   13.01
  -5   3 -18    0.23    3.36
  -5  -3 -18    6.71    6.75
  -5  -3 -19   86.43   14.41
  -5   3 -19   90.14   10.46
  -5  -3 -20  144.87   18.91
  -5   3 -20  149.26   13.73
  -5  -3 -20  169.17   16.45
  -5   3 -21   21.43    6.22
  -5  -3 -21   20.97    9.47
  -5  -3 -21   27.55    7.83
  -5   3 -22   69.24   10.45
  -5  -3 -22   53.68   12.70
  -5   3 -23   -2.02    4.69
  -5  -3 -23   -4.93    8.09
  -5   3 -24   11.88    5.32
  -5  -3 -24   16.25    7.35
  -5   3 -25   26.45    7.07
  -5  -3 -25   30.47   10.29
  -5  -3 -26    4.91    8.25
  -5  -3 -27   31.17   11.65
  -5  -3 -28   -7.45    8.26
   5   4 -30  -13.90   10.66
   5   4 -29  -10.76    9.16
   5   4 -28    0.01    8.23
   5  -4 -27    9.82    9.53
   5   4 -27   22.37   11.25
   5  -4 -26   17.90   10.34
   5   4 -26   10.20    9.33
   5  -4 -25   56.76   15.34
   5   4 -25   85.73   17.98
   5  -4 -24    4.54    9.22
   5  -4 -24   -6.35    8.17
   5   4 -24   11.92    9.43
   5  -4 -23    8.70    9.03
   5  -4 -23   -7.23    8.79
   5   4 -23    5.19    9.10
  -5   4  23    0.55    6.45
   5  -4 -22   14.40    9.33
   5  -4 -22  -13.01   11.28
   5   4 -22   30.05   12.71
  -5   4  22    3.01    6.85
   5  -4 -21   43.27   12.50
   5  -4 -21   29.26   10.71
   5   4 -21   69.41   15.99
  -5   4  21   41.83   13.67
   5  -4 -20   11.70    8.86
   5  -4 -20   36.46   12.18
  -5   4  20   27.28   10.56
   5  -4 -19   61.70   14.19
   5  -4 -19   38.31   12.36
  -5   4  19   42.84   11.87
   5  -4 -18   36.24   12.10
   5  -4 -18   28.49   11.60
  -5   4  18   33.15   11.35
   5  -4 -17    4.01    8.25
   5  -4 -17   17.26   10.32
  -5   4  17    0.66    6.60
   5  -4 -16   18.34    9.50
   5  -4 -16    7.28    9.40
  -5   4  16   -1.28    7.16
   5  -4 -15   40.23   12.76
   5  -4 -15   28.06    9.37
  -5   4  15   23.27    9.27
   5  -4 -15   33.92    9.83
   5  -4 -14   30.58   12.66
   5   4 -14   15.18    6.89
   5  -4 -14    8.51    5.40
  -5   4  14   23.47    9.60
   5  -4 -13   57.31    9.81
  -5   4  13   86.48   15.88
   5  -4 -13   84.74   13.14
   5   4 -13   77.67   13.40
   5  -4 -12   66.48   11.87
   5  -4 -12   83.13   13.32
   5   4 -12   96.53   13.29
  -5   4  12   81.84   14.15
   5  -4 -11  455.07   27.65
   5  -4 -11  460.88   29.71
  -5   4  11  469.85   30.38
   5   4 -11  450.43   27.64
   5  -4 -10   -9.22   10.11
  -5   4  10   -3.22    6.58
   5  -4 -10   10.57    7.68
   5   4 -10   -1.04    4.55
   5  -4  -9   87.88   12.13
   5  -4  -9  112.43   14.70
  -5   4   9   76.20   12.64
   5   4  -9   92.10   11.87
   5  -4  -8    8.37    7.77
   5  -4  -8   23.13    8.01
  -5   4   8   11.19    6.77
   5   4  -8   14.21    5.82
   5  -4  -7  -11.40    7.90
  -5   4   7    9.32    7.04
   5  -4  -7    3.91    5.69
   5   4  -7   -3.74    4.84
   5  -4  -6   -8.14    8.47
   5  -4  -6    1.21    4.24
   5   4  -6   -6.11    4.78
  -5   4   6    7.55    6.98
   5  -4  -5   10.00    6.35
  -5   4   5   23.79    8.13
   5  -4  -5   19.31    6.98
   5   4  -5   20.81    5.75
   5   4  -4    5.91    3.85
   5  -4  -4   -9.19    6.88
   5  -4  -4   -1.66    5.15
   5   4  -4    2.35    3.51
  -5   4   4    0.04    4.92
   5   4  -3   60.60    7.45
   5  -4  -3   62.68    9.98
   5  -4  -3   51.15    6.88
   5   4  -3   58.74    7.61
  -5   4   3   50.40    9.31
   5   4  -2   16.17    4.78
   5  -4  -2   11.94    3.95
  -5   4   2    4.21    5.66
   5   4  -2   18.41    4.49
   5  -4  -2   10.56    5.45
   5   4  -1  145.84   11.75
   5  -4  -1  158.54   16.11
   5  -4  -1  148.45   10.81
  -5   4   1  167.23   16.21
   5   4  -1  163.83    9.86
   5  -4   0  124.06   13.86
   5  -4   0  123.84    9.13
   5   4   0  132.14   13.69
   5   4   0  128.19   11.13
  -5   4   0  145.84   14.70
   5   4   0  139.25    8.38
   5   4   1  202.82   14.62
   5  -4   1  208.39   10.19
   5  -4   1  216.59   18.11
   5   4   1  229.13   17.83
  -5   4  -1  211.42   17.80
   5   4   1  204.23    7.38
   5  -4   2    2.88    2.28
   5   4   2   -3.55    4.68
   5   4   2   -2.72    5.10
  -5   4  -2   -1.69    5.06
   5   4   3  101.72   10.89
   5  -4   3  107.03    5.04
   5   4   3  113.62   12.99
  -5   4  -3  102.94   13.12
   5   4   4   16.75    5.66
   5   4   4   18.89    6.63
  -5   4  -4   10.04    6.00
  -5   4  -5  797.56   34.29
   5   4   5  764.77   33.20
   5   4   5  809.61   34.48
   5   4   6  143.80   15.43
   5   4   6  152.27   15.97
  -5   4  -6  137.04   15.26
   5   4   7   35.15    8.91
   5   4   7   25.17    7.06
  -5   4  -7   31.31    7.95
   5   4   8    4.87    4.69
   5   4   8   13.25    6.15
  -5   4  -8    9.22    5.93
   5   4   9   19.38    6.68
   5   4   9    5.50    5.66
  -5   4  -9   13.98    6.90
   5   4  10   -4.18    6.26
  -5   4 -10    4.73    5.10
  -5   4 -11   21.08    7.26
  -5  -4 -12   34.29    3.25
  -5  -4 -12   27.45    8.86
  -5   4 -12   30.77    8.47
  -5  -4 -12   37.84    3.64
  -5  -4 -13  124.32    7.11
  -5   4 -13  121.27   16.55
  -5  -4 -13  128.16   16.09
  -5  -4 -13  149.68    8.26
  -5  -4 -14   -1.51    6.69
  -5  -4 -14    0.50    2.03
  -5   4 -14    0.96    5.61
  -5  -4 -14    2.22    3.02
  -5   4 -15  219.44   21.90
  -5  -4 -15  180.82   10.79
  -5  -4 -15  221.81   21.68
  -5  -4 -15  221.98   12.95
  -5  -4 -16    7.01    7.83
  -5  -4 -16    1.47    2.76
  -5  -4 -16    2.91    3.21
  -5  -4 -17   76.83   14.46
  -5  -4 -17   92.90    9.97
  -5  -4 -18   -2.87    7.07
  -5  -4 -18    1.87    3.70
  -5  -4 -19   11.79    6.84
  -5  -4 -20   -0.51    6.93
  -5  -4 -21   20.45    8.73
  -5  -4 -22   -6.33    7.42
  -5  -4 -23   32.21   11.62
  -5  -4 -24   -6.01    7.76
  -5  -4 -25    2.93    6.19
  -5  -4 -26   39.39   13.57
   5   5 -27    9.86    7.94
   5  -5 -26   28.15   11.96
   5   5 -26   30.24   11.79
   5  -5 -25    1.41    8.29
   5   5 -25    8.18    8.65
   5  -5 -24  -15.87   10.46
   5  -5 -24    8.28    8.17
   5   5 -24   11.08   10.02
  -5   5  24   -1.46    6.17
   5  -5 -23    9.44    8.79
   5  -5 -23   20.76   10.89
   5   5 -23   34.64   11.83
  -5   5  23   16.62    9.19
   5  -5 -22  -16.08   11.45
   5  -5 -22    5.35    8.19
   5   5 -22   18.95   11.01
  -5   5  22    2.18    6.73
   5  -5 -21   -6.78   10.81
   5  -5 -21   -9.10    7.90
  -5   5  21   -1.71    5.95
   5  -5 -20   47.93   14.47
   5  -5 -20   58.95   15.42
  -5   5  20   57.59   13.97
   5  -5 -19    4.41    7.93
   5  -5 -19   17.66    9.80
  -5   5  19    9.18    7.34
   5  -5 -18   60.50   14.72
   5  -5 -18   79.05   16.18
  -5   5  18   82.25   15.34
   5  -5 -17    5.02    8.32
   5  -5 -17   12.56    8.86
  -5   5  17   -0.62    7.00
   5  -5 -16   12.34    8.72
   5  -5 -16   11.49    8.75
  -5   5  16   12.09    7.67
   5  -5 -15   16.45   10.81
   5  -5 -15    7.31    7.56
  -5   5  15    8.64    7.24
   5  -5 -14   13.64   10.77
   5  -5 -14   13.67    8.11
  -5   5  14    9.74    7.29
   5  -5 -14    9.40    6.56
   5  -5 -13   16.24   12.23
   5  -5 -13    0.14    6.76
  -5   5  13    3.20    6.74
   5  -5 -13    4.53    6.02
   5   5 -13    0.32    4.98
   5  -5 -12   46.26   11.05
   5   5 -12   44.81    9.85
   5  -5 -12   37.02    9.94
  -5   5  12   40.83   10.61
   5  -5 -11   25.53    9.25
   5   5 -11   12.20    6.39
   5  -5 -11   21.40    8.20
  -5   5  11   18.68    8.75
   5  -5 -10   33.05    9.51
   5  -5 -10   25.61    8.39
  -5   5  10   19.91    8.50
   5   5 -10   12.46    5.79
   5  -5  -9  207.29   18.36
   5  -5  -9  211.95   20.03
   5   5  -9  201.31   17.72
  -5   5   9  194.77   19.79
   5  -5  -8   11.84    7.21
   5  -5  -8    8.19    6.68
  -5   5   8   21.83    9.43
   5   5  -8    6.28    5.05
   5  -5  -7   11.51    7.40
   5   5  -7    0.97    4.66
  -5   5   7   11.79    7.69
   5  -5  -7    2.39    4.80
   5  -5  -6   59.91   11.09
   5  -5  -6   71.89   10.42
  -5   5   6   66.68   11.69
   5   5  -6   52.59    8.65
   5  -5  -5   54.94    9.21
  -5   5   5   45.33   10.23
   5  -5  -5   47.78    9.63
   5   5  -5   42.53    7.58
   5  -5  -4  125.29   14.83
   5  -5  -4  121.78   11.84
   5   5  -4  101.72   10.83
  -5   5   4  128.98   14.83
   5  -5  -3   31.42    6.92
   5   5  -3   23.31    5.60
   5  -5  -3   21.30    7.12
  -5   5   3   14.13    6.84
   5  -5  -2  390.59   25.42
   5  -5  -2  401.19   17.93
   5   5  -2  418.81   25.13
   5   5  -2  383.22   16.77
  -5   5   2  379.88   24.35
   5   5  -1   15.96    5.83
   5  -5  -1   11.54    3.54
   5  -5  -1   10.70    5.83
  -5   5   1   25.89   10.18
   5   5  -1   10.50    3.53
   5  -5   0  117.68   14.23
   5   5   0  121.92   13.96
   5  -5   0  119.48    8.19
  -5   5   0  135.81   15.45
   5   5   0  124.43    7.33
   5  -5   1  105.74    6.65
   5   5   1  104.84   12.90
   5   5   1  102.61   12.78
  -5   5  -1  102.30   13.70
   5   5   2    9.05    6.72
   5  -5   2   -0.44    1.42
   5   5   2   -2.58    4.78
  -5   5  -2   -1.89    5.03
   5   5   3   35.44    8.79
   5   5   3   34.51    8.83
  -5   5  -3   23.03    7.95
   5   5   4    2.52    5.24
   5   5   4    0.76    5.23
  -5   5  -4    2.56    5.29
   5   5   5   51.19   10.58
   5   5   5   55.23   10.58
  -5   5  -5   38.92    9.45
   5   5   6   35.64    9.60
   5   5   6   36.77    9.20
  -5   5  -6   20.69    6.92
   5   5   7   22.04    8.23
  -5   5  -7    3.68    5.95
   5   5   8   16.06    7.62
  -5   5  -8    0.67    5.62
  -5   5  -9    0.05    5.62
  -5   5 -10   -2.04    5.55
  -5   5 -11   31.03    9.21
  -5   5 -12  119.14   16.77
  -5   5 -13   30.84    9.00
  -5   5 -14   59.15   12.44
  -5  -5 -15    2.46    6.50
  -5   5 -15   -0.79    6.01
  -5  -5 -16   90.13   15.46
  -5   5 -16   71.17   13.47
  -5  -5 -17    9.96    7.86
  -5   5 -17    7.49    5.77
  -5  -5 -18   13.00    7.48
  -5   5 -18   19.92    9.05
  -5  -5 -19    2.17    6.40
  -5   5 -19   -1.74    6.57
  -5  -5 -20    7.99    7.57
  -5   5 -20    4.30    5.87
  -5  -5 -21   13.07    8.71
  -5   5 -21    9.77    8.52
  -5  -5 -22   12.41    9.00
  -5   5 -22    4.63    7.07
  -5   5 -23    3.20    6.59
  -5  -5 -23    3.32    7.01
  -5  -5 -24   -5.98    7.96
   5  -6 -24   -2.64    7.61
  -5   6  24    0.88    6.02
   5  -6 -23   -5.56   10.50
   5   6 -23   16.03   11.35
   5  -6 -23   -7.75    8.41
  -5   6  23    5.21    7.33
   5  -6 -22  -12.03   10.31
   5  -6 -22   -4.08    9.01
  -5   6  22    2.38    6.07
   5  -6 -21   -1.07    8.24
   5  -6 -21   -2.34    9.39
  -5   6  21   -3.20    6.07
   5  -6 -20   -8.76   11.34
   5  -6 -20   -2.12    8.17
  -5   6  20   -2.78    6.13
   5  -6 -19   22.23   10.99
   5  -6 -19   10.11    8.50
  -5   6  19   24.37    9.46
   5  -6 -18    6.17    7.93
   5  -6 -18   -7.01    7.52
  -5   6  18   -6.45    7.79
   5  -6 -17    6.60   10.22
   5  -6 -17    5.74    6.71
  -5   6  17    0.99    5.71
   5  -6 -16   57.81   15.11
   5  -6 -16   44.40   12.83
  -5   6  16   51.09   12.00
   5  -6 -15   20.31   10.80
   5  -6 -15    1.74    6.05
  -5   6  15    6.18    7.15
   5  -6 -14   58.97   11.81
   5  -6 -14   65.81   15.84
  -5   6  14   61.11   12.69
   5  -6 -13   18.35   11.42
   5  -6 -13    2.73    6.10
  -5   6  13   11.36    7.22
   5  -6 -12   16.56   10.57
   5  -6 -12   11.40    6.47
  -5   6  12   12.22    8.00
   5  -6 -11   14.36    9.65
   5  -6 -11    0.99    5.73
   5   6 -11   -2.00    5.17
   5  -6 -11   -0.38    4.42
  -5   6  11   -1.40    5.99
   5  -6 -10    9.83    5.75
   5   6 -10   12.74    6.13
  -5   6  10   11.44    7.03
   5  -6 -10   11.73    5.97
   5  -6  -9   17.28    6.96
   5   6  -9   11.75    5.76
  -5   6   9   14.45    7.09
   5  -6  -9   16.41    6.65
   5  -6  -8   60.52   10.19
   5  -6  -8   60.00   11.16
  -5   6   8   71.48   13.79
   5   6  -8   58.42   10.13
   5  -6  -7  147.86   16.96
   5  -6  -7  124.69   13.29
  -5   6   7  155.70   17.84
   5   6  -7  129.21   13.76
   5  -6  -6    4.79    4.33
   5  -6  -6    6.07    4.94
  -5   6   6   12.30    7.86
   5   6  -6   -0.32    3.90
   5  -6  -5  118.84   15.25
   5   6  -5  108.78   13.60
   5  -6  -5  106.27   11.54
   5   6  -5  106.78   11.35
  -5   6   5  129.73   16.19
   5   6  -4    3.73    5.33
   5  -6  -4    8.14    4.04
   5  -6  -4    9.35    5.58
   5   6  -4    8.95    4.85
  -5   6   4    7.90    5.77
   5  -6  -3    7.57    4.15
   5   6  -3    9.06    5.01
   5   6  -3   11.79    4.82
   5  -6  -3    9.23    5.84
  -5   6   3    0.42    7.01
   5  -6  -2    8.41    4.04
   5   6  -2    1.61    4.60
  -5   6   2   -4.71    7.32
   5   6  -2    4.92    3.48
   5  -6  -1   32.32    5.27
   5   6  -1   34.85    8.31
   5   6  -1   37.56    4.84
  -5   6   1   28.42    8.40
   5   6  -1   42.77    5.37
   5  -6   0   62.41    5.94
   5   6   0   61.68   10.49
   5   6   0   60.34    4.38
   5   6   0   62.92    4.70
  -5   6   0   64.65   11.65
   5   6   1    6.96    5.97
  -5   6  -1    7.32    6.38
   5   6   2  191.09   18.56
  -5   6  -2  184.13   18.77
  -5   6  -3   34.17   10.11
  -5   6  -4   40.11    9.56
  -5   6  -5   -6.14    7.04
  -5   6  -6   -7.08    6.79
  -5   6  -7  -10.58    7.67
  -5   6  -8    4.29    5.47
  -5   6  -9   12.85    6.72
  -5   6 -10   26.74    8.76
  -5   6 -11   14.19    6.80
  -5   6 -12   -4.41    6.58
  -5   6 -13   90.56   16.16
  -5   6 -14   45.88   12.25
  -5   6 -15    3.44    6.38
  -5   6 -16   68.12   14.35
  -5   6 -17   40.49   12.24
  -5   6 -18   19.05    9.10
  -5  -6 -19    2.86    7.47
  -5   6 -19    9.60    7.74
  -5  -6 -20   18.20    9.47
  -5   6 -20   19.50    9.77
  -5  -6 -21    3.03    7.74
  -5   6 -21   12.22    7.17
  -5  -6 -22  -11.07    9.02
  -5   6 -22    1.67    7.43
   5  -7 -22  -14.18    9.67
   5  -7 -21   -0.06    6.82
   5  -7 -20  -13.90   11.51
   5  -7 -20  -15.37    9.35
  -5   7  20   -0.82    5.64
   5  -7 -19  -31.66   12.81
   5  -7 -19   -9.23    8.18
  -5   7  19  -13.95    7.96
   5  -7 -18    6.04    8.13
   5  -7 -18   -9.73    8.70
  -5   7  18    2.09    5.38
   5  -7 -17   20.83   11.71
   5  -7 -17    8.32    6.77
  -5   7  17   27.01    9.86
   5  -7 -16    9.20    9.62
   5  -7 -16    5.94    7.41
  -5   7  16    3.94    6.40
   5  -7 -15   88.91   19.31
   5  -7 -15   59.99   13.17
  -5   7  15   76.05   14.35
   5  -7 -14    6.78    7.41
   5  -7 -14   -2.20    6.83
  -5   7  14   -2.52    5.48
   5  -7 -13   34.62   12.60
   5  -7 -13    8.47    6.28
  -5   7  13   23.94    8.58
   5  -7 -12   13.99   10.72
   5  -7 -12   -0.32    6.47
  -5   7  12    3.03    5.77
   5  -7 -11   54.50   14.33
   5  -7 -11   59.61   11.53
  -5   7  11   58.75   12.91
   5  -7 -10   -1.30    5.27
   5  -7 -10   10.93   10.99
  -5   7  10    7.60    6.41
   5  -7  -9    5.67    5.36
   5   7  -9   -1.55    4.98
  -5   7   9    2.98    5.34
   5   7  -9    5.59    3.90
   5  -7  -8   15.08    7.04
   5   7  -8    6.02    4.71
   5   7  -8    8.75    5.35
  -5   7   8   11.81    7.40
   5   7  -7   -5.68    4.66
   5  -7  -7    2.10    4.42
   5   7  -7   -1.89    4.06
  -5   7   7    6.15    6.97
   5  -7  -6   10.23    6.13
   5   7  -6   12.51    5.87
   5   7  -6   10.44    5.00
  -5   7   6   21.26    8.91
   5  -7  -5  105.27   11.89
   5   7  -5  105.32   14.11
   5   7  -5  112.21   12.05
  -5   7   5  121.19   15.67
   5   7  -4   11.02    4.33
   5  -7  -4   12.70    5.05
   5   7  -4   10.81    5.68
   5   7  -4   12.67    5.31
  -5   7   4   10.30    6.21
   5  -7  -3    5.05    3.66
   5   7  -3    2.07    2.84
  -5   7   3   -2.15    7.09
   5   7  -3    4.38    3.31
   5  -7  -2   -0.41    2.82
   5   7  -2    0.29    2.49
   5   7  -2    0.77    2.09
  -5   7   1   12.04    5.79
   5   7  -1   20.52    3.63
   5   7  -1   21.83    3.84
  -5   7   0    8.10    7.23
  -5   7  -1   96.16   14.55
  -5   7  -2   10.73    7.14
  -5   7  -3   52.05   11.72
  -5   7  -4   -2.99    5.24
  -5   7  -5    3.41    5.22
  -5   7  -6   -6.74    7.14
  -5   7  -7   -6.69    7.67
  -5   7  -8   -0.12    6.23
  -5   7  -9   43.22   10.85
  -5   7 -10    0.36    5.64
  -5   7 -11   10.94    7.21
  -5   7 -12    3.27    5.64
  -5   7 -13    2.40    6.16
  -5   7 -14    6.90    6.76
  -5   7 -15   21.03    9.67
  -5   7 -16    4.99    5.82
  -5   7 -17   -2.61    6.90
  -5   7 -18   -6.38    7.38
  -5   7 -19   12.88    8.96
   5  -8 -20    2.55    7.81
   5  -8 -19   -3.14    6.66
   5  -8 -18    1.33    7.04
   5  -8 -17   12.76    8.17
   5  -8 -16    4.86    8.05
   5  -8 -16    8.14    9.40
   5  -8 -15   16.29    8.73
   5  -8 -15    8.53    9.71
   5  -8 -14    2.13    9.10
   5  -8 -14    3.85    6.83
  -5   8  14    2.55    6.23
   5  -8 -13    7.91    8.85
   5  -8 -13    6.07    6.82
  -5   8  13    0.00    5.64
   5  -8 -12    4.47    9.51
   5  -8 -12    7.29    6.96
  -5   8  12    4.91    6.51
   5  -8 -11   53.24   15.23
   5  -8 -11   48.74   10.55
  -5   8  11   58.55   12.35
   5  -8 -10   14.93    7.22
  -5   8  10    5.03    5.50
   5  -8  -9   16.53   10.62
   5  -8  -9   11.90    7.61
  -5   8   9    8.94    7.60
   5  -8  -8   66.49   15.91
   5  -8  -8   49.91   10.12
  -5   8   8   61.09   12.66
   5  -8  -7   15.63   11.07
   5  -8  -7    6.96    5.43
  -5   8   7   16.55    8.54
   5   8  -7    4.88    4.15
   5  -8  -6    2.37    3.57
  -5   8   6    3.93    6.54
   5  -8  -5   11.34    5.79
  -5   8   5   12.85    7.75
  -5   8   4   29.30   10.17
  -5   8   3   42.07   10.82
  -5   8   2   -2.57    5.50
  -5   8   1   39.18   10.60
  -5   8   0  -14.36    7.63
  -5   8  -1    2.20    5.24
  -5   8  -2   28.27    9.79
  -5   8  -3    7.06    6.55
  -5   8  -4    2.33    6.89
  -5   8  -5   12.36    7.65
  -5   8  -6    2.06    6.11
  -5   8  -7   -2.25    5.66
  -5   8  -8    1.30    6.35
  -5   8  -9   -3.88    7.07
  -5   8 -10   22.70   10.30
  -5   8 -11   24.15   10.71
  -5   8 -12   -7.01    7.01
  -5   8 -13   -5.08    6.87
  -5   8 -14    5.74    8.28
  -5   8 -15   41.95   13.52
  -5   8 -16   13.59    8.61
   5  -9 -10   11.53   10.50
   5  -9  -9    3.42    8.19
   5  -9  -8   -0.27    6.85
   5  -9  -7    8.62   10.15
  -5   9   7   -7.60    6.51
   5  -9  -6    7.97    9.91
  -5   9   6    4.72    6.53
   5  -9  -5    9.95    9.67
  -5   9   5    0.00    8.39
   5  -9  -4   15.38   11.51
  -5   9   4   21.01    9.72
  -5   9   3    8.47    8.45
  -5   9   2   25.33   10.32
  -5   9   1    3.17    5.87
  -5   9   0   -6.39    6.38
  -5   9  -1   -8.93    7.23
  -5   9  -2  -11.37    7.33
  -5   9  -3    1.46    5.67
  -5   9  -4    1.90    6.27
  -5   9  -5    1.35    6.46
  -5   9  -6    5.71    7.13
  -5   9  -7    4.85    7.42
  -5   9  -8    4.64    8.19
  -5   9  -9    0.01    5.59
  -5   9 -10    0.03    6.04
  -5   9 -11    0.05    6.56
  -5   9 -12   14.63    9.05
   5 -10  -3   23.65   10.95
   5 -10  -2   12.49    8.95
   5 -10  -1   14.42    9.20
   5 -10   0    4.38    9.24
   5 -10   1    0.01    7.43
   5 -10   2    6.93   10.47
  -5  10  -5    9.47    9.33
   6   0 -30   -5.51   11.77
   6   0 -29  -43.97   15.06
   6   0 -28   20.00    9.20
   6   0 -27  -20.73   13.52
   6   0 -26   -2.06   10.00
   6   0 -25   -1.80    9.93
   6   0 -24   30.68   12.62
   6   0 -23   -9.40    9.77
   6   0 -22    8.98   11.14
   6   0 -21   -6.96    7.47
   6   0 -21   11.72   11.31
   6   0 -20  246.16   20.49
   6   0 -20  285.83   27.68
   6   0 -19   -8.25    8.22
   6   0 -19   23.77   13.99
  -6   0  19   10.55   10.04
   6   0 -18  215.56   18.33
   6   0 -18  305.56   28.47
  -6   0  18  275.20   26.74
   6   0 -17    2.15    6.47
  -6   0  17   -5.27    8.72
   6   0 -16    7.40    6.88
  -6   0  16    1.36    8.50
   6   0 -16   12.06    7.57
   6   0 -15    5.97    7.30
  -6   0  15   -2.65    7.76
   6   0 -15   -7.89    7.26
  -6   0  14  170.88   19.61
  -6   0  13    6.18    7.52
  -6   0  12   31.43    9.16
  -6   0  11    2.35    6.85
  -6   0  10 1205.33   44.39
  -6   0   9    6.04    8.32
  -6   0   8 3690.72   72.39
  -6   0   7    2.24    6.56
  -6   0   6    6.98    5.76
  -6   0   5    1.76    5.20
  -6   0   4 1903.42   46.45
  -6   0   3    4.32    5.76
  -6   0   2  613.47   25.34
   6   0  -2  620.37   25.58
  -6   0   1    0.87    4.24
   6   0  -1    0.52    3.34
  -6   0   0  182.26   13.02
   6   0   0  191.12   14.17
   6   0   1   -2.12    4.25
  -6   0  -1   -6.06    4.93
   6   0   2   18.07    4.59
  -6   0  -2   23.62    6.29
  -6   0  -3    3.05    4.21
   6   0   3    0.05    3.46
   6   0   4 1674.27   39.74
  -6   0  -4 1677.83   38.91
   6   0   5   -1.85    3.78
  -6   0  -5   -3.17    4.92
  -6   0  -6  618.57   23.87
   6   0   6  474.20   21.41
   6   0   7   -0.49    1.76
  -6   0  -7   -5.31    5.67
   6   0   8    0.78    1.75
  -6   0  -8  239.44   15.42
  -6   0  -9   -1.68    3.89
  -6   0 -10   12.17    4.80
  -6   0 -11   -4.96    4.89
  -6   0 -12  125.56   12.45
   6   0  12  118.99   12.48
  -6   0 -13   -2.46    5.08
   6   0  13   -5.76    5.55
  -6   0 -14   -0.16    4.81
   6   0  14   -0.46    5.06
  -6   0 -14   -2.85    5.69
   6   0  15   -2.05    5.69
  -6   0 -15   -2.90    6.35
   6   0  16   10.08    7.42
  -6   0 -16    4.75    5.59
   6   0  17    6.03    6.51
  -6   0 -17   -4.00    6.63
   6   0  18   53.00   10.86
  -6   0 -18   38.25    8.81
  -6   0 -19  -10.43    6.50
  -6   0 -20   48.89    9.68
  -6   0 -21   -4.40    6.64
  -6   0 -22  150.57   17.83
  -6   0 -23   -1.05    5.32
  -6   0 -24   41.87   10.50
  -6   0 -25  -10.33    7.16
  -6   0 -26   -1.19    6.42
  -6   0 -27   -8.28    7.37
  -6   0 -28    8.61    7.67
  -6   0 -29   -7.27    7.36
  -6   0 -30   11.89    8.56
  -6   0 -31    0.01    6.24
   6   1 -31  -45.17   15.44
   6  -1 -30   -0.06   10.59
   6   1 -30  -37.08   14.24
   6   1 -29    6.66    9.82
   6  -1 -28  -19.78   13.85
   6   1 -28   -7.62   10.55
   6  -1 -27    7.24    9.12
   6   1 -27   23.44   11.73
   6   1 -26    6.05    8.95
   6  -1 -26    0.80    9.80
   6   1 -25   59.69   15.69
   6  -1 -25   31.95   12.19
   6   1 -24   11.88    9.16
   6  -1 -24   -8.50   10.25
   6   1 -23   15.09   11.34
   6  -1 -23    2.51    8.63
   6  -1 -22  249.28   23.42
   6   1 -22  303.78   29.72
   6  -1 -22  250.18   27.11
   6  -1 -21  133.95   17.65
   6   1 -21  168.70   23.03
   6  -1 -21  132.79   19.41
  -6   1  21  166.46   22.44
   6  -1 -20  136.57   17.02
   6   1 -20  200.53   25.06
   6  -1 -20  177.24   22.06
  -6   1  20  176.86   22.85
   6  -1 -19    2.92    6.68
   6   1 -19   45.29   17.19
   6  -1 -19   17.95   11.65
  -6   1  19   28.70   13.02
   6  -1 -18   -1.22    7.62
   6   1 -18   -7.76    7.26
   6  -1 -18   14.50   11.89
  -6   1  18    4.25    8.71
   6  -1 -17   25.11    9.26
   6   1 -17   16.92    5.74
  -6   1  17   27.86   11.10
   6  -1 -16   54.22   11.32
   6   1 -16   46.82    8.26
   6   1 -16   56.65   12.08
  -6   1  16   53.20   12.58
  -6  -1  16   60.82   13.49
   6  -1 -16   41.09   10.68
   6   1 -15   13.59    6.01
   6   1 -15    7.98    6.49
  -6   1  15   17.70    9.38
   6  -1 -15   14.61    6.34
  -6  -1  15   24.64   10.59
   6   1 -14   81.70   10.62
  -6  -1  14   82.66   14.36
   6   1 -14   88.52   13.28
  -6   1  14   85.34   14.39
   6  -1 -14   76.21   13.06
  -6  -1  13  181.80   19.65
   6   1 -13  210.34   19.36
  -6   1  13  204.21   20.47
   6  -1 -13  192.94   19.51
  -6  -1  12   64.93   11.48
  -6   1  12   69.05   13.04
   6   1 -12   74.73   11.66
  -6   1  11  621.36   33.04
   6   1 -11  621.32   31.14
  -6  -1  11  585.77   31.67
  -6   1  10   40.29   10.92
  -6  -1  10   42.96    9.94
   6   1 -10   38.38    8.59
  -6  -1   9   93.59   12.71
  -6   1   9   87.11   13.46
   6   1  -9   88.48   11.82
  -6  -1   8  298.12   21.10
  -6   1   8  300.61   22.17
   6   1  -8  311.66   20.61
   6   1  -7   24.27    7.59
  -6   1   7   33.12    8.34
  -6  -1   7   28.91    7.94
  -6  -1   6 2464.55   55.35
   6   1  -6 2454.51   55.12
  -6   1   6 2393.04   56.17
   6   1  -5   23.19    6.75
  -6   1   5   13.82    7.90
  -6  -1   5    9.97    5.84
  -6  -1   4  711.10   28.41
   6   1  -4  762.90   28.86
  -6   1   4  725.82   29.81
  -6  -1   3  447.06   22.60
   6   1  -3  455.48   21.67
  -6   1   3  439.93   23.04
  -6   1   2    1.19    4.53
  -6  -1   2   -0.02    4.80
   6   1  -2    2.45    4.40
  -6   1   1   28.12    6.00
  -6  -1   1   26.90    6.54
   6   1  -1   23.04    5.50
   6   1   0  151.60   11.95
  -6   1   0  139.99   11.99
  -6  -1   0  137.57   12.27
   6   1   1   96.07    9.49
  -6   1  -1  108.79   11.09
  -6  -1  -1   99.51    9.62
   6   1   2  250.94   14.42
  -6   1  -2  256.27   16.51
  -6  -1  -2  257.35   14.37
   6   1   3   74.80    7.75
  -6   1  -3   79.59    9.19
  -6  -1  -3   68.10    7.40
  -6  -1  -4   13.98    4.72
  -6   1  -4    9.09    3.92
   6   1   4   10.82    3.98
  -6   1  -5  737.79   27.93
  -6  -1  -5  714.18   23.81
   6  -1   6   -0.84    4.28
  -6   1  -6   -7.34    5.28
  -6  -1  -6    0.39    3.13
  -6  -1  -7  575.88   21.51
   6  -1   7  569.72   21.87
  -6   1  -7  591.09   25.21
   6  -1   8   10.60    3.99
  -6  -1  -8    3.86    3.27
  -6   1  -8   10.68    4.99
   6  -1   9   81.31    9.06
  -6   1  -9   79.88   10.33
   6   1   9   79.15   10.69
  -6  -1  -9   79.35    8.67
  -6   1 -10   60.73    9.59
   6   1  10   69.36   10.75
  -6  -1 -10   67.70    8.39
   6  -1  10   38.76    6.11
   6  -1  11   -0.02    1.56
   6   1  11    3.40    5.79
  -6   1 -11   13.61    6.06
  -6  -1 -11   15.01    4.92
   6   1  12    7.16    5.05
  -6  -1 -12    9.22    4.58
  -6   1 -12   15.02    5.32
  -6   1 -13  185.77   16.93
  -6  -1 -13  162.93   13.76
   6   1  13  164.51   16.27
  -6  -1 -14   17.03    6.91
  -6  -1 -14   16.91    5.40
   6   1  14   10.41    5.76
  -6   1 -14   13.25    6.02
  -6  -1 -15   58.35   10.78
   6  -1  15   66.05   10.77
   6   1  15   77.12   12.28
   6  -1  16   48.04    9.70
  -6  -1 -16   34.52    8.96
   6   1  16   46.44    9.95
  -6   1 -16   39.79    8.04
   6  -1  17   21.23    5.60
  -6   1 -17   22.85    6.94
  -6  -1 -17   25.59    8.19
   6  -1  18  177.74   17.34
  -6  -1 -18  157.04   17.40
  -6   1 -18  157.64   15.66
  -6  -1 -19   17.12    7.03
  -6   1 -19   16.26    6.04
   6  -1  19   18.86    6.55
  -6  -1 -20   34.94    9.43
  -6   1 -20   35.97    8.73
   6  -1  20   46.69   10.32
  -6  -1 -21   41.39   10.35
  -6   1 -21   48.09   10.08
  -6  -1 -22    0.62    5.77
  -6   1 -22    0.89    5.05
  -6  -1 -23   34.27   10.26
  -6   1 -23   31.98    9.04
  -6  -1 -24    3.09    6.00
  -6   1 -24    9.70    6.27
  -6  -1 -25   15.10    7.83
  -6   1 -25   11.83    6.75
  -6  -1 -26   -4.98    7.35
  -6   1 -26   -4.79    6.24
  -6  -1 -27   -6.39    7.88
  -6   1 -27    0.31    5.39
  -6  -1 -28   -0.95    6.06
  -6   1 -28    0.41    5.39
  -6  -1 -29    2.43    7.26
  -6   1 -29    4.66    7.12
  -6  -1 -30    0.21    6.18
  -6   1 -30   -1.91    5.69
   6   2 -31  -20.47   12.07
   6   2 -30  -28.05   12.87
   6  -2 -29   29.94   13.26
   6   2 -29    9.14    9.11
   6  -2 -28   20.39   10.98
   6   2 -28    0.64    8.09
   6  -2 -27  -24.16   11.53
   6   2 -27    8.32    9.41
   6  -2 -26  -28.14   14.69
   6   2 -26    1.68    8.15
   6  -2 -25   64.19   15.80
   6   2 -25  103.84   19.04
   6  -2 -24    0.77    9.06
   6  -2 -24  -17.66   10.49
   6  -2 -23  138.77   20.05
   6   2 -23  227.28   26.41
   6  -2 -23  157.53   22.48
  -6   2  23  178.68   25.30
   6  -2 -22   -4.60    7.41
   6  -2 -22   -5.46    9.89
  -6   2  22    4.60    9.57
   6  -2 -21   51.02   12.15
   6   2 -21   82.09   18.50
   6  -2 -21   45.73   13.19
  -6   2  21   72.97   16.61
   6  -2 -20    1.15    7.29
   6  -2 -20    4.82    8.57
  -6   2  20    8.03    8.92
   6  -2 -19   -3.88    8.68
   6  -2 -19   -4.68    9.93
  -6   2  19    4.50    8.35
   6  -2 -18   13.38    9.61
   6  -2 -18   12.87   10.77
  -6   2  18   -3.48    8.25
   6  -2 -17   12.34    9.61
   6  -2 -17    6.88    9.31
  -6   2  17   -2.24    8.41
   6  -2 -16   15.81    9.48
   6  -2 -16   15.56   11.25
  -6   2  16   -3.65    9.20
   6  -2 -15  201.30   23.07
  -6   2  15  185.63   21.70
   6  -2 -15  215.83   22.92
   6   2 -15  214.85   20.22
   6   2 -14   32.23    4.53
   6  -2 -14   56.49   12.37
  -6   2  14   44.25   12.40
   6   2 -14   48.09   10.44
   6   2 -13  999.77   24.12
   6  -2 -13 1058.85   45.20
  -6   2  13 1073.22   46.44
   6   2 -13 1101.51   43.47
   6  -2 -13 1077.32   46.47
   6   2 -12   21.72    5.11
   6  -2 -12   51.87   15.09
   6  -2 -12   22.87    9.46
  -6  -2  12   16.01    8.46
  -6   2  12   21.81    9.18
   6   2 -12   27.31    8.05
   6  -2 -11  144.10   19.64
  -6   2  11  111.42   16.14
   6  -2 -11  136.81   16.39
   6   2 -11  129.34   14.53
  -6  -2  11  123.75   15.48
  -6   2  10  106.09   14.35
  -6  -2  10  117.44   14.96
   6  -2 -10   97.65   14.37
   6   2 -10  112.56   13.38
  -6   2   9  454.66   29.32
  -6  -2   9  514.17   28.04
   6   2  -9  486.85   26.36
  -6  -2   8  153.58   15.51
   6   2  -8  137.99   14.18
  -6   2   8  133.18   15.51
  -6   2   7   59.66   10.60
   6   2  -7   54.42    8.99
  -6  -2   7   58.33   10.10
  -6   2   6  246.98   19.55
  -6  -2   6  229.42   17.49
   6   2  -6  228.91   16.91
  -6   2   5  333.33   21.69
  -6  -2   5  311.18   19.83
   6   2  -5  308.87   18.37
   6   2  -4   28.42    6.90
  -6   2   4   22.02    7.78
  -6  -2   4    8.60    4.92
  -6  -2   3   94.33   10.42
   6   2  -3   95.96   10.46
  -6   2   3   90.63   11.53
   6   2  -2   10.37    4.54
  -6  -2   2   11.33    4.77
  -6   2   2   -2.16    5.84
   6   2  -1  328.61   16.49
  -6  -2   1  363.86   17.85
  -6   2   1  359.13   20.67
  -6  -2   0   50.65    6.98
   6   2   0   48.54    6.64
  -6   2   0   61.44   10.23
  -6   2  -1  717.71   29.12
   6   2   1  716.82   22.24
  -6  -2  -1  664.15   22.31
   6   2   2  261.54   13.04
  -6   2  -2  292.31   18.94
  -6  -2  -2  276.22   13.64
   6   2   3   35.80    4.97
  -6  -2  -3   38.42    6.01
  -6   2  -3   38.71    7.89
   6   2   4    4.18    2.42
  -6  -2  -4    3.89    2.81
  -6   2  -4    4.54    4.28
  -6   2  -5   73.47    9.82
  -6  -2  -5   70.29    6.73
   6  -2   6   57.22    6.35
  -6   2  -6   57.44    8.78
  -6  -2  -6   61.15    6.64
   6  -2   7  119.71    9.16
  -6   2  -7  118.51   12.69
  -6  -2  -7  113.88    8.66
   6  -2   8    4.14    3.72
  -6   2  -8    4.62    4.64
  -6  -2  -8   -1.68    2.90
   6  -2   9   89.39    7.93
  -6  -2  -9   87.49    8.04
  -6   2  -9   95.18   11.87
  -6   2 -10   79.64   11.33
   6   2  10   90.32   12.96
  -6  -2 -10   66.40    7.38
   6  -2  10   73.05    7.82
  -6   2 -11  392.85   24.73
   6   2  11  398.94   24.91
  -6  -2 -11  350.48   16.74
   6  -2  11  379.88   18.38
  -6  -2 -12   61.65    7.58
   6  -2  12   68.61    8.94
   6   2  12   72.78   11.23
  -6   2 -12   75.77   11.73
   6  -2  13   87.18    9.85
  -6   2 -13   72.90   12.04
   6   2  13   90.39   13.16
  -6  -2 -13   75.51    8.94
  -6   2 -14  168.63   17.71
  -6  -2 -14  155.07   13.05
  -6  -2 -14  163.87   17.26
  -6   2 -15  263.86   22.96
  -6  -2 -15  265.26   17.06
  -6  -2 -15  270.63   21.90
  -6  -2 -16    0.24    6.67
  -6  -2 -17  283.13   23.69
  -6  -2 -18   -9.54    7.35
   6  -2  18   -5.21    6.29
  -6  -2 -19   26.68    8.80
  -6   2 -19   21.65    6.16
   6  -2  19   28.26    7.67
  -6  -2 -20   57.13   12.40
   6  -2  20   80.25   13.10
  -6   2 -20   64.10   10.21
  -6   2 -21   37.64    8.54
  -6  -2 -21   40.62   11.10
   6  -2  21   49.22   10.68
  -6  -2 -21   50.10   11.88
  -6  -2 -22    5.21    7.41
  -6   2 -22   -2.22    4.85
  -6  -2 -23   -2.61    7.53
  -6   2 -23   -6.99    6.15
  -6  -2 -24   -1.72    6.90
  -6   2 -24   -0.53    4.78
  -6  -2 -25   26.56    9.81
  -6   2 -25   31.82    8.95
  -6  -2 -26   -1.23    7.59
  -6   2 -26   -3.58    5.67
  -6  -2 -27    0.64    6.66
  -6   2 -27   -5.97    5.87
  -6  -2 -28    7.23    6.99
   6   3 -31  -29.58   13.38
   6   3 -30  -10.79   10.07
   6   3 -29    1.08    8.55
   6  -3 -28    9.63   11.27
   6   3 -28   -8.97    9.52
   6  -3 -27    3.29    8.65
   6   3 -27    7.31    9.20
   6  -3 -26    5.73    8.54
   6   3 -26    9.84   10.91
   6  -3 -25   32.30   12.62
   6  -3 -25   24.94   10.34
   6   3 -25   42.76   13.92
   6  -3 -24   -6.31    8.39
   6  -3 -24  -10.80    9.57
   6   3 -24   14.46   10.83
  -6   3  24    9.03    8.05
   6  -3 -23   -7.57    8.48
   6   3 -23   19.53   11.76
  -6   3  23    3.69    7.92
   6  -3 -22   50.91   13.07
   6  -3 -22   64.15   14.94
   6   3 -22   98.42   19.66
  -6   3  22   70.06   16.71
   6  -3 -21   -8.36   10.34
   6  -3 -21   -4.64    8.46
  -6   3  21    7.90    7.91
   6  -3 -20   -4.90    9.77
   6  -3 -20   -3.67    7.82
  -6   3  20    0.92    7.16
   6  -3 -19   -4.29    8.23
   6  -3 -19  -19.81   11.10
  -6   3  19   -6.52    8.84
   6  -3 -18    1.33    7.69
   6  -3 -18  -17.24   11.06
  -6   3  18   -4.14    8.83
   6  -3 -17   17.55    9.68
   6  -3 -17    7.27    8.06
  -6   3  17   15.62    8.86
   6  -3 -16   40.36   12.27
   6  -3 -16   20.34    9.09
  -6   3  16   21.56   10.23
   6  -3 -15   -9.70    9.52
  -6   3  15  -15.61    9.13
   6  -3 -14  144.92   18.29
   6   3 -14  162.71   18.35
   6  -3 -14  148.31   19.09
  -6   3  14  153.13   19.73
   6  -3 -13  278.03   23.82
   6  -3 -13  290.65   24.16
  -6   3  13  283.85   25.14
   6   3 -13  311.89   23.53
   6  -3 -12    6.44    9.54
   6   3 -12   11.21    6.60
  -6   3  12    5.74    7.89
   6  -3 -12   -5.58    7.04
   6  -3 -11  457.28   29.52
  -6   3  11  442.56   30.67
   6   3 -11  468.48   27.21
   6  -3 -11  468.52   29.92
   6  -3 -10   19.58   10.70
   6   3 -10    7.82    6.04
  -6   3  10    7.83    7.39
   6  -3 -10    0.15    6.70
   6  -3  -9  159.82   17.92
   6  -3  -9  115.96   15.61
   6   3  -9  118.53   13.64
  -6   3   9  121.82   15.87
   6  -3  -8  357.11   26.07
   6   3  -8  367.63   22.02
  -6   3   8  340.51   24.26
   6  -3  -8  376.84   26.58
   6  -3  -7   86.90   14.30
   6   3  -7   86.33   10.91
   6  -3  -7   88.47   13.27
  -6   3   7   98.19   14.54
   6  -3  -6  298.65   20.64
   6   3  -6  245.53   18.09
   6  -3  -6  279.94   22.15
  -6   3   6  299.93   21.74
   6  -3  -5   21.07   10.02
  -6   3   5   11.67    6.90
  -6  -3   5    7.41    5.48
   6  -3  -5    4.48    5.52
   6   3  -5    5.43    4.46
  -6   3   4   15.12    6.73
   6  -3  -4   26.25    8.14
  -6  -3   4   26.17    6.83
   6   3  -4   23.64    5.84
  -6  -3   3    4.74    4.59
   6   3  -3    0.09    3.13
  -6   3   3   -6.06    6.77
  -6  -3   2  124.49   10.98
  -6   3   2  113.71   13.24
   6   3  -2  117.84   10.79
  -6   3   1   23.13    7.39
  -6  -3   1   26.45    5.56
   6   3  -1   21.76    4.68
  -6   3   0  338.35   21.33
   6   3   0  296.25   13.64
  -6  -3   0  304.12   14.50
   6   3   1  255.42   12.19
  -6   3  -1  281.18   19.86
  -6  -3  -1  266.88   12.81
   6   3   2  108.82    7.26
  -6   3  -2  129.99   13.74
  -6  -3  -2  110.81    7.81
   6   3   3  705.31   16.64
  -6  -3  -3  700.35   17.75
  -6   3  -3  720.65   31.63
  -6   3  -4  224.02   18.36
  -6  -3  -4  203.71    9.36
  -6   3  -5  269.47   19.32
   6  -3   5  251.39   10.98
  -6  -3  -5  245.69    9.91
   6  -3   6   -0.70    2.22
  -6  -3  -6    2.31    2.59
   6  -3   7   22.75    3.68
  -6   3  -7   13.33    5.23
  -6  -3  -7   22.90    3.52
  -6   3  -8  130.36   14.30
   6  -3   8  125.76    7.87
  -6  -3  -8  122.80    7.33
   6   3   9  250.29   20.25
  -6   3  -9  245.23   19.43
   6  -3   9  225.13   11.26
  -6  -3  -9  219.16   10.52
   6   3  10  258.06   20.98
  -6   3 -10  264.10   20.66
   6  -3  10  268.70   12.63
  -6  -3 -10  259.38   12.04
   6  -3  11   14.83    3.59
   6   3  11   13.92    5.11
  -6  -3 -11   18.18    3.75
  -6   3 -11   16.84    6.25
   6  -3  12   34.87    5.19
  -6  -3 -12   27.69    4.43
  -6   3 -12   32.84    9.13
   6  -3  13    5.90    3.69
  -6  -3 -13    7.41    3.44
  -6   3 -13    0.28    6.06
   6  -3  14   10.00    5.00
  -6  -3 -14    7.60    3.58
  -6   3 -14    6.33    6.35
  -6  -3 -15   -4.78    7.17
   6  -3  15    5.41    5.01
  -6  -3 -15   -0.06    2.83
  -6   3 -15   -0.90    6.68
  -6  -3 -15   -0.17    4.14
  -6  -3 -16   58.64   11.77
  -6   3 -16   69.96   12.56
  -6  -3 -16   58.28    7.84
  -6  -3 -16   38.34    7.94
  -6  -3 -17   17.60    8.28
   6  -3  17   11.02    4.61
  -6   3 -17   23.68    8.91
  -6  -3 -17   20.45    5.42
  -6  -3 -18  109.79   11.78
  -6   3 -18  122.16   17.85
  -6  -3 -18  122.56   17.05
  -6  -3 -19   65.42   13.38
  -6  -3 -19   83.36   11.80
  -6  -3 -20   32.30   10.18
  -6  -3 -20   36.68    8.32
  -6  -3 -21   35.49   11.06
  -6  -3 -22   -1.49    6.88
  -6  -3 -23   11.59    6.58
  -6  -3 -24   27.59   10.49
  -6  -3 -25    9.01    7.51
  -6  -3 -26   11.12    7.72
  -6  -3 -27    2.92    6.48
   6   4 -30  -12.69   10.28
   6   4 -29  -13.27   10.22
   6   4 -28   -4.35    8.71
   6  -4 -27    1.38    7.86
   6   4 -27    1.37    7.96
   6  -4 -26    7.69    8.06
   6  -4 -26   -9.02    8.89
   6   4 -26   18.03   11.29
   6  -4 -25   10.93    9.27
   6  -4 -25   -0.94    8.24
   6   4 -25   22.89   11.56
  -6   4  25   17.70   10.62
   6  -4 -24   14.56   10.41
   6  -4 -24   -2.97    7.77
   6   4 -24   19.01   11.64
  -6   4  24   10.83    9.08
   6  -4 -23    7.42    9.13
   6  -4 -23    4.61    7.44
   6   4 -23   14.56   10.91
  -6   4  23  -10.89    8.75
   6  -4 -22   16.04   10.76
   6  -4 -22  -14.37   12.04
   6   4 -22   34.63   13.33
  -6   4  22   -2.67    7.86
   6  -4 -21   11.73    9.53
   6  -4 -21   -2.70    9.48
  -6   4  21    4.46    8.05
   6  -4 -20   18.33    9.78
  -6   4  20   36.50   11.72
   6  -4 -19   38.99   12.38
   6  -4 -19   47.73   13.59
  -6   4  19   42.59   12.59
   6  -4 -18  119.08   18.97
   6  -4 -18   78.40   14.89
  -6   4  18  104.47   18.28
   6  -4 -17   31.90    9.40
   6  -4 -17   66.54   14.99
  -6   4  17   45.69   12.39
   6  -4 -16  -11.57   10.90
   6  -4 -16   -2.59    7.60
  -6   4  16   -0.66    7.96
   6  -4 -15   17.63   12.45
  -6   4  15   -0.23    7.51
   6  -4 -14   42.40   10.35
  -6   4  14   50.32   13.44
   6  -4 -13   49.58   11.31
  -6   4  13   57.72   13.51
   6   4 -13   66.60   11.92
   6  -4 -13   56.82   11.53
   6  -4 -12   12.79    8.83
   6   4 -12   19.77    7.68
   6  -4 -12   19.63    8.20
  -6   4  12   20.60    9.63
   6  -4 -11   33.25    9.18
   6  -4 -11   58.53   12.35
   6   4 -11   40.63    9.09
  -6   4  11   41.04   11.40
   6  -4 -10   49.10   10.34
   6   4 -10   56.73   10.63
  -6   4  10   69.74   13.39
   6  -4 -10   73.54   13.43
   6  -4  -9   54.62   10.69
   6   4  -9   56.47   10.07
   6  -4  -9   60.11   11.73
  -6   4   9   35.02    9.95
   6  -4  -8   62.31   11.37
   6  -4  -8   69.12   12.72
   6   4  -8   58.34    9.77
  -6   4   8   67.09   12.51
   6  -4  -7   50.02   10.27
   6  -4  -7   43.78    9.92
  -6   4   7   45.35   11.32
   6   4  -7   41.71    8.44
   6   4  -6    9.09    3.71
   6  -4  -6    2.37    6.11
  -6   4   6    9.04    7.07
   6  -4  -6    6.19    4.84
   6   4  -6    9.20    5.20
   6   4  -5    7.93    3.31
   6  -4  -5    4.71    6.01
  -6   4   5   10.61    7.03
   6  -4  -5    8.05    5.43
   6   4  -5    9.61    5.03
   6   4  -4  232.09   12.38
   6  -4  -4  247.76   21.13
   6  -4  -4  253.87   16.83
   6   4  -4  246.81   16.10
  -6   4   4  234.48   19.99
   6   4  -3    0.59    3.37
   6  -4  -3    0.82    4.86
   6  -4  -3    1.51    5.23
   6   4  -3    1.49    3.26
  -6   4   3  -14.06    6.93
   6   4  -2  308.43   16.22
   6  -4  -2  359.50   18.99
   6  -4  -2  365.52   24.60
  -6   4   2  348.02   23.41
   6   4  -2  342.79   16.84
   6   4  -1    6.85    3.88
   6  -4  -1   18.18    5.66
   6   4  -1   22.15    4.79
   6  -4  -1   24.13    7.75
  -6   4   1   16.23    6.06
   6   4   0   -6.59    4.95
   6  -4   0    5.14    4.71
  -6   4   0    2.39    6.50
   6  -4   0   -1.05    4.35
   6   4   0   -1.88    2.96
   6   4   1    0.34    5.46
   6   4   1    8.44    4.57
   6  -4   1   14.29    4.89
   6   4   1   13.75    2.96
  -6   4  -1   15.16    6.81
   6  -4   1   11.87    5.92
   6   4   2   -6.79    6.81
   6   4   2   -4.85    5.64
   6  -4   2    2.17    3.75
   6  -4   2    1.58    4.82
  -6   4  -2    2.69    4.86
   6   4   2   -0.47    1.26
   6   4   3   -3.96    6.01
   6  -4   3    6.68    3.57
   6   4   3    4.32    5.46
  -6   4  -3   -2.89    5.50
   6   4   4  179.36   15.98
  -6   4  -4  185.48   18.04
   6  -4   4  188.16    7.97
   6   4   4  186.15   17.89
   6   4   5  198.24   17.24
   6   4   5  200.89   18.74
  -6   4  -5  207.33   18.88
   6   4   6  360.86   23.32
  -6   4  -6  339.90   24.11
   6   4   6  355.29   24.67
  -6   4  -7  104.46   13.31
   6   4   7  100.46   13.39
   6   4   7  110.72   14.43
   6   4   8   -2.29    7.10
  -6   4  -8    2.30    5.39
   6   4   9   55.97   10.03
  -6   4  -9   69.67   11.62
  -6   4 -10    2.13    6.21
  -6   4 -11  102.44   15.00
  -6   4 -12  173.62   19.22
  -6  -4 -12  145.09    6.55
  -6  -4 -12  153.58    6.25
  -6   4 -13   -3.65    6.39
  -6  -4 -13    0.69    1.90
  -6  -4 -13    1.44    2.39
  -6   4 -14  166.31   19.67
  -6  -4 -14  155.27    8.82
  -6  -4 -14  168.74    9.88
  -6  -4 -15   89.25    7.38
  -6   4 -15  114.53   16.55
  -6  -4 -15  116.63    9.40
  -6  -4 -16   27.60    5.42
  -6   4 -16   31.32   10.18
  -6  -4 -16   20.68    4.44
  -6  -4 -17   -8.67    7.61
  -6  -4 -17    2.37    3.43
  -6  -4 -17    1.53    2.59
  -6   4 -17   -4.09    6.77
  -6  -4 -18   18.32    8.83
  -6   4 -18   17.39    8.40
  -6  -4 -18   16.32    4.45
  -6  -4 -19    5.84    6.89
  -6   4 -19    3.43    6.10
  -6  -4 -19    3.86    3.28
  -6   4 -20   68.55   15.02
  -6  -4 -20   69.40   14.52
  -6  -4 -20   66.33    8.78
  -6   4 -21    7.39    7.48
  -6  -4 -21    1.01    6.47
  -6  -4 -22   54.44   13.88
  -6   4 -22   57.43   14.57
  -6  -4 -23   19.72    9.23
  -6   4 -23   24.80   11.50
  -6  -4 -24   -8.49    8.65
  -6   4 -24    5.25    7.37
  -6  -4 -25   33.57   12.85
  -6   4 -25   34.32   12.77
   6   5 -27   13.16   10.23
   6  -5 -26  -17.25   11.33
   6   5 -26    9.17    8.97
   6  -5 -25  -21.16   11.49
   6  -5 -25    5.71    8.93
   6   5 -25   17.74   12.23
  -6   5  25   10.30    8.57
   6  -5 -24  -12.27   10.70
   6  -5 -24   -0.13    7.60
   6   5 -24   11.55   10.04
  -6   5  24    4.11    7.94
   6  -5 -23   -9.54   10.15
   6  -5 -23    7.11    8.94
   6   5 -23   14.35   11.64
  -6   5  23    6.24    7.52
   6  -5 -22   -2.63    9.07
   6  -5 -22   18.32   10.09
  -6   5  22    5.52    7.67
   6  -5 -21    6.53    8.66
   6  -5 -21   30.74   11.99
  -6   5  21   42.82   12.63
   6  -5 -20   53.70   15.57
   6  -5 -20   47.63   13.60
  -6   5  20   46.79   13.56
   6  -5 -19   76.50   17.01
   6  -5 -19   84.45   16.49
  -6   5  19   75.57   15.11
   6  -5 -18   10.90   10.22
   6  -5 -18   15.98   10.57
  -6   5  18    1.96    7.23
   6  -5 -17   37.19   12.42
   6  -5 -17   38.27   11.74
  -6   5  17   30.03   10.84
   6  -5 -16   30.28   11.95
   6  -5 -16   35.34   10.82
  -6   5  16   33.76   11.31
   6  -5 -15   27.21   11.56
   6  -5 -15   21.61   11.06
  -6   5  15    2.69    7.18
   6  -5 -14   39.43   13.35
   6  -5 -14   38.67   10.73
  -6   5  14   34.64   11.06
   6  -5 -13   11.76    9.72
  -6   5  13    4.79    7.27
   6  -5 -12   30.11    9.80
   6   5 -12    9.86    5.90
  -6   5  12   20.25    9.20
   6  -5 -11   10.91    7.87
   6   5 -11    4.90    4.54
  -6   5  11   -1.81    6.25
   6  -5 -10    9.39    8.80
   6  -5 -10   -1.36    5.55
  -6   5  10   -2.13    6.46
   6   5 -10    0.01    4.89
   6  -5  -9   98.90   14.36
   6  -5  -9   92.70   14.63
  -6   5   9   87.10   14.08
   6   5  -9   78.80   12.05
   6  -5  -8   22.10    8.87
  -6   5   8   17.32    9.07
   6  -5  -8   -3.65    6.51
   6   5  -8   15.63    6.39
   6  -5  -7   33.43    9.19
   6  -5  -7   12.17    6.19
  -6   5   7   18.31    9.51
   6   5  -7   20.42    7.14
   6  -5  -6  120.42   15.64
   6  -5  -6  131.91   14.05
   6   5  -6   97.70   11.75
  -6   5   6  100.40   14.41
   6  -5  -5  107.37   12.76
   6  -5  -5   91.17   13.49
   6   5  -5   86.93   10.56
  -6   5   5   88.58   13.65
   6  -5  -4   20.29    7.18
   6  -5  -4   11.50    6.23
   6   5  -4   11.22    4.81
  -6   5   4    7.51    6.43
   6  -5  -3  262.80   22.44
   6  -5  -3  254.20   16.49
  -6   5   3  243.73   21.22
   6   5  -3  250.62   15.19
   6   5  -2   21.72    6.85
   6  -5  -2   19.38    6.11
   6   5  -2    7.13    3.31
  -6   5   2    4.28    6.85
   6  -5  -2   15.28    6.80
   6   5  -1  169.95   14.25
   6  -5  -1  163.36   12.01
   6   5  -1  176.28   17.58
   6  -5  -1  161.30   17.72
  -6   5   1  155.45   17.17
   6   5  -1  168.22   10.23
   6   5   0    1.46    4.94
   6   5   0   10.49    5.97
   6  -5   0   10.30    4.27
   6  -5   0    4.11    4.79
   6   5   0    4.18    2.01
   6   5   1  107.56   12.23
   6   5   1  105.60   14.22
   6  -5   1  112.50    7.86
  -6   5  -1  118.68   15.33
   6   5   2   10.43    6.09
   6  -5   2    6.41    2.02
   6   5   2    8.22    6.00
  -6   5  -2   12.96    7.58
   6   5   3    0.59    4.69
   6   5   3    4.18    5.28
  -6   5  -3    6.31    6.39
   6   5   4   17.49    7.26
  -6   5  -4   13.59    6.80
   6   5   5   57.44   10.13
  -6   5  -5   55.69   11.50
   6   5   6    1.18    5.13
  -6   5  -6   -6.00    7.39
   6   5   7   32.40    9.32
  -6   5  -7   25.89    8.04
  -6   5  -8   34.30    9.05
  -6   5  -9   -8.09    7.52
  -6   5 -10   10.71    6.84
  -6   5 -11  110.41   15.87
  -6   5 -12   25.69    8.67
  -6   5 -13   78.25   14.62
  -6   5 -14   13.57    7.22
  -6   5 -15  108.17   16.87
  -6   5 -16   19.88    9.04
  -6   5 -17   82.59   15.99
  -6   5 -18   10.54    6.30
  -6   5 -19   -4.51    7.60
  -6  -5 -20   20.12    9.60
  -6   5 -20   26.60   10.98
  -6  -5 -21   37.18   11.71
  -6   5 -21   40.87   12.39
  -6  -5 -22   -3.52    7.01
  -6   5 -22    4.74    8.02
  -6  -5 -23   16.73   10.70
  -6   5 -23    2.64    6.44
  -6   6  25    7.21    7.76
   6  -6 -24   -0.79    8.27
  -6   6  24    3.39    6.56
   6  -6 -23  -11.33    9.64
   6   6 -23   19.24   12.65
   6  -6 -23   -1.74    7.98
  -6   6  23    0.54    7.31
   6  -6 -22   -1.16    8.60
   6  -6 -22   -0.48    7.14
  -6   6  22    1.71    6.82
   6  -6 -21   -9.71   11.38
   6  -6 -21    5.00    8.44
  -6   6  21   -2.21    7.52
   6  -6 -20    6.38    8.32
   6  -6 -20   -1.42    7.93
  -6   6  20    7.58    6.98
   6  -6 -19    5.99    8.37
   6  -6 -19   -2.66    7.31
  -6   6  19   -0.98    6.84
   6  -6 -18    3.37    9.63
   6  -6 -18    5.04    7.96
  -6   6  18   -3.05    6.99
   6  -6 -17    5.65    7.67
   6  -6 -17    8.53    6.91
  -6   6  17    1.82    5.88
   6  -6 -16   15.44    9.93
   6  -6 -16   14.43    9.10
  -6   6  16   13.58    8.49
   6  -6 -15   78.27   16.46
   6  -6 -15   72.05   14.73
  -6   6  15   68.56   14.04
   6  -6 -14   20.59   12.45
   6  -6 -14    2.12    5.98
  -6   6  14    2.66    6.16
   6  -6 -13   53.57   15.97
   6  -6 -13   38.66   10.53
  -6   6  13   35.58   10.98
   6  -6 -12   30.53    9.20
  -6   6  12   26.31    9.66
   6  -6 -11   15.13    7.51
  -6   6  11    5.36    6.46
   6   6 -11    2.36    4.77
   6  -6 -10   43.06   10.02
  -6   6  10   49.17   11.81
   6   6 -10   42.04    9.42
   6  -6  -9    4.15    5.74
  -6   6   9    1.43    5.34
   6   6  -9    1.86    4.15
   6  -6  -8   -0.14    4.81
  -6   6   8    8.55    7.90
   6   6  -8   -0.73    3.74
   6  -6  -7   -1.92    5.25
   6   6  -7   -4.82    4.64
  -6   6   7   -0.58    6.76
   6  -6  -6   15.95    5.57
  -6   6   6   27.76    9.88
   6   6  -6   24.17    6.18
   6  -6  -5   57.79    9.08
  -6   6   5   53.74   11.32
   6   6  -5   51.73    8.45
   6   6  -4   13.36    5.99
   6  -6  -4   16.30    5.39
  -6   6   4    6.09    5.75
   6   6  -4   15.87    5.03
   6  -6  -3    9.46    3.62
   6   6  -3   10.35    4.20
  -6   6   3    3.55    5.67
   6  -6  -2   23.69    4.92
   6   6  -2   29.86    4.96
  -6   6   2   24.61    8.14
   6  -6  -1    8.16    3.52
   6   6  -1   12.48    3.69
  -6   6   1   -1.82    6.74
   6  -6   0   36.97    5.08
  -6   6   0   43.90   11.39
   6  -6   1  168.87    7.65
  -6   6  -1  212.64   20.60
  -6   6  -2   32.95   10.76
  -6   6  -3  103.55   15.34
   6   6   4   12.44    7.53
  -6   6  -4    5.68    7.23
   6   6   5   15.59    7.84
  -6   6  -5   -2.14    6.92
  -6   6  -6    3.06    5.68
  -6   6  -7   -7.21    7.97
  -6   6  -8   12.43    7.01
  -6   6  -9   57.68   11.91
  -6   6 -10   -4.59    6.68
  -6   6 -11   20.74    8.57
  -6   6 -12    9.70    7.74
  -6   6 -13   85.85   15.75
  -6   6 -14    9.06    7.13
  -6   6 -15   40.38   11.53
  -6   6 -16   -0.52    5.64
  -6   6 -17   27.21   10.47
  -6   6 -18   17.75    8.70
  -6   6 -19   -1.93    7.52
  -6   6 -20    2.19    6.58
  -6   6 -21    5.41    8.00
   6  -7 -22    0.36    7.69
   6  -7 -21  -18.62   10.12
  -6   7  21   -3.07    6.10
   6  -7 -20   -8.82    8.41
  -6   7  20   -4.00    6.71
   6  -7 -19   -0.93    7.82
   6  -7 -19   -5.95    7.68
  -6   7  19    0.45    5.93
   6  -7 -18    3.48   10.32
   6  -7 -18    0.85    6.88
  -6   7  18   -1.52    5.95
   6  -7 -17    1.95    7.77
   6  -7 -17   -3.37    7.47
  -6   7  17   -1.44    5.76
   6  -7 -16   46.77   14.86
   6  -7 -16   35.74   11.04
  -6   7  16   44.22   11.92
   6  -7 -15   10.06   10.80
   6  -7 -15    0.88    6.21
  -6   7  15    9.53    7.94
   6  -7 -14   35.34   12.95
   6  -7 -14   32.07   10.43
  -6   7  14   40.19   11.04
   6  -7 -13   -1.43    9.14
   6  -7 -13   -3.59    5.78
  -6   7  13    4.54    6.11
   6  -7 -12   22.42   11.66
   6  -7 -12   18.85    7.64
  -6   7  12   19.44    8.55
   6  -7 -11   34.71   13.01
   6  -7 -11   14.05    5.51
  -6   7  11   17.90    8.16
   6  -7 -10    9.11    5.87
  -6   7  10    9.30    7.50
   6  -7  -9   14.85    5.93
  -6   7   9   14.25    7.53
   6  -7  -8   -1.23    5.33
  -6   7   8    5.30    7.51
   6  -7  -7   19.35    6.17
  -6   7   7   31.66   11.06
   6  -7  -6  145.41   14.49
  -6   7   6  174.81   20.46
   6  -7  -5    5.21    4.59
  -6   7   5    6.40    8.43
   6  -7  -4    4.32    4.28
  -6   7   4    5.28    6.29
   6  -7  -3   13.21    4.65
   6   7  -3   10.08    3.48
  -6   7   3   15.17    7.26
   6  -7  -2    0.68    2.84
  -6   7   2   -5.50    7.19
   6   7  -2    0.08    1.99
   6  -7  -1    6.94    3.22
   6   7  -1    3.79    1.47
  -6   7   0    9.14    6.30
  -6   7  -1    9.79    8.53
  -6   7  -2   95.68   15.42
  -6   7  -3   12.45    9.71
  -6   7  -4    8.97    7.24
  -6   7  -5    2.84    5.40
  -6   7  -6   -1.41    6.01
  -6   7  -7   -4.05    7.19
  -6   7  -8   21.36    8.70
  -6   7  -9    0.53    5.79
  -6   7 -10   18.98    8.53
  -6   7 -11  -10.54    8.15
  -6   7 -12   15.10    8.58
  -6   7 -13   22.86    8.85
  -6   7 -14    2.83    6.41
  -6   7 -15    7.89    6.70
  -6   7 -16   -3.71    5.67
  -6   7 -17    4.79    7.11
  -6   7 -18    0.24    6.91
   6  -8 -20    5.05    7.33
   6  -8 -19    0.02    6.11
   6  -8 -18   19.41    9.63
   6  -8 -17    5.72    8.15
   6  -8 -16    7.15    7.55
   6  -8 -15    4.93    7.23
  -6   8  15   -0.49    5.48
   6  -8 -14    4.63    6.59
   6  -8 -14    4.19    9.49
  -6   8  14    4.58    7.71
   6  -8 -13    1.00    5.95
   6  -8 -13    4.65    8.49
  -6   8  13    7.29    7.90
   6  -8 -12   16.49    7.79
   6  -8 -12   20.72   11.45
  -6   8  12    7.69    6.60
   6  -8 -11   15.74   11.35
   6  -8 -11    8.63    7.16
  -6   8  11   13.30    8.72
   6  -8 -10   21.91   11.15
   6  -8 -10   12.88    7.42
  -6   8  10   21.55    8.80
   6  -8  -9    6.96    9.44
   6  -8  -9    7.82    6.26
  -6   8   9   14.35    7.91
   6  -8  -8    8.48    6.23
  -6   8   8    6.31    6.39
  -6   8   7   15.36    8.03
  -6   8   6    8.32    7.64
  -6   8   5    0.50    5.78
  -6   8   4   44.80   11.53
  -6   8   3    5.50    7.87
  -6   8   2   48.18   12.02
  -6   8   1   -1.23    6.07
  -6   8   0   -5.45    7.95
  -6   8  -1  -10.61    8.71
  -6   8  -2    9.95    7.19
  -6   8  -3   16.77    8.43
  -6   8  -4    6.45    7.86
  -6   8  -5   -0.98    5.45
  -6   8  -6    0.07    6.08
  -6   8  -7   11.43    8.13
  -6   8  -8   -0.27    5.62
  -6   8  -9   17.54    9.73
  -6   8 -10    3.73    7.22
  -6   8 -11    0.65    5.81
  -6   8 -12    1.63    6.69
  -6   8 -13   -1.18    6.73
  -6   8 -14   17.35   10.83
  -6   8 -15    0.67    6.31
   6  -9  -9    1.24    8.46
   6  -9  -8    6.72    8.95
  -6   9   8    0.00    5.19
   6  -9  -7    7.90    9.94
  -6   9   7    6.38    6.38
   6  -9  -6   14.98   12.33
  -6   9   6    4.89    7.56
  -6   9   5   15.09    8.83
  -6   9   4    3.12    7.50
  -6   9   3   24.50   10.84
  -6   9   2    4.84    6.54
  -6   9   1   -6.68    6.78
  -6   9   0   -7.90    6.89
  -6   9  -1  -17.43    8.91
  -6   9  -2  -18.48    9.05
  -6   9  -3    0.95    5.55
  -6   9  -4    6.58    8.60
  -6   9  -5    5.20    7.73
  -6   9  -6    2.25    7.83
  -6   9  -7    8.43    9.15
  -6   9  -8    0.16    6.24
  -6   9  -9   -2.50    6.37
  -6   9 -10    0.01    6.31
  -6   9 -11    4.59    7.10
   7   0 -30  -44.72   16.12
   7   0 -29   14.20    9.47
   7   0 -28  -21.71   12.14
   7   0 -27   71.19   17.79
   7   0 -26    0.58    8.09
   7   0 -25   52.99   15.54
   7   0 -24    2.93    8.97
   7   0 -23   20.74   12.08
   7   0 -22   -9.47    7.62
   7   0 -22    4.11   10.04
   7   0 -21   70.95   11.87
   7   0 -21  100.78   18.59
  -7   0  21  106.56   18.87
   7   0 -20   -6.67    7.50
  -7   0  20    1.95    7.24
   7   0 -19   79.61   12.31
  -7   0  19   96.54   18.35
   7   0 -18    1.66    6.55
  -7   0  18    7.64    9.20
   7   0 -17  158.54   16.50
  -7   0  17  180.68   22.86
   7   0 -16   12.06    8.64
  -7   0  16    0.89    7.91
  -7   0  15   -6.45    8.79
   7   0 -14   -1.10    5.73
  -7   0  14   -2.57    7.89
  -7   0  13 1209.86   50.45
   7   0 -13 1240.26   49.21
   7   0 -12   -1.73    6.32
  -7   0  12   -3.82    7.76
  -7   0  11 1272.97   47.89
  -7   0  10   -5.62    6.14
  -7   0   9   21.48    8.42
  -7   0   8   -3.48    5.83
  -7   0   7   22.80    7.99
  -7   0   6   -3.44    6.63
  -7   0   5   32.97    7.97
  -7   0   4   -1.98    4.96
   7   0  -4   -4.22    5.70
   7   0  -3 1844.73   48.74
  -7   0   3 1892.55   47.77
  -7   0   2   10.88    7.12
   7   0  -2    6.16    5.56
   7   0  -1  282.26   18.84
  -7   0   1  280.53   18.03
   7   0   0   -0.29    3.50
  -7   0   0    2.33    4.23
   7   0   1    0.53    3.68
  -7   0  -1   -2.63    5.65
  -7   0  -2   -6.59    5.52
   7   0   2   -2.80    4.60
   7   0   3    2.24    3.36
  -7   0  -3    5.05    4.91
   7   0   4   -0.04    3.42
  -7   0  -4    0.83    4.78
   7   0   5 1939.85   46.67
  -7   0  -5 1981.07   45.61
  -7   0  -6   -2.53    4.17
  -7   0  -7  883.39   31.41
  -7   0  -8   -2.02    5.30
  -7   0  -9  216.08   15.78
   7   0  10    2.52    5.23
  -7   0 -10   -1.97    4.16
   7   0  11   -5.08    5.03
  -7   0 -11   -1.27    4.07
   7   0  12   -6.73    7.19
  -7   0 -12   -2.33    4.27
  -7   0 -13  502.09   26.12
   7   0  13  497.23   27.04
   7   0  14    2.50    5.06
  -7   0 -14   -3.04    5.23
   7   0  15    0.06    4.81
  -7   0 -15    5.42    4.70
   7   0  16    1.34    5.03
  -7   0 -16   -2.95    5.76
   7   0  17  110.17   14.26
  -7   0 -17   92.59   13.27
  -7   0 -18   -5.13    5.66
  -7   0 -19    3.09    4.34
  -7   0 -20    1.39    4.67
  -7   0 -21   62.70   11.53
  -7   0 -22   -7.14    6.44
  -7   0 -23   54.89   11.83
  -7   0 -24   -7.28    6.87
  -7   0 -25   -1.94    5.69
  -7   0 -26   -6.94    7.88
  -7   0 -27   54.66   13.46
  -7   0 -28    4.36    7.00
  -7   0 -29   42.45   13.21
  -7   0 -30    0.90    6.02
   7   1 -30  -18.41   11.73
   7  -1 -29  -42.69   15.17
   7   1 -29   -4.51   10.79
   7   1 -28   -0.38    8.44
   7  -1 -28   -8.18   12.15
   7   1 -27    0.60    9.72
   7  -1 -27    1.70    8.60
   7   1 -26   28.59   12.45
   7  -1 -26   19.97   11.15
   7   1 -25   90.90   18.94
   7  -1 -25   57.93   15.52
   7  -1 -24   23.66    8.71
   7  -1 -24   34.10   12.65
   7  -1 -23   72.10   13.64
   7   1 -23  113.08   20.51
   7  -1 -23   92.11   18.56
  -7   1  23   89.02   18.09
   7  -1 -22    9.50    6.68
   7  -1 -22   23.59   11.87
  -7   1  22   23.13   11.15
   7  -1 -21    0.02    6.50
   7   1 -21   34.70   14.48
   7  -1 -21   10.35   10.74
  -7   1  21   12.92    9.30
   7  -1 -20    1.50    7.28
   7   1 -20   -2.17    5.87
   7  -1 -20    3.83    9.33
  -7   1  20    5.74    8.15
   7  -1 -19   -3.32    7.28
   7   1 -19   -3.70    6.42
   7  -1 -19    9.00   10.70
  -7   1  19   -1.62    8.51
   7   1 -18   76.32   10.23
   7  -1 -18   81.08   14.17
   7  -1 -18  111.03   20.16
  -7  -1  18  102.72   17.87
  -7   1  18   96.82   17.23
   7  -1 -17   36.14   11.51
   7   1 -17   37.17    8.17
  -7  -1  17   37.87   11.93
  -7   1  17   18.98   10.12
   7   1 -16   32.73    8.46
  -7   1  16   38.28   12.76
  -7  -1  16   29.06   10.79
   7   1 -15  287.92   18.68
  -7   1  15  300.85   27.25
  -7  -1  15  291.66   26.63
   7   1 -14  108.48   15.61
  -7  -1  14   93.55   15.89
  -7   1  14  108.95   16.62
   7  -1 -14  119.83   17.09
  -7  -1  13  212.46   21.24
  -7   1  13  188.03   21.89
   7  -1 -13  203.90   21.10
   7   1 -13  199.70   20.37
  -7   1  12   87.32   15.48
   7  -1 -12   98.94   15.18
  -7  -1  12   96.32   14.83
   7   1 -12   96.97   13.98
  -7   1  11  195.37   20.71
  -7  -1  11  221.09   21.25
   7   1 -11  194.40   19.10
   7   1 -10 1043.29   41.80
  -7  -1  10 1046.21   43.16
  -7   1  10 1048.82   43.79
  -7  -1   9  624.70   32.85
   7   1  -9  625.10   32.06
  -7   1   9  643.44   33.66
  -7   1   8  513.34   29.72
  -7  -1   8  526.20   28.68
   7   1  -8  550.55   28.79
  -7  -1   7   41.58    9.38
   7   1  -7   53.30   10.69
  -7   1   7   36.80    8.85
  -7   1   6  154.79   16.06
  -7  -1   6  170.73   16.18
   7   1  -6  175.37   16.02
  -7  -1   5    3.55    5.18
   7   1  -5    7.93    4.95
  -7   1   5   11.90    6.29
   7   1  -4  620.33   27.88
  -7   1   4  617.54   29.25
  -7  -1   4  638.28   28.76
   7   1  -3   86.51   10.99
  -7   1   3   91.64   12.14
  -7  -1   3   99.84   11.80
   7   1  -2  359.75   20.29
  -7   1   2  358.43   21.49
  -7  -1   2  375.59   21.12
  -7   1   1  319.05   19.89
   7   1  -1  329.26   19.36
  -7  -1   1  315.94   18.81
   7   1   0  186.21   14.43
  -7   1   0  175.80   14.69
  -7  -1   0  195.64   15.11
   7   1   1  380.71   19.75
  -7   1  -1  350.37   20.09
  -7  -1  -1  384.76   19.38
   7   1   2   51.70    7.29
  -7   1  -2   57.34    9.09
  -7  -1  -2   46.98    7.01
   7  -1   3  542.08   26.94
   7   1   3  540.07   22.62
  -7   1  -3  562.83   25.44
  -7  -1  -3  566.81   23.00
   7   1   4  272.47   16.15
   7  -1   4  281.45   19.05
  -7   1  -4  297.71   19.07
  -7  -1  -4  256.18   15.31
   7  -1   5  126.65   13.15
   7   1   5  118.19   10.94
  -7   1  -5  127.10   12.66
  -7  -1  -5  126.47   11.22
   7   1   6  241.00   18.07
  -7   1  -6  247.84   17.55
   7  -1   6  244.99   15.46
  -7  -1  -6  254.61   15.63
   7   1   7    7.13    4.65
   7  -1   7    2.07    2.32
  -7   1  -7    7.14    4.17
  -7  -1  -7   12.42    4.73
   7   1   8   58.85    9.83
  -7  -1  -8   59.33    8.24
  -7   1  -8   50.56    8.07
   7  -1   9    0.56    1.70
   7   1   9   11.91    5.61
  -7  -1  -9    6.34    3.69
  -7   1  -9    7.24    5.05
   7   1  10   12.73    6.12
  -7  -1 -10    5.05    3.58
  -7   1 -10   13.09    5.48
   7   1  11   10.64    5.84
  -7   1 -11    7.23    4.92
  -7  -1 -11    9.27    4.24
   7   1  12  112.02   13.32
  -7   1 -12  124.68   14.16
  -7  -1 -12  115.23   11.59
   7   1  13    9.20    4.76
  -7   1 -13   10.79    5.33
  -7  -1 -13   11.30    5.10
  -7   1 -14   90.46   12.97
  -7  -1 -14   80.28   10.28
   7  -1  14   97.38   11.99
   7   1  14   97.12   13.43
  -7  -1 -15  129.27   13.52
   7  -1  15  130.64   14.62
  -7   1 -15  125.65   15.34
   7  -1  16    6.10    5.90
  -7  -1 -16   -0.81    4.99
  -7   1 -16    0.66    5.68
   7  -1  17  134.58   15.27
  -7   1 -17  115.60   15.40
  -7  -1 -17  109.09   13.29
   7  -1  18   -1.54    5.99
  -7  -1 -18    0.89    4.09
  -7   1 -18   -2.18    5.52
   7  -1  19   32.51    8.11
  -7   1 -19   38.97    9.81
  -7  -1 -19   39.15    8.79
  -7  -1 -19   28.14    8.89
  -7  -1 -20   60.23   11.89
  -7  -1 -20   67.14   11.16
  -7   1 -20   63.86   12.93
  -7  -1 -21   34.05    8.72
  -7   1 -21   30.10    9.39
  -7  -1 -21   38.18   10.42
  -7  -1 -22   28.04    9.35
  -7  -1 -23   -0.01    6.17
  -7  -1 -24   -1.29    6.70
  -7  -1 -25    1.31    5.52
  -7  -1 -26    1.26    5.64
  -7  -1 -27    2.74    5.94
  -7  -1 -28   -2.11    6.95
  -7  -1 -29   13.53    9.13
   7   2 -30    0.15    8.89
   7   2 -29   -3.57    9.71
   7  -2 -28  -17.16   13.78
   7   2 -28   -4.86    9.86
   7   2 -27    3.42    9.41
   7  -2 -26    5.69   10.23
   7   2 -26   22.80   12.02
   7  -2 -25  -16.99   10.12
   7   2 -25   12.00   11.27
   7  -2 -25   -5.78   10.51
   7  -2 -24   40.40   11.96
   7   2 -24   89.55   19.02
   7  -2 -24   52.24   14.74
  -7   2  24   81.18   17.30
   7  -2 -23   -6.27    7.90
   7  -2 -23    2.46    8.38
  -7   2  23    9.15    9.10
   7  -2 -22  143.65   19.88
   7   2 -22  197.27   25.40
   7  -2 -22  156.40   22.43
  -7   2  22  168.41   24.47
   7  -2 -21   24.25   10.71
   7  -2 -21   24.24   11.14
  -7   2  21   22.33   10.45
   7  -2 -20   17.61    9.42
   7  -2 -20   15.33   10.25
  -7   2  20   22.48   11.52
   7  -2 -19    7.13    7.92
   7  -2 -19    5.54    8.12
  -7   2  19    4.44    7.32
   7  -2 -18   68.64   13.68
   7  -2 -18   78.30   16.49
  -7   2  18   69.62   15.17
   7  -2 -17   18.06   10.74
   7  -2 -17   14.09   10.99
  -7   2  17   -5.10    9.39
   7   2 -16   74.58    7.54
   7  -2 -16  102.36   18.53
  -7   2  16   69.62   15.63
   7   2 -15   31.07    5.47
  -7   2  15   26.00   10.42
   7   2 -14   16.64    5.32
   7  -2 -14   45.00   15.42
  -7  -2  14   13.84    8.81
  -7   2  14   18.42    9.88
   7   2 -14   21.57    8.56
   7  -2 -13  173.32   22.79
   7   2 -13  154.10   17.40
  -7  -2  13  141.56   18.34
   7  -2 -13  144.13   19.07
  -7   2  13  138.45   18.59
  -7   2  12   44.70   12.41
   7  -2 -12   50.60   11.77
  -7  -2  12   57.12   12.51
   7   2 -12   61.75   11.36
   7   2 -11   80.85   13.09
  -7  -2  11   99.98   14.67
   7  -2 -11   85.11   14.18
  -7   2  11   84.51   14.68
  -7  -2  10    4.34    6.33
   7   2 -10    5.30    5.72
  -7   2  10    7.54    7.89
   7  -2 -10    4.00    5.80
   7   2  -9    2.51    4.87
  -7   2   9    3.70    6.78
  -7  -2   9    0.62    6.29
  -7  -2   8 1022.46   39.63
   7   2  -8 1032.76   38.75
  -7   2   8 1037.09   42.17
   7   2  -7    4.82    4.61
  -7   2   7    5.44    6.33
  -7  -2   7    7.73    6.11
  -7  -2   6  964.16   36.45
  -7   2   6  989.08   39.19
   7   2  -6  957.92   36.12
  -7   2   5  149.90   16.23
  -7  -2   5  116.96   13.87
   7   2  -5  153.31   14.55
  -7   2   4   53.49    9.93
   7   2  -4   52.20    8.70
  -7  -2   4   40.56    8.79
  -7  -2   3  131.66   12.96
  -7   2   3  127.64   14.29
   7   2  -3  129.13   12.53
  -7   2   2  154.02   14.99
  -7  -2   2  155.46   13.64
   7   2  -2  147.87   12.51
   7   2  -1   52.60    7.24
  -7   2   1   56.27    9.26
  -7  -2   1   61.73    8.75
   7   2   0  217.78   14.23
  -7   2   0  206.73   16.10
  -7  -2   0  199.56   14.58
  -7   2  -1   35.17    9.38
   7   2   1   26.65    5.49
  -7  -2  -1   22.76    5.87
   7   2   2  527.64   20.76
  -7   2  -2  536.68   26.25
  -7  -2  -2  479.32   20.63
   7   2   3   95.94    8.90
  -7   2  -3  105.20   12.28
  -7  -2  -3  110.51    9.96
   7   2   4   92.22    8.36
  -7   2  -4   90.00   11.64
  -7  -2  -4   81.81    8.60
  -7   2  -5    1.70    4.61
  -7  -2  -5   -0.37    3.44
   7  -2   6   10.55    3.86
  -7  -2  -6    4.30    3.37
  -7   2  -6    8.10    4.98
   7   2   7   43.46    8.86
   7  -2   7   34.68    6.05
  -7  -2  -7   42.03    6.53
  -7   2  -7   29.15    7.05
   7  -2   8  102.45    9.54
   7   2   8  100.56   13.34
  -7   2  -8   84.83   12.26
  -7  -2  -8   98.04    9.43
   7  -2   9   47.76    7.25
   7   2   9   48.73   10.01
  -7   2  -9   50.14    8.89
  -7  -2  -9   46.06    6.61
   7  -2  10  227.89   14.69
   7   2  10  259.94   20.74
  -7   2 -10  246.00   19.37
  -7  -2 -10  230.30   14.53
   7   2  11   47.15    8.87
   7  -2  11   39.69    6.57
  -7  -2 -11   39.03    6.14
  -7   2 -11   41.47    9.00
   7   2  12   84.89   12.47
  -7   2 -12   83.76   12.02
  -7  -2 -12   80.87    8.86
   7  -2  13    0.09    1.79
  -7  -2 -13    3.40    3.31
  -7   2 -14    1.46    5.76
  -7  -2 -14    3.05    3.75
  -7   2 -15  100.87   14.58
  -7  -2 -15   90.65   10.52
  -7  -2 -16   90.14   10.69
  -7   2 -16   90.74   14.24
   7  -2  17   16.91    5.93
  -7   2 -17   17.42    7.86
  -7  -2 -17   16.57    5.97
   7  -2  18  225.72   19.35
  -7   2 -18  173.15   20.24
  -7  -2 -18  188.97   16.46
  -7  -2 -19   -2.49    7.17
   7  -2  19   -3.37    6.25
  -7   2 -19  -10.54    7.02
  -7  -2 -19    1.64    3.56
   7  -2  20  132.20   15.68
  -7  -2 -20  100.55   15.68
  -7   2 -20  102.57   16.52
  -7  -2 -20   98.14   13.32
  -7   2 -21   -2.52    5.42
  -7  -2 -21   -3.40    4.63
  -7  -2 -21    0.39    5.84
  -7   2 -22   -3.11    5.62
  -7  -2 -22   -7.58    7.92
  -7  -2 -22   -1.32    4.09
  -7  -2 -23    6.30    6.51
  -7  -2 -23    4.10    4.72
  -7   2 -23    3.93    5.84
  -7  -2 -24    8.38    5.46
  -7  -2 -24   11.02    7.84
  -7   2 -24   16.38    8.98
  -7  -2 -25    0.39    3.93
  -7   2 -25   -3.34    7.05
  -7  -2 -25   -5.05    8.40
  -7  -2 -26   -5.56    5.29
  -7   2 -26    2.56    5.94
  -7  -2 -26   -6.44    8.99
  -7  -2 -27   -3.55    5.22
  -7   2 -27   -2.06    6.74
  -7  -2 -27   -6.38    8.01
  -7  -2 -28    0.01    6.48
   7   3 -30    0.01    9.03
   7   3 -29    5.82    9.07
   7   3 -28    4.16    8.40
   7  -3 -27   22.39   11.65
   7   3 -27   10.97   10.16
   7  -3 -26   -8.64    7.91
   7  -3 -26   -4.82    9.90
   7   3 -26   19.63   11.94
   7  -3 -25  -14.38   12.84
   7  -3 -25   -2.41    9.36
   7   3 -25   29.84   13.81
  -7   3  25   17.89   10.86
   7  -3 -24    1.72    9.98
   7  -3 -24   14.32    9.13
  -7   3  24   29.19   12.18
   7  -3 -23   46.78   13.56
   7  -3 -23   64.94   14.82
  -7   3  23   83.19   17.79
   7  -3 -22   -3.22    8.74
   7  -3 -22  -11.12   12.09
  -7   3  22   21.32   10.93
   7  -3 -21   -0.63    8.42
   7  -3 -21  -10.51   10.46
  -7   3  21   14.06    9.82
   7  -3 -20   33.28   11.50
   7  -3 -20   15.44    8.56
  -7   3  20   40.90   12.90
   7  -3 -19    7.59    8.21
   7  -3 -19   -6.59   10.07
  -7   3  19    7.27    7.96
   7  -3 -18    1.72    8.33
   7  -3 -18  -10.39   10.29
  -7   3  18   -9.63    8.93
   7  -3 -17   31.42   11.38
   7  -3 -17   28.72   11.10
  -7   3  17   12.38    8.78
   7  -3 -16   71.35   14.97
  -7   3  16   66.57   14.32
   7  -3 -15   99.24   16.93
  -7   3  15   97.19   17.51
   7  -3 -14  155.57   21.53
  -7   3  14  149.45   19.74
   7   3 -14  154.41   18.21
   7  -3 -13   92.99   17.29
  -7   3  13   67.03   14.68
   7   3 -13   68.62   12.13
   7  -3 -12   11.94   11.11
  -7   3  12    7.46    7.98
   7  -3 -12    0.63    5.74
   7   3 -12    2.62    5.36
   7  -3 -11    8.74    7.60
  -7   3  11   20.46    9.90
   7   3 -11   25.52    8.53
   7  -3 -10  412.42   29.45
   7   3 -10  397.28   25.80
   7  -3 -10  382.67   28.83
  -7   3  10  390.74   27.83
   7  -3  -9  149.54   19.22
   7   3  -9  115.60   14.92
   7  -3  -9  111.42   15.96
  -7   3   9   93.17   14.87
   7  -3  -8  414.58   27.45
   7  -3  -8  349.24   27.00
  -7  -3   8  324.48   22.71
  -7   3   8  346.20   25.40
   7   3  -8  334.85   22.91
  -7  -3   7  124.07   14.83
  -7   3   7  136.79   17.22
   7  -3  -7  128.59   16.92
   7   3  -7   97.59   12.26
   7   3  -6    5.71    4.76
   7  -3  -6    6.17    6.26
  -7   3   6   19.81    8.74
  -7  -3   6   13.12    6.77
  -7   3   5   53.69   10.85
   7  -3  -5   53.22   11.25
   7   3  -5   44.92    8.31
  -7  -3   5   45.84    9.07
  -7   3   4   14.96    6.87
  -7  -3   4   16.75    5.93
   7  -3  -4   19.76    8.03
   7   3  -4   21.95    6.53
   7   3  -3   14.20    5.50
  -7  -3   3    7.11    4.53
  -7   3   3    4.64    5.66
  -7  -3   2    7.01    4.48
  -7   3   2    6.06    5.55
   7   3  -2    6.82    3.79
  -7  -3   1   33.94    6.32
  -7   3   1   27.36    6.73
   7   3  -1   32.23    5.61
   7   3   0  128.38   10.45
  -7  -3   0  126.02   10.73
  -7   3   0  135.44   15.10
  -7   3  -1  245.85   19.24
   7   3   1  197.32   12.33
  -7  -3  -1  210.13   13.05
  -7  -3  -2   10.54    3.83
   7   3   2    8.32    2.86
  -7   3  -2   13.30    6.76
   7   3   3  202.22   10.76
  -7  -3  -3  197.10   11.46
  -7   3  -3  220.14   18.61
  -7   3  -4  241.28   19.43
  -7  -3  -4  223.45   11.84
   7   3   5   32.03    8.63
  -7  -3  -5   31.67    4.68
  -7   3  -5   34.43    8.15
   7   3   6  269.25   21.32
   7  -3   6  233.93   12.34
  -7   3  -6  256.47   20.44
  -7  -3  -6  242.31   12.04
   7  -3   7   85.74    7.55
  -7   3  -7   82.06   11.57
   7   3   7   98.88   13.40
  -7  -3  -7   88.70    7.56
  -7   3  -8   88.08   12.22
   7  -3   8   82.76    7.66
   7   3   8   89.39   13.39
  -7  -3  -8   85.42    7.31
  -7   3  -9  349.08   24.39
   7  -3   9  339.42   14.99
  -7  -3  -9  329.62   14.15
   7  -3  10   13.40    3.96
  -7   3 -10    7.72    5.82
  -7  -3 -10   20.71    4.88
   7  -3  11   23.85    5.12
  -7   3 -11   20.14    7.64
  -7  -3 -11   25.06    5.01
   7  -3  12    5.49    4.49
  -7  -3 -12    2.44    2.93
  -7   3 -12   -1.86    6.17
   7  -3  13   29.86    5.13
  -7   3 -13   29.67    8.71
  -7  -3 -13   25.25    5.29
   7  -3  14   17.21    4.51
  -7   3 -14   21.87    8.07
  -7  -3 -14   22.06    4.76
   7  -3  15   20.00    4.82
  -7   3 -15   22.10    8.39
  -7  -3 -15   19.62    5.11
   7  -3  16    5.45    3.14
  -7  -3 -16    4.22    3.23
  -7   3 -16   -1.64    5.96
  -7  -3 -17  127.68   12.00
  -7   3 -17  138.78   18.47
  -7  -3 -18    1.35    3.00
  -7   3 -18   -1.02    6.29
  -7  -3 -19   26.62    6.30
  -7   3 -19   30.66   10.64
  -7  -3 -20   49.75    8.42
  -7   3 -20   60.80   13.48
  -7  -3 -21   -1.27    6.24
  -7   3 -21   -0.72    6.25
  -7  -3 -21   -2.62    3.86
  -7  -3 -22   34.51   11.17
  -7   3 -22   42.13   12.04
  -7  -3 -22   31.94    7.50
  -7  -3 -23   29.11   10.28
  -7   3 -23   28.43   11.18
  -7  -3 -23   30.95    7.68
  -7  -3 -24   -5.97    8.81
  -7   3 -24   -0.07    6.18
  -7  -3 -25   30.07   11.13
  -7   3 -25   34.97   12.36
  -7  -3 -26   -2.43    7.27
  -7   3 -26   -1.74    7.37
   7   4 -30   -3.40    8.70
   7   4 -29   13.85   10.60
   7   4 -28   10.09   11.75
   7  -4 -27  -19.90   11.38
   7   4 -27   17.01   12.49
   7  -4 -26   11.01   10.30
   7   4 -26    8.86   11.08
  -7   4  26    2.38    7.31
   7  -4 -25   19.80   10.83
   7  -4 -25    6.47    8.33
   7   4 -25   37.19   14.48
  -7   4  25   13.02   10.28
   7  -4 -24    2.45    8.05
   7  -4 -24  -18.47   10.64
  -7   4  24   -1.55    7.07
   7  -4 -23   20.78   11.14
   7  -4 -23   -1.08    7.88
  -7   4  23    3.10    7.90
   7  -4 -22   -3.92    9.16
   7  -4 -22   -1.20    8.10
  -7   4  22    0.36    7.26
   7  -4 -21   -0.10    9.15
   7  -4 -21   16.61   10.98
  -7   4  21   14.85    9.51
   7  -4 -20   -6.17   10.13
   7  -4 -20   18.09   11.55
  -7   4  20   17.84   10.64
   7  -4 -19  -14.00   11.38
   7  -4 -19   19.86   10.68
  -7   4  19   14.75    9.31
   7  -4 -18   13.43    9.87
  -7   4  18   -0.86    6.97
   7  -4 -17  144.29   21.15
   7  -4 -17  137.33   19.82
  -7   4  17  120.39   18.83
   7  -4 -16   -7.16   10.03
  -7   4  16   -1.12    7.19
   7  -4 -15   26.35   10.43
  -7   4  15   47.11   13.20
   7  -4 -14  192.78   21.61
  -7   4  14  196.54   23.37
   7  -4 -13   80.69   14.68
  -7   4  13   79.37   15.89
   7   4 -13   81.95   13.44
   7  -4 -12   10.29    7.70
   7   4 -12   32.31    9.12
  -7   4  12   19.98    9.64
   7  -4 -11   20.55    9.23
   7   4 -11   35.09    8.97
  -7   4  11   26.28   10.64
   7  -4 -10    5.05    7.71
   7   4 -10    0.87    5.18
   7  -4 -10    1.81    5.72
  -7   4  10   -3.63    7.14
   7  -4  -9   16.21    8.67
  -7   4   9   12.73    8.40
   7  -4  -9   24.89    9.41
   7   4  -9   14.68    5.76
   7   4  -8   19.65    3.38
   7  -4  -8   15.51    7.88
  -7   4   8   31.37   10.46
   7  -4  -8   27.37    9.34
   7   4  -8   19.12    6.62
   7   4  -7    8.74    2.57
   7  -4  -7   20.17    9.25
  -7   4   7   26.89   10.52
   7   4  -7   17.43    6.18
   7  -4  -7   16.42    7.50
   7   4  -6   -4.91    3.71
   7  -4  -6   12.59    8.32
  -7   4   6    8.46    7.85
   7  -4  -6    2.30    5.37
   7   4  -6    0.80    4.13
   7  -4  -5   43.66   10.16
   7  -4  -5   37.13    9.65
  -7   4   5   29.43    9.33
   7   4  -5   36.68    7.81
   7  -4  -4   68.18   11.80
   7  -4  -4   57.12   10.81
   7   4  -4   45.95    8.18
  -7   4   4   46.13   10.64
   7  -4  -3  194.55   16.63
   7  -4  -3  175.80   18.78
   7   4  -3  178.11   14.08
  -7   4   3  176.91   17.52
   7  -4  -2   26.60    8.45
   7   4  -2   12.60    4.53
   7  -4  -2   18.34    7.82
  -7   4   2    4.40    5.99
   7  -4  -1  310.86   24.25
   7  -4  -1  334.30   19.23
  -7   4   1  284.60   22.61
   7   4  -1  282.62   14.64
   7  -4   0   50.31    9.42
   7  -4   0   34.37    8.53
  -7   4   0   45.85   10.94
   7   4   0   34.47    5.29
   7   4   1    4.19    5.72
   7  -4   1    1.74    4.76
   7   4   1    9.78    2.62
  -7   4  -1   11.98    7.29
   7   4   2   14.02    6.43
   7   4   2   17.85    3.03
   7  -4   2   12.64    5.88
  -7   4  -2   16.74    7.54
   7   4   3  264.70   22.09
  -7   4  -3  257.59   21.73
   7   4   4   11.66    7.33
  -7   4  -4    9.84    6.86
   7  -4   5  174.24    8.36
  -7   4  -5  172.70   18.17
   7  -4   6   64.04    4.71
  -7   4  -6   58.42   11.17
   7  -4   7   11.78    2.26
  -7   4  -7    6.03    5.78
   7  -4   8   18.33    2.63
  -7   4  -8   -6.89    7.36
   7  -4   9   22.64    2.65
  -7   4  -9   10.46    6.14
   7  -4  10  154.19    7.06
  -7   4 -10  151.52   18.27
   7  -4  11   65.07    5.30
  -7   4 -11   59.30   11.17
  -7   4 -12    1.25    5.57
  -7  -4 -12    0.92    1.62
  -7  -4 -12    0.85    1.52
  -7   4 -13  310.75   26.06
  -7  -4 -13  313.46   11.30
  -7  -4 -13  301.46   11.86
  -7   4 -14   -1.79    5.71
  -7  -4 -14    9.27    3.07
  -7  -4 -14    6.84    2.60
  -7   4 -15   -5.95    7.15
  -7  -4 -15    0.30    2.26
  -7  -4 -15    1.12    2.57
  -7   4 -16   10.76    7.05
  -7  -4 -16    6.78    3.29
  -7  -4 -17   22.86    5.12
  -7   4 -17   26.23    8.83
  -7   4 -18    7.06    7.11
  -7  -4 -18   -0.89    2.51
  -7   4 -19   19.00    9.13
  -7   4 -20    2.47    5.72
  -7   4 -21   54.01   13.84
  -7   4 -22   14.13    8.05
  -7   4 -23   19.50   10.26
  -7   4 -24   17.92    9.66
   7   5 -28    9.79   10.99
   7   5 -27    0.01    7.81
   7   5 -26   27.77   13.83
  -7   5  26   23.46   11.19
   7  -5 -25    0.36    9.08
   7  -5 -25    1.66    7.84
   7   5 -25   25.95   14.45
  -7   5  25    8.72    9.14
   7  -5 -24   -3.43    7.79
   7   5 -24   23.24   13.00
  -7   5  24    3.35    7.58
   7  -5 -23    4.01    7.75
   7  -5 -23    5.69    7.97
  -7   5  23    0.89    7.74
   7  -5 -22   -4.22    8.94
   7  -5 -22   13.18    9.86
  -7   5  22    4.44    7.32
   7  -5 -21   -0.06    7.10
   7  -5 -21    3.42    8.45
  -7   5  21   -7.99    8.37
   7  -5 -20   15.36   10.55
   7  -5 -20   30.36   11.92
  -7   5  20   15.59    9.09
   7  -5 -19   14.47   10.34
   7  -5 -19   33.48   12.36
  -7   5  19   16.30    9.68
   7  -5 -18  125.16   21.19
   7  -5 -18  110.67   18.64
  -7   5  18  103.33   17.79
   7  -5 -17    6.06    9.06
   7  -5 -17   19.02   10.08
  -7   5  17   11.55    9.92
   7  -5 -16   24.68   12.32
   7  -5 -16   31.56   11.32
  -7   5  16   20.60    9.61
   7  -5 -15   15.23    8.16
  -7   5  15   28.65   10.68
   7  -5 -14    6.52    7.86
  -7   5  14   24.80   10.14
   7  -5 -13    8.94    7.40
  -7   5  13   20.44    9.44
   7  -5 -12   -3.57   10.91
   7   5 -12    6.49    5.37
  -7   5  12    6.45    6.97
   7   5 -11   18.87    6.93
  -7   5  11    6.59    6.61
   7  -5 -10   80.70   12.50
   7   5 -10   97.14   13.63
  -7   5  10   83.12   15.26
   7  -5  -9   48.67   10.16
  -7   5   9   45.55   11.91
   7   5  -9   60.87   10.64
   7   5  -8    6.54    5.44
  -7   5   8   13.08    9.09
   7  -5  -7   25.04    6.25
  -7   5   7   39.91   11.34
   7   5  -7   29.85    7.47
   7  -5  -6  110.47   12.74
  -7   5   6  119.96   16.62
   7   5  -6  110.22   12.73
   7  -5  -5   -7.75    7.88
  -7   5   5    3.00    6.31
   7   5  -5    1.29    3.82
   7  -5  -4   73.89    9.84
   7   5  -4   85.51    9.68
  -7   5   4   86.19   13.46
   7   5  -4   83.64    9.95
   7  -5  -3   -5.76    6.76
   7   5  -3    5.75    4.89
   7   5  -3   10.41    5.45
  -7   5   3   -0.58    6.01
   7   5  -2  295.27   18.07
   7  -5  -2  330.04   18.86
  -7   5   2  337.04   25.32
   7   5  -2  314.50   16.01
   7  -5  -1   20.53    4.36
   7   5  -1   29.76    7.41
  -7   5   1   19.03    6.76
   7   5  -1   26.16    4.49
   7   5   0  137.33   13.36
   7  -5   0  131.82   10.50
   7   5   0  148.07    8.28
  -7   5   0  163.20   18.67
   7   5   1  159.40   14.75
   7   5   1  154.39    5.85
   7  -5   1  180.24   10.83
  -7   5  -1  177.17   19.84
   7  -5   2   11.21    3.73
   7   5   2   -1.51    4.62
  -7   5  -2   18.36    8.57
   7   5   3   -3.29    5.53
   7  -5   3    2.07    1.94
  -7   5  -3   -0.23    5.89
   7   5   4   34.20    8.76
  -7   5  -4   36.39    9.90
   7   5   5   -7.97    6.21
  -7   5  -5   -2.09    6.24
   7   5   6   34.30    8.79
  -7   5  -6   39.18    9.59
  -7   5  -7   -0.67    6.97
  -7   5  -8    1.75    5.49
  -7   5  -9   -2.43    6.40
  -7   5 -10  126.12   17.26
  -7   5 -11   32.94    9.78
  -7   5 -12  166.81   19.86
  -7   5 -13   44.80   11.85
  -7   5 -14   23.80    9.13
  -7   5 -15   56.21   13.32
  -7   5 -16   66.23   15.12
  -7   5 -17   19.50    9.29
  -7   5 -18   -4.36    6.21
  -7   5 -19    1.50    6.06
  -7   5 -20   11.52    7.84
  -7   5 -21   10.62    6.94
  -7   5 -22    8.87    5.93
  -7   6  26   10.65    8.43
  -7   6  25    7.36    9.76
   7   6 -24   34.01   14.40
  -7   6  24    5.63    8.02
   7  -6 -23    2.39    8.66
  -7   6  23    0.20    6.86
   7  -6 -22   -0.58    8.17
   7  -6 -22    3.90    7.78
  -7   6  22   11.25    8.98
   7  -6 -21   27.14   13.22
   7  -6 -21    8.96    9.55
  -7   6  21   21.81   10.52
   7  -6 -20    9.55   10.73
   7  -6 -20   10.32    9.63
  -7   6  20    6.19    7.32
   7  -6 -19   31.29   13.02
   7  -6 -19   16.89   10.98
  -7   6  19   14.64    8.89
   7  -6 -18    6.65    8.85
   7  -6 -18    4.63    7.73
  -7   6  18    0.28    8.03
   7  -6 -17   10.27    9.75
   7  -6 -17   13.63   10.62
  -7   6  17   10.59    7.92
   7  -6 -16   85.35   18.98
   7  -6 -16   72.97   15.28
  -7   6  16   71.51   14.77
   7  -6 -15    4.45   10.49
   7  -6 -15    8.73    8.59
  -7   6  15   -0.77    6.29
   7  -6 -14   29.05   10.49
  -7   6  14   29.52   10.21
   7  -6 -13   10.84    8.72
  -7   6  13    2.53    6.16
   7  -6 -12   -1.52    5.69
  -7   6  12    3.95    6.91
   7  -6 -11    5.30    6.66
  -7   6  11   -0.28    6.52
   7   6 -11   -0.16    4.17
   7  -6 -10    3.46    5.78
   7   6 -10    2.55    5.35
  -7   6  10    3.05    6.76
   7  -6  -9   -2.86    5.18
  -7   6   9   -3.20    6.41
   7   6  -9   -0.14    3.65
   7  -6  -8   19.81    7.74
   7   6  -8   21.18    6.72
  -7   6   8   32.85   10.13
   7  -6  -7   13.35    6.82
  -7   6   7   23.95   10.15
   7   6  -7   12.32    5.08
   7  -6  -6  112.28   13.38
   7   6  -6  114.54   12.60
  -7   6   6  123.17   17.50
   7  -6  -5   97.52   11.99
  -7   6   5   92.46   15.12
   7   6  -5   95.83   11.04
   7  -6  -4   -0.89    3.82
   7   6  -4   -0.28    2.89
  -7   6   4   -0.45    5.53
   7  -6  -3    4.48    3.31
   7   6  -3   10.83    4.76
  -7   6   3    1.52    5.81
   7  -6  -2    1.40    3.09
   7   6  -2    3.38    2.65
   7  -6  -1   15.34    4.02
   7   6  -1   13.94    2.82
  -7   6   1    8.17    6.09
   7  -6   0   16.50    3.58
  -7   6   0   12.21    7.12
   7  -6   1   24.35    3.65
   7   6   1   29.75    8.61
  -7   6  -1   43.29   10.71
   7   6   2  164.76   16.66
  -7   6  -2  172.94   20.09
   7   6   3    9.44    6.19
  -7   6  -3   18.98    9.65
   7   6   4    7.10    5.88
  -7   6  -4    2.29    5.67
  -7   6  -5   36.61   10.31
  -7   6  -6    9.66    7.12
  -7   6  -7    0.19    6.22
  -7   6  -8   73.09   13.36
  -7   6  -9   -4.96    5.78
  -7   6 -10   70.37   13.79
  -7   6 -11   -3.56    6.51
  -7   6 -12   17.22    8.01
  -7   6 -13   -9.54    8.46
  -7   6 -14    6.06    6.70
  -7   6 -15    1.80    6.80
  -7   6 -16   28.40   10.20
  -7   6 -17   15.83    8.45
  -7   6 -18   -1.42    5.66
  -7   6 -19  -11.27    9.08
  -7   7  22    4.95    6.91
   7  -7 -21   -7.86    8.48
  -7   7  21    0.13    6.19
   7  -7 -20    1.54    7.49
  -7   7  20    0.24    6.50
   7  -7 -19   -0.40    6.94
  -7   7  19    4.31    8.32
   7  -7 -18   11.19   11.50
   7  -7 -18    1.26    7.33
  -7   7  18    6.32    8.42
   7  -7 -17   28.39   14.17
   7  -7 -17   14.50    9.15
  -7   7  17   19.47    9.58
   7  -7 -16   14.88   11.03
   7  -7 -16   -5.67    8.49
  -7   7  16    4.59    8.16
   7  -7 -15   23.06   11.57
   7  -7 -15   11.12    6.96
  -7   7  15    9.78    7.79
   7  -7 -14    6.07    9.63
   7  -7 -14    3.69    5.61
  -7   7  14    6.77    6.95
   7  -7 -13    9.90    9.66
   7  -7 -13    1.35    5.71
  -7   7  13    0.80    6.24
   7  -7 -12   -9.06    6.90
  -7   7  12    3.81    6.41
   7  -7 -11   -2.49    6.06
  -7   7  11   -0.79    5.54
   7  -7 -10   -7.81    6.77
  -7   7  10    1.66    5.39
   7  -7  -9    5.93    5.23
  -7   7   9    2.91    5.81
   7  -7  -8   20.66    7.43
  -7   7   8   23.79    9.62
   7  -7  -7   97.21   12.47
  -7   7   7  124.06   18.35
   7  -7  -6    0.06    4.27
  -7   7   6    7.75    8.35
   7  -7  -5    2.77    4.01
  -7   7   5   12.80    8.31
   7  -7  -4   33.99    7.19
  -7   7   4   34.65   10.06
   7  -7  -3    6.19    4.26
  -7   7   3    4.42    7.25
   7  -7  -2   -0.54    2.86
  -7   7   2    3.56    5.87
  -7   7   1  -15.93    8.73
  -7   7   0   -7.67    8.41
  -7   7  -1   10.71    6.93
  -7   7  -2   24.73   10.07
  -7   7  -3   33.30   10.96
  -7   7  -4    8.06    7.37
  -7   7  -5    4.03    6.52
  -7   7  -6    2.36    6.09
  -7   7  -7   29.61   10.34
  -7   7  -8   -5.30    7.52
  -7   7  -9   32.88   11.17
  -7   7 -10   -6.77    7.86
  -7   7 -11   16.06    8.01
  -7   7 -12    0.89    7.12
  -7   7 -13    3.26    6.16
  -7   7 -14   11.72    7.36
  -7   7 -15   -4.81    8.00
  -7   7 -16  -10.68    8.29
   7  -8 -19    0.01    6.99
   7  -8 -18  -10.50    8.24
   7  -8 -17    0.00    6.54
   7  -8 -16  -12.68    8.24
  -7   8  16    9.10    7.64
   7  -8 -15   -3.39    6.43
  -7   8  15    0.02    5.79
   7  -8 -14    3.27    6.63
  -7   8  14    4.96    7.20
   7  -8 -13   -8.27    6.82
   7  -8 -13    5.33    9.00
  -7   8  13    9.02    7.56
   7  -8 -12    0.58    4.74
   7  -8 -12    8.04   11.30
  -7   8  12    1.10    5.32
   7  -8 -11    9.16    6.77
   7  -8 -11   13.18   11.09
  -7   8  11    6.80    7.58
  -7   8  10    7.44    6.77
  -7   8   9    2.42    5.58
  -7   8   8    0.98    5.32
  -7   8   7    5.36    6.67
  -7   8   6    0.77    5.47
  -7   8   5   20.19   10.00
  -7   8   4    3.87    6.03
  -7   8   3   55.80   13.31
  -7   8   2   -0.83    5.45
  -7   8   1    8.81    6.61
  -7   8   0  -14.92    9.26
  -7   8  -1   -9.24    8.18
  -7   8  -2   10.50    8.29
  -7   8  -3    5.44    7.70
  -7   8  -4    8.99    7.52
  -7   8  -5   -0.20    6.21
  -7   8  -6   -3.07    5.55
  -7   8  -7    3.35    6.39
  -7   8  -8   -1.44    6.63
  -7   8  -9   -4.41    6.84
  -7   8 -10   -0.49    6.41
  -7   8 -11   -1.21    6.66
  -7   8 -12   -2.04    6.45
  -7   8 -13   11.81   10.06
  -7   9   9   -6.24    6.81
  -7   9   8    2.75    6.02
  -7   9   7    0.03    7.12
  -7   9   6    8.86    9.42
  -7   9   5    3.42    7.12
  -7   9   4    7.64    9.19
  -7   9   3    4.00    7.36
  -7   9   2    6.10    8.36
  -7   9   1    0.43    6.40
  -7   9   0  -12.37    8.01
  -7   9  -1  -10.14    7.89
  -7   9  -2   -6.37    7.30
  -7   9  -3  -15.59    8.87
  -7   9  -4    1.92    6.96
  -7   9  -5    1.18    7.26
  -7   9  -6   14.37   10.65
  -7   9  -7    6.99    7.35
  -7   9  -8    7.83    7.60
   8   0 -29    6.43   10.43
   8   0 -28   18.58   12.84
   8   0 -27   12.21   11.49
   8   0 -26   79.38   18.48
   8   0 -25    6.92    9.29
   8   0 -24   15.29   11.80
   8   0 -23   -2.99    6.85
   8   0 -23   21.30   12.46
   8   0 -22   28.46    8.95
   8   0 -22   82.63   18.70
  -8   0  22   57.39   14.84
   8   0 -21   -5.29    6.26
  -8   0  21   -2.32    7.48
   8   0 -20   42.55   10.18
   8   0 -20   81.45   19.03
  -8   0  20   54.69   14.38
   8   0 -19    4.68    7.11
  -8   0  19    6.71    9.92
   8   0 -18    2.50    6.45
  -8   0  18   -3.57    8.39
  -8   0  17   -0.09    7.89
  -8   0  16  109.90   18.12
  -8   0  15    4.78    8.09
  -8   0  14  149.30   20.04
  -8   0  13   -1.59    8.74
   8   0 -13   11.22    8.03
  -8   0  12  196.17   21.06
   8   0 -12  233.02   22.28
  -8   0  11    3.08    8.20
   8   0 -11    9.65    8.20
  -8   0  10 1708.99   56.60
   8   0 -10 1742.31   58.06
  -8   0   9    6.48    8.00
   8   0  -9    4.03    6.12
  -8   0   8  292.37   23.09
   8   0  -8  282.93   22.71
  -8   0   7    3.17    5.89
   8   0  -7   -1.10    4.58
   8   0  -6 1561.19   50.85
  -8   0   6 1511.80   49.55
  -8   0   5   -4.21    6.37
   8   0  -5   -5.22    7.19
   8   0  -4  327.06   22.45
  -8   0   4  336.06   22.43
  -8   0   3   10.35    6.72
   8   0  -3    8.15    6.82
  -8   0   2    2.07    5.90
   8   0  -2    4.72    5.74
  -8   0   1    3.94    6.04
   8   0  -1    3.09    4.33
   8   0   0  119.59   13.53
  -8   0   0  119.79   13.18
   8   0   1   -1.83    4.73
  -8   0  -1   -3.99    4.74
   8   0   2   88.33   11.14
  -8   0  -2   80.54   10.84
   8   0   3   -0.85    4.04
  -8   0  -3   -4.10    5.62
   8   0   4  234.39   17.65
  -8   0  -4  242.12   17.46
   8   0   5    0.99    4.16
  -8   0  -5    3.86    5.00
  -8   0  -6  565.11   26.42
   8   0   7   -0.68    4.77
  -8   0  -7    4.42    4.86
  -8   0  -8   93.34   11.34
   8   0   8   93.26   11.81
   8   0   9   -5.30    4.95
  -8   0  -9   -6.70    5.43
   8   0  10   81.92   11.44
  -8   0 -10   66.55    9.56
   8   0  11    2.02    5.43
  -8   0 -11  -10.29    7.53
   8   0  12    3.88    5.74
  -8   0 -12    3.98    5.00
   8   0  13   -3.87    5.80
  -8   0 -13    2.21    4.73
  -8   0 -14  364.70   23.97
   8   0  14  397.70   25.78
   8   0  15   -5.63    6.30
  -8   0 -15   -2.61    5.30
  -8   0 -16    6.80    5.65
  -8   0 -17    1.38    4.26
  -8   0 -18    4.84    5.03
  -8   0 -19   -4.89    5.47
  -8   0 -20   44.55   11.12
  -8   0 -21   -1.86    4.93
  -8   0 -22   26.25    8.49
  -8   0 -23    1.41    4.44
  -8   0 -24    0.61    4.89
  -8   0 -25    1.71    5.96
  -8   0 -26   13.31    7.40
  -8   0 -27    0.01    5.31
  -8   0 -28   49.65   13.06
  -8   0 -29   -2.72    5.93
   8   1 -29    4.31   10.03
   8   1 -28   -3.54   10.19
   8  -1 -28   -4.51   10.97
   8   1 -27   43.02   16.21
   8  -1 -27   24.16   12.82
   8   1 -26    2.64   11.55
   8  -1 -26   -5.76    9.20
   8  -1 -25   23.31    9.16
   8   1 -25   61.72   17.89
   8  -1 -25   45.61   15.68
   8  -1 -24   20.04    8.91
   8   1 -24   43.56   16.08
   8  -1 -24   25.45   12.89
  -8   1  24   35.83   12.83
   8  -1 -23   43.47   11.69
   8   1 -23   96.63   21.28
   8  -1 -23   64.98   17.23
  -8   1  23   84.53   18.38
   8  -1 -22    5.32    6.34
   8   1 -22   42.15   15.91
   8  -1 -22   16.84   11.99
  -8   1  22   25.37   11.97
   8  -1 -21    3.86    7.40
   8   1 -21   -6.57    6.27
   8  -1 -21    9.63   11.63
  -8   1  21   -1.18    7.59
   8  -1 -20   29.97   10.50
   8   1 -20   24.56    6.41
   8  -1 -20   44.31   14.68
  -8   1  20   36.27   12.34
   8  -1 -19   23.85    9.35
   8   1 -19   12.44    5.68
  -8  -1  19    5.11    7.75
  -8   1  19   19.15   10.24
   8  -1 -18  116.69   17.27
   8   1 -18   99.71   12.83
   8  -1 -18  158.70   23.24
  -8  -1  18  115.03   19.29
  -8   1  18  103.77   18.20
   8   1 -17   20.29    7.81
  -8  -1  17   22.44   11.28
  -8   1  17   11.91   10.24
  -8   1  16   48.71   14.03
  -8  -1  16   51.73   14.49
  -8  -1  15    1.04    9.69
  -8   1  15    1.66    9.64
  -8   1  14  -11.98    9.15
  -8  -1  14   -0.11    7.59
  -8   1  13  317.58   27.83
   8   1 -13  318.74   25.26
  -8  -1  13  294.54   25.99
  -8   1  12  207.98   21.98
   8  -1 -12  233.06   22.90
   8   1 -12  213.90   20.80
  -8  -1  12  210.10   22.31
   8  -1 -11  315.59   25.76
  -8  -1  11  274.39   24.38
   8   1 -11  283.66   23.26
  -8   1  11  255.93   24.49
   8  -1 -10   17.79    8.18
   8   1 -10   17.21    8.46
  -8  -1  10   17.70    8.45
  -8   1  10   12.54    8.02
   8   1  -9    5.29    6.57
  -8  -1   9   -1.91    8.23
  -8   1   9    3.81    7.47
   8  -1  -9   -2.24    5.28
  -8   1   8  636.21   34.15
  -8  -1   8  616.33   33.32
   8   1  -8  661.67   33.52
   8   1  -7   94.16   12.90
  -8  -1   7   81.79   12.67
  -8   1   7   87.91   13.16
   8   1  -6   63.26   10.51
  -8   1   6   52.45   10.43
  -8  -1   6   63.29   10.91
  -8  -1   5  107.18   13.97
   8   1  -5  119.26   13.55
  -8   1   5  123.75   14.95
  -8  -1   4  722.29   32.54
   8   1  -4  749.69   32.56
  -8   1   4  686.85   32.95
  -8   1   3  184.89   17.18
   8   1  -3  175.47   15.15
  -8  -1   3  172.19   16.37
   8   1  -2   96.13   11.82
  -8   1   2   92.55   12.23
  -8  -1   2   78.82   11.16
   8   1  -1   62.37    9.63
   8  -1  -1   54.17    9.94
  -8  -1   1   53.07    9.60
  -8   1   1   49.35    9.17
   8  -1   0  260.26   20.21
   8   1   0  255.14   17.90
  -8   1   0  250.91   18.43
  -8  -1   0  252.49   18.34
   8  -1   1   38.90    8.07
   8   1   1   40.87    7.42
  -8   1  -1   30.47    6.81
  -8  -1  -1   40.25    8.06
   8   1   2  456.98   23.18
   8  -1   2  473.60   26.36
  -8   1  -2  476.57   24.75
  -8  -1  -2  453.24   22.48
   8  -1   3   64.16   10.08
   8   1   3   70.94    9.08
  -8   1  -3   78.69   11.19
  -8  -1  -3   59.71    8.66
   8  -1   4   89.02   11.96
   8   1   4   88.15    9.90
  -8  -1  -4   80.22    9.49
  -8   1  -4   98.07   12.67
   8   1   5  345.99   22.78
   8  -1   5  349.68   23.06
   8   1   5  346.52   19.38
  -8   1  -5  345.65   22.03
  -8  -1  -5  327.16   18.68
   8   1   6   62.87   10.55
  -8  -1  -6   76.31   10.12
  -8   1  -6   60.76   10.03
   8   1   7   68.91   11.23
  -8  -1  -7   62.35    9.28
  -8   1  -7   55.98    9.67
   8   1   8  124.67   14.10
  -8   1  -8  113.40   13.54
  -8  -1  -8  124.73   12.30
   8   1   9   11.77    6.05
  -8  -1  -9   12.44    4.69
  -8   1  -9    4.42    4.60
   8   1  10   16.37    7.31
  -8  -1 -10   10.39    4.91
  -8   1 -10    0.71    5.15
   8  -1  11    4.77    4.39
   8   1  11    9.55    6.95
  -8  -1 -11   -0.10    4.16
   8   1  12    4.29    5.53
   8  -1  12    4.92    5.27
  -8   1 -12   17.37    6.69
  -8  -1 -12   10.12    4.17
  -8   1 -13  316.79   23.49
  -8  -1 -13  316.43   20.58
   8  -1  13  341.00   21.76
   8  -1  14    5.04    4.67
  -8   1 -14    6.57    5.92
  -8  -1 -14    6.66    4.71
  -8   1 -15   60.89   11.38
   8  -1  15   72.01   11.85
  -8  -1 -15   55.46    9.27
  -8   1 -16  103.20   14.76
  -8  -1 -16  102.64   12.93
   8  -1  16  116.63   14.70
   8  -1  17   18.46    6.97
  -8   1 -17   14.82    6.95
  -8  -1 -17   15.78    6.75
  -8   1 -18  189.30   20.04
  -8  -1 -18  177.14   17.48
   8  -1  18  205.50   19.73
  -8   1 -19   31.91    9.26
  -8  -1 -19   28.88    7.95
  -8   1 -20   18.33    8.44
  -8  -1 -20   12.10    6.03
  -8   1 -21   45.21   10.79
  -8  -1 -21   37.06    9.34
  -8   1 -22    1.26    5.92
  -8  -1 -22    2.29    5.21
  -8   1 -23    3.85    5.71
  -8  -1 -23   -1.93    4.79
  -8   1 -24    0.74    5.09
  -8  -1 -24   -6.34    6.32
  -8   1 -25    3.06    5.92
  -8  -1 -25    7.68    6.72
  -8   1 -26    2.80    6.84
  -8  -1 -26   -7.07    5.99
  -8   1 -27    3.02    7.44
  -8  -1 -27   12.12    7.37
  -8   1 -28    0.90    5.83
  -8  -1 -28   -0.94    4.69
  -8  -1 -29    6.51    6.64
   8   2 -29    6.01    8.91
   8  -2 -28  -35.38   15.04
   8   2 -28    7.91   10.71
   8  -2 -27  -24.74   11.02
   8  -2 -27  -39.92   15.09
   8  -2 -26  -11.61    9.04
   8  -2 -26   -7.99   11.40
   8  -2 -25   39.77   11.94
   8   2 -25   89.31   19.58
   8  -2 -25   40.95   14.28
  -8   2  25   61.59   16.94
   8  -2 -24    0.42    7.18
   8  -2 -24  -13.12   10.07
  -8   2  24    8.59   10.54
   8  -2 -23   86.74   16.46
   8   2 -23  141.28   23.45
   8  -2 -23   86.43   17.90
  -8   2  23  125.98   22.04
   8  -2 -22    1.09    6.83
   8  -2 -22    2.64    8.16
  -8   2  22   13.23    9.95
   8  -2 -21   15.63    8.59
   8  -2 -21   12.78   10.10
  -8   2  21   15.55    9.88
   8  -2 -20   21.44    9.72
   8  -2 -20   19.56   12.33
  -8   2  20   21.92   10.43
   8  -2 -19    7.09    7.68
   8  -2 -19   18.50   12.06
  -8   2  19    7.34    8.78
   8   2 -18   59.02    7.65
   8  -2 -18   62.31   13.82
   8  -2 -18   87.85   18.71
  -8   2  18   63.93   14.88
   8   2 -17   12.66    4.60
  -8   2  17   11.96    8.74
   8   2 -16  121.69   10.96
   8  -2 -16  160.78   22.80
  -8   2  16  116.55   18.52
  -8  -2  16  136.65   18.84
   8   2 -15  126.93   11.66
   8  -2 -15  143.60   23.17
  -8   2  15  106.00   18.11
  -8  -2  15  129.67   17.58
  -8  -2  14   19.97    9.88
  -8   2  14   18.17    9.39
  -8   2  13   17.75    9.23
   8   2 -13   19.58    7.70
  -8  -2  13   17.21    8.95
  -8   2  12   -2.95    7.68
   8   2 -12    3.89    6.28
  -8  -2  12    0.76    7.01
  -8  -2  11   40.11   10.87
   8   2 -11   31.99    8.78
   8  -2 -11   24.06    9.10
  -8   2  11   33.04   12.14
   8   2 -10   -0.71    5.23
  -8  -2  10   -0.37    7.22
  -8   2  10   -0.20    8.07
   8  -2 -10   -0.17    6.02
   8  -2  -9  114.94   15.60
   8   2  -9  116.91   14.53
  -8  -2   9  112.52   15.58
  -8   2   9  109.96   16.31
  -8  -2   8   38.59   10.48
   8   2  -8   38.51    9.74
  -8   2   8   36.10   10.16
   8  -2  -8   26.03    8.25
   8  -2  -7  115.85   16.09
   8   2  -7  118.61   14.62
  -8  -2   7  102.73   14.11
  -8   2   7   87.99   14.10
   8   2  -6    6.54    5.54
  -8   2   6   16.95   10.08
  -8  -2   6  -10.18    7.45
  -8  -2   5  382.36   24.36
   8   2  -5  393.46   23.96
  -8   2   5  403.53   26.84
  -8  -2   4  236.91   19.02
   8   2  -4  236.52   17.71
  -8   2   4  255.05   20.83
  -8   2   3   56.68   10.66
  -8  -2   3   54.38    9.83
   8   2  -3   49.05    8.45
  -8  -2   2    1.11    4.32
   8   2  -2    4.84    3.75
  -8   2   2    6.46    5.66
  -8  -2   1  177.78   15.13
   8   2  -1  189.24   15.00
  -8   2   1  175.54   16.77
   8   2   0    5.29    3.87
  -8  -2   0    1.87    4.39
  -8   2   0   -2.20    6.63
   8   2   1  895.48   30.69
  -8   2  -1  850.01   35.36
  -8  -2  -1  954.41   31.50
  -8  -2  -2    8.92    5.64
   8   2   2   -1.81    3.70
   8  -2   3  170.37   17.49
   8   2   3  168.75   12.87
  -8   2  -3  173.09   16.67
  -8  -2  -3  172.98   13.85
   8   2   4   -2.65    6.57
  -8  -2  -4   -2.01    3.58
   8   2   4   -1.77    3.28
  -8   2  -4    2.64    6.26
   8  -2   4    1.89    4.40
   8   2   5   39.27    9.04
  -8   2  -5   38.67    8.89
  -8  -2  -5   38.74    6.52
   8   2   6   17.89    6.15
   8  -2   6   25.35    5.59
  -8   2  -6   32.31    8.24
  -8  -2  -6   15.83    4.54
   8   2   7   13.11    6.30
   8  -2   7   14.12    4.83
  -8   2  -7   10.42    5.91
  -8  -2  -7    7.92    3.63
   8  -2   8    0.78    2.31
   8   2   8    7.01    6.28
  -8   2  -8   -6.10    7.01
  -8  -2  -8    3.80    4.80
  -8   2  -9  427.67   26.53
   8   2   9  455.71   28.51
  -8  -2  -9  429.20   20.59
  -8   2 -10   37.88    8.24
  -8  -2 -10   40.34    7.42
  -8   2 -11   -2.91    7.22
  -8  -2 -11   11.30    4.98
  -8   2 -12    5.28    6.01
  -8  -2 -12   -0.85    3.93
  -8  -2 -13  105.86   11.46
  -8   2 -13  107.04   14.57
  -8  -2 -14   68.53    8.94
  -8   2 -14   76.61   12.78
   8  -2  15   62.62    9.96
  -8  -2 -15   49.65    8.17
  -8   2 -15   50.51   10.88
   8  -2  16   16.87    7.01
  -8   2 -16   15.74    7.50
  -8  -2 -16    6.89    3.69
  -8   2 -17  166.39   19.07
  -8  -2 -17  152.74   15.18
   8  -2  17  182.91   16.81
   8  -2  18   -4.89    6.72
  -8   2 -18   -4.61    6.07
  -8  -2 -18    3.65    3.85
  -8   2 -19  120.58   18.11
  -8  -2 -19  124.37   14.11
   8  -2  19  155.91   17.06
  -8   2 -20    3.44    5.43
  -8  -2 -20    1.30    3.52
  -8  -2 -21    1.98    3.68
  -8   2 -21    1.99    5.26
  -8   2 -22   10.41    7.18
  -8  -2 -22    8.23    4.92
  -8   2 -23   12.81    7.06
  -8  -2 -23    9.87    5.38
  -8   2 -24    7.88    6.02
  -8  -2 -24   -0.71    3.74
  -8   2 -25   49.80   13.73
  -8  -2 -25   38.50    9.60
  -8   2 -26   -2.75    6.39
  -8   2 -27   -4.66    6.80
   8   3 -29    2.30   11.41
   8   3 -28   17.06   13.67
   8  -3 -27   -7.17   12.72
   8  -3 -27    3.32    7.40
   8  -3 -26  -44.70   15.02
   8  -3 -26  -12.00    9.40
   8   3 -26   39.48   15.47
  -8   3  26    9.30    9.48
   8  -3 -25  -17.13   12.96
   8  -3 -25  -18.06   10.20
  -8   3  25   13.62   10.44
   8  -3 -24   12.06    9.29
   8  -3 -24   10.79    9.56
  -8   3  24   13.71    9.95
   8  -3 -23    2.77    8.49
   8  -3 -23    1.28    9.55
  -8   3  23    0.80    7.68
   8  -3 -22   37.71   12.71
   8  -3 -22   14.47    8.14
  -8   3  22   39.21   12.69
   8  -3 -21    9.08    9.20
   8  -3 -21    0.86    8.90
  -8   3  21   -5.69    8.33
   8  -3 -20   12.31    9.93
   8  -3 -20   -6.41    9.01
  -8   3  20    2.57    7.54
   8  -3 -19   10.21    8.88
   8  -3 -19   -5.66    9.36
  -8   3  19    5.15    8.22
   8  -3 -18   67.53   15.33
   8  -3 -18   57.61   14.27
  -8   3  18   45.35   13.22
   8  -3 -17   16.18   11.10
  -8   3  17    3.88    8.19
   8  -3 -16  121.20   19.85
  -8   3  16  114.41   18.90
   8  -3 -15   57.84   14.83
  -8   3  15   51.32   13.07
   8   3 -14   61.25    4.41
   8  -3 -14   93.66   18.65
  -8   3  14   68.85   15.22
   8  -3 -13   95.26   17.22
  -8   3  13   69.42   14.33
   8   3 -13   59.93   12.00
   8  -3 -12  337.26   29.91
   8   3 -12  339.03   25.75
  -8   3  12  307.39   27.80
   8  -3 -11  157.90   21.65
  -8   3  11  117.22   18.04
  -8  -3  11  107.54   15.72
   8   3 -11  102.92   14.85
  -8  -3  10   85.77   14.38
   8   3 -10   99.44   13.87
  -8   3  10  100.87   16.57
  -8  -3   9   40.55   11.19
   8   3  -9   36.40    8.83
  -8   3   9   40.56   11.10
   8  -3  -9   44.35   11.89
   8  -3  -8  160.27   20.11
  -8  -3   8  171.89   17.87
  -8   3   8  149.98   18.36
   8   3  -8  152.47   16.34
   8   3  -7    3.59    5.04
  -8   3   7   22.68   10.56
  -8  -3   7   -0.45    6.11
   8  -3  -7   12.69    8.39
   8  -3  -6  195.39   20.94
  -8   3   6  180.68   20.21
   8   3  -6  184.52   17.12
  -8  -3   6  191.23   17.59
   8  -3  -5  300.36   24.97
  -8   3   5  277.87   24.23
   8   3  -5  288.90   20.17
  -8  -3   5  274.83   19.46
  -8   3   4    5.17    5.55
   8   3  -4    4.82    4.72
   8  -3  -4    3.45    5.59
  -8  -3   4    4.25    5.23
   8  -3  -3  297.83   24.74
   8   3  -3  281.69   18.62
  -8   3   3  303.75   22.93
  -8  -3   3  298.97   19.74
  -8  -3   2   15.21    5.68
   8  -3  -2   10.14    5.34
   8   3  -2    9.77    4.19
  -8   3   2   10.71    6.28
   8  -3  -1  103.76   14.30
  -8   3   1   94.83   13.14
  -8  -3   1  106.90   11.10
   8   3  -1  100.13   10.66
   8  -3   0   86.07   13.35
  -8  -3   0   86.66    9.98
  -8   3   0   69.26   10.85
   8   3   0   87.76    9.62
   8   3   1  152.37   11.56
   8  -3   1  157.16   17.64
  -8   3  -1  171.59   17.40
  -8  -3  -1  142.47   11.91
   8  -3   2  137.78   16.54
   8   3   2  125.20   10.16
  -8  -3  -2  122.45   10.86
  -8   3  -2  144.29   16.08
   8   3   3   94.85    8.58
   8   3   3   82.27   12.77
   8  -3   3   98.80   13.75
  -8  -3  -3   88.37    8.99
  -8   3  -3   87.72   13.05
   8   3   4   -3.74    5.80
   8   3   4    2.22    2.40
   8  -3   4    2.77    5.10
  -8   3  -4    0.73    5.82
  -8  -3  -4   -0.25    3.23
   8   3   5   58.43   11.12
  -8   3  -5   55.18   10.46
  -8  -3  -5   45.20    6.60
   8  -3   6  167.38   12.11
  -8   3  -6  169.85   17.30
  -8  -3  -6  176.98   11.61
   8  -3   7  103.33    9.18
  -8   3  -7  105.27   14.42
  -8  -3  -7  113.97    9.61
   8  -3   8  433.32   18.27
  -8   3  -8  426.39   28.08
  -8  -3  -8  418.07   17.18
   8  -3   9   27.06    5.14
  -8   3  -9   20.21    7.02
  -8  -3  -9   24.05    4.67
   8  -3  10   20.37    4.28
  -8   3 -10   11.74    6.71
  -8  -3 -10   18.77    3.85
   8  -3  11  123.28   10.82
  -8   3 -11  110.63   14.96
  -8  -3 -11  128.82   10.69
   8  -3  12    6.86    3.72
  -8   3 -12   -2.00    6.82
  -8  -3 -12    7.62    4.11
   8  -3  13    5.19    4.15
  -8   3 -13   -1.50    5.17
  -8  -3 -13   -0.67    2.96
   8  -3  14   -0.32    3.00
  -8   3 -14   -4.79    6.37
  -8  -3 -14    3.06    3.02
   8  -3  15    0.73    1.67
  -8  -3 -15    8.44    3.57
  -8   3 -15   13.01    6.84
  -8  -3 -16   10.80    4.37
  -8   3 -16   11.34    5.82
  -8  -3 -17   -1.09    3.35
  -8   3 -17   -1.22    5.53
  -8  -3 -18   42.10    7.65
  -8   3 -18   53.03   12.60
  -8   3 -19    1.44    5.26
  -8  -3 -19   -0.10    3.30
  -8   3 -20   -4.98    5.99
  -8  -3 -20    1.53    3.24
  -8   3 -21   18.57    7.98
  -8  -3 -21    9.81    5.00
  -8   3 -22   16.58    9.31
  -8   3 -23    9.12    7.09
  -8   3 -24   26.44   10.94
  -8   3 -25    2.86    5.76
   8   4 -29   12.93   11.16
   8   4 -28   29.17   15.60
   8  -4 -27   -3.17    7.90
   8   4 -27   12.60   12.26
  -8   4  27   -2.15    7.20
   8  -4 -26    8.74    8.66
   8   4 -26   43.79   16.81
  -8   4  26   19.49   11.70
   8  -4 -25   11.31   11.04
   8  -4 -25  -12.94    9.66
   8   4 -25   22.12   14.35
  -8   4  25   -2.27    8.05
   8  -4 -24   -9.88    8.13
   8  -4 -24   -3.77    8.82
  -8   4  24    5.86    8.86
   8  -4 -23   -8.60   11.72
   8  -4 -23    3.50    7.94
  -8   4  23   10.18   10.25
   8  -4 -22  -19.38   13.92
   8  -4 -22    3.80    7.84
  -8   4  22   -4.99    7.42
   8  -4 -21  -14.19   12.22
   8  -4 -21    3.96    9.26
  -8   4  21   -0.03    6.81
   8  -4 -20   56.52   14.44
   8  -4 -20   75.66   16.79
  -8   4  20   82.63   17.45
   8  -4 -19   29.86   12.88
   8  -4 -19    7.38    8.16
  -8   4  19   10.91    8.74
   8  -4 -18   76.58   17.59
   8  -4 -18   60.51   14.43
  -8   4  18   76.64   16.60
   8  -4 -17    0.16    8.04
  -8   4  17   -1.87    6.56
   8  -4 -16  -12.70    9.86
  -8   4  16   -0.28    7.17
   8  -4 -15    0.54    8.33
  -8   4  15    4.50    7.57
   8  -4 -14   22.17   10.08
  -8   4  14   17.42    8.85
   8  -4 -13    6.57    7.68
  -8   4  13   20.99   10.25
   8  -4 -12   51.92   12.37
   8   4 -12   62.89   12.09
  -8   4  12   49.19   12.95
   8  -4 -11    4.07    8.70
  -8   4  11   -4.70    7.55
   8   4 -11    5.63    5.73
   8  -4 -10  240.46   24.40
  -8   4  10  208.06   22.69
   8   4 -10  220.09   20.32
   8   4  -9   61.34    4.86
   8  -4  -9  111.91   16.40
  -8   4   9   91.32   15.41
   8   4  -9   94.80   13.19
   8  -4  -8  104.60   15.53
  -8   4   8   89.53   15.17
   8   4  -8   74.14   11.60
   8  -4  -7   79.80   15.09
  -8   4   7   79.33   14.72
   8   4  -7   54.07   10.06
   8  -4  -6  243.30   22.04
  -8   4   6  205.51   21.02
   8   4  -6  185.78   16.70
   8  -4  -5   18.28   10.28
  -8   4   5    3.22    7.41
   8   4  -5   10.86    6.13
  -8   4   4   28.16    8.48
   8   4  -4   31.34    7.50
   8   4  -3    0.95    3.54
  -8   4   3    1.10    6.46
   8   4  -2   96.81   10.04
  -8   4   2  102.25   14.41
   8   4  -1   17.19    4.37
  -8   4   1    5.66    5.93
   8   4   0   10.02    3.78
  -8  -4   0   11.57    4.68
   8   4   1   -0.16    2.45
  -8   4  -1    7.49    7.37
  -8  -4  -1    2.79    3.50
   8   4   2    5.67    2.35
  -8  -4  -2    6.97    3.47
  -8   4  -2    5.96    6.36
  -8  -4  -3   17.51    3.95
  -8   4  -3   21.41    8.93
  -8   4  -4  282.09   23.40
  -8  -4  -4  256.51   10.60
   8  -4   5   20.98    3.97
  -8  -4  -5   22.08    2.99
  -8   4  -5   25.26    9.28
   8  -4   6  112.71    7.95
  -8   4  -6  108.01   15.89
  -8  -4  -6   84.00    5.00
   8  -4   7   79.08    6.49
  -8   4  -7   78.40   13.21
  -8  -4  -7   46.21    3.52
   8  -4   8    3.85    2.34
  -8   4  -8    0.63    7.36
   8  -4   9   44.91    5.07
  -8  -4  -9   32.90    3.15
  -8   4  -9   34.39    8.93
  -8  -4 -10   51.26    3.94
  -8  -4 -10   57.75    4.24
  -8   4 -10   72.45   12.19
   8  -4  11   -5.13    3.70
  -8  -4 -11    1.86    1.63
  -8   4 -11   -6.40    7.68
  -8  -4 -11   -1.62    1.87
  -8   4 -12  200.84   21.36
  -8  -4 -12  191.86    8.61
  -8  -4 -12  191.55    9.22
   8  -4  13    0.96    3.10
  -8  -4 -13    1.91    2.28
  -8  -4 -13   -0.66    2.05
  -8   4 -14   -0.16    5.13
  -8  -4 -14    0.31    2.48
  -8   4 -15   25.74    9.03
  -8  -4 -15   22.04    4.15
  -8   4 -16   15.20    8.25
  -8  -4 -16   13.06    4.10
  -8   4 -17   -2.98    6.41
  -8   4 -18   -1.69    5.36
  -8   4 -19   -2.71    5.50
  -8   4 -20   37.42   11.67
  -8   4 -21   11.99    7.91
  -8   4 -22   17.15   10.32
  -8   4 -23   19.02   10.77
   8   5 -27   30.26   15.52
   8   5 -26   19.74   15.27
  -8   5  26    2.29    8.46
   8   5 -25   37.19   16.08
  -8   5  25    2.41    8.05
   8  -5 -24   10.61   10.46
   8  -5 -24    1.47    8.65
  -8   5  24    0.79    7.93
   8  -5 -23   21.16   11.80
   8  -5 -23   -2.25    9.79
  -8   5  23    6.72    8.09
   8  -5 -22   41.80   15.48
   8  -5 -22   15.22   11.93
  -8   5  22   17.76   10.27
   8  -5 -21   30.28   12.58
   8  -5 -21   24.44   12.43
  -8   5  21   31.09   11.92
   8  -5 -20   14.87   11.29
   8  -5 -20    7.58    9.82
  -8   5  20   12.42    9.05
   8  -5 -19   50.50   14.42
   8  -5 -19   38.69   13.78
  -8   5  19   32.83   11.73
   8  -5 -18   11.06    9.13
   8  -5 -18   41.67   14.38
  -8   5  18   34.22   13.17
   8  -5 -17    4.05    8.27
   8  -5 -17   33.57   13.29
  -8   5  17   30.63   11.18
   8  -5 -16  -12.91   10.36
  -8   5  16    1.36    6.16
   8  -5 -15  -15.67   12.00
  -8   5  15   10.43    8.23
   8  -5 -14  -12.60   10.55
  -8   5  14    9.32    8.47
   8  -5 -13  -15.11   10.54
  -8   5  13   -2.53    6.69
   8  -5 -12   -5.93   10.28
  -8   5  12    7.38    6.88
   8  -5 -11   75.96   14.61
   8   5 -11   76.59   12.69
  -8   5  11   73.64   15.44
   8  -5 -10   53.19   11.54
   8   5 -10   67.98   12.01
  -8   5  10   66.76   14.18
   8  -5  -9   10.92    6.96
  -8   5   9   21.55    9.97
   8   5  -9   19.34    6.85
   8  -5  -8   94.69   14.71
  -8   5   8  107.57   16.94
   8   5  -8   83.80   12.29
   8  -5  -7  259.05   21.22
  -8   5   7  256.11   24.73
   8   5  -7  245.36   19.43
   8   5  -6   16.40    4.73
   8  -5  -6   16.93    7.94
  -8   5   6   22.11    9.34
   8   5  -6   13.13    5.34
   8   5  -5   13.13    4.63
   8  -5  -5    7.93    5.66
  -8   5   5    5.77    6.37
   8   5  -5   14.40    6.40
   8   5  -4   78.74    9.04
   8  -5  -4   81.64   11.54
  -8   5   4   91.18   14.15
   8   5  -4   94.98   11.03
   8   5  -3  102.67   10.68
   8  -5  -3  121.05   13.20
  -8   5   3  116.29   16.30
   8   5  -3  122.81   11.36
   8   5  -2    5.02    3.92
   8  -5  -2   11.39    5.61
   8   5  -2    7.06    3.42
  -8   5   2    2.09    6.11
   8   5  -1   94.56   10.87
   8  -5  -1  106.25   11.00
   8   5  -1  107.88    8.90
  -8   5   1  100.06   15.20
   8   5   0   -2.50    4.81
   8  -5   0   -3.96    4.66
   8   5   0   -0.23    1.99
  -8   5   0  -13.30    8.76
   8   5   1   -0.76    4.93
   8  -5   1   -2.54    4.53
   8   5   1    2.49    1.57
   8   5   2   30.89    7.53
   8  -5   2   36.53    5.08
  -8   5  -2   47.27   11.53
   8   5   3   42.83    8.15
   8  -5   3   51.67    5.32
  -8   5  -3   59.21   12.03
   8  -5   4   22.79    3.25
   8   5   4   19.17    6.29
   8  -5   4   22.61    3.00
  -8   5  -4   38.33   10.68
   8   5   5   30.95    7.90
  -8   5  -5   48.57   11.22
  -8   5  -6   -3.36    6.22
  -8   5  -7    9.16    6.08
  -8   5  -8   -4.66    7.21
  -8   5  -9   14.43    7.32
  -8   5 -10    5.92    6.40
  -8   5 -11   84.83   15.40
  -8   5 -12   21.03    8.56
  -8   5 -13   -8.09    7.83
  -8   5 -14   20.47    7.95
  -8   5 -15   31.76    9.88
  -8   5 -16   12.14    8.54
  -8   5 -17    4.54    6.02
  -8   5 -18   24.12   10.34
  -8   5 -19    8.34    7.07
  -8   5 -20    2.46    6.07
  -8   5 -21   24.55   10.17
  -8   6  25   10.09   10.65
  -8   6  24   10.82    9.03
   8  -6 -23    8.97    9.98
  -8   6  23   -7.79    8.06
   8  -6 -22    7.78   10.57
  -8   6  22    2.89    7.55
   8  -6 -21    6.34    9.53
   8  -6 -21    8.34   10.27
  -8   6  21    0.89    6.90
   8  -6 -20    2.27    8.17
   8  -6 -20   -0.58    7.15
  -8   6  20    4.61    7.20
   8  -6 -19   -1.03    8.78
   8  -6 -19    7.48    8.93
  -8   6  19    3.06    7.11
   8  -6 -18   26.46   13.32
   8  -6 -18   13.97   10.81
  -8   6  18    4.37    8.51
   8  -6 -17   32.53   13.36
   8  -6 -17   25.25   10.80
  -8   6  17   18.97   10.03
   8  -6 -16   48.05   14.73
   8  -6 -16   29.90   11.70
  -8   6  16   26.79   11.06
   8  -6 -15   22.59    9.37
  -8   6  15   21.90   10.16
   8  -6 -14   15.58    9.13
  -8   6  14   16.99    9.20
   8  -6 -13   12.91    8.50
  -8   6  13   13.43    8.84
   8  -6 -12    5.31    6.39
  -8   6  12   -5.77    7.56
   8  -6 -11    9.59    6.38
  -8   6  11    1.92    6.43
   8  -6 -10    4.98    6.52
  -8   6  10    4.83    6.61
   8   6 -10    6.42    5.48
   8  -6  -9   34.00    9.62
  -8   6   9   41.38   11.90
   8   6  -9   24.50    7.78
   8  -6  -8   21.56    8.52
   8   6  -8    9.23    5.35
   8  -6  -7   82.25   12.51
  -8   6   7   82.53   15.22
   8   6  -7   69.96   10.77
   8  -6  -6   14.71    7.01
  -8   6   6   16.78    8.88
   8   6  -6    4.96    3.98
   8  -6  -5   36.74    8.77
  -8   6   5   31.42   10.61
   8   6  -5   35.79    7.61
   8  -6  -4    9.97    5.49
  -8   6   4    5.73    6.87
   8   6  -4    8.72    4.38
   8  -6  -3   16.51    5.92
  -8   6   3    4.73    5.41
   8   6  -3   15.63    4.67
   8  -6  -2   40.99    7.31
   8   6  -2   34.71    5.14
  -8   6   2   31.95    9.02
   8   6  -1   18.49    6.72
   8  -6  -1   13.95    4.58
   8   6  -1   13.70    3.13
  -8   6   1   -0.61    6.13
   8   6   0   34.19    8.28
   8  -6   0   29.51    5.32
  -8   6   0   23.00    8.67
   8   6   1   27.13    8.11
   8  -6   1   29.13    4.17
  -8   6  -1   34.06   10.17
   8  -6   2    1.79    1.42
   8   6   2    4.12    4.96
   8   6   3   -0.05    5.00
  -8   6  -3    3.56    6.63
  -8   6  -4   38.14   11.01
  -8   6  -5    0.18    5.89
  -8   6  -6   -1.07    5.77
  -8   6  -7   25.70    8.89
  -8   6  -8    0.32    5.76
  -8   6  -9   77.17   14.92
  -8   6 -10   -0.46    6.43
  -8   6 -11   12.04    7.97
  -8   6 -12   -5.42    8.45
  -8   6 -13   -8.32    9.80
  -8   6 -14  -10.68    8.56
  -8   6 -15    1.25    6.47
  -8   6 -16   -7.55    8.16
  -8   6 -17   -0.77    6.40
  -8   6 -18    0.31    6.67
  -8   7  22   -5.23    7.36
   8  -7 -21  -10.66    8.93
  -8   7  21    5.67    7.85
   8  -7 -20  -12.85    9.27
  -8   7  20    0.10    6.61
   8  -7 -19    0.01    7.12
  -8   7  19    1.25    7.84
   8  -7 -18    1.91    6.49
  -8   7  18   11.09    9.10
   8  -7 -17   -1.16    6.53
  -8   7  17    2.89    6.61
   8  -7 -16   23.49   12.50
   8  -7 -16    1.66    6.52
  -8   7  16    9.59    8.26
   8  -7 -15   12.86   10.99
   8  -7 -15    0.18    5.78
  -8   7  15    1.50    5.85
   8  -7 -14   22.57   12.60
   8  -7 -14    3.90    6.73
  -8   7  14    8.45    8.64
   8  -7 -13   -0.98    5.44
  -8   7  13   -2.53    7.13
   8  -7 -12    3.05    5.91
  -8   7  12    0.34    6.41
   8  -7 -11   -0.97    5.76
  -8   7  11   -3.17    6.16
   8  -7 -10    5.24    5.90
  -8   7  10    6.49    7.31
   8  -7  -9    1.77    5.14
  -8   7   9   -4.82    6.98
   8  -7  -8   39.91    9.30
  -8   7   8   57.76   13.55
   8  -7  -7   -0.12    4.39
  -8   7   7   21.45   10.26
   8  -7  -6   22.18    6.80
  -8   7   6   35.37   11.04
   8  -7  -5   14.36    5.33
  -8   7   5   20.34    9.71
   8  -7  -4    3.79    3.98
  -8   7   4    5.44    7.05
  -8   7   3   17.46    8.45
  -8   7   2   -5.40    6.38
  -8   7   1   -8.46    8.14
  -8   7   0    6.23    6.01
  -8   7  -1   -1.75    6.28
  -8   7  -2    1.84    5.67
  -8   7  -3   12.56    8.80
  -8   7  -4    6.32    7.09
  -8   7  -5    2.81    6.09
  -8   7  -6   40.46   11.74
  -8   7  -7    5.13    7.38
  -8   7  -8   62.35   14.53
  -8   7  -9   -1.11    6.16
  -8   7 -10   68.35   15.01
  -8   7 -11    6.96    7.73
  -8   7 -12   16.18    9.48
  -8   7 -13   21.67   10.35
  -8   7 -14   -6.79    7.58
  -8   7 -15  -20.65   10.31
   8  -8 -17   -6.31    7.10
  -8   8  17    4.72    7.38
   8  -8 -16  -12.17    7.97
  -8   8  16    3.41    6.64
   8  -8 -15  -13.55    8.09
  -8   8  15    0.01    5.85
  -8   8  14   -1.22    6.30
  -8   8  13    2.49    7.58
  -8   8  12   11.72    9.28
  -8   8  11    5.01    7.06
  -8   8  10    1.35    6.30
  -8   8   9    4.28    7.27
  -8   8   8    1.97    6.09
  -8   8   7   19.37    9.85
  -8   8   6   10.35    9.26
  -8   8   5    1.77    7.01
  -8   8   4   17.04    9.47
  -8   8   3    9.13    8.52
  -8   8   2   31.74   10.92
  -8   8   1    1.88    7.90
  -8   8   0    2.57    6.55
  -8   8  -1    5.70    6.07
  -8   8  -2   -7.46    8.22
  -8   8  -3   -1.75    6.01
  -8   8  -4    4.38    7.59
  -8   8  -5    3.23    6.81
  -8   8  -6   11.19    9.14
  -8   8  -7    8.12    8.65
  -8   8  -8    4.95    7.98
  -8   8  -9    4.57    8.20
  -8   8 -10    1.83    7.39
  -8   8 -11    0.27    6.22
  -8   9  10   -0.93    5.77
  -8   9   9    0.01    6.62
  -8   9   8    4.18    6.48
  -8   9   7    6.57    7.27
  -8   9   6   19.64    9.32
  -8   9   5   10.79   10.24
  -8   9   4    7.38    7.15
  -8   9   3   16.14    8.91
  -8   9   2    0.02    6.57
  -8   9   1    6.00    7.73
  -8   9   0    0.01    5.84
  -8   9  -1   -5.83    7.07
  -8   9  -2  -17.43    9.53
  -8   9  -3  -14.78    9.01
  -8   9  -4  -11.45    8.40
  -8   9  -5   10.04    8.01
  -8   9  -6   11.60    8.30
   9   0 -28   -2.03    9.74
   9   0 -27   94.80   21.93
   9   0 -26   16.06   12.99
   9   0 -25   -3.74    7.74
   9   0 -25   26.14   13.44
   9   0 -24   -5.90    7.76
   9   0 -24   10.73   11.10
   9   0 -23   -7.71    6.88
   9   0 -23   19.09   13.18
  -9   0  23   -4.11    9.81
   9   0 -22   -1.29    5.92
  -9   0  22    2.68    9.14
   9   0 -21    1.66    6.52
  -9   0  21   -2.53    8.68
   9   0 -20    5.29    6.02
  -9   0  20   -3.66    8.76
   9   0 -19   33.83    9.52
  -9   0  19   11.05    9.14
  -9   0  18   -7.40    8.72
  -9   0  17   -3.52    7.69
  -9   0  16  -10.69    9.31
  -9   0  15   66.25   14.45
  -9   0  14   -5.76    8.31
  -9   0  13  290.62   26.15
  -9   0  12   -4.70    8.15
  -9   0  11  298.16   25.75
   9   0 -11  306.57   26.03
   9   0 -10    1.21    6.25
  -9   0  10    3.50    7.98
  -9   0   9    7.33    7.08
   9   0  -9   13.03    8.02
  -9   0   8    1.59    6.39
   9   0  -8   -0.20    5.62
  -9   0   7  323.94   24.80
   9   0  -7  318.35   25.06
  -9   0   6    2.03    6.19
   9   0  -6   -9.78    7.31
   9   0  -5  114.66   14.58
  -9   0   5  130.61   15.75
  -9   0   4   -4.43    6.51
   9   0  -4   10.26    7.01
   9   0  -3  571.89   31.07
  -9   0   3  559.42   30.41
  -9   0   2    6.01    6.96
   9   0  -2    1.68    4.23
   9   0  -1   50.58   10.08
  -9   0   1   52.95   10.19
  -9   0   0    1.03    5.42
   9   0   0   -1.73    4.72
   9   0   1   87.51   11.87
  -9   0  -1   74.83   11.59
   9   0   2   -6.21    5.14
  -9   0  -2   -9.41    6.84
   9   0   3  142.30   14.74
  -9   0  -3  126.34   13.21
   9   0   4   -2.25    4.04
  -9   0  -4   -6.14    6.50
   9   0   5  288.11   21.03
  -9   0  -5  293.07   20.18
   9   0   6    2.22    5.15
  -9   0  -6    4.54    5.98
   9   0   7  370.57   24.14
  -9   0  -7  364.84   23.09
   9   0   8   -1.22    5.16
  -9   0  -8   -2.22    4.53
   9   0   9  413.10   26.00
  -9   0  -9  422.70   24.72
   9   0  10   -2.45    5.10
  -9   0 -10   -7.91    5.99
   9   0  11    4.78    5.76
  -9   0 -11   -4.39    5.38
   9   0  12    4.91    5.89
  -9   0 -12    0.48    5.21
   9   0  13  415.18   26.78
  -9   0 -13  377.74   24.89
  -9   0 -14   -5.49    5.96
  -9   0 -15  163.05   16.79
  -9   0 -16   -0.37    5.23
  -9   0 -17    1.61    5.01
  -9   0 -18   -1.53    4.92
  -9   0 -19   27.74    8.69
  -9   0 -20   -0.48    5.44
  -9   0 -21   38.96   10.18
  -9   0 -22   -3.46    5.32
  -9   0 -23    5.19    5.23
  -9   0 -24   -4.96    5.76
  -9   0 -25   23.71    9.10
  -9   0 -26   -1.54    5.10
  -9   0 -27   88.93   17.01
  -9   0 -28   -5.45    6.19
   9   1 -28    4.59   11.92
   9   1 -27   14.77   13.06
   9  -1 -27   18.67   13.39
   9  -1 -26   37.95   11.35
   9   1 -26   57.68   17.73
   9  -1 -26   32.10   13.72
   9  -1 -25   -5.42    7.03
   9   1 -25   19.70   12.57
   9  -1 -25   11.77   12.08
  -9   1  25   12.59   10.60
   9  -1 -24   -1.07    7.24
   9   1 -24   21.48   13.87
   9  -1 -24   10.42   11.60
  -9   1  24   15.90   10.78
   9  -1 -23   -3.81    7.66
   9   1 -23   23.45   15.26
   9  -1 -23   13.68   12.23
  -9   1  23    8.81    9.94
   9  -1 -22   25.55    9.54
   9   1 -22   23.73    6.10
   9  -1 -22   44.22   15.37
  -9   1  22   41.36   14.07
   9  -1 -21    7.62    8.56
   9   1 -21    0.36    5.10
   9  -1 -21   19.01   12.94
  -9   1  21   12.74    9.96
   9  -1 -20   35.67   11.22
   9   1 -20   21.93    7.35
   9  -1 -20   51.59   17.17
  -9  -1  20   26.73   11.57
  -9   1  20   25.21   11.49
   9  -1 -19   21.67   10.10
   9   1 -19   10.05    6.57
  -9   1  19    5.67    7.62
  -9  -1  19    6.99    7.71
   9   1 -18   18.36    6.98
  -9  -1  18   16.66    9.90
  -9   1  18   25.84    9.98
  -9   1  17   21.40    9.70
  -9  -1  17    8.94    8.43
  -9   1  16   12.31    9.36
  -9  -1  16   25.80   10.78
  -9   1  15   33.65   11.54
  -9  -1  15   37.58   12.06
  -9  -1  14    0.59    8.06
  -9   1  14   -2.71    8.01
  -9  -1  13   94.73   16.27
  -9   1  13   81.04   16.22
  -9   1  12  304.19   27.26
  -9  -1  12  322.87   27.68
  -9   1  11  188.59   21.34
  -9  -1  11  177.03   20.43
   9   1 -11  198.92   21.28
  -9   1  10  164.64   19.75
   9  -1 -10  170.67   20.04
  -9  -1  10  169.16   19.60
   9   1 -10  169.49   19.49
  -9   1   9  112.28   15.91
   9  -1  -9  100.59   14.89
  -9  -1   9  103.17   15.89
   9   1  -9  113.73   15.74
   9   1  -8    6.07    5.59
  -9  -1   8    6.45    7.58
  -9   1   8   -1.92    7.76
   9  -1  -8   -6.64    7.75
  -9  -1   7    7.37    7.99
  -9   1   7    5.62    6.99
   9  -1  -7    2.61    7.20
   9   1  -7   15.88    7.36
   9   1  -6  472.14   28.95
   9  -1  -6  513.05   31.93
  -9  -1   6  466.15   29.55
  -9   1   6  486.02   29.65
  -9  -1   5  117.94   15.72
   9  -1  -5  146.88   17.45
   9   1  -5  117.93   14.46
  -9   1   5  125.62   15.62
   9  -1  -4   60.68   12.24
  -9   1   4   67.83   12.71
   9   1  -4   30.78    7.45
  -9  -1   4   41.47   10.20
  -9   1   3   47.40   10.50
   9   1  -3   55.30   10.82
   9  -1  -3   45.28   10.28
  -9  -1   3   45.69    9.92
  -9   1   2   45.28   10.22
   9  -1  -2   38.35    9.19
  -9  -1   2   29.17    8.30
   9   1  -2   43.31    9.70
   9  -1  -1  720.84   36.31
   9   1  -1  692.32   31.79
  -9   1   1  652.27   31.70
  -9  -1   1  710.88   31.94
  -9  -1   0   32.81    8.81
   9  -1   0   26.83    7.74
   9   1   0   22.33    6.62
  -9   1   0   25.52    7.12
   9   1   1  405.05   23.67
   9  -1   1  419.11   26.95
  -9   1  -1  416.12   24.59
  -9  -1  -1  428.77   24.29
   9  -1   2  231.93   19.75
   9   1   2  225.22   17.47
  -9   1  -2  222.98   18.40
  -9  -1  -2  216.18   17.24
   9  -1   3  287.93   22.05
   9   1   3  279.12   18.99
  -9   1  -3  283.20   20.68
  -9  -1  -3  273.17   18.40
   9  -1   4  356.14   24.90
   9   1   4  351.35   21.11
  -9   1  -4  367.02   23.36
  -9  -1  -4  351.92   20.91
   9   1   5   44.12    9.22
   9  -1   5   52.39   10.22
   9   1   5   40.18    7.53
  -9   1  -5   47.64   10.27
  -9  -1  -5   27.23    5.87
   9   1   6   61.56   10.93
  -9   1  -6   71.39   11.26
  -9  -1  -6   52.16    8.42
   9   1   7   -1.15    4.92
   9  -1   7   -0.77    4.82
  -9   1  -7    3.35    5.54
  -9  -1  -7   11.81    6.27
   9   1   8  154.96   16.78
   9  -1   8  158.66   15.14
  -9   1  -8  157.96   16.27
  -9  -1  -8  155.03   14.27
   9  -1   9   52.26    9.08
   9   1   9   47.45   10.04
  -9  -1  -9   53.08    9.45
  -9   1  -9   52.45   10.41
   9  -1  10   42.85    8.99
   9   1  10   48.15    9.98
  -9   1 -10   38.65    8.73
  -9  -1 -10   33.47    7.33
   9  -1  11    4.63    5.12
  -9   1 -11   -3.30    5.94
  -9  -1 -11    0.16    4.23
   9  -1  12   81.73   11.25
  -9   1 -12   69.50   11.71
  -9  -1 -12   77.38   11.44
   9  -1  13   77.58   11.04
  -9   1 -13   77.03   12.27
  -9  -1 -13   73.57   10.72
  -9  -1 -14  127.12   14.25
  -9   1 -14  117.74   15.36
   9  -1  14  133.25   15.06
  -9  -1 -15   77.26   11.25
  -9   1 -15   73.62   12.20
   9  -1  15   87.78   12.77
   9  -1  16   22.19    7.20
  -9   1 -16   13.12    7.02
  -9  -1 -16   10.70    4.70
  -9   1 -17  117.14   16.44
  -9  -1 -17  114.75   14.24
  -9   1 -18   19.61    8.06
  -9  -1 -18   20.78    6.83
  -9   1 -19   48.58   10.79
  -9  -1 -19   50.44   10.28
  -9  -1 -20   59.04   11.07
  -9   1 -20   50.96   12.13
  -9   1 -21    4.42    4.80
  -9  -1 -21    7.93    5.84
  -9   1 -22    4.52    6.11
  -9  -1 -22    5.12    5.19
  -9   1 -23   -0.51    5.98
  -9  -1 -23    0.89    5.09
  -9  -1 -24    0.38    5.12
  -9   1 -24    5.12    5.79
  -9   1 -25    2.45    5.70
  -9  -1 -25    3.62    5.42
  -9   1 -26    8.38    8.13
  -9  -1 -26   14.11    7.74
  -9   1 -27    1.12    6.23
  -9  -1 -27    0.00    4.35
   9  -2 -28  -20.90   10.81
   9   2 -28   15.82   13.64
   9  -2 -27  -20.52   10.60
   9   2 -27   14.23   12.70
   9  -2 -27   -6.63   10.30
   9  -2 -26   -5.07    7.58
   9  -2 -26  -11.23   12.03
  -9   2  26   16.16   11.10
   9  -2 -25   -0.42    8.50
   9  -2 -25   -5.45    9.78
  -9   2  25    6.55    9.64
   9  -2 -24   47.38   13.41
   9   2 -24   96.28   20.93
   9  -2 -24   65.53   17.25
  -9   2  24   62.92   17.47
   9  -2 -23   30.82   11.45
   9  -2 -23   34.69   14.35
  -9   2  23   35.98   13.83
   9  -2 -22   27.68   10.97
   9  -2 -22   36.15   14.58
  -9   2  22   38.32   13.31
   9  -2 -21   36.83   11.99
   9  -2 -21   48.26   15.51
  -9   2  21   45.12   14.41
   9  -2 -20    6.38    7.54
   9  -2 -20   13.71   12.45
  -9   2  20  -11.49   10.62
   9  -2 -19    7.49    8.87
   9   2 -19   -0.87    4.30
   9  -2 -19   15.65   11.84
  -9   2  19    6.02    8.71
   9   2 -18  122.72   11.55
   9  -2 -18  159.28   23.96
  -9   2  18  124.99   20.02
   9   2 -17   18.15    5.96
  -9  -2  17   27.43   10.85
  -9   2  17   15.53    9.96
   9   2 -16   72.25    9.83
  -9   2  16   66.94   15.36
  -9  -2  16   70.29   14.97
  -9  -2  15   12.55    9.00
  -9   2  15   -5.85    9.08
  -9  -2  14  170.13   21.81
  -9   2  14  188.52   23.05
  -9   2  13   -1.67    7.93
  -9  -2  13    0.74    7.82
  -9  -2  12   99.58   16.73
  -9   2  12   96.58   17.17
   9   2 -11   36.52   10.27
  -9  -2  11   23.48   10.12
  -9   2  11   22.53   11.24
  -9   2  10  100.31   16.23
   9   2 -10  108.64   16.19
  -9  -2  10  114.86   16.24
   9   2  -9    2.92    6.68
  -9  -2   9   -2.82    7.04
  -9   2   9   10.07    8.09
   9   2  -8  696.28   35.30
  -9  -2   8  705.00   36.25
  -9   2   8  646.97   36.92
   9   2  -7   18.30    8.49
  -9   2   7   -0.34    6.96
   9  -2  -7   23.64    9.15
  -9  -2   7    9.54    7.56
   9   2  -6   11.85    6.49
  -9   2   6   18.12    9.13
   9  -2  -6   16.25    8.73
  -9  -2   6    3.14    6.25
   9  -2  -5  199.95   21.13
  -9  -2   5  161.33   17.46
   9   2  -5  168.04   16.40
  -9   2   5  185.80   19.65
  -9  -2   4  237.85   20.29
   9   2  -4  257.98   20.07
  -9   2   4  254.61   22.05
   9  -2  -4  260.38   23.81
  -9   2   3    8.99    7.15
  -9  -2   3    0.93    5.30
   9  -2  -3    0.17    6.09
   9   2  -3   -4.02    5.87
  -9   2   2   47.54   10.34
   9   2  -2   53.01    9.67
   9  -2  -2   38.76    8.88
  -9  -2   2   51.12    9.87
   9  -2  -1    4.84    4.79
   9   2  -1    2.29    3.85
  -9  -2   1    5.58    5.96
  -9   2   1    0.09    5.78
   9  -2   0  196.99   19.54
   9   2   0  184.24   15.49
  -9   2   0  191.45   18.68
  -9  -2   0  162.39   15.38
   9  -2   1   -0.92    4.96
   9   2   1    3.59    3.72
  -9  -2  -1    2.34    4.75
  -9   2  -1   -8.81    6.97
   9  -2   2  824.23   38.93
   9   2   2  777.82   29.93
  -9   2  -2  779.83   34.99
  -9  -2  -2  769.00   30.38
   9  -2   3    2.96    4.49
   9   2   3    4.39    3.61
  -9  -2  -3   16.45    7.23
  -9   2  -3   17.51    9.46
   9   2   4   48.68    7.91
   9  -2   4   49.37    9.71
  -9   2  -4   64.06   11.56
  -9  -2  -4   51.85    8.76
   9   2   5   -4.68    5.99
   9   2   5    2.40    3.44
   9  -2   5   -2.04    4.97
  -9  -2  -5    0.66    3.96
  -9   2  -5    4.01    6.41
   9   2   6  236.12   21.23
  -9   2  -6  226.97   20.17
  -9  -2  -6  223.01   15.28
  -9   2  -7    7.42    6.13
  -9  -2  -7    1.51    4.79
  -9   2  -8  115.77   15.33
  -9  -2  -8  109.07   11.17
  -9  -2  -9   79.67    9.97
  -9   2  -9   61.16   11.20
  -9  -2 -10   56.68    8.92
  -9   2 -10   39.44    8.92
  -9   2 -11   98.87   14.19
  -9  -2 -11  104.77   11.74
  -9  -2 -12   73.10    9.79
  -9   2 -12   77.91   12.44
   9  -2  13   12.36    5.14
  -9   2 -13   -2.33    6.12
  -9  -2 -13    8.59    4.53
   9  -2  14    9.41    5.12
  -9  -2 -14    2.78    3.74
  -9   2 -14   -0.02    5.93
   9  -2  15   10.90    5.40
  -9   2 -15    0.49    6.76
  -9  -2 -15    3.11    3.47
  -9  -2 -16   85.25   11.43
  -9   2 -16   80.45   13.91
   9  -2  16  100.78   12.85
   9  -2  17   17.61    6.99
  -9   2 -17    5.70    5.79
  -9  -2 -17    7.59    4.13
  -9  -2 -18  133.56   14.58
  -9   2 -18  130.48   18.33
  -9   2 -19   23.20    8.83
  -9  -2 -19   11.82    5.19
  -9   2 -20    8.25    6.29
  -9  -2 -20    3.25    3.96
  -9   2 -21    4.34    5.28
  -9  -2 -21    3.12    3.65
  -9   2 -22   30.71   10.32
  -9  -2 -22   24.86    7.41
  -9  -2 -23   -0.51    3.79
  -9   2 -23    3.55    6.50
  -9   2 -24   21.90   10.09
  -9  -2 -24   16.48    7.20
  -9   2 -25    4.77    6.74
  -9   2 -26    0.16    5.90
   9  -3 -29    0.01    7.73
   9  -3 -28    0.02    8.05
   9   3 -28   34.10   16.99
   9   3 -27   39.20   17.26
  -9   3  27   16.56   10.56
   9  -3 -26    2.25    8.06
  -9   3  26   -1.40    8.00
   9  -3 -25   35.96   13.02
   9  -3 -25   34.36   14.98
  -9   3  25   40.87   15.00
   9  -3 -24   25.78   11.85
   9  -3 -24   -3.64   10.50
  -9   3  24   24.38   12.13
   9  -3 -23    7.12    8.86
   9  -3 -23    1.68    8.62
  -9   3  23    2.62    7.57
   9  -3 -22   16.05   10.43
   9  -3 -22    6.38    9.70
  -9   3  22    6.12    8.64
   9  -3 -21    9.46    9.17
   9  -3 -21    0.03    8.94
  -9   3  21   -1.46    7.98
   9  -3 -20   19.15   10.77
   9  -3 -20   11.98   10.11
  -9   3  20   14.51    9.96
   9  -3 -19   19.98   10.95
   9  -3 -19   11.44   10.97
  -9   3  19   13.53    9.65
   9  -3 -18    0.38    9.36
  -9   3  18   -5.86    9.83
   9  -3 -17   67.63   17.19
  -9   3  17   75.87   16.54
   9  -3 -16    9.53   10.61
  -9   3  16    1.09    7.15
   9   3 -15   86.40    6.70
   9  -3 -15  114.84   20.54
  -9   3  15   84.76   16.26
   9  -3 -14   33.90   14.31
  -9   3  14    2.97    7.01
   9  -3 -13  144.72   22.36
  -9   3  13  118.35   18.54
   9  -3 -12   72.67   18.79
  -9  -3  12   38.71   11.53
  -9   3  12   37.43   12.26
   9  -3 -11  308.76   28.18
  -9   3  11  213.80   25.27
  -9  -3  11  246.65   23.32
   9   3 -11  248.25   23.27
  -9  -3  10  579.45   34.57
   9   3 -10  591.93   33.21
  -9   3  10  593.20   37.36
  -9  -3   9  171.58   19.31
   9   3  -9  174.84   18.32
  -9   3   9  165.03   20.43
  -9  -3   8  283.88   22.95
   9   3  -8  284.93   22.90
  -9   3   8  256.41   24.35
   9   3  -7   25.67    8.38
  -9   3   7   27.81   10.86
  -9  -3   7   19.71    8.43
   9   3  -6   14.63    6.35
  -9   3   6   25.43   10.44
  -9  -3   6   16.25    7.70
   9   3  -5   64.89   10.38
  -9   3   5   76.53   14.04
  -9  -3   5   65.21   11.36
  -9   3   4   14.19    8.40
  -9  -3   4   10.14    6.38
   9   3  -4    2.23    4.00
  -9   3   3   24.44    8.75
   9   3  -3   25.22    6.38
  -9  -3   3   31.56    7.74
   9   3  -2    1.51    3.61
  -9  -3   2   -2.28    4.77
  -9   3   2   -0.93    6.93
   9   3  -1  205.50   15.63
  -9   3   1  221.44   20.60
  -9  -3   1  232.81   17.38
   9   3   0  101.84   11.17
  -9  -3   0   97.84   11.38
  -9   3   0   79.93   12.67
  -9  -3  -1   39.95    7.35
   9   3   1   41.18    6.90
  -9   3  -1   26.53    7.27
  -9  -3  -2    0.24    3.82
   9   3   2   -3.56    3.90
   9   3   3    1.32    2.99
  -9   3  -3    0.32    6.63
  -9  -3  -3    0.46    3.88
   9   3   4  233.93   14.77
  -9   3  -4  248.38   21.39
  -9  -3  -4  227.17   14.96
  -9  -3  -5    3.03    3.64
  -9   3  -5    5.70    6.54
   9  -3   6   71.27    8.94
  -9   3  -6   86.88   13.94
  -9  -3  -6   80.86    9.02
   9  -3   7  140.28   11.90
  -9   3  -7  140.40   16.92
  -9  -3  -7  139.65   11.67
   9  -3   8   17.10    5.08
  -9  -3  -8   22.10    5.64
  -9   3  -8   15.24    7.66
   9  -3   9   60.06    8.07
  -9   3  -9   59.40   12.48
  -9  -3  -9   67.71    8.18
   9  -3  10  213.16   14.77
  -9   3 -10  219.50   21.39
  -9  -3 -10  234.31   14.66
   9  -3  11    8.48    3.44
  -9   3 -11   11.27    6.32
  -9  -3 -11    7.32    3.42
   9  -3  12    1.29    2.10
  -9   3 -12    1.11    5.05
  -9  -3 -12   -0.57    3.12
   9  -3  13   -0.03    1.39
  -9  -3 -13    2.61    3.94
  -9  -3 -14   45.79    7.80
  -9   3 -14   29.65    8.76
  -9  -3 -15   45.40    7.74
  -9   3 -15   37.27   11.07
  -9   3 -16   12.32    6.54
  -9  -3 -16    7.69    4.22
  -9   3 -17   34.82    9.61
  -9  -3 -17   28.39    6.40
  -9   3 -18   -3.56    5.48
  -9  -3 -18   -3.10    3.92
  -9   3 -19   -2.40    5.60
  -9  -3 -19   -3.01    4.03
  -9   3 -20    0.62    5.89
  -9   3 -21   -3.14    6.38
  -9   3 -22   -1.81    6.27
  -9   3 -23   16.84    9.34
  -9   3 -24    4.58    7.42
   9   4 -27   26.75   16.34
   9  -4 -26   -8.53    9.06
  -9   4  26  -10.50    9.51
   9  -4 -25    4.93    9.13
  -9   4  25    8.11   10.00
   9  -4 -24   10.06   10.28
  -9   4  24    1.05    7.11
   9  -4 -23   -1.70    9.53
   9  -4 -23   12.41    9.80
  -9   4  23   -0.96    7.13
   9  -4 -22  -10.76   12.79
   9  -4 -22    6.77   10.21
  -9   4  22   -8.45    8.34
   9  -4 -21   17.52   11.03
   9  -4 -21    4.86    9.15
  -9   4  21   19.04   11.82
   9  -4 -20   11.06   10.74
   9  -4 -20  -10.78   11.51
  -9   4  20   10.37    8.97
   9  -4 -19   26.22   11.87
   9  -4 -19   15.56   10.29
  -9   4  19   22.24   10.28
   9  -4 -18   -7.81   10.03
  -9   4  18    0.46    6.85
   9  -4 -17   27.56   11.33
  -9   4  17   29.73   11.69
   9  -4 -16   -7.71    9.56
  -9   4  16    3.58    8.24
   9  -4 -15   26.84   11.40
  -9   4  15   28.00   11.88
   9  -4 -14    6.00    8.29
  -9   4  14    4.15    7.53
   9  -4 -13  126.78   18.59
  -9   4  13  111.86   18.79
   9  -4 -12   34.92   12.02
  -9   4  12   18.63    9.69
   9  -4 -11  178.61   22.56
   9   4 -11  164.08   19.19
  -9   4  11  188.64   22.45
   9  -4 -10   20.20   11.31
   9   4 -10    2.97    4.59
  -9   4  10    8.92    8.38
   9   4  -9    6.41    5.46
  -9   4   9    4.60    6.94
   9  -4  -8   46.57   13.07
   9   4  -8   31.43    8.62
  -9   4   8   37.86   11.53
   9  -4  -7  109.21   17.58
   9   4  -7   86.02   12.67
  -9   4   7   92.21   15.97
   9  -4  -6   73.30   14.32
  -9   4   6   51.28   13.41
   9   4  -6   50.35    9.78
   9  -4  -5   27.07   11.91
   9   4  -5    6.30    5.28
  -9   4   5    7.16    7.60
  -9  -4   5    5.46    5.71
  -9   4   4   44.38   11.50
  -9  -4   4   48.44    9.39
   9   4  -4   41.27    7.81
   9   4  -3   93.38   11.03
  -9  -4   3  106.52   12.68
  -9   4   3   90.83   14.13
   9   4  -2   -1.52    3.84
  -9  -4   2    4.60    5.07
  -9   4   2   -0.52    7.23
  -9  -4   1  123.42   11.89
   9   4  -1  118.99   11.72
  -9   4   1  112.95   16.17
  -9  -4   0    6.45    4.80
   9   4   0    3.01    2.79
  -9   4   0   -6.83    8.37
   9   4   1   42.27    6.18
  -9   4  -1   23.93    8.14
  -9  -4  -1   41.35    7.09
   9   4   2   25.75    5.12
  -9  -4  -2   20.21    5.23
   9   4   3    6.66    2.96
  -9  -4  -3    6.16    3.40
  -9   4  -3   16.86    8.60
  -9   4  -4   66.37   12.75
  -9  -4  -4   53.18    6.37
   9  -4   5   38.54    6.11
  -9  -4  -5   37.95    5.14
  -9   4  -5   56.45   12.35
   9  -4   6    1.58    2.55
  -9   4  -6    2.11    6.59
  -9  -4  -6    1.73    2.23
   9  -4   7   52.68    6.43
  -9  -4  -7   49.36    5.63
  -9   4  -7   44.82   10.69
   9  -4   8   44.44    5.59
  -9  -4  -8   43.84    5.04
  -9   4  -8   47.79   11.35
   9  -4   9   76.99    7.14
  -9   4  -9   71.54   13.53
  -9  -4  -9   73.48    6.05
   9  -4  10   31.77    5.28
  -9   4 -10   25.90    8.54
  -9  -4 -10   26.02    3.90
  -9   4 -11   87.29   14.21
   9  -4  11   93.70    8.10
  -9  -4 -11   73.90    6.04
  -9  -4 -12   12.24    3.45
  -9   4 -12    6.15    6.08
  -9  -4 -13   16.54    3.64
  -9   4 -13   11.45    6.90
  -9   4 -14   -1.21    7.11
  -9   4 -15    6.95    5.53
  -9   4 -16    0.07    5.45
  -9   4 -17   -2.55    6.43
  -9   4 -18   -2.99    6.18
  -9   4 -19   28.22   10.50
  -9   4 -20    5.01    6.24
  -9   4 -21   24.33   10.39
  -9   4 -22    9.30    8.27
   9   5 -26   20.68   15.10
  -9   5  25    6.71    8.62
  -9   5  24    0.70    7.32
   9  -5 -23   19.65   12.36
   9  -5 -23   -0.04    8.41
  -9   5  23    0.77    8.09
   9  -5 -22   45.82   15.68
   9  -5 -22   26.52   14.66
  -9   5  22   25.64   12.65
   9  -5 -21   17.53    9.78
   9  -5 -21   21.03   13.10
  -9   5  21    0.23    7.15
   9  -5 -20   13.46    9.34
   9  -5 -20   23.45   13.25
  -9   5  20   15.56    9.78
   9  -5 -19    7.33   11.42
  -9   5  19    0.55    7.52
   9  -5 -18   28.65   10.05
   9  -5 -18   55.51   16.20
  -9   5  18   55.88   15.06
   9  -5 -17   -4.95   10.76
  -9   5  17    5.64    8.36
   9  -5 -16  -20.55   12.51
  -9   5  16   -3.75    7.23
   9  -5 -15    7.89    7.71
  -9   5  15   28.69   12.36
   9  -5 -14   -6.31    8.96
  -9   5  14   -2.63    7.07
   9  -5 -13   -5.48    9.41
  -9   5  13   -0.58    6.57
   9  -5 -12   18.31    8.84
  -9   5  12   22.88   10.17
   9  -5 -11   -8.93    9.23
  -9   5  11   -1.21    6.93
   9  -5 -10   15.90    8.10
  -9   5  10   29.69   10.52
   9   5 -10   36.23    8.88
   9  -5  -9   -3.66    6.87
  -9   5   9   -3.04    6.91
   9   5  -9    0.69    3.93
   9   5  -8   40.20    5.34
   9  -5  -8   55.27   11.78
   9   5  -8   45.64    9.51
  -9   5   8   70.24   14.58
   9   5  -7   14.02    4.29
   9  -5  -7   16.42    8.06
  -9   5   7   35.00   12.02
   9   5  -7   30.22    8.04
   9   5  -6    6.47    3.27
   9  -5  -6    6.27    5.49
  -9   5   6    8.73    8.02
   9   5  -6   11.96    5.70
   9   5  -5    0.92    3.01
   9  -5  -5    0.73    5.57
   9   5  -5    7.41    5.15
  -9   5   5    5.33    6.72
   9   5  -4   34.28    5.88
   9  -5  -4   55.36   10.64
  -9   5   4   56.67   12.29
   9   5  -4   41.25    7.60
   9   5  -3   18.17    4.79
   9  -5  -3   37.37    8.82
   9   5  -3   29.46    6.25
  -9   5   3   36.32   10.53
   9   5  -2   21.99    5.36
   9  -5  -2   42.30    8.64
   9   5  -2   35.37    6.11
  -9   5   2   33.93    9.78
   9   5  -1   39.27    7.28
   9  -5  -1   53.64    9.08
   9   5  -1   48.24    6.86
  -9   5   1   35.57   10.51
   9   5   0   14.10    5.02
   9   5   0   25.66    4.67
  -9   5   0   13.57    6.27
   9   5   1   -7.47    6.10
   9  -5   1   -1.14    3.65
   9   5   1    0.23    1.72
   9   5   2   35.51    7.87
   9  -5   2   56.19    7.57
  -9   5  -2   54.91   12.22
   9   5   3    0.83    5.12
   9  -5   3    7.36    4.15
   9  -5   4   92.77    7.76
   9  -5   4   80.19    6.83
  -9   5  -4   95.81   15.67
   9  -5   5    3.61    2.17
   9  -5   5    3.90    2.50
  -9   5  -5    5.82    8.36
   9  -5   6   25.94    3.15
   9  -5   6   36.49    2.91
  -9   5  -6   43.70   11.69
  -9   5  -7    1.41    6.59
  -9   5  -8   -1.40    5.50
  -9   5  -9   -7.22    7.30
  -9   5 -10    9.52    6.53
  -9   5 -11   -6.54    7.19
  -9   5 -12    1.39    7.06
  -9   5 -13   10.18    6.93
  -9   5 -14   14.91    8.14
  -9   5 -15    0.71    7.31
  -9   5 -16   -7.45    7.65
  -9   5 -17   -5.17    8.57
  -9   5 -18    3.24    6.15
  -9   5 -19    8.75    8.40
  -9   6  23   -1.98    7.24
   9  -6 -22    5.67    8.44
  -9   6  22    4.55    9.16
   9  -6 -21    0.19    8.43
  -9   6  21    5.11    8.91
   9  -6 -20    3.77    9.36
  -9   6  20    4.23    8.00
   9  -6 -19    7.68   10.91
   9  -6 -19    1.40    7.64
  -9   6  19   -2.37    7.05
   9  -6 -18   16.31   11.54
   9  -6 -18   16.50   10.73
  -9   6  18   18.86   10.31
   9  -6 -17   14.60   11.66
   9  -6 -17    6.66    9.14
  -9   6  17   -3.16    6.87
   9  -6 -16   17.86    9.83
  -9   6  16   22.24    9.23
   9  -6 -15    0.14    7.22
  -9   6  15   -0.90    6.27
   9  -6 -14    9.86    7.97
  -9   6  14    5.89    7.31
   9  -6 -13    5.33    7.49
  -9   6  13   -3.30    7.14
   9  -6 -12    4.64    6.75
  -9   6  12    2.55    6.27
   9  -6 -11   26.33   10.17
  -9   6  11    6.05    6.73
   9  -6 -10   22.84    8.54
  -9   6  10   22.73   10.13
   9  -6  -9    8.40    7.32
  -9   6   9   -0.59    6.38
   9  -6  -8   63.85   11.53
  -9   6   8   70.47   15.06
   9  -6  -7   30.96    8.00
  -9   6   7   44.78   13.17
   9  -6  -6   28.35    7.81
  -9   6   6   37.86   11.61
   9  -6  -5   13.97    6.03
  -9   6   5   15.00    8.56
   9  -6  -4   14.98    6.29
  -9   6   4    5.50    6.59
   9  -6  -3    6.58    4.87
  -9   6   3   -7.21    6.82
   9   6  -2   14.76    6.05
   9  -6  -2   14.21    5.55
  -9   6   2    7.18    6.72
   9   6  -1   25.98    7.15
   9  -6  -1   31.05    6.45
  -9   6   1   17.48    8.45
   9   6   0    6.67    5.45
   9  -6   0   12.99    4.56
  -9   6   0   -2.93    7.75
   9   6   1    9.27    5.31
   9  -6   1   10.21    3.56
  -9   6  -1    9.17    6.83
   9   6   2    1.81    5.14
  -9   6  -2    3.32    5.58
  -9   6  -3   34.38   10.87
  -9   6  -4    8.04    7.55
  -9   6  -5   37.51   11.15
  -9   6  -6   50.54   12.78
  -9   6  -7    1.46    7.24
  -9   6  -8   39.19   11.81
  -9   6  -9   -2.59    5.97
  -9   6 -10   47.21   12.66
  -9   6 -11   11.42    7.39
  -9   6 -12    2.58    5.90
  -9   6 -13    8.24    6.77
  -9   6 -14   -4.82    6.57
  -9   6 -15    4.45    6.11
  -9   6 -16    6.13    6.30
  -9   7  21    0.01    7.71
   9  -7 -20    0.01    6.99
  -9   7  20    4.65    7.60
   9  -7 -19   -0.01    7.47
  -9   7  19    9.31    8.36
   9  -7 -18   -3.85    7.39
  -9   7  18    3.30    7.80
   9  -7 -17    1.72    6.64
  -9   7  17    0.55    6.55
   9  -7 -16   -0.74    6.15
  -9   7  16    0.51    6.81
   9  -7 -15   20.11   12.71
   9  -7 -15    6.35    7.69
  -9   7  15   12.67    9.75
   9  -7 -14   -0.39    6.66
  -9   7  14   -2.10    7.08
   9  -7 -13    5.56    7.49
  -9   7  13   -0.75    6.40
   9  -7 -12    2.33    5.48
  -9   7  12   -0.48    6.30
   9  -7 -11    6.80    6.30
  -9   7  11   14.33    9.04
   9  -7 -10   11.21    6.54
  -9   7  10    9.17    8.36
   9  -7  -9   40.03    9.89
  -9   7   9   49.20   13.27
   9  -7  -8    2.87    5.81
  -9   7   8    5.46    8.88
   9  -7  -7   28.26    8.05
  -9   7   7   38.43   12.17
  -9   7   6   12.12    9.12
  -9   7   5   26.82   10.46
  -9   7   4    8.12    7.48
  -9   7   3    3.91    6.25
  -9   7   2   -0.67    6.20
  -9   7   1   10.23    7.64
  -9   7   0   -0.77    5.92
  -9   7  -1   -9.68    9.10
  -9   7  -2   -3.88    8.06
  -9   7  -3   21.43    8.88
  -9   7  -4    8.16    7.30
  -9   7  -5   35.24   11.19
  -9   7  -6    7.41    8.85
  -9   7  -7   56.60   13.58
  -9   7  -8   15.51    9.27
  -9   7  -9   34.23   11.57
  -9   7 -10    1.80    5.89
  -9   7 -11   11.30    7.99
  -9   7 -12   -1.08    6.28
  -9   7 -13    5.11    7.45
  -9   8  16    6.80    7.73
  -9   8  15    6.39    8.55
  -9   8  14    0.97    7.49
  -9   8  13   -0.01    5.97
  -9   8  12    2.23    7.84
  -9   8  11   -1.91    6.60
  -9   8  10    2.79    7.77
  -9   8   9    1.62    7.42
  -9   8   8   -8.46    7.67
  -9   8   7   14.02   10.23
  -9   8   6    4.95    7.26
  -9   8   5   14.11    9.50
  -9   8   4    3.23    7.66
  -9   8   3   17.27    9.53
  -9   8   2    1.87    6.40
  -9   8   1    0.89    5.79
  -9   8   0   16.35    9.66
  -9   8  -1   -3.52    6.54
  -9   8  -2   -8.17    7.62
  -9   8  -3   -4.78    7.66
  -9   8  -4   -1.83    6.48
  -9   8  -5   11.63    8.95
  -9   8  -6    4.14    7.62
  -9   8  -7    2.84    7.56
  -9   8  -8   17.19   11.21
  -9   9   9   12.37    8.65
  -9   9   8    4.00    6.70
  -9   9   7    8.48    7.87
  -9   9   6   11.86    8.27
  -9   9   5    0.01    6.33
  -9   9   4   17.14    9.39
  -9   9   3   20.67   10.06
  -9   9   2   10.79    8.38
  -9   9   1   -3.17    6.59
  -9   9   0    0.01    7.78
  -9   9  -1    0.01    7.73
  10   0 -26  107.35   23.64
  10   0 -25  -17.33    8.21
  10   0 -25   18.93   14.90
  10   0 -24   -1.19    5.68
 -10   0  24    2.38    9.54
  10   0 -23   -3.97    5.70
 -10   0  23    1.78    7.43
  10   0 -22   21.06    8.77
  10   0 -22   55.17   19.09
 -10   0  22   29.43   12.37
  10   0 -21    5.28    6.89
 -10   0  21   -0.75    7.73
  10   0 -20   28.37    9.77
 -10   0  20    4.02    8.59
 -10   0  19   -8.92    9.93
 -10   0  18   10.65    8.57
 -10   0  17   -3.57    8.48
 -10   0  16   -4.90    8.56
 -10   0  15    0.67    7.34
 -10   0  14   49.33   13.09
 -10   0  13   -2.51    8.71
 -10   0  12  443.43   34.02
 -10   0  11    5.78    8.75
 -10   0  10  244.34   25.10
 -10   0   9    4.57    7.17
  10   0  -8   -3.35    7.63
 -10   0   8    2.79    7.52
  10   0  -7  -12.96    8.26
 -10   0   7    1.95    6.55
  10   0  -6  512.62   32.36
 -10   0   6  510.29   32.11
 -10   0   5   -1.12    6.43
  10   0  -5    5.02    6.44
 -10   0   4   13.96    7.36
  10   0  -4   30.74    9.36
 -10   0   3    0.53    6.32
  10   0  -3    4.67    6.14
  10   0  -2  309.48   24.36
 -10   0   2  306.76   23.14
 -10   0   1    5.11    7.24
  10   0  -1   -2.57    5.53
 -10   0   0    2.23    6.11
  10   0   0   -5.11    5.92
 -10   0  -1    2.15    5.63
  10   0   1   -6.15    5.75
  10   0   2  358.86   24.62
 -10   0  -2  347.84   23.16
  10   0   3    0.25    4.53
 -10   0  -3   -7.20    6.94
  10   0   4  603.92   31.92
 -10   0  -4  577.98   29.88
  10   0   5   -7.03    5.73
 -10   0  -5  -12.83    8.29
  10   0   6  160.92   17.03
 -10   0  -6  179.21   17.31
  10   0   7    0.38    5.25
 -10   0  -7    9.95    8.16
  10   0   8  545.36   30.92
 -10   0  -8  524.03   28.75
  10   0   9   -0.42    5.65
 -10   0  -9    3.95    5.44
  10   0  10   19.87    7.12
 -10   0 -10   12.15    5.85
 -10   0 -11   -0.75    5.49
 -10   0 -12   20.16    7.79
 -10   0 -13   -4.02    5.33
 -10   0 -14  350.34   25.52
 -10   0 -15   -2.89    5.07
 -10   0 -16   23.89    7.73
 -10   0 -17   -3.79    6.69
 -10   0 -18   38.03    9.91
 -10   0 -19   -8.85    6.78
 -10   0 -20   37.34   10.82
 -10   0 -21    1.80    4.27
 -10   0 -22    0.15    4.34
 -10   0 -23    2.30    5.78
 -10   0 -24    9.99    7.28
 -10   0 -25    0.00    5.11
 -10   0 -26   42.82   12.62
 -10   0 -27   -0.52    4.94
  10  -1 -27   -2.36    6.76
  10   1 -27   34.60   16.90
  10  -1 -26   -9.25    7.86
  10   1 -26   11.64   12.93
  10  -1 -26   -0.28    9.08
 -10   1  26    0.54    8.39
  10  -1 -25  -10.65    8.09
  10   1 -25   27.09   14.67
  10  -1 -25   20.76   14.74
 -10   1  25   -1.40    8.25
  10  -1 -24    8.78    8.47
  10   1 -24   30.61   13.90
  10  -1 -24   16.24   12.61
 -10   1  24   19.04   10.83
  10  -1 -23   11.55    8.29
  10   1 -23   11.46    5.44
  10  -1 -23   21.12   13.26
 -10   1  23   15.13   10.07
  10  -1 -22   22.66   10.05
  10   1 -22    3.94    4.78
  10  -1 -22   26.36   15.05
 -10   1  22   27.68   13.05
  10  -1 -21   18.70    9.05
  10   1 -21   16.92    6.54
  10  -1 -21   34.84   15.23
 -10   1  21   10.59    8.95
 -10  -1  21   17.60   10.71
  10  -1 -20    5.17    7.69
  10   1 -20    6.82    6.40
 -10  -1  20    5.04    7.66
 -10   1  20    2.35    7.96
  10   1 -19    8.32    6.68
 -10  -1  19    0.70    8.08
 -10   1  19   -2.79   10.51
 -10   1  18    2.02    8.09
 -10  -1  18   -0.07    7.58
 -10   1  17    8.59    9.10
 -10  -1  17   -0.23    9.52
 -10   1  16   53.56   14.33
 -10  -1  16   52.06   13.25
 -10  -1  15    8.42    8.71
 -10   1  15    6.68    8.11
 -10   1  14  166.77   22.28
 -10  -1  14  182.13   22.67
 -10   1  13  487.50   35.61
 -10  -1  13  518.40   36.00
 -10  -1  12   45.62   11.71
 -10   1  12   65.31   15.97
 -10   1  11  150.37   20.16
 -10  -1  11  140.49   18.47
 -10   1  10  168.79   20.92
 -10  -1  10  181.67   20.80
 -10   1   9  193.38   21.73
 -10  -1   9  175.28   21.25
  10   1  -9  194.52   20.46
 -10  -1   8    3.47    7.27
 -10   1   8   -2.86    7.54
  10   1  -8    8.88    6.64
 -10  -1   7    4.98    7.93
 -10   1   7   -2.64    7.96
  10   1  -7   -2.66    6.11
 -10  -1   6   25.80    8.90
 -10   1   6   27.34    8.57
  10  -1  -6   50.48   11.80
  10   1  -6   23.69    7.30
 -10  -1   5  279.18   23.31
  10  -1  -5  273.90   24.90
  10   1  -5  244.62   20.98
 -10   1   5  264.01   23.07
 -10   1   4   33.89   10.23
  10  -1  -4   33.85    9.89
  10   1  -4   37.47    9.68
 -10  -1   4   30.45    9.32
  10  -1  -3  340.63   26.59
  10   1  -3  342.16   24.76
 -10   1   3  338.76   25.33
 -10  -1   3  332.20   24.70
  10  -1  -2  157.20   18.20
  10   1  -2  146.74   16.54
 -10   1   2  150.09   16.89
 -10  -1   2  147.58   16.21
 -10   1   1   26.17    8.40
  10  -1  -1   25.36    7.22
 -10  -1   1   34.41    8.96
  10   1  -1   32.77    8.77
  10  -1   0  370.80   27.06
  10   1   0  375.24   25.09
 -10   1   0  364.68   25.02
 -10  -1   0  348.55   23.88
  10  -1   1   64.00   11.82
  10   1   1   51.15    9.07
 -10  -1  -1   55.65   11.78
 -10   1  -1   53.98   10.48
  10  -1   2  477.02   30.28
  10   1   2  456.35   26.36
 -10   1  -2  462.76   28.19
 -10  -1  -2  467.86   26.28
 -10  -1  -3   40.86    9.02
  10   1   3   35.16    7.94
 -10   1  -3   17.88    6.33
  10  -1   3   40.67    9.75
  10  -1   4   -4.98    6.36
  10   1   4    0.82    3.81
 -10   1  -4   -2.26    5.98
 -10  -1  -4    2.63    4.83
  10  -1   5  154.25   17.34
  10   1   5  155.87   15.43
 -10   1  -5  162.21   17.07
 -10  -1  -5  150.13   15.09
  10  -1   6   96.91   13.00
  10   1   6   99.45   14.27
 -10   1  -6   95.11   13.83
 -10  -1  -6   84.93   11.28
  10  -1   7  143.08   15.48
 -10   1  -7  143.84   16.43
 -10  -1  -7  126.15   13.26
  10  -1   8    0.90    4.41
 -10   1  -8    4.59    5.76
 -10  -1  -8   11.79    6.19
  10  -1   9    6.47    4.83
 -10   1  -9    3.12    4.91
 -10  -1  -9   11.54    6.10
  10  -1  10    2.80    5.63
 -10   1 -10   -5.57    5.94
 -10  -1 -10    4.50    5.25
  10  -1  11  167.68   16.74
 -10   1 -11  147.70   16.83
 -10  -1 -11  151.84   15.45
  10  -1  12   14.98    6.74
 -10   1 -12    6.12    5.94
 -10  -1 -12   11.71    5.95
  10  -1  13   80.05   11.85
 -10   1 -13   67.95   12.11
 -10  -1 -13   79.28   12.08
 -10   1 -14  127.51   16.27
  10  -1  14  131.81   15.19
 -10  -1 -14  130.51   15.16
 -10   1 -15   34.06    9.29
 -10  -1 -15   39.11    8.92
 -10   1 -16   89.52   14.28
 -10  -1 -16   98.79   13.50
 -10   1 -17   -6.98    6.15
 -10  -1 -17    3.65    4.79
 -10   1 -18   24.96    8.74
 -10  -1 -18   26.36    7.60
 -10   1 -19   16.50    7.26
 -10  -1 -19   13.20    5.93
 -10   1 -20    4.14    5.60
 -10  -1 -20    0.94    4.69
 -10   1 -21   12.75    7.37
 -10  -1 -21    3.48    4.01
 -10   1 -22    6.91    6.29
 -10  -1 -22   -6.15    5.33
 -10   1 -23    4.97    6.49
 -10  -1 -23    0.72    4.38
 -10   1 -24   -0.25    5.81
 -10  -1 -24    3.54    5.33
 -10   1 -25   28.71   10.95
 -10  -1 -25   23.25    9.10
 -10   1 -26    6.33    6.71
  10  -2 -29  -11.74    9.31
  10  -2 -28  -16.48   10.25
  10  -2 -27    0.01    7.52
  10   2 -27   33.85   17.17
  10  -2 -26    0.39    7.06
  10  -2 -26  -15.98   13.58
 -10   2  26    9.51   10.00
  10  -2 -25    2.22    6.97
  10  -2 -25   -6.17   11.11
 -10   2  25   10.28   10.00
  10  -2 -24    1.95    7.37
  10  -2 -24   19.67   12.47
 -10   2  24    3.93    9.38
  10  -2 -23    5.87    7.87
  10  -2 -23    3.03    9.86
 -10   2  23   -3.27    8.88
  10  -2 -22   11.20    8.30
  10  -2 -22   13.85   11.43
 -10   2  22    8.95    9.37
  10  -2 -21   10.39    9.01
  10  -2 -21   21.19   12.61
 -10   2  21    0.20    7.61
  10  -2 -20    7.25    8.42
  10   2 -20    3.24    4.18
  10  -2 -20   21.51   14.07
 -10   2  20    8.48    9.43
  10   2 -19   36.30    7.57
 -10   2  19   35.05   13.26
  10   2 -18    2.50    4.42
 -10  -2  18    9.27    8.83
 -10   2  18   -1.88    7.64
  10   2 -17  118.66   12.75
  10  -2 -17  159.37   24.59
 -10  -2  17  125.48   19.76
 -10   2  17  129.63   20.47
 -10  -2  16    0.66    7.58
 -10   2  16   -0.28    7.51
 -10  -2  15  227.72   25.67
 -10   2  15  221.40   25.80
 -10   2  14    7.94    9.25
 -10  -2  14   16.98    9.89
 -10  -2  13   30.09   10.44
 -10   2  13   23.77   10.37
 -10   2  12   11.75    9.35
 -10  -2  12    6.74    8.21
 -10  -2  11   25.49    9.96
 -10   2  11   28.55   11.19
  10   2 -10   18.79    8.86
 -10  -2  10   12.83    9.13
 -10   2  10   17.92    9.94
  10   2  -9   26.93    9.64
 -10  -2   9   19.76    9.12
 -10   2   9   19.90    9.66
  10   2  -8   44.80   10.08
 -10   2   8   36.09   10.90
 -10  -2   8   34.92    9.83
 -10   2   7    3.05    7.54
 -10  -2   7   -4.55    7.63
  10   2  -7   -0.79    5.29
 -10   2   6    3.90    7.59
 -10  -2   6   -4.58    8.70
  10   2  -6   -8.94    6.67
  10   2  -5  159.53   17.07
 -10   2   5  167.67   19.29
 -10  -2   5  141.63   16.54
 -10  -2   4   85.27   13.36
  10   2  -4   74.60   11.11
 -10   2   4   95.73   14.96
 -10  -2   3  195.67   19.22
  10   2  -3  212.25   18.87
 -10   2   3  196.41   20.18
 -10   2   2    0.52    7.06
  10   2  -2    6.34    5.30
 -10  -2   2   -0.06    5.20
 -10  -2   1  381.00   24.72
  10   2  -1  417.47   25.21
 -10   2   1  388.06   26.41
  10   2   0   11.94    5.32
 -10  -2   0   19.24    7.24
 -10   2   0   17.44    6.89
  10   2   1   96.18   11.75
 -10   2  -1   85.12   12.33
 -10  -2  -1  101.83   12.72
  10   2   2  -11.64    5.66
 -10  -2  -2   -5.43    5.47
 -10   2  -2  -24.05    9.76
  10   2   3   47.20    8.39
 -10  -2  -3   57.95   10.00
 -10   2  -3   41.24   10.12
  10   2   4    3.28    3.94
 -10  -2  -4   13.42    6.76
  10   2   5    1.86    3.73
 -10  -2  -5    5.20    5.37
 -10   2  -5   12.85    7.65
  10  -2   6   16.18    6.05
 -10  -2  -6   20.10    6.05
 -10   2  -6   23.48    9.30
  10  -2   7  100.88   12.40
 -10   2  -7   97.69   14.63
 -10  -2  -7  103.73   11.50
  10  -2   8   17.04    5.97
 -10   2  -8   16.27    6.94
 -10  -2  -8   11.54    4.99
  10  -2   9   54.64    9.12
 -10   2  -9   42.47   10.49
 -10  -2  -9   38.36    7.19
  10  -2  10   44.21    8.57
 -10   2 -10   40.75    9.66
 -10  -2 -10   36.42    7.36
  10  -2  11   26.90    7.84
 -10   2 -11   18.14    6.89
 -10  -2 -11   29.02    7.42
  10  -2  12   21.55    6.19
 -10   2 -12   20.73    8.34
 -10  -2 -12   30.05    7.48
  10  -2  13   59.03    9.72
 -10  -2 -13   62.17   10.12
 -10   2 -13   61.62   12.07
  10  -2  14   -2.01    4.97
 -10   2 -14    0.90    5.29
 -10  -2 -14   -0.45    3.73
 -10   2 -15   84.57   13.97
  10  -2  15   86.81   12.36
 -10  -2 -15   81.88   11.47
 -10   2 -16   -9.91    7.43
 -10  -2 -16   -4.42    4.97
 -10   2 -17   37.08    9.49
 -10  -2 -17   45.86    9.19
 -10   2 -18   -5.09    6.27
 -10  -2 -18    0.51    3.88
 -10   2 -19   15.07    8.12
 -10  -2 -19   25.92    7.33
 -10   2 -20   19.37    8.34
 -10  -2 -20    7.92    4.19
 -10   2 -21   16.35    8.12
 -10  -2 -21   14.43    6.65
 -10   2 -22    4.99    6.70
 -10  -2 -22   -2.77    5.40
 -10   2 -23   20.94    9.73
 -10   2 -24    9.31    8.26
  10  -3 -28    0.01    7.81
  10  -3 -27  -17.47   10.87
  10  -3 -26   23.40   12.40
  10   3 -26   67.34   21.57
  10  -3 -25    1.05    7.94
  10  -3 -25  -13.92   13.20
 -10   3  25   -2.09    8.66
  10  -3 -24   18.29   11.51
  10  -3 -24    8.31   11.09
 -10   3  24   16.02   10.86
  10  -3 -23    8.73   10.09
  10  -3 -23   -4.73   10.76
 -10   3  23    5.86    8.50
  10  -3 -22    9.89    9.33
  10  -3 -22    5.15    8.67
 -10   3  22   18.71   11.17
  10  -3 -21    2.60    7.59
  10  -3 -21   -7.12   10.29
 -10   3  21    6.50    8.06
  10  -3 -20    3.83    8.42
  10  -3 -20    8.90   10.57
 -10   3  20   -2.88    7.86
  10  -3 -19    9.70   11.23
 -10   3  19   -4.11    8.77
  10  -3 -18   36.20   14.07
 -10   3  18   10.72    8.89
  10  -3 -17   12.95   10.87
 -10   3  17   -5.25    7.96
  10   3 -16   30.86    5.21
  10  -3 -16   53.22   16.37
 -10   3  16   33.06   12.33
  10  -3 -15   60.19   16.75
 -10   3  15   37.62   12.46
  10  -3 -14   51.89   17.08
 -10   3  14   30.86   11.57
 -10  -3  14   22.99   10.08
  10  -3 -13   42.13   15.06
 -10   3  13   14.73    9.05
 -10  -3  13   21.60    9.60
 -10  -3  12   32.49   11.51
 -10   3  12   29.94   11.55
 -10   3  11   89.57   16.32
 -10  -3  11   83.96   14.90
 -10  -3  10  176.63   21.15
  10   3 -10  203.56   21.18
 -10   3  10  172.20   21.76
 -10  -3   9   13.53    8.43
  10   3  -9   14.03    7.97
 -10   3   9    4.58    7.21
 -10   3   8   39.23   11.13
  10   3  -8   61.18   11.87
 -10  -3   8   63.81   12.69
  10   3  -7    3.79    5.89
 -10   3   7    7.07    7.15
 -10  -3   7    2.93    6.45
 -10   3   6   46.98   12.60
 -10  -3   6   37.70    9.59
  10   3  -6   25.38    7.99
 -10  -3   5   48.23   10.42
 -10   3   5   62.27   13.40
  10   3  -5   45.26    9.16
 -10  -3   4    1.67    5.77
 -10   3   4   13.04    8.70
  10   3  -4   -2.64    6.03
  10   3  -3  119.13   13.75
 -10   3   3  124.90   17.07
 -10  -3   3  105.54   13.91
  10   3  -2   17.96    6.38
 -10  -3   2   18.42    6.66
 -10   3   2   17.34    8.20
 -10  -3   1    2.97    5.15
  10   3  -1    2.56    4.05
 -10   3   1   -7.80    7.62
  10   3   0   99.84   11.75
 -10  -3   0   84.37   11.47
 -10   3   0   86.84   13.79
 -10  -3  -1   14.02    5.47
  10   3   1   15.49    4.90
 -10   3  -1    8.81    6.60
  10   3   2   77.20    9.61
 -10  -3  -2   80.68   10.43
 -10   3  -2   63.95   11.40
  10   3   3   22.73    6.07
 -10  -3  -3   30.12    7.47
  10   3   4   34.56    6.55
 -10   3  -4   42.89   11.12
 -10  -3  -4   30.61    6.72
 -10  -3  -5   -0.70    3.77
 -10   3  -5   12.33    7.91
 -10  -3  -6   21.60    5.83
 -10   3  -6   22.61    8.46
 -10   3  -7   64.35   12.43
 -10  -3  -7   62.85    8.59
 -10  -3  -8   10.19    4.83
 -10   3  -8   14.20    7.64
 -10   3  -9  124.09   16.59
 -10  -3  -9  125.48   11.79
 -10   3 -10   32.65   10.29
 -10  -3 -10   31.22    6.35
 -10   3 -11  121.97   17.09
 -10  -3 -11  130.10   11.74
 -10   3 -12    9.22    6.32
 -10  -3 -12    8.06    4.04
 -10   3 -13   24.71    8.05
 -10  -3 -13   30.20    6.18
 -10   3 -14    9.18    5.83
 -10  -3 -14   17.23    4.95
 -10   3 -15   13.71    7.38
 -10  -3 -15   24.87    6.45
 -10   3 -16   13.94    7.46
 -10  -3 -16   32.69    7.26
 -10   3 -17   -3.14    7.04
 -10  -3 -17    1.78    3.46
 -10   3 -18   -3.96    7.73
 -10   3 -19   -2.80    7.48
 -10   3 -20    4.33    6.28
 -10   3 -21   -2.73    5.99
 -10   3 -22    7.30    7.05
  10  -4 -25    0.13    7.46
  10  -4 -24    6.13   10.18
 -10   4  24   -0.76    8.13
  10  -4 -23    6.16   10.03
  10  -4 -23  -23.22   13.02
 -10   4  23   11.81   10.89
  10  -4 -22   41.30   15.44
  10  -4 -22   19.33   11.41
 -10   4  22   35.78   14.00
  10  -4 -21    9.67   11.62
 -10   4  21   -1.96    7.00
  10  -4 -20   36.74   14.47
  10  -4 -20    7.70    8.80
 -10   4  20   24.70   11.96
  10  -4 -19  -15.10   10.46
 -10   4  19    0.19    8.07
  10  -4 -18   -1.89    8.73
 -10   4  18   -4.23    8.07
  10  -4 -17   -4.48    8.49
 -10   4  17   -6.22    8.61
  10  -4 -16    0.88    8.24
 -10   4  16    8.68    9.87
  10  -4 -15   -0.54    8.06
 -10   4  15   -4.98    7.83
  10  -4 -14   29.81   12.27
 -10   4  14   17.01    9.21
  10  -4 -13   18.69   11.03
 -10   4  13    2.75    7.57
  10  -4 -12  147.18   21.45
 -10   4  12  143.17   21.55
  10  -4 -11   59.98   16.12
 -10   4  11   65.16   14.44
  10  -4 -10   76.16   15.95
 -10   4  10   55.55   14.41
  10   4 -10   61.65   12.55
  10  -4  -9  108.49   18.82
 -10   4   9   72.69   15.49
  10   4  -9   78.04   12.94
  10  -4  -8   41.42   13.60
  10   4  -8   26.46    8.20
 -10   4   8   23.40    9.88
  10  -4  -7   40.44   13.08
  10   4  -7   21.50    7.22
 -10   4   7   30.90   11.57
 -10  -4   7   26.78    8.39
 -10  -4   6  200.93   18.98
  10   4  -6  206.58   18.83
 -10   4   6  194.58   22.45
 -10  -4   5   -0.27    4.40
  10   4  -5   -1.71    3.93
 -10   4   4    5.85    7.20
  10   4  -4   -5.92    5.15
 -10  -4   4    5.86    5.42
 -10  -4   3  105.03   13.22
  10   4  -3   83.83   10.79
 -10   4   3   91.15   15.00
 -10  -4   2   34.87    7.74
  10   4  -2   38.54    7.54
 -10   4   2   31.69   10.08
  10   4  -1   35.85    7.11
 -10  -4   1   29.73    7.00
 -10   4   1   33.10    9.52
  10   4   0   43.93    7.64
 -10   4   0   40.42   10.03
 -10  -4   0   43.49    7.83
  10   4   1   16.15    4.53
 -10  -4  -1   15.94    4.65
 -10   4  -1    8.65    6.55
 -10  -4  -2   31.22    6.17
  10   4   2   28.90    5.64
 -10   4  -2   16.48    6.95
  10   4   3    3.67    3.04
 -10   4  -3   14.39    9.00
 -10  -4  -3    5.09    3.75
 -10   4  -4  158.35   19.53
 -10  -4  -4  131.32   10.52
  10  -4   5   42.26    7.09
 -10  -4  -5   39.95    5.80
 -10   4  -5   44.09   11.59
  10  -4   6   11.25    3.56
 -10  -4  -6   12.95    3.99
 -10   4  -6   12.75    7.37
  10  -4   7   54.16    7.51
 -10  -4  -7   51.87    6.32
 -10   4  -7   60.60   12.52
  10  -4   8    2.84    2.74
 -10  -4  -8    1.74    2.40
 -10   4  -8    4.44    5.95
 -10   4  -9   24.34    8.77
 -10  -4  -9   18.60    4.11
 -10   4 -10   45.37   11.50
 -10  -4 -10   44.54    5.56
 -10   4 -11   28.91    9.25
 -10  -4 -11   23.74    4.23
 -10   4 -12    3.20    6.15
 -10   4 -13   -4.46    7.75
 -10   4 -14   18.87    8.40
 -10   4 -15   -9.42    7.80
 -10   4 -16   -8.72    7.48
 -10   4 -17    3.65    5.27
 -10   4 -18   24.02    9.43
 -10   4 -19   -9.50    9.20
 -10   4 -20    6.84    7.65
 -10   5  23   -1.43    7.35
  10  -5 -22    3.04   10.85
 -10   5  22    6.54    9.03
  10  -5 -21   29.26   14.58
 -10   5  21   12.01   10.20
  10  -5 -20   23.38   13.70
 -10   5  20   22.00   10.90
  10  -5 -19   25.09   12.86
 -10   5  19   10.46   10.10
  10  -5 -18  -10.76   12.98
 -10   5  18    1.18    7.11
  10  -5 -17   -1.59    9.53
 -10   5  17   12.29    9.09
  10  -5 -16   -7.76   11.62
 -10   5  16   -6.24    7.08
  10  -5 -15   -5.98    9.62
 -10   5  15    4.04    7.44
  10  -5 -14   -2.84    9.10
 -10   5  14   10.36    8.97
  10  -5 -13   50.93   13.26
 -10   5  13   74.10   16.35
  10  -5 -12    4.43    6.90
 -10   5  12    9.43    9.43
  10  -5 -11   59.04   13.55
 -10   5  11   52.02   14.10
  10  -5 -10   12.67    8.43
 -10   5  10    8.23    7.67
  10  -5  -9    5.60    7.56
  10   5  -9   19.85    7.51
 -10   5   9    6.32    7.95
  10  -5  -8    0.25    6.52
  10   5  -8    2.97    5.21
 -10   5   8   14.75    8.46
  10  -5  -7    6.84    6.53
  10   5  -7    7.26    5.34
 -10   5   7   24.05   10.34
  10   5  -6    2.27    2.87
  10  -5  -6    5.17    6.70
  10   5  -6    6.35    4.68
 -10   5   6   13.69    9.56
  10   5  -5   17.02    4.66
  10  -5  -5   37.10   10.17
 -10   5   5   28.74   10.40
  10   5  -5   21.87    6.53
  10   5  -4   -0.67    4.27
  10  -5  -4   15.00    8.20
 -10   5   4    8.05    6.95
  10   5  -4    1.81    3.20
  10   5  -3   10.39    3.89
  10  -5  -3   32.74    9.42
 -10   5   3   20.63    8.12
  10   5  -3   24.05    6.15
  10  -5  -2    7.65    6.64
  10   5  -2    2.24    3.11
 -10   5   2   -5.78    6.51
  10   5  -1    7.64    2.89
 -10   5   1    2.04    6.64
  10  -5   0    5.50    5.99
  10   5   0   -1.61    2.81
 -10   5   0   -8.00    8.63
  10  -5   1    9.40    6.32
  10   5   1    0.70    2.04
 -10   5  -1   -2.26    6.51
  10  -5   2   90.85   10.96
 -10   5  -2   68.03   12.58
  10  -5   3   74.41    9.49
 -10   5  -3   67.58   13.72
  10  -5   4    7.17    4.94
 -10   5  -4    8.70    7.69
  10  -5   5   72.01    8.06
 -10   5  -5   77.45   14.76
 -10   5  -6   16.39    9.47
[truncated: 179,746 more chars]
