# Supplementary material for: Copper(II) Complexes with 2,2′:6′,2″-Terpyridine Derivatives Displaying Dimeric Dichloro−μ–Bridged Crystal Structure: Biological Activities from 2D and 3D Tumor Spheroids to In Vivo Models
Source: J Med Chem. 2024 Mar 22;67(7):5813–36. doi: 10.1021/acs.jmedchem.4c00119 (PMC11017252; doi:10.1021/acs.jmedchem.4c00119)
Supplement: Supplementary file 4 — jm4c00119_si_004.cif [file jm4c00119_si_004.cif]

data_cucl2skml57pf6_autored
# start Validation Reply Form
_vrf_PLAT910_cucl2skml57pf6_autored
;
PROBLEM: Missing # of FCF Reflection(s) Below Theta(Min).         13 Note  
RESPONSE: Some low-angle reflections are missing due to the beamstop. 
However, the data completeness is 99.7% to theta 25.048, 
which is fully sufficient for a good refinement of the structure.
;
# end Validation Reply Form
_audit_creation_date               2022-05-10
_audit_creation_method
;
Olex2 1.5
(compiled 2022.04.07 svn.rca3783a0 for OlexSys, GUI svn.r6498)
;
_shelx_SHELXL_version_number       '2018/3'
_audit_contact_author_address      ?
_audit_contact_author_email        ?
_audit_contact_author_name         ''
_audit_contact_author_phone        ?
_publ_contact_author_id_orcid      ?
_publ_section_references
;
Dolomanov, O.V., Bourhis, L.J., Gildea, R.J, Howard, J.A.K. & Puschmann, H.
 (2009), J. Appl. Cryst. 42, 339-341.

Sheldrick, G.M. (2008). Acta Cryst. A64, 112-122.

Sheldrick, G.M. (2015). Acta Cryst. C71, 3-8.
;
_chemical_name_common              ?
_chemical_name_systematic          ?
_chemical_formula_moiety           '2(C24 H16 Cl Cu N4), 2(F6 P), 2(C2 H3 N)'
_chemical_formula_sum              'C52 H38 Cl2 Cu2 F12 N10 P2'
_chemical_formula_weight           1290.84
_chemical_melting_point            ?
_chemical_oxdiff_formula           'C30 H26 N3 Cl1 P1 F6 Cu1'
loop_
  _atom_type_symbol
  _atom_type_description
  _atom_type_scat_dispersion_real
  _atom_type_scat_dispersion_imag
  _atom_type_scat_source
 'C' 'C' 0.0033 0.0016 'International Tables Vol C Tables 4.2.6.8 and 6.1.1.4'
 'H' 'H' 0.0000 0.0000 'International Tables Vol C Tables 4.2.6.8 and 6.1.1.4'
 'Cl' 'Cl' 0.1484 0.1585 'International Tables Vol C Tables 4.2.6.8 and 6.1.1.4'
 'Cu' 'Cu' 0.3201 1.2651 'International Tables Vol C Tables 4.2.6.8 and 6.1.1.4'
 'F' 'F' 0.0171 0.0103 'International Tables Vol C Tables 4.2.6.8 and 6.1.1.4'
 'N' 'N' 0.0061 0.0033 'International Tables Vol C Tables 4.2.6.8 and 6.1.1.4'
 'P' 'P' 0.1023 0.0942 'International Tables Vol C Tables 4.2.6.8 and 6.1.1.4'

_shelx_space_group_comment
;
The symmetry employed for this shelxl refinement is uniquely defined
by the following loop, which should always be used as a source of
symmetry information in preference to the above space-group names.
They are only intended as comments.
;
_space_group_crystal_system        'monoclinic'
_space_group_IT_number             14
_space_group_name_H-M_alt          'P 1 21/n 1'
_space_group_name_Hall             '-P 2yn'
loop_
  _space_group_symop_operation_xyz
 'x, y, z'
 '-x+1/2, y+1/2, -z+1/2'
 '-x, -y, -z'
 'x-1/2, -y-1/2, z-1/2'

_cell_length_a                     13.4845(6)
_cell_length_b                     7.8492(3)
_cell_length_c                     24.4501(8)
_cell_angle_alpha                  90
_cell_angle_beta                   96.475(4)
_cell_angle_gamma                  90
_cell_volume                       2571.35(17)
_cell_formula_units_Z              2
_cell_measurement_reflns_used      4865
_cell_measurement_temperature      295(2)
_cell_measurement_theta_max        28.4540
_cell_measurement_theta_min        4.0020
_shelx_estimated_absorpt_T_max     0.959
_shelx_estimated_absorpt_T_min     0.653
_exptl_absorpt_coefficient_mu      1.087
_exptl_absorpt_correction_T_max    1.00000
_exptl_absorpt_correction_T_min    0.85000
_exptl_absorpt_correction_type     multi-scan
_exptl_absorpt_process_details
;
CrysAlisPro 1.171.41.93a (Rigaku Oxford Diffraction, 2020)
Empirical absorption correction using spherical harmonics,
implemented in SCALE3 ABSPACK scaling algorithm.
;
_exptl_absorpt_special_details     ?
_exptl_crystal_colour              'light blue'
_exptl_crystal_colour_modifier     light
_exptl_crystal_colour_primary      blue
_exptl_crystal_density_diffrn      1.667
_exptl_crystal_density_meas        ?
_exptl_crystal_density_method      ?
_exptl_crystal_description         needle
_exptl_crystal_F_000               1300
_exptl_crystal_size_max            0.428
_exptl_crystal_size_mid            0.045
_exptl_crystal_size_min            0.039
_exptl_transmission_factor_max     ?
_exptl_transmission_factor_min     ?
_diffrn_reflns_av_R_equivalents    0.0250
_diffrn_reflns_av_unetI/netI       0.0312
_diffrn_reflns_Laue_measured_fraction_full  0.997
_diffrn_reflns_Laue_measured_fraction_max  0.997
_diffrn_reflns_limit_h_max         15
_diffrn_reflns_limit_h_min         -16
_diffrn_reflns_limit_k_max         8
_diffrn_reflns_limit_k_min         -9
_diffrn_reflns_limit_l_max         22
_diffrn_reflns_limit_l_min         -29
_diffrn_reflns_number              11374
_diffrn_reflns_point_group_measured_fraction_full  0.997
_diffrn_reflns_point_group_measured_fraction_max  0.997
_diffrn_reflns_theta_full          25.048
_diffrn_reflns_theta_max           25.048
_diffrn_reflns_theta_min           3.360
_diffrn_ambient_temperature        295(2)
_diffrn_detector                   'CCD plate'
_diffrn_detector_area_resol_mean   10.4015
_diffrn_detector_type              Atlas
_diffrn_measured_fraction_theta_full  0.997
_diffrn_measured_fraction_theta_max  0.997
_diffrn_measurement_details
;
List of Runs (angles in degrees, time in seconds):

  # Type    Start    End  Width  t~exp~   \w     \q     \k     \f   Frames
--------------------------------------------------------------------------
  1  \w    -74.00  22.00   1.00   37.38    --  -10.68 -19.00-180.00   96
  2  \w    -85.00  14.00   1.00   51.60    --  -10.68 -38.00 120.00   99
;
_diffrn_measurement_device         'four-circle diffractometer'
_diffrn_measurement_device_type    'Xcalibur, Atlas, Gemini ultra'
_diffrn_measurement_method         '\w scans'
_diffrn_orient_matrix_type        
 'CrysAlisPro convention (1999,Acta A55,543-557)'
_diffrn_orient_matrix_UB_11        0.0203302000
_diffrn_orient_matrix_UB_12        -0.0078136000
_diffrn_orient_matrix_UB_13        -0.0253920000
_diffrn_orient_matrix_UB_21        -0.0479618000
_diffrn_orient_matrix_UB_22        -0.0206500000
_diffrn_orient_matrix_UB_23        -0.0133267000
_diffrn_orient_matrix_UB_31        -0.0094620000
_diffrn_orient_matrix_UB_32        0.0876633000
_diffrn_orient_matrix_UB_33        -0.0054020000
_diffrn_radiation_monochromator    graphite
_diffrn_radiation_probe            x-ray
_diffrn_radiation_type             'Mo K\a'
_diffrn_radiation_wavelength       0.71073
_diffrn_source                     'fine-focus sealed X-ray tube'
_diffrn_source_type                'Enhance (Mo) X-ray Source'
_reflns_Friedel_coverage           0.000
_reflns_Friedel_fraction_full      .
_reflns_Friedel_fraction_max       .
_reflns_number_gt                  3647
_reflns_number_total               4544
_reflns_special_details
;
 Reflections were merged by SHELXL according to the crystal
 class for the calculation of statistics and refinement.
 
 _reflns_Friedel_fraction is defined as the number of unique
 Friedel pairs measured divided by the number that would be
 possible theoretically, ignoring centric projections and
 systematic absences.
;
_reflns_threshold_expression       'I > 2\s(I)'
_computing_cell_refinement         'CrysAlisPro 1.171.41.93a (Rigaku OD, 2020)'
_computing_data_collection         'CrysAlisPro 1.171.41.93a (Rigaku OD, 2020)'
_computing_data_reduction          'CrysAlisPro 1.171.41.93a (Rigaku OD, 2020)'
_computing_molecular_graphics      'Olex2 1.5 (Dolomanov et al., 2009)'
_computing_publication_material    'Olex2 1.5 (Dolomanov et al., 2009)'
_computing_structure_refinement    'SHELXL 2018/3 (Sheldrick, 2015)'
_computing_structure_solution      'SHELXS-1997  (Sheldrick, 2008)'
_refine_diff_density_max           0.468
_refine_diff_density_min           -0.446
_refine_diff_density_rms           0.060
_refine_ls_extinction_coef         .
_refine_ls_extinction_method       none
_refine_ls_goodness_of_fit_ref     1.044
_refine_ls_hydrogen_treatment      constr
_refine_ls_matrix_type             full
_refine_ls_number_parameters       362
_refine_ls_number_reflns           4544
_refine_ls_number_restraints       0
_refine_ls_R_factor_all            0.0554
_refine_ls_R_factor_gt             0.0411
_refine_ls_restrained_S_all        1.044
_refine_ls_shift/su_max            0.001
_refine_ls_shift/su_mean           0.000
_refine_ls_structure_factor_coef   Fsqd
_refine_ls_weighting_details      
 'w=1/[\s^2^(Fo^2^)+(0.0563P)^2^+1.6606P] where P=(Fo^2^+2Fc^2^)/3'
_refine_ls_weighting_scheme        calc
_refine_ls_wR_factor_gt            0.1046
_refine_ls_wR_factor_ref           0.1120
_refine_special_details            ?
_olex2_refinement_description
;
1. Fixed Uiso
 At 1.2 times of:
  All C(H) groups
 At 1.5 times of:
  All C(H,H,H) groups
2.a Aromatic/amide H refined with riding coordinates:
 C1(H1), C2(H2), C3(H3), C4(H4), C7(H7), C9(H9), C12(H12), C13(H13), C14(H14),
 C15(H15), C16(H16), C17(H17), C21(H21), C22(H22), C23(H23), C24(H24)
2.b Idealised Me refined as rotating group:
 C26(H26A,H26B,H26C)
;
_atom_sites_solution_hydrogens     geom
_atom_sites_solution_primary       direct
_atom_sites_solution_secondary     ?
loop_
  _atom_site_label
  _atom_site_type_symbol
  _atom_site_fract_x
  _atom_site_fract_y
  _atom_site_fract_z
  _atom_site_U_iso_or_equiv
  _atom_site_adp_type
  _atom_site_occupancy
  _atom_site_site_symmetry_order
  _atom_site_calc_flag
  _atom_site_refinement_flags_posn
  _atom_site_refinement_flags_adp
  _atom_site_refinement_flags_occupancy
  _atom_site_disorder_assembly
  _atom_site_disorder_group
 Cu1 Cu 0.48308(3) 0.38008(5) 0.43887(2) 0.03802(14) Uani 1 1 d . . . . .
 Cl1 Cl 0.59403(6) 0.33819(11) 0.51108(3) 0.0477(2) Uani 1 1 d . . . . .
 N1 N 0.57044(18) 0.5010(3) 0.38907(9) 0.0390(6) Uani 1 1 d . . . . .
 N2 N 0.38900(18) 0.4051(3) 0.37354(9) 0.0325(5) Uani 1 1 d . . . . .
 N3 N 0.36885(19) 0.2393(3) 0.46112(9) 0.0391(6) Uani 1 1 d . . . . .
 N4 N 0.0548(2) 0.4673(4) 0.13158(11) 0.0578(8) Uani 1 1 d . . . . .
 C1 C 0.6661(2) 0.5448(5) 0.40094(14) 0.0527(9) Uani 1 1 d . . . . .
 H1 H 0.699321 0.514047 0.434909 0.063 Uiso 1 1 calc R U . . .
 C2 C 0.7169(3) 0.6337(6) 0.36464(16) 0.0654(11) Uani 1 1 d . . . . .
 H2 H 0.783718 0.661390 0.373901 0.079 Uiso 1 1 calc R U . . .
 C3 C 0.6689(3) 0.6811(5) 0.31489(15) 0.0622(10) Uani 1 1 d . . . . .
 H3 H 0.702066 0.744243 0.290380 0.075 Uiso 1 1 calc R U . . .
 C4 C 0.5708(3) 0.6345(4) 0.30139(13) 0.0489(8) Uani 1 1 d . . . . .
 H4 H 0.537100 0.663526 0.267361 0.059 Uiso 1 1 calc R U . . .
 C5 C 0.5233(2) 0.5442(4) 0.33916(11) 0.0359(6) Uani 1 1 d . . . . .
 C6 C 0.4191(2) 0.4841(3) 0.32962(11) 0.0337(6) Uani 1 1 d . . . . .
 C7 C 0.3532(2) 0.5015(4) 0.28233(11) 0.0360(7) Uani 1 1 d . . . . .
 H7 H 0.373713 0.553947 0.251393 0.043 Uiso 1 1 calc R U . . .
 C8 C 0.2563(2) 0.4404(3) 0.28128(11) 0.0343(6) Uani 1 1 d . . . . .
 C9 C 0.2281(2) 0.3588(4) 0.32806(11) 0.0370(7) Uani 1 1 d . . . . .
 H9 H 0.163568 0.317623 0.328473 0.044 Uiso 1 1 calc R U . . .
 C10 C 0.2981(2) 0.3406(4) 0.37371(11) 0.0339(6) Uani 1 1 d . . . . .
 C11 C 0.2851(2) 0.2482(4) 0.42534(11) 0.0376(7) Uani 1 1 d . . . . .
 C12 C 0.1978(3) 0.1708(5) 0.43591(14) 0.0511(8) Uani 1 1 d . . . . .
 H12 H 0.140369 0.180010 0.411196 0.061 Uiso 1 1 calc R U . . .
 C13 C 0.1974(3) 0.0788(5) 0.48423(14) 0.0588(10) Uani 1 1 d . . . . .
 H13 H 0.139155 0.026217 0.492572 0.071 Uiso 1 1 calc R U . . .
 C14 C 0.2827(3) 0.0657(5) 0.51943(14) 0.0583(9) Uani 1 1 d . . . . .
 H14 H 0.283623 0.001851 0.551528 0.070 Uiso 1 1 calc R U . . .
 C15 C 0.3677(3) 0.1475(4) 0.50717(13) 0.0494(8) Uani 1 1 d . . . . .
 H15 H 0.425727 0.138806 0.531468 0.059 Uiso 1 1 calc R U . . .
 C16 C 0.1445(3) 0.4052(4) 0.13356(13) 0.0552(9) Uani 1 1 d . . . . .
 H16 H 0.164780 0.362376 0.101135 0.066 Uiso 1 1 calc R U . . .
 C17 C 0.2129(3) 0.3983(4) 0.18129(12) 0.0462(8) Uani 1 1 d . . . . .
 H17 H 0.276576 0.354446 0.179710 0.055 Uiso 1 1 calc R U . . .
 C18 C 0.1853(2) 0.4565(4) 0.23018(11) 0.0378(7) Uani 1 1 d . . . . .
 C19 C 0.0890(2) 0.5296(4) 0.23015(12) 0.0403(7) Uani 1 1 d . . . . .
 C20 C 0.0266(3) 0.5316(4) 0.17890(14) 0.0497(8) Uani 1 1 d . . . . .
 C21 C -0.0689(3) 0.6057(5) 0.17690(18) 0.0664(11) Uani 1 1 d . . . . .
 H21 H -0.110491 0.605809 0.143862 0.080 Uiso 1 1 calc R U . . .
 C22 C -0.1012(3) 0.6763(6) 0.2219(2) 0.0729(12) Uani 1 1 d . . . . .
 H22 H -0.164509 0.724705 0.219587 0.088 Uiso 1 1 calc R U . . .
 C23 C -0.0397(3) 0.6770(5) 0.27209(18) 0.0649(10) Uani 1 1 d . . . . .
 H23 H -0.062143 0.727478 0.302822 0.078 Uiso 1 1 calc R U . . .
 C24 C 0.0529(2) 0.6043(4) 0.27637(14) 0.0496(8) Uani 1 1 d . . . . .
 H24 H 0.092362 0.604157 0.310100 0.060 Uiso 1 1 calc R U . . .
 P1 P 0.90401(7) 0.17211(14) 0.36638(4) 0.0577(3) Uani 1 1 d . . . . .
 F1 F 0.8566(2) 0.2738(5) 0.31485(11) 0.1101(10) Uani 1 1 d . . . . .
 F2 F 0.9558(2) 0.0825(5) 0.41955(13) 0.1250(12) Uani 1 1 d . . . . .
 F3 F 0.99784(19) 0.1221(5) 0.33589(11) 0.1078(11) Uani 1 1 d . . . . .
 F4 F 0.9604(3) 0.3379(4) 0.38746(14) 0.1308(13) Uani 1 1 d . . . . .
 F5 F 0.8115(2) 0.2182(5) 0.39664(13) 0.1157(11) Uani 1 1 d . . . . .
 F6 F 0.8506(3) 0.0093(4) 0.3445(2) 0.1683(18) Uani 1 1 d . . . . .
 N5 N 1.1610(6) 0.6660(10) 0.4120(3) 0.158(3) Uani 1 1 d . . . . .
 C25 C 1.0927(7) 0.6682(10) 0.4337(3) 0.127(3) Uani 1 1 d . . . . .
 C26 C 1.0021(8) 0.6802(13) 0.4580(4) 0.206(5) Uani 1 1 d . . . . .
 H26A H 0.949706 0.624336 0.434876 0.309 Uiso 1 1 calc R U . . .
 H26B H 0.985200 0.797895 0.462149 0.309 Uiso 1 1 calc R U . . .
 H26C H 1.010282 0.626292 0.493495 0.309 Uiso 1 1 calc R U . . .

loop_
  _atom_site_aniso_label
  _atom_site_aniso_U_11
  _atom_site_aniso_U_22
  _atom_site_aniso_U_33
  _atom_site_aniso_U_23
  _atom_site_aniso_U_13
  _atom_site_aniso_U_12
 Cu1 0.0376(2) 0.0485(2) 0.0268(2) 0.00418(16) -0.00131(15) -0.00027(16)
 Cl1 0.0481(5) 0.0561(5) 0.0363(4) 0.0057(3) -0.0075(3) 0.0090(4)
 N1 0.0356(14) 0.0504(15) 0.0306(12) -0.0008(11) 0.0024(10) 0.0018(11)
 N2 0.0341(13) 0.0394(13) 0.0246(11) 0.0016(10) 0.0058(10) -0.0002(11)
 N3 0.0463(15) 0.0429(14) 0.0281(12) 0.0025(11) 0.0033(11) -0.0007(12)
 N4 0.064(2) 0.0653(19) 0.0399(16) 0.0066(14) -0.0125(14) -0.0187(16)
 C1 0.0397(19) 0.075(2) 0.0420(18) 0.0026(17) -0.0007(15) -0.0015(17)
 C2 0.037(2) 0.100(3) 0.059(2) 0.002(2) 0.0059(17) -0.0144(19)
 C3 0.051(2) 0.085(3) 0.053(2) 0.006(2) 0.0174(18) -0.012(2)
 C4 0.047(2) 0.063(2) 0.0380(17) 0.0056(15) 0.0085(15) -0.0013(16)
 C5 0.0390(17) 0.0375(15) 0.0318(14) -0.0027(13) 0.0070(12) 0.0028(13)
 C6 0.0414(17) 0.0318(14) 0.0277(14) -0.0025(12) 0.0035(12) 0.0005(12)
 C7 0.0461(18) 0.0355(15) 0.0265(14) 0.0027(12) 0.0045(13) 0.0033(13)
 C8 0.0428(17) 0.0302(14) 0.0292(14) -0.0016(12) 0.0008(12) 0.0005(13)
 C9 0.0377(17) 0.0396(16) 0.0331(15) -0.0003(12) 0.0015(13) -0.0042(13)
 C10 0.0374(17) 0.0375(15) 0.0270(14) -0.0017(12) 0.0042(12) 0.0009(13)
 C11 0.0426(18) 0.0409(16) 0.0293(14) -0.0013(13) 0.0046(13) -0.0002(14)
 C12 0.045(2) 0.064(2) 0.0443(18) 0.0063(16) 0.0070(15) -0.0077(17)
 C13 0.060(2) 0.069(2) 0.050(2) 0.0067(18) 0.0172(18) -0.0161(19)
 C14 0.073(3) 0.063(2) 0.0399(18) 0.0164(17) 0.0104(18) -0.0070(19)
 C15 0.061(2) 0.053(2) 0.0340(16) 0.0093(15) 0.0040(15) 0.0005(17)
 C16 0.079(3) 0.054(2) 0.0296(16) -0.0026(15) -0.0030(17) -0.018(2)
 C17 0.059(2) 0.0425(17) 0.0352(17) -0.0004(14) -0.0021(15) -0.0027(15)
 C18 0.0482(19) 0.0311(15) 0.0326(15) 0.0020(12) -0.0027(13) -0.0065(13)
 C19 0.0426(18) 0.0360(16) 0.0400(16) 0.0064(13) -0.0053(14) -0.0101(13)
 C20 0.049(2) 0.0503(19) 0.0455(19) 0.0129(16) -0.0123(15) -0.0161(16)
 C21 0.050(2) 0.076(3) 0.068(3) 0.024(2) -0.018(2) -0.013(2)
 C22 0.041(2) 0.083(3) 0.093(3) 0.027(3) 0.000(2) 0.004(2)
 C23 0.049(2) 0.071(2) 0.076(3) 0.009(2) 0.014(2) 0.0025(19)
 C24 0.0409(19) 0.058(2) 0.0496(19) 0.0060(16) 0.0020(15) -0.0031(16)
 P1 0.0476(6) 0.0741(6) 0.0517(5) 0.0007(5) 0.0074(4) -0.0106(5)
 F1 0.095(2) 0.160(3) 0.0734(17) 0.0247(18) -0.0009(15) 0.014(2)
 F2 0.108(2) 0.175(3) 0.095(2) 0.063(2) 0.0251(18) 0.031(2)
 F3 0.0598(16) 0.194(3) 0.0711(17) -0.0165(18) 0.0135(13) 0.0087(17)
 F4 0.149(3) 0.112(2) 0.124(3) -0.026(2) -0.012(2) -0.054(2)
 F5 0.096(2) 0.149(3) 0.111(2) 0.024(2) 0.0541(18) 0.031(2)
 F6 0.099(2) 0.104(2) 0.301(5) -0.079(3) 0.018(3) -0.034(2)
 N5 0.141(6) 0.190(7) 0.141(6) -0.071(5) 0.006(4) -0.014(5)
 C25 0.133(7) 0.133(5) 0.118(6) -0.059(4) 0.022(5) -0.011(5)
 C26 0.263(12) 0.182(9) 0.190(9) -0.064(7) 0.099(9) -0.048(8)

_geom_special_details
;
 All esds (except the esd in the dihedral angle between two l.s. planes)
 are estimated using the full covariance matrix.  The cell esds are taken
 into account individually in the estimation of esds in distances, angles
 and torsion angles; correlations between esds in cell parameters are only
 used when they are defined by crystal symmetry.  An approximate (isotropic)
 treatment of cell esds is used for estimating esds involving l.s. planes.
;
loop_
  _geom_bond_atom_site_label_1
  _geom_bond_atom_site_label_2
  _geom_bond_distance
  _geom_bond_site_symmetry_2
  _geom_bond_publ_flag
 Cu1 Cl1 2.2064(8) . ?
 Cu1 N1 2.023(2) . ?
 Cu1 N2 1.935(2) . ?
 Cu1 N3 2.019(2) . ?
 N1 C1 1.335(4) . ?
 N1 C5 1.354(4) . ?
 N2 C6 1.341(3) . ?
 N2 C10 1.327(4) . ?
 N3 C11 1.350(4) . ?
 N3 C15 1.339(4) . ?
 N4 C16 1.300(5) . ?
 N4 C20 1.355(5) . ?
 C1 H1 0.9300 . ?
 C1 C2 1.372(5) . ?
 C2 H2 0.9300 . ?
 C2 C3 1.364(5) . ?
 C3 H3 0.9300 . ?
 C3 C4 1.377(5) . ?
 C4 H4 0.9300 . ?
 C4 C5 1.378(4) . ?
 C5 C6 1.476(4) . ?
 C6 C7 1.383(4) . ?
 C7 H7 0.9300 . ?
 C7 C8 1.389(4) . ?
 C8 C9 1.400(4) . ?
 C8 C18 1.492(4) . ?
 C9 H9 0.9300 . ?
 C9 C10 1.385(4) . ?
 C10 C11 1.483(4) . ?
 C11 C12 1.374(4) . ?
 C12 H12 0.9300 . ?
 C12 C13 1.385(5) . ?
 C13 H13 0.9300 . ?
 C13 C14 1.361(5) . ?
 C14 H14 0.9300 . ?
 C14 C15 1.376(5) . ?
 C15 H15 0.9300 . ?
 C16 H16 0.9300 . ?
 C16 C17 1.405(5) . ?
 C17 H17 0.9300 . ?
 C17 C18 1.370(4) . ?
 C18 C19 1.420(4) . ?
 C19 C20 1.428(4) . ?
 C19 C24 1.408(5) . ?
 C20 C21 1.409(5) . ?
 C21 H21 0.9300 . ?
 C21 C22 1.346(6) . ?
 C22 H22 0.9300 . ?
 C22 C23 1.403(6) . ?
 C23 H23 0.9300 . ?
 C23 C24 1.365(5) . ?
 C24 H24 0.9300 . ?
 P1 F1 1.566(3) . ?
 P1 F2 1.571(3) . ?
 P1 F3 1.588(3) . ?
 P1 F4 1.565(3) . ?
 P1 F5 1.563(3) . ?
 P1 F6 1.533(3) . ?
 N5 C25 1.114(9) . ?
 C25 C26 1.421(10) . ?
 C26 H26A 0.9600 . ?
 C26 H26B 0.9600 . ?
 C26 H26C 0.9600 . ?

loop_
  _geom_angle_atom_site_label_1
  _geom_angle_atom_site_label_2
  _geom_angle_atom_site_label_3
  _geom_angle
  _geom_angle_site_symmetry_1
  _geom_angle_site_symmetry_3
  _geom_angle_publ_flag
 N1 Cu1 Cl1 99.39(7) . . ?
 N2 Cu1 Cl1 176.60(7) . . ?
 N2 Cu1 N1 80.07(9) . . ?
 N2 Cu1 N3 80.15(9) . . ?
 N3 Cu1 Cl1 99.90(7) . . ?
 N3 Cu1 N1 158.78(10) . . ?
 C1 N1 Cu1 127.1(2) . . ?
 C1 N1 C5 118.4(3) . . ?
 C5 N1 Cu1 114.45(19) . . ?
 C6 N2 Cu1 118.60(19) . . ?
 C10 N2 Cu1 118.60(18) . . ?
 C10 N2 C6 122.8(2) . . ?
 C11 N3 Cu1 113.92(19) . . ?
 C15 N3 Cu1 127.1(2) . . ?
 C15 N3 C11 119.0(3) . . ?
 C16 N4 C20 117.2(3) . . ?
 N1 C1 H1 119.0 . . ?
 N1 C1 C2 122.1(3) . . ?
 C2 C1 H1 119.0 . . ?
 C1 C2 H2 120.2 . . ?
 C3 C2 C1 119.7(3) . . ?
 C3 C2 H2 120.2 . . ?
 C2 C3 H3 120.4 . . ?
 C2 C3 C4 119.2(3) . . ?
 C4 C3 H3 120.4 . . ?
 C3 C4 H4 120.6 . . ?
 C3 C4 C5 118.9(3) . . ?
 C5 C4 H4 120.6 . . ?
 N1 C5 C4 121.8(3) . . ?
 N1 C5 C6 113.8(2) . . ?
 C4 C5 C6 124.4(3) . . ?
 N2 C6 C5 112.9(2) . . ?
 N2 C6 C7 119.5(3) . . ?
 C7 C6 C5 127.6(3) . . ?
 C6 C7 H7 120.2 . . ?
 C6 C7 C8 119.7(3) . . ?
 C8 C7 H7 120.2 . . ?
 C7 C8 C9 119.0(3) . . ?
 C7 C8 C18 120.0(2) . . ?
 C9 C8 C18 121.0(3) . . ?
 C8 C9 H9 120.6 . . ?
 C10 C9 C8 118.8(3) . . ?
 C10 C9 H9 120.6 . . ?
 N2 C10 C9 120.2(3) . . ?
 N2 C10 C11 112.8(2) . . ?
 C9 C10 C11 126.9(3) . . ?
 N3 C11 C10 113.9(3) . . ?
 N3 C11 C12 121.8(3) . . ?
 C12 C11 C10 124.2(3) . . ?
 C11 C12 H12 120.8 . . ?
 C11 C12 C13 118.5(3) . . ?
 C13 C12 H12 120.8 . . ?
 C12 C13 H13 120.2 . . ?
 C14 C13 C12 119.6(3) . . ?
 C14 C13 H13 120.2 . . ?
 C13 C14 H14 120.2 . . ?
 C13 C14 C15 119.5(3) . . ?
 C15 C14 H14 120.2 . . ?
 N3 C15 C14 121.6(3) . . ?
 N3 C15 H15 119.2 . . ?
 C14 C15 H15 119.2 . . ?
 N4 C16 H16 117.8 . . ?
 N4 C16 C17 124.5(3) . . ?
 C17 C16 H16 117.8 . . ?
 C16 C17 H17 120.2 . . ?
 C18 C17 C16 119.7(3) . . ?
 C18 C17 H17 120.2 . . ?
 C17 C18 C8 119.4(3) . . ?
 C17 C18 C19 118.2(3) . . ?
 C19 C18 C8 122.4(3) . . ?
 C18 C19 C20 116.9(3) . . ?
 C24 C19 C18 124.6(3) . . ?
 C24 C19 C20 118.5(3) . . ?
 N4 C20 C19 123.4(3) . . ?
 N4 C20 C21 117.9(3) . . ?
 C21 C20 C19 118.7(3) . . ?
 C20 C21 H21 119.3 . . ?
 C22 C21 C20 121.4(4) . . ?
 C22 C21 H21 119.3 . . ?
 C21 C22 H22 119.9 . . ?
 C21 C22 C23 120.1(4) . . ?
 C23 C22 H22 119.9 . . ?
 C22 C23 H23 119.6 . . ?
 C24 C23 C22 120.7(4) . . ?
 C24 C23 H23 119.6 . . ?
 C19 C24 H24 119.7 . . ?
 C23 C24 C19 120.6(3) . . ?
 C23 C24 H24 119.7 . . ?
 F1 P1 F2 175.7(2) . . ?
 F1 P1 F3 91.31(16) . . ?
 F2 P1 F3 88.53(17) . . ?
 F4 P1 F1 88.9(2) . . ?
 F4 P1 F2 86.9(2) . . ?
 F4 P1 F3 88.7(2) . . ?
 F5 P1 F1 89.29(17) . . ?
 F5 P1 F2 90.93(17) . . ?
 F5 P1 F3 179.1(2) . . ?
 F5 P1 F4 92.0(2) . . ?
 F6 P1 F1 90.6(2) . . ?
 F6 P1 F2 93.7(3) . . ?
 F6 P1 F3 89.9(2) . . ?
 F6 P1 F4 178.4(2) . . ?
 F6 P1 F5 89.4(2) . . ?
 N5 C25 C26 175.5(11) . . ?
 C25 C26 H26A 109.5 . . ?
 C25 C26 H26B 109.5 . . ?
 C25 C26 H26C 109.5 . . ?
 H26A C26 H26B 109.5 . . ?
 H26A C26 H26C 109.5 . . ?
 H26B C26 H26C 109.5 . . ?

loop_
  _geom_torsion_atom_site_label_1
  _geom_torsion_atom_site_label_2
  _geom_torsion_atom_site_label_3
  _geom_torsion_atom_site_label_4
  _geom_torsion
  _geom_torsion_site_symmetry_1
  _geom_torsion_site_symmetry_2
  _geom_torsion_site_symmetry_3
  _geom_torsion_site_symmetry_4
  _geom_torsion_publ_flag
 Cu1 N1 C1 C2 -177.0(3) . . . . ?
 Cu1 N1 C5 C4 176.8(2) . . . . ?
 Cu1 N1 C5 C6 -3.9(3) . . . . ?
 Cu1 N2 C6 C5 -1.0(3) . . . . ?
 Cu1 N2 C6 C7 179.3(2) . . . . ?
 Cu1 N2 C10 C9 178.8(2) . . . . ?
 Cu1 N2 C10 C11 -3.1(3) . . . . ?
 Cu1 N3 C11 C10 7.6(3) . . . . ?
 Cu1 N3 C11 C12 -175.1(2) . . . . ?
 Cu1 N3 C15 C14 175.6(3) . . . . ?
 N1 C1 C2 C3 0.7(6) . . . . ?
 N1 C5 C6 N2 3.2(3) . . . . ?
 N1 C5 C6 C7 -177.1(3) . . . . ?
 N2 C6 C7 C8 1.3(4) . . . . ?
 N2 C10 C11 N3 -3.2(4) . . . . ?
 N2 C10 C11 C12 179.6(3) . . . . ?
 N3 C11 C12 C13 -1.3(5) . . . . ?
 N4 C16 C17 C18 1.4(5) . . . . ?
 N4 C20 C21 C22 -178.3(4) . . . . ?
 C1 N1 C5 C4 -1.5(4) . . . . ?
 C1 N1 C5 C6 177.9(3) . . . . ?
 C1 C2 C3 C4 -1.8(6) . . . . ?
 C2 C3 C4 C5 1.4(6) . . . . ?
 C3 C4 C5 N1 0.3(5) . . . . ?
 C3 C4 C5 C6 -179.0(3) . . . . ?
 C4 C5 C6 N2 -177.5(3) . . . . ?
 C4 C5 C6 C7 2.2(5) . . . . ?
 C5 N1 C1 C2 1.0(5) . . . . ?
 C5 C6 C7 C8 -178.3(3) . . . . ?
 C6 N2 C10 C9 -2.5(4) . . . . ?
 C6 N2 C10 C11 175.6(2) . . . . ?
 C6 C7 C8 C9 -1.3(4) . . . . ?
 C6 C7 C8 C18 -179.1(3) . . . . ?
 C7 C8 C9 C10 -0.5(4) . . . . ?
 C7 C8 C18 C17 52.3(4) . . . . ?
 C7 C8 C18 C19 -128.0(3) . . . . ?
 C8 C9 C10 N2 2.4(4) . . . . ?
 C8 C9 C10 C11 -175.4(3) . . . . ?
 C8 C18 C19 C20 -177.7(3) . . . . ?
 C8 C18 C19 C24 4.6(4) . . . . ?
 C9 C8 C18 C17 -125.5(3) . . . . ?
 C9 C8 C18 C19 54.2(4) . . . . ?
 C9 C10 C11 N3 174.7(3) . . . . ?
 C9 C10 C11 C12 -2.5(5) . . . . ?
 C10 N2 C6 C5 -179.7(2) . . . . ?
 C10 N2 C6 C7 0.6(4) . . . . ?
 C10 C11 C12 C13 175.7(3) . . . . ?
 C11 N3 C15 C14 -1.6(5) . . . . ?
 C11 C12 C13 C14 -0.7(6) . . . . ?
 C12 C13 C14 C15 1.6(6) . . . . ?
 C13 C14 C15 N3 -0.4(6) . . . . ?
 C15 N3 C11 C10 -174.8(3) . . . . ?
 C15 N3 C11 C12 2.4(5) . . . . ?
 C16 N4 C20 C19 -1.9(5) . . . . ?
 C16 N4 C20 C21 177.5(3) . . . . ?
 C16 C17 C18 C8 176.8(3) . . . . ?
 C16 C17 C18 C19 -2.9(4) . . . . ?
 C17 C18 C19 C20 2.0(4) . . . . ?
 C17 C18 C19 C24 -175.8(3) . . . . ?
 C18 C8 C9 C10 177.3(3) . . . . ?
 C18 C19 C20 N4 0.4(4) . . . . ?
 C18 C19 C20 C21 -178.9(3) . . . . ?
 C18 C19 C24 C23 177.7(3) . . . . ?
 C19 C20 C21 C22 1.1(5) . . . . ?
 C20 N4 C16 C17 1.0(5) . . . . ?
 C20 C19 C24 C23 0.0(5) . . . . ?
 C20 C21 C22 C23 -0.2(6) . . . . ?
 C21 C22 C23 C24 -1.0(6) . . . . ?
 C22 C23 C24 C19 1.0(6) . . . . ?
 C24 C19 C20 N4 178.3(3) . . . . ?
 C24 C19 C20 C21 -1.0(4) . . . . ?

_shelx_res_file
;
TITL cucl2skml57pf6_autored_a.res in P2(1)/n
    cucl2skml57pf6_autored.res
    created by SHELXL-2018/3 at 14:14:49 on 10-May-2022
REM Old TITL CuCl2SKML57PF6_autored in P2(1)/n
REM SHELXT solution in P2(1)/n: R1 0.151, Rweak 0.099, Alpha 0.036
REM <I/s> 0.567 for 397 systematic absences, Orientation as input
REM Formula found by SHELXT: C27 N4 F6 P Cl Cu
CELL 0.71073 13.4845 7.8492 24.4501 90 96.475 90
ZERR 2 0.0006 0.0003 0.0008 0 0.004 0
LATT 1
SYMM 0.5-X,0.5+Y,0.5-Z
SFAC C H Cl Cu F N P
UNIT 104 76 4 4 24 20 4

L.S. 40
PLAN  5
SIZE 0.428 0.045 0.039
TEMP 22(2)
CONF
list 4
MORE -1
BOND $H
fmap 2 53
acta
OMIT 0 50.1
REM <olex2.extras>
REM <HklSrc "%.\\CuCl2SKML57PF6_autored.hkl">
REM </olex2.extras>

WGHT    0.056300    1.660600
FVAR       0.36830
CU1   4    0.483083    0.380080    0.438866    11.00000    0.03765    0.04850 =
         0.02677    0.00418   -0.00131   -0.00027
CL1   3    0.594033    0.338192    0.511079    11.00000    0.04806    0.05607 =
         0.03628    0.00572   -0.00746    0.00904
N1    6    0.570440    0.500984    0.389070    11.00000    0.03561    0.05038 =
         0.03056   -0.00085    0.00239    0.00178
N2    6    0.389003    0.405120    0.373535    11.00000    0.03414    0.03937 =
         0.02463    0.00156    0.00579   -0.00024
N3    6    0.368850    0.239349    0.461116    11.00000    0.04629    0.04288 =
         0.02806    0.00249    0.00332   -0.00068
N4    6    0.054783    0.467289    0.131583    11.00000    0.06419    0.06529 =
         0.03987    0.00658   -0.01245   -0.01866
C1    1    0.666073    0.544771    0.400943    11.00000    0.03971    0.07531 =
         0.04200    0.00259   -0.00069   -0.00153
AFIX  43
H1    2    0.699321    0.514047    0.434909    11.00000   -1.20000
AFIX   0
C2    1    0.716882    0.633652    0.364637    11.00000    0.03668    0.10046 =
         0.05931    0.00213    0.00589   -0.01439
AFIX  43
H2    2    0.783718    0.661390    0.373901    11.00000   -1.20000
AFIX   0
C3    1    0.668900    0.681140    0.314890    11.00000    0.05097    0.08476 =
         0.05345    0.00597    0.01743   -0.01155
AFIX  43
H3    2    0.702066    0.744243    0.290380    11.00000   -1.20000
AFIX   0
C4    1    0.570771    0.634539    0.301389    11.00000    0.04686    0.06279 =
         0.03797    0.00559    0.00853   -0.00135
AFIX  43
H4    2    0.537100    0.663526    0.267361    11.00000   -1.20000
AFIX   0
C5    1    0.523298    0.544209    0.339158    11.00000    0.03904    0.03754 =
         0.03179   -0.00273    0.00696    0.00285
C6    1    0.419059    0.484068    0.329621    11.00000    0.04141    0.03182 =
         0.02767   -0.00255    0.00350    0.00051
C7    1    0.353238    0.501529    0.282333    11.00000    0.04610    0.03546 =
         0.02646    0.00270    0.00450    0.00327
AFIX  43
H7    2    0.373713    0.553947    0.251393    11.00000   -1.20000
AFIX   0
C8    1    0.256345    0.440355    0.281279    11.00000    0.04283    0.03021 =
         0.02925   -0.00155    0.00078    0.00049
C9    1    0.228143    0.358825    0.328061    11.00000    0.03773    0.03956 =
         0.03309   -0.00027    0.00146   -0.00415
AFIX  43
H9    2    0.163568    0.317623    0.328473    11.00000   -1.20000
AFIX   0
C10   1    0.298088    0.340603    0.373713    11.00000    0.03739    0.03754 =
         0.02695   -0.00167    0.00416    0.00093
C11   1    0.285053    0.248192    0.425345    11.00000    0.04258    0.04088 =
         0.02933   -0.00125    0.00463   -0.00020
C12   1    0.197817    0.170808    0.435911    11.00000    0.04531    0.06432 =
         0.04426    0.00634    0.00701   -0.00771
AFIX  43
H12   2    0.140369    0.180010    0.411196    11.00000   -1.20000
AFIX   0
C13   1    0.197414    0.078758    0.484234    11.00000    0.06019    0.06915 =
         0.04954    0.00665    0.01716   -0.01613
AFIX  43
H13   2    0.139155    0.026217    0.492572    11.00000   -1.20000
AFIX   0
C14   1    0.282748    0.065660    0.519428    11.00000    0.07335    0.06269 =
         0.03989    0.01636    0.01038   -0.00700
AFIX  43
H14   2    0.283623    0.001851    0.551528    11.00000   -1.20000
AFIX   0
C15   1    0.367700    0.147495    0.507174    11.00000    0.06122    0.05280 =
         0.03402    0.00931    0.00402    0.00053
AFIX  43
H15   2    0.425727    0.138806    0.531468    11.00000   -1.20000
AFIX   0
C16   1    0.144498    0.405180    0.133555    11.00000    0.07941    0.05440 =
         0.02962   -0.00264   -0.00295   -0.01805
AFIX  43
H16   2    0.164780    0.362376    0.101135    11.00000   -1.20000
AFIX   0
C17   1    0.212890    0.398291    0.181289    11.00000    0.05912    0.04253 =
         0.03524   -0.00042   -0.00210   -0.00270
AFIX  43
H17   2    0.276576    0.354446    0.179710    11.00000   -1.20000
AFIX   0
C18   1    0.185295    0.456492    0.230184    11.00000    0.04817    0.03109 =
         0.03261    0.00198   -0.00266   -0.00645
C19   1    0.088970    0.529605    0.230153    11.00000    0.04256    0.03599 =
         0.04000    0.00641   -0.00535   -0.01010
C20   1    0.026634    0.531649    0.178897    11.00000    0.04933    0.05034 =
         0.04553    0.01289   -0.01233   -0.01607
C21   1   -0.068910    0.605698    0.176904    11.00000    0.04952    0.07557 =
         0.06843    0.02398   -0.01801   -0.01296
AFIX  43
H21   2   -0.110491    0.605809    0.143862    11.00000   -1.20000
AFIX   0
C22   1   -0.101231    0.676288    0.221851    11.00000    0.04104    0.08329 =
         0.09268    0.02676   -0.00008    0.00417
AFIX  43
H22   2   -0.164509    0.724705    0.219587    11.00000   -1.20000
AFIX   0
C23   1   -0.039669    0.676968    0.272093    11.00000    0.04946    0.07117 =
         0.07554    0.00875    0.01376    0.00254
AFIX  43
H23   2   -0.062143    0.727478    0.302822    11.00000   -1.20000
AFIX   0
C24   1    0.052851    0.604312    0.276370    11.00000    0.04092    0.05759 =
         0.04962    0.00605    0.00197   -0.00310
AFIX  43
H24   2    0.092362    0.604157    0.310100    11.00000   -1.20000
AFIX   0

P1    7    0.904014    0.172105    0.366380    11.00000    0.04762    0.07409 =
         0.05168    0.00072    0.00739   -0.01063
F1    5    0.856584    0.273761    0.314846    11.00000    0.09453    0.16004 =
         0.07338    0.02469   -0.00089    0.01422
F2    5    0.955828    0.082548    0.419550    11.00000    0.10806    0.17488 =
         0.09519    0.06289    0.02513    0.03050
F3    5    0.997844    0.122148    0.335895    11.00000    0.05983    0.19398 =
         0.07106   -0.01645    0.01345    0.00871
F4    5    0.960370    0.337898    0.387464    11.00000    0.14930    0.11238 =
         0.12444   -0.02618   -0.01190   -0.05377
F5    5    0.811459    0.218176    0.396642    11.00000    0.09604    0.14945 =
         0.11140    0.02446    0.05406    0.03117
F6    5    0.850645    0.009293    0.344456    11.00000    0.09895    0.10391 =
         0.30081   -0.07868    0.01764   -0.03440
N5    6    1.161040    0.665965    0.412006    11.00000    0.14056    0.19030 =
         0.14076   -0.07063    0.00566   -0.01381
C25   1    1.092692    0.668212    0.433662    11.00000    0.13305    0.13298 =
         0.11822   -0.05941    0.02242   -0.01112
C26   1    1.002125    0.680152    0.458021    11.00000    0.26256    0.18219 =
         0.19001   -0.06376    0.09883   -0.04830
AFIX 137
H26A  2    0.949706    0.624336    0.434876    11.00000   -1.50000
H26B  2    0.985200    0.797895    0.462149    11.00000   -1.50000
H26C  2    1.010282    0.626292    0.493495    11.00000   -1.50000
AFIX   0
HKLF 4


REM  cucl2skml57pf6_autored_a.res in P2(1)/n
REM wR2 = 0.1120, GooF = S = 1.044, Restrained GooF = 1.044 for all data
REM R1 = 0.0411 for 3647 Fo > 4sig(Fo) and 0.0554 for all 4544 data
REM 362 parameters refined using 0 restraints

END

WGHT      0.0563      1.6605

REM Highest difference peak  0.468,  deepest hole -0.446,  1-sigma level  0.060
Q1    1   0.9544  0.2365  0.4163  11.00000  0.05    0.47
Q2    1   0.9035 -0.0160  0.3976  11.00000  0.05    0.42
Q3    1   0.8189  0.0695  0.3785  11.00000  0.05    0.40
Q4    1   0.9870  0.2762  0.3514  11.00000  0.05    0.38
Q5    1   0.8536  0.1199  0.3135  11.00000  0.05    0.36
;
_shelx_res_checksum                27745
_shelx_hkl_file
;
   0   0  -5   -0.90    1.09
   0   0  -6  271.27    6.58
   0   0  -7    1.63    1.51
   0   0  -8   88.51    4.52
   0   0  -9    0.18    1.58
   0   0 -10    2.01    1.75
   0   0 -11   -0.63    1.26
   0   0 -11    1.21    1.82
   0   0 -12    1.56    1.57
   0   0 -12    1.17    1.92
   0   0 -13    2.47    1.71
   0   0 -13    1.39    2.01
   0   0 -14  456.16   10.32
   0   0  14  476.36   13.51
   0   0 -14  440.28   13.03
   0   0 -15    4.22    1.99
   0   0 -15    3.20    2.69
   0   0  15    3.92    2.42
   0   0 -16 1301.02   18.38
   0   0 -16 1249.71   23.39
   0   0  16 1348.43   24.53
   0   0 -17   12.38    2.82
   0   0 -17   13.14    3.67
   0   0  17    4.69    2.76
   0   0 -18  599.03   13.48
   0   0  18  652.40   18.25
   0   0 -18  633.09   17.66
   0   0 -19    5.22    2.29
   0   0  19    7.86    3.26
   0   0 -19    9.38    3.38
   0   0 -20  407.99   11.81
   0   0 -20  400.46   15.09
   0   0 -21   10.27    2.74
   0   0 -21    4.21    3.13
   0   0 -22   24.63    3.39
   0   0 -22   32.96    5.30
   0   0 -23    1.45    1.75
   0   0 -24  137.83    7.89
   0   0 -25    0.11    2.15
   0   0 -26  212.07   10.04
   0   0 -27    1.97    2.14
   0   0 -28    8.45    2.71
   0   0 -29   -3.49    2.32
   0   0 -30   54.77    5.78
   0   0 -31    0.33    1.95
   0   0 -32   21.45    3.95
   0  -1  -3  100.89    3.37
   0  -1  -4  685.50    9.64
   0   1  -5  241.69    3.06
   0  -1  -5  231.04    6.15
   0   1  -6  144.15    2.82
   0  -1  -6  135.60    5.17
   0  -1   6  128.33    4.31
   0   1  -7 1606.66   10.54
   0   1  -7 1577.77   15.87
   0  -1   7 1544.18   15.74
   0  -1  -7 1604.88   18.27
   0   1  -8    3.56    1.14
   0  -1  -8    0.57    1.45
   0  -1   8    1.77    1.41
   0   1  -8    2.73    1.55
   0   1  -9    2.85    1.08
   0  -1  -9    4.46    2.12
   0  -1   9    1.16    1.28
   0   1  -9    2.82    1.47
   0   1 -10  689.86    9.04
   0   1 -10  678.61   12.72
   0  -1 -10  660.24   13.93
   0  -1  10  671.62   12.77
   0   1 -11   48.15    2.84
   0  -1 -11   53.27    4.53
   0   1 -11   52.00    4.11
   0  -1  11   49.50    3.85
   0   1 -12  706.34   10.32
   0  -1  12  714.85   14.50
   0  -1 -12  711.57   15.62
   0   1 -12  710.13   14.34
   0   1 -13   24.40    2.46
   0  -1  13   25.64    3.36
   0   1 -13   29.15    3.82
   0  -1 -13   18.29    3.14
   0  -1 -14  708.09   14.11
   0   1 -14  712.18   11.40
   0  -1  14  719.66   16.11
   0   1 -14  716.32   15.79
   0  -1 -14  726.01   17.15
   0  -1 -15   98.98    5.62
   0   1 -15  100.63    4.61
   0   1 -15  102.03    6.65
   0  -1 -15  108.08    7.02
   0  -1  15  101.46    6.41
   0   1 -16  171.52    6.20
   0  -1 -16  166.24    7.29
   0  -1 -16  163.15    8.95
   0   1  16  163.85    8.90
   0  -1  16  176.47    8.68
   0   1 -17  260.02    7.87
   0  -1 -17  239.12    8.91
   0   1  17  255.90   11.50
   0  -1  17  269.28   11.13
   0  -1 -17  272.51   11.80
   0  -1 -18   51.13    4.51
   0   1 -18   50.67    3.73
   0   1  18   46.04    5.33
   0  -1 -18   53.14    5.73
   0  -1  18   57.87    5.51
   0   1 -19  542.38   12.07
   0  -1 -19  554.27   14.44
   0  -1  19  595.58   17.57
   0  -1 -19  525.56   17.27
   0  -1 -20   23.27    3.57
   0   1 -20   23.83    3.14
   0  -1  20   17.08    3.62
   0  -1 -20   25.60    4.49
   0  -1 -21   84.99    6.11
   0   1 -21   91.54    5.46
   0  -1 -21   95.85    8.01
   0   1 -22   43.16    3.96
   0  -1 -22   41.21    4.59
   0  -1 -22   46.47    5.78
   0   1 -23   60.28    4.71
   0  -1 -23   57.49    5.40
   0  -1 -23   56.57    6.78
   0  -1 -24    1.40    2.34
   0   1 -24    3.91    1.75
   0  -1 -24    8.00    3.48
   0  -1 -25   24.76    3.86
   0   1 -25   39.67    4.14
   0  -1 -25   37.20    5.75
   0   1 -26   55.31    4.98
   0  -1 -26   52.35    5.46
   0  -1 -27   12.36    3.08
   0   1 -27   11.39    2.77
   0  -1 -28  111.48    8.18
   0   1 -28  123.25    7.50
   0  -1 -29    3.97    2.87
   0   1 -29    0.84    1.67
   0   1 -30   27.90    3.97
   0  -1 -30   32.25    5.19
   0  -1 -31   18.38    3.95
   0  -1 -32    4.04    2.92
   0  -1 -33   20.17    4.31
   0  -2   0  104.05    3.10
   0   2   0  109.98    3.10
   0  -2   1  584.82    6.37
   0  -2  -1  583.78    7.69
   0   2   1  584.41    7.73
   0   2   2 1255.39   12.44
   0  -2  -2 1275.97   12.44
   0  -2  -3  573.54    9.32
   0   2   3  593.96    9.45
   0  -2  -4   51.87    3.14
   0  -2  -5   52.46    3.51
   0  -2   6   52.22    2.66
   0  -2  -6   50.96    3.78
   0  -2  -7    4.84    1.86
   0  -2   7    5.41    1.28
   0   2  -8  124.81    2.12
   0  -2  -8  117.54    5.84
   0  -2   8  114.72    4.54
   0   2  -9    5.48    0.68
   0  -2   9    5.99    1.47
   0  -2  -9    7.26    2.50
   0   2 -10   67.35    2.24
   0  -2 -10   72.94    5.13
   0  -2  10   64.54    4.01
   0   2 -11  226.30    4.39
   0  -2 -11  225.88    8.97
   0  -2  11  215.41    7.36
   0   2 -12    8.62    1.20
   0  -2 -12   13.02    2.95
   0  -2  12    8.27    1.98
   0   2 -13  732.07    9.29
   0  -2 -13  748.36   17.54
   0  -2  13  699.34   14.60
   0   2 -14    1.96    1.07
   0  -2 -14    1.61    2.07
   0  -2  14   -2.17    1.70
   0   2 -15  723.80   10.48
   0  -2 -15  751.70   15.97
   0  -2  15  737.93   16.42
   0  -2 -15  770.18   19.11
   0   2 -16  123.51    4.67
   0  -2 -16  134.76    7.14
   0   2  16  137.60    8.48
   0  -2 -16  135.21    8.54
   0  -2  16  128.97    7.35
   0   2 -17    4.25    1.30
   0  -2 -17    6.96    2.52
   0  -2 -17    2.19    2.37
   0  -2  17    3.61    2.13
   0   2  17    3.16    1.89
   0   2 -18  131.42    5.21
   0  -2 -18  134.16    7.49
   0  -2 -18  139.89    9.16
   0  -2  18  142.64    8.17
   0   2 -19  172.71    6.25
   0  -2 -19  175.60    8.70
   0  -2 -19  173.75   10.37
   0  -2  19  189.11    9.71
   0  -2 -20   25.49    3.81
   0   2 -20   23.87    2.67
   0  -2 -20   26.15    4.95
   0  -2  20   33.84    4.55
   0   2 -21   46.16    3.57
   0  -2 -21   40.79    4.73
   0  -2 -21   55.25    6.57
   0  -2 -22   -1.89    2.69
   0   2 -22    0.45    1.55
   0  -2 -22   -1.41    3.09
   0   2 -23   -1.16    1.61
   0  -2 -23   -1.27    2.30
   0  -2 -23   -2.68    2.80
   0   2 -24    5.27    1.70
   0  -2 -24    5.69    2.52
   0  -2 -24    9.53    3.90
   0  -2 -25    4.33    2.29
   0   2 -25    4.44    1.47
   0  -2 -25    2.40    2.60
   0  -2 -26    8.43    2.87
   0   2 -26   17.58    2.74
   0  -2 -26   18.28    4.68
   0  -2 -27  110.28    8.60
   0   2 -27  103.63    6.24
   0  -2 -27  110.96   10.21
   0  -2 -28   -2.42    3.01
   0  -2 -29   78.46    7.57
   0  -2 -30    0.63    2.49
   0  -2 -31   59.01    6.83
   0  -2 -32   -0.17    2.76
   0   3   0    0.61    1.02
   0  -3   0   -0.56    0.92
   0   3   1 1244.20   13.31
   0  -3   1 1233.66   11.65
   0  -3  -1 1235.62   13.23
   0  -3   2   11.94    1.26
   0  -3  -2   11.33    1.68
   0   3   2   13.08    1.82
   0  -3   3  137.60    3.11
   0  -3  -3  137.68    5.14
   0  -3   3  138.51    3.61
   0   3   3  143.69    5.18
   0  -3   4  183.20    3.03
   0   3   4  181.37    6.23
   0  -3  -4  187.43    6.33
   0  -3  -5  163.51    6.45
   0   3   5  165.64    6.25
   0  -3  -6  140.80    6.24
   0   3   6  135.10    6.10
   0   3   7   70.43    4.70
   0  -3  -7   73.67    4.75
   0   3   8    1.26    1.50
   0  -3  -8    1.13    1.76
   0  -3   8    5.20    1.40
   0  -3  -9   34.58    3.70
   0  -3   9   30.11    2.56
   0  -3  10  421.76    9.39
   0  -3 -10  416.42   12.38
   0  -3 -11    4.67    2.52
   0  -3  11   -0.73    1.27
   0  -3 -12  367.65   12.54
   0  -3  12  357.32    9.74
   0   3  12  397.63   13.14
   0   3 -13   42.82    1.43
   0   3  13   43.60    4.92
   0  -3  13   38.01    3.57
   0  -3 -13   41.25    4.83
   0   3 -14  114.76    2.76
   0  -3 -14  116.02    6.78
   0  -3 -14  111.05    7.47
   0  -3  14  112.53    6.00
   0   3  14  118.14    7.79
   0  -3 -15  159.94    8.11
   0   3 -15  172.13    3.75
   0   3  15  161.37    9.32
   0  -3  15  174.34    7.84
   0  -3 -15  165.49    9.31
   0   3 -16   29.57    1.82
   0  -3 -16   22.66    3.65
   0  -3 -16   32.69    4.93
   0  -3  16   34.99    3.91
   0   3  16   27.61    4.27
   0  -3 -17  266.08   10.80
   0   3 -17  262.93    5.57
   0  -3  17  255.99   10.33
   0  -3 -17  250.91   12.13
   0   3 -18   66.18    3.03
   0  -3 -18   74.02    6.02
   0  -3  18   68.35    5.75
   0  -3 -18   78.87    7.15
   0   3 -19    8.39    1.33
   0  -3 -19    4.56    2.47
   0  -3 -19    1.26    2.76
   0  -3  19   10.62    2.93
   0   3 -20  260.56    6.61
   0  -3 -20  256.90   11.44
   0  -3  20  270.48   11.77
   0  -3 -20  290.21   14.10
   0  -3 -21    2.06    2.39
   0   3 -21    4.28    1.26
   0  -3 -21    1.21    2.76
   0  -3  21    1.88    1.79
   0   3 -22   14.73    1.95
   0  -3 -22   12.52    3.18
   0  -3 -22   15.50    4.02
   0  -3 -23   71.64    6.62
   0   3 -23   69.98    3.94
   0  -3 -23   73.66    7.96
   0  -3 -24   11.48    3.30
   0   3 -24    6.78    1.57
   0  -3 -24    8.12    3.36
   0  -3 -25   16.77    3.95
   0  -3 -25   13.09    4.18
   0  -3 -26    4.62    2.96
   0  -3 -26    7.45    3.60
   0  -3 -27   21.63    4.50
   0  -3 -27   34.99    6.54
   0  -3 -28   29.99    5.26
   0  -3 -28   30.85    6.41
   0  -3 -29    8.15    3.48
   0  -3 -29   14.70    5.18
   0  -3 -30   24.49    4.93
   0  -4   0 1232.32   14.17
   0  -4   1  228.70    5.90
   0  -4  -1  226.21    6.52
   0   4   1  231.27    6.48
   0  -4   1  209.20    5.80
   0  -4   2  587.65    8.84
   0   4   2  608.89   11.13
   0  -4   2  608.99    9.06
   0  -4  -2  597.74   11.04
   0  -4   3   52.48    2.48
   0   4   3   56.01    3.68
   0  -4  -3   58.59    3.81
   0  -4   3   53.10    2.63
   0  -4   4    4.93    0.91
   0  -4  -4    4.81    1.76
   0  -4   4    6.09    1.00
   0   4   4    3.63    1.44
   0  -4   5  111.61    2.76
   0  -4   5  116.17    3.80
   0   4   5  113.61    5.66
   0  -4  -5  114.57    5.76
   0  -4  -6    2.38    1.68
   0   4   6    6.25    2.03
   0   4   7    2.77    1.61
   0  -4  -7    4.07    1.97
   0  -4   8  121.57    4.39
   0  -4  -8  117.69    6.72
   0  -4  -9  198.07    8.82
   0  -4   9  197.64    5.96
   0   4  10  125.46    7.32
   0  -4  10  111.82    4.87
   0  -4 -10  120.67    7.20
   0  -4 -11   67.16    5.29
   0  -4 -11   63.23    5.54
   0   4  11   64.00    5.63
   0  -4  11   61.93    3.80
   0  -4 -12    8.57    2.88
   0   4  12    8.81    2.78
   0  -4  12    3.93    1.49
   0  -4 -12    7.63    3.19
   0  -4 -13  294.71   11.07
   0   4  13  255.15   11.50
   0  -4  13  267.22    8.61
   0  -4 -13  261.00   11.40
   0  -4 -14  361.16   12.62
   0   4  14  382.34   14.35
   0  -4 -14  345.18   13.58
   0  -4  14  335.70   10.08
   0  -4 -15   12.09    3.45
   0   4  15   17.91    4.31
   0  -4  15   12.91    2.66
   0  -4 -15   13.15    3.90
   0  -4 -16  788.03   19.47
   0  -4 -16  800.07   21.62
   0  -4  16  752.46   16.45
   0  -4 -17  113.52    7.70
   0  -4 -17  107.89    8.46
   0  -4  17  114.21    6.88
   0  -4 -18   40.40    5.01
   0  -4  18   44.91    4.68
   0  -4 -18   46.94    6.05
   0  -4 -19   28.71    4.26
   0  -4 -19   34.52    5.37
   0  -4  19   35.79    4.15
   0  -4 -20   -1.78    2.18
   0  -4  20   -0.01    1.73
   0  -4 -20   -3.45    3.23
   0  -4 -21    3.31    2.65
   0  -4  21    3.12    1.88
   0  -4 -21    0.43    2.79
   0  -4 -22   23.53    4.32
   0  -4 -22   24.57    5.03
   0  -4  22   24.89    4.03
   0  -4 -23   46.30    5.96
   0  -4 -23   47.22    6.73
   0  -4 -24   52.71    6.43
   0  -4 -24   59.29    7.71
   0  -4 -25    4.89    3.20
   0  -4 -25   16.38    4.75
   0  -4 -26  133.09   10.36
   0  -4 -26  130.66   11.49
   0  -4 -27    2.21    3.24
   0  -4 -27    6.65    4.62
   0  -4 -28   23.16    5.06
   0  -5   0   -0.88    1.18
   0  -5   0    0.70    1.06
   0  -5   1   70.49    3.79
   0  -5  -1   68.94    4.08
   0  -5  -1   68.67    3.98
   0  -5   1   66.19    3.57
   0   5   1   66.27    3.92
   0  -5  -2  140.59    5.97
   0  -5   2  126.90    4.68
   0  -5  -2  130.50    5.74
   0   5   2  127.76    5.62
   0  -5   2  130.38    4.69
   0  -5  -3    5.29    1.63
   0  -5   3   11.17    1.49
   0   5   3    7.75    1.74
   0  -5   3    9.68    1.39
   0  -5  -3   10.67    2.25
   0  -5   4   46.28    2.50
   0  -5  -4   44.44    3.79
   0  -5   4   42.83    2.56
   0   5   4   43.54    3.74
   0  -5  -4   45.95    3.83
   0  -5   5  188.43    4.44
   0  -5  -5  194.35    7.85
   0  -5  -5  194.93    7.95
   0  -5   5  197.05    5.33
   0  -5   6  230.39    4.05
   0  -5  -6  233.67    8.86
   0  -5   6  230.78    5.75
   0  -5  -6  227.68    9.00
   0  -5  -7  175.33    7.92
   0  -5   7  170.99    5.02
   0  -5  -7  182.24    8.22
   0  -5  -8   -3.71    2.75
   0  -5  -8    2.61    2.26
   0  -5  -9   82.01    6.04
   0  -5   9   92.22    3.99
   0  -5  -9   92.43    6.58
   0   5   9   96.90    6.69
   0  -5 -10   17.52    3.32
   0  -5  10   18.75    2.06
   0  -5 -10   16.86    3.51
   0   5  10   16.11    3.12
   0  -5 -11  551.24   15.35
   0   5  11  523.47   16.03
   0  -5 -11  505.91   15.52
   0  -5  11  490.45   10.09
   0  -5 -12  328.27   12.28
   0   5  12  319.57   12.93
   0  -5 -12  296.47   12.44
   0  -5  12  295.40    8.37
   0  -5 -13   15.38    3.72
   0   5  13    7.93    2.90
   0  -5 -13    6.87    3.21
   0  -5  13    9.27    1.98
   0  -5 -14  192.16    9.96
   0  -5 -14  199.22   11.05
   0  -5  14  196.66    7.44
   0  -5 -15  155.16    9.27
   0  -5  15  148.82    6.82
   0  -5 -15  171.62   10.34
   0  -5 -16   28.78    4.30
   0  -5  16   32.06    3.49
   0  -5 -16   31.58    4.86
   0  -5 -17   43.88    5.25
   0  -5  17   38.75    4.07
   0  -5 -17   38.31    5.70
   0  -5 -18   -1.01    2.95
   0  -5 -18    2.51    3.00
   0  -5  18    7.24    2.17
   0  -5 -19   10.22    3.52
   0  -5 -19   14.22    4.08
   0  -5  19    6.01    2.10
   0  -5 -20    8.84    2.89
   0  -5 -20    6.30    3.59
   0  -5  20    8.81    2.53
   0  -5 -21    1.06    2.82
   0  -5 -21   -4.85    3.65
   0  -5 -22    2.20    2.70
   0  -5 -22   -1.78    2.74
   0  -5 -23   15.19    4.21
   0  -5 -23   19.10    4.71
   0  -5 -24    1.56    3.25
   0  -5 -24    1.75    2.60
   0  -5 -25   20.45    4.55
   0  -5 -25   17.18    4.85
   0  -5 -26   14.03    3.83
   0  -5 -26   11.55    4.61
   0  -6   0  216.08    7.49
   0  -6   0  202.25    7.10
   0  -6  -1   74.87    4.75
   0  -6   1   64.62    4.15
   0  -6  -1   71.95    4.52
   0  -6   1   76.23    4.12
   0  -6  -2    4.13    1.98
   0  -6   2    3.11    1.29
   0  -6   2    4.35    1.30
   0  -6  -2    3.77    1.75
   0   6   2    4.88    1.71
   0  -6   3  353.62    8.33
   0  -6  -3  363.18   10.76
   0  -6  -3  369.19   10.72
   0  -6   3  369.91    8.12
   0   6   3  322.41   10.09
   0  -6   4    5.55    1.18
   0  -6  -4    6.39    2.18
   0  -6  -4    6.69    2.30
   0  -6   4    7.84    1.44
   0   6   4   -0.65    1.16
   0  -6   5   77.85    3.34
   0  -6  -5   74.71    5.31
   0  -6   5   85.23    3.64
   0  -6  -5   88.44    5.82
   0  -6   6   67.15    2.72
   0  -6  -6   68.99    5.40
   0  -6  -6   73.29    5.61
   0  -6   6   70.83    3.25
   0  -6   7   26.45    1.31
   0  -6   7   27.37    1.33
   0  -6  -7   23.86    3.84
   0  -6  -7   27.86    3.67
   0   6   7   24.51    3.63
   0  -6   7   27.61    2.04
   0  -6  -8  135.66    7.88
   0  -6  -8  158.51    8.56
   0  -6   8  154.85    4.79
   0  -6   8  152.82    4.60
   0   6   8  155.23    8.55
   0  -6  -9   15.54    3.33
   0  -6   9   18.45    1.81
   0   6   9   15.47    3.54
   0  -6   9   13.50    1.59
   0  -6  -9   16.95    3.56
   0  -6 -10   35.16    4.56
   0  -6  10   36.12    2.53
   0  -6 -10   35.24    4.73
   0  -6  10   30.30    2.35
   0   6  10   42.27    5.04
   0  -6 -11  150.40    8.72
   0  -6 -11  147.39    8.98
   0  -6  11  152.88    5.23
   0  -6  11  162.67    5.52
   0   6  11  150.73    9.20
   0  -6 -12    4.30    2.66
   0  -6  12    3.63    1.25
   0  -6 -12    3.62    2.64
   0  -6 -13   47.81    5.39
   0  -6 -13   36.36    5.40
   0  -6  13   46.58    3.35
   0  -6 -14   13.33    3.24
   0  -6 -14   14.81    4.01
   0  -6  14   10.84    2.05
   0  -6 -15   78.43    7.10
   0  -6  15   80.08    4.75
   0  -6 -15   79.64    7.48
   0  -6 -16    2.89    2.87
   0  -6  16   11.69    2.26
   0  -6 -16    5.24    3.09
   0  -6 -17    0.04    2.66
   0  -6 -17    0.50    2.43
   0  -6 -18   19.54    4.31
   0  -6 -18   19.68    4.65
   0  -6 -19   25.65    4.62
   0  -6 -19   26.78    5.04
   0  -6 -20   -0.96    2.99
   0  -6 -20   -0.87    2.78
   0  -6 -21   31.85    5.47
   0  -6 -21   33.05    5.92
   0  -6 -22    0.67    2.83
   0  -6 -22    1.38    3.24
   0  -6 -23    6.16    2.83
   0  -6 -23   11.74    4.74
   0  -6 -24   -4.76    3.54
   0  -6 -24    3.08    3.89
   0  -6 -25    8.86    4.46
   0  -7   0   -2.11    1.48
   0  -7   0    0.69    1.27
   0  -7   1  160.82    6.79
   0  -7  -1  151.30    7.26
   0  -7  -1  152.33    6.82
   0  -7   1  164.79    6.29
   0  -7   2   24.87    2.83
   0  -7  -2   22.52    3.33
   0  -7   2   23.53    2.45
   0  -7  -2   19.63    2.83
   0  -7   3   12.91    2.11
   0  -7  -3   11.22    2.50
   0  -7   3   13.50    1.80
   0  -7  -3   14.50    2.78
   0  -7  -4  259.42   10.15
   0  -7   4  267.78    7.42
   0  -7   4  258.59    6.64
   0  -7  -4  255.84    9.99
   0  -7  -5    1.80    2.29
   0  -7   5    0.20    1.00
   0  -7  -5   -0.39    1.80
   0  -7   5   -1.05    0.92
   0  -7   6   88.44    3.44
   0  -7  -6   94.18    6.68
   0  -7   6   91.99    3.43
   0  -7  -6   87.70    6.41
   0   7   6   90.74    6.53
   0  -7   7    6.89    0.90
   0  -7   7    7.32    0.96
   0  -7  -7    8.34    2.74
   0   7   7    6.54    2.67
   0  -7   7    6.18    0.95
   0  -7  -7    6.96    2.57
   0  -7  -8    8.73    2.85
   0   7   8    6.21    2.64
   0  -7  -8    8.23    2.53
   0  -7   8    9.10    1.05
   0  -7   8    7.18    1.04
   0  -7  -9   -0.57    2.42
   0   7   9   -0.13    2.19
   0  -7   9    2.42    0.68
   0  -7   9    4.80    0.88
   0  -7  -9    3.77    2.21
   0  -7 -10   30.15    4.39
   0  -7  10   23.28    1.57
   0  -7  10   22.02    1.61
   0   7  10   13.59    3.29
   0  -7 -10   19.85    3.98
   0  -7 -11    0.13    2.26
   0  -7  11    0.13    0.63
   0  -7 -11    0.51    2.21
   0  -7  11   -0.54    0.57
   0  -7 -12   12.48    3.07
   0  -7  12   13.73    1.47
   0  -7 -12    9.36    2.96
   0  -7 -13   -6.28    3.48
   0  -7 -13   -2.89    2.93
   0  -7 -14    0.58    2.53
   0  -7 -14    0.96    2.68
   0  -7 -15    1.03    2.79
   0  -7 -15   -0.11    2.87
   0  -7 -16    3.03    3.17
   0  -7 -16   -1.64    2.99
   0  -7 -17   23.45    4.50
   0  -7 -17   17.71    4.63
   0  -7 -18   13.55    4.23
   0  -7 -18   20.23    5.17
   0  -7 -19    5.13    3.18
   0  -7 -19   -0.04    3.03
   0  -7 -20   55.31    7.21
   0  -7 -20   56.70    8.03
   0  -7 -21   16.40    4.66
   0  -7 -21    7.97    3.98
   0  -7 -22   21.42    5.64
   0  -7 -23   18.22    5.60
   0  -8   0   44.60    4.12
   0  -8   0   46.96    3.99
   0  -8  -1    9.39    2.30
   0  -8   1    9.43    2.04
   0  -8   1    4.60    1.44
   0  -8  -1    5.73    1.79
   0  -8  -2   18.79    3.13
   0  -8   2   18.91    2.54
   0  -8   2   14.62    1.95
   0  -8  -2   17.81    2.73
   0  -8  -3    9.75    2.71
   0  -8   3    4.71    1.47
   0  -8  -3    8.00    2.24
   0  -8   3    3.84    1.06
   0  -8  -4    0.07    1.89
   0  -8   4    2.86    1.30
   0  -8  -4    3.98    2.19
   0  -8   4    1.21    0.68
   0  -8   5    0.32    1.06
   0  -8  -5   -1.22    2.39
   0  -8  -5   -0.04    1.87
   0  -8   6   17.46    1.81
   0  -8  -6   16.50    3.34
   0   8   6   13.73    3.02
   0  -8  -6   28.24    4.02
   0  -8  -7    7.79    2.71
   0  -8  -7    9.22    3.21
   0  -8  -8  114.20    8.37
   0  -8  -8  116.63    8.15
   0  -8  -9   -2.47    2.94
   0  -8  -9    3.56    2.53
   0  -8 -10   18.58    3.86
   0  -8 -10   16.83    3.75
   0  -8 -11    0.57    2.67
   0  -8 -11    2.68    2.61
   0  -8 -12    2.83    2.66
   0  -8 -12    2.89    2.65
   0  -8 -13    2.08    2.53
   0  -8 -13    4.16    2.95
   0  -8 -14    2.14    2.49
   0  -8 -14   -1.40    2.80
   0  -8 -15    1.41    2.88
   0  -8 -15    1.95    2.80
   0  -8 -16   19.01    4.83
   0  -8 -16   21.86    4.88
   0  -8 -17   12.95    3.93
   0  -8 -17   23.00    5.44
   0  -8 -18   13.76    4.16
   0  -8 -18   26.15    5.80
   0  -8 -19   -6.92    4.02
   0  -8 -20   -1.20    3.91
   0  -8 -21    1.99    3.30
   0  -9   0   -2.53    1.87
   0  -9   1    3.54    1.64
   0  -9  -1    7.34    2.25
   0  -9  -2    7.72    2.39
   0  -9  -3   -1.40    1.95
   0  -9  -4    7.75    2.69
   0  -9  -5   14.77    3.49
   0  -9  -6   16.33    3.83
   0  -9  -7   27.91    4.51
   0  -9  -8   -1.03    2.72
   0  -9  -8    0.76    2.17
   0  -9  -9    6.51    3.37
   0  -9  -9    7.02    2.88
   0  -9 -10   31.47    5.12
   0  -9 -10   23.90    4.67
   0  -9 -11   24.15    4.50
   0  -9 -11   24.54    4.65
   0  -9 -12    5.92    2.92
   0  -9 -12    5.22    2.72
   0  -9 -13    1.49    2.43
   0  -9 -13    1.90    2.50
   0  -9 -14    5.48    3.13
   0  -9 -14   -5.65    3.28
   0  -9 -15    5.88    3.43
   0  -9 -15    5.92    2.92
   0  -9 -16    7.04    3.80
   0  -9 -17    9.02    4.28
   0  -9 -18    0.04    2.99
   0 -10  -6    4.35    2.35
   0 -10  -7    5.15    3.00
   0 -10  -8    5.46    2.87
   0 -10  -9   -2.05    2.68
   0 -10 -10    3.52    3.04
   0 -10 -11    9.94    3.86
   1   0 -32    6.11    2.90
   1   0 -31   35.90    4.85
   1   0 -30    6.62    2.81
   1   0 -29    6.43    2.69
   1   0 -28   -0.89    2.40
   1   0 -27   33.08    4.49
   1   0 -26   -2.82    2.41
   1   0 -25   26.49    3.74
   1   0 -24   -1.23    2.16
   1   0 -23   96.24    6.44
   1   0 -22    3.54    2.31
   1   0 -21   80.81    5.59
   1   0 -20   14.72    2.95
   1   0 -19  928.84   17.17
  -1   0  19  988.52   23.07
   1   0 -18    8.80    2.62
  -1   0  18   15.64    3.88
   1   0 -17  928.01   16.16
  -1   0  17  955.97   21.24
   1   0 -16    7.71    2.55
  -1   0  16    2.81    1.91
   1   0 -15  794.64   14.04
  -1   0  15  853.02   18.61
   1   0 -15  801.44   18.08
   1   0 -14    1.65    1.79
   1   0 -14    0.27    1.96
   1   0 -13   41.72    3.15
   1   0 -13   39.87    4.01
   1   0 -12   -0.90    1.52
   1   0 -12   -1.14    1.80
   1   0 -11  548.72    9.99
   1   0 -11  555.51   12.65
   1   0 -10    0.63    1.32
   1   0 -10    1.83    1.86
   1   0  -9   13.37    1.83
   1   0  -9   11.80    2.42
   1   0  -8    0.69    1.17
   1   0  -8   -0.06    1.32
   1   0  -7   25.40    2.08
   1   0  -7   23.71    2.45
   1   0  -6   -0.32    1.04
   1   0  -5 6783.04   23.85
   1   0  -4    0.41    0.75
  -1   0  -4    1.03    1.04
  -1   0  -5   58.35    3.08
  -1   0  -6    0.12    1.41
  -1   0  -7  398.48    8.75
  -1   0  -8    1.21    1.41
  -1   0  -9  264.52    8.06
  -1   0 -10   -0.78    1.51
  -1   0 -11    6.48    2.03
   1   0  12    0.90    1.56
  -1   0 -12   -1.50    1.79
  -1   0 -13   86.63    5.72
   1   0  13   93.35    5.93
  -1   0 -14    2.75    2.25
   1   0  14   -0.63    1.92
   1   0  15  184.16    8.95
  -1   0 -15  173.47    8.53
  -1   0 -16    2.28    2.51
   1   0  16   -1.91    2.00
   1   0  17  770.87   19.40
  -1   0 -17  798.90   19.40
  -1   0 -18    0.16    2.16
   1   0  18    1.61    2.64
  -1   0 -18    1.97    3.00
  -1   0 -19   32.15    3.57
   1   0  19   42.62    5.10
  -1   0 -19   34.64    4.77
  -1   0 -20   -3.10    2.19
  -1   0 -20   -3.54    2.39
  -1   0 -21   -0.35    1.84
  -1   0 -21   -1.18    2.70
  -1   0 -22   -2.84    2.02
  -1   0 -22   -0.68    2.71
  -1   0 -23   68.04    5.51
  -1   0 -23   74.17    7.53
  -1   0 -24    0.27    2.04
  -1   0 -24   -0.65    3.11
  -1   0 -25  191.50    9.38
  -1   0 -25  185.06   12.02
  -1   0 -26   -2.03    2.54
  -1   0 -27   65.93    5.98
  -1   0 -28    1.73    2.19
  -1   0 -29    0.61    2.15
  -1   0 -30   -1.21    2.24
  -1   0 -31   13.13    3.37
   1  -1 -33    8.31    3.17
   1  -1 -32   11.52    3.64
   1  -1 -31   55.58    6.33
   1  -1 -30    9.09    3.56
   1   1 -30    0.55    1.73
   1   1 -29   41.96    4.77
   1  -1 -29   44.18    5.57
   1   1 -28    9.76    2.61
   1  -1 -28   11.38    3.13
   1  -1 -27   54.00    5.73
   1   1 -27   52.22    4.92
   1  -1 -26   31.97    4.40
   1   1 -26   36.58    4.11
   1  -1 -25  109.14    7.52
   1   1 -25  114.08    6.73
   1   1 -24   -0.46    1.63
   1  -1 -24    1.59    1.88
   1  -1 -23    7.75    2.81
   1   1 -23   -0.98    1.72
   1  -1 -22  396.77   13.08
   1   1 -22  397.01   11.32
   1  -1 -21   90.92    6.39
   1   1 -21   88.86    5.46
   1  -1 -21  105.13    8.54
   1   1 -20  233.47    8.26
   1  -1 -20  228.76    9.54
  -1  -1  20  252.52   11.89
   1  -1 -20  236.41   11.98
   1   1 -19   44.49    3.70
   1  -1 -19   42.29    4.47
   1  -1 -19   40.66    5.42
  -1  -1  19   39.04    4.83
   1   1 -18  206.79    7.31
   1  -1 -18  212.47    8.74
  -1   1  18  222.21   11.06
   1  -1 -18  199.27   10.39
  -1  -1  18  216.17   10.37
   1   1 -17  186.29    6.71
   1  -1 -17  173.91    7.79
  -1  -1  17  178.78    9.17
   1  -1 -17  178.72    9.52
  -1   1  17  193.91   10.02
   1   1 -16  396.74    9.28
   1  -1 -16  376.29   10.91
   1  -1 -16  397.83   13.58
  -1  -1  16  408.12   13.08
   1   1 -15  244.93    7.09
   1  -1 -15  237.00    8.54
  -1  -1  15  249.38    9.78
   1  -1 -15  242.24   10.43
   1  -1 -14  302.16    9.22
   1   1 -14  286.44    7.36
   1  -1 -14  290.94   10.95
  -1  -1  14  291.78   10.33
   1   1 -13  784.51   11.57
   1  -1 -13  812.40   14.40
   1  -1 -13  799.67   17.41
  -1  -1  13  802.96   16.41
   1   1 -12   15.00    1.81
   1  -1 -12   19.78    2.74
  -1  -1  12   17.73    2.70
   1  -1 -12   16.60    3.20
   1   1 -11  208.98    5.39
   1  -1 -11  208.75    6.97
   1  -1 -11  212.55    8.37
  -1  -1  11  218.21    7.85
   1   1 -10   54.94    2.72
   1  -1 -10   53.87    3.62
   1  -1 -10   49.61    4.15
  -1  -1  10   51.46    3.85
   1  -1  -9   35.86    2.89
   1   1  -9   34.24    2.04
   1  -1  -9   35.27    3.43
  -1  -1   9   35.12    3.04
   1   1  -8  164.53    3.90
   1  -1  -8  156.73    5.34
  -1  -1   8  151.41    5.57
   1  -1  -8  170.68    6.47
   1  -1  -7  141.20    4.85
   1   1  -7  149.36    3.43
  -1  -1   7  135.83    3.37
   1  -1  -7  141.49    5.64
  -1  -1   6   49.99    1.95
   1   1  -6   55.67    1.96
   1  -1  -6   55.47    3.22
   1  -1  -6   62.41    3.92
  -1  -1   5 3273.85   12.92
   1   1  -5 3314.92   12.81
   1  -1  -5 3337.76   20.40
   1  -1  -5 3223.59   22.75
   1  -1  -4 1098.14   10.96
  -1  -1   4 1087.96    6.72
   1   1  -4 1128.23    6.64
   1  -1  -4 1124.68   12.16
   1  -1  -3  202.39    4.36
   1   1  -3  205.12    2.74
   1  -1  -3  198.64    4.59
   1  -1  -2 2250.19   13.06
  -1  -1  -2  727.34    9.04
   1  -1   3  261.11    3.74
  -1  -1  -3  262.17    5.92
  -1   1  -3  263.71    3.73
   1  -1   4  635.48    7.15
  -1  -1  -4  644.70    9.91
  -1   1  -4  633.31    7.13
   1  -1   5 4067.17   21.14
  -1   1  -5 4214.08   20.72
  -1  -1  -5 4274.23   27.20
  -1  -1  -6  130.25    5.26
   1  -1   6  127.41    4.26
  -1   1  -6  132.84    4.27
  -1   1  -7    0.30    1.26
   1  -1   7    2.27    1.37
  -1  -1  -7    0.69    1.65
  -1   1  -8  856.75   12.64
   1  -1   8  889.87   12.90
  -1  -1  -8  845.80   14.54
  -1   1  -9  711.27   12.32
  -1  -1  -9  703.75   13.95
   1  -1   9  701.55   12.38
  -1   1 -10  232.26    7.60
  -1  -1 -10  225.48    8.28
   1  -1  10  234.58    7.63
   1  -1  11 1420.30   19.56
  -1  -1 -11 1381.58   21.09
  -1   1 -11 1350.83   19.08
  -1  -1 -12  140.14    7.27
  -1   1 -12  136.26    6.72
   1  -1  12  140.28    6.70
  -1  -1 -13  764.38   17.15
   1  -1  13  778.81   16.14
  -1   1 -13  754.04   15.78
   1  -1  14   94.19    6.03
  -1  -1 -14   85.31    6.28
  -1   1 -14   96.48    6.17
   1  -1  15  110.15    6.75
  -1   1 -15  102.59    6.47
  -1  -1 -15  109.86    7.22
  -1   1 -16   37.47    3.05
   1  -1  16   47.74    4.70
  -1  -1 -16   43.67    4.83
   1   1  16   51.20    5.24
  -1   1 -16   41.10    4.50
  -1   1 -17  140.05    5.83
  -1  -1 -17  134.30    8.45
   1  -1  17  153.43    8.46
  -1   1 -17  133.58    7.94
   1   1  17  126.81    8.21
  -1   1 -18  120.66    5.66
  -1   1 -18  125.72    7.94
  -1  -1 -18  105.41    7.82
   1   1  18  117.80    8.15
   1  -1  18  126.50    7.89
  -1   1 -19   48.06    3.81
  -1  -1 -19   54.33    4.75
   1  -1  19   48.18    5.22
  -1  -1 -19   57.76    6.09
  -1   1 -19   50.54    5.55
  -1  -1 -20    4.51    2.14
  -1   1 -20    6.78    1.89
  -1  -1 -20    7.44    3.14
  -1   1 -20    7.09    2.65
   1  -1  20    4.52    2.13
  -1  -1 -21    6.09    2.53
  -1   1 -21    9.62    2.21
  -1  -1 -21   12.11    3.55
  -1   1 -21   13.44    3.37
  -1  -1 -22   67.01    5.66
  -1   1 -22   67.96    4.90
  -1  -1 -22   65.91    7.03
  -1  -1 -23    1.96    2.30
  -1   1 -23    2.54    1.66
  -1  -1 -23    6.59    3.49
  -1   1 -24   82.95    5.69
  -1  -1 -24   87.17    6.72
  -1  -1 -24   97.04    8.84
  -1   1 -25   21.06    3.18
  -1  -1 -25   15.78    3.36
  -1  -1 -25   30.80    5.58
  -1   1 -26  106.15    6.77
  -1  -1 -26  100.01    7.63
  -1  -1 -26   96.43    9.23
  -1  -1 -27   43.99    5.26
  -1   1 -27   51.33    4.98
  -1  -1 -27   53.24    7.24
  -1   1 -28   17.27    3.26
  -1  -1 -28   15.35    3.43
  -1  -1 -28   16.11    4.88
  -1  -1 -29   23.90    4.40
  -1   1 -29   22.08    3.63
  -1  -1 -30    5.70    2.54
  -1  -1 -31   20.12    4.28
  -1  -1 -32   23.64    4.54
  -1  -1 -33    1.75    2.28
   1  -2 -32   16.34    4.36
   1  -2 -31   -2.65    3.03
   1  -2 -30  141.29   10.18
   1  -2 -29    4.30    2.96
   1  -2 -28  158.20   10.23
   1  -2 -27    3.82    2.79
   1   2 -27   13.09    2.58
   1   2 -26    6.52    1.94
   1  -2 -26    2.89    2.10
   1  -2 -25   15.43    3.46
   1   2 -25   10.73    2.36
   1  -2 -24    1.49    2.40
   1   2 -24    0.15    1.31
   1  -2 -24    2.09    3.25
   1   2 -23   49.92    3.93
   1  -2 -23   47.90    5.35
   1  -2 -23   63.44    7.10
   1  -2 -22   40.56    4.79
   1   2 -22   35.63    3.32
   1  -2 -22   54.82    6.66
   1  -2 -21   96.82    7.02
   1   2 -21   97.36    5.06
   1  -2 -21   98.38    8.69
   1  -2 -20  241.04   10.57
   1   2 -20  241.50    7.59
   1  -2 -20  248.27   12.51
  -1  -2  20  254.57   11.67
   1   2 -19   -1.22    1.26
   1  -2 -19    2.56    2.39
  -1  -2  19    2.44    2.49
   1  -2 -19    1.59    2.31
   1   2 -18  258.94    7.29
   1  -2 -18  252.38   10.14
   1  -2 -18  260.10   12.19
  -1  -2  18  253.20   10.96
   1  -2 -17   69.49    5.38
   1   2 -17   66.91    3.67
  -1  -2  17   72.13    5.77
  -1   2  17   70.86    6.41
   1  -2 -17   64.58    6.16
   1  -2 -16   43.23    4.32
   1   2 -16   39.26    2.79
  -1  -2  16   44.08    4.51
  -1   2  16   34.74    4.47
   1  -2 -16   39.51    4.78
   1  -2 -15   27.70    3.63
   1   2 -15   26.03    2.15
  -1  -2  15   33.77    3.86
   1  -2 -15   34.33    4.40
   1  -2 -14  349.14   10.70
   1   2 -14  345.66    6.96
   1  -2 -14  353.47   12.55
  -1  -2  14  360.69   11.18
   1   2 -13  150.34    4.33
   1  -2 -13  153.21    7.04
  -1  -2  13  149.56    7.02
   1  -2 -13  165.74    8.41
   1   2 -12  929.94    9.95
   1  -2 -12  850.67   15.63
  -1  -2  12  887.95   16.19
   1  -2 -12  940.95   18.70
   1   2 -11    6.54    0.97
   1  -2 -11    8.01    2.23
   1  -2 -11    7.00    2.48
  -1  -2  11    8.13    2.12
   1   2 -10    2.70    0.73
   1  -2 -10    1.90    1.69
   1  -2 -10    6.27    2.37
  -1  -2  10    4.04    1.56
   1  -2  -9    5.33    1.71
   1   2  -9    5.67    0.77
   1  -2  -9    7.71    2.08
  -1  -2   9    4.47    1.55
   1   2  -8   32.23    1.35
  -1  -2   8   30.04    1.40
   1  -2  -8   27.09    2.75
   1  -2  -8   29.12    3.11
   1   2  -7   99.35    2.09
  -1  -2   7   87.64    2.13
   1  -2  -7   92.63    4.49
   1  -2  -7   90.67    4.87
   1   2  -6   90.75    1.83
  -1  -2   6   86.35    1.83
   1  -2  -6   91.10    4.27
   1  -2  -6   88.57    4.63
  -1  -2   5  484.21    4.11
   1  -2  -5  485.65    9.02
  -1   2   5  495.32    9.70
   1  -2  -5  480.80    9.50
   1  -2  -4 9769.52   38.21
  -1  -2   4 9770.49   19.68
  -1   2   4 9785.91   39.02
   1  -2  -4 9884.91   38.80
   1  -2  -3 8196.87   32.94
  -1   2   3 8112.38   32.74
   1  -2  -3 8131.40   32.38
   1  -2  -2 9845.29   33.97
   1  -2  -2 9916.33   31.73
  -1   2   2 9999.00   32.19
   1  -2  -1 2698.50   16.32
  -1  -2   1 2720.20   17.82
   1  -2  -1 2684.82   14.25
  -1   2   1 2701.84   14.37
   1  -2   0 1267.88   10.22
  -1   2   0 1244.08   10.25
  -1   2   0 1300.66    8.19
  -1  -2   0 1278.06   12.58
   1  -2   0 1284.16    7.96
   1   2   0 1278.41   12.44
  -1   2  -1   12.12    1.11
   1  -2   1   13.45    1.11
  -1  -2  -1   12.59    1.73
   1   2   1   11.93    1.67
  -1   2  -2   10.96    0.98
   1  -2   2   11.54    0.85
  -1  -2  -2   12.59    1.80
  -1   2  -3   70.56    1.76
   1  -2   3   72.48    1.62
  -1  -2  -3   77.94    3.93
  -1  -2  -4    0.31    1.55
   1  -2   4    2.64    0.58
  -1  -2  -5   34.05    3.21
   1  -2   5   37.77    1.81
   1  -2   6  136.27    3.87
  -1  -2  -6  134.98    6.02
  -1   2  -7   23.34    0.92
   1  -2   7   20.49    1.90
  -1  -2  -7   22.45    2.94
  -1  -2  -8   -0.05    1.84
   1  -2   8    1.73    1.03
   1  -2   9    1.45    1.09
  -1  -2  -9    4.05    1.86
   1  -2  10  486.11   10.32
  -1  -2 -10  524.70   13.45
   1  -2  11  259.88    8.09
  -1  -2 -11  255.04    9.81
  -1   2 -12 4304.81   21.62
  -1  -2 -12 4295.00   41.20
   1  -2  12 4218.81   33.74
  -1   2 -13   10.13    1.94
   1  -2  13    8.59    2.52
  -1  -2 -13   13.58    4.11
  -1   2 -14  667.04    9.63
   1  -2  14  672.74   14.97
  -1  -2 -14  671.97   17.42
  -1   2 -15    4.06    1.23
   1  -2  15    5.16    2.16
  -1  -2 -15    8.89    2.92
  -1   2 -16   40.04    2.80
  -1  -2 -16   37.92    4.71
   1   2  16   34.82    4.52
   1  -2  16   43.25    4.33
  -1   2 -17  108.59    4.63
   1  -2  17  110.24    7.00
   1   2  17  120.26    8.37
  -1  -2 -17  124.09    8.37
  -1   2 -18  112.73    4.90
   1  -2  18  114.17    7.34
  -1  -2 -18  117.36    8.43
  -1   2 -19   24.12    2.61
  -1  -2 -19   18.44    3.22
  -1  -2 -19   24.36    4.60
   1  -2  19   28.48    4.01
  -1   2 -20    3.09    1.51
  -1  -2 -20   -2.30    2.59
   1  -2  20    1.75    1.88
  -1  -2 -20    0.36    2.33
  -1  -2 -21   16.65    3.18
  -1   2 -21   30.68    3.01
  -1  -2 -21   22.46    4.43
   1  -2  21   31.30    4.55
  -1   2 -22   94.90    5.24
  -1  -2 -22   90.30    6.85
  -1  -2 -22   84.63    8.23
  -1   2 -23   10.22    2.08
  -1  -2 -23   10.83    3.14
  -1  -2 -23   10.34    3.68
  -1   2 -24   35.44    3.59
  -1  -2 -24   31.44    4.60
  -1  -2 -24   36.15    6.04
  -1  -2 -25   21.77    4.19
  -1   2 -25   20.84    3.04
  -1  -2 -25   19.60    4.72
  -1   2 -26  114.28    6.34
  -1  -2 -26  111.02    8.47
  -1  -2 -26  103.46    9.99
  -1   2 -27    2.01    1.62
  -1  -2 -27    6.07    3.68
  -1  -2 -28  132.37    9.54
  -1  -2 -28  126.00   11.22
  -1  -2 -29    4.66    2.71
  -1  -2 -29   15.90    5.11
  -1  -2 -30   34.10    5.49
  -1  -2 -31   18.41    4.51
   1  -3 -30   19.35    4.50
   1  -3 -29    8.42    3.23
   1  -3 -28   22.36    4.64
   1  -3 -27    2.85    2.26
   1  -3 -26    1.16    2.49
   1  -3 -26    4.01    3.48
   1  -3 -25   -0.17    2.75
   1  -3 -25    3.86    3.65
   1  -3 -24    6.58    2.90
   1   3 -24   10.87    1.86
   1  -3 -24    7.71    3.87
   1  -3 -23   91.03    7.67
   1   3 -23   98.32    4.64
   1  -3 -23   94.78    9.07
   1  -3 -22    1.96    2.44
   1   3 -22    8.17    1.67
   1  -3 -21   69.53    6.30
   1   3 -21   78.31    3.88
  -1  -3  21   79.58    6.90
   1  -3 -21   75.44    7.46
   1   3 -20    0.31    1.07
   1  -3 -20    0.62    1.83
  -1  -3  20   -0.40    1.75
   1  -3 -20    3.06    2.95
   1  -3 -19   42.64    4.59
   1   3 -19   50.88    2.88
   1  -3 -19   51.70    6.15
  -1  -3  19   60.36    5.67
   1  -3 -18   31.07    4.12
   1   3 -18   28.88    2.12
   1  -3 -18   34.91    5.14
  -1  -3  18   26.29    3.79
   1  -3 -17    4.42    2.61
   1   3 -17    4.62    1.12
  -1  -3  17    4.53    2.09
   1  -3 -17    6.49    3.06
   1   3 -16  768.29    9.11
   1  -3 -16  721.72   17.23
  -1   3  16  743.29   20.16
   1  -3 -16  754.58   20.21
  -1  -3  16  716.76   16.77
   1  -3 -15  229.65    9.71
   1   3 -15  218.59    4.54
  -1  -3  15  201.43    8.64
  -1   3  15  227.76   10.90
   1  -3 -15  219.36   10.75
   1   3 -14  598.28    6.76
   1  -3 -14  548.74   14.43
  -1   3  14  594.32   17.05
   1  -3 -14  585.98   16.64
  -1  -3  14  570.80   13.95
   1  -3 -13  255.16    9.56
   1   3 -13  249.02    3.96
  -1  -3  13  249.86    8.83
  -1   3  13  241.80   10.51
   1  -3 -13  246.73   10.54
   1  -3 -12    1.80    2.01
   1   3 -12    0.08    0.43
   1  -3 -12    1.38    2.09
  -1   3  12    3.97    2.22
  -1  -3  12   -0.58    1.55
   1  -3 -11  245.47    8.89
  -1  -3  11  221.44    7.63
   1  -3 -11  216.82    9.20
   1  -3 -10    2.41    1.88
   1  -3 -10   -1.01    1.64
  -1  -3  10    1.59    1.31
   1  -3  -9  598.68   12.97
   1  -3  -9  577.72   13.72
   1  -3  -8   40.17    3.51
  -1   3   8   35.39    3.67
   1  -3  -8   38.04    3.73
   1  -3  -7    0.72    1.42
  -1   3   7    2.93    1.49
  -1  -3   6   45.54    1.30
   1  -3  -6   43.08    3.38
  -1   3   6   44.26    3.45
   1  -3  -6   40.94    3.48
  -1  -3   5  193.76    3.11
   1  -3  -5  206.00    6.60
  -1   3   5  206.65    6.67
   1  -3  -5  199.75    6.52
   1  -3  -4  382.98    8.55
   1  -3  -4  362.04    8.32
  -1   3   4  377.29    8.47
   1  -3  -3   52.15    3.23
  -1   3   3   47.04    2.93
   1  -3  -3   43.08    2.81
   1  -3  -2  908.45   11.91
  -1  -3   2  896.88   11.60
  -1   3   2  892.01   11.16
   1  -3  -2  902.26   11.01
   1  -3  -1    6.28    1.38
  -1   3   1    6.16    1.22
   1  -3  -1    6.02    1.07
  -1  -3   1    3.21    1.13
   1  -3   0  199.31    4.98
  -1   3   0  203.42    4.28
   1  -3   0  189.88    4.09
  -1  -3   0  193.23    5.95
   1  -3   1  209.52    4.68
   1   3   1  214.32    6.16
  -1  -3  -1  205.81    6.30
   1  -3   1  213.35    3.63
   1  -3   2  158.75    3.74
  -1  -3  -2  156.84    5.75
   1   3   2  148.69    5.45
   1  -3   3   47.46    1.84
  -1  -3  -3   42.42    3.29
   1   3   3   47.22    3.34
   1  -3   4   60.49    1.72
   1   3   4   65.23    3.98
  -1  -3  -4   60.86    4.09
   1   3   5  265.29    8.28
  -1  -3  -5  271.56    8.48
   1  -3   5  281.25    4.05
  -1  -3  -6  255.58    8.57
   1   3   6  259.86    8.61
   1  -3   6  249.95    4.59
   1  -3   7  154.50    4.20
   1   3   7  124.68    6.23
  -1  -3  -7  166.55    7.32
   1   3   8    1.06    1.78
   1  -3   8   11.24    1.43
  -1  -3  -8   11.64    2.78
   1  -3   9    4.68    1.34
  -1  -3  -9    6.26    2.16
  -1  -3 -10  748.51   16.87
   1  -3  10  734.33   11.82
   1   3  11   99.61    6.60
  -1  -3 -11   87.10    6.20
   1  -3  11   84.64    4.47
  -1  -3 -12   23.78    3.57
   1  -3  12   26.29    2.70
   1   3  12   27.70    3.95
  -1   3 -13  341.56    4.09
  -1   3 -13  349.64    4.34
  -1  -3 -13  331.18   12.44
   1   3  13  362.68   13.21
   1  -3  13  320.11    9.51
  -1   3 -14  224.33    3.99
   1  -3  14  215.83    8.25
   1   3  14  236.90   11.16
  -1  -3 -14  218.19   10.63
  -1   3 -15  189.84    4.11
   1  -3  15  177.11    7.82
  -1  -3 -15  172.40    9.67
   1   3  15  211.48   10.77
  -1   3 -16  498.65    7.20
   1  -3  16  467.76   13.21
  -1  -3 -16  500.96   16.57
  -1   3 -17    8.05    1.19
  -1  -3 -17    5.83    3.01
   1  -3  17    8.62    2.26
  -1   3 -18  107.10    3.91
   1  -3  18  112.34    7.05
  -1  -3 -18  112.40    8.67
  -1   3 -19  271.33    6.43
  -1  -3 -19  272.31   11.71
  -1  -3 -19  286.55   13.75
   1  -3  19  277.30   11.39
  -1  -3 -20   11.90    3.05
  -1   3 -20   11.41    1.57
   1  -3  20    7.94    2.66
  -1  -3 -20   13.33    4.14
  -1   3 -21   29.59    2.47
  -1  -3 -21   27.00    4.09
  -1  -3 -21   33.60    5.63
   1  -3  21   32.60    4.52
  -1   3 -22   11.34    1.90
  -1  -3 -22    4.42    2.20
  -1  -3 -22    9.21    3.08
  -1   3 -23   40.92    3.01
  -1  -3 -23   39.98    5.22
  -1  -3 -23   50.89    6.74
  -1  -3 -24  103.25    8.12
  -1   3 -24   99.00    4.77
  -1  -3 -24  103.99    9.77
  -1  -3 -25   26.83    4.95
  -1  -3 -25   23.17    5.24
  -1  -3 -26  140.89    9.81
  -1  -3 -26  146.82   11.98
  -1  -3 -27   95.95    8.36
  -1  -3 -27  107.88   10.56
  -1  -3 -28   17.66    4.46
  -1  -3 -28   27.17    6.00
  -1  -3 -29   37.57    5.92
  -1  -3 -30    7.68    3.42
   1  -4 -28    7.81    3.36
   1  -4 -27   51.38    6.46
   1  -4 -27   60.30    8.27
   1  -4 -26   -0.17    2.38
   1  -4 -26    2.66    3.48
   1  -4 -25   21.21    4.46
   1  -4 -25   32.00    6.03
   1  -4 -24    3.26    2.46
   1  -4 -24   11.55    4.14
   1  -4 -23   32.44    4.92
   1  -4 -23   36.54    5.87
   1  -4 -22    3.91    2.80
   1  -4 -22    9.37    3.83
   1  -4 -21   43.39    5.28
   1  -4 -21   50.83    6.65
  -1  -4  21   45.81    5.25
   1  -4 -20    3.54    2.36
  -1  -4  20   13.77    3.22
   1  -4 -20   10.05    3.40
   1  -4 -19   99.20    7.73
   1  -4 -19   92.73    8.25
  -1  -4  19  101.79    7.03
   1  -4 -18    0.21    2.69
  -1  -4  18    0.35    1.74
   1  -4 -18   -1.00    3.41
   1  -4 -17  186.19    9.67
   1  -4 -17  186.75   10.86
  -1  -4  17  173.00    8.47
   1  -4 -16   17.47    3.75
   1  -4 -16   12.38    3.31
  -1  -4  16   11.14    2.48
   1  -4 -15  342.53   12.45
   1  -4 -15  344.54   13.78
  -1   4  15  334.67   14.03
  -1  -4  15  341.37   11.03
   1  -4 -14    6.98    2.98
  -1  -4  14    6.53    2.02
  -1   4  14    3.13    2.51
   1  -4 -14    2.81    2.28
   1  -4 -13   57.58    5.26
   1  -4 -13   61.01    5.70
  -1   4  13   64.89    6.01
  -1  -4  13   59.71    4.44
   1  -4 -12    0.33    2.00
  -1  -4  12    0.45    1.20
  -1   4  12    0.12    1.60
   1  -4 -12   -0.33    1.94
   1  -4 -11    3.36    2.07
   1  -4 -11    5.42    2.20
  -1   4  11    6.38    2.39
  -1  -4  11    3.64    1.60
   1  -4 -10    2.00    1.99
   1  -4 -10    2.21    2.30
   1  -4  -9  322.61   10.35
   1  -4  -9  322.34   10.74
   1  -4  -8   39.93    3.71
   1  -4  -8   38.48    3.90
  -1  -4   7   86.26    1.76
   1  -4  -7   88.60    5.12
   1  -4  -7   86.95    5.33
  -1   4   7   54.66    4.41
   1  -4  -6  114.16    5.64
  -1  -4   6  109.08    2.56
   1  -4  -6  102.60    5.46
  -1   4   6  118.78    6.00
   1  -4  -5   81.80    4.73
   1  -4  -5   86.54    4.73
  -1   4   5   80.44    4.71
   1  -4  -4    2.23    1.98
   1  -4  -4    1.48    1.82
  -1  -4   4    0.77    1.02
  -1   4   4    3.14    1.53
   1  -4  -3 1010.71   14.82
  -1  -4   3 1023.00   13.70
   1  -4  -3  999.48   14.01
  -1   4   3  997.43   14.09
   1  -4  -2    1.01    1.27
  -1   4   2    1.55    1.24
  -1  -4   2    1.01    1.17
   1  -4  -2    1.96    1.17
   1  -4  -1  521.13    9.74
  -1  -4   1  504.30   10.04
   1  -4  -1  508.13    8.67
  -1   4   1  514.29    8.70
   1  -4   0   63.67    3.34
   1  -4   0   69.07    2.97
  -1   4   0   74.20    3.06
  -1  -4   0   69.91    3.91
   1  -4   1  161.18    4.87
  -1  -4  -1  150.20    5.86
   1  -4   1  154.26    3.85
   1   4   1  164.85    6.00
   1  -4   2   33.01    2.09
  -1  -4  -2   27.82    2.80
   1   4   2   35.34    3.02
   1  -4   2   35.61    1.66
   1  -4   3  103.33    3.34
  -1  -4  -3   97.59    5.25
   1   4   3  102.02    5.19
   1  -4   3  101.91    2.40
   1  -4   4   45.02    2.01
  -1  -4  -4   44.15    3.81
   1   4   4   39.33    3.53
   1  -4   5   76.33    2.13
   1   4   5   81.70    5.09
  -1  -4  -5   78.09    5.08
  -1  -4  -6    7.30    2.28
   1  -4   6    6.69    0.75
   1   4   6    1.54    1.50
  -1  -4  -7  175.13    7.95
   1  -4   7  163.32    3.82
   1  -4   8   29.22    1.93
  -1  -4  -8   29.77    3.80
  -1  -4  -9  160.80    8.12
   1  -4   9  162.57    4.75
   1   4   9  166.31    8.47
   1   4  10   47.94    4.67
   1  -4  10   47.31    2.86
  -1  -4 -10   42.90    4.51
   1  -4  11    2.01    1.09
   1   4  11    1.03    1.69
  -1  -4 -11   -1.31    2.48
  -1  -4 -12  150.77    8.63
   1   4  12  137.20    8.38
   1  -4  12  145.56    5.75
  -1  -4 -13   10.83    3.20
   1  -4  13   12.72    2.17
   1   4  13   15.57    3.68
   1  -4  14   19.17    2.71
   1   4  14   22.02    4.53
  -1  -4 -14   17.48    3.61
  -1  -4 -15  813.88   21.48
   1  -4  15  793.70   15.81
   1  -4  16    8.01    2.00
  -1  -4 -16   11.11    3.19
  -1  -4 -17   42.77    5.93
   1  -4  17   47.48    4.49
  -1  -4 -18   88.46    6.99
   1  -4  18   88.97    6.17
  -1  -4 -18   96.93    8.37
  -1  -4 -19   -1.57    2.80
   1  -4  19    5.57    2.23
  -1  -4 -19    5.24    3.51
  -1  -4 -20   30.64    4.56
  -1  -4 -20   37.05    5.50
   1  -4  20   35.46    4.28
  -1  -4 -21    3.94    2.42
  -1  -4 -21    8.00    3.11
   1  -4  21    3.60    2.19
  -1  -4 -22   25.54    4.59
  -1  -4 -22   21.66    4.95
  -1  -4 -23  160.28   10.34
  -1  -4 -23  173.06   12.69
  -1  -4 -24    8.70    3.24
  -1  -4 -24   10.58    4.20
  -1  -4 -25   92.03    8.23
  -1  -4 -25  114.99   10.78
  -1  -4 -26   10.95    3.36
  -1  -4 -26   10.27    4.52
  -1  -4 -27   32.99    5.47
  -1  -4 -27   39.71    6.91
  -1  -4 -28    7.83    3.91
   1  -5 -26   16.39    4.60
   1  -5 -26   37.89    7.17
   1  -5 -25   29.35    5.45
   1  -5 -25   31.95    6.30
   1  -5 -24   68.03    7.43
   1  -5 -24   86.67    9.35
   1  -5 -23   -0.96    2.31
   1  -5 -23    5.20    3.58
   1  -5 -22   11.30    3.57
   1  -5 -22   14.76    4.38
   1  -5 -21    0.51    2.60
   1  -5 -21    2.90    3.25
   1  -5 -20    8.27    2.95
   1  -5 -20    3.02    3.30
  -1  -5  20    5.49    2.21
   1  -5 -19    4.84    3.06
   1  -5 -19   11.45    4.06
  -1  -5  19    7.56    2.42
   1  -5 -18   24.18    4.28
   1  -5 -18   24.04    4.61
  -1  -5  18   17.41    2.93
   1  -5 -17   83.87    7.15
   1  -5 -17   78.25    7.53
  -1  -5  17   80.92    5.78
   1  -5 -16   22.28    3.93
   1  -5 -16   19.65    4.09
  -1  -5  16   21.76    3.07
   1  -5 -15   16.32    3.56
   1  -5 -15   19.94    3.97
  -1  -5  15   18.57    3.03
   1  -5 -14   16.92    3.27
  -1  -5  14   17.11    2.68
   1  -5 -14   14.22    3.61
   1  -5 -13   59.83    5.67
  -1  -5  13   56.97    4.34
   1  -5 -13   60.00    6.01
  -1   5  13   58.48    5.83
   1  -5 -12   17.94    3.35
   1  -5 -12   14.88    3.41
  -1   5  12   18.40    3.52
  -1  -5  12   16.34    2.52
   1  -5 -11  195.13    9.20
  -1   5  11  198.46    9.92
   1  -5 -11  189.07    9.58
  -1  -5  11  195.01    7.08
   1  -5 -10  268.88   10.56
   1  -5 -10  254.26   10.78
  -1   5  10  266.69   11.03
   1  -5  -9   17.72    3.42
  -1   5   9   11.77    2.86
   1  -5  -9   13.80    3.29
   1  -5  -8  435.04   12.58
   1  -5  -8  414.97   12.58
   1  -5  -7    1.02    1.75
  -1  -5   7    2.17    0.63
  -1  -5   7    2.55    0.71
  -1  -5   7    2.12    1.24
   1  -5  -7    3.34    2.22
   1  -5  -6  117.23    6.28
  -1  -5   6  112.50    3.33
   1  -5  -6  109.51    6.08
  -1  -5   6  113.15    4.87
   1  -5  -5  184.12    7.53
  -1  -5   5  183.88    4.80
  -1  -5   5  183.28    6.23
   1  -5  -5  176.19    7.26
  -1   5   5  181.92    7.38
   1  -5  -4   77.22    5.12
  -1   5   4   90.25    5.11
   1  -5  -4   85.06    4.95
  -1  -5   4   90.10    4.41
   1  -5  -3  292.61    8.93
   1  -5  -3  291.97    8.36
  -1   5   3  281.62    8.36
  -1  -5   3  292.69    8.02
   1  -5  -2   62.35    4.17
  -1   5   2   65.98    3.88
  -1  -5   2   59.38    3.74
   1  -5  -2   68.21    3.89
   1  -5  -1   72.57    4.15
   1  -5  -1   66.25    3.53
  -1   5   1   60.50    3.57
  -1  -5   1   62.30    4.20
   1  -5   0   95.70    4.49
  -1  -5   0   88.67    4.94
   1  -5   0   89.58    3.79
   1  -5   1   41.17    2.89
   1  -5   1   43.17    2.38
  -1  -5  -1   39.60    3.49
   1  -5   2  210.82    5.99
   1  -5   2  204.85    4.66
   1   5   2  209.11    7.70
  -1  -5  -2  200.95    7.65
   1  -5   3    7.29    1.17
   1   5   3    6.68    1.90
  -1  -5  -3    7.07    2.21
   1  -5   3    8.13    0.92
   1  -5   4    0.76    0.69
   1   5   4    0.80    1.28
  -1  -5  -4   -2.13    2.05
   1  -5   4   -0.06    0.41
   1  -5   5   55.96    2.35
  -1  -5  -5   53.23    4.70
   1  -5   6  510.28    5.66
  -1  -5  -6  526.41   14.15
   1  -5   7   12.02    0.89
   1  -5   7   10.32    0.83
  -1  -5  -7   14.55    3.30
   1  -5   8  243.10    4.50
   1  -5   8  253.75    4.39
   1   5   8  282.73   11.10
  -1  -5  -8  260.39   10.68
  -1  -5  -9  231.52   10.32
   1  -5   9  212.92    4.80
   1   5   9  225.21   10.28
   1   5  10   69.99    5.99
   1  -5  10   85.11    3.38
  -1  -5 -10   89.39    6.77
   1   5  11  222.61   10.83
   1  -5  11  213.81    5.86
  -1  -5 -11  218.72   10.59
  -1  -5 -12   -0.76    2.23
   1  -5  12    0.62    0.99
   1   5  12    2.47    2.47
   1  -5  13  162.80    5.93
  -1  -5 -13  160.58    9.71
   1  -5  14   49.97    3.65
  -1  -5 -14   45.36    5.75
   1  -5  15    5.41    1.61
  -1  -5 -15    7.65    3.07
  -1  -5 -16  191.61   10.49
   1  -5  16  160.04    7.10
  -1  -5 -16  169.38   10.81
  -1  -5 -17    3.06    2.91
   1  -5  17   -0.59    1.38
  -1  -5 -18   16.48    3.57
   1  -5  18   17.90    2.71
  -1  -5 -18   11.70    3.50
  -1  -5 -19   -2.91    2.91
  -1  -5 -19    0.12    2.70
   1  -5  19    1.41    1.46
  -1  -5 -20    0.43    2.53
  -1  -5 -20    2.47    3.21
  -1  -5 -21   21.34    4.28
  -1  -5 -21   19.75    4.44
  -1  -5 -22   30.03    5.12
  -1  -5 -22   23.69    5.30
  -1  -5 -23    3.79    2.87
  -1  -5 -23    4.08    3.78
  -1  -5 -24    7.18    3.05
  -1  -5 -24    1.23    2.98
  -1  -5 -25    1.97    2.28
  -1  -5 -25   10.73    3.92
  -1  -5 -26    4.09    3.01
  -1  -5 -26   11.25    4.99
   1  -6 -25    1.88    3.67
   1  -6 -24   -2.87    2.68
   1  -6 -24    0.75    2.95
   1  -6 -23   -0.74    3.49
   1  -6 -23    4.19    3.68
   1  -6 -22   31.27    5.89
   1  -6 -22   33.55    6.07
   1  -6 -21    4.47    2.93
   1  -6 -21    2.46    2.77
   1  -6 -20   72.39    7.58
   1  -6 -20   65.64    7.86
   1  -6 -19   34.65    5.44
   1  -6 -19   31.30    5.68
   1  -6 -18   55.37    6.31
   1  -6 -18   42.71    6.14
   1  -6 -17   -1.97    2.60
   1  -6 -17   -2.29    2.90
   1  -6 -16   78.09    7.18
   1  -6 -16   69.18    7.30
  -1  -6  16   78.20    5.25
   1  -6 -15   -1.42    2.21
   1  -6 -15    0.47    2.74
  -1  -6  15    0.60    1.33
   1  -6 -14   20.44    3.76
   1  -6 -14   18.51    3.98
  -1  -6  14   18.24    2.60
   1  -6 -13   86.46    7.45
  -1  -6  13   97.83    5.37
   1  -6 -13  104.51    7.98
   1  -6 -12  139.65    8.66
  -1  -6  12  131.99    6.04
  -1   6  12  141.83    9.04
   1  -6 -12  122.20    8.61
   1  -6 -11   92.23    6.89
   1  -6 -11   88.20    6.97
  -1  -6  11  100.94    5.09
  -1   6  11   94.30    7.16
   1  -6 -10   47.00    4.97
   1  -6 -10   49.87    5.25
  -1   6  10   40.21    4.75
  -1  -6  10   48.24    3.67
   1  -6  -9   33.65    4.25
  -1  -6   9   36.35    3.15
  -1   6   9   29.35    3.85
   1  -6  -9   36.11    4.54
  -1  -6   8   29.87    1.18
   1  -6  -8   33.00    4.23
  -1  -6   8   32.94    1.20
   1  -6  -8   40.74    4.34
  -1  -6   8   35.12    3.06
  -1   6   8   34.25    4.05
   1  -6  -7    8.40    2.56
  -1  -6   7    7.41    1.01
  -1  -6   7    6.80    0.87
   1  -6  -7    6.60    2.25
  -1  -6   7    7.58    1.67
   1  -6  -6   62.26    5.16
  -1  -6   6   63.14    2.92
   1  -6  -6   54.82    4.74
  -1  -6   6   56.72    3.63
  -1  -6   5  218.56    5.86
   1  -6  -5  217.98    8.99
  -1  -6   5  224.99    7.24
   1  -6  -5  210.17    8.40
  -1  -6   4  187.14    5.93
   1  -6  -4  187.47    8.22
  -1  -6   4  191.77    6.98
   1  -6  -4  188.19    7.59
  -1   6   4  186.80    7.65
   1  -6  -3    7.21    2.02
  -1  -6   3    7.48    1.51
  -1  -6   3    5.76    1.50
  -1   6   3    7.78    1.88
   1  -6  -3    7.00    1.93
   1  -6  -2   68.19    4.56
  -1  -6   2   68.02    4.05
  -1   6   2   72.56    4.38
  -1  -6   2   70.72    4.52
   1  -6  -2   79.45    4.45
   1  -6  -1   30.83    3.03
  -1  -6   1   28.61    2.90
   1  -6  -1   30.90    2.66
  -1  -6   1   27.07    2.99
   1  -6   0   -0.17    1.30
  -1  -6   0   -3.10    1.70
   1  -6   0   -0.14    0.91
   1  -6   1   10.34    1.78
  -1  -6  -1    8.54    1.89
   1  -6   1   11.20    1.47
   1  -6   2  152.97    5.65
   1  -6   2  156.75    4.42
  -1  -6  -2  165.54    7.55
   1  -6   3   49.14    3.12
  -1  -6  -3   50.77    4.54
   1  -6   3   50.10    2.12
   1  -6   4   92.92    3.90
  -1  -6  -4   89.09    6.05
   1  -6   5   74.95    3.22
  -1  -6  -5   79.67    5.96
   1  -6   6  224.51    4.56
   1   6   6  204.77    9.55
  -1  -6  -6  219.44    9.78
   1  -6   7    1.65    0.41
   1   6   7    4.55    2.54
  -1  -6  -7    2.15    2.02
   1   6   8   16.29    3.39
  -1  -6  -8   11.77    3.22
   1   6   9  118.14    7.94
  -1  -6  -9  133.29    8.42
   1   6  10  145.81    9.11
  -1  -6 -10  141.12    8.92
  -1  -6 -11  126.36    8.26
   1   6  11  126.76    8.87
  -1  -6 -11  135.34    8.94
   1  -6  11  107.93    3.07
   1  -6  11  104.44    3.04
  -1  -6 -12  184.33   10.24
  -1  -6 -12  171.34   10.25
   1  -6  12  179.28    4.57
   1  -6  12  177.15    4.55
  -1  -6 -13   -1.04    2.84
   1  -6  13   -0.19    0.82
  -1  -6 -13   -2.62    2.88
  -1  -6 -14   52.91    5.82
  -1  -6 -14   47.93    5.83
   1  -6  14   55.08    3.24
  -1  -6 -15   18.54    4.11
  -1  -6 -15   23.30    4.56
   1  -6  15   21.43    2.44
  -1  -6 -16   -1.53    2.49
  -1  -6 -16   -1.27    2.77
  -1  -6 -17   -2.52    3.15
  -1  -6 -17    0.54    2.59
  -1  -6 -18   -4.58    3.66
  -1  -6 -18    6.18    3.04
  -1  -6 -19   -3.40    2.90
  -1  -6 -19   10.93    4.47
  -1  -6 -20   39.63    5.74
  -1  -6 -20   47.43    7.09
  -1  -6 -21   17.82    4.26
  -1  -6 -21   22.73    5.33
  -1  -6 -22   20.67    4.60
  -1  -6 -22   25.02    5.40
  -1  -6 -23   -3.40    3.52
  -1  -6 -23   -0.54    2.73
  -1  -6 -24   -4.01    4.00
   1  -7 -23    7.11    3.30
   1  -7 -22    3.60    2.80
   1  -7 -21   25.74    5.16
   1  -7 -21   27.57    5.73
   1  -7 -20    0.30    2.88
   1  -7 -20    1.01    3.72
   1  -7 -19   28.85    5.22
   1  -7 -19   21.12    4.93
   1  -7 -18   33.98    5.33
   1  -7 -18   24.95    5.43
   1  -7 -17   17.64    4.20
   1  -7 -17   18.37    4.44
   1  -7 -16   20.69    4.51
   1  -7 -16   12.78    3.67
   1  -7 -15   23.76    4.83
   1  -7 -15   16.95    4.07
   1  -7 -14   17.30    3.84
  -1  -7  14   21.72    2.64
   1  -7 -14   21.52    4.55
   1  -7 -13   82.64    7.30
   1  -7 -13   81.45    7.49
  -1  -7  13   84.74    4.74
   1  -7 -12    1.50    2.42
  -1  -7  12    0.58    1.08
   1  -7 -12    0.86    2.55
   1  -7 -11    2.30    2.81
   1  -7 -11    0.11    2.46
  -1  -7  11    4.59    1.36
  -1  -7  11   -0.03    1.00
   1  -7 -10    8.23    2.76
   1  -7 -10    9.30    3.04
  -1   7  10    9.05    2.94
  -1  -7  10    9.03    1.74
  -1  -7  10    9.65    1.68
   1  -7  -9    0.96    2.03
   1  -7  -9    5.12    2.56
  -1  -7   9    5.84    1.50
  -1   7   9    5.83    2.71
  -1  -7   8   -0.73    0.44
  -1  -7   8   -0.78    0.48
   1  -7  -8   -4.52    3.05
   1  -7  -8    0.52    1.89
  -1  -7   8   -0.29    0.97
  -1   7   8   -3.30    2.36
  -1  -7   7    2.35    0.75
  -1  -7   7    3.58    0.92
   1  -7  -7    0.27    2.30
  -1   7   7    6.63    2.25
  -1  -7   7    2.10    1.02
   1  -7  -7    2.85    1.96
   1  -7  -6   -1.53    2.26
  -1  -7   6    1.55    0.93
   1  -7  -6    2.42    1.70
  -1  -7   6    3.26    1.40
  -1  -7   5   44.97    3.06
   1  -7  -5   42.43    4.44
  -1  -7   5   50.35    3.74
   1  -7  -5   49.83    4.54
  -1  -7   4   -1.52    1.16
   1  -7  -4   -1.68    2.30
  -1  -7   4   -0.06    1.34
   1  -7  -4    0.79    1.47
  -1   7   4    0.12    1.00
  -1  -7   3   82.45    4.59
   1  -7  -3   86.60    5.70
   1  -7  -3   89.58    5.32
  -1   7   3   79.78    5.08
  -1  -7   3   78.99    5.03
   1  -7  -2   42.19    4.11
  -1  -7   2   48.21    3.73
   1  -7  -2   47.96    3.76
  -1  -7   2   48.24    3.93
  -1  -7   1    5.25    1.65
   1  -7  -1    4.13    1.77
   1  -7  -1    8.11    1.86
  -1  -7   1    4.66    1.62
   1  -7   0  129.33    6.34
  -1  -7   0  131.87    6.54
   1  -7   0  132.71    5.25
  -1  -7   0  134.26    6.77
  -1  -7  -1   89.51    5.67
   1  -7   1   90.77    5.09
  -1  -7  -1   89.62    5.90
   1  -7   1   85.12    3.80
   1  -7   2    0.03    1.22
  -1  -7  -2    2.81    2.20
  -1  -7  -2    3.32    2.02
   1  -7   2    1.20    0.82
  -1  -7  -3  308.72   10.89
   1  -7   3  302.15    8.21
   1  -7   3  275.48    4.47
  -1  -7  -3  319.46   11.39
  -1  -7  -4    9.77    2.77
   1  -7   4    5.45    1.23
  -1  -7  -4    4.70    2.01
   1  -7   5   16.61    1.71
  -1  -7  -5   14.18    3.13
  -1  -7  -5   14.42    2.94
   1   7   5   20.95    3.61
   1  -7   6   11.31    1.33
  -1  -7  -6    4.63    2.39
  -1  -7  -6    9.07    2.82
   1   7   6   10.27    2.88
   1  -7   7   27.08    1.37
  -1  -7  -7   29.66    4.21
  -1  -7  -7   27.55    4.14
   1   7   7   21.11    3.94
  -1  -7  -8   74.19    6.47
   1   7   8   75.77    6.64
  -1  -7  -8   70.57    6.57
  -1  -7  -9   22.64    4.03
   1   7   9   19.99    3.99
  -1  -7  -9   29.94    4.81
  -1  -7 -10    1.40    2.65
  -1  -7 -10    2.26    2.42
  -1  -7 -11   30.13    4.92
  -1  -7 -11   30.97    4.76
  -1  -7 -12    0.88    2.02
  -1  -7 -12    1.20    2.49
  -1  -7 -13   23.68    4.35
  -1  -7 -13   33.79    5.66
  -1  -7 -14   -2.89    3.16
  -1  -7 -14    0.51    2.46
  -1  -7 -15   -2.06    2.92
  -1  -7 -15    0.68    2.58
  -1  -7 -16   13.96    3.51
  -1  -7 -16   14.93    4.23
  -1  -7 -17    4.59    3.48
  -1  -7 -17   12.25    4.32
  -1  -7 -18    0.48    2.31
  -1  -7 -18    3.25    3.29
  -1  -7 -19   24.37    4.98
  -1  -7 -19   26.55    5.40
  -1  -7 -20   -7.26    3.88
  -1  -7 -20    2.95    3.31
  -1  -7 -21   31.46    5.55
  -1  -7 -21   29.50    6.03
  -1  -7 -22    6.87    3.60
   1  -8 -21    8.92    4.19
   1  -8 -20   10.20    4.47
   1  -8 -19    0.14    3.35
   1  -8 -18   -9.40    4.16
   1  -8 -18    1.37    2.81
   1  -8 -17   23.07    4.96
   1  -8 -17   22.47    4.90
   1  -8 -16    3.23    2.73
   1  -8 -16    7.63    3.81
   1  -8 -15   20.74    4.51
   1  -8 -15   20.06    4.80
   1  -8 -14    1.30    2.57
   1  -8 -14    0.71    2.61
   1  -8 -13    2.41    2.87
   1  -8 -13    4.11    2.76
   1  -8 -12    2.40    2.50
   1  -8 -12    4.07    2.80
   1  -8 -11   38.04    5.30
   1  -8 -11   26.57    4.40
   1  -8 -10    3.01    2.62
   1  -8 -10    0.22    2.10
   1  -8  -9   41.33    5.28
   1  -8  -9   37.75    4.81
   1  -8  -8   -3.18    2.99
   1  -8  -8   -0.56    1.94
   1  -8  -7   21.70    3.79
   1  -8  -7   14.85    3.08
  -1  -8   6    7.50    1.47
   1  -8  -6    4.36    2.50
   1  -8  -6    8.92    2.49
  -1  -8   6    4.54    1.24
  -1  -8   5   16.79    2.14
   1  -8  -5   15.08    3.16
  -1  -8   5   13.49    1.99
   1  -8  -5   15.24    2.75
  -1  -8   4    1.25    1.24
   1  -8  -4    1.77    1.96
   1  -8  -4    1.97    1.62
  -1  -8   4    0.73    1.05
  -1  -8   3    8.42    1.81
   1  -8  -3    3.43    1.98
  -1  -8   3    8.92    1.97
   1  -8  -3    5.55    1.88
  -1  -8   2    1.37    1.26
   1  -8  -2    0.98    1.65
   1  -8  -2    0.67    1.21
  -1  -8   2    0.69    1.53
  -1  -8   1  124.97    6.56
   1  -8  -1  120.98    6.75
  -1  -8   1  121.92    6.45
   1  -8  -1  118.09    5.50
  -1  -8   0    0.01    1.41
   1  -8   0   -0.29    1.49
  -1  -8   0   -0.72    1.57
   1  -8   0    2.52    1.20
  -1  -8  -1   51.88    4.74
   1  -8   1   55.65    4.28
   1  -8   1   52.00    2.81
  -1  -8  -1   58.70    4.98
  -1  -8  -2   34.89    4.13
   1  -8   2   35.65    3.41
  -1  -8  -2   34.76    3.98
  -1  -8  -3    2.58    2.13
   1  -8   3   -0.24    1.03
  -1  -8  -3    0.32    1.96
  -1  -8  -4    7.20    2.47
   1  -8   4    8.97    1.73
  -1  -8  -4    6.07    2.29
  -1  -8  -5   14.73    3.22
   1  -8   5   13.11    1.83
  -1  -8  -5   11.56    3.07
  -1  -8  -6   16.10    3.46
  -1  -8  -6   26.39    4.27
  -1  -8  -7   79.76    6.79
  -1  -8  -7   83.07    7.32
  -1  -8  -8   -1.28    2.40
  -1  -8  -8   -1.74    2.64
  -1  -8  -9   18.02    3.82
  -1  -8  -9   23.42    4.21
  -1  -8 -10   11.32    3.46
  -1  -8 -10    9.52    3.32
  -1  -8 -11    6.80    3.48
  -1  -8 -11    1.39    2.48
  -1  -8 -12    4.27    3.02
  -1  -8 -12    1.67    2.80
  -1  -8 -13   -2.67    2.87
  -1  -8 -13    0.02    2.81
  -1  -8 -14    0.97    2.39
  -1  -8 -14    6.86    3.34
  -1  -8 -15   40.13    6.10
  -1  -8 -15   23.65    5.14
  -1  -8 -16   -0.01    2.66
  -1  -8 -16   11.60    4.33
  -1  -8 -17   15.01    4.59
  -1  -8 -17   13.04    4.31
  -1  -8 -18    6.75    3.84
  -1  -8 -18    5.45    4.27
  -1  -8 -19   -1.29    3.29
  -1  -8 -20    8.24    4.10
   1  -9 -18    3.19    3.32
   1  -9 -17    1.25    2.87
   1  -9 -16    3.57    3.07
   1  -9 -15   -0.65    2.63
   1  -9 -15    3.85    3.05
   1  -9 -14    5.25    3.47
   1  -9 -14    5.58    3.41
   1  -9 -13    5.22    3.18
   1  -9 -13    9.34    3.31
   1  -9 -12   11.77    3.75
   1  -9 -11   14.07    3.72
   1  -9 -10   18.19    4.35
   1  -9  -9    6.04    3.13
   1  -9  -8   56.26    6.26
   1  -9  -7   11.87    3.55
   1  -9  -6   31.14    4.65
   1  -9  -5    9.63    2.94
   1  -9  -4   -0.55    2.16
   1  -9  -3   16.05    2.99
   1  -9  -2   -2.41    2.35
   1  -9  -1   -1.44    1.99
  -1  -9   1    1.69    1.44
  -1  -9   0    8.58    2.27
   1  -9   0    4.58    1.43
  -1  -9  -1    6.83    2.35
  -1  -9  -2    5.50    2.25
  -1  -9  -3   -0.18    1.97
  -1  -9  -4    2.69    2.27
  -1  -9  -5    4.47    2.49
  -1  -9  -6   32.81    4.74
  -1  -9  -6   38.03    5.02
  -1  -9  -7    1.62    2.72
  -1  -9  -7    3.39    2.87
  -1  -9  -8   10.11    3.35
  -1  -9  -8   17.32    3.98
  -1  -9  -9   12.80    3.66
  -1  -9  -9    4.56    2.70
  -1  -9 -10   -2.02    2.71
  -1  -9 -10   -0.93    2.35
  -1  -9 -11    4.04    3.25
  -1  -9 -11    9.50    3.45
  -1  -9 -12   -4.26    3.47
  -1  -9 -12   -0.37    2.28
  -1  -9 -13   -4.43    3.45
  -1  -9 -13    1.59    2.62
  -1  -9 -14    3.89    2.92
  -1  -9 -14    2.02    3.13
  -1  -9 -15   -2.34    2.77
  -1  -9 -15    6.27    3.68
  -1  -9 -16   15.72    4.81
  -1  -9 -17   13.18    4.81
  -1  -9 -18    9.36    4.54
   1 -10 -12   25.36    5.37
   1 -10 -11   -1.07    2.81
   1 -10 -10    6.57    3.19
   1 -10  -9    8.01    3.74
   1 -10  -8    6.00    2.87
   1 -10  -7   12.00    3.40
   1 -10  -6    1.42    2.06
  -1 -10  -5    9.54    3.30
  -1 -10  -6   15.75    3.78
  -1 -10  -7   -0.89    2.29
  -1 -10  -8   -1.77    2.37
  -1 -10  -9    2.89    2.79
  -1 -10 -10    1.90    3.18
  -1 -10 -11    3.00    3.23
   2   0 -32   80.19    7.04
   2   0 -31   -0.13    2.10
   2   0 -30   29.82    4.52
   2   0 -29    2.71    2.14
   2   0 -28   34.47    4.53
   2   0 -27    1.03    1.79
   2   0 -26   -0.61    1.98
   2   0 -25   -3.14    2.45
   2   0 -24    5.74    2.42
   2   0 -23    2.10    2.08
   2   0 -22  191.11    8.65
   2   0 -21    0.22    1.82
   2   0 -20    0.56    1.67
   2   0 -19   13.93    3.22
  -2   0  19   16.82    4.21
   2   0 -18 1406.71   20.68
  -2   0  18 1448.09   27.24
   2   0 -17    4.78    2.28
  -2   0  17    5.02    2.68
   2   0 -16  562.60   12.21
  -2   0  16  543.94   15.66
   2   0 -15   -2.07    1.91
   2   0 -14   18.40    2.43
   2   0 -13    0.08    1.38
   2   0 -12  153.54    5.66
   2   0 -11    0.31    1.32
   2   0 -10    8.02    1.53
  -2   0  10   11.54    1.78
  -2   0   9   -0.76    1.18
   2   0  -9   -0.23    1.40
  -2   0   8   67.21    3.28
   2   0  -8   66.16    3.27
   2   0  -7    0.54    1.11
   2   0  -6 1210.55   11.74
   2   0  -5    0.40    0.94
   2   0  -4  266.60    4.92
   2   0  -3   -0.44    0.93
  -2   0  -2 2056.07   15.02
  -2   0  -3    0.20    1.23
  -2   0  -4    6.21    1.61
  -2   0  -5   -2.28    1.58
  -2   0  -6   80.33    4.04
  -2   0  -7    2.00    1.74
  -2   0  -8 1773.79   20.27
  -2   0  -9   -0.18    1.78
  -2   0 -10 3262.25   30.25
   2   0  10 3330.96   30.97
  -2   0 -11   -2.07    1.79
   2   0  11    4.36    2.57
   2   0  12  256.45    9.59
  -2   0 -12  252.02    9.22
   2   0  13    0.18    1.65
  -2   0 -13    0.10    2.01
  -2   0 -14  486.26   13.76
   2   0  14  494.42   14.16
   2   0  15    1.39    1.48
  -2   0 -15    0.32    1.64
  -2   0 -16  161.22    8.55
   2   0  16  173.08    9.06
  -2   0 -17    3.40    2.40
   2   0  17    2.64    2.23
   2   0  18    2.21    2.08
  -2   0 -18    1.24    2.01
  -2   0 -19    2.72    2.74
   2   0  19    1.16    1.96
  -2   0 -20   91.09    7.63
  -2   0 -21    0.10    2.20
  -2   0 -22   26.22    3.66
  -2   0 -22   30.38    5.05
  -2   0 -23    0.30    2.10
  -2   0 -23   -3.46    2.70
  -2   0 -24  329.84   12.26
  -2   0 -24  327.66   15.70
  -2   0 -25    0.66    2.14
  -2   0 -25    5.16    3.26
  -2   0 -26  128.44    8.01
  -2   0 -26  121.58   10.22
  -2   0 -27   -3.93    2.37
  -2   0 -27    4.50    2.85
  -2   0 -28   13.83    3.28
  -2   0 -28   13.59    4.24
  -2   0 -29   -1.31    2.17
  -2   0 -30   32.13    4.70
  -2   0 -31    1.76    2.26
   2  -1 -33   18.19    4.09
   2  -1 -32   46.57    5.98
   2  -1 -31    0.13    2.34
   2  -1 -30   69.24    6.74
   2   1 -30   76.41    6.29
   2   1 -29    4.29    2.23
   2  -1 -29    6.69    3.14
   2   1 -28   78.41    6.13
   2  -1 -28   57.75    6.03
   2  -1 -27   13.62    3.54
   2   1 -27   11.23    2.55
   2  -1 -26   30.92    4.51
   2   1 -26   37.82    4.14
   2   1 -25   -1.13    1.63
   2  -1 -25   -1.93    2.61
   2  -1 -24    3.77    2.74
   2   1 -24    0.61    1.74
   2   1 -23  280.09   10.04
   2  -1 -23  293.06   11.56
   2  -1 -22   16.57    3.49
   2   1 -22   11.26    2.45
   2   1 -21   37.29    3.72
   2  -1 -21   39.00    4.47
   2   1 -20   35.81    3.49
   2  -1 -20   36.23    4.33
   2   1 -19  573.04   12.54
   2  -1 -19  604.11   15.04
  -2  -1  19  613.02   17.91
   2   1 -18  197.61    7.24
   2  -1 -18  205.17    8.68
  -2  -1  18  203.89   10.18
  -2   1  18  210.38   10.68
   2  -1 -17  431.81   12.08
   2   1 -17  416.02   10.04
  -2  -1  17  423.80   13.93
  -2   1  17  473.62   15.42
   2   1 -16  123.83    5.35
   2  -1 -16  116.99    6.34
  -2  -1  16  116.45    7.25
   2   1 -15  202.30    6.60
   2  -1 -15  207.75    7.95
  -2  -1  15  218.15    9.43
   2   1 -14   85.17    4.17
   2  -1 -14   79.78    4.83
  -2  -1  14   92.89    6.16
   2  -1 -13   44.59    3.61
   2   1 -13   45.91    3.03
  -2  -1  13   44.38    4.11
   2  -1 -12    0.53    1.51
   2   1 -12    1.76    1.08
  -2  -1  12    3.44    1.53
   2   1 -11    1.90    1.00
   2  -1 -11    1.69    1.36
  -2  -1  11    2.95    1.10
  -2  -1  11    4.55    1.83
   2  -1 -10  271.30    7.64
  -2  -1  10  267.40    6.18
   2   1 -10  263.41    5.93
  -2  -1  10  272.72    8.57
  -2  -1   9   42.79    2.42
   2  -1  -9   34.38    2.88
   2   1  -9   40.25    2.37
  -2  -1   8  505.78    7.63
   2   1  -8  540.47    7.60
   2  -1  -8  516.96    9.76
   2   1  -7   47.53    2.25
   2  -1  -7   51.04    3.13
  -2  -1   7   47.20    2.26
  -2  -1   6   26.84    1.66
   2   1  -6   29.56    1.76
   2  -1  -6   22.84    2.52
   2   1  -5  817.37    7.88
  -2  -1   5  777.97    7.91
   2  -1  -5  807.16   10.35
   2   1  -4 2733.52   14.02
   2  -1  -4 2788.25   18.07
  -2  -1   4 2714.44   13.70
   2   1  -3  837.68    7.68
   2  -1  -3  846.93    9.28
   2  -1  -2  292.79    5.14
   2   1  -2  292.33    4.58
   2  -1  -1   14.37    1.30
   2  -1   0 3220.59   14.96
   2  -1   1 4408.47   16.84
  -2  -1  -1 4467.11   24.77
   2  -1   2  581.75    5.99
  -2  -1  -2  597.29    9.44
  -2   1  -2  569.25    6.22
   2  -1   3 2498.31   12.54
  -2   1  -3 2494.41   12.57
  -2  -1  -3 2495.48   20.42
  -2   1  -3 2442.85   14.15
   2  -1   3 2479.50   14.12
  -2   1  -4 1065.15    8.52
  -2  -1  -4 1079.60   14.33
   2  -1   4 1066.95   10.43
  -2   1  -4 1117.91   10.41
  -2   1  -5  258.74    5.60
   2  -1   5  237.03    5.47
  -2  -1  -5  234.33    7.13
   2  -1   6  381.63    7.50
  -2   1  -6  393.73    7.59
  -2  -1  -6  367.30    9.26
  -2   1  -7 1566.25   16.28
  -2  -1  -7 1479.56   19.33
   2  -1   7 1546.01   16.35
   2  -1   8   22.95    2.25
  -2   1  -8   21.65    2.33
  -2  -1  -8   22.55    2.84
  -2  -1  -9  245.09    8.70
  -2   1  -9  240.30    7.26
   2  -1   9  246.68    7.51
  -2  -1 -10  373.43   10.99
   2  -1  10  394.16   10.02
  -2   1 -10  389.98    9.91
  -2  -1 -11  127.59    6.82
   2  -1  11  127.82    6.12
  -2   1 -11  130.35    6.12
  -2   1 -12  902.93   16.48
   2  -1  12  913.50   16.90
  -2  -1 -12  888.05   18.27
   2  -1  13    5.67    2.11
  -2  -1 -13   -0.63    2.25
  -2   1 -13    4.95    2.52
  -2   1 -14  416.80   12.32
  -2  -1 -14  400.36   13.12
   2  -1  14  433.61   12.67
   2   1  15   24.13    3.63
  -2   1 -15   28.55    3.82
  -2  -1 -15   21.72    3.51
   2  -1  15   24.87    3.44
   2   1  16   12.62    3.01
   2  -1  16   11.87    2.56
  -2   1 -16   10.26    2.72
  -2  -1 -16   13.53    3.10
  -2  -1 -17  183.83   10.02
  -2   1 -17  190.85    9.38
   2   1  17  178.64    9.91
   2  -1  17  202.40    9.78
   2   1  18    6.03    2.30
   2  -1  18    9.97    2.81
  -2   1 -18    6.14    2.72
  -2  -1 -18    4.48    2.43
   2  -1  19    2.20    2.11
  -2   1 -19    4.77    2.49
  -2  -1 -19   -1.85    2.44
  -2   1 -20    4.44    1.55
   2  -1  20    6.60    2.38
  -2   1 -20    4.65    2.86
  -2  -1 -20    5.38    2.64
  -2   1 -21  127.71    6.61
  -2   1 -21  131.63    8.87
  -2  -1 -21  126.28    9.25
  -2   1 -22   86.63    5.68
  -2  -1 -22   93.18    6.73
  -2  -1 -22   90.84    8.08
  -2   1 -22   82.22    7.45
  -2  -1 -23  244.68   10.95
  -2   1 -23  237.81    9.53
  -2   1 -23  246.06   12.84
  -2  -1 -23  235.15   13.53
  -2  -1 -24   20.73    3.90
  -2   1 -24   13.67    2.78
  -2  -1 -24   17.52    4.31
  -2   1 -24   19.68    4.59
  -2  -1 -25  136.56    8.60
  -2   1 -25  147.47    7.87
  -2  -1 -25  153.97   11.34
  -2   1 -25  141.41   10.59
  -2  -1 -26   19.60    3.86
  -2   1 -26   20.93    3.40
  -2  -1 -26   25.24    5.60
  -2  -1 -27   24.46    4.25
  -2   1 -27   26.09    3.76
  -2  -1 -27   27.61    5.31
  -2   1 -28   45.44    4.79
  -2  -1 -28   46.06    5.58
  -2  -1 -28   49.21    7.35
  -2   1 -29   20.88    3.52
  -2  -1 -29   16.53    3.76
  -2  -1 -29   22.40    5.50
  -2  -1 -30    1.88    2.61
  -2  -1 -30    9.60    3.99
  -2  -1 -31   26.43    4.75
  -2  -1 -32   -4.93    3.27
   2  -2 -32   -0.33    2.37
   2  -2 -31   75.26    7.60
   2  -2 -30    4.87    2.94
   2  -2 -29   53.29    6.12
   2   2 -28    3.66    1.88
   2  -2 -28    0.94    2.31
   2   2 -27   57.47    4.86
   2  -2 -27   55.38    6.18
   2   2 -26    1.85    1.50
   2  -2 -26    0.41    2.57
   2  -2 -25   14.24    3.66
   2   2 -25    7.47    2.22
   2   2 -24   14.84    2.52
   2  -2 -24   16.82    3.61
   2  -2 -23   61.09    5.86
   2   2 -23   62.22    4.49
   2   2 -22   52.17    4.07
   2  -2 -22   50.56    5.41
   2  -2 -21  509.99   15.37
   2   2 -21  496.54   11.43
   2   2 -20    2.91    1.60
   2  -2 -20    6.14    2.66
  -2  -2  20    3.31    2.15
   2   2 -19   42.27    3.31
   2  -2 -19   39.65    4.42
   2  -2 -19   32.32    5.03
  -2  -2  19   39.51    4.78
   2   2 -18   17.28    2.11
   2  -2 -18   16.89    3.08
   2  -2 -18   17.53    3.52
  -2  -2  18   16.44    3.25
   2  -2 -17    0.35    1.99
   2   2 -17   -0.31    1.12
  -2   2  17    0.36    2.60
   2  -2 -17    0.39    2.66
  -2  -2  17    2.39    1.72
   2   2 -16    3.51    1.20
   2  -2 -16    4.36    2.16
   2  -2 -16    3.49    2.79
  -2   2  16    3.17    2.69
  -2  -2  16    2.71    2.03
   2  -2 -15  312.10   10.41
   2   2 -15  299.39    7.14
  -2  -2  15  316.23   11.27
   2  -2 -15  324.56   12.27
   2   2 -14    8.77    1.43
   2  -2 -14    8.92    2.33
   2  -2 -14   11.35    3.26
  -2  -2  14    8.40    2.16
   2  -2 -13  299.55    9.65
   2   2 -13  307.46    6.50
  -2  -2  13  323.89   10.53
   2  -2 -13  307.34   11.22
  -2  -2  12  166.05    4.76
   2  -2 -12  171.87    7.17
   2   2 -12  174.33    4.66
   2  -2 -12  178.33    8.30
  -2  -2  12  172.53    7.37
   2  -2 -11   38.77    3.43
   2   2 -11   36.97    2.18
  -2  -2  11   33.29    2.10
   2  -2 -11   41.78    4.30
  -2  -2  11   33.77    3.37
   2   2 -10   69.21    2.71
  -2  -2  10   67.83    2.80
   2  -2 -10   68.57    4.40
   2  -2 -10   78.33    5.14
   2   2  -9   14.95    1.35
   2  -2  -9   20.21    2.69
  -2  -2   9   15.08    1.37
   2  -2  -9   21.88    3.18
   2  -2  -8  499.69   10.55
  -2  -2   8  494.91    6.40
   2   2  -8  513.40    6.45
   2  -2  -8  509.37   11.59
   2   2  -7  275.21    4.57
  -2  -2   7  272.83    4.58
   2  -2  -7  271.00    7.62
  -2   2   7  276.14    8.10
   2  -2  -7  265.74    8.08
   2   2  -6   42.85    1.87
   2  -2  -6   43.35    3.21
  -2  -2   6   38.35    1.70
  -2   2   6   38.53    3.15
   2  -2  -6   46.47    3.73
   2   2  -5 2118.91   12.29
   2  -2  -5 2140.59   19.04
  -2  -2   5 2102.53   12.11
   2  -2  -5 2055.57   19.52
  -2   2   5 2150.88   19.70
  -2  -2   4 3794.81   16.56
   2  -2  -4 3757.33   24.18
   2  -2  -4 3850.10   24.19
  -2   2   4 3812.62   24.45
   2  -2  -3 8539.95   34.19
  -2  -2   3 8484.01   25.71
  -2   2   3 8446.56   33.43
   2  -2  -2   25.99    2.20
  -2   2   2   25.07    2.37
   2  -2  -1 1600.80   13.17
  -2   2   1 1598.19   13.38
  -2  -2   1 1619.21   16.36
  -2   2   1 1632.40   11.34
  -2   2   0  239.49    4.91
   2  -2   0  238.99    4.75
  -2   2   0  240.19    3.71
  -2  -2   0  250.64    6.60
  -2   2  -1  293.82    5.09
   2  -2   1  292.78    4.87
  -2  -2  -1  291.28    7.49
  -2   2  -2    3.25    0.83
   2  -2   2    3.94    0.74
  -2  -2  -2    6.26    1.69
   2  -2   3  155.41    3.19
  -2   2  -3  163.94    3.38
  -2  -2  -3  169.36    6.15
   2  -2   4   46.02    1.67
  -2   2  -4   43.19    1.71
   2  -2   4   47.50    1.67
  -2  -2  -4   45.58    3.57
  -2   2  -4   45.63    1.61
  -2   2  -5  191.47    3.29
  -2  -2  -5  167.65    6.79
   2  -2   5  181.59    3.86
  -2   2  -5  193.79    3.89
  -2   2  -6   65.83    2.03
  -2  -2  -6   67.72    4.59
  -2   2  -6   68.58    2.80
   2  -2   6   68.25    2.77
  -2   2  -7 1506.93    9.79
  -2   2  -7 1512.05   14.11
   2  -2   7 1465.18   14.12
  -2  -2  -7 1503.33   20.93
  -2   2  -8   18.11    1.24
   2  -2   8   18.15    1.97
  -2   2  -8   21.53    2.10
  -2  -2  -8   21.35    3.05
  -2   2  -9  338.83    5.19
  -2   2  -9  333.32    7.95
   2  -2   9  329.78    8.02
  -2  -2  -9  335.98   10.75
  -2   2 -10    7.33    1.84
  -2  -2 -10    2.86    2.09
   2  -2  10    8.05    1.83
   2  -2  11  653.85   12.80
  -2  -2 -11  668.48   16.13
  -2   2 -11  676.42   12.80
  -2   2 -12  695.51   13.75
  -2  -2 -12  719.13   17.28
   2  -2  12  702.53   14.01
  -2  -2 -13 1525.88   25.73
  -2   2 -13 1508.54   21.27
   2  -2  13 1516.38   21.67
  -2   2 -14  100.82    6.10
   2  -2  14  106.90    6.15
  -2  -2 -14  114.50    7.56
  -2   2 -15  230.91    9.11
  -2  -2 -15  242.11   11.14
   2  -2  15  248.12    9.63
   2   2  15  248.73   11.44
  -2   2 -16   81.88    5.93
  -2  -2 -16   82.67    6.81
   2   2  16   75.36    6.55
   2  -2  16   81.01    5.78
  -2   2 -17   92.18    6.46
   2  -2  17   94.72    6.57
  -2  -2 -17   91.45    7.39
  -2   2 -18   -1.56    1.20
  -2  -2 -18   -3.25    2.46
   2  -2  18    0.01    1.67
  -2   2 -18    1.30    1.81
  -2   2 -19   10.62    1.98
  -2   2 -19   13.55    3.10
   2  -2  19    6.89    2.25
  -2  -2 -19    7.07    2.97
  -2   2 -20    4.23    1.56
   2  -2  20    0.64    1.59
  -2  -2 -20   -1.17    2.50
  -2   2 -21  226.21    7.86
  -2  -2 -21  232.59   12.85
  -2   2 -22    8.30    2.03
  -2  -2 -22    5.54    3.23
  -2   2 -23   10.07    2.21
  -2  -2 -23    6.74    2.86
  -2  -2 -23    8.17    3.79
  -2   2 -24    1.18    1.45
  -2  -2 -24    1.58    2.47
  -2  -2 -24    6.53    3.30
  -2  -2 -25   53.41    5.89
  -2   2 -25   56.62    4.56
  -2  -2 -25   53.72    7.41
  -2   2 -26    7.93    2.22
  -2  -2 -26   -0.21    2.55
  -2  -2 -26   10.03    4.35
  -2  -2 -27   72.04    7.17
  -2  -2 -27  102.30   10.03
  -2  -2 -28    6.04    2.78
  -2  -2 -28   12.13    4.27
  -2  -2 -29   56.95    6.60
  -2  -2 -29   63.84    8.54
  -2  -2 -30   25.00    4.83
  -2  -2 -31   -4.55    3.21
   2  -3 -30   12.25    3.95
   2  -3 -29    9.01    3.53
   2  -3 -28    3.23    2.51
   2  -3 -27   36.83    5.20
   2  -3 -26   13.14    3.43
   2  -3 -25   69.89    6.93
   2   3 -25   74.89    4.45
   2   3 -24    1.67    1.14
   2  -3 -24   -2.91    2.91
   2  -3 -23    3.85    2.67
   2   3 -23    0.56    1.17
   2   3 -22  131.48    5.31
   2  -3 -22  132.41    8.62
   2  -3 -22  136.14   10.17
   2   3 -21  129.57    5.10
   2  -3 -21  142.04    8.81
   2  -3 -21  141.00   10.16
   2  -3 -20   25.63    4.15
   2   3 -20   22.54    2.24
  -2  -3  20   21.33    3.69
   2  -3 -20   33.36    5.48
   2   3 -19  341.75    7.66
   2  -3 -19  363.24   13.14
   2  -3 -19  368.85   15.46
  -2  -3  19  356.03   13.43
   2   3 -18   29.25    2.29
   2  -3 -18   31.51    4.31
  -2  -3  18   26.73    3.90
   2  -3 -18   29.46    4.72
   2  -3 -17  114.26    7.22
   2   3 -17  109.76    4.00
  -2  -3  17  112.40    7.21
   2  -3 -17  120.41    8.42
   2   3 -16   20.60    1.72
   2  -3 -16   22.45    3.62
   2  -3 -16   25.41    4.24
  -2   3  16   18.07    3.41
  -2  -3  16   21.61    3.36
   2  -3 -15  281.97   10.63
   2   3 -15  283.60    5.79
  -2  -3  15  280.93   10.61
  -2   3  15  270.50   11.80
   2  -3 -15  261.68   11.51
   2   3 -14  323.80    5.84
   2  -3 -14  306.18   10.78
   2  -3 -14  310.47   12.12
  -2  -3  14  317.15   10.71
  -2   3  14  327.42   12.63
   2  -3 -13  237.54    9.33
   2   3 -13  246.71    4.82
  -2   3  13  260.99   10.83
   2  -3 -13  238.34   10.34
  -2  -3  13  245.82    9.13
   2  -3 -12  168.22    7.55
   2   3 -12  170.67    3.81
   2  -3 -12  172.67    8.50
  -2   3  12  164.65    8.41
  -2  -3  11    0.52    0.61
   2  -3 -11    0.71    1.84
   2   3 -11    0.70    0.68
   2  -3 -11   -1.76    2.07
   2   3 -10  534.46    6.11
   2  -3 -10  540.63   12.75
  -2  -3  10  514.84    6.27
   2  -3 -10  546.59   13.86
  -2  -3   9   72.10    2.29
   2  -3  -9   69.69    4.67
   2  -3  -9   76.69    5.23
   2  -3  -8    8.21    2.53
  -2  -3   8    0.64    0.55
  -2   3   8    4.52    1.85
   2  -3  -8    8.67    2.58
   2  -3  -7 1343.90   18.14
  -2  -3   7 1284.05    9.35
   2  -3  -7 1283.75   18.35
  -2   3   7 1266.97   18.46
   2  -3  -6  595.54   11.76
  -2  -3   6  586.85    6.59
  -2   3   6  597.71   11.89
   2  -3  -6  607.58   12.08
  -2  -3   5   74.98    2.57
   2  -3  -5   79.54    4.29
  -2   3   5   69.90    4.03
   2  -3  -5   66.91    4.11
  -2  -3   4  818.11    8.70
   2  -3  -4  803.12   12.69
   2  -3  -4  817.18   12.24
  -2   3   4  825.76   12.25
   2  -3  -3  875.71   12.60
  -2   3   3  889.81   11.74
   2  -3  -3  894.30   11.61
   2  -3  -2 1262.98   14.22
  -2   3   2 1217.41   14.06
  -2   3   2 1239.39   12.51
   2  -3  -2 1232.15   12.34
  -2  -3   2 1222.86   15.60
  -2   3   1  830.49   11.09
   2  -3  -1  832.28   10.97
  -2  -3   1  870.75   13.36
  -2   3   1  858.88    9.10
   2  -3   0    7.79    1.25
  -2   3   0    9.79    1.47
  -2   3   0    8.25    0.88
  -2  -3   0    4.65    1.52
   2  -3   1  217.89    5.05
  -2   3  -1  223.40    5.17
   2   3   1  235.04    7.15
  -2  -3  -1  229.17    7.24
   2  -3   2  999.43    9.81
  -2   3  -2  974.58   10.15
   2   3   2 1032.69   15.35
  -2  -3  -2 1017.66   15.63
   2  -3   3  305.96    4.98
  -2   3  -3  305.77    5.30
  -2  -3  -3  322.74    9.08
   2   3   3  303.76    8.74
  -2   3  -4  912.12    8.29
   2  -3   4  910.06    7.88
  -2  -3  -4  914.77   15.86
   2   3   4  899.48   15.71
   2  -3   5  202.25    3.44
  -2   3  -5  203.72    3.64
   2   3   5  200.94    7.67
  -2  -3  -5  195.40    7.75
  -2   3  -6   21.86    1.17
   2   3   6   10.09    2.40
   2  -3   6   20.87    1.23
  -2  -3  -6   21.89    3.23
  -2   3  -7  771.24    5.84
   2  -3   7  745.56    8.43
  -2  -3  -7  767.68   16.03
  -2   3  -8    2.69    0.49
  -2  -3  -8    1.24    2.02
   2  -3   8    0.87    0.84
  -2   3  -9   66.08    1.66
  -2  -3  -9   59.86    5.12
   2  -3   9   64.98    3.22
  -2   3 -10  533.42    4.90
  -2  -3 -10  519.65   14.64
   2  -3  10  500.81    9.66
  -2   3 -11  135.54    2.71
   2  -3  11  131.37    5.40
  -2  -3 -11  121.57    7.46
  -2   3 -12  133.40    2.99
  -2  -3 -12  132.90    8.11
   2  -3  12  121.90    5.56
  -2   3 -13   42.80    1.90
  -2   3 -13   40.16    1.78
  -2  -3 -13   37.75    5.12
   2   3  13   34.50    4.36
   2  -3  13   36.91    3.41
  -2   3 -14   10.78    1.17
  -2   3 -14   11.41    1.17
  -2  -3 -14    7.88    2.96
   2  -3  14    7.17    1.74
   2   3  14   10.21    3.28
  -2   3 -15   95.10    3.23
  -2   3 -15   90.87    3.09
   2  -3  15   85.01    5.45
   2   3  15   96.83    7.55
  -2  -3 -15  103.07    7.72
  -2   3 -16    5.39    1.12
   2  -3  16   -0.45    1.83
  -2  -3 -16    5.31    2.83
  -2   3 -17   64.12    3.08
  -2  -3 -17   59.50    6.24
   2  -3  17   64.90    5.16
  -2   3 -18  309.99    6.95
   2  -3  18  321.76   11.77
  -2  -3 -18  327.65   14.50
  -2   3 -19   27.94    2.36
  -2  -3 -19   26.92    4.75
   2  -3  19   32.33    4.10
  -2   3 -20   48.39    3.07
  -2  -3 -20   58.19    7.02
   2  -3  20   50.28    5.28
  -2   3 -21   90.46    4.32
  -2  -3 -21   85.98    8.21
   2  -3  21   80.03    6.78
  -2   3 -22   11.30    1.78
  -2  -3 -22    9.61    3.26
  -2   3 -23  207.77    6.87
  -2  -3 -23  218.91   11.60
  -2  -3 -23  197.25   12.91
  -2  -3 -24   -1.19    2.25
  -2   3 -24    0.57    1.15
  -2  -3 -25   67.31    6.84
  -2  -3 -25   78.93    9.02
  -2  -3 -26   30.22    5.02
  -2  -3 -26   38.56    6.59
  -2  -3 -27   35.32    5.68
  -2  -3 -27   44.75    7.48
  -2  -3 -28   57.19    6.70
  -2  -3 -28   63.10    8.65
  -2  -3 -29    0.73    2.79
   2  -4 -28   12.63    3.79
   2  -4 -27   15.71    4.36
   2  -4 -26    0.70    2.51
   2  -4 -25   37.91    5.45
   2  -4 -24   66.01    6.94
   2  -4 -23    9.17    3.37
   2  -4 -23   12.64    4.73
   2  -4 -22    6.21    2.49
   2  -4 -22    3.96    2.75
   2   4 -21    0.21    0.63
   2  -4 -21    0.18    2.30
   2  -4 -21   -0.33    2.06
   2  -4 -20   65.94    6.51
   2   4 -20   67.65    2.36
   2  -4 -20   59.64    7.21
  -2  -4  20   71.03    6.25
   2   4 -19    0.25    0.53
   2  -4 -19    3.13    2.35
   2  -4 -19    3.87    3.25
  -2  -4  19   -2.37    1.99
   2  -4 -18  267.46   11.83
  -2  -4  18  247.31   10.90
   2  -4 -18  260.49   12.94
   2  -4 -17    9.38    2.74
  -2  -4  17    5.76    2.09
   2  -4 -17   11.69    3.43
   2  -4 -16  259.95   11.12
  -2  -4  16  268.14   10.56
   2  -4 -16  264.62   12.47
   2  -4 -15   68.55    5.90
  -2   4  15   73.49    6.89
   2  -4 -15   68.21    6.49
  -2  -4  15   73.67    5.52
   2  -4 -14   69.37    5.74
  -2   4  14   77.01    6.64
   2  -4 -14   72.34    6.24
  -2  -4  14   74.73    5.39
   2  -4 -13   71.93    5.61
  -2   4  13   63.65    5.94
  -2  -4  13   64.85    4.80
   2  -4 -13   68.75    6.03
   2  -4 -12    5.11    2.14
   2  -4 -12    7.87    2.89
  -2   4  12    3.80    2.16
   2  -4 -11   79.74    5.51
  -2   4  11   73.19    5.81
   2  -4 -11   74.61    5.79
  -2  -4  10   24.89    1.20
   2  -4 -10   29.46    3.56
   2  -4 -10   30.01    3.74
   2  -4  -9   13.14    2.53
  -2  -4   9   14.27    1.01
   2  -4  -9   14.28    3.01
  -2  -4   8  380.56    5.01
   2  -4  -8  405.69   11.28
   2  -4  -8  382.60   11.34
   2  -4  -7  511.91   12.37
  -2  -4   7  482.91    6.17
   2  -4  -7  500.15   12.32
  -2   4   7  495.15   12.17
   2  -4  -6 1972.69   23.15
  -2  -4   6 1937.46   13.30
   2  -4  -6 1930.02   22.91
  -2   4   6 1922.91   22.82
  -2  -4   5    2.16    0.90
   2  -4  -5   11.33    2.78
   2  -4  -5   16.18    2.89
  -2   4   5    6.72    1.84
   2  -4  -4  754.67   13.41
   2  -4  -4  741.18   12.50
  -2  -4   4  759.74   13.30
  -2   4   4  744.17   12.60
   2  -4  -3   12.61    2.22
   2  -4  -3    9.17    1.77
  -2   4   3    9.27    1.80
  -2  -4   3    9.78    2.01
   2  -4  -2  241.57    7.01
  -2  -4   2  229.79    7.59
   2  -4  -2  240.63    6.02
  -2   4   2  229.04    6.01
   2  -4  -1  636.88   10.85
  -2  -4   1  651.61   12.80
   2  -4  -1  646.15    8.78
  -2   4   1  642.85    8.89
   2  -4   0  711.47   10.82
  -2  -4   0  712.95   13.68
  -2   4   0  722.63    8.09
   2  -4   1   84.48    3.62
  -2  -4  -1   85.99    5.05
   2  -4   2  510.87    8.12
  -2  -4  -2  516.80   12.23
   2   4   2  521.41   12.08
   2  -4   3   42.25    2.25
  -2  -4  -3   40.30    3.67
   2   4   3   44.59    3.82
   2  -4   4   53.21    2.31
  -2  -4  -4   58.21    4.50
   2  -4   5    3.20    0.74
   2   4   5    1.40    1.69
  -2  -4  -5    1.07    2.10
   2  -4   6   21.68    1.15
  -2  -4  -6   22.84    3.39
  -2  -4  -7  617.07   15.48
  -2  -4  -8  560.13   15.06
   2  -4   8  527.61    6.11
   2   4   8  573.65   15.49
   2   4   9  462.87   14.28
  -2  -4  -9  469.62   14.35
   2  -4   9  457.39    7.01
   2  -4  10  301.13    6.59
   2   4  10  305.64   11.97
  -2  -4 -10  312.50   12.11
   2  -4  11   16.86    1.93
   2   4  11   14.77    3.19
  -2  -4 -11   18.38    3.51
   2  -4  12    5.79    1.35
   2   4  12    4.16    2.36
  -2  -4 -12    6.71    2.79
   2  -4  13    7.04    1.65
  -2  -4 -13   10.17    3.46
   2   4  13    9.26    3.51
   2  -4  14  537.41   11.95
  -2  -4 -14  591.03   18.26
  -2  -4 -15   17.09    4.02
   2  -4  15   12.17    2.18
  -2  -4 -16   43.52    5.77
   2  -4  16   35.95    3.65
  -2  -4 -17   66.72    7.18
   2  -4  17   67.75    5.07
   2  -4  18   11.74    2.53
  -2  -4 -18   11.22    3.41
  -2  -4 -19   -3.22    3.07
   2  -4  19    2.05    1.95
   2  -4  20    6.35    2.00
  -2  -4 -20    4.72    2.82
  -2  -4 -21   12.12    3.31
  -2  -4 -21   15.79    4.81
   2  -4  21   15.34    3.14
  -2  -4 -22  162.19   10.45
  -2  -4 -22  164.47   11.91
  -2  -4 -23   38.86    5.86
  -2  -4 -23   43.32    6.98
  -2  -4 -24  110.02    9.15
  -2  -4 -24  130.60   11.30
  -2  -4 -25   12.00    3.58
  -2  -4 -25   16.82    4.92
  -2  -4 -26   25.22    4.84
  -2  -4 -26   34.45    6.56
  -2  -4 -27    5.60    2.91
  -2  -4 -27   16.07    5.20
   2  -5 -26   10.22    3.50
   2  -5 -25   85.50    8.28
   2  -5 -24    3.44    3.23
   2  -5 -23   11.21    3.59
   2  -5 -23   19.33    5.13
   2  -5 -22   -1.18    2.35
   2  -5 -22   -0.04    2.93
   2  -5 -21   -3.47    2.90
   2  -5 -21    2.52    3.34
   2  -5 -20   32.65    4.92
   2  -5 -20   34.49    5.63
  -2  -5  20   29.85    4.11
   2  -5 -19    2.33    2.95
   2  -5 -19    1.18    2.44
  -2  -5  19    2.83    1.68
   2  -5 -18   15.11    3.52
  -2  -5  18    7.63    2.28
   2  -5 -18   14.37    3.93
   2  -5 -17   76.54    6.72
  -2  -5  17   91.70    6.48
   2  -5 -17   87.17    8.02
   2  -5 -16   26.34    4.48
  -2  -5  16   21.75    3.21
   2  -5 -16   21.67    4.23
   2  -5 -15   26.74    4.20
  -2  -5  15   24.02    3.30
   2  -5 -15   26.79    4.64
   2  -5 -14  208.46   10.19
   2  -5 -14  218.21   11.24
  -2  -5  14  201.26    8.63
  -2   5  14  218.26   11.19
   2  -5 -13   14.78    3.30
  -2   5  13   13.46    3.19
   2  -5 -13    5.50    2.48
  -2  -5  13   15.08    2.56
   2  -5 -12    4.18    2.35
   2  -5 -12   12.37    3.01
  -2   5  12    5.59    2.24
   2  -5 -11   72.66    5.66
   2  -5 -11   75.72    6.09
  -2   5  11   73.92    6.13
   2  -5 -10   -0.38    1.95
   2  -5 -10    0.32    2.01
  -2   5  10    1.62    2.04
   2  -5  -9   15.03    2.91
  -2  -5   9   15.98    1.00
   2  -5  -9   13.70    2.89
   2  -5  -8   16.94    3.07
  -2  -5   8   18.52    1.34
   2  -5  -8   18.62    3.19
  -2  -5   7  251.25    5.01
   2  -5  -7  247.24    9.27
   2  -5  -7  254.33    9.21
  -2  -5   6   10.16    1.23
   2  -5  -6   11.23    2.51
  -2   5   6   12.30    2.33
   2  -5  -6   11.87    2.22
  -2  -5   6   13.99    2.37
   2  -5  -5   23.29    3.04
   2  -5  -5   23.01    2.76
  -2  -5   5   25.79    2.83
  -2   5   5   25.93    2.86
   2  -5  -4  471.53   11.67
  -2   5   4  456.07   10.59
  -2  -5   4  480.16   11.49
   2  -5  -4  458.03   10.64
   2  -5  -3  330.96    9.61
  -2  -5   3  340.07    9.80
  -2   5   3  342.08    8.59
   2  -5  -3  347.89    8.62
   2  -5  -2  278.26    8.43
  -2  -5   2  269.79    8.95
   2  -5  -2  280.76    7.10
  -2   5   2  270.79    7.09
   2  -5  -1  185.65    6.57
   2  -5  -1  191.17    5.25
  -2   5   1  175.75    5.21
  -2  -5   1  174.03    7.35
   2  -5   0   16.69    1.87
   2  -5   0   18.83    1.56
  -2  -5   0   17.90    2.87
   2  -5   1   37.07    2.76
  -2  -5  -1   41.65    4.10
   2  -5   2   37.02    2.55
  -2  -5  -2   34.92    3.54
   2  -5   3   92.75    3.74
  -2  -5  -3   91.15    5.89
   2  -5   4    3.29    0.94
  -2  -5  -4   -2.61    2.42
   2  -5   5   23.60    1.61
  -2  -5  -5   23.02    3.52
   2  -5   6   26.23    1.46
   2   5   6   26.81    3.83
  -2  -5  -6   22.47    3.46
   2  -5   7   37.43    1.32
   2   5   7   36.14    4.27
  -2  -5  -7   29.69    4.04
   2   5   8   18.50    3.44
  -2  -5  -8   18.25    3.44
  -2  -5  -9  239.87   11.07
   2   5   9  231.68   10.81
   2   5  10  135.31    8.44
  -2  -5 -10  139.76    8.57
   2  -5  11   58.76    2.50
   2   5  11   60.65    6.23
  -2  -5 -11   63.39    6.16
   2  -5  12  441.50    7.94
   2   5  12  437.07   15.81
  -2  -5 -12  433.90   15.77
  -2  -5 -13    9.10    3.75
   2  -5  13    9.17    1.68
  -2  -5 -14   11.71    3.43
   2  -5  14   22.45    2.40
   2  -5  15  277.07    8.29
  -2  -5 -15  272.81   13.49
  -2  -5 -16   81.20    7.87
   2  -5  16   75.24    4.73
  -2  -5 -17   37.67    5.74
   2  -5  17   34.85    3.55
   2  -5  18   10.93    2.14
  -2  -5 -18   14.29    4.15
  -2  -5 -19    3.48    3.12
  -2  -5 -20   23.47    4.85
  -2  -5 -20   19.46    4.54
  -2  -5 -21    0.07    2.74
  -2  -5 -21    0.32    2.94
  -2  -5 -22   -1.09    2.79
  -2  -5 -22   -0.18    2.32
  -2  -5 -23    9.19    3.34
  -2  -5 -23    6.62    3.92
  -2  -5 -24    2.03    3.07
  -2  -5 -24    5.67    3.81
  -2  -5 -25   34.62    5.58
  -2  -5 -25   40.98    7.06
   2  -6 -24   21.42    5.07
   2  -6 -23   22.12    4.88
   2  -6 -23   20.19    5.16
   2  -6 -22   -2.75    3.18
   2  -6 -22    0.37    2.70
   2  -6 -21   50.28    6.48
   2  -6 -21   43.57    6.58
   2  -6 -20    1.36    2.96
   2  -6 -20    5.53    3.74
   2  -6 -19   72.11    7.41
   2  -6 -19   66.29    7.89
   2  -6 -18    4.67    3.17
   2  -6 -18   -1.04    2.76
   2  -6 -17    1.33    2.57
   2  -6 -17   -1.05    2.43
  -2  -6  17   -0.43    1.47
   2  -6 -16    4.47    3.12
   2  -6 -16    1.84    2.64
  -2  -6  16    2.09    1.83
   2  -6 -15   25.89    4.52
  -2  -6  15   26.69    3.59
   2  -6 -15   27.89    4.57
   2  -6 -14   51.47    5.86
   2  -6 -14   40.94    5.50
  -2  -6  14   46.80    4.24
   2  -6 -13   90.59    7.16
  -2  -6  13   84.25    5.47
   2  -6 -13   84.72    7.13
   2  -6 -12   -2.68    2.87
   2  -6 -12    0.07    2.24
  -2   6  12    1.36    2.09
   2  -6 -11   36.87    4.74
   2  -6 -11   39.09    4.78
  -2   6  11   36.00    4.64
   2  -6 -10  176.19    9.13
  -2   6  10  161.43    8.98
   2  -6 -10  171.80    8.98
   2  -6  -9    0.56    2.19
  -2  -6   9    1.35    0.57
  -2  -6   9    2.31    0.58
  -2   6   9    3.88    2.50
   2  -6  -9    2.67    2.26
  -2  -6   9    1.67    1.55
  -2  -6   8  122.64    3.56
   2  -6  -8  125.56    7.40
  -2  -6   8  125.92    3.43
  -2  -6   8  120.47    6.12
   2  -6  -8  120.67    7.08
   2  -6  -7   49.56    4.67
  -2  -6   7   51.53    2.56
  -2  -6   7   48.10    3.97
   2  -6  -7   48.00    4.41
  -2  -6   6    2.23    0.91
   2  -6  -6    2.39    2.29
  -2  -6   6    2.22    1.48
  -2   6   6   -1.06    1.54
   2  -6  -6    0.93    1.60
   2  -6  -5  332.60   11.29
   2  -6  -5  328.37   10.07
  -2   6   5  311.38    9.89
  -2  -6   5  339.35   10.20
   2  -6  -4   16.93    2.99
   2  -6  -4   16.87    2.48
  -2   6   4   15.54    2.41
  -2  -6   4   14.23    2.58
   2  -6  -3  114.72    6.11
  -2   6   3  120.14    5.47
  -2  -6   3  113.32    6.20
   2  -6  -3  125.88    5.55
   2  -6  -2    0.53    1.46
   2  -6  -2    2.77    1.31
  -2   6   2    0.98    1.03
  -2  -6   2   -0.34    1.66
   2  -6  -1    2.79    1.63
  -2  -6   1    2.41    1.66
   2  -6  -1    5.90    1.26
   2  -6   0   41.47    3.27
  -2  -6   0   44.54    4.14
   2  -6   1   67.07    3.98
  -2  -6  -1   65.79    5.20
   2  -6   2    0.41    1.02
  -2  -6  -2    3.00    1.95
   2  -6   3   40.96    2.85
  -2  -6  -3   35.59    4.38
   2  -6   4   88.43    3.82
   2   6   4   82.74    6.11
  -2  -6  -4   88.09    6.39
   2  -6   5  185.70    4.99
  -2  -6  -5  181.66    9.11
   2   6   5  179.16    9.08
   2  -6   6   20.65    1.51
  -2  -6  -6   18.67    3.55
   2   6   6   17.78    3.42
   2  -6   7   -0.12    0.43
   2   6   7   -2.77    2.35
  -2  -6  -7   -2.51    2.67
   2   6   8   -0.64    2.42
  -2  -6  -8    2.11    2.45
  -2  -6  -9    9.66    3.23
   2   6   9    7.89    2.89
  -2  -6 -10    3.98    2.57
   2   6  10    1.87    2.30
  -2  -6 -11  238.65   12.08
  -2  -6 -12    6.59    3.41
  -2  -6 -13  185.41   11.28
   2  -6  14   51.52    2.18
  -2  -6 -14   58.75    6.86
  -2  -6 -15    0.91    2.44
  -2  -6 -16   24.25    5.03
  -2  -6 -17    2.13    2.45
  -2  -6 -17   -0.16    2.52
  -2  -6 -18   19.22    4.06
  -2  -6 -18   26.63    5.64
  -2  -6 -19   42.36    5.77
  -2  -6 -19   39.08    6.08
  -2  -6 -20   37.82    5.73
  -2  -6 -20   23.18    5.11
  -2  -6 -21   50.35    6.74
  -2  -6 -21   52.86    7.86
  -2  -6 -22    2.69    3.60
  -2  -6 -22    2.89    3.57
  -2  -6 -23   21.02    4.94
  -2  -6 -23   12.98    4.01
  -2  -6 -24   30.07    6.65
   2  -7 -22   20.27    4.96
   2  -7 -21   -4.11    3.30
   2  -7 -21   12.80    4.58
   2  -7 -20   26.05    4.88
   2  -7 -20   33.11    5.94
   2  -7 -19   47.25    6.58
   2  -7 -19   38.09    6.35
   2  -7 -18    0.08    2.46
   2  -7 -18    0.01    2.74
   2  -7 -17   10.39    3.46
   2  -7 -17   16.18    4.83
   2  -7 -16    1.50    2.79
   2  -7 -16    2.70    3.16
   2  -7 -15   50.48    6.28
   2  -7 -15   50.36    6.39
   2  -7 -14   91.53    7.86
   2  -7 -14   93.68    8.10
   2  -7 -13   12.67    3.77
  -2  -7  13    7.44    2.04
   2  -7 -13   13.72    3.79
   2  -7 -12   32.32    4.76
  -2  -7  12   32.73    3.59
   2  -7 -12   32.83    4.78
   2  -7 -11    1.76    2.67
  -2  -7  11   -1.22    1.40
  -2   7  11   -1.18    2.07
   2  -7 -10   21.82    3.84
  -2  -7  10   23.38    2.91
  -2   7  10   21.26    3.74
   2  -7 -10   28.71    4.13
  -2  -7   9    5.49    0.63
   2  -7  -9    3.86    2.60
  -2  -7   9    6.87    0.69
   2  -7  -9    7.68    2.60
  -2  -7   9    3.33    1.58
  -2   7   9    4.63    2.32
  -2  -7   8   26.65    1.83
   2  -7  -8   31.06    4.47
  -2  -7   8   28.00    1.81
   2  -7  -8   19.61    3.52
  -2  -7   8   24.84    3.07
  -2   7   8   23.06    3.61
  -2  -7   7   30.41    2.22
   2  -7  -7   31.38    4.26
  -2  -7   7   27.84    2.25
  -2  -7   7   27.33    3.24
   2  -7  -7   32.24    3.98
  -2  -7   6   78.41    3.79
   2  -7  -6   81.37    6.02
  -2  -7   6   79.62    3.97
  -2  -7   6   76.79    5.17
   2  -7  -6   74.49    5.40
   2  -7  -5    3.00    1.89
  -2  -7   5    3.84    1.35
  -2  -7   5    2.99    1.35
   2  -7  -5    6.80    2.09
  -2   7   5    1.13    1.25
   2  -7  -4   -4.73    2.40
  -2  -7   4   -2.34    1.49
  -2   7   4    0.14    1.14
  -2  -7   4    0.62    1.53
   2  -7  -4   -0.60    1.63
   2  -7  -3   11.84    2.40
  -2  -7   3   13.42    2.05
   2  -7  -3   16.39    2.41
  -2  -7   3   18.90    2.80
  -2   7   3   17.60    2.42
   2  -7  -2   -1.23    1.87
   2  -7  -2    0.35    1.21
  -2  -7   2    1.97    1.83
   2  -7  -1   19.43    2.87
  -2  -7   1   26.60    3.69
   2  -7   0    0.47    1.36
  -2  -7   0   -0.90    2.37
   2  -7   1   10.09    1.91
  -2  -7  -1    7.27    1.98
   2  -7   2  166.59    6.53
  -2  -7  -2  174.76    8.86
   2  -7   3    3.49    1.32
  -2  -7  -3    5.36    2.51
   2  -7   4  263.06    7.00
  -2  -7  -4  262.47   11.28
   2  -7   5   44.51    2.75
  -2  -7  -5   40.94    4.93
   2   7   5   35.65    4.59
   2  -7   6    3.44    0.86
   2   7   6    0.49    2.06
  -2  -7  -6    5.29    2.59
   2  -7   7   92.77    2.59
  -2  -7  -7   92.96    7.53
   2   7   7   74.20    6.51
  -2  -7  -8   18.79    3.88
  -2  -7  -9    8.13    2.95
  -2  -7 -10   12.77    3.67
  -2  -7 -11    4.74    3.06
  -2  -7 -12   60.59    6.89
  -2  -7 -13   -3.26    3.35
  -2  -7 -13    1.35    3.16
  -2  -7 -14    4.40    2.12
  -2  -7 -14    5.87    3.30
  -2  -7 -15    4.43    2.99
  -2  -7 -15   -0.41    2.58
  -2  -7 -16    2.71    2.66
  -2  -7 -16    6.00    3.48
  -2  -7 -17    0.75    2.10
  -2  -7 -17    4.68    3.32
  -2  -7 -18   35.39    5.54
  -2  -7 -18   31.50    5.97
  -2  -7 -19   10.06    4.35
  -2  -7 -19    2.54    3.07
  -2  -7 -20   59.96    7.49
  -2  -7 -20   61.32    8.14
  -2  -7 -21    1.60    3.44
  -2  -7 -22    6.19    3.83
   2  -8 -19    7.21    3.78
   2  -8 -18   11.01    3.84
   2  -8 -18   14.90    4.68
   2  -8 -17   -2.55    3.45
   2  -8 -17    9.47    3.91
   2  -8 -16    4.40    2.65
   2  -8 -16    9.43    4.04
   2  -8 -15    7.32    3.04
   2  -8 -15    9.47    3.48
   2  -8 -14   12.23    3.49
   2  -8 -14   13.35    3.90
   2  -8 -13    3.63    2.77
   2  -8 -13    6.37    3.08
   2  -8 -12   12.96    3.57
   2  -8 -12   10.74    3.28
   2  -8 -11    5.86    2.92
   2  -8 -11    6.01    2.94
   2  -8 -10   30.59    4.88
   2  -8 -10   31.36    4.62
   2  -8  -9    3.70    2.37
   2  -8  -9    7.83    3.14
   2  -8  -8   17.48    3.72
  -2  -8   8   21.24    2.82
   2  -8  -8   24.50    3.76
   2  -8  -7   13.98    3.20
   2  -8  -7   13.74    3.19
  -2  -8   7   12.30    2.32
   2  -8  -6   -0.60    2.40
  -2  -8   6    0.43    0.92
  -2  -8   6    2.34    1.68
   2  -8  -6    0.81    1.55
   2  -8  -5    4.31    2.14
  -2  -8   5    8.59    1.76
  -2  -8   5    7.38    2.10
   2  -8  -5    7.08    2.09
   2  -8  -4   22.38    3.52
  -2  -8   4   19.57    2.48
  -2  -8   4   19.58    3.00
   2  -8  -3   -1.07    1.65
  -2  -8   3    0.62    1.42
  -2  -8   3   -0.92    1.90
   2  -8  -2   27.00    3.46
  -2  -8   2   27.42    3.23
  -2  -8   2   21.19    3.07
  -2  -8   1    0.66    1.40
   2  -8  -1    2.42    1.56
  -2  -8   1    4.05    1.98
   2  -8   0   46.59    4.02
  -2  -8   0   48.91    4.53
  -2  -8   0   45.62    4.65
  -2  -8  -1   39.95    4.34
   2  -8   1   44.27    3.92
  -2  -8  -1   44.31    4.76
   2  -8   2    4.53    1.54
  -2  -8  -2    6.48    2.28
  -2  -8  -2    6.05    2.32
   2  -8   3    6.00    1.48
  -2  -8  -3    1.64    1.98
  -2  -8  -3    0.69    2.15
   2  -8   4   -1.52    1.17
  -2  -8  -4    1.30    2.27
  -2  -8  -4   -1.28    2.50
  -2  -8  -5   42.45    5.00
   2  -8   5   35.76    2.58
  -2  -8  -5   36.66    4.86
  -2  -8  -6   97.92    7.43
  -2  -8  -6   94.92    7.72
  -2  -8  -7   46.42    5.49
  -2  -8  -7   36.96    5.08
  -2  -8  -8   45.53    5.66
  -2  -8  -8   47.59    5.85
  -2  -8  -9   24.14    4.48
  -2  -8  -9   26.93    4.70
  -2  -8 -10   -1.68    2.29
  -2  -8 -10   -0.59    3.09
  -2  -8 -11   -4.07    3.21
  -2  -8 -11    1.12    2.67
  -2  -8 -12    0.76    2.68
  -2  -8 -12   -2.88    3.20
  -2  -8 -13    3.61    2.55
  -2  -8 -13   -2.56    3.08
  -2  -8 -14   -2.78    3.29
  -2  -8 -14    4.01    3.18
  -2  -8 -15    2.72    2.40
  -2  -8 -15   11.27    4.31
  -2  -8 -16   23.91    5.20
  -2  -8 -16   22.05    5.18
  -2  -8 -17   12.66    4.05
  -2  -8 -17   11.45    4.18
  -2  -8 -18   28.14    6.27
  -2  -8 -19    1.75    3.31
  -2  -8 -20    0.45    3.12
   2  -9 -15    0.34    2.79
   2  -9 -14   -5.01    3.11
   2  -9 -13   15.58    4.07
   2  -9 -12    8.17    3.17
   2  -9 -11   29.50    4.99
   2  -9 -10    3.34    2.95
   2  -9  -9   15.44    3.87
   2  -9  -8   -0.74    2.08
   2  -9  -7   32.16    4.89
   2  -9  -6   10.38    3.05
   2  -9  -5   15.20    3.33
   2  -9  -4   -1.65    2.25
   2  -9  -3    1.69    1.74
   2  -9  -2   -2.34    1.94
  -2  -9   1   28.73    3.56
   2  -9  -1   33.88    3.80
   2  -9   0    7.10    1.99
  -2  -9   0    6.15    2.05
  -2  -9  -1    1.13    1.69
  -2  -9  -2   -0.51    1.66
  -2  -9  -3   -1.83    2.21
  -2  -9  -3   -1.08    2.00
  -2  -9  -4    8.73    2.72
  -2  -9  -4    6.41    2.58
  -2  -9  -5    0.76    2.17
  -2  -9  -5    3.06    2.62
  -2  -9  -6    1.97    2.28
  -2  -9  -6    6.13    2.69
  -2  -9  -7   12.09    3.57
  -2  -9  -7   10.65    3.27
  -2  -9  -8   11.33    3.57
  -2  -9  -8   11.82    3.71
  -2  -9  -9    4.04    3.11
  -2  -9  -9    2.01    2.33
  -2  -9 -10   -7.38    3.41
  -2  -9 -10   -2.77    2.65
  -2  -9 -11   -4.01    3.35
  -2  -9 -11   -5.51    3.31
  -2  -9 -12   -1.68    3.24
  -2  -9 -12    0.45    2.70
  -2  -9 -13    8.06    3.43
  -2  -9 -13    3.74    3.12
  -2  -9 -14   -0.69    2.49
  -2  -9 -14    5.39    3.63
  -2  -9 -15   12.58    4.47
  -2  -9 -16    3.93    2.79
  -2  -9 -17   10.59    4.29
   2 -10 -12   -1.70    2.82
   2 -10 -11    1.57    2.69
   2 -10 -10    8.75    3.23
   2 -10  -9    1.15    2.37
   2 -10  -8   -4.96    2.73
   2 -10  -7   -0.69    2.13
  -2 -10  -5    4.42    2.46
  -2 -10  -6   -0.45    2.23
  -2 -10  -7    3.76    2.79
  -2 -10  -8    1.44    2.22
  -2 -10  -9   -3.74    2.72
  -2 -10 -10    2.67    2.66
  -2 -10 -11    3.47    2.95
   3   0 -32    1.17    2.33
   3   0 -31   13.83    3.22
   3   0 -30    0.01    1.96
   3   0 -29    4.44    2.46
   3   0 -28   -2.73    2.50
   3   0 -27   44.72    4.99
   3   0 -26    2.12    2.15
   3   0 -25   45.40    4.70
   3   0 -24   -0.97    1.98
   3   0 -23   94.84    6.51
   3   0 -22    0.50    1.95
   3   0 -21   50.48    4.69
   3   0 -20    1.36    1.97
   3   0 -19  408.20   11.63
   3   0 -18    0.67    1.92
  -3   0  18   -0.83    2.27
   3   0 -17  403.21   10.88
  -3   0  17  409.35   14.22
   3   0 -16    2.22    2.27
  -3   0  16   -0.88    2.13
   3   0 -15  595.14   12.56
  -3   0  14    0.26    1.33
   3   0 -14    1.89    1.71
   3   0 -13    6.69    1.81
  -3   0  13    3.15    1.31
  -3   0  12   -1.51    1.59
   3   0 -12    0.86    1.51
   3   0 -11  100.87    4.63
  -3   0  11  101.09    4.61
   3   0 -10    0.42    1.44
  -3   0  10   -0.16    1.22
  -3   0   9  745.86   11.50
   3   0  -9  728.87   11.03
  -3   0   8    1.77    1.33
   3   0  -8   -1.05    1.36
   3   0  -7   46.31    2.82
   3   0  -6    0.09    1.18
   3   0  -5   39.67    2.40
   3   0  -4    2.44    1.28
   3   0  -3  265.30    5.42
   3   0  -2    0.10    1.06
   3   0  -1  548.95    7.55
   3   0   0   -1.21    1.09
   3   0   1 1903.35   14.11
  -3   0  -2    0.37    1.55
  -3   0  -3   30.01    2.58
  -3   0  -4    0.05    1.43
  -3   0  -5 2534.08   22.26
  -3   0  -6   -0.19    1.57
  -3   0  -7  756.83   13.32
  -3   0  -8    0.45    1.97
   3   0   8   -0.90    1.63
   3   0   9 6028.36   40.90
  -3   0  -9 5770.60   40.39
   3   0  10   -0.92    1.88
  -3   0 -10    0.65    1.67
  -3   0 -11   73.20    5.18
   3   0  11   71.45    5.06
   3   0  12   -1.04    1.76
  -3   0 -12   -1.34    2.01
   3   0  13    0.50    1.77
  -3   0 -13   -0.04    1.87
  -3   0 -14    0.99    1.91
   3   0  14    1.59    2.17
  -3   0 -15  223.07    9.86
   3   0  15  225.56   10.17
  -3   0 -16   -3.19    2.56
   3   0  16   -0.42    1.91
  -3   0 -17  144.45    8.60
   3   0  17  153.21    8.90
   3   0  18    1.94    2.35
  -3   0 -18    1.05    2.06
  -3   0 -19    1.01    2.04
  -3   0 -20   -0.52    2.34
  -3   0 -21  136.09    9.56
  -3   0 -22    1.10    2.76
  -3   0 -23  520.54   19.29
  -3   0 -24    9.53    2.96
  -3   0 -24    3.97    3.90
  -3   0 -25  258.09   11.11
  -3   0 -25  269.85   14.80
  -3   0 -26    4.78    2.39
  -3   0 -26    5.41    4.12
  -3   0 -27   87.27    6.98
  -3   0 -27   84.50    8.67
  -3   0 -28    4.13    2.42
  -3   0 -28    1.84    3.32
  -3   0 -29   23.10    4.06
  -3   0 -29   24.52    5.50
  -3   0 -30   -1.90    2.76
  -3   0 -30   -1.26    2.72
  -3   0 -31    6.92    2.79
   3  -1 -33   18.44    4.27
   3  -1 -32    5.96    2.65
   3  -1 -31   19.95    4.04
   3   1 -30   23.53    3.73
   3  -1 -30   18.44    4.07
   3   1 -29   15.87    3.21
   3  -1 -29   21.79    4.20
   3   1 -28   28.63    3.93
   3  -1 -28   24.49    4.44
   3   1 -27   70.06    5.73
   3  -1 -27   64.63    6.24
   3   1 -26   -0.78    1.81
   3  -1 -26    1.68    2.16
   3  -1 -25   18.97    3.62
   3   1 -25   18.57    3.08
   3   1 -24    4.17    2.27
   3  -1 -24    6.50    2.63
   3   1 -23  488.68   13.12
   3  -1 -23  445.76   14.29
   3   1 -22   32.91    3.71
   3  -1 -22   32.62    4.20
   3  -1 -21   59.53    5.34
   3   1 -21   57.24    4.54
   3  -1 -20   39.27    4.33
   3   1 -20   41.03    3.78
   3   1 -19    7.15    2.27
   3  -1 -19   14.07    3.27
  -3  -1  19    8.39    2.91
   3   1 -18  492.91   11.43
   3  -1 -18  506.44   13.43
  -3  -1  18  512.00   16.24
  -3   1  18  514.64   16.71
   3  -1 -17  116.72    6.58
   3   1 -17  112.79    5.54
  -3  -1  17  121.14    7.74
  -3   1  17  121.67    8.25
   3  -1 -16  324.50   10.27
   3   1 -16  320.73    8.81
  -3  -1  16  340.33   12.44
   3   1 -15    2.55    1.42
   3  -1 -15    3.94    1.85
  -3  -1  15    0.41    1.99
   3  -1 -14   87.24    5.15
  -3  -1  14   93.28    4.64
   3   1 -14   82.15    4.26
  -3  -1  14   92.16    6.17
   3   1 -13   17.72    2.13
  -3  -1  13   19.20    2.22
   3  -1 -13   19.60    2.55
  -3  -1  13   18.01    3.14
  -3  -1  12   31.82    2.63
   3  -1 -12   29.43    2.90
  -3   1  12   29.88    2.92
   3   1 -12   32.14    2.56
  -3  -1  12   33.27    3.67
   3   1 -11   17.43    1.99
   3  -1 -11   19.02    2.43
  -3  -1  11   19.20    2.12
  -3  -1  10 1274.84   14.30
   3  -1 -10 1239.70   16.53
   3   1 -10 1232.23   13.67
   3   1  -9   18.47    1.80
   3  -1  -9   19.23    2.45
  -3  -1   9   19.61    1.90
   3   1  -8  307.12    6.34
  -3  -1   8  321.06    6.50
   3  -1  -8  302.77    7.64
   3  -1  -7 1792.09   17.69
  -3  -1   7 1778.39   14.76
   3   1  -7 1860.07   14.85
   3   1  -6    5.74    1.27
  -3  -1   6    4.99    1.07
   3  -1  -6    4.82    1.63
  -3  -1   5  463.13    7.01
   3  -1  -5  447.55    8.23
   3   1  -5  470.74    7.23
   3  -1  -4  309.76    6.57
   3   1  -4  313.03    5.82
   3   1  -3    3.62    1.11
   3  -1  -3    4.21    1.43
   3  -1  -2 1237.12   11.87
   3   1  -2 1270.51   11.45
   3  -1  -1 4315.08   21.14
   3  -1   0   64.99    2.71
   3  -1   1  120.42    3.54
  -3  -1  -1  129.62    5.06
   3  -1   2   13.15    1.39
  -3   1  -2   11.95    1.51
  -3  -1  -2   10.03    2.06
  -3   1  -3  451.00    6.66
   3  -1   3  466.38    6.75
  -3   1  -3  467.38    7.60
   3  -1   3  448.82    7.42
  -3  -1  -3  461.17    9.73
  -3   1  -4   10.27    1.26
   3  -1   4    8.17    1.44
  -3  -1  -4   10.06    2.17
  -3   1  -4   10.80    1.56
  -3   1  -5  295.14    5.60
   3  -1   5  291.61    6.68
  -3  -1  -5  290.10    8.42
  -3   1  -5  315.03    6.90
  -3   1  -6  631.09    8.41
   3  -1   6  650.42   10.64
  -3  -1  -6  610.94   12.69
  -3   1  -6  642.42   10.48
  -3   1  -7   -0.14    1.46
  -3  -1  -7   -0.01    1.89
   3  -1   7    0.02    1.20
  -3   1  -8 1995.56   20.80
   3  -1   8 1996.22   20.99
  -3  -1  -8 2024.01   24.56
  -3  -1  -9  669.72   14.70
   3  -1   9  674.15   12.83
  -3   1  -9  669.48   12.70
  -3  -1 -10  103.70    6.19
   3  -1  10  106.04    5.40
  -3   1 -10   99.18    5.36
  -3   1 -11  119.82    6.01
  -3  -1 -11  118.45    6.74
   3  -1  11  119.07    5.99
  -3  -1 -12  327.21   11.46
   3  -1  12  371.44   10.99
  -3   1 -12  344.39   10.52
  -3   1 -13  428.66   12.19
   3  -1  13  435.07   12.45
  -3  -1 -13  418.57   13.27
   3   1  14   61.87    5.66
  -3   1 -14   58.28    4.93
  -3  -1 -14   58.22    5.44
   3  -1  14   64.12    5.12
   3   1  15  425.74   14.47
  -3  -1 -15  398.04   13.83
   3  -1  15  433.33   13.42
  -3   1 -15  417.69   12.88
   3   1  16    1.84    1.89
  -3   1 -16    2.19    2.33
  -3  -1 -16   -0.43    2.14
   3  -1  16    3.51    2.49
  -3   1 -17  101.41    7.14
   3   1  17   94.10    7.49
  -3  -1 -17   87.22    7.02
   3  -1  17   98.83    6.96
  -3  -1 -18   -1.93    2.23
  -3   1 -18    1.44    2.15
   3  -1  18   -0.05    1.91
   3  -1  19  420.81   15.11
  -3   1 -19  402.29   14.64
  -3  -1 -19  399.69   15.44
  -3  -1 -20    3.25    2.97
  -3   1 -20    1.10    2.80
  -3  -1 -21  149.75   10.36
  -3   1 -21  158.65    9.94
  -3  -1 -22  128.23    9.67
  -3   1 -22  118.86    9.05
  -3   1 -23   77.73    5.73
  -3  -1 -23   76.62    7.89
  -3   1 -23   82.80    7.74
  -3   1 -24  197.34    8.93
  -3  -1 -24  180.40   12.19
  -3   1 -24  186.57   11.65
  -3  -1 -25    0.34    2.39
  -3   1 -25    1.95    2.00
  -3  -1 -25    6.08    3.66
  -3   1 -25    2.92    3.20
  -3   1 -26   15.82    3.07
  -3  -1 -26    5.12    2.87
  -3   1 -26   10.26    3.84
  -3  -1 -26   15.79    4.47
  -3   1 -27   23.17    3.51
  -3  -1 -27   22.10    4.10
  -3   1 -27   23.56    5.00
  -3  -1 -27   23.54    5.48
  -3  -1 -28    7.10    2.94
  -3   1 -28    3.59    2.07
  -3  -1 -28   10.77    4.36
  -3  -1 -29   17.19    3.92
  -3   1 -29   17.71    3.34
  -3  -1 -29   21.39    5.28
  -3  -1 -30   10.84    3.15
  -3  -1 -31   -1.26    2.50
  -3  -1 -32   -1.17    2.74
   3  -2 -32   17.79    4.44
   3  -2 -31    3.26    2.83
   3  -2 -30   73.58    7.52
   3  -2 -29   17.61    3.89
   3   2 -28   10.19    2.35
   3  -2 -28   11.79    3.35
   3   2 -27    3.58    1.56
   3  -2 -27    5.61    2.92
   3   2 -26    3.58    1.61
   3  -2 -26    5.23    2.90
   3  -2 -25   40.59    4.93
   3   2 -25   36.89    3.87
   3  -2 -24    4.11    2.02
   3   2 -24    7.31    2.26
   3  -2 -23    1.36    2.52
   3   2 -23    0.52    1.47
   3   2 -22  167.78    7.08
   3  -2 -22  159.24    9.02
   3  -2 -21  130.40    8.11
   3   2 -21  124.09    6.05
   3   2 -20  226.99    7.66
   3  -2 -20  223.55   10.09
   3  -2 -19   14.24    3.16
   3   2 -19    4.86    1.52
  -3  -2  19    6.33    2.45
   3  -2 -18  122.78    7.26
   3   2 -18  121.71    5.37
  -3  -2  18  123.26    7.99
   3  -2 -17  110.03    6.73
   3   2 -17  103.60    4.75
  -3  -2  17  108.98    7.36
  -3   2  17  104.33    7.80
   3   2 -16  198.52    6.44
   3  -2 -16  203.45    8.71
  -3  -2  16  220.15   10.00
  -3   2  16  212.82   10.54
  -3  -2  15    0.57    0.99
   3   2 -15    0.80    1.13
   3  -2 -15    1.10    1.59
  -3   2  15    0.66    1.51
  -3  -2  15    0.90    1.63
   3   2 -14  262.32    6.80
  -3  -2  14  273.60    7.10
   3  -2 -14  262.31    9.36
  -3  -2  14  255.39   10.04
  -3   2  14  266.42   11.00
   3   2 -13  182.07    5.48
  -3  -2  13  184.37    5.66
   3  -2 -13  190.97    7.94
  -3  -2  12  151.83    5.06
   3  -2 -12  158.46    7.14
   3   2 -12  162.74    4.91
   3   2 -11  140.80    4.52
   3  -2 -11  146.47    6.46
  -3  -2  11  153.74    4.79
   3   2 -10   70.88    3.11
  -3  -2  10   67.76    3.09
   3  -2 -10   79.72    4.70
   3  -2  -9  172.84    6.56
   3   2  -9  175.42    4.68
  -3  -2   9  173.71    4.60
   3  -2  -8  334.37    8.66
   3   2  -8  319.15    6.14
  -3  -2   8  301.09    5.91
  -3   2   8  322.07    9.50
   3  -2  -7  334.92    8.46
   3   2  -7  332.30    6.12
  -3  -2   7  320.36    5.87
  -3   2   7  323.25    9.09
   3  -2  -6 2612.31   22.53
   3   2  -6 2657.84   16.87
  -3  -2   6 2509.00   15.99
  -3   2   6 2604.27   24.19
  -3  -2   5    8.56    1.20
   3   2  -5    7.99    1.40
   3  -2  -5    7.70    1.95
  -3   2   5    9.24    1.90
   3  -2  -4 1899.79   17.78
  -3  -2   4 1852.11   14.32
  -3   2   4 1924.75   18.23
  -3  -2   3   44.13    2.38
   3  -2  -3   38.95    2.82
  -3   2   3   43.61    2.69
  -3  -2   2  194.80    4.82
   3  -2  -2  180.65    5.04
  -3   2   1  841.33   10.54
   3  -2  -1  842.85   10.23
  -3   2   0    4.08    1.14
   3  -2   0    2.39    1.03
   3  -2   1  130.29    3.73
  -3   2  -1  132.63    3.92
  -3  -2  -1  135.65    5.76
   3  -2   2   34.08    1.99
  -3   2  -2   31.71    2.01
  -3   2  -2   35.14    1.68
  -3  -2  -2   35.89    3.33
  -3   2  -3  136.72    3.73
   3  -2   3  130.20    3.53
  -3   2  -3  139.25    3.27
  -3  -2  -3  135.14    6.06
   3  -2   4    8.58    1.22
  -3   2  -4    5.11    0.97
  -3  -2  -4    7.62    2.06
  -3   2  -4    5.91    1.04
  -3   2  -5  301.72    5.42
  -3   2  -5  322.30    5.83
   3  -2   5  325.04    5.86
  -3  -2  -5  321.91    9.64
  -3   2  -6  355.16    5.88
  -3   2  -6  363.99    6.71
   3  -2   6  346.79    6.73
  -3  -2  -6  365.16   10.63
  -3   2  -7  287.84    5.34
  -3   2  -7  301.27    6.67
   3  -2   7  284.90    6.64
  -3  -2  -7  286.93    9.80
  -3   2  -8  131.80    3.71
  -3  -2  -8  135.77    7.13
   3  -2   8  139.30    5.07
  -3   2  -8  136.41    4.90
  -3   2  -9  355.31    6.27
   3  -2   9  344.12    8.40
  -3   2  -9  330.62    8.11
  -3  -2  -9  358.31   11.58
  -3   2 -10 2018.62   15.58
  -3  -2 -10 2038.81   28.13
   3  -2  10 2073.95   21.92
  -3   2 -10 2060.38   21.42
   3  -2  11   23.06    2.94
  -3  -2 -11   22.17    3.71
  -3   2 -11   17.68    2.40
  -3  -2 -12 1527.39   25.92
  -3   2 -12 1487.51   20.33
   3  -2  12 1485.48   20.72
  -3  -2 -13   86.24    6.51
  -3   2 -13   89.62    5.42
   3  -2  13   87.63    5.37
   3   2  14    4.14    2.57
  -3  -2 -14   -0.79    2.17
   3  -2  14    1.28    1.65
  -3   2 -14    0.92    1.63
   3   2  15   20.93    3.82
   3  -2  15   28.41    3.54
  -3  -2 -15   15.99    3.41
  -3   2 -15   21.03    3.15
   3   2  16    1.27    2.56
  -3   2 -16    1.90    1.77
  -3  -2 -16    0.59    1.73
   3  -2  16    1.85    1.91
   3  -2  17   25.09    3.71
  -3   2 -17   23.29    3.58
  -3  -2 -17   17.41    3.51
   3  -2  18   11.89    2.79
  -3   2 -18   14.42    3.10
  -3  -2 -18   13.35    3.32
  -3   2 -19    3.43    2.21
  -3  -2 -19    1.64    2.78
   3  -2  19   -2.94    2.34
   3  -2  20  175.48    9.84
  -3  -2 -20  161.22   10.80
  -3   2 -20  161.52    9.35
  -3   2 -21   56.48    4.16
  -3  -2 -21   59.04    6.89
  -3   2 -21   61.18    6.45
  -3   2 -22   39.05    3.69
  -3  -2 -22   39.86    5.99
  -3   2 -22   39.42    5.24
  -3   2 -23    0.75    1.35
  -3  -2 -23   -0.72    2.59
  -3   2 -23   -2.06    2.67
  -3   2 -24    4.58    1.75
  -3  -2 -24   -1.80    3.07
  -3  -2 -25    3.59    2.51
  -3   2 -25    4.79    1.83
  -3  -2 -25    2.76    3.36
  -3  -2 -26   96.67    8.00
  -3   2 -26   95.94    6.06
  -3  -2 -26  101.20   10.12
  -3  -2 -27    3.80    3.18
  -3  -2 -27   11.89    4.19
  -3  -2 -28   70.14    7.21
  -3  -2 -28   86.17    9.63
  -3  -2 -29   13.06    3.80
  -3  -2 -29   34.99    6.63
  -3  -2 -30    1.40    2.33
  -3  -2 -31   -0.54    2.76
   3  -3 -30    5.32    2.92
   3  -3 -29   18.21    4.25
   3  -3 -28   26.61    4.89
   3  -3 -27   25.08    4.64
   3  -3 -26   48.96    5.91
   3   3 -25    8.71    1.82
   3  -3 -25   10.69    3.29
   3  -3 -24   18.84    4.16
   3   3 -24   15.40    2.27
   3   3 -23  171.58    6.53
   3  -3 -23  173.37   10.14
   3  -3 -22   29.01    4.63
   3   3 -22   19.90    2.35
   3  -3 -21   28.87    4.32
   3   3 -21   22.15    2.41
   3  -3 -20   57.92    5.79
   3   3 -20   51.02    3.38
   3  -3 -19   83.83    6.68
   3   3 -19   69.48    3.79
  -3  -3  19   78.03    6.61
   3  -3 -18  477.91   14.82
   3   3 -18  477.67    9.29
  -3  -3  18  486.05   15.76
   3   3 -17   15.42    1.95
   3  -3 -17   18.81    3.58
  -3  -3  17   20.09    3.46
   3   3 -16  339.22    7.34
   3  -3 -16  338.93   12.16
  -3   3  16  356.91   14.00
  -3  -3  16  338.04   12.35
   3  -3 -15  132.65    7.42
   3   3 -15  136.00    4.50
  -3  -3  15  140.80    7.79
  -3   3  15  139.28    8.53
  -3  -3  14   30.29    2.21
   3  -3 -14   21.37    3.33
   3   3 -14   26.81    2.02
  -3   3  14   29.12    4.18
   3  -3 -13  120.84    6.83
  -3  -3  13  132.16    4.32
   3   3 -13  126.35    4.13
  -3   3  13  133.36    7.97
   3   3 -12    5.05    1.08
   3  -3 -12    1.08    1.85
  -3  -3  12    2.36    0.93
  -3   3  12    3.87    2.07
   3  -3 -11  120.94    6.36
  -3  -3  11  119.43    3.83
   3   3 -11  122.38    3.82
   3   3 -10   87.84    3.22
   3  -3 -10   77.58    5.15
  -3  -3  10   81.06    3.07
   3  -3  -9  155.98    6.80
  -3  -3   9  146.27    4.00
   3   3  -9  144.50    4.00
  -3  -3   8  370.19    6.26
   3  -3  -8  379.54   10.14
  -3   3   8  384.09   10.57
   3  -3  -7  383.82    9.88
  -3  -3   7  374.36    6.27
  -3   3   7  382.63   10.24
  -3  -3   6    1.52    0.92
   3  -3  -6    0.50    1.70
   3  -3  -5 1301.47   16.86
  -3  -3   5 1304.13   12.31
  -3   3   5 1308.91   16.66
  -3   3   4  250.39    7.30
   3  -3  -4  273.39    7.60
  -3  -3   4  257.21    5.72
  -3   3   4  262.44    6.96
  -3   3   3  373.68    8.59
  -3  -3   3  375.73    7.07
   3  -3  -3  373.18    8.42
  -3   3   3  392.35    7.88
  -3   3   2  638.00   10.62
   3  -3  -2  634.79   10.42
  -3  -3   2  639.74   12.68
  -3   3   2  655.53    9.19
  -3   3   1  126.18    4.57
   3  -3  -1  125.80    4.57
  -3  -3   1  128.60    5.82
  -3   3   1  133.48    3.77
  -3   3   0  277.05    6.47
   3  -3   0  267.99    6.20
  -3  -3   0  259.07    8.45
  -3   3   0  272.47    4.52
   3  -3   1   25.60    1.95
  -3   3  -1   23.12    1.91
  -3  -3  -1   21.72    3.00
   3  -3   2  152.17    4.22
  -3   3  -2  152.99    4.50
  -3  -3  -2  148.27    6.78
   3   3   2  149.31    6.45
  -3   3  -3  148.05    4.18
   3  -3   3  142.59    3.96
  -3  -3  -3  149.53    6.83
   3   3   3  139.36    6.42
  -3   3  -4  147.01    3.99
   3  -3   4  148.53    3.83
  -3  -3  -4  156.77    6.99
   3  -3   5  610.21    7.47
  -3   3  -5  613.26    7.74
  -3  -3  -5  601.76   14.16
   3  -3   6   18.87    1.45
  -3   3  -6   18.83    1.45
  -3  -3  -6   15.08    2.92
   3  -3   6   17.19    1.18
  -3   3  -6   17.77    1.16
  -3   3  -7   13.55    1.33
  -3  -3  -7   13.41    2.93
  -3   3  -7   14.97    1.36
   3  -3   7   12.17    1.31
  -3   3  -8 1048.71    9.35
   3  -3   8 1019.95   11.55
  -3   3  -8 1055.09   11.41
  -3  -3  -8 1032.55   20.17
  -3   3  -9   62.31    2.34
   3  -3   9   58.73    3.18
  -3   3  -9   68.11    3.39
  -3  -3  -9   64.68    5.42
  -3   3 -10  627.49    7.36
  -3  -3 -10  626.24   16.53
   3  -3  10  617.20   10.73
  -3   3 -10  605.18   10.47
  -3   3 -11   50.25    2.24
  -3   3 -11   47.66    3.31
   3  -3  11   42.70    3.26
  -3  -3 -11   46.06    5.10
  -3   3 -12  193.36    4.54
   3   3  12  204.23   10.20
  -3  -3 -12  218.88   10.52
   3  -3  12  207.65    7.29
  -3   3 -12  202.54    7.01
  -3   3 -13   91.88    3.18
  -3   3 -13   83.22    5.01
  -3  -3 -13   78.59    6.69
   3  -3  13   88.55    5.08
   3   3  13   93.62    7.15
  -3   3 -14   72.85    2.98
  -3  -3 -14   72.14    6.48
  -3   3 -14   74.32    4.90
   3  -3  14   72.40    4.92
   3   3  14   71.05    6.50
  -3   3 -15    5.63    1.15
   3  -3  15    2.55    1.85
  -3   3 -15    3.68    1.48
  -3  -3 -15    5.16    2.62
  -3   3 -16   55.93    2.89
  -3  -3 -16   65.13    6.45
   3  -3  16   53.61    4.62
  -3   3 -17  107.19    4.13
  -3  -3 -17  104.02    8.35
   3  -3  17  117.82    7.01
  -3   3 -18   59.42    3.23
  -3   3 -18   57.04    3.27
  -3  -3 -18   66.09    7.02
   3  -3  18   66.15    5.59
  -3   3 -19   93.80    4.30
  -3   3 -19   90.26    4.02
  -3  -3 -19   98.38    8.67
   3  -3  19   97.90    6.90
  -3   3 -20   20.04    2.08
  -3   3 -20   16.05    2.08
   3  -3  20   21.22    3.76
  -3  -3 -20   21.33    4.85
  -3   3 -21   64.83    3.86
   3  -3  21   68.47    6.34
  -3  -3 -21   67.62    7.44
  -3   3 -22  107.08    5.08
  -3  -3 -22  103.55    9.68
  -3   3 -23   19.13    2.45
  -3  -3 -23   27.46    5.34
  -3  -3 -24  146.26   11.55
  -3  -3 -25   -3.98    2.76
  -3  -3 -25    4.17    3.77
  -3  -3 -26   38.32    5.59
  -3  -3 -26   63.29    8.15
  -3  -3 -27   37.11    5.76
  -3  -3 -27   45.09    7.46
  -3  -3 -28   -2.08    2.50
  -3  -3 -29    1.01    2.77
   3  -4 -28    1.92    3.01
   3  -4 -27    0.27    1.99
   3  -4 -26    1.39    3.13
   3  -4 -25   96.43    8.30
   3  -4 -24    6.31    3.00
   3  -4 -23   28.93    4.99
   3   4 -22   36.90    2.40
   3  -4 -22   37.46    5.11
   3   4 -21   42.33    2.53
   3  -4 -21   48.41    5.89
   3   4 -20    0.11    0.85
   3  -4 -20    6.19    3.19
   3  -4 -19  162.61    9.68
   3   4 -19  154.05    4.35
  -3  -4  19  145.43    8.94
   3   4 -18   35.20    2.08
   3  -4 -18   38.00    5.03
  -3  -4  18   35.94    4.57
   3  -4 -17  139.89    8.38
   3   4 -17  147.06    3.99
  -3  -4  17  145.90    8.43
   3  -4 -16    1.04    2.69
  -3  -4  16    5.60    2.19
   3  -4 -16    8.93    2.83
   3  -4 -15  172.42    8.85
  -3   4  15  179.63   10.12
  -3  -4  15  165.81    8.43
   3  -4 -15  182.59    9.97
   3  -4 -14    7.83    2.72
   3  -4 -14    6.02    2.55
  -3   4  14    9.28    2.84
  -3  -4  13    1.23    0.65
   3  -4 -13    2.14    2.18
   3  -4 -13    1.22    2.01
  -3   4  13    1.50    2.03
  -3  -4  12  194.40    4.52
   3  -4 -12  199.07    8.96
  -3   4  12  227.39   10.37
   3  -4 -12  190.43    9.26
   3  -4 -11  182.04    8.50
  -3  -4  11  165.53    4.05
   3  -4 -11  171.91    8.48
  -3   4  11  178.01    8.83
   3  -4 -10   69.09    5.22
  -3  -4  10   63.91    2.60
   3  -4 -10   71.33    5.42
  -3  -4   9  270.37    5.27
   3  -4  -9  307.26   10.10
   3  -4  -9  268.68    9.87
   3  -4  -8  244.88    8.91
  -3  -4   8  224.98    4.94
   3  -4  -8  254.69    9.21
   3  -4  -7 1752.96   22.79
  -3  -4   7 1753.24   14.29
  -3   4   7 1793.84   23.06
  -3  -4   6  813.62   10.22
   3  -4  -6  824.71   15.28
  -3   4   6  860.20   15.25
  -3  -4   5   25.54    2.04
   3  -4  -5   33.69    3.49
  -3   4   5   33.77    3.01
   3  -4  -4  552.75   11.71
  -3  -4   4  542.89    9.05
  -3   4   4  558.47   10.82
  -3  -4   4  567.81   12.82
   3  -4  -3 1436.92   18.17
  -3   4   3 1419.13   15.87
  -3  -4   3 1391.14   20.14
  -3   4   2  585.51   11.19
   3  -4  -2  580.18   11.12
  -3  -4   2  518.83   13.09
  -3   4   2  557.10    9.23
  -3   4   1    6.83    1.76
   3  -4  -1    7.66    1.53
  -3   4   1    5.68    1.06
  -3  -4   1    4.08    1.95
   3  -4   0  118.78    4.68
  -3   4   0  117.49    4.78
  -3   4   0  119.13    3.06
  -3  -4   0  118.06    6.32
  -3   4  -1  379.00    8.12
   3  -4   1  380.18    7.84
  -3  -4  -1  367.52   11.26
  -3   4  -2  797.17   11.13
   3  -4   2  813.67   10.77
  -3  -4  -2  854.05   16.97
   3  -4   3  149.74    4.48
  -3   4  -3  149.36    4.68
  -3  -4  -3  128.15    7.14
   3  -4   4  274.97    5.63
  -3   4  -4  272.37    5.95
  -3  -4  -4  302.30   10.58
  -3   4  -5  310.11    5.94
   3  -4   5  314.94    5.70
  -3  -4  -5  314.44   11.31
  -3   4  -6    1.50    0.89
   3  -4   6    1.50    0.68
  -3  -4  -6    1.70    2.07
  -3   4  -7  755.01    8.11
   3   4   7  755.43   17.73
  -3  -4  -7  758.29   17.81
  -3   4  -8   41.75    1.84
  -3  -4  -8   40.21    4.84
   3   4   8   33.19    4.06
  -3   4  -9  417.08    4.94
  -3  -4  -9  421.71   14.14
   3   4   9  407.31   13.73
   3  -4   9  415.22    6.07
  -3   4 -10   65.05    1.76
  -3  -4 -10   70.96    6.19
   3   4  10   67.95    6.12
   3  -4  10   60.20    2.87
  -3  -4 -11   95.44    7.32
   3   4  11  115.89    8.03
   3  -4  11  104.87    4.23
   3  -4  12   49.53    3.23
   3   4  12   47.70    5.57
  -3  -4 -12   44.76    5.45
  -3  -4 -13   96.83    7.59
   3  -4  13  100.24    4.81
   3  -4  14   83.11    4.78
  -3  -4 -14   88.12    7.58
   3  -4  15   23.78    2.79
  -3  -4 -15   26.27    4.65
  -3  -4 -16   52.03    6.21
   3  -4  16   47.96    4.12
  -3   4 -17   13.18    0.82
   3  -4  17   12.73    2.40
  -3  -4 -17    7.82    3.20
  -3   4 -18    5.12    0.63
  -3   4 -18    7.20    0.74
   3  -4  18    8.78    2.27
  -3  -4 -18    4.29    2.79
  -3   4 -19   10.18    0.87
  -3   4 -19   11.23    0.99
   3  -4  19    6.25    1.99
  -3  -4 -19   12.04    3.65
  -3   4 -20   12.76    1.13
   3  -4  20   13.95    3.01
  -3  -4 -20   13.43    4.38
   3  -4  21  153.31    8.76
  -3  -4 -21  153.74   11.57
  -3  -4 -22    4.05    3.22
  -3  -4 -23  118.41   10.59
  -3  -4 -24    8.43    3.28
  -3  -4 -24    6.40    3.94
  -3  -4 -25   23.39    5.03
  -3  -4 -25   28.98    5.67
  -3  -4 -26    2.40    2.51
  -3  -4 -26   -0.57    3.77
  -3  -4 -27   10.28    3.90
   3  -5 -26   78.68    8.06
   3  -5 -25    6.18    3.76
   3  -5 -24   51.67    6.52
   3  -5 -23   23.83    4.83
   3  -5 -22    4.05    2.54
   3  -5 -21   44.33    5.76
   3  -5 -20    1.34    2.68
   3  -5 -19    7.24    2.74
  -3  -5  19    8.55    2.52
   3  -5 -18   83.09    7.30
  -3  -5  18   73.23    6.36
   3  -5 -17   55.08    6.19
  -3  -5  17   45.16    4.86
   3  -5 -17   45.85    6.10
   3  -5 -16   13.04    3.23
  -3  -5  16   10.97    2.93
   3  -5 -16   14.76    3.79
   3  -5 -15    6.36    2.46
   3  -5 -15    4.19    2.56
  -3  -5  15    4.07    1.84
   3  -5 -14    7.80    2.45
   3  -5 -14   11.29    3.40
  -3   5  14    8.51    3.03
   3  -5 -13   94.04    6.87
  -3   5  13  104.91    7.66
   3  -5 -13   96.38    7.23
  -3  -5  12    7.05    0.76
   3  -5 -12    5.24    2.51
   3  -5 -12    3.67    2.30
  -3   5  12    6.26    2.62
   3  -5 -11  191.58    9.12
  -3  -5  11  189.75    3.78
   3  -5 -11  192.38    9.37
  -3   5  11  192.69    9.57
   3  -5 -10  145.90    7.83
  -3  -5  10  144.57    3.65
   3  -5 -10  145.24    7.99
  -3   5  10  151.77    8.19
  -3  -5   9   15.64    1.44
   3  -5  -9   19.28    3.69
   3  -5  -9   23.59    3.55
   3  -5  -8  355.39   11.55
  -3  -5   8  335.46    6.38
   3  -5  -8  345.47   10.96
   3  -5  -7  550.17   13.81
  -3  -5   7  549.08    8.65
   3  -5  -7  560.73   13.32
  -3  -5   6   24.16    2.07
   3  -5  -6   30.66    3.81
  -3  -5   6   27.32    3.50
  -3   5   6   32.06    3.42
   3  -5  -5  174.74    7.49
  -3  -5   5  178.00    5.53
  -3  -5   5  173.32    7.66
  -3   5   5  180.68    7.02
   3  -5  -4    1.68    1.57
  -3   5   4    1.93    1.17
  -3  -5   4    0.66    1.81
   3  -5  -3   53.74    4.04
  -3  -5   3   56.60    4.66
  -3   5   3   50.98    3.30
   3  -5  -2  213.54    7.43
  -3   5   2  211.11    5.94
  -3  -5   2  204.36    8.50
   3  -5  -1  108.12    5.05
  -3  -5   1  110.70    6.50
  -3   5   1  102.46    3.72
   3  -5   0  694.83   12.23
  -3   5   0  699.48    7.45
  -3  -5   0  714.56   16.06
   3  -5   1   67.99    3.79
  -3  -5  -1   65.75    5.27
   3  -5   2    1.88    1.09
  -3  -5  -2    1.32    1.95
   3  -5   3  282.05    6.68
  -3  -5  -3  279.70   10.73
   3  -5   4   96.86    3.73
  -3  -5  -4   92.97    6.38
   3   5   4   87.33    6.17
   3  -5   5   56.09    2.67
  -3  -5  -5   51.07    5.07
   3   5   5   59.20    5.17
   3  -5   6   63.87    2.62
   3   5   6   58.13    5.42
  -3  -5  -6   58.35    5.40
   3  -5   7   33.29    1.70
  -3  -5  -7   28.56    4.20
   3   5   7   32.66    4.65
   3   5   8   89.08    6.92
  -3  -5  -8   81.13    6.58
   3   5   9   13.54    3.33
  -3  -5  -9   15.78    3.41
   3   5  10   47.51    5.63
  -3  -5 -10   50.49    5.57
  -3  -5 -11   96.95    7.63
   3  -5  12    1.62    0.76
  -3  -5 -12    3.01    2.88
  -3  -5 -13  102.39    8.32
   3  -5  13   94.76    3.78
   3  -5  14  134.08    5.00
  -3  -5 -14  143.68   10.02
  -3  -5 -15    4.91    3.10
   3  -5  15    3.66    1.39
   3  -5  16  277.32    8.64
  -3  -5 -16  288.28   14.38
  -3  -5 -17    1.50    3.24
   3  -5  17    2.07    1.59
  -3  -5 -18   11.27    3.67
  -3  -5 -19   41.35    6.36
  -3  -5 -20    3.06    2.90
  -3  -5 -21   23.04    5.34
  -3  -5 -22    6.24    3.54
  -3  -5 -23    9.08    3.81
  -3  -5 -23    8.07    4.83
  -3  -5 -24   12.71    3.82
  -3  -5 -24   19.89    5.04
  -3  -5 -25   -3.78    2.78
  -3  -5 -25   -0.35    3.26
   3  -6 -24   11.23    3.96
   3  -6 -23    6.10    3.27
   3  -6 -22   30.40    5.14
   3  -6 -21   -1.92    3.12
   3  -6 -20   72.41    7.34
   3  -6 -19    2.81    3.03
   3  -6 -18   27.43    4.96
   3  -6 -17    5.79    3.55
  -3  -6  17    4.16    1.94
   3  -6 -16   26.84    4.77
  -3  -6  16   18.65    3.33
   3  -6 -16   24.86    4.70
   3  -6 -15   38.73    5.08
  -3  -6  15   38.08    4.18
   3  -6 -15   30.84    5.05
   3  -6 -14   20.84    4.04
   3  -6 -14   28.12    4.68
   3  -6 -13   91.98    7.19
   3  -6 -13   78.40    6.89
  -3   6  13   80.06    7.07
   3  -6 -12   75.48    6.75
   3  -6 -12   82.76    6.76
  -3   6  12   92.37    7.22
  -3  -6  11    9.06    0.76
   3  -6 -11   11.33    3.12
   3  -6 -11   13.77    3.05
  -3   6  11   10.58    3.02
   3  -6 -10   46.94    5.17
  -3  -6  10   38.16    1.86
   3  -6 -10   41.84    4.75
  -3   6  10   39.44    4.77
   3  -6  -9  133.64    7.76
  -3  -6   9  125.29    3.77
   3  -6  -9  123.51    7.55
  -3  -6   9  126.20    6.93
  -3   6   9  124.49    7.47
  -3  -6   8   77.71    3.37
   3  -6  -8   86.06    6.33
   3  -6  -8   85.93    5.93
  -3  -6   8   77.56    5.59
   3  -6  -7   90.12    6.38
  -3  -6   7   91.23    3.91
  -3  -6   7   95.85    6.16
   3  -6  -6  338.25   11.41
  -3  -6   6  356.03    8.03
  -3  -6   6  359.66   11.62
  -3  -6   5    0.63    1.10
   3  -6  -5    4.23    2.38
  -3  -6   5    1.45    1.86
  -3   6   5    0.78    1.32
   3  -6  -4   34.00    3.66
  -3  -6   4   31.53    3.85
  -3   6   4   32.12    3.02
   3  -6  -3   93.50    5.76
  -3   6   3   94.90    4.70
  -3  -6   3  103.51    6.52
   3  -6  -2  102.62    5.56
  -3  -6   2  102.76    6.49
  -3   6   2  109.10    4.53
   3  -6  -1   14.51    2.37
  -3   6   1   14.08    1.56
  -3  -6   1   14.19    2.62
   3  -6   0    1.43    1.23
  -3  -6   0   -0.42    2.04
   3  -6   1   24.80    2.58
  -3  -6  -1   24.91    3.72
   3  -6   2   71.96    4.00
  -3  -6  -2   72.68    6.02
   3  -6   3    1.69    0.97
  -3  -6  -3    2.17    2.08
   3  -6   4  165.23    5.24
  -3  -6  -4  175.26    9.26
   3  -6   5  104.77    3.91
   3   6   5  116.32    7.60
  -3  -6  -5  105.80    7.47
   3  -6   6    1.88    0.67
  -3  -6  -6    1.32    2.29
   3   6   6    1.22    1.96
   3  -6   7   40.26    1.93
  -3  -6  -7   35.02    4.65
   3   6   7   33.00    4.51
   3   6   8   18.79    3.69
  -3  -6  -8   20.00    3.65
  -3  -6  -9    3.60    2.56
  -3  -6 -10   86.09    7.55
  -3  -6 -11    7.79    3.65
  -3  -6 -12  209.57   11.91
  -3  -6 -13   78.33    7.73
  -3  -6 -14    2.18    3.40
  -3  -6 -15   62.27    7.30
  -3  -6 -16    3.18    2.53
  -3  -6 -17   17.31    4.81
  -3  -6 -18   47.46    6.81
  -3  -6 -19   82.68    9.07
  -3  -6 -20  115.51   10.50
  -3  -6 -21    5.47    3.81
  -3  -6 -21   16.27    5.02
  -3  -6 -22   25.89    5.66
  -3  -6 -22   25.19    5.76
  -3  -6 -23    2.35    3.08
   3  -7 -21   17.30    4.54
   3  -7 -20   19.44    4.79
   3  -7 -19    9.53    3.50
   3  -7 -18   16.43    3.98
   3  -7 -17    2.97    2.91
   3  -7 -16   65.15    7.02
   3  -7 -15  146.83   10.10
   3  -7 -14   14.33    3.88
   3  -7 -13   22.61    4.20
  -3  -7  13   24.90    3.58
   3  -7 -12    6.12    2.98
  -3  -7  12    2.21    1.62
   3  -7 -11    6.17    2.87
  -3  -7  11    9.23    2.48
  -3   7  11    6.55    2.88
  -3  -7  10   -0.48    0.55
  -3  -7  10    1.72    0.68
   3  -7 -10    1.13    1.96
  -3  -7  10    3.76    1.95
  -3   7  10   -0.42    1.97
  -3  -7   9   10.84    1.35
  -3  -7   9   10.80    1.30
   3  -7  -9    7.77    2.95
  -3  -7   9   13.21    2.79
  -3   7   9    9.20    2.42
   3  -7  -8    1.30    2.02
  -3  -7   8    7.28    1.36
  -3  -7   8    4.50    2.07
  -3   7   8    4.82    2.27
   3  -7  -7    5.95    2.42
  -3  -7   7    9.44    1.65
  -3  -7   7   11.53    2.51
   3  -7  -6   -0.89    2.43
  -3  -7   6   -0.13    1.22
  -3  -7   6    3.35    1.94
   3  -7  -5   16.85    3.03
  -3  -7   5   16.11    1.98
  -3   7   5   14.72    2.33
  -3  -7   5   22.05    3.37
   3  -7  -4    3.77    2.11
  -3   7   4    7.70    1.83
  -3  -7   4    7.49    2.27
   3  -7  -3   12.55    2.67
  -3   7   3   13.94    2.04
  -3  -7   3    7.41    2.16
   3  -7  -2   39.66    4.01
  -3  -7   2   35.57    4.24
   3  -7  -1   53.08    4.34
  -3  -7   1   63.09    5.48
   3  -7   0    3.23    1.88
  -3  -7   0    1.47    2.01
   3  -7   1   97.50    5.27
  -3  -7  -1  115.36    7.75
   3  -7   2   16.97    2.38
  -3  -7  -2   16.17    3.48
   3  -7   3   92.76    4.61
  -3  -7  -3   87.23    7.10
   3  -7   4    3.60    1.23
  -3  -7  -4    3.68    2.65
   3  -7   5    1.60    0.82
  -3  -7  -5   -4.24    3.20
   3  -7   6   81.02    3.38
   3   7   6   76.33    6.80
  -3  -7  -6   70.74    6.74
   3  -7   7   41.55    2.08
  -3  -7  -7   45.52    5.79
  -3  -7  -8   71.98    7.02
  -3  -7  -9   -1.40    2.40
  -3  -7 -10    9.38    3.91
  -3  -7 -11   54.31    6.59
  -3  -7 -12    5.77    3.79
  -3  -7 -13   80.38    8.47
  -3  -7 -14   -1.56    2.96
  -3  -7 -15   22.77    5.22
  -3  -7 -16   -2.25    2.51
  -3  -7 -17    0.71    3.15
  -3  -7 -18    1.03    3.18
  -3  -7 -18    2.70    3.71
  -3  -7 -19   19.97    5.19
  -3  -7 -19   15.46    4.72
  -3  -7 -20   -1.31    3.49
  -3  -7 -20    6.15    3.81
  -3  -7 -21   22.34    5.32
   3  -8 -18    0.44    2.59
   3  -8 -17   10.54    3.70
   3  -8 -16   14.33    4.07
   3  -8 -15   21.83    4.50
   3  -8 -14    5.91    3.41
   3  -8 -13   12.45    3.35
   3  -8 -12   10.89    3.56
   3  -8 -11   11.51    3.28
   3  -8 -10   11.57    3.45
   3  -8  -9    5.43    2.49
  -3  -8   9    5.67    1.97
   3  -8  -8    6.90    2.92
  -3  -8   8   13.49    2.70
   3  -8  -7   18.62    3.54
  -3  -8   7   20.94    3.25
  -3  -8   6    2.98    1.40
   3  -8  -6   -0.91    2.32
  -3  -8   6    1.48    1.56
  -3  -8   5    1.09    1.32
   3  -8  -5   -2.60    2.33
  -3  -8   5   -2.16    1.81
  -3  -8   4    4.57    1.54
   3  -8  -4    6.22    2.26
  -3  -8   4    8.36    2.61
  -3  -8   3   -0.01    1.60
   3  -8  -3    0.33    1.68
  -3  -8   3    3.10    2.08
   3  -8  -2    2.09    1.86
  -3  -8   2    4.68    2.33
   3  -8  -1   57.03    4.74
  -3  -8   1   71.21    6.12
   3  -8   0   17.73    2.79
  -3  -8   0   17.22    3.56
   3  -8   1    0.27    1.35
  -3  -8  -1    2.16    2.19
   3  -8   2   30.99    3.13
  -3  -8  -2   33.85    4.58
   3  -8   3    7.09    1.58
  -3  -8  -3    2.91    2.41
   3  -8   4   25.04    2.54
  -3  -8  -4   18.06    3.67
   3  -8   5   22.96    2.21
  -3  -8  -5   24.47    4.30
  -3  -8  -6   19.26    4.34
  -3  -8  -7   34.98    5.13
  -3  -8  -8   14.50    4.14
  -3  -8  -9   37.20    5.54
  -3  -8 -10   -0.30    2.69
  -3  -8 -11    1.90    2.90
  -3  -8 -12    3.17    2.77
  -3  -8 -12   -0.39    2.79
  -3  -8 -13   40.63    6.04
  -3  -8 -13   30.64    5.71
  -3  -8 -14   -1.99    2.86
  -3  -8 -14    2.70    3.07
  -3  -8 -15    2.74    2.78
  -3  -8 -15    8.17    3.94
  -3  -8 -16   -2.20    3.16
  -3  -8 -16    6.48    3.96
  -3  -8 -17   60.77    7.53
  -3  -8 -17   58.19    8.00
  -3  -8 -18    3.03    2.80
  -3  -8 -19   -1.88    3.48
   3  -9 -15   -2.57    2.92
   3  -9 -14    6.76    3.47
   3  -9 -13    4.79    2.95
   3  -9 -12   11.87    3.82
   3  -9 -11   -2.43    2.59
   3  -9 -10   24.06    4.46
   3  -9  -9    0.98    2.18
   3  -9  -8   25.46    4.55
   3  -9  -7   -0.70    2.20
   3  -9  -6   -1.01    2.14
   3  -9  -5   -0.86    1.98
   3  -9  -4   10.82    2.67
   3  -9  -3    1.28    1.90
   3  -9  -2   44.29    4.58
   3  -9  -1    2.96    2.16
  -3  -9   1   -0.07    1.53
  -3  -9   0   24.57    3.70
  -3  -9  -1    2.49    1.81
  -3  -9  -1   -0.13    1.95
  -3  -9  -2   13.46    3.15
  -3  -9  -2   12.13    3.21
  -3  -9  -3    1.44    2.15
  -3  -9  -3   -2.74    2.57
  -3  -9  -4   -4.02    2.80
  -3  -9  -4    1.14    2.29
  -3  -9  -5   14.16    3.71
  -3  -9  -5   16.45    3.86
  -3  -9  -6   10.49    3.27
  -3  -9  -6   15.64    3.93
  -3  -9  -7   -1.40    2.57
  -3  -9  -7   -0.38    2.41
  -3  -9  -8    3.85    2.56
  -3  -9  -8    8.08    3.36
  -3  -9  -9   -1.19    3.20
  -3  -9  -9    1.47    2.77
  -3  -9 -10    2.21    2.87
  -3  -9 -10   -5.12    3.21
  -3  -9 -11    6.46    2.92
  -3  -9 -11    6.07    3.60
  -3  -9 -12    5.43    3.38
  -3  -9 -12   -4.30    3.30
  -3  -9 -13   -4.64    3.27
  -3  -9 -13   -2.56    2.71
  -3  -9 -14   -2.95    3.15
  -3  -9 -15    4.10    3.41
  -3  -9 -16   58.07    8.38
   3 -10 -11    6.86    3.42
   3 -10 -10   -1.51    2.75
   3 -10  -9    1.57    2.19
   3 -10  -8    6.36    2.64
   3 -10  -7   -1.90    2.17
  -3 -10  -5   -2.43    2.72
  -3 -10  -6    5.63    2.92
  -3 -10  -7   -0.84    2.36
  -3 -10  -8    1.73    2.37
  -3 -10  -9    5.28    3.19
  -3 -10 -10   -6.74    3.43
   4   0 -32   41.81    5.36
   4   0 -31    3.10    2.66
   4   0 -30    3.08    2.54
   4   0 -29    5.49    2.86
   4   0 -28   63.49    6.09
   4   0 -27   -1.60    2.04
   4   0 -26   14.09    3.21
   4   0 -25    3.02    2.25
   4   0 -24    4.72    2.50
   4   0 -23    0.67    2.02
   4   0 -22   63.62    5.30
   4   0 -21    0.24    1.90
   4   0 -20   20.34    3.07
   4   0 -19    4.26    2.60
   4   0 -18 1372.78   21.20
  -4   0  18 1424.16   27.68
   4   0 -17    3.22    2.43
  -4   0  17    1.54    1.49
  -4   0  16  419.44   11.40
   4   0 -16  430.47   11.16
  -4   0  16  425.74   14.41
   4   0 -15   -1.84    1.65
  -4   0  15   -0.61    1.39
  -4   0  14   38.94    3.48
   4   0 -14   42.00    3.61
   4   0 -13   -0.46    1.49
  -4   0  13    1.76    1.50
   4   0 -12    9.52    1.99
  -4   0  12   11.14    2.10
   4   0 -11    0.94    1.61
  -4   0  11    1.85    1.51
  -4   0  10 1269.68   16.24
   4   0 -10 1238.21   15.76
   4   0  -9    1.46    1.48
  -4   0   9   -0.77    1.28
   4   0  -8  971.78   13.09
   4   0  -7   -0.86    1.38
   4   0  -6  580.27    9.59
   4   0  -5    0.97    1.36
   4   0  -4  847.71   10.98
   4   0  -3    2.20    1.36
   4   0  -2 1128.44   12.50
   4   0  -1   -1.35    1.18
   4   0   0    1.83    1.27
   4   0   1    1.14    1.31
  -4   0  -2  199.39    6.37
  -4   0  -3   -0.43    1.42
  -4   0  -4 1967.32   20.94
   4   0   5   -0.21    1.53
  -4   0  -5    0.66    1.75
  -4   0  -6  840.38   14.53
   4   0   6  839.49   14.44
  -4   0  -7    2.03    2.00
   4   0   7   -0.76    1.32
   4   0   8 5241.64   38.99
  -4   0  -8 5191.82   38.75
  -4   0  -9   -0.78    1.93
   4   0   9   -2.23    1.60
  -4   0 -10  871.89   16.98
   4   0  10  866.23   17.16
  -4   0 -11    1.02    2.04
   4   0  11   -0.47    1.83
  -4   0 -12  222.52    9.38
   4   0  12  218.60    9.23
  -4   0 -13    0.02    2.12
   4   0  13    0.12    1.94
   4   0  14   23.24    3.65
  -4   0 -14   21.76    3.72
   4   0  15    2.46    1.81
  -4   0 -15    0.25    1.98
   4   0  16   29.20    4.08
  -4   0 -16   21.34    3.52
   4   0  17    0.77    1.76
  -4   0 -17   -2.30    2.40
   4   0  18    9.79    3.24
  -4   0 -18   10.39    3.07
  -4   0 -19   -0.95    2.01
  -4   0 -20   95.32    7.90
  -4   0 -21    1.05    2.48
  -4   0 -22  590.02   20.32
  -4   0 -23    7.26    3.64
  -4   0 -24  447.71   18.60
  -4   0 -25    2.65    3.04
  -4   0 -26  102.20    9.52
  -4   0 -27   -0.93    2.06
  -4   0 -27    1.93    3.08
  -4   0 -28   36.91    4.76
  -4   0 -28   33.26    6.24
  -4   0 -29    4.50    2.80
  -4   0 -29   -1.84    3.08
  -4   0 -30    0.59    2.11
  -4   0 -30   -0.59    2.92
   4  -1 -33    5.30    3.20
   4  -1 -32    2.15    2.60
   4  -1 -31   34.78    5.18
   4   1 -30   26.14    3.94
   4  -1 -30   23.51    4.34
   4   1 -29   -2.50    2.11
   4  -1 -29   -1.88    2.44
   4   1 -28    2.48    1.90
   4  -1 -28    5.60    3.00
   4   1 -27   33.35    4.10
   4  -1 -27   24.72    4.09
   4   1 -26    9.49    2.48
   4  -1 -26    1.42    2.53
   4   1 -25   22.43    3.42
   4  -1 -25   18.34    3.53
   4   1 -24   23.28    3.38
   4  -1 -24   23.59    3.98
   4   1 -23    2.21    1.88
   4  -1 -23    0.33    2.45
   4  -1 -22  200.47    9.60
   4   1 -22  213.05    8.73
   4   1 -21   23.12    3.28
   4  -1 -21   27.83    4.12
   4  -1 -20  582.24   15.51
   4   1 -20  584.01   13.72
   4  -1 -19   83.33    5.96
   4   1 -19   89.08    5.40
   4  -1 -18   72.83    5.42
   4   1 -18   75.45    4.75
  -4  -1  18   87.76    6.99
   4  -1 -17   44.67    4.42
  -4  -1  17   47.79    3.80
   4   1 -17   43.14    3.61
  -4   1  17   58.33    5.75
  -4  -1  17   45.11    5.05
   4  -1 -16    6.92    2.26
  -4  -1  16    7.37    1.88
   4   1 -16    6.59    1.67
  -4   1  16    8.60    2.40
  -4  -1  16    5.44    2.10
   4   1 -15   14.95    2.21
  -4   1  15   17.92    2.77
  -4  -1  15   17.47    2.44
   4  -1 -15   14.46    2.48
  -4  -1  15   18.81    3.37
   4  -1 -14   30.02    3.26
   4   1 -14   30.27    2.86
  -4   1  14   34.29    3.56
  -4  -1  14   35.05    3.07
  -4  -1  14   30.68    3.73
  -4   1  13  257.14    8.73
   4   1 -13  249.86    7.31
  -4  -1  13  248.66    7.57
   4  -1 -13  238.51    8.24
  -4   1  12    3.28    1.63
   4   1 -12    0.97    1.43
  -4  -1  12    2.97    1.62
   4  -1 -12    2.12    2.10
   4   1 -11 1816.88   18.37
   4  -1 -11 1857.91   21.32
  -4  -1  11 1825.67   18.88
   4  -1 -10   20.28    2.57
   4   1 -10   24.57    2.45
  -4  -1  10   24.85    2.31
   4   1  -9  390.76    8.08
  -4  -1   9  393.63    8.19
   4  -1  -9  387.75    9.32
  -4  -1   8  125.22    4.59
   4  -1  -8  124.99    5.27
   4   1  -8  123.98    4.56
   4   1  -7    3.66    1.41
  -4  -1   7    2.80    1.19
   4  -1  -7    2.89    1.57
  -4  -1   6  537.57    8.79
   4  -1  -6  538.72   10.00
   4   1  -6  541.30    9.00
  -4  -1   5  154.33    4.67
   4   1  -5  159.18    4.93
   4  -1  -5  155.02    5.26
   4  -1  -4 1669.42   16.12
   4   1  -4 1576.10   15.02
   4   1  -3   -0.81    1.31
   4  -1  -3    1.64    1.28
   4  -1  -2  180.05    5.14
   4   1  -2  177.87    5.06
   4   1  -1  167.35    4.99
   4  -1  -1  187.15    5.14
   4  -1   0    1.22    1.08
   4  -1   1  110.95    3.98
  -4  -1  -1  112.78    5.37
   4  -1   2  133.59    4.29
  -4   1  -2  123.45    4.09
  -4   1  -2  129.34    4.67
  -4  -1  -2  122.24    5.66
   4  -1   3   23.08    1.99
  -4   1  -3   20.97    1.94
  -4   1  -3   26.74    2.43
  -4  -1  -3   21.68    2.75
  -4   1  -4  516.63    8.28
  -4  -1  -4  503.24   11.67
  -4   1  -4  531.50    9.80
  -4   1  -5   78.17    3.37
  -4  -1  -5   80.27    4.92
  -4   1  -5   79.60    4.11
   4  -1   5   78.95    4.03
  -4   1  -6    1.28    0.95
  -4  -1  -6    1.28    1.76
  -4   1  -6    0.64    1.38
   4  -1   6    0.12    1.25
  -4   1  -7  661.35    9.98
   4  -1   7  660.31   12.29
  -4  -1  -7  656.11   14.34
  -4   1  -7  651.43   12.12
  -4   1  -8  255.21    6.34
  -4  -1  -8  245.08    9.24
  -4   1  -8  247.93    7.88
   4  -1   8  258.00    8.08
  -4   1  -9   43.78    3.76
   4  -1   9   39.94    3.48
  -4  -1  -9   42.71    4.12
  -4   1 -10 1791.39   22.73
   4  -1  10 1801.30   22.99
  -4  -1 -10 1701.95   25.45
  -4   1 -11  228.86    8.66
   4  -1  11  224.45    8.50
  -4  -1 -11  221.05    9.54
  -4  -1 -12  197.58    9.33
  -4   1 -12  212.01    8.67
   4  -1  12  215.04    8.74
   4   1  12  229.12   10.01
  -4   1 -13    7.82    2.40
  -4  -1 -13    7.69    2.68
   4   1  13    6.38    1.99
   4  -1  13    6.78    2.02
  -4  -1 -14   87.83    6.67
   4   1  14   77.80    6.29
  -4   1 -14   79.67    5.80
   4  -1  14   78.60    5.75
   4   1  15  364.11   13.68
   4  -1  15  352.42   12.39
  -4   1 -15  351.28   12.11
  -4  -1 -15  363.27   13.52
   4  -1  16   89.61    6.62
  -4  -1 -16   89.68    7.28
   4   1  16  101.77    7.67
  -4   1 -16   89.34    6.53
  -4  -1 -17  114.58    8.23
   4  -1  17  126.28    8.03
  -4   1 -17  125.43    7.93
  -4  -1 -18  189.93   10.71
   4  -1  18  177.47    9.85
  -4   1 -18  204.10   10.32
   4  -1  19    2.59    2.03
  -4   1 -19    3.58    2.81
  -4  -1 -19    6.43    2.99
  -4   1 -20  424.54   15.87
  -4  -1 -20  399.99   16.37
  -4  -1 -21   20.73    4.78
  -4   1 -21   14.23    3.86
  -4   1 -22   71.43    7.36
  -4  -1 -22   66.61    7.47
  -4  -1 -23   91.90    8.88
  -4   1 -23  103.45    8.91
  -4   1 -24    5.14    3.18
  -4  -1 -24   -3.34    3.02
  -4   1 -25   47.76    4.76
  -4  -1 -25   50.24    6.98
  -4   1 -25   53.51    6.89
  -4   1 -26   11.27    2.75
  -4   1 -26   19.37    4.75
  -4  -1 -26   10.96    3.91
  -4  -1 -27   -3.74    2.87
  -4   1 -27    3.19    2.05
  -4  -1 -27    2.63    3.13
  -4   1 -27    3.72    3.24
  -4  -1 -28    1.03    2.45
  -4   1 -28    4.93    2.34
  -4  -1 -29    3.33    2.51
  -4   1 -29   11.22    3.91
  -4  -1 -29   13.25    4.81
  -4  -1 -30   10.08    3.38
  -4  -1 -31   21.97    4.49
   4  -2 -31   22.98    4.80
   4  -2 -30    1.19    2.57
   4  -2 -29   29.36    4.78
   4  -2 -28   10.33    3.07
   4   2 -28    9.92    2.45
   4   2 -27   41.62    4.18
   4  -2 -27   44.29    5.57
   4   2 -26   -1.68    1.71
   4  -2 -26   -3.96    2.99
   4   2 -25   -1.29    1.68
   4  -2 -25   -0.81    2.57
   4   2 -24    6.07    1.94
   4  -2 -24   -0.06    2.05
   4  -2 -23  300.58   12.42
   4   2 -23  299.40    9.81
   4   2 -22    2.08    1.82
   4  -2 -22    3.87    2.46
   4   2 -21  299.65    9.36
   4  -2 -21  302.19   12.22
   4   2 -20    0.94    1.66
   4  -2 -20    3.41    2.39
   4   2 -19    2.62    1.39
   4  -2 -19    4.99    2.52
   4   2 -18   10.40    1.93
   4  -2 -18    9.38    2.68
  -4  -2  18   10.34    2.99
  -4  -2  17   14.97    2.24
   4   2 -17   16.65    2.24
   4  -2 -17   11.23    2.66
  -4  -2  17    7.91    2.44
  -4   2  17   12.47    3.30
  -4  -2  16   10.82    1.97
   4   2 -16   11.27    1.86
   4  -2 -16    9.43    2.62
  -4  -2  16   14.84    3.15
  -4   2  16    7.94    3.08
  -4  -2  15   10.79    1.88
   4   2 -15   10.41    1.83
   4  -2 -15   11.40    2.66
  -4   2  15    9.65    2.60
  -4  -2  15    9.13    2.48
   4   2 -14   -0.64    1.02
  -4  -2  14   -0.45    1.09
   4  -2 -14   -1.94    2.14
  -4   2  14   -0.14    2.07
   4  -2 -13   73.76    4.95
   4   2 -13   76.31    3.89
  -4  -2  13   82.64    4.13
  -4   2  13   81.43    6.12
   4   2 -12   38.62    2.78
  -4  -2  12   38.53    2.81
   4  -2 -12   36.55    3.60
  -4   2  12   39.35    4.27
   4   2 -11   20.57    2.11
  -4  -2  11   22.24    2.13
   4  -2 -11   21.87    2.87
   4   2 -10   52.16    3.08
  -4  -2  10   58.61    3.19
   4  -2 -10   60.55    4.15
   4   2  -9   35.01    2.55
   4  -2  -9   36.12    3.31
  -4  -2   9   33.93    2.47
   4   2  -8   64.17    3.25
  -4  -2   8   69.54    3.24
   4  -2  -8   75.06    4.37
  -4   2   8   67.59    4.60
  -4  -2   7  948.54   11.52
   4   2  -7  953.16   11.78
   4  -2  -7  959.61   14.76
  -4   2   7  987.07   16.01
  -4  -2   6  233.59    5.65
   4   2  -6  235.16    5.90
   4  -2  -6  241.89    7.26
  -4   2   6  241.03    7.60
   4   2  -5 1215.08   13.30
  -4  -2   5 1239.46   13.03
   4  -2  -5 1260.26   15.82
   4  -2  -4  628.44   10.88
  -4  -2   4  626.74    9.41
  -4  -2   3  782.28   10.61
   4  -2  -3  778.05   11.53
  -4  -2   2  225.19    5.82
   4  -2  -2  215.77    5.95
   4  -2  -1  520.95    8.89
  -4  -2   1  491.27    8.86
  -4   2   1  514.36    8.94
   4  -2   0  160.83    4.92
  -4   2   0  166.93    5.04
  -4  -2   0  165.17    6.83
  -4   2  -1   47.20    2.70
   4  -2   1   47.27    2.84
  -4  -2  -1   49.60    4.03
  -4   2  -2   22.82    1.96
   4  -2   2   19.80    1.99
  -4  -2  -2   22.94    3.06
  -4   2  -2   22.73    1.90
  -4   2  -3  207.44    5.19
   4  -2   3  208.35    5.29
  -4  -2  -3  215.21    8.05
  -4   2  -3  215.93    5.23
   4  -2   4    5.68    1.35
  -4   2  -4    5.87    1.06
  -4  -2  -4    4.20    1.93
  -4   2  -4    4.90    1.15
   4  -2   5 1027.73   11.60
  -4   2  -5 1031.53   11.47
  -4   2  -5 1026.28   12.37
  -4  -2  -5 1014.75   18.25
  -4   2  -6  271.36    5.96
   4  -2   6  269.21    6.70
  -4  -2  -6  275.53    9.86
  -4   2  -6  278.51    6.65
  -4   2  -7   19.57    1.81
  -4  -2  -7   18.65    2.96
   4  -2   7   18.99    2.04
  -4   2  -7   18.47    2.08
  -4   2  -8   27.81    2.07
   4  -2   8   30.24    2.69
  -4   2  -8   28.36    2.60
  -4  -2  -8   32.15    3.94
  -4   2  -9  590.57    9.11
   4  -2   9  570.02   11.50
  -4   2  -9  574.74   11.31
  -4  -2  -9  564.04   15.08
  -4   2 -10  105.10    3.96
  -4   2 -10  106.00    5.22
   4  -2  10  100.01    5.08
  -4  -2 -10   90.21    6.36
  -4   2 -11  124.41    4.46
  -4  -2 -11  120.99    7.53
  -4   2 -11  124.71    5.90
   4  -2  11  125.71    5.99
  -4   2 -12   10.83    1.49
  -4   2 -12   10.90    1.94
  -4  -2 -12   11.72    2.95
   4  -2  12   11.82    2.21
  -4   2 -13  418.36    8.64
   4   2  13  442.25   14.95
  -4  -2 -13  446.23   14.91
   4  -2  13  416.89   11.80
  -4   2 -13  412.71   11.54
  -4   2 -14    0.03    1.63
   4   2  14    1.17    2.12
  -4  -2 -14    1.07    2.60
   4  -2  14    1.07    1.63
  -4   2 -15   45.28    4.28
  -4  -2 -15   39.54    4.94
   4   2  15   53.23    5.80
   4  -2  15   47.15    4.50
   4  -2  16    9.55    2.47
  -4  -2 -16    6.32    2.66
  -4   2 -16    7.86    2.58
  -4  -2 -17  172.24   10.52
  -4   2 -17  173.20    8.85
   4  -2  17  170.70    8.99
   4  -2  18    7.11    2.44
  -4   2 -18   10.77    3.20
  -4  -2 -18   10.22    3.08
  -4   2 -19  573.91   17.23
  -4  -2 -19  544.21   19.25
   4  -2  19  569.00   17.32
   4  -2  20   21.36    3.89
  -4   2 -20   38.64    5.17
  -4  -2 -20   34.70    5.39
  -4   2 -21   60.63    6.26
  -4  -2 -21   64.32    7.11
  -4  -2 -22   30.74    5.67
  -4   2 -22   33.67    5.06
  -4   2 -23   26.59    4.65
  -4  -2 -23   28.83    5.26
  -4   2 -24    0.79    1.45
  -4  -2 -24   -1.72    3.44
  -4   2 -24    0.11    2.28
  -4   2 -25   -0.90    1.49
  -4  -2 -25   -0.73    2.97
  -4   2 -25    1.39    2.61
  -4   2 -26    0.91    1.61
  -4   2 -26    4.17    3.27
  -4  -2 -26   -3.99    2.79
  -4  -2 -27   63.04    6.69
  -4  -2 -27   55.95    7.87
  -4  -2 -28    2.87    2.31
  -4  -2 -28    7.12    3.69
  -4  -2 -29    4.83    3.26
  -4  -2 -30    0.08    2.37
   4  -3 -30   10.30    3.84
   4  -3 -29   59.52    6.85
   4  -3 -28    9.89    3.64
   4  -3 -27    7.51    3.33
   4  -3 -26   22.57    4.33
   4   3 -25   67.05    4.61
   4  -3 -25   53.79    6.25
   4   3 -24   65.48    4.40
   4  -3 -24   61.85    6.36
   4   3 -23   54.33    4.04
   4  -3 -23   46.04    5.66
   4   3 -22   46.28    3.60
   4  -3 -22   44.16    5.21
   4   3 -21   23.78    2.60
   4  -3 -21   33.12    4.65
   4  -3 -20  109.04    7.79
   4   3 -20   96.18    4.94
   4   3 -19   67.21    4.04
   4  -3 -19   79.36    6.66
   4   3 -18   11.09    1.84
   4  -3 -18   11.52    3.08
  -4  -3  18    8.03    2.62
  -4  -3  17   28.12    2.64
   4   3 -17   26.44    2.57
   4  -3 -17   27.78    3.81
  -4  -3  17   32.09    4.26
  -4  -3  16   62.88    3.65
   4  -3 -16   58.69    5.11
   4   3 -16   66.37    3.62
  -4   3  16   62.56    6.22
  -4  -3  16   69.41    5.73
   4  -3 -15  120.99    7.20
  -4  -3  15  118.23    4.86
   4   3 -15  115.66    4.66
  -4   3  15  124.47    8.28
   4  -3 -14  172.23    8.28
   4   3 -14  171.96    5.56
  -4  -3  14  174.47    5.66
  -4   3  14  166.88    9.15
   4   3 -13   40.63    2.80
  -4  -3  13   40.12    2.78
   4  -3 -13   41.25    4.27
  -4   3  13   44.98    4.94
   4   3 -12  231.74    6.14
   4  -3 -12  237.04    9.24
  -4  -3  12  223.41    6.07
  -4   3  12  226.31    9.82
   4  -3 -11  111.63    6.26
   4   3 -11  111.99    4.23
  -4  -3  11  111.15    4.21
   4   3 -10   63.55    3.20
  -4  -3  10   67.59    3.23
   4  -3 -10   66.14    4.73
   4   3  -9   23.12    2.05
  -4  -3   9   17.59    1.75
   4  -3  -9   19.48    2.93
  -4  -3   8  240.72    5.83
   4  -3  -8  243.41    8.29
  -4  -3   7  122.69    4.20
   4  -3  -7  138.74    6.16
  -4   3   7  125.43    6.07
   4  -3  -6 1224.74   17.34
  -4  -3   6 1221.73   13.28
  -4   3   6 1213.36   17.62
  -4  -3   5   42.65    2.69
   4  -3  -5   48.07    3.59
  -4   3   5   41.93    3.27
   4  -3  -4  163.55    6.01
  -4  -3   4  160.76    5.06
  -4   3   4  163.85    5.79
   4  -3  -3    6.43    1.79
  -4  -3   3    8.51    1.60
  -4   3   3    5.88    1.57
  -4   3   3    7.18    1.49
  -4  -3   2  434.27    8.66
  -4   3   2  436.95    9.31
   4  -3  -2  439.12    9.27
  -4  -3   2  428.16   11.39
  -4   3   2  436.17    8.19
  -4   3   1  801.58   12.29
   4  -3  -1  791.23   11.87
  -4   3   1  807.42   10.10
  -4  -3   1  801.04   15.73
   4  -3   0 1176.23   13.86
  -4   3   0 1189.21   14.38
  -4  -3   0 1154.03   19.48
   4  -3   1   18.68    1.85
  -4   3  -1   16.89    1.94
  -4  -3  -1   18.75    2.92
  -4   3  -2  234.09    6.06
   4  -3   2  244.51    5.98
  -4   3  -2  259.81    4.44
  -4  -3  -2  245.88    9.19
  -4   3  -3  117.13    4.21
   4  -3   3  130.84    4.33
  -4   3  -3  132.10    2.98
  -4  -3  -3  123.47    6.72
  -4   3  -4  432.86    7.77
   4  -3   4  437.27    7.59
  -4   3  -4  435.00    5.47
  -4  -3  -4  434.63   12.46
   4  -3   5  495.41    7.96
  -4   3  -5  483.78    8.00
  -4   3  -5  513.99    6.48
  -4  -3  -5  498.53   13.77
   4  -3   6  169.51    4.69
  -4   3  -6  163.36    4.59
  -4   3  -6  168.24    4.07
  -4  -3  -6  153.00    7.98
  -4   3  -7  134.78    4.14
  -4  -3  -7  151.19    7.98
  -4   3  -7  139.57    4.07
  -4   3  -8   88.22    3.39
   4  -3   8   86.89    3.67
  -4   3  -8   91.27    3.72
  -4  -3  -8   82.98    6.27
  -4   3  -9   18.53    1.63
  -4  -3  -9   10.68    3.21
   4  -3   9   15.87    1.88
  -4   3  -9   18.92    1.96
  -4   3 -10   92.96    3.53
  -4   3 -10   94.54    4.45
   4  -3  10   92.00    4.37
  -4  -3 -10  106.81    7.23
  -4   3 -11  672.69    9.34
  -4  -3 -11  667.24   18.36
  -4   3 -11  644.98   12.22
   4  -3  11  657.03   12.45
   4   3  11  681.12   18.39
  -4   3 -12   90.29    3.53
   4  -3  12   90.69    5.00
  -4  -3 -12   89.14    7.27
  -4   3 -12   92.34    5.00
   4   3  12   95.83    7.29
  -4   3 -13  144.31    4.64
  -4  -3 -13  144.17    9.07
   4  -3  13  144.11    6.52
  -4   3 -13  148.08    6.58
   4   3  13  134.19    8.77
  -4   3 -14   39.80    2.53
   4  -3  14   36.02    3.69
  -4   3 -14   34.43    3.57
  -4  -3 -14   39.01    5.07
  -4   3 -15   77.17    3.52
  -4  -3 -15   78.96    7.08
  -4   3 -15   74.72    5.25
   4  -3  15   74.61    5.23
  -4   3 -16    7.18    1.40
  -4  -3 -16    6.08    3.15
  -4   3 -16    3.26    1.98
   4  -3  16    5.52    1.81
  -4   3 -17   60.63    3.35
  -4  -3 -17   62.92    6.76
  -4   3 -17   59.16    5.08
   4  -3  17   52.50    4.84
  -4   3 -18   56.80    3.35
  -4  -3 -18   58.63    6.78
   4  -3  18   54.12    5.11
  -4   3 -18   50.79    4.86
  -4   3 -19   62.39    3.59
  -4   3 -19   62.71    5.61
  -4  -3 -19   66.22    7.21
   4  -3  19   63.16    5.74
  -4   3 -20    9.43    1.61
  -4   3 -20   21.01    3.64
   4  -3  20   19.66    3.40
  -4  -3 -20   21.35    4.37
  -4   3 -21   60.94    4.02
   4  -3  21   71.19    6.49
  -4  -3 -21   64.01    7.46
  -4   3 -22   32.86    3.09
  -4  -3 -22   38.73    6.06
  -4   3 -23   25.02    2.81
  -4  -3 -23   30.25    5.63
  -4  -3 -24    3.20    3.18
  -4  -3 -25   58.81    8.09
  -4  -3 -26   10.43    4.52
  -4  -3 -27    6.74    3.20
  -4  -3 -27    3.02    3.65
  -4  -3 -28   13.81    3.66
   4  -4 -28   -2.25    3.12
   4  -4 -27    3.84    3.16
   4  -4 -26   44.29    5.96
   4  -4 -25   13.85    4.17
   4  -4 -24   72.03    7.13
   4  -4 -23    4.24    3.01
   4   4 -22   -0.50    1.08
   4  -4 -22   -0.43    2.60
   4   4 -21   20.59    2.21
   4  -4 -21   21.28    3.98
   4   4 -20   65.90    3.53
   4  -4 -20   67.65    6.40
   4   4 -19    1.29    1.09
   4  -4 -19    5.44    3.03
   4   4 -18  288.49    6.93
   4  -4 -18  315.43   12.89
  -4  -4  18  303.82   12.82
   4  -4 -17  107.79    7.54
   4   4 -17  103.54    4.13
  -4  -4  17  100.41    7.31
   4   4 -16   71.39    3.39
  -4  -4  16   69.10    3.39
   4  -4 -16   63.53    5.80
   4  -4 -15  130.34    7.86
  -4  -4  15  128.67    4.49
  -4   4  15  122.74    8.45
  -4  -4  14    3.65    1.12
   4  -4 -14    0.99    2.23
  -4   4  14    4.35    2.55
   4  -4 -13   -1.22    2.32
  -4  -4  13   -0.63    0.83
  -4   4  13    3.45    2.67
   4  -4 -12   75.73    5.63
  -4  -4  12   82.09    3.49
  -4   4  12   82.41    6.28
  -4  -4  11    4.72    1.15
   4  -4 -11    7.11    2.61
  -4   4  11    4.58    2.33
   4  -4 -10  303.86   10.56
  -4  -4  10  299.57    6.52
  -4  -4   9   34.14    2.32
   4  -4  -9   40.96    4.16
  -4  -4   8  753.43   10.54
   4  -4  -8  777.94   15.80
   4  -4  -7  159.93    7.36
  -4  -4   7  158.29    5.03
  -4   4   7  159.66    7.27
  -4   4   7  153.52    6.90
  -4   4   6  183.26    7.47
  -4  -4   6  179.34    5.47
   4  -4  -6  191.17    7.59
  -4   4   6  185.62    7.22
  -4  -4   5  122.50    4.64
   4  -4  -5  126.23    5.94
  -4   4   5  124.00    5.63
   4  -4  -4  496.24   11.23
  -4  -4   4  480.47    9.29
  -4   4   4  482.17   10.12
  -4  -4   3   70.45    3.81
   4  -4  -3   69.77    4.25
  -4   4   3   69.78    3.76
  -4  -4   3   68.69    5.22
   4  -4  -2  205.97    6.90
  -4  -4   2  217.17    8.67
  -4   4   2  212.11    5.71
  -4   4   1  275.56    7.91
   4  -4  -1  306.09    8.01
  -4  -4   1  312.09   10.63
  -4   4   1  303.23    6.11
  -4   4   0  623.66   11.55
   4  -4   0  649.67   11.11
  -4   4   0  652.70    7.63
  -4  -4   0  651.20   15.40
  -4   4  -1    8.26    1.69
   4  -4   1    6.92    1.38
  -4  -4  -1    8.08    2.63
  -4   4  -2  111.69    4.59
   4  -4   2  107.26    4.29
  -4  -4  -2  107.77    6.69
  -4   4  -3  140.60    4.98
   4  -4   3  140.88    4.73
  -4  -4  -3  141.06    7.66
  -4   4  -4  489.63    8.90
   4  -4   4  500.35    8.49
  -4  -4  -4  486.66   14.25
  -4   4  -5  349.91    7.22
   4  -4   5  352.86    6.93
   4   4   5  333.54   11.89
  -4  -4  -5  358.96   12.43
  -4   4  -6  179.68    4.98
   4  -4   6  184.40    4.90
   4   4   6  169.47    8.64
  -4  -4  -6  179.02    9.20
  -4   4  -7  288.78    6.14
   4  -4   7  306.27    6.07
   4   4   7  289.18   11.55
  -4  -4  -7  307.04   12.11
  -4   4  -8  732.10    9.33
   4   4   8  725.86   18.52
  -4  -4  -8  756.24   19.20
  -4   4  -9  105.59    3.45
   4   4   9  106.54    7.44
  -4  -4  -9  109.79    7.79
  -4   4 -10  285.64    5.45
   4   4  10  281.05   12.18
   4  -4  10  281.43    6.10
  -4  -4 -10  287.38   12.57
  -4   4 -11   46.63    2.21
  -4  -4 -11   47.23    5.49
   4  -4  11   39.83    2.70
   4   4  11   38.53    4.94
  -4   4 -12   13.44    1.27
   4  -4  12   11.80    1.70
  -4  -4 -12    6.83    2.52
  -4   4 -13    0.18    0.62
   4  -4  13   -0.60    1.24
  -4  -4 -13   -0.66    2.93
  -4   4 -14    2.64    0.79
   4  -4  14    1.22    1.19
  -4  -4 -14    2.32    2.78
  -4   4 -15   60.96    2.44
  -4  -4 -15   50.15    6.21
   4  -4  15   56.09    4.26
  -4   4 -16    5.01    0.95
  -4  -4 -16   -0.32    3.26
   4  -4  16    4.53    1.49
  -4   4 -17   22.50    1.64
  -4  -4 -17   27.31    4.97
   4  -4  17   23.88    3.20
  -4   4 -18   50.91    2.45
  -4   4 -18   44.28    2.21
  -4  -4 -18   48.30    6.51
   4  -4  18   45.92    4.39
  -4   4 -19    5.52    1.07
  -4  -4 -19    0.15    2.38
   4  -4  19    2.09    1.45
   4  -4  20   78.65    6.08
  -4  -4 -20   82.17    8.59
  -4  -4 -21   -3.30    3.08
  -4  -4 -22   90.42    9.30
  -4  -4 -23   11.11    4.22
  -4  -4 -24   37.64    6.58
  -4  -4 -25   20.64    5.52
  -4  -4 -26    6.53    3.49
  -4  -4 -26   14.09    5.01
   4  -5 -26   16.18    4.22
   4  -5 -25   55.98    6.99
   4  -5 -24    5.16    3.06
   4  -5 -23   12.81    3.97
   4  -5 -22   87.02    7.86
   4  -5 -21    3.39    2.51
   4  -5 -20   63.67    6.79
   4  -5 -19   99.44    8.24
   4  -5 -18   66.32    6.61
  -4  -5  18   66.35    6.25
   4  -5 -17  118.90    8.26
  -4  -5  17  124.37    8.09
   4  -5 -16   34.27    4.66
  -4  -5  15    0.87    0.74
   4  -5 -15   -1.05    2.12
  -4  -5  14    3.14    0.84
   4  -5 -14    5.84    2.80
  -4   5  14   -1.58    2.40
  -4  -5  13   41.17    2.30
   4  -5 -13   46.12    4.94
  -4   5  13   41.17    5.00
   4  -5 -12   39.12    4.50
  -4  -5  12   43.57    2.43
  -4   5  12   40.80    4.79
  -4  -5  11   12.99    1.53
   4  -5 -11   14.68    3.18
  -4   5  11    8.03    2.51
  -4  -5  10    6.13    1.23
   4  -5 -10    8.30    2.37
  -4   5  10    3.88    2.01
   4  -5  -9   85.41    6.09
  -4  -5   9   86.64    3.67
  -4  -5   8  368.65    7.71
   4  -5  -8  372.20   11.84
   4  -5  -7  205.09    8.72
  -4  -5   7  202.40    6.04
  -4  -5   6  396.74    8.60
   4  -5  -6  409.63   11.83
  -4   5   6  385.91   10.96
  -4  -5   6  408.29   12.51
  -4  -5   5    6.36    1.54
   4  -5  -5    8.83    2.83
  -4  -5   5    8.43    2.64
  -4   5   5    7.29    1.99
  -4  -5   4  543.35   10.78
   4  -5  -4  550.19   12.80
  -4  -5   4  563.76   14.69
  -4   5   4  565.64   11.42
   4  -5  -3  305.32    9.23
  -4   5   3  306.51    7.78
  -4  -5   3  304.94   10.96
   4  -5  -2   11.29    2.32
  -4   5   2    8.86    1.55
  -4  -5   2    3.98    2.01
   4  -5  -1  164.11    6.48
  -4  -5   1  173.60    8.59
  -4   5   1  167.59    4.49
   4  -5   0   13.74    2.04
  -4   5   0   16.28    1.12
  -4  -5   0   12.22    2.73
  -4   5  -1    9.53    1.95
   4  -5   1   13.98    2.07
  -4  -5  -1   11.50    2.89
   4  -5   2  161.96    5.60
  -4   5  -2  165.34    5.97
  -4  -5  -2  154.00    8.37
  -4   5  -3    6.39    1.58
   4  -5   3    3.37    1.05
  -4  -5  -3    5.72    2.49
   4  -5   4    3.10    1.17
  -4   5  -4    2.33    1.09
  -4  -5  -4    2.80    2.19
   4   5   4    2.06    1.98
  -4   5  -5   12.89    1.71
   4  -5   5   14.04    1.72
  -4  -5  -5   15.68    3.53
   4   5   5   11.45    2.88
  -4   5  -6   17.12    1.69
   4  -5   6   16.31    1.70
  -4  -5  -6   15.89    3.36
   4   5   6   14.50    2.92
  -4   5  -7  157.96    4.56
   4  -5   7  175.59    4.65
   4   5   7  153.60    8.99
  -4  -5  -7  162.45    9.47
  -4   5  -8    1.67    0.88
  -4  -5  -8    1.47    2.40
   4   5   8    1.26    2.50
   4   5   9  113.64    8.20
  -4  -5  -9  104.32    7.93
  -4  -5 -10  115.55    8.52
  -4  -5 -11   30.18    4.78
  -4  -5 -12   26.49    4.67
  -4  -5 -13  181.63   11.32
   4  -5  13  165.24    4.46
   4  -5  14    5.10    1.17
  -4  -5 -14    8.64    3.73
   4  -5  15  238.99    7.00
  -4  -5 -15  242.22   13.40
  -4  -5 -16    3.88    2.92
   4  -5  16   10.28    1.86
  -4  -5 -17   28.92    5.24
  -4  -5 -18   26.30    5.22
  -4  -5 -19   14.21    4.16
  -4  -5 -20  117.33   10.51
  -4  -5 -21    2.92    3.50
  -4  -5 -22   10.13    4.33
  -4  -5 -23   25.68    5.89
  -4  -5 -24    0.18    3.20
   4  -6 -23   19.08    4.33
   4  -6 -22    2.09    2.90
   4  -6 -21   32.10    5.64
   4  -6 -20    3.73    2.54
   4  -6 -19   21.86    4.34
   4  -6 -18   -0.81    2.41
   4  -6 -17   13.11    3.73
   4  -6 -16    1.32    2.80
   4  -6 -15   44.98    5.54
   4  -6 -14   21.26    3.87
  -4  -6  13   31.52    1.60
   4  -6 -13   34.59    4.92
  -4   6  13   27.56    4.45
   4  -6 -12   21.56    3.98
  -4  -6  12   23.73    1.66
  -4   6  12   17.33    3.54
   4  -6 -11   59.75    5.62
  -4  -6  11   68.45    2.97
  -4   6  11   73.01    6.31
  -4  -6  10   30.25    2.20
   4  -6 -10   31.84    4.35
  -4   6  10   28.84    4.12
  -4  -6   9   33.16    2.47
   4  -6  -9   37.31    4.59
  -4  -6   9   31.64    3.93
  -4   6   9   29.78    3.94
  -4  -6   8   10.14    1.72
   4  -6  -8    9.55    2.99
  -4  -6   8   11.16    3.01
  -4  -6   7  509.02   10.01
   4  -6  -7  510.44   14.42
  -4  -6   7  480.61   14.46
  -4  -6   6    0.02    1.23
   4  -6  -6    4.83    2.72
  -4   6   6    1.71    1.48
  -4  -6   6    5.08    2.49
  -4  -6   5   26.85    2.72
   4  -6  -5   23.08    3.33
  -4   6   5   25.59    2.88
  -4  -6   5   21.94    3.64
  -4  -6   4  113.96    5.40
   4  -6  -4  108.66    6.24
  -4  -6   4  116.69    7.36
  -4   6   4  114.72    5.38
   4  -6  -3   96.83    5.62
  -4  -6   3   93.53    6.68
  -4   6   3   99.36    4.56
   4  -6  -2    9.08    2.20
  -4   6   2    8.45    1.46
  -4  -6   2    5.50    2.22
   4  -6  -1    1.03    1.67
  -4   6   1    0.62    0.69
  -4  -6   1   -2.31    2.36
   4  -6   0  138.77    6.14
  -4  -6   0  138.50    8.32
   4  -6   1   58.70    3.95
  -4  -6  -1   56.02    5.49
   4  -6   2   68.58    3.99
  -4  -6  -2   61.37    5.93
   4  -6   3   99.31    4.53
  -4  -6  -3  101.57    7.36
   4  -6   4    9.11    1.53
  -4  -6  -4    7.33    2.92
   4  -6   5  104.75    4.28
  -4  -6  -5  102.65    7.77
   4  -6   6   18.11    1.82
  -4  -6  -6   19.53    3.84
   4   6   6   18.64    3.57
   4  -6   7    1.25    0.90
   4   6   7    1.34    2.45
  -4  -6  -7   -3.94    3.20
  -4  -6  -8   18.74    4.01
  -4  -6  -9   48.15    5.93
  -4  -6 -10    0.06    2.54
  -4  -6 -11  170.51   11.02
  -4  -6 -12   17.50    3.81
  -4  -6 -13    3.30    2.94
  -4  -6 -14  143.31   10.79
  -4  -6 -15   25.12    5.11
  -4  -6 -16    3.06    2.85
  -4  -6 -17   59.44    7.59
  -4  -6 -18   72.58    8.41
  -4  -6 -19   71.99    8.67
  -4  -6 -20    4.82    3.28
  -4  -6 -21   68.99    8.77
  -4  -6 -22    4.10    3.39
   4  -7 -21    3.60    3.46
   4  -7 -20    3.10    2.76
   4  -7 -19    7.07    2.95
   4  -7 -18   -0.96    2.46
   4  -7 -17   35.30    5.37
   4  -7 -16   15.51    3.73
   4  -7 -15   45.38    5.85
   4  -7 -14   42.55    5.82
   4  -7 -13    5.97    3.06
   4  -7 -12   75.94    6.86
  -4  -7  12   89.39    6.76
   4  -7 -11    6.80    2.94
  -4   7  11    9.15    2.86
  -4  -7  11    3.72    2.36
   4  -7 -10   63.01    6.01
  -4   7  10   66.29    6.06
  -4  -7  10   69.50    5.83
  -4  -7   9   17.58    1.89
   4  -7  -9   12.49    3.04
  -4   7   9   18.19    3.41
  -4  -7   9   17.91    3.41
  -4  -7   8    1.37    1.06
   4  -7  -8    1.88    2.28
  -4  -7   8    0.71    2.02
  -4   7   8    2.57    1.99
  -4  -7   7   19.02    2.33
   4  -7  -7   15.32    3.10
  -4  -7   7   17.39    3.26
  -4  -7   6    5.39    1.63
   4  -7  -6    1.65    2.14
  -4   7   6    0.07    1.04
  -4  -7   6    1.68    1.85
  -4  -7   5    5.62    1.63
   4  -7  -5    2.78    1.92
  -4   7   5    3.10    1.44
  -4  -7   5    1.57    1.99
   4  -7  -4    6.33    2.26
  -4  -7   4    8.85    2.96
  -4  -7   4    3.26    1.39
  -4   7   4    4.63    1.51
   4  -7  -3    2.68    1.81
  -4  -7   3    0.09    2.05
  -4   7   3    2.22    1.14
   4  -7  -2    0.80    1.60
  -4  -7   2    0.67    1.89
   4  -7  -1   10.23    2.45
  -4  -7   1    6.94    2.62
   4  -7   0   20.18    2.84
  -4  -7   0   16.99    3.52
   4  -7   1   33.03    3.30
  -4  -7  -1   28.07    4.38
   4  -7   2  100.26    5.10
  -4  -7  -2   92.12    7.55
   4  -7   3    3.02    1.14
  -4  -7  -3    7.49    3.55
   4  -7   4   59.14    3.62
  -4  -7  -4   61.75    6.44
   4  -7   5   44.70    3.00
  -4  -7  -5   35.46    5.10
   4  -7   6   13.21    1.56
  -4  -7  -6   10.69    3.41
   4  -7   7   54.10    2.67
  -4  -7  -7   46.17    6.11
  -4  -7  -8    2.23    2.88
  -4  -7  -9   32.01    5.20
  -4  -7 -10    3.33    2.52
  -4  -7 -11    6.69    3.63
  -4  -7 -12  184.94   12.30
  -4  -7 -13    6.89    3.07
  -4  -7 -14   -0.27    3.11
  -4  -7 -15    2.94    3.08
  -4  -7 -16    8.12    3.55
  -4  -7 -17    1.48    3.39
  -4  -7 -18    4.79    3.55
  -4  -7 -19    9.83    4.52
  -4  -7 -20   22.75    5.41
   4  -8 -18    3.02    3.00
   4  -8 -17   27.45    5.30
   4  -8 -16   12.72    3.89
   4  -8 -15    6.33    3.08
   4  -8 -14    8.91    3.39
   4  -8 -13   -1.98    2.62
   4  -8 -12    3.06    2.44
   4  -8 -11   -0.25    2.67
  -4  -8  11   -0.68    1.62
   4  -8 -10   54.55    5.92
  -4  -8  10   64.71    5.81
   4  -8  -9   44.35    5.38
  -4  -8   9   40.58    4.72
   4  -8  -8   19.07    3.93
  -4  -8   8   17.96    3.58
   4  -8  -7   19.94    3.58
  -4  -8   7   18.51    3.41
   4  -8  -6    7.44    2.44
  -4  -8   6    5.41    2.22
   4  -8  -5    8.60    2.73
  -4  -8   5    7.41    2.53
   4  -8  -4    5.17    2.18
  -4  -8   4    3.20    2.45
   4  -8  -3    2.65    2.09
  -4  -8   3    3.49    2.37
   4  -8  -2   21.72    3.45
  -4  -8   2   21.94    3.95
   4  -8  -1   28.46    3.53
  -4  -8   1   21.86    3.84
   4  -8   0   16.53    2.96
  -4  -8   0   11.34    3.10
   4  -8   1    1.65    1.53
  -4  -8  -1    5.97    2.77
   4  -8   2   36.07    3.38
  -4  -8  -2   35.04    5.17
   4  -8   3    2.71    1.34
  -4  -8  -3   -2.01    2.82
   4  -8   4   16.57    2.22
  -4  -8  -4   10.48    3.36
  -4  -8  -5    3.64    2.53
  -4  -8  -6   26.66    4.93
  -4  -8  -7    5.37    3.12
  -4  -8  -8   46.92    6.51
  -4  -8  -9   -0.37    2.63
  -4  -8 -10   -3.88    3.44
  -4  -8 -11   44.82    6.69
  -4  -8 -12   19.93    4.94
  -4  -8 -13    6.27    3.34
  -4  -8 -14    9.15    4.39
  -4  -8 -15    4.95    3.67
  -4  -8 -16   96.02   10.16
  -4  -8 -17    2.73    3.57
  -4  -8 -18   -0.94    3.25
   4  -9 -15   -0.20    2.29
   4  -9 -14   -2.34    2.85
   4  -9 -13    1.68    2.13
   4  -9 -12    8.03    3.51
   4  -9 -11    6.05    3.10
   4  -9 -10    1.32    2.80
   4  -9  -9   10.61    3.26
   4  -9  -8    2.79    2.65
   4  -9  -7    1.98    2.29
   4  -9  -6    5.00    2.70
   4  -9  -5    4.30    2.34
   4  -9  -4    5.24    2.41
   4  -9  -3  107.21    7.11
   4  -9  -2   38.79    4.35
  -4  -9   1   30.22    3.97
   4  -9  -1   31.74    3.93
  -4  -9   1   28.32    4.57
  -4  -9   0    0.86    2.07
  -4  -9  -1    3.41    2.33
  -4  -9  -2   -1.06    2.54
  -4  -9  -3    4.03    2.64
  -4  -9  -4    7.58    3.33
  -4  -9  -5    4.64    3.44
  -4  -9  -6   -1.12    2.52
  -4  -9  -7   22.67    4.99
  -4  -9  -8    2.48    2.75
  -4  -9  -9   15.82    4.54
  -4  -9 -10    6.78    3.32
  -4  -9 -10   10.03    4.34
  -4  -9 -11   11.26    4.24
  -4  -9 -11    9.53    4.11
  -4  -9 -12    2.95    2.50
  -4  -9 -12    2.89    3.36
  -4  -9 -13    8.44    3.86
  -4  -9 -13   15.93    5.10
  -4  -9 -14   -0.32    2.73
  -4  -9 -15   22.89    5.75
   4 -10 -11    2.44    3.02
   4 -10 -10    3.74    3.02
   4 -10  -9   -5.67    3.01
   4 -10  -8    2.06    2.59
  -4 -10  -5    7.15    2.85
  -4 -10  -6    1.56    2.32
  -4 -10  -7    0.49    2.44
  -4 -10  -8    5.32    3.43
  -4 -10  -9    6.82    3.57
   5   0 -32    0.74    2.15
   5   0 -31   14.95    3.69
   5   0 -30   -0.83    2.18
   5   0 -29    1.54    2.35
   5   0 -28   -2.04    1.99
   5   0 -27   77.76    6.50
   5   0 -26    1.26    2.40
   5   0 -25  127.62    7.88
   5   0 -24    2.14    2.26
   5   0 -23   22.13    3.61
   5   0 -22    0.70    2.07
   5   0 -21   60.06    5.20
   5   0 -20   -2.60    2.15
   5   0 -19   19.51    3.05
   5   0 -18   -1.91    2.24
  -5   0  18    2.21    1.88
  -5   0  17  136.58    6.94
   5   0 -17  122.51    6.38
  -5   0  17  138.98    8.73
   5   0 -16   -1.67    1.99
  -5   0  16    0.72    1.27
  -5   0  16   -4.20    2.65
  -5   0  15  374.90   10.73
   5   0 -15  355.67   10.22
  -5   0  15  361.59   13.12
   5   0 -14    0.00    1.69
  -5   0  14    1.72    1.66
   5   0 -13    0.33    1.50
  -5   0  13    0.77    1.38
   5   0 -12    2.03    1.91
  -5   0  12    0.07    1.19
  -5   0  11 1640.77   20.02
   5   0 -11 1593.38   19.38
   5   0 -10   -0.12    1.43
  -5   0  10   -1.12    1.59
   5   0  -9 2509.07   22.98
  -5   0   9 2543.74   23.54
   5   0  -8    1.07    1.59
   5   0  -7    3.59    1.34
   5   0  -6    2.59    1.55
   5   0  -5  907.25   12.84
   5   0  -4   -0.48    1.13
   5   0  -3  290.53    7.11
   5   0  -2    1.52    1.17
   5   0  -1   52.43    3.20
   5   0   0   -0.18    1.16
   5   0   1   73.87    3.73
  -5   0  -2   -0.99    1.78
  -5   0  -3   25.83    3.02
  -5   0  -4   -0.53    1.85
  -5   0  -5  907.29   16.03
   5   0   5  911.86   15.89
   5   0   6   -1.89    1.74
  -5   0  -6   -0.79    1.15
  -5   0  -6   -1.78    2.19
  -5   0  -7 2832.02   29.44
   5   0   7 2769.13   29.28
  -5   0  -8   -0.70    2.06
   5   0   8   -1.77    1.85
   5   0   9  389.88   11.71
  -5   0  -9  373.47   11.59
  -5   0 -10    2.74    2.18
   5   0  10    0.58    1.80
   5   0  11   49.50    4.57
  -5   0 -11   51.17    4.77
  -5   0 -12    2.58    2.26
   5   0  12   -0.88    1.38
   5   0  13    4.98    2.20
  -5   0 -13    5.23    2.46
   5   0  14    0.27    1.88
  -5   0 -14   -0.52    2.21
  -5   0 -15  807.28   19.82
   5   0  15  830.83   20.38
  -5   0 -16   -3.00    2.34
   5   0  16   -2.92    2.07
  -5   0 -17   -0.11    2.33
   5   0  17    2.41    2.01
  -5   0 -18   -0.32    2.52
  -5   0 -19  268.82   12.91
  -5   0 -20   -2.43    2.71
  -5   0 -21   16.55    4.10
  -5   0 -22   -1.71    2.66
  -5   0 -23  243.30   13.76
  -5   0 -24    2.39    3.42
  -5   0 -25  145.14   11.31
  -5   0 -26    2.59    3.08
  -5   0 -27    8.65    3.98
  -5   0 -28   -0.40    2.36
  -5   0 -28   -5.32    3.72
  -5   0 -29    2.05    2.22
  -5   0 -29    5.28    3.11
  -5   0 -30   -2.84    2.41
   5  -1 -33    0.49    2.20
   5  -1 -32   37.57    5.36
   5  -1 -31    0.12    2.62
   5  -1 -30   -2.32    2.41
   5   1 -30    2.17    2.23
   5  -1 -29    4.52    2.75
   5   1 -29    2.96    2.11
   5  -1 -28   28.59    4.56
   5   1 -28   38.51    4.69
   5  -1 -27    8.93    3.30
   5   1 -27    6.76    2.38
   5  -1 -26   21.66    3.96
   5   1 -26   32.23    4.18
   5  -1 -25   74.58    6.63
   5   1 -25   81.99    6.09
   5  -1 -24    7.63    2.95
   5   1 -24   10.38    2.61
   5  -1 -23  135.98    8.20
   5   1 -23  147.23    7.60
   5  -1 -22   13.03    2.98
   5   1 -22   19.82    3.04
   5  -1 -21  102.63    6.99
   5   1 -21   97.27    5.99
   5  -1 -20   68.52    5.52
   5   1 -20   64.16    5.03
   5  -1 -19   29.66    3.82
  -5  -1  19   30.88    3.48
   5   1 -19   33.97    3.61
  -5  -1  18  222.69    8.55
   5  -1 -18  218.60    9.26
   5   1 -18  237.06    8.43
  -5  -1  17  219.19    8.41
  -5   1  17  222.63    9.29
   5  -1 -17  223.06    9.05
   5   1 -17  227.37    8.14
  -5   1  17  245.95   11.58
  -5  -1  17  234.45   11.07
   5  -1 -16   17.80    2.99
  -5   1  16   16.10    2.94
  -5  -1  16   16.07    2.41
   5   1 -16   13.17    2.36
  -5   1  16   21.57    4.08
  -5  -1  16    9.89    2.62
   5  -1 -15    5.80    2.20
  -5   1  15    3.15    1.75
   5   1 -15    6.93    1.83
  -5  -1  15    4.33    1.44
  -5   1  15    8.38    2.85
   5   1 -14  210.73    7.28
  -5   1  14  215.18    8.45
  -5  -1  14  223.20    7.69
   5  -1 -14  217.73    8.34
   5   1 -13  568.77   11.72
  -5   1  13  583.62   13.51
   5  -1 -13  587.42   13.30
  -5  -1  13  591.36   12.16
   5  -1 -12   28.83    3.24
  -5   1  12   31.04    3.33
   5   1 -12   24.80    2.68
  -5  -1  12   26.05    2.71
   5  -1 -11    2.95    1.84
   5   1 -11    0.37    1.50
  -5  -1  11    0.54    1.17
   5   1 -10 1093.84   14.86
   5  -1 -10 1090.63   16.63
  -5  -1  10 1131.41   15.29
   5   1  -9  294.60    7.68
  -5  -1   9  286.69    7.60
   5  -1  -9  278.63    8.26
   5  -1  -8  784.19   13.29
   5   1  -8  760.35   12.09
  -5  -1   8  782.18   12.13
   5   1  -7  430.71    9.07
  -5  -1   7  449.03    9.06
   5  -1  -7  469.89   10.05
   5  -1  -6    1.42    1.58
  -5  -1   6    0.10    1.16
   5   1  -6   -0.76    1.35
   5   1  -5  256.80    6.87
   5  -1  -5  285.52    7.48
  -5  -1   5  269.25    6.79
   5  -1  -4  385.27    8.49
   5   1  -4  360.15    8.07
   5  -1  -3  928.12   12.91
   5   1  -3  891.43   12.55
   5  -1  -2   85.96    4.14
   5   1  -2   78.01    3.87
   5   1  -1  128.86    4.87
   5  -1  -1  140.20    4.95
   5  -1   0  166.33    5.40
   5  -1   1   23.70    2.31
  -5  -1  -1   23.93    3.10
  -5   1  -2  136.23    4.79
   5  -1   2  143.30    5.02
  -5   1  -2  133.09    5.44
  -5  -1  -2  134.75    6.44
   5  -1   3   40.89    2.92
  -5   1  -3   39.06    2.74
  -5   1  -3   40.63    3.17
  -5  -1  -3   43.22    4.05
  -5   1  -4  445.56    8.59
  -5  -1  -4  437.32   11.74
  -5   1  -4  439.47    9.98
  -5   1  -5  261.88    6.64
  -5  -1  -5  258.85    9.25
  -5   1  -5  260.40    7.90
  -5   1  -6 1633.92   16.78
   5  -1   6 1605.08   19.93
  -5  -1  -6 1590.33   23.20
  -5   1  -6 1619.06   20.05
  -5   1  -7  207.46    6.15
  -5  -1  -7  203.02    8.56
   5  -1   7  211.74    7.60
  -5   1  -7  205.30    7.55
  -5   1  -8  481.14    9.54
   5  -1   8  477.23   11.75
  -5  -1  -8  478.56   13.51
  -5   1  -8  488.01   11.80
  -5   1  -9   16.14    2.04
  -5   1  -9   14.39    2.47
   5  -1   9   12.04    2.40
  -5  -1  -9   21.50    3.32
   5  -1  10   53.93    4.34
   5   1  10   55.72    4.97
  -5  -1 -10   57.00    5.17
  -5   1 -10   48.73    4.28
  -5   1 -11   41.76    4.15
   5   1  11   39.61    4.42
   5  -1  11   40.77    4.09
  -5  -1 -11   40.61    4.51
  -5  -1 -12   62.11    5.60
  -5   1 -12   62.86    5.12
   5  -1  12   58.02    4.93
   5   1  12   68.86    6.08
  -5  -1 -13  150.64    8.72
  -5   1 -13  151.86    7.87
   5  -1  13  159.86    8.15
   5   1  13  161.19    9.01
  -5  -1 -14   88.89    7.15
  -5   1 -14   89.74    6.32
   5   1  14   82.73    6.78
   5  -1  14   88.47    6.33
  -5  -1 -15   65.80    6.18
   5   1  15   76.03    6.72
  -5   1 -15   68.85    5.81
   5  -1  15   75.10    6.17
  -5  -1 -16   25.81    4.37
  -5   1 -16   28.13    4.16
   5  -1  16   33.81    4.43
   5  -1  17  440.99   15.24
  -5  -1 -17  464.71   16.79
  -5   1 -17  464.89   15.33
  -5  -1 -18   34.59    5.30
  -5   1 -18   32.35    4.74
   5  -1  18   30.36    4.68
  -5  -1 -19   83.09    7.56
  -5   1 -19   85.68    7.15
  -5   1 -20   -1.40    2.42
  -5  -1 -20   -0.92    2.36
  -5   1 -21   77.91    7.48
  -5  -1 -21   73.97    7.71
  -5   1 -22   90.03    8.15
  -5  -1 -22   78.72    8.36
  -5  -1 -23    9.09    3.35
  -5   1 -23   14.74    4.16
  -5  -1 -24   88.78    8.98
  -5   1 -24   99.39    8.98
  -5   1 -25   -0.79    3.01
  -5  -1 -25    1.52    2.55
  -5   1 -26    3.53    3.21
  -5  -1 -26    1.92    3.05
  -5   1 -27    8.07    2.67
  -5  -1 -27    3.41    2.86
  -5   1 -27    5.27    3.42
  -5   1 -28    6.09    2.55
  -5   1 -28   10.85    3.87
  -5  -1 -28    5.19    3.87
  -5  -1 -29   -1.15    2.84
  -5   1 -29  -12.00    4.72
  -5  -1 -30   27.41    4.90
  -5   1 -30   29.41    5.99
  -5  -1 -31    2.65    2.69
   5  -2 -31    2.49    3.00
   5  -2 -30   35.61    5.41
   5  -2 -29   14.49    4.26
   5  -2 -28    5.67    2.79
   5   2 -28    2.35    1.57
   5  -2 -27   -2.79    2.70
   5   2 -27    2.87    1.70
   5  -2 -26   -0.78    1.99
   5   2 -26    2.76    1.68
   5  -2 -25   -2.53    2.55
   5   2 -25   -0.72    1.66
   5   2 -24    5.13    1.91
   5  -2 -24    6.77    3.02
   5   2 -23    2.98    1.84
   5  -2 -23    9.01    2.87
   5   2 -22  323.08   10.45
   5  -2 -22  302.25   12.33
   5   2 -21    3.58    2.01
   5  -2 -21    3.99    2.95
   5   2 -20  433.25   11.57
   5  -2 -20  439.69   14.37
   5   2 -19   30.57    3.38
  -5  -2  19   29.70    3.35
   5  -2 -19   29.68    4.20
   5   2 -18   29.05    3.06
  -5  -2  18   25.55    2.86
   5  -2 -18   27.48    3.89
  -5  -2  17   14.55    2.33
   5   2 -17   14.68    2.29
   5  -2 -17   19.07    3.04
  -5  -2  17    8.54    2.67
  -5  -2  16  124.28    5.80
   5  -2 -16  126.32    7.08
  -5   2  16  130.43    7.29
   5   2 -16  114.34    5.41
  -5   2  16  128.12    8.44
  -5   2  15  124.29    6.98
   5   2 -15  108.98    5.20
  -5  -2  15  117.15    5.51
   5  -2 -15  113.12    6.67
  -5   2  15  119.15    7.83
  -5  -2  14   36.45    3.12
   5   2 -14   34.37    3.07
  -5   2  14   32.77    3.62
   5  -2 -14   33.59    3.76
  -5   2  14   39.59    4.62
   5   2 -13   14.04    2.09
  -5   2  13   10.21    2.20
   5  -2 -13   15.36    2.72
  -5  -2  13    7.77    1.66
  -5   2  13   10.57    2.95
   5   2 -12  173.54    6.04
  -5  -2  12  176.71    6.18
   5  -2 -12  181.49    7.68
  -5   2  12  178.61    8.85
  -5  -2  11   16.22    2.09
   5  -2 -11   23.29    3.16
   5   2 -11   17.89    2.13
  -5   2  11   19.30    3.20
   5  -2 -10    1.74    1.49
  -5  -2  10    3.06    1.41
   5   2 -10    4.50    1.55
   5   2  -9   78.16    3.96
   5  -2  -9   88.58    5.08
  -5  -2   9   85.40    4.13
  -5  -2   8  520.02    9.68
   5   2  -8  509.82    9.87
   5  -2  -8  536.61   11.84
   5   2  -7   20.70    2.33
  -5  -2   7   22.94    2.25
   5  -2  -7   21.12    2.82
   5  -2  -6 2329.01   23.19
  -5  -2   6 2302.82   19.82
   5   2  -6 2258.34   20.36
   5   2  -5  101.01    4.51
  -5  -2   5   97.84    4.25
   5  -2  -5   99.01    4.89
   5  -2  -4  692.32   12.01
  -5  -2   4  693.46   10.95
   5   2  -4  650.37   10.87
  -5  -2   3  309.25    7.46
   5  -2  -3  310.69    7.86
  -5  -2   2  140.88    5.14
  -5   2   2  136.14    5.23
   5  -2  -2  130.48    5.13
   5  -2  -1  150.58    5.24
  -5  -2   1  146.35    5.36
  -5   2   1  148.89    5.34
   5  -2   0  740.53   11.46
  -5   2   0  739.52   11.43
  -5  -2   0  745.76   15.39
   5  -2   1   31.49    2.50
  -5   2  -1   35.15    2.61
  -5  -2  -1   33.28    3.67
   5  -2   2  527.88    9.36
  -5   2  -2  521.80    9.31
  -5   2  -2  536.06    9.57
  -5  -2  -2  501.80   13.07
  -5   2  -3  198.67    5.70
   5  -2   3  192.82    5.76
  -5   2  -3  200.57    6.17
  -5  -2  -3  207.15    8.65
  -5   2  -4  743.58   10.93
   5  -2   4  774.72   11.28
  -5   2  -4  763.86   11.80
  -5  -2  -4  746.16   16.46
   5  -2   5  179.91    5.58
  -5   2  -5  177.38    5.41
  -5  -2  -5  185.64    8.41
  -5   2  -5  166.17    5.67
  -5   2  -6 1404.81   15.15
  -5   2  -6 1349.15   16.75
  -5  -2  -6 1424.86   23.45
  -5   2  -7   24.75    2.18
  -5  -2  -7   22.81    3.35
   5  -2   7   22.86    2.49
  -5   2  -7   21.36    2.44
  -5   2  -8  514.50    9.36
  -5  -2  -8  508.72   14.60
  -5   2  -8  483.56   10.65
   5  -2   8  501.04   10.95
  -5   2  -9   51.54    3.17
  -5   2  -9   50.06    3.78
  -5  -2  -9   50.92    5.08
   5  -2   9   47.89    3.78
  -5   2 -10  418.35    8.71
  -5   2 -10  415.43   10.81
   5  -2  10  407.22   10.83
  -5  -2 -10  406.99   13.87
  -5   2 -11   72.60    3.82
   5  -2  11   71.26    4.83
  -5   2 -11   73.22    4.84
  -5  -2 -11   57.15    5.63
  -5   2 -12    6.91    1.42
  -5  -2 -12    1.78    1.86
   5  -2  12    4.62    1.53
   5   2  12    2.84    1.74
  -5   2 -12    4.54    1.77
  -5   2 -13    9.97    1.78
  -5   2 -13   32.07    3.76
  -5  -2 -13   34.51    4.82
   5  -2  13   31.27    3.61
   5   2  13   34.56    4.74
  -5  -2 -14  117.24    8.25
   5   2  14  106.34    7.86
   5  -2  14  108.83    6.54
  -5   2 -14  100.56    6.29
   5  -2  15   23.10    3.45
  -5   2 -15   27.01    3.67
  -5  -2 -15   22.34    4.37
  -5  -2 -16   67.93    6.84
   5  -2  16   71.19    5.93
  -5   2 -16   74.45    5.87
  -5  -2 -17   31.23    4.96
  -5   2 -17   28.78    4.13
   5  -2  17   31.49    4.17
  -5   2 -18  316.32   12.59
   5  -2  18  324.98   12.94
  -5  -2 -18  330.89   15.07
  -5   2 -19  100.74    7.72
  -5  -2 -19  106.60    8.99
   5  -2  19  107.01    7.80
  -5  -2 -20  369.20   16.58
  -5   2 -20  398.75   15.09
  -5   2 -21   38.62    5.28
  -5  -2 -21   30.81    5.34
  -5   2 -22  150.72   10.00
  -5  -2 -22  147.66   11.24
  -5   2 -23    8.10    3.12
  -5  -2 -23    0.60    3.15
  -5  -2 -24   -0.21    3.28
  -5   2 -24    0.13    2.49
  -5  -2 -25    3.98    2.97
  -5   2 -25   11.90    3.79
  -5   2 -26   26.27    4.88
  -5  -2 -26   28.86    5.97
  -5   2 -27    6.59    3.39
  -5  -2 -27    1.25    2.73
  -5   2 -28    0.50    2.58
  -5  -2 -29   -4.40    2.93
   5  -3 -29    8.79    3.55
   5  -3 -28    0.77    1.90
   5  -3 -27   -0.53    2.75
   5  -3 -26   23.93    4.37
   5   3 -25    1.27    1.47
   5  -3 -25   -1.05    2.88
   5   3 -24   17.61    2.80
   5  -3 -24   20.99    4.01
   5   3 -23   49.13    4.07
   5  -3 -23   46.21    5.56
   5   3 -22   52.35    4.08
   5  -3 -22   55.36    5.96
   5  -3 -21  120.58    8.38
   5   3 -21  126.02    6.08
   5   3 -20    9.80    1.90
   5  -3 -20   12.99    3.23
  -5  -3  19   17.71    2.55
   5   3 -19   17.77    2.44
   5  -3 -19   18.91    3.63
   5  -3 -18  284.52   11.77
   5   3 -18  277.57    8.29
  -5  -3  18  291.30    8.70
  -5  -3  17   25.13    2.68
   5   3 -17   22.72    2.52
   5  -3 -17   22.18    3.82
  -5  -3  16   38.93    3.19
   5   3 -16   39.19    3.12
   5  -3 -16   38.82    4.44
  -5  -3  15  122.39    5.30
   5  -3 -15  117.52    7.10
   5   3 -15  121.17    5.21
  -5   3  15  124.84    8.27
   5   3 -14   84.36    4.27
  -5   3  14   82.86    5.93
  -5  -3  14   83.01    4.26
   5  -3 -14   87.89    6.18
  -5   3  14   82.17    6.72
  -5   3  13  228.84    9.47
   5   3 -13  220.84    6.78
  -5  -3  13  219.76    6.75
   5  -3 -13  217.44    9.18
  -5   3  13  225.18   10.41
  -5   3  12   40.40    4.16
   5   3 -12   37.94    2.93
  -5  -3  12   36.33    2.84
   5  -3 -12   44.27    4.33
  -5   3  12   41.19    4.51
   5   3 -11   40.96    3.01
  -5  -3  11   40.90    2.94
   5  -3 -11   39.78    4.17
  -5   3  11   41.20    4.36
   5  -3 -10  296.82    9.94
  -5  -3  10  272.44    7.08
   5   3 -10  266.72    7.18
   5  -3  -9   13.03    2.67
  -5  -3   9   17.00    1.97
   5   3  -9   12.20    1.97
  -5  -3   8  293.83    7.23
   5  -3  -8  297.48    9.48
   5  -3  -7   21.15    2.84
  -5  -3   7   17.66    1.98
  -5   3   7   18.21    2.61
  -5  -3   6  172.39    5.66
   5  -3  -6  191.56    7.21
  -5   3   6  164.62    6.92
   5  -3  -5  186.85    6.94
  -5  -3   5  200.99    6.12
  -5   3   5  197.99    7.05
  -5  -3   4   53.59    3.31
   5  -3  -4   55.29    3.77
  -5   3   4   55.47    3.62
  -5  -3   3   31.52    2.71
   5  -3  -3   38.50    3.18
   5  -3  -2  259.31    7.54
  -5  -3   2  272.39    7.50
  -5  -3   2  269.47    9.94
   5  -3  -1  234.07    6.94
  -5  -3   1  247.71    7.26
  -5   3   1  231.26    7.09
  -5  -3   1  238.92    9.45
   5  -3   0  151.74    5.45
  -5   3   0  151.00    5.54
  -5  -3   0  152.03    7.64
  -5   3  -1    7.80    1.55
   5  -3   1    7.09    1.80
  -5  -3  -1    5.03    2.27
   5  -3   2  231.72    6.54
  -5   3  -2  226.65    6.59
  -5   3  -2  230.90    5.54
  -5  -3  -2  229.97    9.44
  -5   3  -3  389.82    8.36
   5  -3   3  388.28    8.22
  -5   3  -3  391.09    7.06
  -5  -3  -3  372.04   12.21
   5  -3   4   16.57    2.00
  -5   3  -4   17.67    2.00
  -5  -3  -4   13.91    2.88
  -5   3  -4   15.86    1.51
   5  -3   5  693.01   10.69
  -5   3  -5  688.38   10.73
  -5   3  -5  697.20    9.64
  -5  -3  -5  693.94   17.14
  -5   3  -6  538.10    9.36
   5  -3   6  544.28    9.49
  -5  -3  -6  533.90   15.47
  -5   3  -6  537.96    8.87
  -5   3  -7    2.62    1.29
  -5  -3  -7    5.32    2.67
  -5   3  -7    4.51    1.29
  -5   3  -8 1347.27   14.68
  -5   3  -8 1405.09   15.81
  -5  -3  -8 1383.14   25.70
  -5   3  -9  312.06    7.07
   5   3   9  294.23   12.04
   5  -3   9  307.08    7.97
  -5   3  -9  308.36    7.86
  -5  -3  -9  302.56   12.42
  -5   3 -10   35.30    2.51
  -5  -3 -10   35.10    4.80
  -5   3 -10   30.48    2.92
   5   3  10   33.09    4.64
   5  -3  10   31.01    2.78
  -5   3 -11  296.13    7.16
   5  -3  11  287.26    8.55
  -5   3 -11  271.88    8.42
   5   3  11  296.91   13.02
  -5  -3 -11  284.78   12.72
  -5   3 -12   40.43    2.78
   5  -3  12   37.08    3.45
  -5  -3 -12   40.60    5.24
   5   3  12   32.64    4.70
  -5   3 -12   36.96    3.38
  -5   3 -13  162.80    5.41
  -5  -3 -13  162.72   10.10
   5  -3  13  166.18    7.28
  -5   3 -13  165.27    7.17
  -5   3 -14   18.91    2.02
  -5   3 -14   17.16    2.70
   5  -3  14   16.66    2.50
  -5  -3 -14   19.74    4.11
  -5   3 -15   16.46    2.01
  -5   3 -15   15.31    2.59
   5  -3  15   17.21    2.77
  -5  -3 -15   16.15    3.98
  -5   3 -16   47.43    3.15
   5  -3  16   44.61    4.39
  -5   3 -16   48.50    4.51
  -5  -3 -16   46.08    6.07
  -5   3 -17    5.05    1.25
  -5  -3 -17    4.96    2.74
  -5   3 -17    9.74    2.36
   5  -3  17    7.06    2.19
  -5   3 -18    0.16    0.76
  -5  -3 -18   15.55    4.43
  -5   3 -18   13.77    3.07
   5  -3  18   13.04    2.97
  -5  -3 -19   37.08    5.85
  -5   3 -19   35.03    4.33
   5  -3  19   34.89    4.52
  -5   3 -20   36.46    4.61
  -5  -3 -20   25.33    5.15
   5  -3  20   25.98    4.01
  -5  -3 -21   78.79    8.37
  -5   3 -21   77.13    6.65
  -5  -3 -22   47.97    6.88
  -5   3 -22   39.73    5.13
  -5   3 -23   -0.02    1.95
  -5  -3 -23    3.23    3.17
  -5  -3 -24   45.45    7.01
  -5  -3 -25    7.40    3.49
  -5  -3 -26   -0.16    3.23
   5  -4 -27   14.87    4.23
   5  -4 -26    7.04    3.09
   5  -4 -25   88.43    8.20
   5  -4 -24    0.90    2.39
   5  -4 -23    3.07    2.50
   5  -4 -22    5.23    3.01
   5   4 -22    7.06    1.70
   5   4 -21   48.86    3.47
   5  -4 -21   57.61    6.14
   5   4 -20   28.59    2.74
   5  -4 -20   32.76    4.83
   5  -4 -19  102.75    7.87
   5   4 -19   88.43    4.44
   5  -4 -18   -0.31    2.34
  -5  -4  18    0.39    1.01
   5   4 -18    0.47    1.13
  -5  -4  17    5.62    1.46
   5  -4 -17    6.36    2.72
   5   4 -17    6.49    1.51
  -5  -4  16    1.13    1.17
   5   4 -16   -0.23    1.16
  -5  -4  15   31.16    2.70
   5   4 -15   24.26    2.36
   5  -4 -15   24.46    4.04
  -5  -4  14   16.14    1.94
   5  -4 -14   14.08    3.03
  -5   4  14   14.40    3.49
   5  -4 -13  105.03    6.95
  -5  -4  13   96.98    4.32
  -5   4  13  105.34    7.45
   5  -4 -12   60.68    5.16
  -5  -4  12   57.39    3.36
  -5   4  12   57.85    5.39
  -5   4  11  397.44   12.63
   5  -4 -11  398.73   12.31
  -5  -4  11  381.79    8.33
  -5   4  11  378.86   12.96
  -5   4  10   11.46    2.95
  -5  -4  10    4.87    1.28
   5  -4 -10    7.93    2.69
  -5   4  10    8.73    2.93
  -5  -4   9  200.11    6.10
   5  -4  -9  211.79    8.70
  -5   4   9  197.98    8.59
   5  -4  -8   24.96    3.28
  -5   4   8   26.46    3.53
  -5  -4   8   23.26    2.26
  -5   4   7   89.84    5.63
   5  -4  -7   99.93    5.76
  -5  -4   7   92.61    4.27
   5  -4  -6    1.23    1.51
  -5  -4   6    2.40    1.17
  -5   4   6    2.11    1.35
  -5   4   6    2.44    1.74
   5  -4  -5   16.94    2.62
  -5   4   5   15.23    2.63
  -5  -4   5   18.92    2.20
  -5   4   5   16.24    2.25
   5  -4  -4   -0.42    1.59
  -5  -4   4    1.58    1.09
  -5   4   4    0.66    1.19
   5  -4  -3    4.02    1.56
  -5  -4   3    5.56    1.57
  -5   4   3    3.87    1.31
  -5  -4   3    6.78    2.38
   5  -4  -2    7.07    1.87
  -5  -4   2    3.20    2.26
  -5  -4   2    4.10    1.36
  -5   4   2    5.24    1.25
   5  -4  -1   27.77    2.73
  -5  -4   1   34.63    4.18
  -5   4   1   30.47    2.25
  -5   4   0    1.00    1.33
   5  -4   0    0.76    1.33
  -5   4   0    0.44    0.79
  -5  -4   0    1.49    2.06
   5  -4   1  203.36    6.39
  -5   4  -1  171.14    6.18
  -5  -4  -1  205.43    9.48
  -5   4  -1  195.93    4.26
   5  -4   2   13.16    1.90
  -5   4  -2   15.03    2.12
  -5   4  -2   13.56    1.07
  -5  -4  -2    5.28    2.11
  -5   4  -2   12.37    0.99
   5  -4   3    5.17    1.52
  -5   4  -3    1.51    1.28
  -5  -4  -3   -2.59    2.98
  -5   4  -4   30.37    2.69
   5  -4   4   28.02    2.43
  -5  -4  -4   28.48    4.18
   5  -4   5 1245.40   14.60
  -5   4  -5 1188.33   14.79
  -5  -4  -5 1238.20   24.41
   5   4   5 1240.09   23.74
   5  -4   6    1.59    1.40
  -5   4  -6    1.54    1.08
  -5  -4  -6    3.49    2.66
   5   4   6    1.91    2.24
  -5   4  -7  381.64    7.95
   5  -4   7  391.08    7.98
   5   4   7  406.41   14.10
  -5   4  -7  392.88    4.62
  -5  -4  -7  377.01   14.02
  -5   4  -8    7.92    1.46
  -5   4  -8    5.99    0.94
   5   4   8   -1.09    2.85
  -5  -4  -8    6.06    2.56
  -5   4  -9  150.06    4.85
   5   4   9  145.17    9.04
  -5   4  -9  152.38    4.16
  -5  -4  -9  139.92    8.97
  -5   4 -10    1.35    0.99
  -5   4 -10    0.59    0.96
  -5  -4 -10    0.20    2.35
   5   4  10    3.36    2.44
  -5   4 -11  128.87    4.47
  -5   4 -11  139.39    5.06
  -5  -4 -11  146.36    9.45
  -5   4 -12   39.82    2.47
  -5  -4 -12   41.42    5.35
   5  -4  12   41.31    3.07
  -5   4 -12   41.95    3.01
  -5   4 -13    3.28    1.05
  -5   4 -13    2.64    1.14
   5  -4  13    2.29    1.20
  -5  -4 -13    1.67    2.77
  -5   4 -14    0.49    0.85
   5  -4  14   -0.92    1.19
  -5  -4 -14   -1.65    3.03
  -5   4 -15   58.99    3.02
   5  -4  15   57.48    4.29
  -5  -4 -15   63.82    7.28
  -5   4 -16    0.12    0.76
   5  -4  16    1.52    1.54
  -5   4 -17  226.36    5.77
   5  -4  17  218.91    9.03
  -5  -4 -17  234.58   13.58
  -5  -4 -18    4.95    3.52
   5  -4  18    5.91    2.30
  -5  -4 -19    6.57    3.15
   5  -4  19    7.37    2.33
  -5  -4 -20   23.28    4.99
  -5  -4 -21   43.92    6.90
  -5  -4 -22    8.99    4.04
  -5  -4 -23   42.14    6.79
  -5  -4 -24    9.93    4.82
  -5  -4 -25   23.39    5.67
   5  -5 -25   13.02    3.89
   5  -5 -24    0.43    2.66
   5  -5 -23   44.58    6.48
   5  -5 -22    6.73    3.32
   5  -5 -21   24.94    4.62
   5  -5 -20   59.07    6.35
   5  -5 -19   42.04    5.60
   5  -5 -18   65.18    6.37
  -5  -5  17   34.50    2.52
   5  -5 -17   30.32    4.48
   5  -5 -16   33.98    4.71
  -5  -5  16   33.66    2.50
  -5  -5  15    4.58    1.25
   5  -5 -15    1.11    2.35
  -5  -5  14   40.97    2.75
   5  -5 -14   43.57    5.39
  -5   5  14   46.23    5.46
  -5  -5  13    1.49    0.91
   5  -5 -13    1.77    2.30
  -5   5  13   -0.62    1.97
   5  -5 -12   77.53    6.13
  -5  -5  12   71.47    3.67
  -5   5  12   72.86    6.21
   5  -5 -11   42.58    4.72
  -5  -5  11   47.97    3.00
  -5   5  11   49.25    5.19
  -5  -5  10   26.10    2.41
   5  -5 -10   31.43    4.16
  -5   5  10   33.69    4.13
  -5  -5   9  326.92    7.90
   5  -5  -9  336.27   11.65
  -5  -5   8   74.67    3.97
   5  -5  -8   74.49    5.57
   5  -5  -7   46.03    4.37
  -5  -5   7   45.49    3.22
   5  -5  -6   10.68    2.76
  -5   5   6   12.35    2.88
  -5  -5   6    6.94    1.77
  -5  -5   6   10.30    3.03
  -5   5   6    6.91    2.00
  -5   5   5  256.53    9.54
  -5  -5   5  234.80    7.42
   5  -5  -5  239.62    9.14
  -5   5   5  228.17    8.14
  -5  -5   5  231.21   10.15
   5  -5  -4    7.49    2.29
  -5  -5   4    8.10    1.83
  -5   5   4    8.01    2.61
  -5  -5   4    7.50    2.53
  -5   5   4    7.53    1.64
  -5   5   3   40.49    3.95
  -5  -5   3   41.41    3.45
   5  -5  -3   41.34    3.85
  -5   5   3   32.79    2.82
  -5  -5   3   43.48    4.98
   5  -5  -2  522.54   11.95
  -5   5   2  516.60    9.44
  -5  -5   2  519.96   15.33
   5  -5  -1   60.31    4.27
  -5  -5   1   54.29    5.38
  -5   5   1   57.08    2.79
   5  -5   0  238.83    7.73
  -5  -5   0  243.18   11.09
  -5   5   0  240.73    4.40
   5  -5   1  125.89    5.49
  -5  -5  -1  127.28    7.96
  -5   5  -2    0.56    1.18
   5  -5   2    1.03    1.26
  -5  -5  -2   -1.83    2.45
  -5   5  -3  182.94    6.50
   5  -5   3  192.38    6.31
  -5  -5  -3  167.18    9.40
  -5   5  -4   18.23    2.31
   5  -5   4   21.97    2.38
  -5  -5  -4   17.33    3.77
   5  -5   5   -0.08    1.15
  -5   5  -5    0.65    1.02
  -5  -5  -5    0.30    2.40
   5  -5   6   23.35    2.19
  -5   5  -6   21.22    2.17
  -5  -5  -6   21.40    4.12
   5   5   6   15.79    3.23
   5  -5   7    4.36    1.22
  -5   5  -7    4.58    1.20
   5   5   7    5.06    2.89
  -5  -5  -7    3.46    2.26
  -5   5  -8    0.83    0.87
  -5  -5  -8   -3.98    3.10
  -5   5  -9   25.49    2.11
  -5  -5  -9   19.44    3.54
  -5   5 -10   73.68    3.19
  -5  -5 -10   72.09    7.07
  -5   5 -11    1.32    0.81
  -5  -5 -11   -6.86    3.68
  -5   5 -12  111.89    3.38
  -5  -5 -12  107.39    8.84
  -5   5 -13   18.46    1.32
  -5  -5 -13   16.85    3.97
  -5   5 -14   56.18    1.92
  -5  -5 -14   59.54    7.00
   5  -5  15   33.26    2.61
  -5  -5 -15   34.03    5.81
  -5  -5 -16   73.96    8.18
  -5  -5 -17   19.50    4.47
  -5  -5 -18   25.08    5.37
  -5  -5 -19   65.72    8.12
  -5  -5 -20    8.15    4.38
  -5  -5 -21   56.40    8.17
  -5  -5 -22    5.80    3.74
  -5  -5 -23   31.18    6.66
   5  -6 -23    8.55    3.66
   5  -6 -22   23.88    5.23
   5  -6 -21   -0.37    3.17
   5  -6 -20   24.68    4.63
   5  -6 -19   44.33    5.97
   5  -6 -18    6.23    3.40
   5  -6 -17   -1.63    2.59
   5  -6 -16   35.10    5.05
   5  -6 -15    7.24    3.37
   5  -6 -14   68.00    6.43
  -5  -6  13    0.50    0.85
   5  -6 -13    2.84    2.27
  -5   6  13    4.68    3.04
   5  -6 -12   77.59    6.64
  -5  -6  12   68.22    3.44
  -5   6  12   71.78    6.53
  -5  -6  11  107.56    4.42
   5  -6 -11  119.21    7.84
  -5   6  11  110.85    7.75
  -5  -6  10  117.84    4.79
   5  -6 -10  114.63    7.57
  -5   6  10  117.56    7.61
  -5  -6   9   20.34    2.22
   5  -6  -9   13.80    3.15
  -5   6   9   15.79    3.20
   5  -6  -8  140.72    7.91
  -5  -6   8  150.51    5.82
  -5  -6   8  139.72    8.52
   5  -6  -7  171.30    8.70
  -5  -6   7  189.57    6.78
  -5  -6   7  188.21    9.79
   5  -6  -6   42.16    4.35
  -5  -6   6   42.20    3.49
  -5  -6   6   37.17    4.80
  -5   6   6   34.02    3.51
  -5  -6   5  203.77    7.35
   5  -6  -5  226.08    9.19
  -5  -6   5  200.45   10.17
  -5   6   5  215.27    7.89
  -5  -6   4   34.26    3.30
   5  -6  -4   35.03    3.97
  -5  -6   4   33.91    4.48
  -5   6   4   34.99    3.11
   5  -6  -3   34.11    3.72
  -5  -6   3   30.13    3.36
  -5   6   3   30.18    2.61
  -5  -6   3   24.36    3.87
   5  -6  -2   22.13    2.93
  -5   6   2   21.12    1.89
  -5  -6   2   15.80    3.37
   5  -6  -1   54.18    4.28
  -5   6   1   45.33    2.00
  -5  -6   1   47.15    5.22
   5  -6   0   42.22    3.60
  -5  -6   0   45.46    5.22
   5  -6   1    8.99    1.87
  -5  -6  -1   11.89    3.36
   5  -6   2  221.95    7.39
  -5  -6  -2  203.42   10.92
   5  -6   3  132.96    5.56
  -5  -6  -3  118.14    8.51
   5  -6   4   95.30    4.67
  -5  -6  -4   91.76    7.59
   5  -6   5   20.12    2.23
  -5  -6  -5    9.12    3.03
   5  -6   6   14.85    1.88
  -5  -6  -6    8.91    2.65
   5  -6   7    0.47    1.00
  -5  -6  -7   -2.34    3.34
  -5  -6  -8    0.90    2.78
  -5  -6  -9   15.04    3.51
  -5  -6 -10  146.61   10.42
  -5  -6 -11   31.49    5.15
  -5  -6 -12   -2.35    2.93
  -5  -6 -13  117.22    9.77
  -5  -6 -14   49.05    6.85
  -5  -6 -15    6.56    3.37
  -5  -6 -16   59.51    7.46
  -5  -6 -17   56.45    7.60
  -5  -6 -18   39.29    6.83
  -5  -6 -19   21.70    5.22
  -5  -6 -20   67.88    8.59
  -5  -6 -21   11.33    4.76
   5  -7 -20    1.30    2.18
   5  -7 -19    7.72    3.34
   5  -7 -18    8.56    3.13
   5  -7 -17   16.05    4.15
   5  -7 -16   11.52    3.83
   5  -7 -15   71.59    7.29
   5  -7 -14    5.56    2.92
   5  -7 -13   19.04    3.88
   5  -7 -12   24.78    4.39
  -5  -7  12   19.97    3.85
   5  -7 -11  100.80    7.82
  -5  -7  11  106.67    7.82
  -5   7  11  115.70    7.98
   5  -7 -10   94.47    7.28
  -5  -7  10   96.22    7.35
  -5   7  10   93.03    7.01
   5  -7  -9   23.05    4.01
  -5   7   9   22.10    3.53
  -5  -7   9   20.88    3.83
   5  -7  -8    2.45    2.09
  -5  -7   8    3.10    1.46
  -5  -7   8    0.37    2.15
   5  -7  -7    1.79    2.58
  -5  -7   7    0.02    1.21
  -5  -7   7   -2.34    2.49
  -5  -7   6   55.68    4.25
   5  -7  -6   59.64    5.64
  -5   7   6   36.21    3.60
  -5  -7   6   59.70    6.03
  -5  -7   5  294.99    9.46
   5  -7  -5  280.24   11.01
  -5  -7   5  287.58   12.72
  -5   7   5  291.32    9.01
   5  -7  -4    8.60    2.67
  -5  -7   4    3.90    1.70
  -5   7   4    4.89    1.61
  -5  -7   4   12.59    3.52
   5  -7  -3    3.50    2.09
  -5  -7   3    0.66    1.46
  -5   7   3    0.80    0.86
  -5  -7   3    3.29    2.59
   5  -7  -2    1.97    1.81
  -5  -7   2   -1.28    2.53
   5  -7  -1    4.07    1.77
  -5  -7   1    3.14    2.38
   5  -7   0   -0.11    1.42
  -5  -7   0    0.42    2.45
   5  -7   1   31.92    3.36
  -5  -7  -1   38.82    5.21
   5  -7   2   10.43    2.10
  -5  -7  -2   11.02    3.75
   5  -7   3   42.99    3.37
  -5  -7  -3   38.80    5.50
   5  -7   4   19.65    2.50
  -5  -7  -4   14.87    3.72
   5  -7   5   22.57    2.48
  -5  -7  -5   26.86    4.79
   5  -7   6   41.00    2.97
  -5  -7  -6   34.01    5.29
   5  -7   7    2.23    1.25
  -5  -7  -7   -3.07    3.22
  -5  -7  -8   53.25    6.63
  -5  -7  -9   65.61    7.49
  -5  -7 -10   -4.82    3.59
  -5  -7 -11  104.73    9.68
  -5  -7 -12    0.46    3.12
  -5  -7 -13   29.24    5.53
  -5  -7 -14   23.57    5.18
  -5  -7 -15   34.19    6.35
  -5  -7 -16   22.77    5.07
  -5  -7 -17   12.27    4.67
  -5  -7 -18   -0.38    3.06
  -5  -7 -19   20.16    5.13
   5  -8 -17   25.70    5.21
   5  -8 -16   10.72    3.71
   5  -8 -15   16.73    4.03
   5  -8 -14    1.08    2.81
   5  -8 -13    4.12    3.00
   5  -8 -12   -5.88    3.23
  -5  -8  12    0.60    1.95
   5  -8 -11   62.25    6.41
  -5  -8  11   58.46    6.06
   5  -8 -10   40.97    5.41
  -5  -8  10   38.82    5.10
   5  -8  -9   23.16    4.29
  -5  -8   9   35.66    5.10
   5  -8  -8   29.48    4.56
  -5  -8   8   27.62    4.50
   5  -8  -7   21.36    3.99
  -5  -8   7   14.45    3.58
   5  -8  -6    4.57    2.56
  -5  -8   6    4.44    2.61
   5  -8  -5    7.45    2.63
  -5  -8   5    5.89    2.75
   5  -8  -4   14.27    3.28
  -5  -8   4    5.49    3.11
   5  -8  -3   84.88    6.13
  -5  -8   3   89.76    7.60
   5  -8  -2    7.54    2.46
  -5  -8   2   -0.89    2.25
   5  -8  -1   17.55    2.98
  -5  -8   1   14.00    3.67
   5  -8   0    2.50    1.75
  -5  -8   0    1.57    2.81
   5  -8   1   14.50    2.40
  -5  -8  -1   13.05    3.81
   5  -8   2   14.12    2.44
  -5  -8  -2   12.89    3.60
   5  -8   3    7.55    2.01
  -5  -8  -3    5.42    2.85
   5  -8   4    2.37    1.48
  -5  -8  -4   -3.49    3.21
  -5  -8  -5   19.32    4.17
  -5  -8  -6    2.41    2.94
  -5  -8  -7   64.28    7.34
  -5  -8  -8    0.22    2.89
  -5  -8  -9    7.36    3.51
  -5  -8 -10   33.37    6.04
  -5  -8 -11   22.44    5.35
  -5  -8 -12   -4.03    3.47
  -5  -8 -13   10.90    4.45
  -5  -8 -14   13.25    4.25
  -5  -8 -15   37.64    6.58
  -5  -8 -16   12.36    4.67
  -5  -8 -17    3.57    3.63
   5  -9 -14   -4.00    3.26
   5  -9 -13    4.42    2.81
   5  -9 -12    2.65    2.77
   5  -9 -11    6.35    3.44
   5  -9 -10   14.81    3.87
   5  -9  -9    0.10    2.48
   5  -9  -8    1.28    2.19
   5  -9  -7    6.92    2.53
   5  -9  -6    1.38    2.22
   5  -9  -5    5.58    2.51
   5  -9  -4   45.33    5.01
   5  -9  -3   38.27    4.59
   5  -9  -2   24.11    3.78
  -5  -9   2   41.20    5.65
  -5  -9   1    4.66    3.23
  -5  -9   0   17.20    4.21
  -5  -9  -1    0.82    2.25
  -5  -9  -2   16.61    4.08
  -5  -9  -3   -1.02    2.60
  -5  -9  -4   -1.12    2.96
  -5  -9  -5    9.67    3.21
  -5  -9  -6    3.27    3.21
  -5  -9  -7    0.11    3.03
  -5  -9  -8    4.26    3.33
  -5  -9  -9   17.87    4.70
  -5  -9 -10    1.95    3.34
  -5  -9 -11   -3.64    3.18
  -5  -9 -12    6.72    4.08
  -5  -9 -13    0.05    3.18
  -5  -9 -14   17.82    5.07
   5 -10  -9    2.06    2.46
  -5 -10  -5    0.87    2.53
  -5 -10  -6    0.64    2.38
  -5 -10  -7   -3.91    3.00
   6   0 -32   24.44    4.39
   6   0 -31   -0.30    2.27
   6   0 -30   -2.97    2.33
   6   0 -29   -3.64    2.62
   6   0 -28   12.91    3.34
   6   0 -27    0.18    1.97
   6   0 -26   52.25    5.66
   6   0 -25    1.81    2.42
   6   0 -24  140.04    8.37
   6   0 -23   -0.50    1.93
   6   0 -22    4.50    2.22
   6   0 -21   -0.12    1.97
   6   0 -20  200.79    8.97
  -6   0  19    0.99    1.67
   6   0 -19    1.33    2.11
  -6   0  18  279.88   10.38
   6   0 -18  246.03    9.51
   6   0 -17   -4.30    2.44
  -6   0  17   -0.74    1.45
   6   0 -16   16.88    2.63
  -6   0  16   13.25    2.61
  -6   0  16   11.51    2.68
  -6   0  15    0.06    1.55
   6   0 -15   -1.67    2.13
  -6   0  15   -2.12    2.43
   6   0 -14   88.44    5.30
  -6   0  14   90.75    5.54
   6   0 -13   -0.35    1.64
  -6   0  13    0.61    1.63
   6   0 -12   18.94    2.62
  -6   0  12   16.68    2.33
   6   0 -11   -1.89    1.73
  -6   0  11   -0.54    1.54
   6   0 -10 1559.40   19.75
  -6   0  10 1602.50   20.38
  -6   0   9    2.30    1.69
   6   0  -9    1.34    2.00
   6   0  -8 4677.41   32.92
   6   0  -7    2.41    1.96
   6   0  -6  340.39    8.70
   6   0  -5    0.07    1.33
   6   0  -4  323.14    8.34
   6   0  -3    0.77    1.30
   6   0  -2  361.92    8.77
   6   0  -1    0.68    1.62
   6   0   0  106.02    4.77
   6   0   1   -0.88    1.57
  -6   0  -2   61.91    4.49
  -6   0  -3    0.45    1.89
  -6   0  -4 1298.80   20.38
  -6   0  -5   -0.52    2.07
  -6   0  -6  600.62   14.30
   6   0   6  610.23   14.18
   6   0   7   -0.89    1.71
  -6   0  -7   -1.90    2.16
   6   0   8  299.93   10.42
  -6   0  -8  273.90   10.29
  -6   0  -9   -1.05    2.14
   6   0   9   -1.74    1.92
   6   0  10    3.57    1.93
  -6   0 -10    1.14    2.22
  -6   0 -11    1.70    2.27
   6   0  11   -0.31    1.58
   6   0  12  365.99   12.95
  -6   0 -12  346.03   12.67
  -6   0 -13   -0.12    2.53
   6   0  13    4.96    2.50
   6   0  14   24.37    3.93
  -6   0 -14   29.55    4.22
   6   0  15   -1.87    2.35
  -6   0 -15   -2.26    2.28
   6   0  16  102.70    7.91
  -6   0 -16   90.38    7.43
  -6   0 -17   -5.16    2.85
  -6   0 -18    7.56    2.99
  -6   0 -19   -4.57    3.64
  -6   0 -20    7.40    3.37
  -6   0 -21   -2.76    2.82
  -6   0 -22   90.27    8.66
  -6   0 -23   -1.36    3.22
  -6   0 -24   56.27    7.15
  -6   0 -25    6.35    3.42
  -6   0 -26    3.73    2.73
  -6   0 -27    7.59    4.15
  -6   0 -28    3.30    2.91
  -6   0 -29   -3.96    3.68
   6  -1 -32    3.61    2.44
   6  -1 -31   10.47    3.66
   6  -1 -30    2.30    2.32
   6   1 -30    4.04    2.35
   6  -1 -29   19.50    4.01
   6   1 -29   18.33    3.43
   6  -1 -28    2.36    2.17
   6   1 -28   -0.32    1.90
   6   1 -27   44.47    4.90
   6  -1 -27   50.56    5.89
   6  -1 -26    3.14    2.74
   6   1 -26    3.18    2.20
   6   1 -25   57.62    5.34
   6  -1 -25   56.89    5.88
   6  -1 -24   12.79    3.22
   6   1 -24   10.92    2.78
   6  -1 -23    8.42    2.99
   6   1 -23    6.39    2.48
   6   1 -22  362.17   11.91
   6  -1 -22  382.02   13.39
   6   1 -21  106.50    6.64
  -6  -1  21  123.26    7.18
   6  -1 -21  123.78    7.78
   6   1 -20  237.21    9.36
  -6  -1  20  237.99    9.72
   6  -1 -20  226.25   10.05
   6  -1 -19    9.06    2.63
  -6  -1  19    8.79    2.32
   6   1 -19   12.35    2.70
   6  -1 -18   -4.36    2.52
   6   1 -18   -0.61    1.53
  -6  -1  18   -0.07    1.48
   6   1 -17   41.13    3.85
  -6   1  17   51.63    4.77
  -6  -1  17   44.95    4.10
   6  -1 -17   44.91    4.29
   6  -1 -16    0.23    1.92
  -6   1  16    3.49    1.72
  -6  -1  16    4.09    1.63
   6   1 -16    3.77    1.65
  -6   1  16    3.36    2.42
   6  -1 -15   39.45    3.96
  -6   1  15   35.49    3.94
  -6  -1  15   33.35    3.53
   6   1 -15   32.35    3.32
  -6   1  15   44.07    5.04
   6   1 -14  127.93    5.94
  -6   1  14  129.71    6.85
  -6  -1  14  131.63    6.27
   6  -1 -14  129.51    6.73
  -6   1  14  131.32    8.08
   6   1 -13   76.02    4.65
  -6   1  13   84.51    5.39
  -6  -1  13   70.44    4.52
   6  -1 -13   73.96    5.14
  -6   1  13   79.64    6.20
   6   1 -12    1.30    1.65
  -6   1  12    0.40    1.61
   6  -1 -12    0.54    1.80
  -6  -1  12    0.83    1.39
   6   1 -11  412.39   10.08
  -6  -1  11  417.05   10.23
   6  -1 -11  392.47   10.72
   6   1 -10  199.14    7.00
  -6  -1  10  212.99    7.26
   6  -1 -10  200.09    7.47
   6  -1  -9   80.62    4.68
   6   1  -9   87.11    4.68
  -6  -1   9   91.05    4.63
   6  -1  -8   35.42    3.32
   6   1  -8   37.34    3.19
  -6  -1   8   40.15    3.14
  -6  -1   7  219.95    6.89
   6  -1  -7  216.73    7.43
   6   1  -7  220.41    7.12
  -6  -1   6 1631.07   18.41
   6  -1  -6 1569.45   19.07
   6   1  -6 1632.53   18.87
   6  -1  -5    2.52    1.36
   6   1  -5    3.26    1.53
  -6  -1   5    1.98    1.49
   6  -1  -4  812.03   13.36
   6   1  -4  797.56   12.96
   6  -1  -3  668.73   11.88
   6   1  -3  614.13   11.43
   6   1  -2    9.11    1.77
   6  -1  -2    7.29    1.80
   6   1  -1  108.70    4.96
   6  -1  -1  112.89    4.98
   6  -1   0  162.78    5.86
   6  -1   1  311.23    7.91
  -6  -1  -1  302.82   10.03
  -6   1  -2  249.63    7.06
   6  -1   2  318.73    8.15
  -6  -1  -2  313.62   10.34
  -6   1  -2  318.73    9.17
  -6   1  -3   13.72    1.87
   6  -1   3   24.23    2.51
  -6   1  -3   20.90    2.85
  -6  -1  -3   20.33    3.14
  -6  -1  -4  171.89    7.99
  -6   1  -4  168.41    7.01
  -6   1  -5  985.10   16.88
  -6  -1  -5  968.30   19.17
  -6  -1  -6   16.63    3.21
  -6   1  -6   12.32    2.46
   6  -1   7  749.85   15.10
  -6  -1  -7  719.61   17.24
  -6   1  -7  747.87   15.15
  -6  -1  -8   35.05    4.10
  -6   1  -8   29.22    3.52
   6  -1   8   34.18    3.50
   6   1   8   35.93    4.01
   6  -1   9  234.47    9.02
  -6  -1  -9  243.10   10.44
   6   1   9  237.22   10.15
  -6   1  -9  232.03    9.27
   6  -1  10  109.77    6.37
  -6  -1 -10  103.86    7.04
  -6   1 -10   98.85    6.22
   6   1  10   99.75    6.88
  -6  -1 -11   14.28    3.32
  -6   1 -11   19.30    3.24
   6  -1  11   16.50    2.92
   6   1  11   15.56    3.09
  -6  -1 -12    3.42    2.60
   6  -1  12    7.14    2.32
   6   1  12    8.10    2.57
  -6   1 -12    5.04    2.12
  -6   1 -13  117.81    5.74
  -6   1 -13  125.73    7.49
   6  -1  13  128.95    7.65
   6   1  13  119.42    8.06
  -6  -1 -13  117.75    8.32
  -6  -1 -14   71.99    6.53
  -6   1 -14   79.26    6.28
   6  -1  14   75.15    6.04
   6   1  14   76.61    6.78
  -6  -1 -15  158.37    9.95
  -6   1 -15  156.13    8.78
   6  -1  15  152.55    8.79
  -6   1 -16   45.33    5.15
   6  -1  16   45.53    5.07
  -6  -1 -16   42.62    5.48
  -6  -1 -17    1.01    2.55
  -6   1 -17    3.04    2.47
   6  -1  17    5.86    2.42
  -6  -1 -18  160.09   10.41
  -6   1 -18  145.62    9.32
  -6   1 -19    0.07    2.29
  -6  -1 -19    1.45    3.00
  -6  -1 -20  224.61   12.97
  -6   1 -20  238.32   12.36
  -6   1 -21   26.57    4.78
  -6  -1 -21   31.61    5.49
  -6   1 -22   21.63    4.47
  -6  -1 -22   30.86    5.46
  -6  -1 -23   30.08    5.32
  -6   1 -23   28.96    5.05
  -6  -1 -24    6.19    3.55
  -6   1 -24    8.34    3.42
  -6  -1 -25    8.95    4.18
  -6   1 -25   19.02    4.68
  -6   1 -26   -1.28    3.06
  -6  -1 -26    3.10    2.77
  -6   1 -27    4.12    3.13
  -6  -1 -27    1.94    3.22
  -6   1 -28   -5.34    3.17
  -6  -1 -28    0.79    3.17
  -6   1 -29   26.71    5.84
  -6  -1 -30   11.55    3.72
   6  -2 -30    3.36    2.64
   6  -2 -29   15.64    4.04
   6  -2 -28    3.09    2.35
   6   2 -28    9.94    2.55
   6  -2 -27    0.72    2.53
   6   2 -27    0.95    1.78
   6  -2 -26    1.16    2.43
   6   2 -26    1.01    1.65
   6  -2 -25   52.74    5.77
   6   2 -25   66.03    5.42
   6  -2 -24    4.50    2.83
   6   2 -24   10.32    2.57
   6   2 -23  195.62    8.67
   6  -2 -23  215.71   11.05
   6  -2 -22    4.65    2.87
   6   2 -22    5.68    2.28
   6   2 -21   76.28    5.31
  -6  -2  21   77.78    5.53
   6  -2 -21   71.56    6.27
   6  -2 -20   38.20    4.71
  -6  -2  20   31.62    3.51
   6   2 -20   34.80    3.76
   6   2 -19   13.81    2.46
   6  -2 -19   16.77    3.49
  -6  -2  19   18.63    2.80
   6   2 -18    4.19    1.62
   6  -2 -18    2.41    1.90
  -6  -2  18    3.46    1.51
   6  -2 -17   14.73    2.94
   6   2 -17   13.57    2.30
  -6  -2  17   11.90    2.27
   6  -2 -16    3.36    2.54
   6   2 -16    0.77    1.65
  -6  -2  16   -1.26    1.47
  -6  -2  15  271.31    8.76
   6   2 -15  280.86    8.85
   6  -2 -15  271.83   10.39
  -6   2  15  270.23   10.50
  -6   2  15  275.11   12.23
   6  -2 -14   15.65    2.93
  -6  -2  14   18.62    2.52
   6   2 -14   21.62    2.80
  -6   2  14   20.47    3.18
  -6   2  14   20.34    3.76
  -6  -2  13  776.41   14.02
   6   2 -13  764.87   13.91
   6  -2 -13  748.07   16.20
  -6   2  13  798.15   17.18
  -6   2  13  768.91   19.17
  -6  -2  12    5.28    1.58
   6  -2 -12    5.61    2.49
  -6   2  12    5.84    2.30
   6   2 -12    5.17    1.73
  -6   2  12    7.89    2.97
   6   2 -11    6.93    1.79
  -6  -2  11    8.69    1.89
   6  -2 -11   10.69    2.26
  -6   2  11    7.26    2.33
   6   2 -10  130.72    5.64
   6  -2 -10  141.21    6.74
  -6  -2  10  130.69    5.46
  -6   2  10  130.95    7.27
   6   2  -9  140.98    5.83
   6  -2  -9  134.08    6.36
  -6  -2   9  135.74    5.54
  -6  -2   8  231.56    7.07
   6   2  -8  223.55    7.19
   6  -2  -8  229.39    8.09
   6  -2  -7   15.22    2.43
   6   2  -7   17.48    2.48
  -6  -2   7   16.88    2.14
   6  -2  -6  182.10    6.96
  -6  -2   6  188.54    6.32
   6   2  -6  195.11    6.73
   6  -2  -5  295.68    8.59
   6   2  -5  278.33    7.99
  -6  -2   5  300.87    8.00
  -6  -2   4    0.09    1.14
   6  -2  -4    2.99    1.59
   6   2  -4   -0.49    1.74
   6  -2  -3   77.76    4.37
  -6  -2   3   80.18    4.21
   6  -2  -2   -0.61    1.56
  -6   2   2    0.79    1.03
  -6  -2   2   -0.02    1.27
  -6   2   1    3.13    1.47
   6  -2  -1  270.80    7.78
  -6   2   0   -1.15    1.18
   6  -2   0    4.32    1.76
  -6  -2   0    1.65    1.83
   6  -2   1 1110.02   15.25
  -6  -2  -1 1143.57   20.77
  -6   2  -2   79.32    4.05
   6  -2   2   95.20    4.51
  -6   2  -2   83.83    4.47
  -6  -2  -2   97.15    6.32
  -6   2  -3  451.35    9.37
   6  -2   3  477.27    9.80
  -6  -2  -3  477.82   13.88
  -6   2  -3  470.31   10.34
  -6   2  -4   59.33    3.54
   6  -2   4   65.35    3.86
  -6  -2  -4   53.67    4.96
  -6   2  -4   53.47    3.73
  -6   2  -5  676.12   11.58
   6  -2   5  669.14   11.77
  -6  -2  -5  650.00   16.66
  -6   2  -5  668.69   12.69
  -6   2  -6    0.08    1.14
  -6  -2  -6   -0.06    2.03
  -6   2  -6    1.78    1.38
  -6   2  -7   -0.38    1.08
  -6   2  -7    3.29    1.43
  -6  -2  -7    2.12    2.25
  -6   2  -8    1.95    1.24
  -6  -2  -8   11.68    2.99
  -6   2  -8   15.20    2.39
  -6   2  -9    0.03    1.01
  -6  -2  -9    3.73    2.12
  -6   2  -9    3.64    1.54
   6  -2   9    4.86    1.64
  -6   2 -10   -0.82    1.01
   6   2  10    4.07    2.45
  -6  -2 -10    2.33    2.13
   6  -2  10    0.59    1.50
  -6   2 -10   -0.46    1.44
  -6   2 -11  140.00    6.98
   6  -2  11  147.73    7.18
   6   2  11  142.20    8.77
  -6  -2 -11  140.01    8.81
  -6  -2 -12    1.90    2.41
   6  -2  12    1.58    1.67
   6   2  12    6.50    2.32
  -6   2 -12    4.18    1.80
   6  -2  13  246.67    9.88
  -6   2 -13  237.84    9.72
  -6  -2 -13  236.77   11.84
  -6  -2 -14  263.69   12.81
   6  -2  14  260.00   10.46
  -6   2 -14  255.74   10.34
  -6  -2 -15  169.98   10.56
  -6   2 -15  171.23    8.71
   6  -2  15  149.88    8.30
  -6   2 -16    6.29    1.95
  -6   2 -16    4.97    2.41
   6  -2  16    2.30    2.06
  -6  -2 -16    4.33    2.97
  -6   2 -17  697.39   13.98
  -6  -2 -17  706.60   22.08
   6  -2  17  698.33   18.76
  -6   2 -17  698.36   18.62
  -6   2 -18    6.18    1.82
  -6   2 -18    7.33    2.78
  -6  -2 -18    3.72    3.02
   6  -2  18    9.50    2.77
  -6   2 -19  259.44    8.91
   6  -2  19  269.13   12.42
  -6  -2 -19  268.78   14.32
  -6   2 -19  272.14   12.34
  -6   2 -20   60.86    4.57
  -6   2 -20   62.14    6.25
  -6  -2 -20   72.05    8.00
  -6   2 -21  130.30    6.66
  -6   2 -21  124.86    9.03
  -6  -2 -21  128.40   10.44
  -6  -2 -22   -1.45    3.48
  -6   2 -22    0.80    2.73
  -6   2 -23   34.07    5.45
  -6  -2 -23   31.89    5.69
  -6   2 -24    9.19    4.01
  -6  -2 -24   11.12    4.20
  -6  -2 -25   13.01    4.52
  -6   2 -25   12.39    3.80
  -6  -2 -26    2.08    3.02
  -6   2 -26    7.12    3.49
  -6   2 -27    9.05    3.95
  -6  -2 -27   11.74    4.17
  -6   2 -28   -3.57    3.36
  -6   2 -29   16.77    4.36
   6  -3 -29    2.78    2.60
   6  -3 -28    4.65    3.04
   6  -3 -27   15.12    3.94
   6  -3 -26    0.23    2.06
   6  -3 -25   55.42    6.21
   6   3 -25   52.92    4.64
   6  -3 -24   12.83    3.61
   6   3 -24   16.20    2.71
   6  -3 -23    0.31    2.07
   6   3 -23    4.37    1.88
   6  -3 -22   77.00    6.90
   6   3 -22   77.13    5.15
   6  -3 -21    2.77    2.24
  -6  -3  21    0.37    1.26
   6   3 -21    0.19    1.46
   6  -3 -20   21.21    3.81
  -6  -3  20   22.34    2.89
   6   3 -20   21.49    2.81
   6  -3 -19    3.06    2.09
  -6  -3  19   -1.49    1.54
   6   3 -19    0.66    1.58
   6  -3 -18   11.26    3.24
  -6  -3  18    7.03    1.92
   6   3 -18    9.64    1.95
   6  -3 -17   47.44    5.22
  -6  -3  17   52.15    4.05
   6   3 -17   55.58    3.99
   6  -3 -16    7.43    2.61
   6   3 -16    2.77    1.60
  -6  -3  16    3.36    1.58
   6  -3 -15    5.07    2.60
   6   3 -15    2.28    1.47
  -6  -3  15    1.91    1.48
  -6   3  15    2.38    2.42
   6   3 -14  208.99    7.35
  -6  -3  14  205.75    7.17
   6  -3 -14  202.72    9.28
  -6   3  14  211.83   10.64
  -6   3  13  514.85   14.54
   6   3 -13  468.54   10.73
  -6  -3  13  488.03   10.78
   6  -3 -13  503.68   14.01
  -6   3  13  495.10   15.42
   6  -3 -12   20.01    3.55
  -6  -3  12   15.09    2.11
  -6   3  12   14.83    2.98
   6   3 -12   16.04    2.31
  -6   3  12   17.32    3.20
  -6   3  11  405.69   12.44
   6  -3 -11  444.40   12.65
   6   3 -11  406.80    9.94
  -6  -3  11  418.18    9.72
  -6   3  11  432.46   13.78
   6  -3 -10    3.11    2.37
  -6  -3  10    3.42    1.44
  -6   3  10    3.48    2.21
   6   3 -10    2.85    1.52
  -6   3  10    4.93    2.39
  -6  -3   9  200.97    6.63
  -6   3   9  201.97    8.48
   6  -3  -9  185.22    7.97
   6   3  -9  193.73    6.74
  -6  -3   8  361.09    8.84
  -6   3   8  403.37   11.59
   6  -3  -8  392.66   11.09
  -6   3   7  237.25    8.78
  -6  -3   7  226.38    7.02
   6  -3  -7  228.71    8.36
  -6   3   6  270.70    9.16
  -6  -3   6  269.08    7.65
   6  -3  -6  263.83    8.74
  -6  -3   5   76.55    4.25
  -6   3   5   68.40    4.62
   6  -3  -5   83.36    4.97
   6  -3  -4  108.43    5.47
  -6  -3   4  107.24    4.99
   6  -3  -3    0.20    1.50
  -6  -3   3    0.23    1.29
  -6  -3   2   22.49    2.67
   6  -3  -2   21.25    2.52
  -6  -3   2   19.90    3.31
   6  -3  -1  275.17    7.97
  -6  -3   1  285.03    8.40
  -6  -3   1  277.50   10.73
  -6  -3   0  251.77    8.06
   6  -3   0  238.45    7.42
  -6  -3   0  254.44   10.46
   6  -3   1   18.90    2.42
  -6  -3  -1   16.52    3.22
  -6  -3  -1   20.54    2.61
   6  -3   2   85.87    4.37
  -6  -3  -2   90.16    6.40
  -6   3  -2   90.17    4.12
   6  -3   3  871.00   13.38
  -6   3  -3  865.81   12.64
  -6  -3  -3  852.66   19.64
   6  -3   4  337.84    8.41
  -6   3  -4  340.21    8.35
  -6   3  -4  341.72    7.92
  -6  -3  -4  334.01   12.47
  -6   3  -5  353.67    8.44
   6  -3   5  360.42    8.57
  -6   3  -5  342.69    8.07
  -6  -3  -5  359.82   13.20
  -6   3  -6   50.77    3.32
   6  -3   6   43.91    3.25
  -6   3  -6   45.95    3.13
  -6  -3  -6   47.13    5.12
  -6   3  -7    9.92    1.69
  -6  -3  -7    8.99    2.64
  -6   3  -7    5.88    1.37
   6   3   7    4.80    2.17
  -6   3  -8   10.19    1.72
  -6  -3  -8    6.12    2.82
   6   3   8    6.04    2.47
  -6   3  -8   10.93    1.85
  -6   3  -9  234.23    6.82
  -6   3  -9  221.71    7.39
   6   3   9  235.79   11.12
  -6  -3  -9  228.94   11.28
  -6   3 -10  317.14    8.09
   6   3  10  320.14   13.30
  -6   3 -10  312.82    9.00
  -6  -3 -10  310.93   13.43
  -6   3 -11   28.32    2.60
  -6   3 -11   22.92    2.70
  -6  -3 -11   20.67    3.95
   6  -3  11   26.61    2.91
   6  -3  12  181.98    7.65
  -6   3 -12  179.48    7.38
  -6  -3 -12  191.19   10.96
   6  -3  13   67.35    4.92
  -6   3 -13   67.32    4.88
  -6  -3 -13   71.76    7.16
   6  -3  14   18.03    2.84
  -6  -3 -14   20.00    4.02
  -6   3 -14   17.44    2.72
  -6  -3 -15  168.07   10.97
   6  -3  15  148.82    7.73
  -6   3 -15  146.19    7.61
  -6   3 -16   31.19    3.89
   6  -3  16   28.85    3.67
  -6  -3 -16   30.97    5.55
  -6   3 -17   45.64    4.83
   6  -3  17   45.99    4.87
  -6  -3 -17   41.76    6.17
  -6  -3 -18   61.52    7.29
   6  -3  18   50.30    5.23
  -6   3 -18   56.33    5.54
  -6   3 -19   24.63    3.87
  -6  -3 -19   25.82    5.22
   6  -3  19   24.23    3.83
  -6  -3 -20   96.31    9.20
  -6   3 -20   89.30    7.11
  -6  -3 -21    0.75    3.37
  -6   3 -21    1.59    2.20
  -6  -3 -22   19.23    5.04
  -6   3 -22   13.53    3.35
  -6   3 -23    5.21    2.88
  -6  -3 -23   -1.26    3.33
  -6  -3 -24   12.69    4.29
  -6   3 -24   14.27    3.61
  -6   3 -25    5.56    2.63
  -6  -3 -25    4.39    3.81
   6  -4 -27    2.32    2.42
   6  -4 -26   21.51    4.57
   6  -4 -25   20.67    4.61
   6  -4 -24   33.91    5.28
   6  -4 -23   -0.83    2.07
   6  -4 -22   -1.24    2.50
   6   4 -22    1.94    1.31
   6   4 -21    0.89    1.29
   6  -4 -21   -1.28    2.46
  -6  -4  20   47.89    3.74
   6   4 -20   39.49    3.44
   6  -4 -20   48.76    5.64
   6  -4 -19   56.70    6.06
   6   4 -19   48.90    3.72
  -6  -4  19   53.50    4.00
  -6  -4  18   70.72    4.41
   6  -4 -18   67.29    6.42
   6   4 -18   64.30    4.21
   6   4 -17   57.25    4.00
   6  -4 -17   69.55    6.17
  -6  -4  17   65.70    4.21
   6  -4 -16   10.67    3.17
  -6  -4  16    8.81    1.74
   6   4 -16    9.63    1.95
   6  -4 -15    2.22    2.36
  -6  -4  15    6.60    1.71
   6   4 -15    5.86    1.60
   6  -4 -14   10.40    2.87
  -6  -4  14   11.53    1.93
  -6   4  14   12.27    3.32
   6  -4 -13   16.98    3.34
  -6  -4  13   14.64    2.11
  -6   4  13   10.61    2.91
   6  -4 -12   21.70    3.60
  -6  -4  12   28.20    2.70
  -6   4  12   32.85    4.37
   6  -4 -11   69.19    5.67
  -6  -4  11   69.34    3.99
  -6   4  11   66.44    5.72
  -6  -4  10  335.30    8.66
  -6   4  10  332.59   11.63
   6  -4 -10  349.38   11.79
  -6   4  10  326.70   11.88
   6  -4  -9   28.82    3.87
  -6  -4   9   29.78    2.85
  -6   4   9   32.03    4.14
  -6   4   8  189.13    8.49
  -6  -4   8  179.33    6.40
   6  -4  -8  193.55    8.41
  -6   4   7  113.17    6.46
  -6  -4   7   99.66    4.97
   6  -4  -7  106.08    6.20
   6  -4  -6   18.40    3.12
  -6   4   6   25.65    3.48
  -6  -4   6   26.42    2.65
  -6   4   6   14.02    2.48
   6  -4  -5    0.53    1.94
  -6  -4   5    4.03    1.57
  -6   4   5    2.09    2.04
  -6   4   5    2.88    1.55
  -6  -4   4   85.03    4.72
  -6   4   4   88.97    5.38
   6  -4  -4   79.64    5.01
  -6   4   4   93.57    4.98
   6  -4  -3    2.92    1.89
  -6  -4   3    1.99    1.35
  -6   4   3    2.07    1.89
  -6   4   3    1.62    1.16
  -6  -4   3    0.11    2.01
   6  -4  -2  260.49    8.44
  -6  -4   2  274.07    8.58
  -6  -4   2  270.16   11.20
  -6   4   2  259.86    7.49
  -6  -4   1    0.80    1.25
   6  -4  -1   -2.19    1.77
  -6  -4   1    0.21    2.28
  -6   4   1    0.47    0.93
   6  -4   0    2.37    1.47
  -6   4   0    3.42    1.11
  -6  -4   0    5.28    2.60
   6  -4   1  249.59    7.65
  -6  -4  -1  244.91   10.91
   6  -4   2   50.39    3.60
  -6   4  -2   55.14    2.70
  -6  -4  -2   51.59    5.14
   6  -4   3   79.59    4.32
  -6  -4  -3   76.65    6.51
  -6   4  -3   81.07    3.06
   6  -4   4  206.77    6.74
  -6  -4  -4  206.57   10.47
  -6   4  -4  219.13    4.76
   6  -4   5  279.69    7.79
  -6   4  -5  260.94    7.56
  -6  -4  -5  269.27   12.01
  -6   4  -5  271.50    5.18
  -6   4  -6  727.24   12.40
   6  -4   6  715.43   12.19
  -6   4  -6  727.58    8.64
  -6  -4  -6  738.77   20.10
   6   4   6  705.63   19.18
   6  -4   7  119.78    5.04
  -6   4  -7  118.58    5.01
   6   4   7  122.65    8.31
  -6   4  -7  121.31    3.72
  -6  -4  -7  112.81    8.18
  -6   4  -8  192.06    6.24
  -6   4  -8  184.18    5.05
   6   4   8  184.93   10.42
  -6  -4  -8  168.80   10.19
  -6   4  -9  128.52    5.06
  -6  -4  -9  122.50    8.77
  -6   4  -9  123.16    4.45
  -6   4 -10   51.52    3.25
  -6   4 -10   44.95    2.98
  -6  -4 -10   54.53    6.25
  -6   4 -11   73.45    3.87
  -6   4 -11   76.53    4.03
  -6  -4 -11   76.92    7.26
  -6   4 -12   52.39    3.23
  -6   4 -12   49.17    3.49
  -6  -4 -12   48.30    6.05
  -6   4 -13    3.25    1.18
  -6   4 -13    2.60    1.35
  -6  -4 -13   -0.91    2.94
  -6   4 -14  128.75    4.95
  -6  -4 -14  144.95   10.55
   6  -4  14  124.65    6.15
  -6   4 -14  121.40    6.01
  -6   4 -15  209.66    6.29
  -6  -4 -15  201.11   12.69
  -6   4 -15  207.31    8.13
   6  -4  15  200.40    8.13
  -6   4 -16  176.54    5.80
  -6  -4 -16  160.87   11.41
   6  -4  16  165.50    7.65
  -6   4 -16  180.70    7.99
   6  -4  17   22.21    3.29
  -6   4 -17   24.90    3.35
  -6  -4 -17   22.54    4.79
  -6   4 -18   78.98    5.74
  -6  -4 -18   83.67    8.71
  -6  -4 -19   -0.70    2.96
  -6  -4 -20   20.02    5.28
  -6  -4 -21    0.95    3.77
  -6  -4 -22  103.37   10.49
  -6  -4 -23    6.12    3.85
  -6  -4 -24   19.00    5.20
   6  -5 -25   11.33    3.79
   6  -5 -24    0.03    2.64
   6  -5 -23   13.94    3.97
   6  -5 -22   22.90    4.69
   6  -5 -21   25.37    4.51
   6  -5 -20   72.80    7.09
   6  -5 -19   90.59    7.76
   6  -5 -18    8.57    3.34
  -6  -5  17   52.04    3.53
   6  -5 -17   56.44    6.08
  -6  -5  16   16.48    2.15
   6  -5 -16   22.33    4.17
   6  -5 -15    2.73    2.27
  -6  -5  15    3.92    1.35
  -6  -5  14   13.56    1.93
   6  -5 -14   16.60    3.74
   6  -5 -13    2.50    2.12
  -6  -5  13    1.59    1.17
  -6   5  13    2.18    2.15
   6  -5 -12    4.80    2.40
  -6  -5  12    5.66    1.64
  -6   5  12    3.63    2.32
   6  -5 -11    5.67    2.73
  -6  -5  11    4.35    1.35
  -6   5  11    2.58    2.36
   6  -5 -10   -0.09    2.20
  -6  -5  10    1.52    1.25
  -6   5  10   -0.42    1.86
  -6  -5   9  238.29    7.51
   6  -5  -9  241.91   10.15
  -6   5   9  216.26    9.64
   6  -5  -8   13.93    3.06
  -6   5   8   27.46    3.88
  -6  -5   8   16.96    2.29
  -6   5   7    3.65    2.33
   6  -5  -7    3.33    2.03
  -6  -5   7    3.39    1.57
  -6  -5   6  213.35    7.47
  -6   5   6  201.48    8.91
   6  -5  -6  204.81    8.77
  -6  -5   6  196.29   10.07
   6  -5  -5   19.97    3.20
  -6   5   5   18.07    3.17
  -6  -5   5   16.92    2.40
  -6   5   5   19.99    2.73
  -6  -5   5   20.66    4.07
  -6   5   4   31.40    3.90
  -6  -5   4   39.83    3.50
   6  -5  -4   31.61    3.64
  -6  -5   4   34.33    4.65
  -6   5   4   32.52    3.19
  -6   5   3  252.28    9.32
  -6  -5   3  269.62    8.92
   6  -5  -3  270.40    9.18
  -6   5   3  258.84    7.78
  -6  -5   3  265.00   11.96
   6  -5  -2   -0.38    1.75
  -6   5   2    0.59    1.63
  -6  -5   2    1.82    1.57
  -6  -5   2   -0.99    2.46
  -6   5   2    0.77    0.98
   6  -5  -1   48.44    3.89
  -6   5   1   48.22    4.25
  -6  -5   1   52.31    4.17
  -6  -5   1   59.51    6.00
  -6   5   1   51.72    2.93
   6  -5   0   29.02    3.05
  -6   5   0   29.56    1.94
  -6  -5   0   28.29    4.31
   6  -5   1   86.46    4.93
  -6   5  -1   94.31    2.56
  -6  -5  -1   89.84    7.20
  -6   5  -1   85.48    2.41
   6  -5   2   62.02    4.17
  -6  -5  -2   61.98    6.16
   6  -5   3   41.89    3.38
  -6  -5  -3   40.20    5.11
   6  -5   4  111.58    5.18
  -6  -5  -4  108.27    8.15
   6  -5   5  100.87    4.78
  -6  -5  -5   88.24    7.50
  -6   5  -6   87.81    4.57
   6  -5   6   96.01    4.66
  -6  -5  -6   86.13    7.58
   6  -5   7   96.51    4.56
  -6   5  -7   93.39    4.57
  -6  -5  -7   87.45    7.82
  -6   5  -8    3.42    1.35
  -6  -5  -8    1.37    2.39
  -6   5  -9   84.43    4.18
  -6  -5  -9   90.70    8.13
  -6   5 -10    4.74    1.28
  -6  -5 -10    3.47    2.94
  -6   5 -11   62.11    3.37
  -6  -5 -11   62.76    7.08
  -6   5 -12  155.37    5.06
  -6  -5 -12  153.92   10.89
  -6   5 -13   18.49    1.89
  -6  -5 -13   17.69    4.01
  -6  -5 -14   26.77    5.19
  -6  -5 -15   20.09    4.60
  -6  -5 -16   26.79    5.50
  -6  -5 -17   77.66    8.55
  -6  -5 -18   43.43    6.96
  -6  -5 -19   15.48    5.08
  -6  -5 -20  108.34   10.67
  -6  -5 -21   58.59    8.14
  -6  -5 -22   40.99    7.03
   6  -6 -22    5.12    2.81
   6  -6 -21   31.41    5.41
   6  -6 -20    3.06    2.58
   6  -6 -19   -1.78    3.05
   6  -6 -18    1.25    2.76
   6  -6 -17   19.84    4.45
   6  -6 -16   27.61    4.52
   6  -6 -15   70.22    6.66
   6  -6 -14    2.27    2.68
   6  -6 -13   49.28    5.41
  -6  -6  13   48.90    3.33
   6  -6 -12    2.92    2.35
  -6  -6  12    3.51    1.31
  -6   6  12   -0.85    2.01
  -6  -6  11   50.48    3.51
   6  -6 -11   55.89    5.63
  -6   6  11   46.46    5.18
  -6  -6  10   49.99    3.52
   6  -6 -10   56.20    5.70
  -6   6  10   47.50    4.97
   6  -6  -9    3.55    2.59
  -6  -6   9    1.71    1.36
  -6  -6   9    0.81    2.31
  -6   6   9    3.13    2.10
   6  -6  -8    6.03    2.68
  -6  -6   8    4.61    1.79
  -6  -6   8    5.26    3.05
   6  -6  -7  193.66    9.20
  -6  -6   7  200.01    7.44
  -6  -6   7  188.41   10.42
  -6  -6   6   46.62    3.81
   6  -6  -6   50.93    5.03
  -6  -6   6   48.31    5.50
  -6  -6   5   25.75    3.07
   6  -6  -5   25.41    3.57
  -6  -6   5   24.93    4.03
  -6   6   5   30.51    3.24
   6  -6  -4    3.28    1.91
  -6  -6   4    1.80    1.52
  -6   6   4    2.19    1.13
  -6  -6   4    1.44    2.59
  -6  -6   3   42.83    3.94
  -6   6   3   39.08    4.15
   6  -6  -3   39.07    3.97
  -6  -6   3   41.50    5.25
  -6   6   3   39.27    2.94
   6  -6  -2   47.64    4.23
  -6   6   2   48.38    4.40
  -6  -6   2   53.96    4.41
  -6  -6   2   54.47    5.89
  -6   6   2   55.67    3.01
  -6   6   1    0.81    1.89
   6  -6  -1   -3.58    1.98
  -6  -6   1    2.12    2.91
  -6   6   1    0.72    0.59
   6  -6   0   83.54    5.13
  -6   6   0   87.03    5.51
  -6  -6   0   82.38    7.55
   6  -6   1  185.06    7.26
  -6   6  -1  184.00    7.79
  -6  -6  -1  177.31   10.56
   6  -6   2   26.58    3.05
  -6  -6  -2   31.62    5.19
   6  -6   3  210.61    7.49
  -6  -6  -3  179.59   10.84
   6  -6   4   -0.70    1.27
  -6  -6  -4    1.11    2.77
   6  -6   5   43.87    3.35
  -6  -6  -5   42.92    5.52
  -6   6  -6    2.44    1.12
   6  -6   6    5.03    1.50
  -6  -6  -6   -1.33    3.25
   6  -6   7    1.51    1.28
  -6   6  -7    1.57    1.26
  -6   6  -8   34.90    2.79
  -6  -6  -8   32.17    5.17
  -6   6  -9   54.96    3.23
  -6  -6  -9   49.10    6.50
  -6  -6 -10   52.09    6.81
  -6  -6 -11    5.86    3.26
  -6  -6 -12   10.94    4.01
  -6  -6 -13   27.20    5.15
  -6  -6 -14   -1.82    3.32
  -6  -6 -15    1.84    2.67
  -6  -6 -16    6.60    3.59
  -6  -6 -17   42.13    6.99
  -6  -6 -18   -0.82    2.61
  -6  -6 -19   39.18    6.79
  -6  -6 -20    3.94    3.64
   6  -7 -20    6.16    2.77
   6  -7 -19   -0.87    2.53
   6  -7 -18    0.88    2.43
   6  -7 -17    1.18    2.49
   6  -7 -16   43.46    5.96
   6  -7 -15    1.16    2.68
   6  -7 -14   63.37    6.65
   6  -7 -13    6.57    3.23
   6  -7 -12   56.54    6.21
  -6  -7  12   49.24    5.79
   6  -7 -11  135.79    8.91
  -6  -7  11  139.00    9.34
   6  -7 -10   12.76    3.28
  -6  -7  10    9.54    3.45
   6  -7  -9   11.56    3.02
  -6  -7   9    5.37    2.77
   6  -7  -8    5.46    2.59
  -6  -7   8    4.96    1.72
  -6  -7   8    0.62    2.58
   6  -7  -7  111.70    7.64
  -6  -7   7  101.28    5.65
  -6  -7   7   99.14    8.00
  -6  -7   6  199.34    8.02
   6  -7  -6  193.24    9.61
  -6  -7   6  196.93   10.98
  -6  -7   5    7.63    2.04
   6  -7  -5    9.34    3.01
  -6  -7   5    1.13    2.70
   6  -7  -4   -0.93    1.85
  -6  -7   4    1.99    1.51
  -6  -7   4   -0.91    2.66
   6  -7  -3   10.13    2.58
  -6  -7   3   10.74    2.39
  -6  -7   2   15.55    2.88
   6  -7  -2   15.77    2.76
  -6  -7   2   18.95    4.11
   6  -7  -1   -3.00    1.98
  -6  -7   1   -3.07    2.82
   6  -7   0    8.43    2.23
  -6  -7   0    5.13    2.98
   6  -7   1    1.12    1.71
  -6  -7  -1   -1.21    2.63
   6  -7   2   68.57    4.75
  -6  -7  -2   70.95    7.32
   6  -7   3    7.48    2.02
  -6  -7  -3    2.79    3.05
   6  -7   4    8.77    2.01
  -6  -7  -4    6.52    2.97
   6  -7   5   11.77    1.98
  -6  -7  -5   13.12    4.01
   6  -7   6    8.07    1.73
  -6  -7  -6    3.09    2.82
   6  -7   7   26.01    2.46
  -6  -7  -7   19.56    4.72
  -6  -7  -8   26.91    5.34
  -6  -7  -9   -3.21    3.77
  -6  -7 -10   39.71    6.22
  -6  -7 -11    3.20    3.39
  -6  -7 -12   83.58    8.87
  -6  -7 -13   32.35    6.09
  -6  -7 -14   11.44    4.43
  -6  -7 -15   40.42    6.72
  -6  -7 -16    2.40    3.61
  -6  -7 -17   -5.72    3.96
  -6  -7 -18   -0.13    2.74
   6  -8 -17   12.59    4.30
   6  -8 -16   32.73    5.50
   6  -8 -15    4.04    3.17
   6  -8 -14   18.39    4.35
   6  -8 -13    5.19    2.82
  -6  -8  13    1.54    2.58
   6  -8 -12   13.16    3.84
  -6  -8  12   16.72    3.87
   6  -8 -11   29.97    4.81
  -6  -8  11   36.57    5.34
   6  -8 -10   64.38    6.62
  -6  -8  10   60.40    6.75
   6  -8  -9    2.42    2.58
  -6  -8   9    0.02    2.42
   6  -8  -8   -0.21    2.33
  -6  -8   8    1.56    2.30
   6  -8  -7   35.85    4.66
  -6  -8   7   36.43    5.22
   6  -8  -6    7.21    2.66
  -6  -8   6    6.51    2.86
   6  -8  -5   17.91    3.61
  -6  -8   5   17.42    4.15
   6  -8  -4   54.67    5.45
  -6  -8   4   50.34    6.25
   6  -8  -3    2.44    2.10
  -6  -8   3   -0.90    2.51
   6  -8  -2   42.36    4.49
  -6  -8   2   36.91    5.58
   6  -8  -1    9.47    2.62
  -6  -8   1    2.69    2.82
   6  -8   0   20.47    3.05
  -6  -8   0   11.12    3.71
   6  -8   1    8.86    2.31
  -6  -8  -1    3.49    2.45
   6  -8   2    4.88    1.87
  -6  -8  -2    2.92    3.03
   6  -8   3    6.12    2.01
  -6  -8  -3    3.23    3.17
  -6  -8  -4    4.58    3.35
  -6  -8  -5   -4.93    3.38
  -6  -8  -6   10.45    3.17
  -6  -8  -7    3.81    3.48
  -6  -8  -8   21.59    5.39
  -6  -8  -9   67.25    8.00
  -6  -8 -10    1.54    3.13
  -6  -8 -11    6.72    4.06
  -6  -8 -12   -2.74    4.00
  -6  -8 -13    7.29    3.56
  -6  -8 -14   67.59    8.83
  -6  -8 -15   33.99    6.73
  -6  -8 -16   10.85    4.81
   6  -9 -13    8.32    3.37
   6  -9 -12    1.62    2.82
   6  -9 -11   13.01    3.85
   6  -9 -10    4.58    2.74
   6  -9  -9    7.53    2.91
   6  -9  -8    0.21    2.44
   6  -9  -7    2.16    2.24
   6  -9  -6    6.08    2.61
   6  -9  -5   34.01    4.62
   6  -9  -4    8.45    2.82
   6  -9  -3   32.37    4.29
  -6  -9   3   40.33    5.89
  -6  -9   2    2.86    2.84
  -6  -9   1    4.83    3.15
  -6  -9   0    5.84    3.71
  -6  -9  -1   18.41    4.59
  -6  -9  -2    3.74    3.11
  -6  -9  -3    8.45    3.93
  -6  -9  -4    1.73    2.93
  -6  -9  -5    0.81    3.12
  -6  -9  -6   -8.42    3.82
  -6  -9  -7   42.53    6.64
  -6  -9  -8    1.22    2.70
  -6  -9  -9   -1.67    3.23
  -6  -9 -10   -1.24    3.04
  -6  -9 -11    8.11    4.03
  -6  -9 -12    1.61    3.04
   7   0 -32   -4.18    2.64
   7   0 -31    1.08    2.36
   7   0 -30   -3.23    2.49
   7   0 -29   19.32    3.88
   7   0 -28   -1.97    2.22
   7   0 -27   88.42    7.14
   7   0 -26   -2.25    2.12
   7   0 -25  104.59    7.45
   7   0 -24    3.21    2.56
   7   0 -23   12.04    3.24
   7   0 -22    2.31    2.47
   7   0 -21    7.00    2.77
   7   0 -20    1.83    2.21
   7   0 -19  141.68    7.72
   7   0 -18    0.66    1.78
   7   0 -17  257.08    9.77
  -7   0  17  275.07   10.48
  -7   0  16    0.49    1.67
   7   0 -16    0.22    1.84
  -7   0  15   25.20    3.36
   7   0 -15   19.26    3.04
   7   0 -14    1.24    1.62
  -7   0  14    2.14    1.81
   7   0 -13  671.01   14.47
  -7   0  13  674.88   14.83
   7   0 -12    0.89    1.89
  -7   0  12    1.29    1.69
   7   0 -11 1113.80   17.88
  -7   0  11 1119.46   18.37
  -7   0  10    1.51    1.53
   7   0 -10    1.43    1.84
  -7   0   9   25.95    3.00
   7   0  -9   23.68    3.00
   7   0  -8   -0.75    1.81
   7   0  -7  329.77    9.30
   7   0  -6   -1.81    1.79
   7   0  -5   75.85    4.53
   7   0  -4   -1.20    1.49
   7   0  -3  975.10   15.48
   7   0  -2    0.87    1.41
   7   0  -1    4.47    1.57
   7   0   0    1.05    1.33
   7   0   1   73.54    4.38
  -7   0  -1   66.63    5.07
  -7   0  -2   -0.03    2.00
  -7   0  -3  262.65    9.75
  -7   0  -4    0.18    1.95
  -7   0  -5  705.72   16.35
  -7   0  -6    1.05    2.01
  -7   0  -7  530.59   11.94
  -7   0  -7  535.40   14.74
  -7   0  -8    1.74    1.61
   7   0   8    0.53    1.50
  -7   0  -8    0.19    2.26
  -7   0  -9  236.05    8.23
  -7   0  -9  232.98   10.33
   7   0   9  235.01   10.05
  -7   0 -10    0.28    2.14
  -7   0 -10    0.77    1.60
   7   0  10   -2.21    1.74
   7   0  11    5.19    2.07
  -7   0 -11    5.02    1.95
  -7   0 -11    4.95    2.33
  -7   0 -12   -4.15    2.63
   7   0  12    0.69    1.90
   7   0  13  975.54   22.61
  -7   0 -13  992.47   22.72
   7   0  14   -1.30    1.88
  -7   0 -14   -1.68    2.41
  -7   0 -15  333.19   14.10
  -7   0 -16   -2.43    3.06
  -7   0 -17    0.73    2.51
  -7   0 -18    0.55    2.69
  -7   0 -19   36.13    5.42
  -7   0 -20    2.46    2.50
  -7   0 -21   -1.77    2.66
  -7   0 -22   -2.18    2.81
  -7   0 -23   42.60    6.34
  -7   0 -24   -1.04    2.54
  -7   0 -25   20.18    5.23
  -7   0 -26    6.78    3.89
  -7   0 -27   36.71    6.65
  -7   0 -28    4.21    3.91
   7  -1 -31    0.81    2.16
   7  -1 -30   -1.53    2.67
   7   1 -30    4.92    2.31
   7  -1 -29    8.53    3.32
   7   1 -29    5.04    2.22
   7  -1 -28   11.41    3.18
   7   1 -28   12.80    3.16
   7  -1 -27    5.50    3.18
   7   1 -27   -4.17    2.48
   7   1 -26   46.15    5.10
   7  -1 -26   42.74    5.55
   7   1 -25   67.75    5.94
   7  -1 -25   72.96    6.70
   7   1 -24  100.09    6.98
   7  -1 -24  108.08    7.83
   7   1 -23   76.52    6.18
   7  -1 -23   77.05    6.54
   7  -1 -22    1.48    1.94
   7   1 -22    2.27    2.23
   7   1 -21   51.78    4.90
   7  -1 -21   38.11    4.73
   7  -1 -20   -0.61    2.46
   7   1 -20    0.48    1.93
   7  -1 -19   13.71    2.49
  -7  -1  19   18.18    3.16
   7   1 -19   13.02    2.64
  -7  -1  18   35.83    3.89
   7   1 -18   42.96    4.14
   7  -1 -18   34.55    4.21
   7  -1 -17   26.83    3.64
  -7  -1  17   26.07    3.25
   7   1 -17   24.07    3.17
   7  -1 -16    9.32    2.26
  -7  -1  16   10.89    2.46
   7   1 -16    7.04    2.18
  -7  -1  15  412.15   11.73
  -7   1  15  433.83   13.05
   7   1 -15  414.20   11.44
   7  -1 -15  405.41   12.19
  -7   1  15  429.15   15.19
   7   1 -14   26.56    3.34
   7  -1 -14   18.47    2.97
  -7   1  14   24.87    3.46
  -7  -1  14   18.67    2.67
   7  -1 -13  323.96   10.54
  -7   1  13  358.97   11.44
  -7  -1  13  357.31   10.49
   7   1 -13  354.44   10.28
   7  -1 -12   64.64    4.87
  -7   1  12   68.03    5.00
   7   1 -12   63.09    4.53
  -7  -1  12   64.32    4.47
   7  -1 -11   67.98    4.86
  -7   1  11   68.73    4.89
   7   1 -11   68.86    4.66
  -7  -1  11   66.70    4.54
   7  -1 -10 1030.33   17.69
   7   1 -10 1008.57   16.60
  -7  -1  10 1071.79   16.99
   7  -1  -9  265.14    8.85
   7   1  -9  261.81    8.43
  -7  -1   9  260.73    8.34
   7  -1  -8  646.07   13.46
   7   1  -8  650.64   13.15
  -7  -1   8  658.96   12.90
   7   1  -7   42.20    3.67
  -7  -1   7   41.91    3.40
   7  -1  -7   43.71    3.89
   7  -1  -6   19.15    2.62
   7   1  -6   17.04    2.56
  -7  -1   6   17.64    2.42
   7   1  -5   55.23    3.97
   7  -1  -5   51.99    3.87
   7   1  -4  726.78   13.49
   7  -1  -4  736.43   13.68
   7  -1  -3  223.93    7.63
   7   1  -3  207.60    7.37
   7   1  -2  360.46    9.64
   7  -1  -2  397.28   10.04
   7  -1  -1  231.96    7.61
   7   1  -1  228.21    7.62
   7  -1   0  278.17    8.26
   7  -1   1  294.08    8.40
  -7  -1  -1  279.76   10.43
   7  -1   2   12.67    2.24
  -7   1  -2   11.06    2.31
  -7  -1  -2   12.28    2.81
   7  -1   3  777.31   13.79
  -7   1  -3  792.12   15.86
  -7  -1  -3  767.41   17.65
  -7   1  -4  206.40    8.34
  -7  -1  -4  211.48    9.55
  -7   1  -5  645.68   14.91
  -7  -1  -5  658.78   16.84
  -7  -1  -6  254.34   10.93
  -7   1  -6  254.73    9.57
  -7  -1  -7   47.59    3.90
   7   1   7   39.15    4.31
  -7   1  -7   43.85    4.26
  -7  -1  -7   47.61    4.82
   7   1   8  187.52    9.40
  -7  -1  -8  187.50    9.46
  -7   1  -8  190.82    8.53
  -7   1  -9    0.44    1.40
  -7  -1  -9    0.07    2.37
  -7   1  -9   -1.01    1.93
   7  -1   9    1.61    1.43
   7   1   9    1.88    1.99
  -7   1 -10    1.14    1.59
  -7  -1 -10   -1.00    2.78
   7  -1  10   -0.32    1.77
   7   1  10   -1.76    2.01
  -7   1 -10   -0.79    2.20
  -7   1 -11   39.50    3.56
  -7  -1 -11   38.96    4.89
   7  -1  11   37.82    4.15
   7   1  11   49.48    5.39
  -7   1 -11   34.74    4.21
  -7   1 -12  200.31    7.70
   7  -1  12  194.81    9.45
   7   1  12  206.16   10.67
  -7  -1 -12  187.53   10.32
  -7   1 -12  199.76    9.53
  -7   1 -13    3.04    1.59
  -7  -1 -13    1.12    2.45
   7  -1  13    3.70    1.75
   7   1  13    3.14    2.51
  -7   1 -13    6.46    2.61
  -7   1 -14  126.48    6.39
  -7   1 -14  119.30    7.96
   7  -1  14  128.29    8.25
  -7  -1 -14  120.36    8.79
  -7   1 -15  171.99    7.53
  -7  -1 -15  176.78   10.66
  -7   1 -15  177.02    9.81
   7  -1  15  170.56    9.59
  -7   1 -16   13.39    2.66
  -7   1 -16   11.35    3.07
   7  -1  16    6.69    2.16
  -7  -1 -16    5.56    3.00
  -7   1 -17  169.04    7.71
  -7  -1 -17  163.21   10.73
  -7   1 -17  160.80    9.82
  -7   1 -18  104.50    6.38
  -7  -1 -18  113.31    9.16
  -7   1 -18  113.81    8.66
  -7  -1 -19   31.59    5.33
  -7   1 -19   24.80    4.60
  -7  -1 -20   16.65    4.03
  -7   1 -20   15.74    4.05
  -7  -1 -21   63.40    7.43
  -7   1 -21   63.62    7.04
  -7   1 -22   24.20    4.83
  -7  -1 -22   20.24    4.69
  -7   1 -23   -4.24    3.20
  -7  -1 -23   -1.24    3.00
  -7   1 -24    5.72    3.34
  -7  -1 -24    3.09    3.27
  -7  -1 -25   12.79    4.25
  -7   1 -25   18.61    4.67
  -7  -1 -26    0.34    2.28
  -7   1 -26    1.01    2.80
  -7  -1 -27   49.60    7.57
  -7   1 -27   43.06    6.73
  -7   1 -28    0.40    3.18
  -7   1 -29    9.47    4.31
   7  -2 -30    5.48    3.21
   7  -2 -29   -0.76    2.06
   7   2 -28    1.06    1.64
   7  -2 -28   -0.35    2.52
   7   2 -27    2.35    2.17
   7  -2 -27   -0.01    2.50
   7   2 -26    4.34    2.15
   7  -2 -26    2.90    2.35
   7   2 -25    4.10    2.18
   7  -2 -25    1.78    2.24
   7   2 -24   83.65    6.12
   7  -2 -24   87.56    7.31
   7   2 -23    9.75    2.67
   7  -2 -23   15.88    3.67
   7   2 -22  179.71    8.46
   7  -2 -22  177.10    9.92
   7   2 -21    4.10    1.96
   7  -2 -21    4.12    2.39
  -7  -2  21    1.00    1.54
   7   2 -20   26.11    3.19
   7  -2 -20   20.18    3.54
  -7  -2  20   25.92    3.47
   7  -2 -19    3.60    2.39
   7   2 -19    1.65    1.55
  -7  -2  19    0.65    1.40
   7  -2 -18   33.19    4.21
   7   2 -18   26.70    3.31
  -7  -2  18   30.42    3.54
   7  -2 -17    4.52    2.32
   7   2 -17    5.61    2.01
  -7  -2  17    7.43    1.91
   7   2 -16   80.84    5.28
   7  -2 -16   76.13    5.93
  -7  -2  16   82.32    5.33
   7  -2 -15   11.89    3.08
   7   2 -15    9.77    2.19
  -7  -2  15   10.86    2.14
  -7  -2  14   86.42    5.27
   7   2 -14   87.50    5.29
   7  -2 -14   84.32    6.12
  -7   2  14   94.26    7.07
  -7   2  13  128.48    7.24
  -7  -2  13  118.78    5.94
   7   2 -13  129.75    6.26
   7  -2 -13  128.95    7.22
  -7   2  13  119.40    8.00
  -7  -2  12  493.78   11.72
   7  -2 -12  496.45   13.44
   7   2 -12  490.36   11.93
  -7   2  12  527.87   14.05
  -7   2  12  519.06   15.53
   7   2 -11  128.65    6.23
  -7   2  11  131.18    7.02
  -7  -2  11  123.54    5.87
   7  -2 -11  128.83    6.82
   7  -2 -10  106.58    6.22
   7   2 -10  107.10    5.52
  -7  -2  10  111.47    5.49
  -7  -2   9    0.56    1.41
   7  -2  -9    0.78    1.76
   7   2  -9    1.63    1.66
   7  -2  -8  512.64   12.53
  -7  -2   8  535.18   11.54
   7   2  -8  492.47   11.58
   7  -2  -7    9.55    2.37
   7   2  -7    7.96    1.88
  -7  -2   7    9.73    1.98
   7   2  -6  386.68   10.16
   7  -2  -6  406.80   10.78
  -7  -2   6  428.61   10.23
   7  -2  -5  107.23    5.51
   7   2  -5   94.12    5.11
  -7  -2   5   97.04    5.08
   7  -2  -4   21.85    2.70
  -7  -2   4   17.99    2.34
   7   2  -4   16.99    2.25
   7  -2  -3   16.13    2.58
  -7  -2   3   15.10    2.14
  -7  -2   2   88.79    4.85
   7  -2  -2   86.39    4.79
   7  -2  -1   24.98    2.78
   7  -2   0  353.84    9.33
  -7  -2   0  352.93   12.28
   7  -2   1    0.53    1.55
  -7  -2  -1   -1.42    2.31
   7  -2   2 1063.94   15.91
  -7   2  -2 1040.98   16.95
  -7  -2  -2 1021.30   21.36
   7  -2   3   35.27    3.25
  -7   2  -3   37.69    3.49
  -7  -2  -3   43.93    4.70
   7  -2   4  595.63   12.00
  -7  -2  -4  591.73   16.56
  -7   2  -4  577.75   12.83
   7  -2   5   19.77    2.61
  -7   2  -5   19.17    2.69
  -7  -2  -5   23.07    3.94
  -7  -2  -6   48.61    5.11
  -7   2  -6   56.38    4.35
  -7  -2  -7  146.39    8.65
  -7   2  -7  141.47    6.77
   7   2   8   72.74    6.09
  -7  -2  -8   64.93    6.09
  -7   2  -8   71.86    5.03
  -7  -2  -9    7.93    2.76
  -7   2  -9    4.96    2.12
   7   2   9    6.22    2.60
   7   2  10  230.56   11.17
  -7  -2 -10  213.71   11.04
  -7   2 -10  198.64    8.59
  -7  -2 -11    2.78    2.50
   7  -2  11    1.68    1.47
   7   2  11    4.75    2.45
  -7   2 -11    3.87    2.01
  -7   2 -12   11.87    2.14
  -7  -2 -12    7.26    2.81
   7  -2  12    3.33    1.81
  -7   2 -12   10.30    2.55
  -7   2 -13    0.83    1.42
  -7  -2 -13    0.96    2.02
   7  -2  13    2.76    1.78
  -7   2 -13    1.22    1.81
  -7   2 -14    3.46    1.74
  -7   2 -14    2.27    1.89
  -7  -2 -14    0.77    2.82
   7  -2  14    1.95    1.66
  -7   2 -15   40.07    3.57
   7  -2  15   44.56    4.89
  -7   2 -15   41.74    4.75
  -7  -2 -15   39.18    5.53
  -7   2 -16  105.24    5.73
  -7  -2 -16   99.70    8.63
   7  -2  16  105.26    7.57
  -7   2 -16  107.04    7.44
  -7   2 -17   15.53    2.58
  -7   2 -17   18.48    3.59
   7  -2  17   18.13    3.42
  -7  -2 -17   18.93    4.56
  -7   2 -18  192.10    7.92
  -7  -2 -18  185.36   12.05
   7  -2  18  201.65   10.75
  -7   2 -18  190.61   10.58
  -7   2 -19   -0.33    1.58
  -7  -2 -19   -1.17    2.71
  -7   2 -19    1.72    2.48
  -7  -2 -20  247.81   14.51
  -7   2 -20  267.73   12.88
  -7  -2 -21   -2.78    2.96
  -7   2 -21   -0.74    2.30
  -7  -2 -22   10.52    3.75
  -7   2 -22   10.70    3.58
  -7  -2 -23   10.93    3.98
  -7   2 -23    9.06    3.36
  -7  -2 -24   16.08    4.57
  -7   2 -24   24.04    4.82
  -7   2 -25   -3.50    2.74
  -7  -2 -25    0.79    3.10
  -7  -2 -26   12.17    4.82
  -7   2 -26    4.41    3.16
  -7   2 -27   -3.27    3.00
  -7   2 -28   36.56    6.32
   7  -3 -28    3.32    3.12
   7  -3 -27    3.03    2.65
   7  -3 -26   19.78    4.18
   7  -3 -25    5.58    3.19
   7   3 -25    3.56    1.86
   7  -3 -24   62.98    6.78
   7   3 -24   63.51    5.13
   7  -3 -23  103.32    8.38
   7   3 -23  116.15    6.81
   7  -3 -22   49.56    5.94
   7   3 -22   30.21    3.72
   7  -3 -21   24.56    4.38
  -7  -3  21   15.93    2.66
   7   3 -21   19.20    2.96
   7   3 -20    5.83    2.04
   7  -3 -20    7.00    2.90
  -7  -3  20    6.02    1.96
   7  -3 -19   -0.58    2.09
   7   3 -19    2.68    1.65
  -7  -3  19    0.21    1.46
   7  -3 -18   10.25    2.65
   7   3 -18    8.28    2.09
  -7  -3  18    9.81    2.12
   7   3 -17   85.47    5.38
  -7  -3  17   77.40    5.13
   7  -3 -17   86.55    6.68
   7   3 -16   38.17    3.69
   7  -3 -16   32.57    4.27
  -7  -3  16   37.35    3.46
   7  -3 -15   37.27    4.52
   7   3 -15   33.12    3.37
  -7  -3  15   35.38    3.36
   7   3 -14  151.30    6.68
  -7  -3  14  145.21    6.50
   7  -3 -14  152.88    8.33
  -7   3  14  149.31    9.17
  -7  -3  13   21.48    2.74
   7  -3 -13   24.98    3.74
   7   3 -13   26.01    3.02
  -7   3  13   30.17    4.42
  -7  -3  12    4.30    1.89
   7  -3 -12    3.29    2.28
   7   3 -12    0.88    1.66
  -7   3  12   -0.59    1.67
  -7   3  11   95.14    6.44
   7  -3 -11   99.89    6.41
  -7  -3  11  104.18    5.27
   7   3 -11   92.62    5.24
  -7   3  11   94.51    6.81
  -7   3  10  440.29   13.06
  -7  -3  10  450.94   10.79
   7   3 -10  447.68   11.08
   7  -3 -10  449.49   12.95
  -7   3  10  444.25   13.95
   7  -3  -9   31.12    3.69
  -7   3   9   31.05    3.70
  -7  -3   9   28.46    2.89
  -7   3   9   37.03    4.17
   7   3  -9   28.41    3.23
  -7  -3   8  639.92   12.67
  -7   3   8  672.42   15.51
   7  -3  -8  690.62   15.09
   7  -3  -7  129.36    6.66
  -7   3   7  132.76    6.96
  -7  -3   7  123.85    5.70
  -7  -3   6   27.21    2.74
   7  -3  -6   24.56    3.35
  -7   3   6   25.64    3.41
   7  -3  -5  230.39    8.41
  -7   3   5  213.46    8.30
  -7  -3   5  230.14    7.75
   7  -3  -4   47.32    3.88
  -7   3   4   42.07    3.82
  -7  -3   4   40.29    3.49
  -7  -3   3    1.66    1.45
  -7   3   3    2.46    1.78
   7  -3  -3   -0.56    1.35
  -7  -3   2    1.13    1.14
  -7   3   2    0.90    1.38
   7  -3  -2    0.89    1.62
  -7  -3   2    1.38    1.86
   7  -3  -1   15.61    2.60
  -7  -3   1   14.71    2.34
  -7  -3   1   14.91    3.37
   7  -3   0   76.19    4.68
  -7  -3   0   83.10    5.04
  -7  -3   0   73.76    6.11
  -7  -3  -1  196.84    7.69
   7  -3   1  198.06    7.04
  -7  -3  -1  191.19   10.01
   7  -3   2    0.20    1.58
  -7  -3  -2    2.70    1.82
  -7   3  -2   -1.18    1.34
  -7  -3  -2    0.43    2.00
   7  -3   3  637.49   12.62
  -7  -3  -3  652.07   14.27
  -7   3  -3  647.25   12.33
  -7  -3  -3  649.27   18.01
   7  -3   4  111.07    5.34
  -7  -3  -4  114.84    7.89
  -7   3  -4  101.44    5.02
   7  -3   5   33.59    3.07
  -7  -3  -5   24.58    4.05
  -7   3  -5   24.39    2.68
   7  -3   6  172.14    6.64
  -7  -3  -6  188.23   10.23
  -7   3  -6  164.26    6.46
  -7   3  -7    0.87    1.25
   7   3   7    1.60    1.99
  -7  -3  -7    0.65    2.20
   7   3   8  325.76   13.39
  -7  -3  -8  336.04   14.05
  -7   3  -8  326.76    9.41
  -7  -3  -9  458.19   16.59
  -7   3  -9  435.19   11.27
  -7   3 -10   71.64    4.72
  -7  -3 -10   69.60    6.85
  -7  -3 -11   -1.56    3.74
  -7   3 -11    2.24    1.46
  -7   3 -12  134.37    6.83
  -7  -3 -12  117.11    8.91
   7  -3  13   88.25    5.80
  -7   3 -13   77.34    5.39
  -7  -3 -13   75.01    7.58
   7  -3  14    2.42    1.67
  -7   3 -14    2.56    1.54
  -7  -3 -14    1.95    2.87
   7  -3  15   -1.15    1.66
  -7  -3 -15    1.37    2.52
  -7   3 -15    1.14    1.73
  -7   3 -16   85.80    5.11
  -7  -3 -16  100.13    9.05
   7  -3  16   98.45    6.79
  -7   3 -16   94.63    6.74
  -7   3 -17  158.68    6.68
  -7  -3 -17  178.58   12.32
   7  -3  17  141.56    8.41
  -7   3 -17  155.32    8.75
  -7   3 -18  139.45    6.38
  -7   3 -18  127.79    8.16
  -7  -3 -18  140.33   11.22
   7  -3  18  129.91    8.29
  -7  -3 -19  145.99   11.59
  -7   3 -19  143.43    8.97
  -7  -3 -20    0.40    3.29
  -7   3 -20    9.44    3.23
  -7   3 -21   34.65    4.80
  -7  -3 -21   31.50    6.03
  -7   3 -22   11.43    3.28
  -7  -3 -22   18.37    5.36
  -7  -3 -23   13.18    4.71
  -7   3 -23    8.29    2.91
  -7   3 -24   -0.47    2.10
  -7  -3 -24    1.60    2.86
  -7   3 -25   27.83    4.72
   7  -4 -26    2.65    3.02
   7  -4 -25   44.85    5.97
   7  -4 -24    4.32    2.61
   7  -4 -23    7.60    2.97
   7  -4 -22    2.01    1.99
   7   4 -22    3.19    1.70
   7  -4 -21    5.40    2.67
   7   4 -21    3.59    1.86
   7  -4 -20   19.99    3.97
   7   4 -20   18.21    2.80
   7  -4 -19   23.13    4.37
   7   4 -19   20.16    2.72
  -7  -4  19   19.31    2.69
   7  -4 -18    3.52    2.60
   7   4 -18    0.98    1.41
  -7  -4  18    2.46    1.49
   7   4 -17  101.23    5.69
  -7  -4  17   89.74    5.30
   7  -4 -17   94.92    7.37
   7  -4 -16    3.99    2.18
   7   4 -16    3.08    1.44
  -7  -4  16    1.50    1.31
   7  -4 -15   48.43    5.35
   7   4 -15   37.26    3.56
  -7  -4  15   41.82    3.60
  -7  -4  14  119.00    5.77
   7  -4 -14  128.85    8.03
   7  -4 -13   11.85    2.89
  -7  -4  13   12.31    2.17
  -7   4  13   12.21    3.34
   7  -4 -12   28.83    4.07
  -7  -4  12   31.78    3.22
  -7   4  12   37.42    4.70
  -7  -4  11  196.73    7.22
   7  -4 -11  205.10    9.44
  -7   4  11  199.01    9.76
  -7  -4  10   54.95    3.95
   7  -4 -10   60.01    5.30
  -7   4  10   57.78    5.39
  -7   4   9  158.65    8.16
  -7  -4   9  137.66    6.06
   7  -4  -9  151.28    7.96
  -7   4   9  139.08    7.88
  -7  -4   8   -0.53    1.37
   7  -4  -8    1.88    1.71
  -7   4   8    1.26    1.52
  -7   4   7   44.77    4.45
  -7  -4   7   46.90    3.76
   7  -4  -7   47.81    4.42
   7  -4  -6   -0.31    2.03
  -7   4   6    0.53    1.92
  -7  -4   6   -1.29    1.51
  -7  -4   5   -0.14    1.27
   7  -4  -5   -1.61    1.94
  -7   4   5    1.83    2.10
  -7   4   5    0.18    1.38
   7  -4  -4  169.44    7.50
  -7  -4   4  184.30    7.32
  -7   4   4  186.82    8.14
  -7  -4   4  175.38    9.59
  -7   4   4  166.99    7.05
   7  -4  -3  166.42    7.21
  -7   4   3  168.86    7.58
  -7  -4   3  166.55    7.09
  -7   4   3  159.68    6.57
  -7  -4   3  164.01    9.17
   7  -4  -2   36.12    3.61
  -7   4   2   37.85    3.78
  -7  -4   2   36.64    3.56
  -7  -4   2   33.21    4.63
   7  -4  -1  413.88   10.87
  -7   4   1  400.06   11.21
  -7  -4   1  420.82   11.50
  -7  -4   1  391.08   14.67
   7  -4   0    9.36    2.30
  -7  -4   0    5.33    2.00
  -7   4   0    3.77    1.68
  -7  -4   0    3.15    2.51
  -7  -4  -1   88.02    5.50
   7  -4   1   88.62    5.03
  -7   4  -1   80.95    4.09
  -7  -4  -1   82.15    6.93
   7  -4   2    0.93    1.46
  -7   4  -2    1.03    1.03
  -7  -4  -2    0.22    2.26
   7  -4   3   84.13    4.83
  -7  -4  -3   86.15    7.08
  -7   4  -3   87.71    4.02
   7  -4   4  113.55    5.52
  -7  -4  -4   99.60    7.82
  -7   4  -4  105.53    4.25
   7  -4   5  478.60   10.86
  -7  -4  -5  445.04   16.32
  -7   4  -5  471.63    8.85
   7  -4   6  167.95    6.54
  -7  -4  -6  173.45   10.22
  -7   4  -6  157.44    5.19
  -7   4  -7  112.62    4.50
  -7  -4  -7  112.64    8.67
  -7  -4  -8    4.62    2.69
  -7   4  -8    6.45    1.41
  -7  -4  -9   25.98    4.67
  -7   4  -9   28.10    2.56
  -7   4 -10   93.59    4.65
  -7  -4 -10   99.86    8.60
  -7  -4 -11   16.91    4.48
  -7   4 -11   16.42    2.15
  -7  -4 -12   85.24    8.06
  -7   4 -12   75.98    4.52
  -7   4 -13  268.32    8.88
  -7  -4 -13  300.64   15.10
  -7  -4 -14   81.29    8.56
  -7   4 -14   94.06    5.59
  -7  -4 -15  133.53   10.62
  -7   4 -15  136.40    6.90
  -7   4 -16   23.04    3.32
   7  -4  16   21.36    2.88
  -7  -4 -16   20.48    4.75
  -7  -4 -17  198.14   13.30
  -7   4 -17  187.40    8.76
  -7   4 -18    1.46    1.78
  -7  -4 -18    2.64    3.80
  -7  -4 -19   -0.16    3.32
  -7   4 -19    1.54    1.61
  -7  -4 -20   10.57    4.33
  -7   4 -20    3.71    1.98
  -7  -4 -21   38.43    7.28
  -7  -4 -22    8.71    4.36
  -7  -4 -23   48.69    7.50
   7  -5 -24   -0.82    2.72
   7  -5 -23   -1.71    2.38
   7  -5 -22    2.66    2.52
   7  -5 -21   13.86    3.85
   7  -5 -20    8.95    3.13
   7  -5 -19   40.18    5.64
   7  -5 -18  145.33    9.82
   7  -5 -17    6.29    2.94
   7  -5 -16   52.98    5.96
  -7  -5  16   50.38    3.79
   7  -5 -15   47.47    5.46
  -7  -5  15   47.96    3.70
  -7  -5  14   50.25    3.92
   7  -5 -14   56.80    5.98
   7  -5 -13   90.33    6.97
  -7  -5  13   90.11    5.05
  -7   5  13   88.97    7.24
   7  -5 -12   59.53    5.62
  -7  -5  12   48.52    3.76
  -7   5  12   47.54    5.33
   7  -5 -11    4.64    2.84
  -7  -5  11    0.11    1.25
  -7   5  11    0.71    2.03
  -7  -5  10   70.32    4.50
   7  -5 -10   80.06    6.28
  -7   5  10   72.23    6.10
  -7  -5   9   67.72    4.41
   7  -5  -9   67.76    5.74
  -7   5   9   77.11    6.02
  -7  -5   8   45.08    3.70
   7  -5  -8   48.40    4.85
  -7  -5   7   39.58    3.56
   7  -5  -7   41.91    4.30
  -7  -5   6   22.17    2.78
   7  -5  -6   23.25    3.40
  -7   5   6   19.55    3.24
  -7  -5   6   19.79    3.82
  -7   5   5   -0.85    1.88
   7  -5  -5   -2.24    2.18
  -7  -5   5    1.95    1.52
  -7  -5   5    1.77    2.76
  -7   5   5    1.11    1.32
  -7   5   4    6.55    2.14
   7  -5  -4    6.29    2.06
  -7  -5   4    4.40    1.75
  -7  -5   4    6.84    2.81
  -7   5   4    5.62    1.54
  -7  -5   3   11.79    2.34
  -7   5   3    9.79    2.60
   7  -5  -3    9.60    2.53
  -7  -5   3   10.80    3.13
  -7   5   3    7.51    1.80
   7  -5  -2  328.93   10.22
  -7   5   2  321.88   10.82
  -7  -5   2  328.55   10.49
  -7  -5   2  310.27   13.38
  -7   5   2  307.20    8.37
  -7  -5   1   29.65    3.53
  -7   5   1   29.58    3.54
   7  -5  -1   34.71    3.67
  -7  -5   1   32.57    4.85
  -7   5   1   34.65    2.78
  -7   5   0  231.57    8.82
  -7  -5   0  247.88    9.45
   7  -5   0  232.70    8.44
  -7  -5   0  243.71   12.18
  -7   5   0  231.80    6.12
   7  -5   1  427.41   11.25
  -7   5  -1  431.25   11.72
  -7   5  -1  435.25    7.47
  -7  -5  -1  441.00   16.46
  -7   5  -1  415.08    7.19
   7  -5   2    3.04    1.90
  -7   5  -2    3.35    2.06
  -7   5  -2    1.64    0.68
  -7  -5  -2    5.13    2.74
  -7   5  -2    1.91    0.76
   7  -5   3   75.50    4.76
  -7  -5  -3   75.90    7.05
   7  -5   4   58.40    4.06
  -7  -5  -4   50.70    6.03
   7  -5   5   45.81    3.64
  -7  -5  -5   44.90    5.97
   7  -5   6   55.17    3.89
  -7  -5  -6   49.61    6.02
   7  -5   7    1.11    1.44
  -7  -5  -7   -3.17    3.38
  -7   5  -8   -0.02    0.83
  -7  -5  -8   64.30    7.07
  -7   5  -9   -0.12    0.90
  -7  -5  -9   -2.63    3.26
  -7   5 -10    1.04    1.01
  -7  -5 -10    3.59    3.07
  -7   5 -11  230.29    7.15
  -7  -5 -11  245.75   13.78
  -7   5 -12   89.35    4.53
  -7  -5 -12   85.86    8.59
  -7  -5 -13    3.38    2.64
  -7  -5 -14   -4.92    3.04
  -7  -5 -15   54.99    7.36
  -7  -5 -16   55.71    7.42
  -7  -5 -17   63.10    8.07
  -7  -5 -18    7.38    4.49
  -7  -5 -19    8.00    3.98
  -7  -5 -20   20.02    5.69
  -7  -5 -21   15.41    4.93
   7  -6 -22   23.04    4.74
   7  -6 -21   40.65    5.83
   7  -6 -20   21.28    4.57
   7  -6 -19   24.97    4.90
   7  -6 -18    0.84    3.11
   7  -6 -17    0.63    2.92
   7  -6 -16   59.65    6.44
   7  -6 -15    3.10    3.27
   7  -6 -14   69.22    6.60
   7  -6 -13   15.65    3.68
   7  -6 -12   -2.04    2.48
  -7  -6  12    2.32    1.32
  -7   6  12   -0.65    2.24
   7  -6 -11    2.99    2.39
  -7  -6  11    0.07    1.41
  -7   6  11    0.86    2.15
   7  -6 -10    2.02    2.41
  -7  -6  10    4.19    1.64
  -7   6  10    4.06    2.34
  -7  -6   9    3.85    1.68
   7  -6  -9    3.14    2.64
  -7  -6   9    0.81    2.45
  -7   6   9    1.64    1.95
  -7  -6   8  114.92    6.01
   7  -6  -8  110.95    7.25
  -7   6   8  108.58    6.81
  -7  -6   8  102.42    8.35
  -7  -6   7   73.49    4.96
   7  -6  -7   75.57    6.17
  -7  -6   7   78.37    7.13
   7  -6  -6   50.49    5.06
  -7  -6   6   43.07    4.11
  -7  -6   6   46.67    5.87
   7  -6  -5   28.09    3.87
  -7  -6   5   25.77    3.16
  -7  -6   5   21.35    4.27
  -7   6   5   21.18    2.77
  -7  -6   4    3.59    1.56
   7  -6  -4    3.92    1.95
  -7  -6   4    7.62    2.61
  -7   6   4    7.24    1.71
  -7   6   3   -1.26    1.86
   7  -6  -3   -0.94    2.04
  -7  -6   3   -0.10    1.60
  -7  -6   3   -4.51    3.19
  -7   6   3   -0.02    1.04
  -7   6   2   13.93    2.94
  -7  -6   2   15.49    2.81
   7  -6  -2   12.82    2.55
  -7   6   2   16.11    1.82
  -7  -6   2   11.11    3.55
  -7  -6   1    6.25    2.11
  -7   6   1    4.14    2.00
   7  -6  -1    2.34    1.83
  -7   6   1    5.15    1.02
  -7  -6   1    0.28    2.67
   7  -6   0   16.66    2.85
  -7   6   0   13.19    2.54
  -7  -6   0   19.84    4.17
  -7   6  -1   49.60    4.54
   7  -6   1   54.36    4.45
  -7  -6  -1   59.07    6.84
  -7   6  -2  389.56   11.45
   7  -6   2  406.70   11.18
  -7  -6  -2  383.34   16.27
  -7   6  -3   26.51    3.33
   7  -6   3   27.27    3.29
  -7  -6  -3   29.86    5.14
  -7   6  -4   38.75    3.71
   7  -6   4   45.15    3.78
  -7  -6  -4   47.32    6.10
   7  -6   5   32.16    3.15
  -7  -6  -5   31.45    5.06
   7  -6   6    9.03    1.91
  -7  -6  -6    4.02    2.82
   7  -6   7    1.77    1.42
  -7  -6  -7   -1.41    3.44
  -7   6  -8    0.34    0.88
  -7  -6  -8    7.06    3.09
  -7  -6  -9    7.26    3.42
  -7  -6 -10   59.78    7.28
  -7  -6 -11    1.30    3.17
  -7  -6 -12   20.35    4.75
  -7  -6 -13   57.39    7.60
  -7  -6 -14    3.51    2.81
  -7  -6 -15    0.65    2.76
  -7  -6 -16   28.12    6.21
  -7  -6 -17   -1.25    3.30
  -7  -6 -18   36.61    6.63
  -7  -6 -19    0.05    2.95
   7  -7 -19    1.24    2.93
   7  -7 -18    4.73    2.69
   7  -7 -17   21.27    4.56
   7  -7 -16    0.85    2.72
   7  -7 -15   15.59    3.77
   7  -7 -14    1.80    3.08
   7  -7 -13   11.60    3.45
   7  -7 -12   30.15    4.55
  -7  -7  12   20.68    4.12
   7  -7 -11    0.87    2.46
  -7  -7  11    1.88    2.63
   7  -7 -10   11.28    3.38
  -7  -7  10    9.49    2.95
   7  -7  -9    3.67    2.69
  -7  -7   9    2.16    2.38
   7  -7  -8   75.25    6.52
  -7  -7   8   78.15    7.58
  -7  -7   7  112.91    6.38
   7  -7  -7  118.56    7.85
  -7  -7   7  109.54    8.83
  -7  -7   6    4.97    2.02
  -7  -7   6    0.97    2.73
   7  -7  -5   28.80    4.07
  -7  -7   5   33.58    3.79
  -7  -7   5   30.20    5.06
  -7  -7   4   11.52    2.61
   7  -7  -4    6.11    2.27
  -7  -7   4    2.40    2.84
   7  -7  -3   -0.05    1.92
  -7  -7   3   -2.33    3.22
   7  -7  -2   -1.65    2.05
  -7  -7   2    1.19    2.65
   7  -7  -1   14.81    2.95
  -7  -7   1   18.28    4.39
   7  -7   0   -0.76    1.64
  -7  -7   0    8.88    3.91
   7  -7   1   -0.33    1.50
  -7  -7  -1    0.57    2.86
   7  -7   2    4.10    1.87
  -7  -7  -2    2.69    2.82
   7  -7   3   34.48    3.51
  -7  -7  -3   30.15    5.34
   7  -7   4   -1.45    1.57
  -7  -7  -4    3.49    3.80
   7  -7   5    6.89    1.77
  -7  -7  -5    4.50    3.29
   7  -7   6   24.58    2.80
  -7  -7  -6   29.40    5.69
   7  -7   7   20.20    2.61
  -7  -7  -7   23.74    5.47
  -7  -7  -8    7.23    3.57
  -7  -7  -9   39.49    6.12
  -7  -7 -10    5.43    3.04
  -7  -7 -11   36.44    6.28
  -7  -7 -12   24.25    5.53
  -7  -7 -13    5.58    4.24
  -7  -7 -14   12.27    4.61
  -7  -7 -15   31.60    6.35
  -7  -7 -16    0.05    3.60
  -7  -7 -17   -5.84    4.64
   7  -8 -16   -1.40    2.77
   7  -8 -15    4.39    2.54
   7  -8 -14   -1.88    2.64
   7  -8 -13   -1.19    2.46
  -7  -8  13    3.10    2.52
   7  -8 -12    9.87    3.28
  -7  -8  12    1.17    2.56
   7  -8 -11   39.90    5.41
  -7  -8  11   44.55    5.90
   7  -8 -10    5.00    3.16
  -7  -8  10    5.80    3.14
   7  -8  -9   13.94    3.80
  -7  -8   9   12.73    3.73
   7  -8  -8   40.15    5.24
  -7  -8   8   27.70    4.99
   7  -8  -7   14.20    3.57
  -7  -8   7    3.23    2.63
   7  -8  -6    3.70    2.51
  -7  -8   6    6.71    3.27
   7  -8  -5   24.31    3.85
  -7  -8   5   26.63    5.14
   7  -8  -4   18.67    3.71
  -7  -8   4   16.57    4.55
   7  -8  -3   41.17    4.80
  -7  -8   3   38.42    5.96
   7  -8  -2    9.88    2.69
  -7  -8   2    7.34    3.12
   7  -8  -1   23.88    3.48
  -7  -8   1   23.83    4.71
   7  -8   0   11.14    2.58
  -7  -8   0    2.58    2.75
   7  -8   1    3.32    1.88
  -7  -8  -1    1.99    2.77
   7  -8   2    7.65    2.17
  -7  -8  -2    1.04    2.68
  -7  -8  -3    4.30    3.05
  -7  -8  -4    0.72    3.43
  -7  -8  -5    8.03    3.66
  -7  -8  -6   15.21    4.89
  -7  -8  -7   19.47    5.07
  -7  -8  -8   15.76    4.66
  -7  -8  -9    3.62    3.14
  -7  -8 -10    2.74    3.18
  -7  -8 -11   -1.98    3.58
  -7  -8 -12   17.86    5.42
  -7  -8 -13   21.31    5.83
  -7  -8 -14   19.08    5.21
   7  -9 -12   14.24    4.19
   7  -9 -11    5.38    3.28
   7  -9 -10    0.51    2.41
   7  -9  -9    5.19    2.92
   7  -9  -8    8.18    3.01
   7  -9  -7   -5.15    2.66
   7  -9  -6    6.26    3.03
   7  -9  -5    3.69    2.40
   7  -9  -4    4.86    2.31
  -7  -9   4    4.13    2.72
   7  -9  -3    2.47    2.70
  -7  -9   3   -2.26    3.31
  -7  -9   2   35.01    6.16
  -7  -9   1    7.05    3.75
  -7  -9   0   25.02    5.34
  -7  -9  -1    9.19    4.02
  -7  -9  -2    3.78    3.31
  -7  -9  -3    5.15    3.41
  -7  -9  -4  -11.03    4.16
  -7  -9  -5   -0.42    3.00
  -7  -9  -6   10.55    4.47
  -7  -9  -7    0.07    3.13
  -7  -9  -8   -0.87    3.59
  -7  -9  -9    1.86    3.02
  -7  -9 -10    4.29    3.66
  -7  -9 -11    3.21    3.17
   8   0 -31    2.18    2.31
   8   0 -30    6.79    3.11
   8   0 -29   -0.60    2.31
   8   0 -28   27.12    4.60
   8   0 -27    3.08    2.61
   8   0 -26  151.07    9.34
   8   0 -25    3.05    2.65
   8   0 -24    3.13    2.07
   8   0 -23    1.25    2.29
   8   0 -22   10.63    3.11
   8   0 -21   -0.63    1.89
   8   0 -20  109.37    7.23
   8   0 -19    3.79    2.25
   8   0 -18   25.46    3.64
   8   0 -17   -1.18    2.23
   8   0 -16    1.52    1.90
  -8   0  15    0.65    1.64
   8   0 -15   -1.35    1.97
  -8   0  14    2.12    1.81
   8   0 -14    5.93    2.22
   8   0 -13    0.33    1.91
  -8   0  13   -2.61    1.95
   8   0 -12  233.29    9.03
  -8   0  12  250.08    9.33
  -8   0  11   -0.30    1.66
   8   0 -11    0.99    1.87
   8   0 -10 1404.18   21.18
  -8   0  10 1483.77   21.75
  -8   0   9    0.32    1.78
   8   0  -9    0.02    1.54
   8   0  -8  333.02   10.18
  -8   0   8  329.28   10.00
   8   0  -7   -2.21    1.85
   8   0  -6  937.77   16.68
   8   0  -5    2.88    2.09
   8   0  -4  368.77   10.25
   8   0  -3   -0.38    1.74
   8   0  -2  509.74   12.03
   8   0  -1   -0.17    1.69
   8   0   0    8.39    2.11
   8   0   1   -1.85    1.78
  -8   0  -1    0.27    2.02
  -8   0  -2    1.71    2.02
  -8   0  -3   -0.96    1.66
  -8   0  -3   -0.71    2.28
  -8   0  -4   39.88    3.61
  -8   0  -4   35.69    4.37
  -8   0  -5    2.42    1.48
  -8   0  -5    0.52    2.04
  -8   0  -6  268.92    8.91
  -8   0  -6  273.72   11.08
  -8   0  -7   -0.05    1.49
  -8   0  -7   -0.67    2.43
  -8   0  -8  123.15    6.21
  -8   0  -8  134.77    8.24
  -8   0  -9    0.93    1.78
  -8   0  -9    1.45    2.18
  -8   0 -10   -1.49    1.86
  -8   0 -10   -0.21    2.58
   8   0  10    1.22    2.03
  -8   0 -11   -3.09    1.80
  -8   0 -11    0.49    2.11
   8   0  11   -3.38    2.53
  -8   0 -12  164.79    7.69
   8   0  12  166.54    9.57
  -8   0 -12  177.16   10.19
  -8   0 -13    3.27    2.18
  -8   0 -13   -2.27    2.44
   8   0  13   -0.33    1.96
  -8   0 -14  550.93   18.28
  -8   0 -15   -2.15    2.58
  -8   0 -16  185.58   11.18
  -8   0 -17   -1.33    2.71
  -8   0 -18   45.84    5.90
  -8   0 -19   -2.44    3.10
  -8   0 -20    0.93    2.91
  -8   0 -21   -1.01    2.65
  -8   0 -22   20.58    5.21
  -8   0 -23    3.02    3.37
  -8   0 -24    5.60    2.99
  -8   0 -25    5.93    4.09
  -8   0 -26   30.19    6.03
  -8   0 -27   11.00    4.75
   8  -1 -30   -5.54    3.39
   8   1 -30    4.16    2.41
   8  -1 -29    7.86    3.08
   8   1 -29    9.23    3.14
   8  -1 -28    2.21    2.43
   8   1 -28    2.92    2.19
   8   1 -27   56.99    5.86
   8  -1 -27   48.76    5.94
   8  -1 -26    6.55    2.97
   8   1 -26    5.86    2.89
   8   1 -25   88.51    6.93
   8  -1 -25   98.10    7.83
   8   1 -24   50.10    5.35
   8  -1 -24   47.27    5.49
   8  -1 -23    1.99    2.57
   8   1 -23    0.48    2.07
   8  -1 -22   20.27    3.77
   8   1 -22   20.91    3.59
   8  -1 -21   -0.41    1.99
   8   1 -21   -0.32    1.97
   8   1 -20   19.57    3.30
   8  -1 -20   14.13    3.15
   8   1 -19    1.26    1.91
   8  -1 -19    0.23    2.09
   8  -1 -18  123.74    7.49
   8   1 -18  110.10    6.76
   8   1 -17   24.41    3.53
   8  -1 -17   28.62    3.69
  -8  -1  17   30.11    3.64
   8  -1 -16   66.80    5.44
  -8  -1  16   64.32    5.11
   8   1 -16   73.36    5.40
   8   1 -15    2.89    2.10
   8  -1 -15    0.83    1.94
  -8  -1  15    0.55    1.38
   8   1 -14   12.40    2.59
   8  -1 -14   12.68    2.69
  -8  -1  14    7.75    1.92
   8  -1 -13  170.22    8.08
  -8   1  13  185.63    8.69
   8   1 -13  177.09    7.84
  -8  -1  13  172.77    7.66
   8  -1 -12  542.93   13.87
  -8   1  12  570.92   14.56
   8   1 -12  557.38   13.52
  -8  -1  12  582.58   13.80
   8  -1 -11  275.12    9.85
  -8   1  11  293.67   10.31
   8   1 -11  276.07    9.51
  -8  -1  11  305.34    9.92
   8  -1 -10  103.58    6.11
  -8   1  10  111.59    6.33
  -8  -1  10  108.46    5.80
   8   1 -10   96.70    5.73
   8  -1  -9  124.78    6.46
  -8   1   9  135.42    6.79
  -8  -1   9  125.61    6.18
   8   1  -9  124.82    6.33
   8   1  -8  576.01   13.19
   8  -1  -8  586.68   13.50
  -8  -1   8  566.83   12.84
  -8  -1   7  296.15    9.18
   8   1  -7  295.89    9.41
   8  -1  -7  296.33    9.74
  -8  -1   6  160.53    6.79
   8   1  -6  159.76    6.99
   8  -1  -6  167.51    7.23
  -8  -1   5  148.32    6.53
   8   1  -5  136.43    6.46
   8  -1  -5  156.13    6.93
   8   1  -4  494.07   12.02
   8  -1  -4  505.73   12.16
   8   1  -3   94.61    5.42
   8  -1  -3  102.23    5.61
   8  -1  -2    8.77    2.06
   8   1  -2    5.39    1.88
   8  -1  -1   62.93    4.49
  -8   1   0  356.70    9.73
   8  -1   0  348.06    9.99
  -8  -1   0  335.27   12.24
  -8   1  -1  114.25    5.70
   8  -1   1  124.35    6.09
  -8  -1  -1  131.71    7.79
   8  -1   2  649.77   13.55
  -8   1  -2  602.56   12.74
  -8   1  -2  614.80   15.12
  -8  -1  -2  598.49   16.39
  -8   1  -3   22.96    2.78
   8  -1   3   15.19    2.40
  -8   1  -3   16.82    3.13
  -8  -1  -3   18.61    3.45
  -8   1  -4  209.39    7.61
  -8   1  -4  209.45    9.19
  -8  -1  -4  209.46   10.08
  -8   1  -5  192.23    7.27
  -8   1  -5  176.88    8.50
  -8  -1  -5  175.29    9.31
  -8   1  -6  296.32    9.15
  -8  -1  -6  293.22    9.66
  -8   1  -6  289.06   10.96
  -8  -1  -6  291.97   12.18
  -8   1  -7   79.33    4.89
  -8  -1  -7   75.02    5.15
  -8  -1  -7   72.80    6.38
  -8   1  -7   68.83    5.56
  -8   1  -8  247.66    8.52
  -8  -1  -8  250.36    9.24
  -8  -1  -8  239.59   11.31
  -8   1  -8  237.02   10.21
  -8   1  -9   12.46    2.30
  -8  -1  -9    5.60    2.71
  -8   1  -9   11.09    2.87
  -8  -1  -9    8.61    2.36
   8   1   9    8.98    2.56
  -8   1 -10    8.63    2.13
  -8  -1 -10    6.16    2.61
  -8   1 -10    7.06    2.17
   8   1  10    9.45    2.60
  -8  -1 -10    7.85    2.27
  -8   1 -11   -1.00    1.61
  -8  -1 -11   -2.52    2.27
  -8   1 -11   -3.10    2.62
   8  -1  11    0.33    2.03
   8   1  11    0.03    2.30
  -8   1 -12   20.91    2.94
  -8  -1 -12   27.52    4.75
   8  -1  12   19.64    3.35
  -8   1 -12   15.65    3.36
  -8   1 -13  504.32   12.98
   8  -1  13  491.72   15.95
  -8  -1 -13  505.75   17.87
  -8   1 -13  490.93   15.98
  -8   1 -14   44.02    4.19
  -8   1 -14   47.20    5.62
   8  -1  14   45.46    5.30
  -8  -1 -14   50.47    6.06
  -8   1 -15  229.61    9.04
  -8  -1 -15  211.67   12.12
  -8   1 -15  231.57   11.60
   8  -1  15  243.41   11.80
  -8  -1 -16   16.70    4.37
  -8   1 -16    6.58    2.90
  -8   1 -17   56.26    6.32
  -8  -1 -17   56.68    6.62
  -8  -1 -18  169.56   11.51
  -8   1 -18  162.30   10.53
  -8  -1 -19    1.08    2.61
  -8   1 -19    2.55    2.63
  -8  -1 -20   41.19    6.37
  -8   1 -20   31.90    5.08
  -8  -1 -21   19.41    4.85
  -8   1 -21   28.06    5.16
  -8  -1 -22    1.87    3.18
  -8   1 -22    3.47    3.08
  -8   1 -23    9.49    3.44
  -8  -1 -23   10.77    3.92
  -8   1 -24   31.05    5.63
  -8  -1 -24   38.39    6.76
  -8   1 -25    2.95    2.87
  -8  -1 -25    0.43    3.27
  -8  -1 -26   28.41    6.14
  -8   1 -26   20.49    5.03
  -8   1 -27    3.82    3.46
  -8   1 -28    1.50    3.33
   8  -2 -29   18.78    4.45
   8   2 -28    0.80    1.93
   8  -2 -28   -0.96    2.54
   8   2 -27    4.34    2.40
   8  -2 -27    1.44    2.45
   8   2 -26    5.25    2.41
   8  -2 -26    2.83    2.46
   8   2 -25   46.66    5.07
   8  -2 -25   46.29    5.61
   8   2 -24   10.30    2.80
   8  -2 -24   13.04    3.41
   8   2 -23  109.96    7.25
   8  -2 -23  103.87    7.87
   8  -2 -22    0.75    2.19
   8   2 -22    2.29    1.89
   8  -2 -21   51.89    5.56
   8   2 -21   46.69    4.66
   8  -2 -20    4.67    2.41
   8   2 -20    0.61    1.99
   8  -2 -19   11.27    2.66
   8   2 -19   12.93    2.64
  -8  -2  19   16.47    2.96
  -8  -2  18   41.66    4.25
   8  -2 -18   42.28    4.89
   8   2 -18   44.68    4.40
   8  -2 -17    6.71    2.45
   8   2 -17    3.44    1.91
  -8  -2  17    2.43    1.56
  -8  -2  16  115.59    6.49
   8   2 -16  116.75    6.53
   8  -2 -16  119.14    7.33
  -8  -2  15  146.06    7.19
   8   2 -15  138.00    6.95
   8  -2 -15  131.95    7.77
  -8  -2  14    6.84    1.93
   8   2 -14    2.92    1.69
   8  -2 -14    7.30    2.62
   8   2 -13  257.58    9.54
   8  -2 -13  268.20   10.42
  -8  -2  13  271.63    9.43
  -8   2  13  262.16   11.73
  -8  -2  12    1.80    1.46
   8   2 -12    1.62    1.81
   8  -2 -12   -0.43    1.95
  -8  -2  11    4.35    1.98
   8  -2 -11    3.18    1.93
  -8   2  11    3.66    1.79
   8   2 -11    2.88    2.07
  -8   2  10   43.69    4.36
   8  -2 -10   39.68    4.20
  -8  -2  10   33.94    3.48
   8   2 -10   33.15    3.51
   8   2  -9   11.10    2.55
  -8  -2   9   11.11    2.02
   8  -2  -9   10.94    2.63
  -8   2   9   11.08    2.49
  -8  -2   8    7.19    1.86
   8   2  -8    7.43    2.26
   8  -2  -8    9.80    2.22
  -8   2   8    7.95    2.27
   8   2  -7   12.55    2.36
  -8  -2   7   17.46    2.42
   8  -2  -7   13.94    2.51
  -8   2   7   13.17    2.50
   8   2  -6   46.10    4.03
  -8  -2   6   45.16    3.74
   8  -2  -6   47.15    4.12
  -8   2   6   49.91    4.28
   8   2  -5  411.74   11.19
   8  -2  -5  433.44   11.67
  -8  -2   5  448.86   11.30
  -8   2   5  418.53   11.67
  -8   2   4   17.73    2.76
   8  -2  -4   12.80    2.48
  -8  -2   4   11.05    2.14
  -8   2   3    2.44    1.40
   8  -2  -3    0.64    1.61
  -8  -2   3   -0.08    1.31
  -8  -2   2   14.07    2.30
  -8   2   2   16.02    2.67
   8  -2  -2   12.04    2.22
  -8  -2   1  135.22    6.33
   8  -2  -1  125.36    6.12
  -8   2   1  135.28    6.22
  -8  -2   1  123.02    7.72
  -8   2   0   33.03    3.22
  -8  -2   0   34.05    3.37
   8  -2   0   29.46    3.29
  -8  -2   0   29.33    4.23
  -8   2  -1 1264.71   18.61
   8  -2   1 1275.86   18.81
  -8  -2  -1 1230.43   24.35
  -8   2  -2   69.67    4.53
   8  -2   2   74.52    4.78
  -8   2  -2   71.37    5.09
  -8  -2  -2   75.89    6.49
  -8   2  -3  489.07   11.45
   8  -2   3  491.47   11.89
  -8   2  -3  476.77   12.75
  -8  -2  -3  501.06   15.96
   8  -2   4   19.99    2.73
  -8   2  -4   29.02    3.01
  -8   2  -4   20.94    2.92
  -8  -2  -4   23.25    3.87
  -8  -2  -5  160.01    7.41
  -8   2  -5  170.48    6.82
  -8   2  -5  169.27    7.66
  -8  -2  -5  171.79    9.87
  -8   2  -6    5.17    1.71
  -8  -2  -6    3.21    1.95
  -8  -2  -6    8.60    3.31
  -8   2  -6    5.42    2.03
  -8   2  -7   53.91    4.05
  -8  -2  -7   63.68    4.92
  -8  -2  -7   53.33    5.70
  -8   2  -7   51.79    4.45
  -8   2  -8   55.67    4.11
  -8  -2  -8   51.51    5.77
  -8   2  -8   54.59    4.79
  -8   2  -9  170.71    7.00
  -8  -2  -9  155.75    9.77
  -8   2  -9  159.56    8.07
  -8   2 -10   21.68    2.75
  -8  -2 -10   18.06    3.74
  -8   2 -10   11.50    2.69
  -8   2 -11   86.43    5.25
  -8  -2 -11   85.05    7.68
  -8   2 -11   82.08    6.15
  -8   2 -12   -0.77    1.62
  -8  -2 -12   -1.45    3.33
  -8   2 -12   -1.30    2.12
  -8   2 -13    8.61    2.13
   8  -2  13    8.00    2.42
  -8  -2 -13    4.66    2.90
  -8   2 -13   16.26    3.24
  -8   2 -14   65.35    4.74
  -8   2 -14   62.92    5.86
   8  -2  14   53.42    5.34
  -8  -2 -14   59.35    6.72
  -8   2 -15   37.99    3.78
   8  -2  15   35.54    4.58
  -8  -2 -15   41.13    5.87
  -8   2 -15   34.97    4.56
  -8   2 -16   67.44    4.92
   8  -2  16   64.15    6.14
  -8   2 -16   65.19    6.30
  -8  -2 -16   64.64    7.38
  -8   2 -17  160.95    7.58
  -8  -2 -17  156.67   11.18
  -8   2 -17  171.19    9.96
  -8   2 -18   25.05    3.39
  -8   2 -18   28.60    4.62
  -8  -2 -18   23.38    4.84
  -8  -2 -19  161.67   11.87
  -8   2 -19  170.72   10.37
  -8  -2 -20    3.31    2.68
  -8   2 -20    4.01    2.88
  -8   2 -21   30.34    4.92
  -8  -2 -21   46.71    6.98
  -8  -2 -22    7.54    3.95
  -8   2 -22    7.10    3.04
  -8  -2 -23   -0.83    2.97
  -8   2 -23    2.59    2.73
  -8  -2 -24    8.34    3.48
  -8   2 -24   10.64    3.73
  -8  -2 -25   54.60    7.67
  -8   2 -25   49.01    6.75
  -8   2 -26    9.01    3.80
  -8   2 -27   86.41    9.15
   8  -3 -27   42.42    5.96
   8  -3 -26    5.50    2.99
   8   3 -25    8.07    2.47
   8  -3 -25   14.06    4.00
   8   3 -24   25.66    3.63
   8  -3 -24   26.56    4.77
   8   3 -23   28.83    3.86
   8  -3 -23   31.85    5.02
   8  -3 -22   46.41    5.69
   8   3 -22   46.43    4.51
   8  -3 -21   12.65    3.59
   8   3 -21   14.02    2.84
   8  -3 -20   28.51    4.36
  -8  -3  20   34.36    4.04
   8   3 -20   31.63    3.82
   8  -3 -19   20.91    3.91
   8   3 -19   17.22    2.89
  -8  -3  19   14.17    2.78
   8  -3 -18   32.56    4.67
   8   3 -18   26.33    3.45
  -8  -3  18   21.86    3.20
   8   3 -17   58.09    4.82
  -8  -3  17   59.86    4.76
   8  -3 -17   57.11    5.56
   8   3 -16   70.26    5.23
  -8  -3  16   73.33    5.13
   8  -3 -16   74.68    6.27
   8   3 -15   20.41    3.09
   8  -3 -15   24.27    3.98
  -8  -3  15   20.16    2.91
   8   3 -14  100.38    5.90
  -8  -3  14  112.09    6.12
   8  -3 -14  110.30    7.34
   8   3 -13  118.56    6.55
  -8  -3  13  130.85    6.51
   8  -3 -13  144.88    8.18
  -8   3  13  131.64    8.69
   8   3 -12  319.05   10.20
  -8  -3  12  314.94    9.89
   8  -3 -12  332.04   11.97
  -8   3  12  330.01   13.12
   8  -3 -11  100.80    6.65
   8   3 -11   82.06    5.41
  -8  -3  11   93.30    5.42
  -8   3  11   98.68    7.17
   8   3 -10    9.66    2.46
   8  -3 -10    9.24    2.75
  -8  -3  10    9.55    2.18
  -8   3  10    5.97    2.66
   8  -3  -9  150.06    7.64
  -8  -3   9  135.39    6.39
  -8   3   9  139.89    7.62
   8   3  -9  134.97    6.62
   8  -3  -8   68.17    5.21
  -8  -3   8   69.37    4.65
  -8   3   8   67.76    5.30
  -8  -3   7    6.62    2.00
   8  -3  -7    4.53    2.02
  -8   3   7    4.43    2.18
   8  -3  -6  143.14    7.07
  -8   3   6  152.09    7.57
  -8  -3   6  146.11    6.67
   8  -3  -5  409.57   11.62
  -8   3   5  435.29   12.32
  -8  -3   5  434.26   11.30
   8  -3  -4   25.51    3.40
  -8  -3   4   23.76    3.02
  -8   3   4   29.04    3.40
  -8  -3   3  409.97   11.19
   8  -3  -3  403.86   11.32
  -8   3   3  401.28   11.54
  -8   3   2    2.55    1.91
   8  -3  -2    1.49    1.83
  -8  -3   2    1.82    1.44
  -8  -3   2   -2.24    2.42
  -8  -3   1  345.45   10.43
  -8   3   1  352.21   10.51
   8  -3  -1  335.37   10.20
  -8  -3   1  346.34   13.60
  -8  -3   0  182.25    7.72
  -8   3   0  172.75    7.31
   8  -3   0  158.55    6.99
  -8  -3   0  174.26    9.77
  -8   3  -1   30.27    3.32
   8  -3   1   29.87    3.36
  -8  -3  -1   26.49    3.28
  -8  -3  -1   24.21    3.96
   8  -3   2  300.98    9.40
  -8   3  -2  306.16    9.41
  -8  -3  -2  316.39   10.40
  -8   3  -2  303.76    9.51
  -8  -3  -2  282.15   13.15
  -8  -3  -3   59.07    4.87
   8  -3   3   58.16    4.39
  -8   3  -3   56.34    4.24
  -8   3  -3   53.01    4.30
  -8  -3  -3   62.78    6.33
   8  -3   4   23.13    2.98
  -8   3  -4   25.63    3.06
  -8  -3  -4   20.36    3.02
  -8   3  -4   19.10    2.65
  -8  -3  -4   27.71    4.75
  -8   3  -5   -0.58    1.60
   8  -3   5    1.32    1.54
  -8  -3  -5   -2.61    2.50
  -8  -3  -5   -3.82    3.42
  -8   3  -5    0.46    1.38
  -8   3  -6    2.36    1.68
  -8  -3  -6   -0.93    3.01
  -8   3  -6    1.39    1.33
  -8   3  -7   97.26    5.31
  -8  -3  -7   93.68    7.80
  -8   3  -7   86.44    5.37
  -8   3  -8  497.25   11.68
  -8  -3  -8  500.38   18.01
  -8   3  -8  520.92   13.00
  -8   3  -9  132.04    6.11
  -8  -3  -9  128.67    9.55
  -8   3  -9  128.38    6.56
  -8   3 -10   54.22    3.89
  -8  -3 -10   43.01    5.83
  -8   3 -10   43.93    4.01
  -8   3 -11  263.07    8.74
  -8   3 -11  262.02    9.77
  -8  -3 -11  276.17   13.98
  -8   3 -12   17.48    2.64
  -8  -3 -12   14.37    3.53
  -8   3 -12    9.76    2.34
  -8   3 -13   53.76    4.08
  -8   3 -13   38.16    4.10
  -8  -3 -13   46.10    6.42
  -8   3 -14    1.09    1.38
  -8   3 -14    1.25    1.71
  -8  -3 -14   -0.40    2.87
  -8   3 -15  138.47    6.47
  -8   3 -15  144.14    8.18
  -8  -3 -15  131.93   10.45
  -8   3 -16   11.31    2.22
   8  -3  16    8.02    2.09
  -8   3 -16    9.19    2.60
  -8  -3 -16   13.43    4.11
  -8   3 -17   34.74    3.52
   8  -3  17   32.16    4.29
  -8  -3 -17   38.41    6.33
  -8   3 -17   30.20    4.20
  -8  -3 -18   94.60    9.45
  -8   3 -18   82.45    6.84
  -8   3 -19   20.36    3.69
  -8  -3 -19   21.40    5.65
  -8  -3 -20   20.68    5.27
  -8   3 -20   30.79    4.67
  -8  -3 -21    1.79    3.48
  -8   3 -21    2.29    2.39
  -8  -3 -22   -2.29    3.62
  -8   3 -22    4.05    2.34
  -8   3 -23   12.71    3.55
  -8  -3 -23   22.44    5.95
   8  -4 -25    3.96    3.04
   8  -4 -24   47.22    6.01
   8  -4 -23    6.42    2.85
   8  -4 -22   -0.98    2.08
   8   4 -22    0.58    1.52
   8   4 -21   -0.39    1.52
   8  -4 -21    2.62    2.61
   8  -4 -20   43.05    5.56
   8   4 -20   44.81    4.20
   8  -4 -19   15.46    3.92
   8   4 -19   11.88    2.48
  -8  -4  19   12.12    2.50
   8   4 -18  101.16    6.07
  -8  -4  18  100.66    6.08
   8  -4 -18  103.77    7.96
   8   4 -17    2.24    1.70
   8  -4 -17    1.83    2.41
  -8  -4  17    0.84    1.44
   8  -4 -16   13.90    3.52
  -8  -4  16   12.72    2.45
   8   4 -16   13.79    2.57
   8  -4 -15   41.33    5.08
   8   4 -15   40.69    3.93
  -8  -4  15   39.75    3.73
  -8  -4  14    1.18    1.36
   8  -4 -14    2.44    2.08
  -8  -4  13   55.00    4.33
   8  -4 -13   55.06    5.31
   8  -4 -12   87.34    6.54
  -8  -4  12   83.03    5.20
  -8   4  12   76.54    6.66
  -8  -4  11   89.38    5.41
   8  -4 -11   97.01    6.88
  -8   4  11   80.53    6.68
  -8  -4  10  387.29   10.84
   8  -4 -10  374.83   12.81
  -8   4  10  378.49   13.53
  -8  -4   9   36.01    3.60
   8  -4  -9   42.53    4.68
  -8   4   9   34.87    4.28
  -8  -4   8   24.01    3.00
   8  -4  -8   26.14    3.61
  -8   4   8   20.89    3.36
   8  -4  -7   78.70    5.66
  -8  -4   7   76.96    5.03
  -8   4   7   78.47    5.80
  -8  -4   6    2.72    1.42
  -8   4   6    8.46    2.65
   8  -4  -6    4.96    2.21
  -8   4   5   22.96    3.59
   8  -4  -5   15.35    2.90
  -8  -4   5   13.64    2.22
  -8  -4   4   52.29    4.32
   8  -4  -4   56.86    4.68
  -8   4   4   51.45    4.71
  -8  -4   4   59.01    5.99
   8  -4  -3    1.16    2.00
  -8  -4   3    3.20    1.88
  -8   4   3    0.98    1.63
  -8  -4   3    0.98    2.30
  -8  -4   2  267.56    9.53
   8  -4  -2  244.68    8.94
  -8   4   2  247.48    9.36
  -8  -4   2  247.42   11.96
  -8   4   1   52.47    4.38
   8  -4  -1   57.53    4.59
  -8  -4   1   70.08    5.14
  -8  -4   1   50.13    5.92
  -8   4   0  101.64    5.99
   8  -4   0   99.70    5.79
  -8  -4   0  100.95    6.11
  -8  -4   0   97.43    7.88
  -8  -4  -1   46.90    4.31
  -8   4  -1   48.34    4.22
   8  -4   1   45.46    4.09
  -8   4  -1   44.56    3.59
  -8  -4  -1   58.95    6.35
  -8   4  -2   11.67    2.42
   8  -4   2    5.16    1.80
  -8  -4  -2   12.54    2.74
  -8   4  -2    8.89    1.82
  -8  -4  -2   10.04    3.20
  -8   4  -3   32.85    3.48
   8  -4   3   31.30    3.46
  -8   4  -3   30.49    2.91
  -8  -4  -3   27.27    4.43
   8  -4   4  291.30    9.28
  -8   4  -4  283.86    9.31
  -8  -4  -4  249.28   12.75
  -8   4  -4  264.64    7.78
   8  -4   5    1.36    1.71
  -8   4  -5    1.20    1.62
  -8  -4  -5    3.23    3.48
  -8   4  -5    0.55    1.17
   8  -4   6  216.17    8.02
  -8   4  -6  205.06    7.73
  -8  -4  -6  206.91   11.65
  -8   4  -6  183.58    6.58
  -8   4  -7  148.01    6.62
  -8  -4  -7  161.97   10.60
  -8   4  -7  158.68    6.11
  -8   4  -8    1.70    1.52
  -8  -4  -8    0.09    2.79
  -8   4  -8    1.42    1.25
  -8  -4  -9   -1.58    2.46
  -8   4  -9   -0.46    1.21
  -8   4 -10   62.56    4.19
  -8  -4 -10   60.02    7.77
  -8  -4 -11   30.85    5.37
  -8   4 -11   26.55    3.00
  -8   4 -12  237.73    8.52
  -8  -4 -12  256.53   14.48
  -8  -4 -13   -1.95    3.24
  -8   4 -13    3.30    1.65
  -8   4 -14  101.68    5.41
  -8   4 -14   90.94    5.76
  -8  -4 -14   94.32    9.08
  -8   4 -15   11.33    2.42
  -8  -4 -15    7.52    3.54
  -8  -4 -16  124.08   10.62
  -8   4 -16  127.89    7.24
  -8  -4 -17    7.89    3.61
  -8   4 -17    9.10    2.48
  -8   4 -18   32.90    4.12
  -8  -4 -18   28.24    5.67
  -8  -4 -19    2.73    2.41
  -8  -4 -20   19.12    5.00
  -8  -4 -21    1.81    3.25
  -8  -4 -22   21.53    5.65
   8  -5 -23    2.34    2.66
   8  -5 -22   41.44    5.95
   8  -5 -21   27.32    4.88
   8  -5 -20   27.15    4.97
   8  -5 -19   20.41    4.42
   8  -5 -18   33.58    5.18
   8  -5 -17   46.99    5.80
   8  -5 -16   15.40    3.86
  -8  -5  15    5.41    1.98
   8  -5 -15    4.23    2.70
  -8  -5  14   28.04    3.15
   8  -5 -14   29.26    4.37
   8  -5 -13    4.78    2.79
  -8  -5  13    2.17    1.60
  -8  -5  12   64.42    4.54
   8  -5 -12   70.42    6.25
  -8   5  12   71.32    6.42
  -8  -5  11   81.50    5.23
   8  -5 -11  101.58    7.31
  -8   5  11   97.22    7.30
  -8  -5  10   98.47    5.65
   8  -5 -10  115.07    7.71
  -8   5  10  110.12    7.51
  -8  -5   9   97.83    5.72
   8  -5  -9  116.24    7.48
  -8   5   9  102.64    7.01
  -8  -5   8   31.73    3.40
   8  -5  -8   41.35    4.76
  -8   5   8   34.33    4.03
   8  -5  -7   91.77    6.46
  -8  -5   7  101.40    5.85
   8  -5  -6   20.89    3.35
  -8  -5   6   29.24    3.37
  -8  -5   6   21.48    4.31
  -8  -5   5    8.75    2.30
   8  -5  -5    2.82    2.21
  -8  -5   5    5.09    2.45
  -8  -5   4   90.85    5.80
   8  -5  -4   87.13    5.92
  -8   5   4   94.79    6.48
  -8   5   4   71.92    4.90
  -8  -5   4   95.35    7.86
  -8  -5   3   34.59    3.83
  -8   5   3   37.92    4.36
   8  -5  -3   34.69    3.93
  -8   5   3   39.90    3.56
  -8  -5   3   34.66    5.14
  -8   5   2   41.00    4.26
   8  -5  -2   50.75    4.52
  -8  -5   2   46.53    4.35
  -8   5   2   41.83    3.40
  -8  -5   2   48.28    5.92
  -8   5   1  113.88    6.67
   8  -5  -1  111.07    6.42
  -8  -5   1  110.01    6.64
  -8  -5   1   99.26    8.75
  -8   5   1   96.28    4.89
  -8   5   0   58.14    4.77
   8  -5   0   58.64    4.79
  -8  -5   0   57.82    6.56
  -8   5   0   53.87    3.54
  -8   5  -1   75.47    5.41
   8  -5   1   74.47    5.31
  -8   5  -1   73.29    3.82
  -8  -5  -1   82.52    7.87
  -8   5  -1   71.80    3.73
  -8   5  -2  116.32    6.47
   8  -5   2  117.77    6.34
  -8   5  -2  125.77    4.53
  -8  -5  -2  127.53    9.59
  -8   5  -2  114.50    4.30
   8  -5   3   10.87    2.50
  -8   5  -3   10.46    2.53
  -8   5  -3   11.60    1.45
  -8  -5  -3    7.04    3.25
  -8   5  -3    9.81    1.30
   8  -5   4  167.25    7.32
  -8   5  -4  158.11    7.31
  -8  -5  -4  163.62   10.87
  -8   5  -4  164.86    4.19
  -8   5  -4  178.08    4.31
  -8   5  -5   44.47    4.05
   8  -5   5   63.75    4.52
  -8   5  -5   52.88    2.12
  -8  -5  -5   60.40    7.02
   8  -5   6   -0.88    1.65
  -8   5  -6    0.73    1.61
  -8  -5  -6    0.29    3.47
  -8   5  -6    0.29    0.45
   8  -5   7  149.82    6.67
  -8   5  -7  136.82    6.45
  -8  -5  -7  142.34   10.64
  -8  -5  -8    4.84    2.84
  -8   5  -8    5.64    0.69
  -8  -5  -9    0.91    3.36
  -8   5  -9    0.38    0.51
  -8  -5 -10   51.59    6.79
  -8   5 -10   39.74    2.04
  -8  -5 -11   50.87    6.86
  -8   5 -11   52.34    2.59
  -8  -5 -12    3.00    2.49
  -8  -5 -13   -1.28    3.07
  -8  -5 -14   19.39    5.32
  -8  -5 -15   57.88    7.64
  -8  -5 -16   17.88    4.95
  -8  -5 -17   17.64    4.98
  -8  -5 -18   45.48    7.21
  -8  -5 -19    5.34    3.67
  -8  -5 -20    1.54    3.49
   8  -6 -21   18.69    4.38
   8  -6 -20    1.37    2.79
   8  -6 -19    0.65    3.01
   8  -6 -18   16.18    4.50
   8  -6 -17   16.69    4.00
   8  -6 -16   54.68    6.48
   8  -6 -15   42.15    5.49
   8  -6 -14    0.65    2.84
   8  -6 -13   59.29    6.19
   8  -6 -12    2.35    1.92
   8  -6 -11   11.10    3.18
  -8  -6  11   15.22    2.55
  -8   6  11   13.57    3.37
   8  -6 -10    5.07    2.78
  -8  -6  10    1.84    1.42
  -8   6  10    4.40    2.67
  -8  -6   9   44.01    4.07
   8  -6  -9   55.13    5.65
  -8  -6   9   44.97    5.99
  -8   6   9   44.97    4.89
   8  -6  -8   47.13    5.13
  -8  -6   8   45.85    4.11
  -8   6   8   35.88    4.23
  -8  -6   8   56.74    6.70
   8  -6  -7  118.97    7.73
  -8  -6   7  124.56    6.71
  -8  -6   7  117.91    9.27
  -8  -6   6    8.68    2.36
   8  -6  -6    4.65    2.58
  -8  -6   6    3.71    2.86
  -8  -6   5   26.38    3.50
   8  -6  -5   25.19    3.73
  -8  -6   5   23.17    4.66
   8  -6  -4   -0.99    1.95
  -8   6   4    2.88    1.56
  -8  -6   4   -1.39    2.89
   8  -6  -3   -0.49    1.81
  -8   6   3    1.69    1.24
  -8  -6   3   -0.74    2.65
   8  -6  -2    4.75    2.16
  -8  -6   2    8.52    3.57
  -8   6   2    3.83    1.12
   8  -6  -1    0.97    1.85
  -8   6   1    0.25    1.57
  -8  -6   1    2.33    3.11
  -8   6   1    1.21    0.89
   8  -6   0   21.06    3.28
  -8   6   0   16.83    3.09
  -8   6   0   21.27    1.51
  -8  -6   0   19.12    4.14
  -8   6   0   17.36    1.41
  -8   6  -1   93.15    6.24
   8  -6   1   93.71    5.86
  -8  -6  -1   94.78    8.64
  -8   6  -2    0.63    1.93
   8  -6   2    2.57    1.90
  -8  -6  -2    1.32    3.07
  -8   6  -3   80.55    5.57
   8  -6   3   80.97    5.43
  -8  -6  -3   70.26    7.70
   8  -6   4   49.76    4.21
  -8   6  -4   44.79    4.23
  -8  -6  -4   48.12    6.50
   8  -6   5   22.22    2.87
  -8   6  -5   19.18    2.83
  -8  -6  -5   16.32    4.61
  -8   6  -6    1.40    1.55
   8  -6   6    3.16    1.96
  -8  -6  -6    1.70    2.92
   8  -6   7   11.00    2.44
  -8   6  -7    8.13    2.16
  -8  -6  -7    4.94    2.68
  -8  -6  -8   48.12    6.85
  -8  -6  -9   54.27    7.48
  -8  -6 -10   34.34    5.90
  -8  -6 -11   45.35    6.81
  -8  -6 -12   47.53    6.85
  -8  -6 -13   18.92    5.70
  -8  -6 -14   -0.57    3.28
  -8  -6 -15    6.50    3.66
  -8  -6 -16    1.31    2.90
  -8  -6 -17   26.27    6.11
  -8  -6 -18    5.43    4.31
   8  -7 -18    1.51    2.48
   8  -7 -17    5.70    3.49
   8  -7 -16   17.95    4.15
   8  -7 -15   -2.31    2.78
   8  -7 -14   21.42    4.13
   8  -7 -13    0.34    2.56
  -8  -7  13    4.99    3.22
   8  -7 -12   -2.02    2.69
  -8  -7  12   -1.26    3.06
   8  -7 -11    8.26    3.04
  -8  -7  11    5.86    3.37
   8  -7 -10   14.82    3.84
  -8  -7  10   10.33    3.84
   8  -7  -9   32.50    4.87
  -8  -7   9   31.52    5.38
   8  -7  -8   31.58    4.53
  -8  -7   8   32.23    5.23
   8  -7  -7   12.28    3.48
  -8  -7   7    3.09    2.89
   8  -7  -6   65.65    6.06
  -8  -7   6   51.46    6.76
   8  -7  -5    6.44    2.80
  -8  -7   5    8.53    3.98
   8  -7  -4   30.52    4.22
  -8  -7   4   33.98    5.65
   8  -7  -3   20.46    3.44
  -8  -7   3   22.03    4.75
   8  -7  -2   11.40    2.90
  -8  -7   2   12.59    3.87
   8  -7  -1    9.59    2.58
  -8  -7   1   13.14    4.26
   8  -7   0    8.54    2.35
  -8  -7   0   15.07    4.22
   8  -7   1    8.10    2.38
  -8  -7  -1    3.00    3.13
   8  -7   2    5.56    2.02
  -8  -7  -2    6.05    2.90
   8  -7   3    0.03    1.64
  -8  -7  -3   -6.49    3.75
   8  -7   4   19.41    3.05
  -8  -7  -4    9.70    3.94
   8  -7   5    7.36    2.02
  -8  -7  -5    6.25    3.65
   8  -7   6    4.25    1.86
  -8  -7  -6    0.18    3.01
  -8  -7  -7    4.38    3.36
  -8  -7  -8    1.86    3.12
  -8  -7  -9    7.70    4.05
  -8  -7 -10   83.55    9.25
  -8  -7 -11    6.55    3.41
  -8  -7 -12   48.61    7.44
  -8  -7 -13   18.79    4.86
  -8  -7 -14    8.16    4.35
  -8  -7 -15    6.61    4.03
   8  -8 -15    1.74    2.62
   8  -8 -14   -1.15    2.66
  -8  -8  14    0.31    2.69
   8  -8 -13    1.31    2.60
  -8  -8  13   -6.14    3.70
   8  -8 -12   10.63    3.43
  -8  -8  12   10.30    3.65
   8  -8 -11    2.67    2.62
  -8  -8  11   -1.54    2.46
   8  -8 -10   16.83    4.11
  -8  -8  10   11.04    3.64
   8  -8  -9   21.24    4.37
  -8  -8   9   19.81    4.69
   8  -8  -8    2.73    2.70
  -8  -8   8    0.96    2.64
   8  -8  -7    4.88    2.55
  -8  -8   7    0.80    2.59
   8  -8  -6    2.02    2.24
  -8  -8   6    2.44    3.25
   8  -8  -5    2.43    2.46
  -8  -8   5    0.59    2.65
   8  -8  -4   10.84    3.06
  -8  -8   4   22.50    4.99
   8  -8  -3    2.37    2.29
  -8  -8   3    2.17    3.08
   8  -8  -2   86.84    6.59
  -8  -8   2   71.86    8.19
   8  -8  -1   20.78    3.49
  -8  -8   1   16.43    4.66
   8  -8   0    6.20    2.54
  -8  -8   0   13.43    4.48
   8  -8   1    0.51    1.67
  -8  -8  -1   -1.04    3.24
  -8  -8  -2    0.19    3.09
  -8  -8  -3    4.74    3.53
  -8  -8  -4    0.12    3.12
  -8  -8  -5    2.31    3.33
  -8  -8  -6    5.86    3.57
  -8  -8  -7   14.74    4.87
  -8  -8  -8    5.39    3.09
  -8  -8  -9    0.53    2.56
  -8  -8 -10    9.09    3.96
  -8  -8 -11   -4.56    3.79
  -8  -8 -12   14.33    4.78
   8  -9 -11    0.96    2.65
   8  -9 -10   -2.97    2.77
   8  -9  -9   14.93    3.65
   8  -9  -8    0.36    2.11
   8  -9  -7   -2.58    2.78
   8  -9  -6    0.09    2.31
   8  -9  -5    6.48    2.81
  -8  -9   5    6.99    3.51
   8  -9  -4    4.04    2.57
  -8  -9   4    2.05    2.98
  -8  -9   3    0.84    2.64
  -8  -9   2   -7.27    3.50
  -8  -9   1    9.98    4.20
  -8  -9   0    1.60    2.97
  -8  -9  -1    8.27    3.52
  -8  -9  -2    1.02    3.11
  -8  -9  -3    2.09    3.41
  -8  -9  -4    3.93    3.37
  -8  -9  -5   21.20    5.67
  -8  -9  -6   14.31    5.09
  -8  -9  -7   -0.74    3.24
  -8  -9  -8   -7.12    4.27
   9   0 -31    3.87    2.44
   9   0 -30    4.05    2.57
   9   0 -29   34.33    5.00
   9   0 -28    0.58    2.44
   9   0 -27  114.73    8.57
   9   0 -26    7.35    3.27
   9   0 -25   23.83    4.44
   9   0 -24    0.02    2.01
   9   0 -23    1.44    2.09
   9   0 -22    0.73    2.23
   9   0 -21    4.45    2.12
   9   0 -20   -0.60    2.12
   9   0 -19    4.56    2.05
   9   0 -18   -0.64    2.00
   9   0 -17   10.88    2.70
   9   0 -16    0.83    2.00
   9   0 -15    6.52    2.36
   9   0 -14   -0.14    1.59
   9   0 -13  184.78    8.57
   9   0 -12    0.69    2.10
  -9   0  12   -1.47    1.89
   9   0 -11   45.34    4.32
  -9   0  11   50.34    4.52
  -9   0  10   -2.05    1.89
   9   0 -10   -1.08    1.60
  -9   0   9   13.91    2.46
   9   0  -9   11.99    2.45
  -9   0   8   -1.17    1.75
   9   0  -8   -1.84    1.96
  -9   0   7  272.88    9.49
   9   0  -7  261.94    9.48
   9   0  -6   -0.26    1.71
  -9   0   6   -0.37    1.67
  -9   0   5   61.15    4.50
   9   0  -5   53.58    4.34
   9   0  -4    1.14    1.71
   9   0  -3 1201.11   19.80
   9   0  -2    1.61    2.22
   9   0  -1  605.45   14.15
   9   0   0    0.92    1.71
  -9   0  -1   95.31    5.53
  -9   0  -1   90.23    6.77
  -9   0  -2   -3.05    1.99
  -9   0  -2   -1.36    2.00
  -9   0  -3    8.74    2.33
  -9   0  -3    8.38    2.89
  -9   0  -4   -0.68    1.45
  -9   0  -4   -6.96    3.02
  -9   0  -5   27.79    3.17
  -9   0  -5   33.34    4.45
  -9   0  -6   -0.33    1.47
  -9   0  -6   -0.89    2.16
  -9   0  -7  182.49    7.90
  -9   0  -7  180.27    9.75
  -9   0  -8    2.38    1.89
  -9   0  -8    2.57    2.81
  -9   0  -9   12.76    2.47
  -9   0  -9   23.96    4.21
  -9   0 -10   -2.36    2.20
  -9   0 -10   -0.09    2.34
  -9   0 -11    6.51    2.93
  -9   0 -12    1.01    2.87
  -9   0 -13  926.75   24.27
  -9   0 -14    6.92    3.32
  -9   0 -15  374.79   16.20
  -9   0 -16    0.40    3.02
  -9   0 -17   90.53    8.41
  -9   0 -18   -4.71    3.50
  -9   0 -19   11.94    4.11
  -9   0 -20    7.26    3.86
  -9   0 -21    9.08    3.73
  -9   0 -22    1.94    3.08
  -9   0 -23   17.42    4.64
  -9   0 -24    3.85    2.97
  -9   0 -25   -3.26    3.04
  -9   0 -26    0.55    2.87
   9   1 -30    1.50    2.16
   9   1 -29    8.78    3.22
   9  -1 -29    9.24    3.53
   9   1 -28   12.95    3.54
   9  -1 -28   13.79    3.73
   9   1 -27    2.65    2.41
   9  -1 -27    1.24    2.70
   9  -1 -26   76.27    7.18
   9   1 -26   76.38    6.92
   9   1 -25    1.04    2.38
   9  -1 -25    4.25    3.00
   9   1 -24   -3.77    2.40
   9  -1 -24    4.54    2.92
   9   1 -23   -0.86    2.06
   9  -1 -23    3.21    2.56
   9   1 -22   31.83    4.32
   9  -1 -22   33.00    4.59
   9   1 -21   -0.54    1.77
   9  -1 -21    4.69    2.29
   9   1 -20   22.58    3.85
   9  -1 -20   22.34    3.94
   9   1 -19   29.67    4.17
   9  -1 -19   23.69    3.73
   9   1 -18   29.92    3.93
   9  -1 -18   27.51    4.05
   9  -1 -17   54.84    5.32
   9   1 -17   54.46    5.08
   9   1 -16   34.58    4.21
   9  -1 -16   35.66    4.26
   9  -1 -15  118.27    7.27
   9   1 -15  115.92    7.02
  -9  -1  14   39.73    4.20
   9   1 -14   37.30    4.20
   9  -1 -14   34.72    4.26
   9  -1 -13  166.88    8.35
  -9  -1  13  174.63    8.18
   9   1 -13  166.45    8.10
   9  -1 -12  296.53   10.83
  -9  -1  12  322.88   10.81
   9   1 -12  322.54   10.91
   9  -1 -11    2.87    2.07
  -9  -1  11    3.97    1.94
   9   1 -10  253.04    9.60
   9  -1 -10  241.56    9.59
  -9   1  10  252.05    9.76
  -9  -1  10  266.40    9.65
   9   1  -9  111.52    6.49
   9  -1  -9  110.06    6.55
  -9   1   9  114.70    6.61
  -9  -1   9  118.36    6.34
  -9  -1   8   65.59    4.82
   9   1  -8   61.03    4.73
   9  -1  -8   66.25    5.00
  -9   1   8   69.18    5.12
   9   1  -7    0.34    2.05
  -9   1   7   -0.96    1.87
   9  -1  -7   -0.12    1.88
  -9  -1   7    1.27    1.44
  -9  -1   6  270.37    9.32
   9   1  -6  261.83    9.46
   9  -1  -6  270.24    9.69
  -9   1   6  289.82    9.89
  -9  -1   5  114.91    6.07
   9   1  -5  107.93    6.11
   9  -1  -5  102.88    6.09
  -9   1   5  111.83    6.17
  -9  -1   4   85.79    5.25
   9   1  -4   91.13    5.80
   9  -1  -4   91.92    5.59
  -9   1   4   85.76    5.36
   9   1  -3   -1.70    1.79
  -9  -1   3    1.21    1.67
  -9   1   3   -0.83    1.53
   9  -1  -3    1.02    1.76
  -9   1   2   83.70    5.30
   9  -1  -2   77.77    5.23
   9   1  -2   84.00    5.52
  -9  -1   2   79.65    5.34
  -9   1   1  289.80    9.47
   9  -1  -1  271.75    9.48
  -9   1   0  174.72    7.33
   9  -1   0  177.48    7.75
  -9  -1   0  179.77    9.56
   9  -1   1  384.38   11.26
  -9   1  -1  390.23   10.92
  -9   1  -1  392.48   12.96
  -9  -1  -1  386.27   13.95
  -9   1  -2    1.39    1.87
  -9  -1  -2   -1.72    1.88
   9  -1   2    2.36    1.74
  -9   1  -2    1.06    2.18
  -9  -1  -2   -1.87    2.20
  -9  -1  -3  351.69   10.76
  -9   1  -3  344.86   10.33
  -9   1  -3  354.62   12.55
  -9  -1  -3  335.26   13.34
  -9  -1  -4  233.29    8.89
  -9   1  -4  237.41    8.62
  -9   1  -4  228.01   10.23
  -9  -1  -4  236.65   11.21
  -9  -1  -5  275.79    9.79
  -9   1  -5  279.13    9.33
  -9   1  -5  262.80   11.02
  -9  -1  -5  256.67   11.93
  -9  -1  -6  262.89    9.65
  -9   1  -6  276.93    9.42
  -9   1  -6  277.73   11.37
  -9  -1  -6  277.75   12.46
  -9  -1  -7   -0.10    1.85
  -9   1  -7    0.57    1.71
  -9  -1  -7    0.87    2.01
  -9   1  -7    1.21    2.03
  -9   1  -8  224.96    8.64
  -9  -1  -8  221.88   11.54
  -9   1  -8  224.84   10.53
  -9   1  -9  134.93    6.81
  -9  -1  -9  135.01    9.31
  -9   1  -9  129.09    8.14
  -9   1 -10   71.86    5.19
  -9  -1 -10   70.55    6.97
  -9   1 -10   74.82    6.31
  -9   1 -11   88.23    5.70
  -9  -1 -11   84.03    7.72
  -9   1 -11   81.87    6.93
  -9   1 -12   86.98    5.73
  -9  -1 -12   84.59    7.77
  -9   1 -12   93.72    7.54
  -9  -1 -13    6.20    3.04
  -9   1 -13    1.45    2.47
  -9  -1 -14  230.44   12.95
  -9   1 -14  213.41   11.62
  -9  -1 -15   -2.76    2.95
  -9   1 -15   -0.88    2.80
  -9  -1 -16  132.47   10.24
  -9   1 -16  120.54    9.23
  -9  -1 -17   48.65    6.64
  -9   1 -17   46.45    5.99
  -9   1 -18    4.35    2.41
  -9  -1 -18    5.75    3.79
  -9   1 -19   16.74    4.44
  -9  -1 -19   19.16    4.91
  -9  -1 -20   67.98    7.95
  -9   1 -20   67.72    7.61
  -9  -1 -21    4.67    3.62
  -9   1 -21    7.04    3.26
  -9  -1 -22   23.86    5.50
  -9   1 -22   20.56    4.65
  -9  -1 -23    6.60    3.38
  -9   1 -23   11.79    4.07
  -9   1 -24    4.24    3.38
  -9  -1 -24    3.10    2.95
  -9   1 -25   64.92    8.10
  -9  -1 -25   58.39    8.03
  -9   1 -26    9.75    3.95
  -9   1 -27   14.92    4.84
   9   2 -28    8.41    3.03
   9  -2 -28    9.67    3.48
   9   2 -27    6.38    2.30
   9  -2 -27   11.24    3.43
   9  -2 -26    5.93    2.48
   9   2 -26    7.03    2.58
   9  -2 -25    2.73    2.42
   9   2 -25    0.16    1.98
   9   2 -24   55.80    5.50
   9  -2 -24   65.81    6.58
   9  -2 -23    8.65    3.15
   9   2 -23    7.77    2.31
   9  -2 -22  115.76    8.38
   9   2 -22  104.56    7.17
   9  -2 -21    3.65    2.53
   9   2 -21   10.34    2.60
   9  -2 -20    7.95    2.78
   9   2 -20   -0.55    2.04
   9  -2 -19    4.53    2.72
   9   2 -19    6.40    2.39
   9  -2 -18   38.65    4.77
   9   2 -18   37.66    4.19
   9   2 -17   15.81    2.97
   9  -2 -17   16.55    3.41
   9  -2 -16   41.62    4.76
   9   2 -16   39.78    4.40
   9   2 -15    9.26    2.93
   9  -2 -15   10.50    3.04
  -9  -2  15   13.03    2.67
   9   2 -14  577.43   14.79
   9  -2 -14  549.21   15.73
  -9  -2  14  580.02   14.69
  -9  -2  13   16.42    2.67
   9   2 -13   17.17    3.21
   9  -2 -13   27.00    4.08
   9  -2 -12  124.77    7.38
   9   2 -12  107.55    6.56
  -9  -2  12  128.32    6.79
   9   2 -11    0.27    1.97
  -9  -2  11    2.96    1.56
   9  -2 -11    1.30    2.29
   9   2 -10    0.97    2.03
  -9  -2  10    6.26    1.94
   9  -2 -10    3.91    2.23
  -9  -2   9  155.48    7.25
   9  -2  -9  143.01    7.57
   9   2  -9  145.99    7.33
  -9  -2   8  420.41   11.70
   9  -2  -8  425.81   12.64
  -9   2   8  421.21   12.66
   9   2  -8  412.47   11.99
  -9   2   7   11.49    2.63
   9  -2  -7   10.47    2.93
  -9  -2   7   14.18    2.37
   9   2  -7    9.97    2.50
   9   2  -6  116.22    6.40
  -9  -2   6  116.70    6.19
   9  -2  -6  133.21    6.96
  -9   2   6  126.32    6.81
  -9  -2   5   63.34    4.66
   9   2  -5   65.05    4.93
   9  -2  -5   65.13    4.93
  -9   2   5   80.68    5.52
  -9  -2   4   47.45    4.16
   9  -2  -4   49.78    4.26
  -9   2   4   47.11    4.32
  -9   2   3    3.26    1.76
  -9  -2   3    1.40    1.22
   9  -2  -3    2.05    1.86
   9  -2  -2   28.56    3.56
  -9   2   2   26.37    3.30
  -9  -2   2   32.02    3.36
  -9  -2   1   30.88    3.33
  -9   2   1   21.36    2.98
   9  -2  -1   25.69    3.09
  -9  -2   1   24.13    4.26
  -9   2   0  178.69    7.55
  -9  -2   0  172.77    7.64
   9  -2   0  172.19    7.61
  -9  -2   0  158.84    9.43
   9  -2   1   10.82    2.64
  -9   2  -1    6.37    2.37
  -9  -2  -1   10.38    2.58
  -9  -2  -1    7.71    3.28
  -9   2  -1    3.54    2.07
  -9   2  -2 1060.82   18.18
  -9  -2  -2 1063.23   19.06
   9  -2   2 1090.53   18.71
  -9   2  -2 1078.47   20.41
  -9  -2  -2 1050.23   24.40
   9  -2   3   12.83    2.72
  -9  -2  -3   19.19    3.00
  -9   2  -3    9.76    2.24
  -9   2  -3   12.07    2.82
  -9  -2  -3   12.62    3.80
  -9   2  -4  392.52   10.97
   9  -2   4  388.88   11.30
  -9  -2  -4  386.24   11.75
  -9   2  -4  381.09   12.33
  -9  -2  -4  372.95   14.75
  -9   2  -5    1.62    1.73
  -9   2  -5    0.30    2.27
  -9  -2  -5    2.67    2.76
  -9   2  -6   57.41    4.49
  -9  -2  -6   55.21    6.22
  -9   2  -6   58.25    5.13
  -9   2  -7    6.31    2.17
  -9  -2  -7    6.09    2.93
  -9   2  -7    8.62    2.58
  -9   2  -8   94.14    5.73
  -9  -2  -8   92.72    7.95
  -9   2  -8   98.67    6.76
  -9   2  -9    2.38    1.87
  -9  -2  -9   -1.25    2.73
  -9   2  -9    1.19    1.73
  -9   2 -10  257.32    9.23
  -9  -2 -10  260.91   13.45
  -9   2 -10  258.01   11.09
  -9   2 -11   57.98    4.57
  -9  -2 -11   55.93    6.49
  -9   2 -11   52.70    5.28
  -9   2 -12    0.45    1.76
  -9  -2 -12   -5.30    3.04
  -9   2 -12   -0.68    1.97
  -9   2 -13   -3.37    1.86
  -9  -2 -13   -5.06    3.63
  -9   2 -13   -1.48    2.17
  -9   2 -14    4.92    1.91
  -9  -2 -14    3.58    2.58
  -9   2 -14    1.85    2.20
  -9  -2 -15   -1.84    3.48
  -9   2 -15    0.45    2.38
  -9   2 -16   15.34    3.69
  -9  -2 -16   18.91    4.61
  -9   2 -17   13.71    3.49
  -9  -2 -17   16.36    4.39
  -9  -2 -18  154.63   11.91
  -9   2 -18  141.13    9.72
  -9   2 -19   26.06    4.81
  -9  -2 -19   31.96    5.96
  -9   2 -20   21.34    4.42
  -9  -2 -20   20.74    4.99
  -9  -2 -21   20.60    5.38
  -9   2 -21   10.37    3.35
  -9   2 -22   20.56    4.59
  -9  -2 -22   13.61    5.29
  -9   2 -23    9.38    3.59
  -9  -2 -23   15.04    4.84
  -9   2 -24   70.17    8.06
  -9  -2 -24   81.60    9.56
  -9   2 -25    7.20    3.28
   9  -3 -26   27.62    5.22
   9   3 -25   29.66    4.21
   9  -3 -25   37.71    5.58
   9  -3 -24   40.28    5.76
   9   3 -24   33.52    4.34
   9  -3 -23   22.68    4.62
   9   3 -23   20.90    3.56
   9  -3 -22    3.14    2.65
   9   3 -22    3.56    2.21
   9  -3 -21   18.55    3.85
   9   3 -21   19.45    3.21
   9  -3 -20   17.24    3.75
   9   3 -20   16.91    3.19
   9  -3 -19    4.98    2.73
   9   3 -19    7.86    2.21
   9  -3 -18    6.19    2.62
   9   3 -18    6.81    2.34
   9   3 -17   50.26    4.76
   9  -3 -17   40.82    4.95
  -9  -3  17   45.42    4.40
   9   3 -16    7.65    2.64
   9  -3 -16    2.89    2.47
  -9  -3  16    5.37    1.97
   9  -3 -15  115.76    7.69
   9   3 -15  111.42    6.65
  -9  -3  15  112.87    6.59
  -9  -3  14    1.57    1.68
   9  -3 -14    3.55    2.65
   9   3 -14    2.77    2.00
   9  -3 -13  233.93   10.60
  -9  -3  13  243.41    9.32
   9   3 -13  247.00    9.65
   9   3 -12   43.19    4.40
   9  -3 -12   45.57    4.83
  -9  -3  12   48.32    4.28
  -9  -3  11    3.52    2.01
   9  -3 -11    2.89    2.84
   9   3 -11   -0.40    1.87
  -9   3  11    8.59    3.18
  -9  -3  10  691.13   15.23
   9  -3 -10  698.00   17.06
   9   3 -10  661.52   15.65
  -9  -3   9  107.78    6.17
   9  -3  -9  114.71    7.04
   9   3  -9  111.81    6.54
   9  -3  -8  146.87    7.76
  -9  -3   8  156.92    7.22
   9  -3  -7    7.59    2.52
  -9  -3   7   10.88    2.41
   9  -3  -6   40.85    4.28
  -9  -3   6   40.73    3.93
  -9   3   6   43.83    4.49
   9  -3  -5    9.17    2.46
  -9  -3   5   11.43    2.18
  -9   3   5    6.50    2.26
  -9   3   4    3.18    1.98
   9  -3  -4   -0.18    1.81
  -9  -3   4    1.50    1.57
   9  -3  -3  106.87    6.31
  -9   3   3  103.98    6.28
  -9  -3   3   97.40    5.81
  -9   3   2   30.62    3.59
  -9  -3   2   27.99    3.41
   9  -3  -2   30.81    3.50
  -9  -3   2   27.68    4.50
   9  -3  -1   23.76    3.34
  -9  -3   1   35.17    3.77
  -9   3   1   32.35    3.68
  -9  -3   1   29.72    4.83
   9  -3   0  312.61   10.34
  -9  -3   0  325.10   10.80
  -9   3   0  339.73   10.75
  -9  -3   0  315.23   13.71
   9  -3   1   67.76    4.98
  -9  -3  -1   71.53    5.24
  -9   3  -1   84.04    5.50
  -9   3  -1   74.30    5.25
  -9  -3  -1   75.78    7.23
   9  -3   2  129.84    6.74
  -9   3  -2  134.92    6.77
  -9   3  -2  142.05    7.15
  -9  -3  -2  121.21    9.32
   9  -3   3   45.72    4.24
  -9   3  -3   42.53    3.94
  -9   3  -3   43.18    4.12
  -9  -3  -3   33.79    5.04
  -9   3  -4  161.20    7.20
   9  -3   4  142.52    7.03
  -9   3  -4  149.97    7.49
  -9  -3  -4  153.51   10.04
  -9   3  -5    9.58    2.21
   9  -3   5   16.40    2.78
  -9   3  -5    9.01    2.27
  -9  -3  -5   17.00    3.85
  -9   3  -6  131.79    6.59
  -9  -3  -6  124.64    9.27
  -9   3  -6  110.99    6.41
  -9   3  -7  249.84    8.89
  -9  -3  -7  247.47   13.01
  -9   3  -7  235.03    9.35
  -9   3  -8    0.57    1.43
  -9   3  -8    1.87    1.66
  -9  -3  -8   -1.86    3.20
  -9   3  -9  104.33    5.75
  -9  -3  -9   96.32    8.62
  -9   3  -9  104.46    6.70
  -9   3 -10  390.94   11.07
  -9  -3 -10  414.87   17.50
  -9   3 -10  384.77   12.48
  -9   3 -11    1.80    1.69
  -9  -3 -11    3.63    3.20
  -9   3 -11    3.41    1.94
  -9   3 -12   21.35    3.02
  -9  -3 -12   14.56    4.32
  -9   3 -12   16.80    3.07
  -9   3 -13   50.88    4.33
  -9   3 -13   48.05    5.03
  -9  -3 -13   48.41    6.55
  -9   3 -14  135.25    6.83
  -9   3 -14  123.81    7.78
  -9  -3 -14  131.14   10.60
  -9   3 -15    0.75    1.69
  -9   3 -15    1.77    1.77
  -9  -3 -15    0.87    3.62
  -9   3 -16   53.37    5.46
  -9  -3 -16   49.74    6.95
  -9  -3 -17   94.66    9.47
  -9   3 -17   87.35    7.10
  -9  -3 -18   20.66    4.88
  -9   3 -18   24.51    4.10
  -9   3 -19   20.35    4.05
  -9  -3 -19   25.62    5.79
  -9   3 -20    2.69    2.29
  -9  -3 -20   10.42    4.14
  -9  -3 -21    4.69    3.49
  -9   3 -21    2.51    2.44
  -9  -3 -22    8.65    4.00
   9  -4 -24    1.52    2.65
   9  -4 -23    1.14    2.28
   9   4 -22   -0.63    1.60
   9  -4 -22   -0.40    1.90
   9  -4 -21    3.40    2.57
   9   4 -21    1.83    1.58
   9  -4 -20   18.71    4.20
   9   4 -20   16.35    2.84
   9   4 -19   26.06    3.54
   9  -4 -19   20.47    3.76
   9   4 -18    2.41    1.73
   9  -4 -18    2.55    2.36
   9   4 -17   72.21    5.61
   9  -4 -17   80.03    7.04
  -9  -4  16    1.04    1.51
   9  -4 -16    2.38    2.61
   9   4 -16    1.68    1.91
  -9  -4  15    5.75    2.18
   9  -4 -15    0.74    2.07
  -9  -4  14    8.88    2.44
   9  -4 -14   11.08    3.21
   9  -4 -13   83.85    6.78
  -9  -4  13   86.43    5.65
   9  -4 -12  112.08    7.57
  -9  -4  12   92.08    5.81
  -9  -4  11  387.72   11.62
   9  -4 -11  383.25   13.58
  -9   4  11  372.71   14.25
   9  -4 -10    9.81    2.89
  -9  -4  10   10.53    2.48
  -9   4  10    7.31    2.71
   9  -4  -9    2.33    2.49
  -9  -4   9    3.01    1.52
  -9   4   9    4.07    2.61
  -9  -4   8   15.88    2.72
   9  -4  -8   16.82    3.05
  -9   4   8   22.07    3.65
  -9  -4   7    1.42    1.43
   9  -4  -7    5.32    2.30
  -9   4   7    3.31    1.78
  -9  -4   6   34.40    3.69
   9  -4  -6   38.29    4.30
   9  -4  -5    3.32    2.18
  -9  -4   5    1.07    1.33
   9  -4  -4  130.75    7.29
  -9  -4   4  118.75    6.62
  -9  -4   4  126.43    9.16
  -9  -4   3  106.32    6.36
   9  -4  -3  108.03    6.58
  -9   4   3  114.68    6.87
  -9  -4   3  118.26    8.89
   9  -4  -2    4.58    2.38
  -9  -4   2    1.79    2.13
  -9   4   2   -0.62    1.86
  -9  -4   2    3.21    3.18
  -9   4   1  313.71   10.91
   9  -4  -1  319.53   10.70
  -9  -4   1  306.86   14.13
  -9   4   0   45.52    4.40
   9  -4   0   41.58    4.27
  -9  -4   0   46.55    6.09
  -9   4  -1    9.10    2.34
   9  -4   1    7.65    2.36
  -9   4  -1    5.89    2.06
  -9  -4  -1    8.86    3.54
  -9   4  -2   21.20    3.25
   9  -4   2   24.78    3.38
  -9   4  -2   21.94    2.84
  -9  -4  -2   10.92    2.94
   9  -4   3    0.60    1.66
  -9   4  -3    1.09    1.78
  -9   4  -3    1.02    1.41
  -9  -4  -3   -3.30    3.43
  -9   4  -4   23.78    3.19
   9  -4   4   23.51    3.37
  -9   4  -4   25.16    2.97
  -9  -4  -4   25.59    5.06
   9  -4   5   40.16    3.96
  -9   4  -5   42.54    4.01
  -9   4  -5   39.67    3.51
  -9  -4  -5   39.79    5.82
  -9   4  -6    4.18    1.97
  -9   4  -6    4.05    1.62
   9  -4   6    4.29    1.78
  -9  -4  -6    4.12    3.44
  -9   4  -7   60.01    4.55
  -9  -4  -7   62.73    7.04
  -9   4  -7   61.87    4.41
  -9   4  -8    4.47    2.01
  -9  -4  -8    1.49    4.02
  -9   4  -8    2.82    1.34
  -9   4  -9   66.51    4.79
  -9   4  -9   65.13    4.60
  -9  -4  -9   61.13    7.42
  -9   4 -10    9.60    2.33
  -9  -4 -10    9.23    3.87
  -9   4 -10    7.83    2.07
  -9   4 -11   63.51    4.60
  -9  -4 -11   68.65    8.05
  -9   4 -11   73.01    5.05
  -9   4 -12    9.97    2.14
  -9   4 -12   14.41    2.74
  -9  -4 -12   10.27    3.63
  -9   4 -13  122.42    6.36
  -9   4 -13  115.47    6.60
  -9  -4 -13  128.23   10.89
  -9  -4 -14   12.48    3.98
  -9   4 -14   15.20    2.64
  -9   4 -15  119.23    7.05
  -9  -4 -15  127.80   11.01
  -9   4 -16    1.96    1.58
  -9  -4 -16    6.28    4.08
  -9  -4 -17   26.85    6.21
  -9  -4 -18    2.08    3.57
  -9  -4 -19   -1.74    3.45
  -9  -4 -20   18.71    5.13
   9  -5 -22   -4.02    2.95
   9  -5 -21   19.17    4.29
   9  -5 -20    8.36    3.49
   9  -5 -19    7.08    3.42
   9  -5 -18   90.22    7.84
   9  -5 -17   26.54    4.64
   9  -5 -16    7.43    3.15
   9  -5 -15   92.60    7.81
   9  -5 -14    7.86    3.43
  -9  -5  13   80.86    5.42
   9  -5 -13   77.08    6.97
   9  -5 -12   26.13    4.14
  -9  -5  12   22.91    3.15
   9  -5 -11   16.36    3.68
  -9  -5  11   10.34    2.16
  -9   5  11   14.04    3.13
  -9  -5  10   47.10    4.37
   9  -5 -10   50.00    5.45
  -9   5  10   48.20    5.27
  -9  -5   9    3.33    1.81
   9  -5  -9    7.52    2.79
  -9   5   9    5.97    2.31
  -9  -5   8    0.62    1.43
   9  -5  -8   -0.50    2.11
  -9   5   8    3.36    2.12
  -9  -5   7   -0.75    1.95
   9  -5  -7    3.89    2.24
  -9  -5   7    4.43    2.69
  -9   5   7    0.49    1.73
   9  -5  -6   -1.93    2.24
  -9  -5   6   -2.47    2.88
  -9   5   6   -0.25    1.76
   9  -5  -5    4.88    2.35
  -9  -5   5   -1.31    2.84
   9  -5  -4   40.86    4.53
  -9  -5   4   33.25    5.26
   9  -5  -3   46.81    4.63
  -9  -5   3   49.07    6.98
   9  -5  -2   97.82    6.53
  -9  -5   2   94.37    8.52
  -9   5   2   99.72    5.59
   9  -5  -1  152.68    7.84
  -9  -5   1  146.68   10.63
  -9   5   1  140.56    6.40
  -9   5   0   69.50    5.61
   9  -5   0   62.36    5.11
  -9   5   0   59.89    4.19
  -9  -5   0   63.84    7.22
  -9   5   0   55.94    3.93
  -9   5  -1   16.88    3.06
   9  -5   1   18.66    3.23
  -9   5  -1   14.71    2.11
  -9  -5  -1   21.67    4.47
  -9   5  -1   16.50    2.19
   9  -5   2   35.69    4.14
  -9   5  -2   35.04    3.89
  -9   5  -2   40.63    3.19
  -9  -5  -2   50.53    6.65
   9  -5   3   44.14    4.39
  -9   5  -3   42.97    4.30
  -9   5  -3   36.92    2.83
  -9  -5  -3   33.58    5.35
   9  -5   4   36.76    3.96
  -9   5  -4   38.33    4.04
  -9   5  -4   36.53    2.79
  -9  -5  -4   32.27    5.65
  -9   5  -5   26.21    3.35
   9  -5   5   24.87    3.38
  -9   5  -5   30.39    2.34
  -9  -5  -5   24.07    4.56
   9  -5   6  125.97    6.72
  -9   5  -6  117.33    6.53
  -9  -5  -6  135.34   10.74
  -9   5  -6  125.25    4.43
  -9   5  -7    9.18    2.14
  -9  -5  -7    1.64    2.91
  -9   5  -7    4.85    1.02
  -9   5  -8   43.34    3.91
  -9  -5  -8   48.25    6.68
  -9   5  -8   57.76    2.97
  -9   5  -9   13.23    2.47
  -9  -5  -9   13.24    4.03
  -9   5  -9   14.67    1.68
  -9   5 -10   -0.54    1.42
  -9  -5 -10    0.59    3.12
  -9  -5 -11   -1.76    3.39
  -9  -5 -12    0.74    3.26
  -9  -5 -13   -8.12    4.62
  -9  -5 -14   21.67    5.42
  -9  -5 -15    9.70    4.32
  -9  -5 -16   -1.03    3.59
  -9  -5 -17    6.36    3.24
  -9  -5 -18   -8.09    4.56
   9  -6 -19    2.00    2.70
   9  -6 -18    2.68    3.06
   9  -6 -17   -0.29    2.05
   9  -6 -16   49.63    6.25
   9  -6 -15    3.55    2.73
   9  -6 -14   31.68    4.75
   9  -6 -13    0.05    2.59
   9  -6 -12   26.17    4.62
   9  -6 -11   10.84    3.44
   9  -6 -10   -2.58    2.79
   9  -6  -9    0.68    1.91
  -9  -6   9    2.75    2.56
   9  -6  -8   37.60    4.86
  -9  -6   8   30.61    5.24
   9  -6  -7   -1.71    2.10
  -9  -6   7    0.59    2.87
   9  -6  -6   67.78    5.95
  -9  -6   6   68.44    7.51
   9  -6  -5    2.65    2.50
  -9  -6   5    5.22    3.46
   9  -6  -4   25.30    3.81
  -9  -6   4   27.00    5.33
   9  -6  -3   11.80    2.94
  -9  -6   3    9.05    4.02
   9  -6  -2    4.00    2.44
  -9  -6   2    1.05    2.42
   9  -6  -1   17.85    3.35
  -9   6   1    7.23    1.75
  -9  -6   1   13.88    4.32
   9  -6   0   42.24    4.50
  -9   6   0   41.33    2.64
  -9  -6   0   40.18    6.07
   9  -6   1    9.20    2.41
  -9  -6  -1    8.93    3.49
  -9   6  -2   79.62    6.06
   9  -6   2   88.74    6.04
  -9  -6  -2   70.46    7.73
   9  -6   3   42.48    4.40
  -9   6  -3   45.23    4.53
  -9  -6  -3   42.24    6.53
   9  -6   4    4.33    2.01
  -9   6  -4    1.92    1.70
  -9  -6  -4    6.05    3.28
  -9   6  -5   49.92    4.70
   9  -6   5   57.95    4.80
  -9  -6  -5   49.09    7.04
   9  -6   6    4.00    2.08
  -9  -6  -6   -1.71    3.38
   9  -6   7   38.16    3.85
  -9  -6  -7   30.11    5.73
  -9  -6  -8   44.20    6.97
  -9  -6  -9   37.57    6.44
  -9  -6 -10   76.23    8.85
  -9  -6 -11    5.77    3.80
  -9  -6 -12   29.56    5.86
  -9  -6 -13   17.42    5.36
  -9  -6 -14   12.24    4.90
  -9  -6 -15   -7.41    4.27
  -9  -6 -16   21.94    6.23
   9  -7 -17    0.39    2.51
   9  -7 -16    1.65    2.42
   9  -7 -15   -4.02    3.13
   9  -7 -14   -1.26    2.20
   9  -7 -13    0.34    2.73
  -9  -7  13   -0.97    3.11
   9  -7 -12    9.41    3.41
  -9  -7  12    0.75    2.47
   9  -7 -11   -1.73    2.55
  -9  -7  11   -2.35    2.76
   9  -7 -10   21.32    4.21
  -9  -7  10   19.56    4.82
   9  -7  -9   65.43    6.44
  -9  -7   9   61.85    7.58
   9  -7  -8    8.21    3.15
  -9  -7   8    8.39    3.91
   9  -7  -7   46.86    5.42
  -9  -7   7   40.40    6.17
   9  -7  -6   -1.11    2.39
  -9  -7   6    5.16    3.13
   9  -7  -5   37.04    4.68
  -9  -7   5   32.66    5.70
   9  -7  -4   13.03    3.22
  -9  -7   4   13.25    4.03
   9  -7  -3   17.28    3.56
  -9  -7   3   27.11    5.33
   9  -7  -2   42.30    4.77
  -9  -7   2   44.00    6.01
   9  -7  -1    5.68    2.60
  -9  -7   1    1.15    3.28
   9  -7   0    3.81    2.34
  -9  -7   0    3.12    3.54
   9  -7   1    4.80    1.96
  -9  -7  -1    4.19    3.32
   9  -7   2    8.29    2.27
  -9  -7  -2   10.95    4.08
   9  -7   3   65.37    5.26
  -9  -7  -3   65.42    8.15
   9  -7   4    2.51    1.73
  -9  -7  -4    1.01    3.24
   9  -7   5    0.59    1.54
  -9  -7  -5   -4.06    3.52
  -9  -7  -6    7.43    3.89
  -9  -7  -7   31.96    6.10
  -9  -7  -8   -4.32    3.39
  -9  -7  -9   24.80    5.45
  -9  -7 -10   -0.64    3.06
  -9  -7 -11   11.99    4.70
  -9  -7 -12   17.89    5.66
  -9  -7 -13   48.52    7.98
  -9  -8  15    1.78    2.94
  -9  -8  14    2.68    3.49
   9  -8 -13    1.76    2.59
  -9  -8  13    8.64    3.87
   9  -8 -12    4.41    2.95
  -9  -8  12   10.81    4.19
   9  -8 -11   13.74    3.83
  -9  -8  11   16.80    4.51
   9  -8 -10    0.61    2.55
  -9  -8  10    6.29    3.84
   9  -8  -9   13.39    3.79
  -9  -8   9   16.13    4.47
   9  -8  -8   -0.09    2.12
  -9  -8   8   -1.73    3.01
   9  -8  -7   -0.19    2.60
  -9  -8   7    2.51    3.28
   9  -8  -6    2.15    2.19
  -9  -8   6    3.22    3.63
   9  -8  -5    7.84    2.84
  -9  -8   5    2.79    3.26
   9  -8  -4    1.55    2.00
  -9  -8   4    3.77    3.19
   9  -8  -3   29.73    4.38
  -9  -8   3   21.44    5.20
   9  -8  -2    8.37    3.07
  -9  -8   2    2.99    3.29
   9  -8  -1   41.57    4.79
  -9  -8   1   41.47    6.84
   9  -8   0    4.56    2.33
  -9  -8   0   -3.85    3.81
  -9  -8  -1   -0.77    3.19
  -9  -8  -2   -1.65    3.46
  -9  -8  -3    7.14    3.63
  -9  -8  -4   18.79    5.28
  -9  -8  -5   47.38    7.74
  -9  -8  -6   -4.58    3.84
  -9  -8  -7    7.13    4.08
  -9  -8  -8   -3.22    3.58
  -9  -8  -9    0.96    3.71
  -9  -8 -10    0.68    3.32
   9  -9 -10    0.49    2.91
   9  -9  -9    1.22    2.32
   9  -9  -8    5.59    3.14
   9  -9  -7    4.42    2.57
   9  -9  -6   -1.03    2.30
  -9  -9   6    2.25    3.07
  -9  -9   5    1.05    2.98
  -9  -9   4    3.27    2.80
  -9  -9   3   -1.65    2.87
  -9  -9   2    5.93    3.55
  -9  -9   1   -0.28    3.03
  -9  -9   0    3.03    3.06
  -9  -9  -1    7.42    4.08
  -9  -9  -2   13.33    4.95
  -9  -9  -3    7.03    3.91
  -9  -9  -4   21.07    6.04
  -9  -9  -5    4.18    3.33
  10   0 -30    5.84    3.04
  10   0 -29    1.77    2.63
  10   0 -28   40.09    5.53
  10   0 -27    8.00    3.50
  10   0 -26  146.08    9.60
  10   0 -25    0.75    2.80
  10   0 -24   17.47    4.05
  10   0 -23    1.19    2.08
  10   0 -22    0.07    2.21
  10   0 -21    1.41    2.18
  10   0 -20    2.67    2.40
  10   0 -19   -0.01    1.91
  10   0 -18   37.19    4.62
  10   0 -17    2.52    2.31
  10   0 -16  126.10    7.83
  10   0 -15    6.32    2.91
  10   0 -14   81.59    6.29
  10   0 -13   -1.46    1.96
  10   0 -12   42.12    4.59
  10   0 -11   -2.46    1.84
  10   0 -10  554.22   14.86
  10   0  -9    1.61    2.13
  10   0  -8    2.52    2.00
 -10   0   7   -0.28    1.65
  10   0  -7   -1.87    1.91
 -10   0   6  384.86   11.74
  10   0  -6  392.32   12.14
  10   0  -5   -0.38    1.95
 -10   0   5   -2.21    2.05
 -10   0   4  187.84    8.12
  10   0  -4  175.17    8.20
 -10   0   3    4.21    2.19
  10   0  -3    2.42    2.29
 -10   0   2 1154.83   19.84
  10   0  -2 1217.90   21.10
 -10   0   1    1.76    2.11
  10   0  -1    2.61    2.22
 -10   0   0  475.84   12.88
  10   0   0  464.57   13.08
 -10   0   0  458.70   15.45
 -10   0  -1    1.11    1.58
 -10   0  -1    4.83    2.94
 -10   0  -2    0.83    1.65
 -10   0  -2   -0.48    2.13
 -10   0  -3   -5.00    2.49
 -10   0  -3   -2.60    2.81
 -10   0  -4  295.88   10.26
 -10   0  -4  283.46   12.55
 -10   0  -5    3.17    3.06
 -10   0  -6  102.67    7.89
 -10   0  -7    1.02    2.49
 -10   0  -8  135.17    9.29
 -10   0  -9    1.57    2.49
 -10   0 -10   24.47    4.26
 -10   0 -11   -2.61    3.04
 -10   0 -12   75.72    7.37
 -10   0 -13    8.78    3.80
 -10   0 -14  650.01   21.50
 -10   0 -15    3.57    2.61
 -10   0 -16  283.12   14.79
 -10   0 -17   -2.26    3.16
 -10   0 -18   -1.72    2.92
 -10   0 -19   -5.83    3.40
 -10   0 -20   35.18    6.30
 -10   0 -21    1.22    3.33
 -10   0 -22   54.62    7.72
 -10   0 -23   -4.91    3.85
 -10   0 -24    1.59    3.00
 -10   0 -25    1.37    3.21
  10   1 -29   10.12    3.45
  10   1 -28   20.52    4.40
  10  -1 -28   20.24    4.26
  10   1 -27   25.38    4.60
  10  -1 -27   23.70    4.35
  10   1 -26    1.40    2.55
  10  -1 -26   -0.82    2.20
  10   1 -25    1.57    2.24
  10  -1 -25    1.70    2.23
  10   1 -24    9.21    2.93
  10  -1 -24    7.05    2.64
  10   1 -23    7.26    2.71
  10  -1 -23   10.87    3.11
  10   1 -22    1.27    2.05
  10  -1 -22    2.10    2.09
  10   1 -21   39.37    4.97
  10  -1 -21   44.55    5.14
  10   1 -20    2.11    2.46
  10  -1 -20    2.31    2.38
  10   1 -19   16.82    3.26
  10  -1 -19   16.04    3.29
  10   1 -18    3.18    2.53
  10  -1 -18   -1.67    1.85
  10   1 -17   35.82    4.59
  10  -1 -17   39.68    4.63
  10  -1 -16   59.78    5.74
  10   1 -16   69.31    6.00
  10  -1 -15   41.80    5.04
  10   1 -15   46.62    4.99
  10  -1 -14  249.02   10.83
  10   1 -14  244.03   10.46
  10  -1 -13  188.32    9.36
  10   1 -13  207.08    9.47
  10  -1 -12  164.93    8.54
  10   1 -12  171.91    8.55
  10  -1 -11   20.41    3.56
  10   1 -11   26.04    3.82
  10   1 -10  131.64    7.35
  10  -1 -10  116.15    7.03
  10   1  -9  115.22    6.87
  10  -1  -9  121.04    7.07
  10   1  -8    5.11    1.99
 -10  -1   8    6.23    1.96
  10  -1  -8    8.92    2.65
  10   1  -7    3.23    1.70
 -10  -1   7    3.32    1.70
  10  -1  -7    0.79    2.24
  10  -1  -6   -0.18    2.21
 -10  -1   6    4.88    1.95
  10   1  -6    3.47    1.58
  10  -1  -5   99.26    6.24
 -10  -1   5  103.50    6.11
 -10   1   5  109.04    6.40
  10   1  -5   95.63    6.18
 -10  -1   4    0.03    1.53
  10   1  -4    1.71    2.18
 -10   1   4    1.95    1.88
  10  -1  -4   -0.12    1.79
 -10   1   3  355.03   11.21
  10  -1  -3  352.96   11.45
  10   1  -3  337.62   11.27
 -10  -1   3  374.84   11.33
  10  -1  -2    0.65    1.87
 -10  -1   2    2.11    1.40
 -10   1   2    0.99    1.94
 -10   1   1  187.26    8.09
 -10  -1   1  190.24    8.28
  10  -1  -1  182.31    8.32
 -10   1   0  213.03    8.61
 -10  -1   0  227.46    9.01
  10  -1   0  210.80    8.93
 -10  -1   0  200.89   10.73
  10  -1   1    1.89    2.02
 -10  -1  -1    1.41    1.55
 -10   1  -1    1.93    2.06
 -10   1  -1    2.94    2.26
 -10  -1  -1    1.99    3.15
 -10   1  -2  894.19   17.46
  10  -1   2  907.38   18.20
 -10   1  -2  868.58   20.74
 -10  -1  -2  862.43   22.47
 -10   1  -3    5.19    2.07
 -10   1  -3    4.77    2.58
 -10  -1  -3   11.25    3.53
 -10   1  -4   49.17    4.35
 -10   1  -4   47.17    5.23
 -10  -1  -4   43.01    5.43
 -10   1  -5  513.23   13.50
 -10   1  -5  502.00   16.07
 -10  -1  -5  499.32   17.51
 -10   1  -6   86.78    5.66
 -10   1  -6   88.91    7.23
 -10  -1  -6   78.65    7.31
 -10  -1  -7  219.10   12.02
 -10   1  -7  209.56   10.74
 -10  -1  -8   79.76    7.50
 -10   1  -8   73.20    6.50
 -10   1  -9   62.66    6.10
 -10  -1  -9   58.63    6.62
 -10  -1 -10   22.27    4.23
 -10   1 -10   15.00    3.76
 -10  -1 -11    9.86    3.78
 -10   1 -11    7.29    2.95
 -10  -1 -12  169.28   11.11
 -10   1 -12  184.91   10.99
 -10  -1 -13  126.60   10.15
 -10   1 -13  138.54    9.53
 -10  -1 -14    3.36    3.00
 -10   1 -14   -0.57    2.84
 -10   1 -15  147.70   10.15
 -10  -1 -15  158.35   11.42
 -10  -1 -16   38.81    6.11
 -10   1 -16   39.05    5.62
 -10  -1 -17   14.72    4.58
 -10   1 -17   12.44    3.70
 -10  -1 -18   39.40    6.27
 -10   1 -18   40.45    6.01
 -10   1 -19   11.79    3.92
 -10  -1 -19    5.21    3.01
 -10   1 -20    0.50    2.59
 -10  -1 -20   -2.07    2.77
 -10  -1 -21   33.52    6.25
 -10   1 -21   30.13    5.66
 -10  -1 -22   43.56    7.06
 -10   1 -22   29.68    5.76
 -10  -1 -23   25.05    6.13
 -10   1 -23   28.68    5.72
 -10  -1 -24   10.93    4.55
 -10   1 -24   10.99    4.21
 -10   1 -25   33.38    6.14
  10  -2 -27    6.16    3.25
  10   2 -27    4.32    2.56
  10  -2 -26    1.40    2.53
  10   2 -26    1.92    2.15
  10  -2 -25    4.35    2.83
  10   2 -25   -1.76    2.49
  10  -2 -24    4.03    2.85
  10   2 -24    0.40    2.01
  10  -2 -23    0.53    1.93
  10   2 -23    5.06    2.49
  10  -2 -22   -1.27    2.79
  10   2 -22    1.84    1.83
  10  -2 -21   -2.78    2.87
  10   2 -21    1.46    2.06
  10   2 -20    6.69    2.29
  10  -2 -20   13.46    3.46
  10   2 -19   12.08    2.90
  10  -2 -19    4.83    2.62
  10   2 -18    2.72    1.87
  10  -2 -18    4.32    2.71
  10   2 -17  113.01    7.38
  10  -2 -17  114.33    7.96
  10   2 -16   -0.99    2.04
  10  -2 -16    3.57    2.91
  10   2 -15  367.75   12.67
  10  -2 -15  371.32   13.46
  10   2 -14   98.44    6.82
  10  -2 -14  114.90    7.69
  10  -2 -13   85.39    6.62
  10   2 -13   71.94    5.77
  10  -2 -12   45.85    5.10
  10   2 -12   57.82    5.29
  10  -2 -11   20.39    3.28
  10   2 -11   19.10    3.14
  10  -2 -10   -3.05    2.56
  10   2 -10   -0.71    1.96
  10   2  -9    7.71    2.28
  10  -2  -9    7.18    2.30
  10   2  -8  109.34    6.76
 -10  -2   8  118.62    6.68
  10  -2  -8  110.99    6.93
  10   2  -7   14.77    2.74
  10  -2  -7   17.34    3.08
 -10  -2   7    9.65    2.32
  10  -2  -6   19.94    3.28
 -10  -2   6   22.81    3.20
  10   2  -6   19.08    3.10
 -10  -2   5  440.42   12.55
  10  -2  -5  453.06   13.27
 -10  -2   4   91.07    5.91
  10  -2  -4   88.53    5.96
 -10   2   3   23.15    3.36
  10  -2  -3   21.57    3.26
 -10  -2   3   16.88    2.96
 -10   2   2    4.34    1.97
  10  -2  -2   -0.24    2.00
 -10  -2   2    0.99    2.22
  10  -2  -1  183.93    8.43
 -10   2   1  181.12    8.21
 -10  -2   1  156.73    9.83
 -10   2   0  117.14    6.55
  10  -2   0  106.61    6.44
 -10  -2   0   97.55    7.88
 -10   2  -1  128.35    6.80
  10  -2   1  104.22    6.42
 -10   2  -1  109.49    7.17
 -10  -2  -1  111.25    8.49
  10  -2   2    1.77    1.69
 -10   2  -2    7.44    2.38
 -10   2  -2    7.18    2.57
 -10  -2  -2    6.23    3.18
 -10   2  -3   52.99    4.53
  10  -2   3   45.32    4.19
 -10   2  -3   51.90    5.19
 -10  -2  -3   48.38    5.96
 -10   2  -4   21.43    3.19
 -10   2  -4   16.27    3.18
 -10  -2  -4   15.42    3.85
 -10   2  -5   -2.49    1.98
 -10   2  -5   -0.15    2.02
 -10  -2  -5   -0.40    2.88
 -10   2  -6   22.80    3.14
 -10  -2  -6   30.25    5.18
 -10   2  -6   20.27    3.66
 -10   2  -7   28.11    3.47
 -10  -2  -7   28.63    4.99
 -10   2  -7   31.32    4.28
 -10   2  -8   16.82    2.94
 -10  -2  -8   11.45    3.52
 -10   2  -8   16.44    3.31
 -10   2  -9  320.56   10.83
 -10  -2  -9  313.53   15.19
 -10   2  -9  318.81   12.68
 -10  -2 -10    5.08    3.44
 -10   2 -10    3.17    2.12
 -10  -2 -11  344.30   16.25
 -10   2 -11  335.38   13.58
 -10  -2 -12   -0.85    2.35
 -10   2 -12    4.54    2.87
 -10  -2 -13   -1.24    3.73
 -10   2 -13    2.24    2.14
 -10  -2 -14   18.03    4.66
 -10   2 -14   22.92    4.16
 -10  -2 -15    6.66    3.28
 -10   2 -15    8.67    2.95
 -10  -2 -16   -3.16    4.16
 -10   2 -16    2.37    2.29
 -10   2 -17    8.39    3.04
 -10  -2 -17    7.80    3.94
 -10   2 -18   -1.34    2.29
 -10  -2 -18    1.07    2.43
 -10   2 -19   10.82    3.44
 -10  -2 -19   10.18    4.24
 -10   2 -20   -1.11    2.73
 -10  -2 -20    1.74    3.71
 -10  -2 -21    0.39    3.23
 -10   2 -21    5.39    2.96
 -10  -2 -22   10.84    4.33
 -10   2 -22    4.11    3.25
 -10   2 -23   46.41    6.59
 -10   2 -24   26.26    5.42
  10  -3 -25   -0.31    2.37
  10   3 -25    0.85    2.13
  10  -3 -24   28.48    4.92
  10   3 -24   29.73    4.24
  10  -3 -23   -2.86    2.81
  10   3 -23    1.86    2.07
  10  -3 -22   11.76    3.50
  10   3 -22   21.06    3.58
  10  -3 -21    3.73    2.70
  10   3 -21   -2.44    2.09
  10   3 -20    7.14    2.58
  10  -3 -20    3.90    2.64
  10   3 -19   33.80    4.26
  10  -3 -19   30.54    4.58
  10   3 -18   19.54    3.46
  10  -3 -18   15.13    3.79
  10   3 -17   36.24    4.44
  10  -3 -17   36.83    4.87
  10   3 -16   44.79    4.75
  10  -3 -16   47.32    5.69
  10   3 -15    5.35    2.51
  10  -3 -15    7.51    3.36
  10  -3 -14  111.12    7.78
  10   3 -14  102.40    6.82
  10  -3 -13   19.60    4.05
  10   3 -13   14.12    3.26
  10   3 -12    9.97    2.44
  10  -3 -12   15.35    3.32
  10   3 -11   33.10    4.20
  10  -3 -11   32.66    4.43
  10  -3 -10   38.29    4.55
  10   3 -10   45.43    4.60
  10  -3  -9   -4.30    2.76
  10  -3  -8   63.73    5.57
  10  -3  -7    8.54    2.60
  10  -3  -6   29.10    3.97
  10  -3  -5   41.29    4.45
  10  -3  -4   26.00    3.79
  10  -3  -3  484.39   13.70
 -10  -3   3  436.09   16.79
  10  -3  -2    2.34    2.28
 -10  -3   2   -0.79    2.68
  10  -3  -1   85.59    5.95
 -10  -3   1   76.29    7.30
  10  -3   0   79.61    5.76
 -10   3   0   70.87    5.31
 -10  -3   0   75.82    7.50
  10  -3   1    0.70    1.72
 -10   3  -1   -1.59    1.41
 -10   3  -1    0.52    1.76
 -10  -3  -1   -1.19    2.89
  10  -3   2  100.68    6.33
 -10   3  -2  106.93    6.39
 -10   3  -2  111.92    6.91
 -10  -3  -2  129.22    9.60
  10  -3   3   81.62    5.79
 -10   3  -3   95.69    6.02
 -10   3  -3   92.81    6.32
 -10  -3  -3   93.85    8.36
 -10   3  -4    8.15    2.44
  10  -3   4   10.92    2.29
 -10   3  -4    9.64    2.53
 -10  -3  -4    8.22    2.96
 -10   3  -5    3.35    2.00
  10  -3   5    3.33    2.09
 -10   3  -5    3.81    1.76
 -10  -3  -5   -0.19    3.23
 -10   3  -6    3.92    1.90
 -10   3  -6    2.57    1.57
 -10   3  -7   73.41    5.31
 -10  -3  -7   64.06    7.11
 -10   3  -7   69.83    5.73
 -10   3  -8   11.03    2.63
 -10   3  -8   10.66    2.77
 -10  -3  -8    7.72    3.48
 -10   3  -9   86.94    5.74
 -10  -3  -9   80.46    8.27
 -10   3  -9   87.28    6.37
 -10   3 -10   38.44    3.98
 -10  -3 -10   45.40    6.68
 -10   3 -10   44.58    4.92
 -10   3 -11  115.18    6.55
 -10  -3 -11  106.04    9.66
 -10   3 -11   98.92    7.09
 -10  -3 -12   29.01    5.94
 -10   3 -12   18.44    3.50
 -10   3 -13  113.54    7.76
 -10  -3 -13  117.14   10.28
 -10  -3 -14    0.98    2.92
 -10   3 -14    0.50    1.82
 -10   3 -15   38.01    4.75
 -10  -3 -15   47.85    7.34
 -10  -3 -16   27.94    6.13
 -10   3 -16   26.23    4.03
 -10   3 -17    1.97    2.16
 -10  -3 -17    1.06    3.09
 -10   3 -18   48.93    5.79
 -10  -3 -18   44.94    6.98
 -10   3 -19    3.91    2.48
 -10  -3 -19    3.63    2.81
 -10  -3 -20    4.20    3.56
 -10  -3 -21    8.51    4.53
  10  -4 -23    3.94    3.24
  10  -4 -22   15.58    3.82
  10   4 -22   13.95    2.98
  10   4 -21   -1.85    1.90
  10  -4 -21   -3.67    2.89
  10  -4 -20   34.87    5.35
  10   4 -20   29.04    3.94
  10  -4 -19   -2.35    2.66
  10   4 -19    1.98    1.97
  10   4 -18   46.31    4.79
  10  -4 -18   34.00    5.07
  10  -4 -17    3.04    2.45
  10   4 -17    3.88    1.96
  10  -4 -16   23.43    4.48
  10  -4 -15    2.86    2.71
  10  -4 -14    2.99    2.38
  10  -4 -13    3.47    2.42
  10  -4 -12  133.26    8.48
  10  -4 -11   12.21    3.31
  10  -4 -10  123.67    8.03
 -10   4  10  128.17    8.51
  10  -4  -9   45.41    4.89
 -10   4   9   37.78    4.65
  10  -4  -8    6.83    2.81
 -10   4   8    2.05    2.11
  10  -4  -7    8.43    2.61
  10  -4  -6  139.14    7.98
  10  -4  -5   -1.40    2.05
 -10  -4   5   -1.77    2.69
  10  -4  -4    9.82    2.57
 -10  -4   4   11.41    3.46
  10  -4  -3   65.47    5.59
 -10  -4   3   71.26    7.40
  10  -4  -2  132.19    7.46
 -10  -4   2  130.52    9.74
  10  -4  -1   38.26    4.32
 -10  -4   1   26.72    5.26
  10  -4   0  195.10    8.94
 -10   4   0  185.15    8.45
 -10  -4   0  178.15   11.63
  10  -4   1   18.74    3.31
 -10   4  -1   17.36    2.85
 -10  -4  -1   18.12    4.47
  10  -4   2    1.71    1.91
 -10   4  -2    0.30    1.66
 -10  -4  -2    2.72    2.42
 -10   4  -3   20.20    3.12
  10  -4   3   12.91    2.65
 -10   4  -3   12.98    2.54
 -10  -4  -3    9.69    4.12
 -10   4  -4   53.59    4.74
  10  -4   4   51.38    4.72
 -10   4  -4   54.94    4.58
 -10  -4  -4   56.89    6.92
 -10   4  -5    1.80    1.70
  10  -4   5    0.23    1.90
 -10  -4  -5    1.61    3.43
 -10   4  -5    1.47    1.47
 -10   4  -6   35.24    3.85
 -10   4  -6   32.11    3.59
 -10  -4  -6   33.26    5.58
 -10   4  -7    4.13    2.09
 -10   4  -7    1.45    1.43
 -10  -4  -7   -0.25    2.92
 -10   4  -8   -0.06    1.64
 -10  -4  -8    0.85    3.26
 -10   4  -8    2.59    1.66
 -10   4  -9    2.41    1.65
 -10  -4  -9    1.44    2.48
 -10   4  -9    3.67    1.78
 -10   4 -10   30.14    3.57
 -10  -4 -10   23.60    5.40
 -10   4 -10   28.88    3.47
 -10  -4 -11    7.83    3.82
 -10   4 -11    6.24    2.15
 -10  -4 -12   46.21    7.20
 -10   4 -12   40.43    4.29
 -10   4 -13    4.40    1.98
 -10  -4 -13    0.31    2.69
 -10   4 -14   81.81    6.06
 -10  -4 -14   78.77    9.05
 -10  -4 -15    6.46    4.11
 -10  -4 -16   64.35    8.60
 -10  -4 -17   13.25    4.85
 -10  -4 -18   -0.66    3.81
 -10  -4 -19   21.90    5.88
  10  -5 -21   17.95    4.42
  10  -5 -20   10.69    3.50
  10  -5 -19    9.22    3.43
  10  -5 -18   13.06    3.68
  10  -5 -17   19.02    4.39
  10  -5 -16   28.73    4.71
  10  -5 -15    9.35    3.24
  10  -5 -14   69.75    6.81
  10  -5 -13   45.80    5.70
  10  -5 -12   59.21    6.35
  10  -5 -11  155.29    9.43
  10  -5 -10   -1.47    1.97
 -10   5  10    2.77    2.25
  10  -5  -9   -1.68    2.45
 -10   5   9   -2.50    2.27
  10  -5  -8    4.93    2.32
 -10   5   8    4.60    2.24
  10  -5  -7    4.16    2.57
 -10   5   7   -2.20    2.46
 -10  -5   7   -2.57    3.12
  10  -5  -6   31.45    4.16
 -10   5   6   30.72    3.83
 -10  -5   6   40.77    6.02
  10  -5  -5    1.97    1.96
 -10  -5   5    6.66    3.80
 -10   5   5    5.18    2.30
  10  -5  -4    1.45    2.10
 -10  -5   4   -2.16    3.01
  10  -5  -3   12.83    3.02
 -10  -5   3   11.75    3.64
  10  -5  -2    2.11    2.29
 -10  -5   2    3.46    3.59
  10  -5  -1   18.96    3.48
 -10  -5   1   22.78    5.32
  10  -5   0    0.67    2.02
 -10   5   0   -0.26    1.36
 -10  -5   0    2.59    2.84
  10  -5   1   17.34    3.36
 -10   5  -1   17.03    2.74
 -10  -5  -1   13.55    3.93
  10  -5   2  124.41    7.31
 -10   5  -2  122.26    6.01
 -10  -5  -2  106.52    9.79
  10  -5   3   60.40    5.24
 -10   5  -3   52.34    3.90
 -10  -5  -3   58.48    7.36
  10  -5   4    3.59    2.44
 -10  -5  -4   -0.14    2.83
 -10   5  -4   -1.97    1.34
  10  -5   5  130.32    7.32
 -10   5  -5  130.20    7.38
 -10  -5  -5  150.33   11.28
 -10   5  -5  136.89    5.80
 -10   5  -6    5.52    2.18
  10  -5   6    5.58    2.29
 -10   5  -6    5.04    1.42
 -10  -5  -6    4.93    4.02
 -10  -5  -7   93.77    9.20
 -10  -5  -8    4.65    3.34
 -10  -5  -9    1.15    3.28
 -10  -5 -10   -5.59    4.45
 -10  -5 -11   -3.33    3.46
 -10  -5 -12   47.44    7.56
 -10  -5 -13   27.02    5.78
 -10  -5 -14    0.10    3.42
 -10  -5 -15   16.91    5.59
 -10  -5 -16    8.34    4.80
 -10  -5 -17   12.45    4.89
  10  -6 -18   12.76    4.17
  10  -6 -17   15.33    3.80
  10  -6 -16    6.21    3.31
  10  -6 -15   27.79    4.83
  10  -6 -14    0.82    2.05
  10  -6 -13   22.82    4.29
  10  -6 -12   -2.26    2.31
  10  -6 -11    5.03    2.64
  10  -6 -10   -1.33    2.28
 -10  -6  10    0.68    2.32
  10  -6  -9   12.11    3.25
 -10  -6   9   17.00    4.71
  10  -6  -8   -2.75    2.32
 -10  -6   8   -4.40    3.91
  10  -6  -7   33.33    4.42
 -10  -6   7   21.55    4.71
  10  -6  -6   -0.83    2.30
 -10  -6   6    1.07    3.31
  10  -6  -5   58.45    5.85
 -10  -6   5   55.02    7.13
  10  -6  -4   -0.95    2.25
 -10  -6   4    2.16    3.00
  10  -6  -3   -0.63    2.10
 -10  -6   3    0.91    2.51
  10  -6  -2    0.10    1.96
 -10  -6   2    4.02    3.16
  10  -6  -1   11.85    2.82
 -10  -6   1    5.91    3.29
  10  -6   0   20.14    3.51
 -10  -6   0   24.54    5.14
  10  -6   1   86.83    6.48
 -10  -6  -1   94.46    9.41
  10  -6   2   19.78    3.49
 -10  -6  -2   23.60    5.72
  10  -6   3   23.96    3.50
 -10  -6  -3   21.30    4.76
  10  -6   4    1.10    1.78
 -10  -6  -4    5.92    3.55
  10  -6   5    1.97    1.98
 -10  -6  -5    1.80    3.01
  10  -6   6   22.44    3.53
 -10  -6  -6   22.11    5.03
 -10  -6  -7   34.91    6.17
 -10  -6  -8   51.63    7.60
 -10  -6  -9   44.64    6.89
 -10  -6 -10    0.23    3.40
 -10  -6 -11   39.35    7.17
 -10  -6 -12   -2.21    3.90
 -10  -6 -13   29.35    6.38
 -10  -6 -14   21.63    6.12
  10  -7 -15    1.32    2.63
  10  -7 -14   -2.18    2.58
 -10  -7  14   -3.35    3.67
  10  -7 -13    6.25    2.87
 -10  -7  13    3.98    2.93
  10  -7 -12   -4.35    2.80
 -10  -7  12   -0.13    2.78
  10  -7 -11   -4.64    2.53
 -10  -7  11    2.59    3.19
  10  -7 -10    3.91    2.32
 -10  -7  10   10.62    4.03
  10  -7  -9    0.78    2.18
 -10  -7   9    0.39    3.13
  10  -7  -8   19.95    4.03
 -10  -7   8   23.40    5.46
  10  -7  -7   -1.50    2.25
 -10  -7   7   -1.53    3.35
  10  -7  -6   66.16    6.41
 -10  -7   6   59.24    7.60
  10  -7  -5   28.49    4.53
 -10  -7   5   17.97    4.43
  10  -7  -4   14.67    3.47
 -10  -7   4   16.56    4.92
  10  -7  -3   29.87    4.48
 -10  -7   3   38.12    6.49
  10  -7  -2   13.19    3.23
 -10  -7   2   16.13    4.51
  10  -7  -1   15.48    3.25
 -10  -7   1   23.89    5.36
  10  -7   0   22.56    3.77
 -10  -7   0   24.26    5.12
  10  -7   1   18.82    3.63
 -10  -7  -1   12.66    4.16
  10  -7   2   11.16    2.81
 -10  -7  -2    4.39    3.62
  10  -7   3    4.78    2.27
 -10  -7  -3    1.35    3.12
  10  -7   4    5.28    2.23
 -10  -7  -4    1.57    3.49
 -10  -7  -5   -0.56    3.41
 -10  -7  -6    8.33    3.98
 -10  -7  -7    8.36    4.18
 -10  -7  -8   23.35    5.50
 -10  -7  -9   12.02    4.40
 -10  -7 -10   21.01    5.33
 -10  -7 -11    2.16    3.71
 -10  -8  14   -0.94    2.96
 -10  -8  13   -4.11    3.13
  10  -8 -12    5.44    2.94
 -10  -8  12   -0.51    3.06
  10  -8 -11   -0.59    2.71
 -10  -8  11    1.30    3.05
  10  -8 -10    4.68    3.26
 -10  -8  10    0.73    3.12
  10  -8  -9   14.53    4.00
 -10  -8   9    5.97    3.72
  10  -8  -8   11.89    3.62
 -10  -8   8   12.71    4.65
  10  -8  -7    0.60    2.40
 -10  -8   7    2.74    3.56
  10  -8  -6    0.25    2.36
 -10  -8   6   -3.84    3.22
  10  -8  -5    2.97    2.52
 -10  -8   5    1.16    3.23
  10  -8  -4   18.59    3.77
 -10  -8   4   13.47    4.53
  10  -8  -3    6.77    2.86
 -10  -8   3    5.68    4.16
  10  -8  -2   10.63    2.99
 -10  -8   2   15.05    4.91
  10  -8  -1    0.67    2.24
 -10  -8   1   -0.27    2.99
 -10  -8   0   -9.40    4.04
 -10  -8  -1   -4.22    3.66
 -10  -8  -2   -1.53    3.91
 -10  -8  -3    3.33    3.42
 -10  -8  -4   16.54    5.21
 -10  -8  -5   14.23    5.23
 -10  -8  -6   29.61    6.49
 -10  -8  -7   -4.24    3.22
 -10  -9   4    0.67    3.35
 -10  -9   3    3.67    3.19
 -10  -9   2   -6.12    3.82
 -10  -9   1    0.61    3.22
 -10  -9   0   -0.02    2.70
 -10  -9  -1    2.64    3.70
  11   0 -28    3.25    2.92
  11   0 -27   16.73    4.08
  11   0 -26    0.26    2.42
  11   0 -25   17.84    3.74
  11   0 -24   -0.03    2.46
  11   0 -23   -0.81    2.64
  11   0 -22   -2.69    2.66
  11   0 -21   60.34    6.32
  11   0 -20   -1.73    1.93
  11   0 -19   90.79    7.23
  11   0 -18    5.18    3.17
  11   0 -17  364.74   13.73
  11   0 -16   11.60    3.95
  11   0 -15  255.46   11.27
  11   0 -14    1.98    2.41
  11   0 -13   -1.29    2.58
  11   0 -12    1.00    1.91
  11   0 -11   -0.01    2.06
  11   0 -10   -0.92    2.04
  11   0  -9   96.62    6.70
  11   0  -8    0.92    2.27
  11   0  -7    6.85    2.35
  11   0  -6   -1.26    1.72
  11   0  -5  454.10   13.87
  11   0  -4    1.93    2.49
  11   0  -3  589.33   15.60
  11   0  -2    4.83    2.90
  11   0  -1   99.93    6.59
 -11   0   0    1.47    2.50
 -11   0  -1   16.73    3.83
 -11   0  -2   -1.24    2.37
 -11   0  -3  133.83    9.24
 -11   0  -4    3.37    3.05
 -11   0  -5    2.19    2.62
 -11   0  -6   -3.87    3.01
 -11   0  -7  413.37   16.42
 -11   0  -8   -0.77    2.48
 -11   0  -9  134.52    9.59
 -11   0 -10   -2.48    2.86
 -11   0 -11  172.27   11.34
 -11   0 -12   -1.07    2.38
 -11   0 -13  100.59    8.96
 -11   0 -14    3.59    3.29
 -11   0 -15   90.30    8.85
 -11   0 -16   -3.19    3.23
 -11   0 -17   11.58    3.86
 -11   0 -18    5.02    3.59
 -11   0 -19    3.21    3.28
 -11   0 -20    1.13    2.92
 -11   0 -21   56.33    7.91
 -11   0 -22    0.83    3.29
 -11   0 -23   76.54    9.27
  11   1 -28   19.69    4.25
  11   1 -27   -1.42    2.41
  11  -1 -27    3.77    2.96
  11   1 -26   18.57    3.82
  11  -1 -26   19.27    4.20
  11   1 -25    0.51    2.29
  11  -1 -25    2.35    2.44
  11   1 -24   -0.43    2.60
  11  -1 -24   -0.43    2.01
  11   1 -23   -0.36    2.29
  11  -1 -23    1.26    2.08
  11  -1 -22   17.57    4.08
  11   1 -22   20.45    3.74
  11  -1 -21   24.37    4.22
  11   1 -21   28.87    4.46
  11  -1 -20    4.83    2.91
  11   1 -20    7.41    2.90
  11  -1 -19    0.01    1.84
  11   1 -19    2.13    2.69
  11  -1 -18   43.40    5.34
  11   1 -18   39.72    4.92
  11  -1 -17   67.41    6.48
  11   1 -17   54.57    5.71
  11  -1 -16   68.15    6.42
  11   1 -16   69.28    6.21
  11  -1 -15  154.55    9.22
  11   1 -15  150.23    8.88
  11   1 -14  137.68    8.46
  11  -1 -14  149.04    8.86
  11  -1 -13   29.96    4.32
  11   1 -13   38.36    4.73
  11  -1 -12   -2.70    2.67
  11   1 -12   -1.11    1.97
  11  -1 -11   -5.23    3.16
  11   1 -11   -1.88    2.17
  11  -1 -10   -0.50    2.60
  11   1 -10    0.89    1.66
  11   1  -9    4.86    2.25
  11  -1  -9    5.27    2.23
  11  -1  -8    4.36    1.94
  11   1  -8    5.61    2.42
  11   1  -7   77.22    5.97
  11  -1  -7   75.27    5.91
  11  -1  -6   40.37    4.45
  11   1  -6   47.91    4.92
  11   1  -5   66.70    5.62
  11  -1  -5   65.90    5.58
  11   1  -4  143.62    7.98
  11  -1  -4  139.31    7.86
  11  -1  -3   33.56    4.20
  11   1  -3   37.10    4.44
  11  -1  -2  268.24   10.63
  11  -1  -1  201.87    9.27
 -11  -1   1  204.60   11.40
  11  -1   0  213.32    9.61
 -11   1   0  230.29   11.37
 -11  -1   0  220.16   11.87
  11  -1   1   76.69    5.96
 -11   1  -1   80.15    6.98
 -11  -1  -1   80.69    7.42
 -11   1  -2   -1.81    2.44
 -11  -1  -2   -5.90    3.52
 -11   1  -3    9.64    3.01
 -11  -1  -3    6.95    3.16
 -11   1  -4  453.75   16.10
 -11  -1  -4  431.21   16.92
 -11   1  -5   17.60    3.97
 -11  -1  -5   22.03    4.60
 -11   1  -6  105.91    8.19
 -11  -1  -6   94.04    8.38
 -11  -1  -7   50.70    6.44
 -11   1  -7   37.90    5.20
 -11  -1  -8    6.42    3.23
 -11   1  -8    9.60    3.31
 -11  -1  -9  286.85   14.56
 -11   1  -9  295.70   13.78
 -11  -1 -10    5.19    3.25
 -11   1 -10    7.20    3.14
 -11  -1 -11  108.11    9.50
 -11   1 -11  129.15    9.35
 -11  -1 -12   48.52    6.42
 -11   1 -12   51.53    6.21
 -11  -1 -13    0.80    2.88
 -11   1 -13    1.36    2.64
 -11  -1 -14  112.48   10.03
 -11   1 -14  110.93    9.28
 -11  -1 -15    7.90    3.83
 -11   1 -15   -2.46    2.82
 -11  -1 -16   25.18    5.38
 -11   1 -16   17.14    4.02
 -11  -1 -17   11.85    4.43
 -11   1 -17   19.04    4.62
 -11  -1 -18    2.08    2.75
 -11   1 -18    5.39    3.02
 -11   1 -19   -1.24    2.66
 -11  -1 -19   -0.58    2.48
 -11   1 -20   13.24    4.40
 -11  -1 -20   15.88    4.74
 -11  -1 -21    1.72    3.02
 -11   1 -21    5.23    3.24
 -11  -1 -22   53.93    8.10
 -11   1 -22   37.04    6.27
 -11   1 -23   11.05    4.26
 -11   1 -24    1.78    3.65
  11   2 -27   -0.70    1.95
  11   2 -26    6.04    2.81
  11   2 -25    2.06    2.50
  11  -2 -25   -0.84    2.75
  11   2 -24    2.00    2.06
  11  -2 -24    6.50    3.25
  11   2 -23    1.32    2.32
  11  -2 -23    7.48    3.02
  11   2 -22   -0.73    2.26
  11  -2 -22    0.44    2.02
  11   2 -21    2.81    2.57
  11  -2 -21    6.69    3.27
  11   2 -20    4.44    2.46
  11  -2 -20    3.57    2.46
  11   2 -19    4.53    2.26
  11  -2 -19    5.05    3.07
  11   2 -18   39.44    4.84
  11  -2 -18   37.15    4.98
  11   2 -17   -0.93    2.32
  11  -2 -17    4.58    2.76
  11   2 -16  116.89    7.76
  11  -2 -16  126.80    8.61
  11  -2 -15   35.86    5.11
  11   2 -15   34.75    4.60
  11  -2 -14  240.21   11.32
  11   2 -14  227.72   10.56
  11  -2 -13    5.24    2.96
  11   2 -13   -0.87    2.43
  11  -2 -12   14.69    3.25
  11   2 -12   14.20    2.88
  11  -2 -11    0.18    1.90
  11   2 -11   -3.48    3.00
  11  -2 -10   48.81    5.14
  11   2 -10   47.74    4.90
  11  -2  -9   -1.58    2.09
  11   2  -9    1.04    2.29
  11   2  -8  116.62    7.38
  11  -2  -8  113.86    7.30
  11   2  -7   49.27    4.93
  11  -2  -7   50.73    5.05
  11  -2  -6   24.33    3.79
  11   2  -6   23.11    3.67
  11  -2  -5   99.74    6.81
  11  -2  -4   81.43    6.11
  11  -2  -3    3.82    2.41
  11  -2  -2   14.66    3.07
 -11  -2   2   16.71    4.48
  11  -2  -1   14.23    3.34
 -11  -2   1   13.97    4.33
  11  -2   0  144.16    7.90
 -11   2   0  154.79    9.05
 -11  -2   0  146.69   10.16
  11  -2   1    5.11    2.48
 -11   2  -1    2.31    2.11
 -11  -2  -1    5.45    3.31
  11  -2   2  237.01    9.97
 -11   2  -2  247.34   11.28
 -11  -2  -2  230.97   12.81
  11  -2   3   29.33    3.90
 -11   2  -3   21.33    3.83
 -11  -2  -3   32.29    5.38
 -11   2  -4    6.14    2.83
 -11  -2  -4    4.26    2.91
 -11   2  -5   16.77    3.47
 -11  -2  -5   15.62    4.35
 -11  -2  -6  285.18   14.69
 -11   2  -6  274.82   12.40
 -11  -2  -7    1.78    2.66
 -11   2  -7    1.81    2.36
 -11  -2  -8    8.01    3.18
 -11   2  -8    4.65    2.12
 -11   2  -9   12.75    3.17
 -11  -2  -9   15.48    4.41
 -11  -2 -10  346.40   16.83
 -11   2 -10  329.30   13.97
 -11  -2 -11   34.64    5.85
 -11   2 -11   36.08    5.08
 -11  -2 -12  157.61   11.87
 -11   2 -12  161.40   10.22
 -11  -2 -13   -1.92    3.42
 -11   2 -13    1.18    2.34
 -11  -2 -14    1.47    2.96
 -11   2 -14    2.45    2.24
 -11  -2 -15   -0.36    2.83
 -11   2 -15    2.67    2.31
 -11  -2 -16   14.52    4.90
 -11   2 -16   24.26    4.71
 -11  -2 -17    0.48    2.93
 -11   2 -17    2.93    2.61
 -11   2 -18   19.87    4.40
 -11  -2 -18   20.71    5.02
 -11   2 -19   -3.83    2.75
 -11  -2 -19   -3.07    3.42
 -11   2 -20   -2.38    2.76
 -11  -2 -20    0.30    3.11
 -11   2 -21    4.48    2.64
 -11  -2 -21    2.65    3.20
 -11   2 -22   20.66    4.94
  11   3 -24    2.36    2.34
  11   3 -23    6.94    2.70
  11  -3 -23    4.90    3.01
  11   3 -22   10.13    2.88
  11  -3 -22    7.86    3.45
  11   3 -21    3.24    2.21
  11  -3 -21    3.73    2.47
  11   3 -20    3.71    2.04
  11  -3 -20    2.18    2.42
  11   3 -19    1.15    2.36
  11  -3 -19    1.48    2.37
  11   3 -18   40.82    4.86
  11  -3 -18   39.89    5.53
  11  -3 -17   18.69    3.84
  11   3 -17   25.74    4.17
  11   3 -16   35.05    4.60
  11  -3 -16   32.67    4.79
  11  -3 -15   99.78    7.73
  11   3 -15   87.96    6.73
  11   3 -14    2.62    2.15
  11  -3 -14    1.97    2.62
  11  -3 -13   11.56    3.44
  11   3 -13    7.81    2.42
  11  -3 -12   27.92    4.51
  11   3 -12   20.68    3.33
  11  -3 -11    4.73    2.45
  11   3 -11    4.49    2.38
  11  -3 -10    7.52    2.47
  11  -3  -9   40.05    4.77
  11  -3  -8   49.98    5.24
  11  -3  -7    0.36    1.95
  11  -3  -6   90.78    6.62
  11  -3  -5   52.29    5.20
  11  -3  -4   17.43    3.46
 -11  -3   4   14.58    3.81
  11  -3  -3   76.67    6.04
 -11  -3   3   57.19    6.97
  11  -3  -2  130.73    7.78
 -11  -3   2  132.25    9.93
  11  -3  -1   58.15    5.45
 -11  -3   1   50.80    6.68
  11  -3   0  343.18   12.13
 -11   3   0  357.38   13.15
 -11  -3   0  331.54   15.65
  11  -3   1  173.46    8.63
 -11   3  -1  165.89    9.07
 -11  -3  -1  163.38   11.21
  11  -3   2   27.78    3.78
 -11   3  -2   23.68    3.80
 -11  -3  -2   20.81    4.63
  11  -3   3   71.00    5.75
 -11   3  -3   63.59    5.79
 -11  -3  -3   52.52    6.68
  11  -3   4   26.74    3.75
 -11   3  -4   21.99    3.64
 -11  -3  -4   28.03    5.12
 -11   3  -5    4.91    2.37
 -11  -3  -5    4.56    3.18
 -11  -3  -6    3.36    3.00
 -11   3  -6    3.01    2.40
 -11  -3  -7    6.79    3.16
 -11   3  -7    5.17    2.31
 -11   3  -8    6.09    2.37
 -11  -3  -8    5.41    3.46
 -11  -3  -9   52.94    7.13
 -11   3  -9   63.12    5.86
 -11  -3 -10    9.92    4.16
 -11   3 -10   11.98    3.08
 -11  -3 -11   69.55    8.38
 -11   3 -11   68.87    6.20
 -11  -3 -12   58.01    7.63
 -11   3 -12   55.21    5.68
 -11  -3 -13    8.13    3.85
 -11   3 -13   10.65    2.91
 -11   3 -14   83.05    7.09
 -11  -3 -14   77.24    9.15
 -11  -3 -15    1.35    3.36
 -11   3 -15   11.15    3.16
 -11   3 -16    6.43    2.65
 -11  -3 -16    7.85    4.04
 -11  -3 -17   90.83   10.06
 -11   3 -17   98.31    8.00
 -11  -3 -18    2.42    2.89
 -11  -3 -19    6.16    4.00
  11   4 -21    3.77    1.96
  11  -4 -21   11.89    3.65
  11  -4 -20   11.90    3.92
  11   4 -20    1.83    2.08
  11  -4 -19   67.46    6.95
  11   4 -19   74.98    6.33
  11  -4 -18    1.72    2.61
  11   4 -18   -1.55    2.05
  11  -4 -17   18.04    4.03
  11  -4 -16    4.81    2.77
  11  -4 -15    0.92    2.58
  11  -4 -14   21.76    4.09
  11  -4 -13   55.03    5.98
  11  -4 -12    2.18    2.68
  11  -4 -11   31.49    4.55
  11  -4 -10   -3.37    2.77
  11  -4  -9   15.09    3.34
  11  -4  -8   24.42    3.98
  11  -4  -7   -0.07    2.04
  11  -4  -6   28.35    4.00
  11  -4  -5   59.69    5.63
 -11  -4   5   63.62    7.17
  11  -4  -4    6.77    2.47
 -11  -4   4    4.78    3.46
  11  -4  -3  131.67    7.91
 -11  -4   3  139.76   10.44
  11  -4  -2   42.11    4.78
 -11  -4   2   40.22    6.14
  11  -4  -1  119.26    7.43
 -11  -4   1   93.07    8.78
  11  -4   0    8.85    2.68
 -11   4   0   11.34    2.85
 -11  -4   0    3.94    3.24
  11  -4   1   -0.92    1.86
 -11   4  -1    4.51    2.11
 -11  -4  -1    2.58    3.04
  11  -4   2    6.50    2.45
 -11   4  -2   10.83    2.49
 -11  -4  -2    4.56    2.91
  11  -4   3    3.58    2.49
 -11   4  -3   -0.27    2.07
 -11  -4  -3   -1.00    3.32
  11  -4   4   -1.81    2.38
 -11   4  -4    1.51    2.06
 -11  -4  -4   -0.31    2.90
  11  -4   5   42.06    4.67
 -11  -4  -5   45.37    6.92
 -11   4  -5   34.79    4.06
 -11  -4  -6   22.18    5.12
 -11   4  -6   19.11    3.10
 -11  -4  -7  142.79   11.57
 -11   4  -7  132.74    7.51
 -11   4  -8    5.45    1.99
 -11  -4  -8   10.57    3.85
 -11  -4  -9   -7.12    4.69
 -11   4  -9    0.13    1.54
 -11  -4 -10    2.52    3.48
 -11   4 -10   -0.49    1.50
 -11  -4 -11   24.69    5.32
 -11   4 -11   29.66    3.95
 -11  -4 -12   13.66    4.34
 -11   4 -12   19.18    3.31
 -11  -4 -13   54.22    7.84
 -11  -4 -14   14.77    4.64
 -11  -4 -15   34.40    6.48
 -11  -4 -16    7.54    4.94
 -11  -4 -17    4.44    4.08
  11  -5 -19   -2.73    3.16
  11  -5 -18   17.21    4.09
  11  -5 -17   65.93    7.35
  11  -5 -16   -3.19    2.89
  11  -5 -15   16.30    3.79
  11  -5 -14    3.83    3.10
  11  -5 -13    5.17    3.13
  11  -5 -12   68.77    6.68
  11  -5 -11   -1.86    2.10
  11  -5 -10   31.54    4.54
  11  -5  -9    7.39    2.89
  11  -5  -8    1.84    2.20
 -11  -5   8   -4.46    3.91
  11  -5  -7   41.44    5.15
 -11  -5   7   38.19    6.41
  11  -5  -6    0.41    1.82
 -11   5   6    5.99    2.59
 -11  -5   6    3.68    3.25
  11  -5  -5   68.56    6.18
 -11  -5   5   78.51    8.48
 -11   5   5   64.29    5.70
  11  -5  -4   89.01    6.89
 -11   5   4   92.21    6.44
 -11  -5   4  101.82    9.47
  11  -5  -3   -0.56    2.03
 -11   5   3   -1.07    1.84
 -11  -5   3   -1.80    3.45
  11  -5  -2   10.03    3.03
 -11  -5   2    7.86    3.45
  11  -5  -1    6.69    2.87
 -11   5   1    5.05    2.05
 -11  -5   1    2.87    2.66
  11  -5   0   -0.43    1.96
 -11   5   0    0.12    1.66
 -11  -5   0   -5.50    3.42
  11  -5   1    6.06    2.58
 -11   5  -1    2.23    1.94
 -11  -5  -1    5.52    3.58
  11  -5   2   25.96    3.99
 -11   5  -2   22.33    3.12
 -11  -5  -2   30.12    5.91
  11  -5   3    7.06    2.72
 -11  -5  -3    7.86    3.39
 -11   5  -3    8.97    1.98
  11  -5   4   14.08    3.15
 -11  -5  -4   21.49    5.09
 -11   5  -4   17.94    2.66
  11  -5   5    2.50    2.05
 -11  -5  -5    4.61    3.31
 -11  -5  -6   94.05    9.76
 -11  -5  -7   30.10    5.96
 -11  -5  -8   25.66    5.77
 -11  -5  -9   26.56    6.08
 -11  -5 -10    4.57    3.68
 -11  -5 -11   52.23    7.80
 -11  -5 -12   26.76    6.17
 -11  -5 -13    1.35    4.00
 -11  -5 -14   22.50    5.43
  11  -6 -16   25.30    5.09
  11  -6 -15    9.63    3.54
  11  -6 -14    4.82    2.79
  11  -6 -13   -0.34    2.32
  11  -6 -12    1.09    2.24
  11  -6 -11   36.61    5.12
 -11  -6  11   25.00    5.48
  11  -6 -10    6.26    2.88
 -11  -6  10    4.17    3.32
  11  -6  -9    1.35    2.52
 -11  -6   9   -2.35    2.64
  11  -6  -8   34.91    4.93
 -11  -6   8   31.10    5.77
  11  -6  -7   -3.59    2.89
 -11  -6   7    1.91    3.03
  11  -6  -6   17.78    3.66
 -11  -6   6   22.28    5.13
  11  -6  -5   11.51    3.68
 -11  -6   5   14.02    4.13
  11  -6  -4    2.98    2.62
 -11  -6   4    5.57    3.09
  11  -6  -3    1.72    2.09
 -11  -6   3   -0.29    3.08
  11  -6  -2    4.79    2.48
 -11  -6   2    1.09    2.74
  11  -6  -1    6.79    3.05
 -11  -6   1    2.91    2.76
  11  -6   0   41.12    5.03
 -11  -6   0   38.28    6.35
  11  -6   1   19.65    3.77
 -11  -6  -1   22.49    5.51
  11  -6   2   37.34    4.60
 -11  -6  -2   44.59    7.20
  11  -6   3   18.30    3.36
 -11  -6  -3   16.34    5.10
  11  -6   4   -1.30    2.14
 -11  -6  -4    5.71    4.12
  11  -6   5   26.25    3.73
 -11  -6  -5   20.12    4.83
 -11  -6  -6   18.66    5.08
  11  -6   6   19.67    3.35
 -11  -6  -7    9.49    4.52
 -11  -6  -8   47.26    7.64
 -11  -6  -9    5.28    4.22
 -11  -6 -10   16.93    5.09
 -11  -6 -11    2.87    3.04
 -11  -6 -12   23.21    5.72
 -11  -7  15   -0.33    3.60
 -11  -7  14   -1.26    3.01
  11  -7 -13    7.41    3.05
 -11  -7  13   10.45    3.85
  11  -7 -12   -2.26    2.52
 -11  -7  12    2.24    3.00
  11  -7 -11    5.25    3.17
 -11  -7  11    5.30    3.29
  11  -7 -10   -0.78    2.07
 -11  -7  10   -3.49    3.52
  11  -7  -9    7.24    3.20
 -11  -7   9   -2.23    3.59
  11  -7  -8    1.97    2.66
 -11  -7   8   -0.77    2.61
  11  -7  -7   18.65    4.10
 -11  -7   7   17.04    4.94
  11  -7  -6   19.26    3.97
 -11  -7   6   11.03    4.61
  11  -7  -5    4.18    2.85
 -11  -7   5   11.15    4.66
  11  -7  -4    4.76    2.90
 -11  -7   4    7.84    3.91
  11  -7  -3    0.46    2.47
 -11  -7   3    3.87    3.13
  11  -7  -2   15.44    3.81
 -11  -7   2    8.18    3.70
  11  -7  -1    3.29    2.39
 -11  -7   1    9.01    4.45
  11  -7   0   14.85    3.51
 -11  -7   0   20.63    5.36
  11  -7   1   32.84    4.43
 -11  -7  -1   42.60    7.14
  11  -7   2    2.89    2.51
 -11  -7  -2    6.01    3.64
  11  -7   3    9.06    2.70
 -11  -7  -3    9.15    3.36
 -11  -7  -4   -2.20    2.82
 -11  -7  -5    4.65    3.22
 -11  -7  -6   -2.11    2.91
 -11  -7  -7   18.08    5.71
 -11  -7  -8    1.24    3.82
 -11  -8  12    3.60    3.76
 -11  -8  11    7.44    4.19
  11  -8 -10   -1.24    2.68
 -11  -8  10    1.91    3.10
  11  -8  -9    7.93    3.42
 -11  -8   9    6.50    3.82
  11  -8  -8    6.10    3.13
 -11  -8   8    5.14    3.94
  11  -8  -7    1.99    2.63
 -11  -8   7    0.63    3.10
  11  -8  -6    3.12    2.58
 -11  -8   6    4.78    3.26
  11  -8  -5    5.49    3.10
 -11  -8   5   -1.16    3.30
  11  -8  -4    4.85    2.83
 -11  -8   4    4.04    3.67
  11  -8  -3   14.23    3.65
 -11  -8   3    7.87    4.15
  11  -8  -2    3.98    2.36
 -11  -8   2    3.01    3.48
 -11  -8   1   19.62    5.42
 -11  -8   0    5.99    3.54
 -11  -8  -1    3.88    3.55
 -11  -8  -2   -0.87    3.39
  12   0 -26    5.95    2.87
  12   0 -25   -3.56    2.84
  12   0 -24   -1.43    2.79
  12   0 -23   -0.30    1.97
  12   0 -22   47.11    5.96
  12   0 -21    2.81    2.40
  12   0 -20   79.15    7.24
  12   0 -19    4.44    3.03
  12   0 -18  180.20   10.27
  12   0 -17    0.48    2.79
  12   0 -16    6.14    3.09
  12   0 -15    2.00    2.31
  12   0 -14   71.12    6.49
  12   0 -13   -1.27    1.84
  12   0 -12    5.11    2.54
  12   0 -11   -4.06    2.69
  12   0 -10    5.95    2.44
  12   0  -9    0.23    2.21
  12   0  -8    0.13    2.21
  12   0  -7    0.64    2.11
  12   0  -6   26.44    4.05
  12   0  -5    6.42    2.92
  12   0  -4  114.27    7.54
  12   0  -3   -0.27    2.48
  12   0  -2  213.33   10.15
  12   0  -1   -2.78    2.72
 -12   0   1   -0.89    2.72
 -12   0   0   42.02    5.59
 -12   0  -1   -1.61    2.59
 -12   0  -2  252.55   13.02
 -12   0  -3    1.71    3.13
 -12   0  -4  116.29    9.27
 -12   0  -5    4.70    3.50
 -12   0  -6    3.91    3.13
 -12   0  -7   -0.10    2.88
 -12   0  -8   26.13    4.75
 -12   0  -9   -0.51    2.64
 -12   0 -10    3.46    3.10
 -12   0 -11    0.83    3.10
 -12   0 -12   62.47    7.44
 -12   0 -13    4.29    3.20
 -12   0 -14   51.28    7.03
 -12   0 -15    4.70    3.67
 -12   0 -16   -3.42    3.48
 -12   0 -17   -3.85    2.66
 -12   0 -18   37.25    6.51
 -12   0 -19    2.00    3.61
 -12   0 -20   18.36    5.18
 -12   0 -21   -5.55    4.29
 -12   0 -22   60.54    8.31
  12   1 -27   -1.76    2.57
  12   1 -26    7.57    2.81
  12  -1 -25    5.71    2.81
  12   1 -25    0.07    2.66
  12  -1 -24   22.25    4.54
  12   1 -24   17.41    3.80
  12  -1 -23    2.87    2.69
  12   1 -23   -4.14    2.82
  12  -1 -22    1.25    2.07
  12   1 -22    0.66    2.42
  12  -1 -21   29.30    4.87
  12   1 -21   19.70    4.07
  12   1 -20    0.14    2.26
  12  -1 -20    2.47    2.41
  12  -1 -19   67.53    6.77
  12   1 -19   62.18    6.37
  12   1 -18   10.99    3.28
  12  -1 -18   15.36    4.12
  12   1 -17   52.39    5.81
  12  -1 -17   54.48    6.09
  12   1 -16   84.38    7.10
  12  -1 -16   79.95    7.07
  12  -1 -15   19.83    3.76
  12   1 -15   17.85    3.68
  12  -1 -14    3.32    2.22
  12   1 -14    5.44    2.62
  12   1 -13   54.72    5.58
  12  -1 -13   55.61    5.63
  12  -1 -12    8.28    2.81
  12   1 -12   11.38    2.99
  12   1 -11   32.74    4.55
  12  -1 -11   30.30    4.29
  12   1 -10   98.02    7.19
  12  -1 -10   96.04    7.20
  12  -1  -9    3.72    2.68
  12   1  -9   10.11    3.18
  12   1  -8   21.74    3.59
  12  -1  -8   19.63    3.72
  12   1  -7    5.44    2.57
  12  -1  -7    3.81    2.26
  12   1  -6   19.11    3.86
  12  -1  -6   10.01    2.99
  12   1  -5   70.92    6.03
  12  -1  -5   76.75    6.27
  12  -1  -4   60.68    5.70
  12   1  -4   44.25    4.83
  12  -1  -3  341.63   12.56
  12  -1  -2   -2.37    2.09
 -12  -1   2    5.06    3.47
  12  -1  -1  103.48    7.01
 -12   1   1   98.77    8.09
 -12  -1   1  111.03    8.98
  12  -1   0   48.72    5.08
 -12   1   0   44.05    5.56
 -12  -1   0   47.18    6.23
  12  -1   1   16.45    3.28
 -12   1  -1   17.91    3.88
 -12  -1  -1   17.13    4.13
 -12   1  -2    8.34    3.26
 -12  -1  -2    2.76    2.77
 -12  -1  -3   55.50    6.72
 -12   1  -3   53.03    6.22
 -12   1  -4  308.90   14.17
 -12  -1  -4  302.54   14.99
 -12   1  -5   31.90    5.27
 -12  -1  -5   23.07    4.68
 -12   1  -6   25.82    4.67
 -12  -1  -6   36.67    5.65
 -12  -1  -7   26.43    5.62
 -12   1  -7   17.57    4.04
 -12  -1  -8   35.15    5.68
 -12   1  -8   26.25    4.77
 -12  -1  -9    3.73    2.72
 -12   1  -9    2.40    2.53
 -12  -1 -10   99.66    9.45
 -12   1 -10   96.92    8.65
 -12  -1 -11   65.38    7.82
 -12   1 -11   66.60    7.33
 -12  -1 -12   76.53    8.41
 -12   1 -12   85.51    8.30
 -12  -1 -13   35.75    5.98
 -12   1 -13   42.62    6.30
 -12  -1 -14   -8.67    4.29
 -12   1 -14   -1.45    3.10
 -12  -1 -15   27.12    5.59
 -12   1 -15   16.58    4.06
 -12  -1 -16   18.57    4.93
 -12   1 -16   16.64    4.58
 -12  -1 -17   13.99    4.66
 -12   1 -17   10.91    3.78
 -12  -1 -18   -2.68    3.24
 -12   1 -18    1.02    3.05
 -12  -1 -19   -1.80    3.24
 -12   1 -19   -0.14    2.91
 -12   1 -20   -3.10    3.55
 -12  -1 -20   -0.12    3.26
 -12   1 -21   47.34    7.20
 -12   1 -22   -0.03    2.70
  12   2 -26    0.08    2.24
  12   2 -25   -2.62    2.85
  12   2 -24    3.36    2.87
  12   2 -23   19.98    4.02
  12  -2 -23   23.96    4.62
  12  -2 -22    0.65    2.33
  12   2 -22    2.62    2.48
  12  -2 -21   39.81    5.83
  12   2 -21   40.96    5.33
  12  -2 -20    5.78    2.95
  12   2 -20    1.53    2.29
  12  -2 -19   10.17    3.52
  12   2 -19   19.47    4.09
  12  -2 -18   24.86    4.47
  12   2 -18   32.61    4.96
  12   2 -17  191.84   10.47
  12  -2 -17  171.44   10.56
  12   2 -16   49.50    5.68
  12  -2 -16   48.69    5.82
  12  -2 -15    5.90    2.87
  12   2 -15    3.26    2.58
  12  -2 -14    6.69    2.95
  12   2 -14    7.92    2.59
  12  -2 -13   53.61    5.69
  12   2 -13   51.30    5.44
  12   2 -12   -1.81    2.57
  12  -2 -12   -4.12    2.96
  12   2 -11    3.90    2.45
  12  -2 -11    5.27    2.57
  12   2 -10   12.91    3.15
  12  -2 -10   11.78    3.16
  12   2  -9   76.43    6.44
  12  -2  -9   96.98    7.20
  12  -2  -8   18.60    3.70
  12   2  -8   23.36    3.84
  12  -2  -7  126.05    8.05
  12   2  -7  127.91    8.08
  12  -2  -6    4.02    2.65
  12  -2  -5  194.49    9.95
  12  -2  -4    3.28    2.54
  12  -2  -3   39.45    4.87
 -12  -2   3   38.21    5.80
  12  -2  -2   16.74    3.43
 -12  -2   2   11.53    3.74
  12  -2  -1   92.67    6.74
 -12  -2   1  107.39    9.18
  12  -2   0    3.93    2.37
 -12   2   0    7.24    2.89
 -12  -2   0    2.59    2.61
  12  -2   1   11.61    2.97
 -12   2  -1   14.04    3.44
 -12  -2  -1   12.66    3.67
 -12   2  -2   -0.91    2.33
 -12  -2  -2    0.36    2.95
  12  -2   2   -2.76    2.38
 -12   2  -3   25.75    4.49
 -12  -2  -3   22.39    4.58
 -12   2  -4    5.90    2.87
 -12  -2  -4    9.99    3.83
 -12   2  -5   -0.66    2.79
 -12  -2  -5    3.71    2.59
 -12  -2  -6   98.92    9.27
 -12   2  -6   88.98    7.51
 -12  -2  -7  217.83   13.54
 -12   2  -7  200.78   11.15
 -12  -2  -8   -0.90    2.82
 -12   2  -8    0.37    2.42
 -12  -2  -9  254.46   14.99
 -12   2  -9  249.27   12.62
 -12  -2 -10    1.38    2.63
 -12   2 -10    2.35    2.45
 -12  -2 -11  110.25   10.36
 -12   2 -11  114.46    8.83
 -12  -2 -12   -0.36    3.01
 -12   2 -12    2.87    2.55
 -12  -2 -13   15.67    4.19
 -12   2 -13   11.60    3.38
 -12  -2 -14   -3.77    3.98
 -12   2 -14    5.21    2.55
 -12  -2 -15    6.19    3.76
 -12   2 -15    6.67    3.44
 -12  -2 -16    3.73    3.58
 -12   2 -16   -0.68    2.43
 -12  -2 -17    6.34    3.70
 -12   2 -17    5.02    3.26
 -12   2 -18   -4.03    3.00
 -12  -2 -18    1.74    2.79
 -12   2 -19   22.24    4.71
 -12  -2 -19   15.94    4.90
 -12   2 -20    3.43    3.26
  12   3 -24    2.32    2.38
  12   3 -23    2.75    2.09
  12   3 -22    4.40    2.55
  12  -3 -22    5.18    3.11
  12   3 -21   28.68    4.57
  12  -3 -21   47.09    6.23
  12   3 -20    2.92    2.75
  12  -3 -20    3.03    2.44
  12  -3 -19  113.64    8.90
  12   3 -19   99.22    7.77
  12   3 -18    9.19    3.41
  12  -3 -18   10.34    3.50
  12  -3 -17    5.42    2.73
  12   3 -17    3.41    2.50
  12   3 -16   93.87    7.46
  12  -3 -16   81.81    7.42
  12  -3 -15   19.22    3.91
  12   3 -15   14.35    3.52
  12  -3 -14    3.32    2.51
  12   3 -14   -0.70    2.25
  12  -3 -13    2.69    2.67
  12   3 -13   -2.16    2.46
  12  -3 -12    9.62    3.39
  12   3 -12   13.64    3.20
  12  -3 -11    4.27    2.77
  12  -3 -10   39.09    4.91
  12  -3  -9   31.65    4.61
  12  -3  -8  152.05    8.99
  12  -3  -7   17.03    4.02
  12  -3  -6   56.60    5.80
  12  -3  -5  239.01   11.05
  12  -3  -4   19.55    3.64
 -12  -3   4   20.26    4.94
  12  -3  -3  118.73    7.78
 -12  -3   3  110.15    9.42
  12  -3  -2   -1.59    2.37
 -12  -3   2   -0.96    3.00
  12  -3  -1   49.66    5.33
 -12  -3   1   54.31    7.07
  12  -3   0   90.21    6.79
 -12   3   0   82.78    6.96
 -12  -3   0   94.61    9.01
  12  -3   1   16.68    3.25
 -12   3  -1   11.66    2.86
 -12  -3  -1   17.64    4.34
  12  -3   2   64.96    5.92
 -12   3  -2   60.18    6.03
 -12  -3  -2   68.27    7.81
  12  -3   3   99.82    7.14
 -12   3  -3   93.72    7.27
 -12  -3  -3   90.41    8.90
 -12   3  -4   20.71    3.80
 -12  -3  -4   12.52    4.04
 -12   3  -5   26.67    4.17
 -12  -3  -5   32.15    5.60
 -12  -3  -6    3.58    3.40
 -12   3  -6    2.99    1.98
 -12  -3  -7   89.95    9.41
 -12   3  -7   98.33    7.65
 -12  -3  -8   74.53    8.69
 -12   3  -8   64.26    6.25
 -12  -3  -9   -0.93    3.61
 -12   3  -9    5.29    2.61
 -12  -3 -10   63.74    8.19
 -12   3 -10   70.90    6.68
 -12  -3 -11   64.63    8.30
 -12   3 -11   57.27    6.03
 -12  -3 -12    8.07    3.92
 -12   3 -12    8.82    2.86
 -12  -3 -13   29.54    6.21
 -12   3 -13   31.39    4.73
 -12  -3 -14   -1.49    3.51
 -12   3 -14   -2.11    2.18
 -12  -3 -15   -0.28    2.97
 -12   3 -15    2.38    2.51
 -12  -3 -16   42.80    7.18
 -12  -3 -17   -2.70    3.36
  12   4 -21    1.56    2.00
  12  -4 -20   43.04    5.86
  12   4 -20   40.21    5.14
  12  -4 -19    3.56    3.23
  12  -4 -18    3.77    2.96
  12  -4 -17   12.16    3.80
  12  -4 -16   19.84    4.20
  12  -4 -15   -0.68    2.41
  12  -4 -14    6.60    3.00
  12  -4 -13    0.77    1.86
  12  -4 -12   65.60    6.60
  12  -4 -11    3.49    2.70
  12  -4 -10   30.60    4.67
  12  -4  -9   -0.08    2.09
  12  -4  -8   -1.74    2.66
  12  -4  -7    2.97    2.16
  12  -4  -6   75.23    6.70
 -12  -4   6   61.79    7.53
  12  -4  -5    1.98    2.43
 -12  -4   5    5.74    3.99
  12  -4  -4   42.87    5.11
 -12  -4   4   35.05    6.13
  12  -4  -3    1.88    2.65
 -12  -4   3   13.84    4.90
  12  -4  -2  217.46   10.63
 -12  -4   2  213.28   13.68
  12  -4  -1   10.34    3.22
 -12   4   1    6.29    2.71
 -12  -4   1   10.40    4.12
  12  -4   0    5.95    2.79
 -12   4   0    5.83    2.58
 -12  -4   0    5.14    3.15
  12  -4   1   34.66    4.61
 -12   4  -1   31.54    4.15
 -12  -4  -1   24.82    5.32
  12  -4   2   29.92    4.28
 -12   4  -2   28.74    4.10
 -12  -4  -2   38.20    6.27
  12  -4   3    1.03    1.96
 -12   4  -3    4.33    2.07
  12  -4   4   21.76    3.74
 -12   4  -4   18.07    3.32
 -12  -4  -4   30.23    5.59
 -12  -4  -5    2.97    3.81
 -12   4  -5   -1.38    2.24
 -12   4  -6   47.06    4.96
 -12  -4  -6   57.09    7.85
 -12   4  -7   35.69    4.27
 -12  -4  -7   41.64    6.78
 -12   4  -8   55.31    5.28
 -12  -4  -8   44.32    6.94
 -12  -4  -9    8.30    4.18
 -12   4  -9    9.70    2.91
 -12  -4 -10   -1.74    3.55
 -12  -4 -11    6.71    3.88
 -12  -4 -12   27.41    6.25
 -12  -4 -13    7.70    4.26
 -12  -4 -14   29.92    6.38
[truncated: 40,276 more chars]
