# Supplementary material for: Copper(II) Complexes with 2,2′:6′,2″-Terpyridine Derivatives Displaying Dimeric Dichloro−μ–Bridged Crystal Structure: Biological Activities from 2D and 3D Tumor Spheroids to In Vivo Models
Source: J Med Chem. 2024 Mar 22;67(7):5813–36. doi: 10.1021/acs.jmedchem.4c00119 (PMC11017252; doi:10.1021/acs.jmedchem.4c00119)
Supplement: Supplementary file 5 — jm4c00119_si_005.cif [file jm4c00119_si_005.cif]

data_cu164b
# start Validation Reply Form
_vrf_PLAT910_cu164b
;
PROBLEM: Missing # of FCF Reflection(s) Below Theta(Min).         12 Note  
RESPONSE: Some low-angle reflections are missing due to the beamstop. 
However, the data completeness is 99.7% to theta 25.049, 
which is fully sufficient for a good refinement of the structure.
;
# end Validation Reply Form

_audit_creation_date               2022-05-10
_audit_creation_method
;
Olex2 1.5
(compiled 2022.04.07 svn.rca3783a0 for OlexSys, GUI svn.r6498)
;
_shelx_SHELXL_version_number       '2018/3'
_audit_contact_author_address      ?
_audit_contact_author_email        ?
_audit_contact_author_name         ''
_audit_contact_author_phone        ?
_publ_contact_author_id_orcid      ?
_publ_section_references
;
Dolomanov, O.V., Bourhis, L.J., Gildea, R.J, Howard, J.A.K. & Puschmann, H.
 (2009), J. Appl. Cryst. 42, 339-341.

Sheldrick, G.M. (2008). Acta Cryst. A64, 112-122.

Sheldrick, G.M. (2015). Acta Cryst. C71, 3-8.
;
_chemical_name_common              ?
_chemical_name_systematic          ?
_chemical_formula_moiety           '2(C26 H19 Cl Cu N3 O), 2(F6 P)'
_chemical_formula_sum              'C52 H38 Cl2 Cu2 F12 N6 O2 P2'
_chemical_formula_weight           1266.80
_chemical_melting_point            ?
_chemical_oxdiff_formula           'C30 H25 N3 S2 Cl2 Cu1'
loop_
  _atom_type_symbol
  _atom_type_description
  _atom_type_scat_dispersion_real
  _atom_type_scat_dispersion_imag
  _atom_type_scat_source
 'C' 'C' 0.0033 0.0016 'International Tables Vol C Tables 4.2.6.8 and 6.1.1.4'
 'H' 'H' 0.0000 0.0000 'International Tables Vol C Tables 4.2.6.8 and 6.1.1.4'
 'Cl' 'Cl' 0.1484 0.1585 'International Tables Vol C Tables 4.2.6.8 and 6.1.1.4'
 'Cu' 'Cu' 0.3201 1.2651 'International Tables Vol C Tables 4.2.6.8 and 6.1.1.4'
 'F' 'F' 0.0171 0.0103 'International Tables Vol C Tables 4.2.6.8 and 6.1.1.4'
 'N' 'N' 0.0061 0.0033 'International Tables Vol C Tables 4.2.6.8 and 6.1.1.4'
 'O' 'O' 0.0106 0.0060 'International Tables Vol C Tables 4.2.6.8 and 6.1.1.4'
 'P' 'P' 0.1023 0.0942 'International Tables Vol C Tables 4.2.6.8 and 6.1.1.4'

_shelx_space_group_comment
;
The symmetry employed for this shelxl refinement is uniquely defined
by the following loop, which should always be used as a source of
symmetry information in preference to the above space-group names.
They are only intended as comments.
;
_space_group_crystal_system        'monoclinic'
_space_group_IT_number             14
_space_group_name_H-M_alt          'P 1 21/n 1'
_space_group_name_Hall             '-P 2yn'
loop_
  _space_group_symop_operation_xyz
 'x, y, z'
 '-x+1/2, y+1/2, -z+1/2'
 '-x, -y, -z'
 'x-1/2, -y-1/2, z-1/2'

_cell_length_a                     13.7501(14)
_cell_length_b                     7.7288(10)
_cell_length_c                     24.965(2)
_cell_angle_alpha                  90
_cell_angle_beta                   92.766(9)
_cell_angle_gamma                  90
_cell_volume                       2649.9(5)
_cell_formula_units_Z              2
_cell_measurement_reflns_used      1787
_cell_measurement_temperature      295(2)
_cell_measurement_theta_max        25.0400
_cell_measurement_theta_min        3.6100
_shelx_estimated_absorpt_T_max     0.915
_shelx_estimated_absorpt_T_min     0.867
_exptl_absorpt_coefficient_mu      1.053
_exptl_absorpt_correction_T_max    1.00000
_exptl_absorpt_correction_T_min    0.70627
_exptl_absorpt_correction_type     multi-scan
_exptl_absorpt_process_details
;
CrysAlisPro 1.171.38.43 (Rigaku Oxford Diffraction, 2015)
Empirical absorption correction using spherical harmonics,
 implemented in SCALE3 ABSPACK scaling algorithm.
;
_exptl_absorpt_special_details     ?
_exptl_crystal_colour              green
_exptl_crystal_colour_primary      green
_exptl_crystal_density_diffrn      1.588
_exptl_crystal_density_meas        ?
_exptl_crystal_density_method      ?
_exptl_crystal_description         block
_exptl_crystal_F_000               1276
_exptl_crystal_preparation         ?
_exptl_crystal_size_max            0.14
_exptl_crystal_size_mid            0.092
_exptl_crystal_size_min            0.086
_exptl_transmission_factor_max     ?
_exptl_transmission_factor_min     ?
_diffrn_reflns_av_R_equivalents    0.0746
_diffrn_reflns_av_unetI/netI       0.0848
_diffrn_reflns_Laue_measured_fraction_full  0.997
_diffrn_reflns_Laue_measured_fraction_max  0.997
_diffrn_reflns_limit_h_max         16
_diffrn_reflns_limit_h_min         -11
_diffrn_reflns_limit_k_max         9
_diffrn_reflns_limit_k_min         -8
_diffrn_reflns_limit_l_max         29
_diffrn_reflns_limit_l_min         -29
_diffrn_reflns_number              12079
_diffrn_reflns_point_group_measured_fraction_full  0.997
_diffrn_reflns_point_group_measured_fraction_max  0.997
_diffrn_reflns_theta_full          25.049
_diffrn_reflns_theta_max           25.049
_diffrn_reflns_theta_min           3.317
_diffrn_ambient_temperature        295(2)
_diffrn_detector                   'CCD plate'
_diffrn_detector_area_resol_mean   10.4015
_diffrn_detector_type              Atlas
_diffrn_measured_fraction_theta_full  0.997
_diffrn_measured_fraction_theta_max  0.997
_diffrn_measurement_details
;
List of Runs (angles in degrees, time in seconds):

  # Type    Start    End  Width  t~exp~   \w     \q     \k     \f   Frames
--------------------------------------------------------------------------
  1  \w    -10.00  34.00   1.00  123.66    --    9.75 -38.00 -60.00   44
  2  \w      0.00  75.00   1.00  123.66    --    9.75  38.00-180.00   75
  3  \w    -10.00  81.00   1.00  123.66    --    9.75  57.00 -90.00   91
;
_diffrn_measurement_device         'four-circle diffractometer'
_diffrn_measurement_device_type    'Xcalibur, Atlas, Gemini ultra'
_diffrn_measurement_method         '\w scans'
_diffrn_orient_matrix_type        
 'CrysAlisPro convention (1999,Acta A55,543-557)'
_diffrn_orient_matrix_UB_11        0.0516674000
_diffrn_orient_matrix_UB_12        0.0009551000
_diffrn_orient_matrix_UB_13        0.0019502000
_diffrn_orient_matrix_UB_21        -0.0010777000
_diffrn_orient_matrix_UB_22        -0.0093967000
_diffrn_orient_matrix_UB_23        0.0281839000
_diffrn_orient_matrix_UB_31        0.0006507000
_diffrn_orient_matrix_UB_32        -0.0913487000
_diffrn_orient_matrix_UB_33        -0.0029344000
_diffrn_radiation_monochromator    graphite
_diffrn_radiation_probe            x-ray
_diffrn_radiation_type             'Mo K\a'
_diffrn_radiation_wavelength       0.71073
_diffrn_source                     'fine-focus sealed X-ray tube'
_diffrn_source_type                'Enhance (Mo) X-ray Source'
_reflns_Friedel_coverage           0.000
_reflns_Friedel_fraction_full      .
_reflns_Friedel_fraction_max       .
_reflns_number_gt                  2886
_reflns_number_total               4680
_reflns_special_details
;
 Reflections were merged by SHELXL according to the crystal
 class for the calculation of statistics and refinement.
 
 _reflns_Friedel_fraction is defined as the number of unique
 Friedel pairs measured divided by the number that would be
 possible theoretically, ignoring centric projections and
 systematic absences.
;
_reflns_threshold_expression       'I > 2\s(I)'
_computing_cell_refinement         'CrysAlisPro 1.171.38.43 (Rigaku OD, 2015)'
_computing_data_collection         'CrysAlisPro 1.171.38.43 (Rigaku OD, 2015)'
_computing_data_reduction          'CrysAlisPro 1.171.38.43 (Rigaku OD, 2015)'
_computing_molecular_graphics      'Olex2 1.5 (Dolomanov et al., 2009)'
_computing_publication_material    'Olex2 1.5 (Dolomanov et al., 2009)'
_computing_structure_refinement    'SHELXL 2018/3 (Sheldrick, 2015)'
_computing_structure_solution      'SHELXS-1997  (Sheldrick, 2008)'
_refine_diff_density_max           0.342
_refine_diff_density_min           -0.416
_refine_diff_density_rms           0.070
_refine_ls_extinction_coef         .
_refine_ls_extinction_method       none
_refine_ls_goodness_of_fit_ref     1.028
_refine_ls_hydrogen_treatment      constr
_refine_ls_matrix_type             full
_refine_ls_number_parameters       353
_refine_ls_number_reflns           4680
_refine_ls_number_restraints       0
_refine_ls_R_factor_all            0.1161
_refine_ls_R_factor_gt             0.0659
_refine_ls_restrained_S_all        1.028
_refine_ls_shift/su_max            0.000
_refine_ls_shift/su_mean           0.000
_refine_ls_structure_factor_coef   Fsqd
_refine_ls_weighting_details      
 'w=1/[\s^2^(Fo^2^)+(0.0589P)^2^+1.1284P] where P=(Fo^2^+2Fc^2^)/3'
_refine_ls_weighting_scheme        calc
_refine_ls_wR_factor_gt            0.1372
_refine_ls_wR_factor_ref           0.1581
_refine_special_details            ?
_olex2_refinement_description
;
1. Fixed Uiso
 At 1.2 times of:
  All C(H) groups
 At 1.5 times of:
  All C(H,H,H) groups
2.a Aromatic/amide H refined with riding coordinates:
 C1(H1), C2(H2), C3(H3), C4(H4), C7(H7), C9(H9), C12(H12), C13(H13), C14(H14),
 C15(H15), C17(H17), C18(H18), C22(H22), C23(H23), C24(H24), C25(H25)
2.b Idealised Me refined as rotating group:
 C26(H26A,H26B,H26C)
;
_atom_sites_solution_hydrogens     geom
_atom_sites_solution_primary       direct
_atom_sites_solution_secondary     ?
loop_
  _atom_site_label
  _atom_site_type_symbol
  _atom_site_fract_x
  _atom_site_fract_y
  _atom_site_fract_z
  _atom_site_U_iso_or_equiv
  _atom_site_adp_type
  _atom_site_occupancy
  _atom_site_site_symmetry_order
  _atom_site_calc_flag
  _atom_site_refinement_flags_posn
  _atom_site_refinement_flags_adp
  _atom_site_refinement_flags_occupancy
  _atom_site_disorder_assembly
  _atom_site_disorder_group
 Cu1 Cu 0.46585(4) 0.39435(8) 0.06049(2) 0.0514(2) Uani 1 1 d . . . . .
 Cl1 Cl 0.57117(10) 0.3068(2) 0.00164(6) 0.0643(4) Uani 1 1 d . . . . .
 O1 O -0.0360(3) 0.5810(6) 0.35063(19) 0.0935(15) Uani 1 1 d . . . . .
 N1 N 0.3435(3) 0.2765(5) 0.02937(16) 0.0513(11) Uani 1 1 d . . . . .
 N2 N 0.3768(3) 0.4454(5) 0.11638(15) 0.0419(10) Uani 1 1 d . . . . .
 N3 N 0.5585(3) 0.5078(5) 0.11624(16) 0.0488(10) Uani 1 1 d . . . . .
 C1 C 0.3343(5) 0.1877(8) -0.0163(2) 0.0722(18) Uani 1 1 d . . . . .
 H1 H 0.389353 0.165680 -0.035368 0.087 Uiso 1 1 calc R U . . .
 C2 C 0.2445(5) 0.1271(10) -0.0361(3) 0.088(2) Uani 1 1 d . . . . .
 H2 H 0.239551 0.063982 -0.067817 0.106 Uiso 1 1 calc R U . . .
 C3 C 0.1652(5) 0.1612(10) -0.0088(3) 0.091(2) Uani 1 1 d . . . . .
 H3 H 0.104479 0.125265 -0.022552 0.110 Uiso 1 1 calc R U . . .
 C4 C 0.1723(4) 0.2478(8) 0.0389(2) 0.0692(17) Uani 1 1 d . . . . .
 H4 H 0.117346 0.268068 0.058336 0.083 Uiso 1 1 calc R U . . .
 C5 C 0.2641(4) 0.3055(7) 0.0579(2) 0.0504(13) Uani 1 1 d . . . . .
 C6 C 0.2845(4) 0.3891(6) 0.1094(2) 0.0438(12) Uani 1 1 d . . . . .
 C7 C 0.2211(4) 0.4114(6) 0.1503(2) 0.0487(13) Uani 1 1 d . . . . .
 H7 H 0.157081 0.373111 0.145773 0.058 Uiso 1 1 calc R U . . .
 C8 C 0.2522(4) 0.4901(6) 0.1977(2) 0.0481(12) Uani 1 1 d . . . . .
 C9 C 0.3488(4) 0.5485(6) 0.2032(2) 0.0479(13) Uani 1 1 d . . . . .
 H9 H 0.371345 0.604456 0.234326 0.057 Uiso 1 1 calc R U . . .
 C10 C 0.4104(3) 0.5214(6) 0.1613(2) 0.0451(12) Uani 1 1 d . . . . .
 C11 C 0.5148(4) 0.5614(6) 0.16083(19) 0.0444(12) Uani 1 1 d . . . . .
 C12 C 0.5673(4) 0.6395(7) 0.2022(2) 0.0596(15) Uani 1 1 d . . . . .
 H12 H 0.536799 0.676020 0.232697 0.072 Uiso 1 1 calc R U . . .
 C13 C 0.6664(4) 0.6629(8) 0.1978(3) 0.0696(17) Uani 1 1 d . . . . .
 H13 H 0.703081 0.715160 0.225628 0.084 Uiso 1 1 calc R U . . .
 C14 C 0.7104(4) 0.6095(8) 0.1529(3) 0.0700(17) Uani 1 1 d . . . . .
 H14 H 0.776895 0.625497 0.149662 0.084 Uiso 1 1 calc R U . . .
 C15 C 0.6545(4) 0.5311(7) 0.1123(2) 0.0600(15) Uani 1 1 d . . . . .
 H15 H 0.684041 0.493692 0.081653 0.072 Uiso 1 1 calc R U . . .
 C16 C 0.1798(4) 0.5173(7) 0.2405(2) 0.0524(13) Uani 1 1 d . . . . .
 C17 C 0.0874(4) 0.5679(8) 0.2241(3) 0.0670(17) Uani 1 1 d . . . . .
 H17 H 0.073705 0.585904 0.187687 0.080 Uiso 1 1 calc R U . . .
 C18 C 0.0130(4) 0.5935(8) 0.2593(3) 0.0678(17) Uani 1 1 d . . . . .
 H18 H -0.047687 0.632740 0.246474 0.081 Uiso 1 1 calc R U . . .
 C19 C 0.0292(4) 0.5614(7) 0.3120(3) 0.0663(17) Uani 1 1 d . . . . .
 C20 C 0.1226(4) 0.4970(7) 0.3320(2) 0.0573(15) Uani 1 1 d . . . . .
 C21 C 0.1993(4) 0.4828(6) 0.2957(2) 0.0479(13) Uani 1 1 d . . . . .
 C22 C 0.2900(4) 0.4235(7) 0.3171(2) 0.0592(15) Uani 1 1 d . . . . .
 H22 H 0.341911 0.414631 0.294722 0.071 Uiso 1 1 calc R U . . .
 C23 C 0.3038(5) 0.3787(8) 0.3701(2) 0.0709(17) Uani 1 1 d . . . . .
 H23 H 0.364988 0.344110 0.383515 0.085 Uiso 1 1 calc R U . . .
 C24 C 0.2252(6) 0.3851(9) 0.4041(3) 0.0786(19) Uani 1 1 d . . . . .
 H24 H 0.233281 0.348032 0.439501 0.094 Uiso 1 1 calc R U . . .
 C25 C 0.1366(5) 0.4461(8) 0.3849(3) 0.078(2) Uani 1 1 d . . . . .
 H25 H 0.085311 0.453423 0.407695 0.094 Uiso 1 1 calc R U . . .
 C26 C -0.1344(5) 0.6239(10) 0.3327(3) 0.111(3) Uani 1 1 d . . . . .
 H26A H -0.160121 0.534067 0.309544 0.166 Uiso 1 1 calc R U . . .
 H26B H -0.134539 0.731465 0.313456 0.166 Uiso 1 1 calc R U . . .
 H26C H -0.174007 0.634740 0.363152 0.166 Uiso 1 1 calc R U . . .
 P1 P -0.08082(11) 0.2060(3) 0.13461(7) 0.0773(6) Uani 1 1 d . . . . .
 F1 F -0.1297(3) 0.3085(6) 0.18142(15) 0.1086(14) Uani 1 1 d . . . . .
 F2 F -0.0322(3) 0.1027(6) 0.08886(17) 0.1220(17) Uani 1 1 d . . . . .
 F3 F -0.1742(3) 0.2404(6) 0.09637(16) 0.1085(14) Uani 1 1 d . . . . .
 F4 F -0.0329(3) 0.3803(6) 0.11421(19) 0.1243(16) Uani 1 1 d . . . . .
 F5 F 0.0129(3) 0.1745(6) 0.17318(16) 0.1030(13) Uani 1 1 d . . . . .
 F6 F -0.1274(3) 0.0340(7) 0.1548(2) 0.1258(16) Uani 1 1 d . . . . .

loop_
  _atom_site_aniso_label
  _atom_site_aniso_U_11
  _atom_site_aniso_U_22
  _atom_site_aniso_U_33
  _atom_site_aniso_U_23
  _atom_site_aniso_U_13
  _atom_site_aniso_U_12
 Cu1 0.0488(4) 0.0659(4) 0.0410(4) -0.0055(3) 0.0171(3) -0.0002(3)
 Cl1 0.0626(9) 0.0777(10) 0.0549(9) -0.0089(7) 0.0260(7) 0.0065(7)
 O1 0.076(3) 0.101(3) 0.108(4) -0.015(3) 0.056(3) -0.004(3)
 N1 0.057(3) 0.058(3) 0.040(3) -0.004(2) 0.017(2) -0.006(2)
 N2 0.045(2) 0.049(2) 0.033(2) -0.0032(19) 0.0081(18) -0.0009(19)
 N3 0.045(2) 0.055(3) 0.048(3) 0.006(2) 0.011(2) 0.004(2)
 C1 0.083(5) 0.092(5) 0.044(3) -0.016(3) 0.023(3) -0.017(4)
 C2 0.095(5) 0.114(6) 0.056(4) -0.023(4) 0.015(4) -0.037(4)
 C3 0.079(5) 0.131(6) 0.064(5) -0.030(4) 0.002(4) -0.036(4)
 C4 0.056(4) 0.094(5) 0.059(4) -0.002(4) 0.015(3) -0.012(3)
 C5 0.057(3) 0.052(3) 0.043(3) -0.001(3) 0.010(3) 0.002(3)
 C6 0.045(3) 0.042(3) 0.045(3) 0.006(2) 0.012(2) 0.002(2)
 C7 0.047(3) 0.055(3) 0.046(3) 0.000(3) 0.017(2) -0.005(2)
 C8 0.051(3) 0.044(3) 0.050(3) 0.004(3) 0.015(2) -0.003(3)
 C9 0.056(3) 0.053(3) 0.035(3) -0.004(2) 0.010(2) 0.008(3)
 C10 0.048(3) 0.043(3) 0.046(3) 0.006(3) 0.009(2) 0.004(2)
 C11 0.051(3) 0.046(3) 0.036(3) -0.001(2) 0.002(2) 0.007(2)
 C12 0.055(4) 0.072(4) 0.053(4) -0.006(3) 0.008(3) 0.001(3)
 C13 0.062(4) 0.081(4) 0.065(4) -0.006(3) -0.004(3) -0.004(3)
 C14 0.047(3) 0.081(4) 0.081(5) 0.005(4) 0.001(3) -0.004(3)
 C15 0.050(3) 0.066(4) 0.065(4) 0.005(3) 0.017(3) 0.009(3)
 C16 0.049(3) 0.055(3) 0.055(4) -0.003(3) 0.018(3) -0.010(3)
 C17 0.047(3) 0.083(4) 0.073(4) -0.011(3) 0.021(3) -0.004(3)
 C18 0.048(3) 0.074(4) 0.084(5) -0.007(4) 0.022(3) -0.005(3)
 C19 0.056(4) 0.056(4) 0.089(5) -0.023(3) 0.037(4) -0.006(3)
 C20 0.074(4) 0.048(3) 0.054(4) -0.011(3) 0.036(3) -0.019(3)
 C21 0.055(3) 0.044(3) 0.046(3) -0.007(3) 0.017(3) -0.009(3)
 C22 0.076(4) 0.053(3) 0.051(4) -0.004(3) 0.023(3) -0.005(3)
 C23 0.084(4) 0.082(4) 0.047(4) -0.001(3) 0.013(3) -0.009(3)
 C24 0.095(5) 0.084(5) 0.058(4) -0.009(4) 0.023(4) -0.030(4)
 C25 0.092(5) 0.074(4) 0.072(5) -0.008(4) 0.046(4) -0.025(4)
 C26 0.070(5) 0.119(6) 0.149(8) -0.034(6) 0.062(5) 0.001(4)
 P1 0.0470(9) 0.1167(16) 0.0685(11) -0.0172(11) 0.0046(8) -0.0055(10)
 F1 0.093(3) 0.158(4) 0.075(3) -0.017(3) 0.009(2) 0.046(3)
 F2 0.085(3) 0.183(5) 0.099(3) -0.056(3) 0.014(2) 0.006(3)
 F3 0.065(2) 0.170(4) 0.089(3) -0.006(3) -0.017(2) -0.003(3)
 F4 0.118(4) 0.144(4) 0.110(4) 0.015(3) -0.003(3) -0.043(3)
 F5 0.060(2) 0.152(4) 0.096(3) -0.020(3) -0.014(2) 0.015(2)
 F6 0.097(3) 0.127(4) 0.153(4) 0.017(3) 0.004(3) -0.019(3)

_geom_special_details
;
 All esds (except the esd in the dihedral angle between two l.s. planes)
 are estimated using the full covariance matrix.  The cell esds are taken
 into account individually in the estimation of esds in distances, angles
 and torsion angles; correlations between esds in cell parameters are only
 used when they are defined by crystal symmetry.  An approximate (isotropic)
 treatment of cell esds is used for estimating esds involving l.s. planes.
;
loop_
  _geom_bond_atom_site_label_1
  _geom_bond_atom_site_label_2
  _geom_bond_distance
  _geom_bond_site_symmetry_2
  _geom_bond_publ_flag
 Cu1 Cl1 2.2179(14) . ?
 Cu1 N1 2.034(4) . ?
 Cu1 N2 1.941(4) . ?
 Cu1 N3 2.039(4) . ?
 O1 C19 1.357(7) . ?
 O1 C26 1.443(8) . ?
 N1 C1 1.331(7) . ?
 N1 C5 1.352(6) . ?
 N2 C6 1.345(6) . ?
 N2 C10 1.329(6) . ?
 N3 C11 1.355(6) . ?
 N3 C15 1.340(6) . ?
 C1 H1 0.9300 . ?
 C1 C2 1.389(8) . ?
 C2 H2 0.9300 . ?
 C2 C3 1.339(9) . ?
 C3 H3 0.9300 . ?
 C3 C4 1.366(8) . ?
 C4 H4 0.9300 . ?
 C4 C5 1.400(7) . ?
 C5 C6 1.454(7) . ?
 C6 C7 1.384(7) . ?
 C7 H7 0.9300 . ?
 C7 C8 1.379(7) . ?
 C8 C9 1.404(7) . ?
 C8 C16 1.510(7) . ?
 C9 H9 0.9300 . ?
 C9 C10 1.393(7) . ?
 C10 C11 1.469(7) . ?
 C11 C12 1.371(7) . ?
 C12 H12 0.9300 . ?
 C12 C13 1.385(8) . ?
 C13 H13 0.9300 . ?
 C13 C14 1.364(8) . ?
 C14 H14 0.9300 . ?
 C14 C15 1.382(8) . ?
 C15 H15 0.9300 . ?
 C16 C17 1.372(7) . ?
 C16 C21 1.416(7) . ?
 C17 H17 0.9300 . ?
 C17 C18 1.395(8) . ?
 C18 H18 0.9300 . ?
 C18 C19 1.345(8) . ?
 C19 C20 1.443(8) . ?
 C20 C21 1.427(7) . ?
 C20 C25 1.383(8) . ?
 C21 C22 1.410(7) . ?
 C22 H22 0.9300 . ?
 C22 C23 1.371(8) . ?
 C23 H23 0.9300 . ?
 C23 C24 1.407(8) . ?
 C24 H24 0.9300 . ?
 C24 C25 1.371(9) . ?
 C25 H25 0.9300 . ?
 C26 H26A 0.9600 . ?
 C26 H26B 0.9600 . ?
 C26 H26C 0.9600 . ?
 P1 F1 1.588(4) . ?
 P1 F2 1.569(4) . ?
 P1 F3 1.585(4) . ?
 P1 F4 1.594(5) . ?
 P1 F5 1.590(4) . ?
 P1 F6 1.570(5) . ?

loop_
  _geom_angle_atom_site_label_1
  _geom_angle_atom_site_label_2
  _geom_angle_atom_site_label_3
  _geom_angle
  _geom_angle_site_symmetry_1
  _geom_angle_site_symmetry_3
  _geom_angle_publ_flag
 N1 Cu1 Cl1 99.47(12) . . ?
 N1 Cu1 N3 158.63(16) . . ?
 N2 Cu1 Cl1 173.23(12) . . ?
 N2 Cu1 N1 80.03(16) . . ?
 N2 Cu1 N3 79.45(16) . . ?
 N3 Cu1 Cl1 100.20(12) . . ?
 C19 O1 C26 116.5(6) . . ?
 C1 N1 Cu1 127.0(4) . . ?
 C1 N1 C5 119.4(5) . . ?
 C5 N1 Cu1 113.5(3) . . ?
 C6 N2 Cu1 117.8(3) . . ?
 C10 N2 Cu1 119.4(3) . . ?
 C10 N2 C6 122.6(4) . . ?
 C11 N3 Cu1 113.9(3) . . ?
 C15 N3 Cu1 126.3(4) . . ?
 C15 N3 C11 119.8(4) . . ?
 N1 C1 H1 119.1 . . ?
 N1 C1 C2 121.7(6) . . ?
 C2 C1 H1 119.1 . . ?
 C1 C2 H2 120.5 . . ?
 C3 C2 C1 118.9(6) . . ?
 C3 C2 H2 120.5 . . ?
 C2 C3 H3 119.5 . . ?
 C2 C3 C4 121.0(6) . . ?
 C4 C3 H3 119.5 . . ?
 C3 C4 H4 120.8 . . ?
 C3 C4 C5 118.5(6) . . ?
 C5 C4 H4 120.8 . . ?
 N1 C5 C4 120.4(5) . . ?
 N1 C5 C6 114.5(5) . . ?
 C4 C5 C6 125.0(5) . . ?
 N2 C6 C5 113.5(4) . . ?
 N2 C6 C7 119.3(5) . . ?
 C7 C6 C5 127.3(5) . . ?
 C6 C7 H7 119.8 . . ?
 C8 C7 C6 120.4(5) . . ?
 C8 C7 H7 119.8 . . ?
 C7 C8 C9 118.6(4) . . ?
 C7 C8 C16 118.8(4) . . ?
 C9 C8 C16 122.6(5) . . ?
 C8 C9 H9 120.5 . . ?
 C10 C9 C8 119.0(5) . . ?
 C10 C9 H9 120.5 . . ?
 N2 C10 C9 120.0(5) . . ?
 N2 C10 C11 112.7(4) . . ?
 C9 C10 C11 127.2(5) . . ?
 N3 C11 C10 114.5(4) . . ?
 N3 C11 C12 121.0(5) . . ?
 C12 C11 C10 124.4(5) . . ?
 C11 C12 H12 120.6 . . ?
 C11 C12 C13 118.9(5) . . ?
 C13 C12 H12 120.6 . . ?
 C12 C13 H13 119.9 . . ?
 C14 C13 C12 120.2(6) . . ?
 C14 C13 H13 119.9 . . ?
 C13 C14 H14 120.6 . . ?
 C13 C14 C15 118.8(6) . . ?
 C15 C14 H14 120.6 . . ?
 N3 C15 C14 121.3(5) . . ?
 N3 C15 H15 119.3 . . ?
 C14 C15 H15 119.3 . . ?
 C17 C16 C8 117.4(5) . . ?
 C17 C16 C21 118.2(5) . . ?
 C21 C16 C8 124.2(5) . . ?
 C16 C17 H17 118.4 . . ?
 C16 C17 C18 123.3(6) . . ?
 C18 C17 H17 118.4 . . ?
 C17 C18 H18 120.1 . . ?
 C19 C18 C17 119.8(6) . . ?
 C19 C18 H18 120.1 . . ?
 O1 C19 C20 113.6(6) . . ?
 C18 C19 O1 126.1(6) . . ?
 C18 C19 C20 120.2(5) . . ?
 C21 C20 C19 118.7(5) . . ?
 C25 C20 C19 120.6(5) . . ?
 C25 C20 C21 120.7(6) . . ?
 C16 C21 C20 119.4(5) . . ?
 C22 C21 C16 123.5(5) . . ?
 C22 C21 C20 116.9(5) . . ?
 C21 C22 H22 119.1 . . ?
 C23 C22 C21 121.7(5) . . ?
 C23 C22 H22 119.1 . . ?
 C22 C23 H23 120.0 . . ?
 C22 C23 C24 119.9(6) . . ?
 C24 C23 H23 120.0 . . ?
 C23 C24 H24 120.2 . . ?
 C25 C24 C23 119.7(6) . . ?
 C25 C24 H24 120.2 . . ?
 C20 C25 H25 119.5 . . ?
 C24 C25 C20 120.9(6) . . ?
 C24 C25 H25 119.5 . . ?
 O1 C26 H26A 109.5 . . ?
 O1 C26 H26B 109.5 . . ?
 O1 C26 H26C 109.5 . . ?
 H26A C26 H26B 109.5 . . ?
 H26A C26 H26C 109.5 . . ?
 H26B C26 H26C 109.5 . . ?
 F1 P1 F4 90.6(3) . . ?
 F1 P1 F5 89.5(2) . . ?
 F2 P1 F1 179.3(3) . . ?
 F2 P1 F3 90.5(2) . . ?
 F2 P1 F4 90.0(3) . . ?
 F2 P1 F5 90.1(2) . . ?
 F2 P1 F6 89.9(3) . . ?
 F3 P1 F1 90.0(2) . . ?
 F3 P1 F4 90.1(3) . . ?
 F3 P1 F5 179.2(3) . . ?
 F5 P1 F4 89.3(2) . . ?
 F6 P1 F1 89.5(3) . . ?
 F6 P1 F3 90.3(2) . . ?
 F6 P1 F4 179.7(3) . . ?
 F6 P1 F5 90.4(3) . . ?

loop_
  _geom_torsion_atom_site_label_1
  _geom_torsion_atom_site_label_2
  _geom_torsion_atom_site_label_3
  _geom_torsion_atom_site_label_4
  _geom_torsion
  _geom_torsion_site_symmetry_1
  _geom_torsion_site_symmetry_2
  _geom_torsion_site_symmetry_3
  _geom_torsion_site_symmetry_4
  _geom_torsion_publ_flag
 Cu1 N1 C1 C2 -173.6(5) . . . . ?
 Cu1 N1 C5 C4 173.6(4) . . . . ?
 Cu1 N1 C5 C6 -9.9(5) . . . . ?
 Cu1 N2 C6 C5 -3.7(5) . . . . ?
 Cu1 N2 C6 C7 175.0(4) . . . . ?
 Cu1 N2 C10 C9 -175.8(4) . . . . ?
 Cu1 N2 C10 C11 1.7(5) . . . . ?
 Cu1 N3 C11 C10 2.3(5) . . . . ?
 Cu1 N3 C11 C12 179.6(4) . . . . ?
 Cu1 N3 C15 C14 -179.7(4) . . . . ?
 O1 C19 C20 C21 -175.6(5) . . . . ?
 O1 C19 C20 C25 6.0(7) . . . . ?
 N1 C1 C2 C3 0.9(11) . . . . ?
 N1 C5 C6 N2 9.0(6) . . . . ?
 N1 C5 C6 C7 -169.6(5) . . . . ?
 N2 C6 C7 C8 -0.2(7) . . . . ?
 N2 C10 C11 N3 -2.6(6) . . . . ?
 N2 C10 C11 C12 -179.9(5) . . . . ?
 N3 C11 C12 C13 -0.1(8) . . . . ?
 C1 N1 C5 C4 -2.1(8) . . . . ?
 C1 N1 C5 C6 174.4(5) . . . . ?
 C1 C2 C3 C4 -2.7(12) . . . . ?
 C2 C3 C4 C5 2.0(11) . . . . ?
 C3 C4 C5 N1 0.4(9) . . . . ?
 C3 C4 C5 C6 -175.7(6) . . . . ?
 C4 C5 C6 N2 -174.7(5) . . . . ?
 C4 C5 C6 C7 6.7(8) . . . . ?
 C5 N1 C1 C2 1.5(9) . . . . ?
 C5 C6 C7 C8 178.3(5) . . . . ?
 C6 N2 C10 C9 -1.2(7) . . . . ?
 C6 N2 C10 C11 176.3(4) . . . . ?
 C6 C7 C8 C9 0.8(7) . . . . ?
 C6 C7 C8 C16 178.0(5) . . . . ?
 C7 C8 C9 C10 -1.5(7) . . . . ?
 C7 C8 C16 C17 -40.0(7) . . . . ?
 C7 C8 C16 C21 135.5(5) . . . . ?
 C8 C9 C10 N2 1.8(7) . . . . ?
 C8 C9 C10 C11 -175.3(5) . . . . ?
 C8 C16 C17 C18 178.4(5) . . . . ?
 C8 C16 C21 C20 -173.9(5) . . . . ?
 C8 C16 C21 C22 1.9(8) . . . . ?
 C9 C8 C16 C17 137.1(5) . . . . ?
 C9 C8 C16 C21 -47.4(8) . . . . ?
 C9 C10 C11 N3 174.7(5) . . . . ?
 C9 C10 C11 C12 -2.6(8) . . . . ?
 C10 N2 C6 C5 -178.3(4) . . . . ?
 C10 N2 C6 C7 0.4(7) . . . . ?
 C10 C11 C12 C13 177.0(5) . . . . ?
 C11 N3 C15 C14 -0.2(8) . . . . ?
 C11 C12 C13 C14 0.3(9) . . . . ?
 C12 C13 C14 C15 -0.4(9) . . . . ?
 C13 C14 C15 N3 0.4(9) . . . . ?
 C15 N3 C11 C10 -177.3(4) . . . . ?
 C15 N3 C11 C12 0.0(7) . . . . ?
 C16 C8 C9 C10 -178.6(5) . . . . ?
 C16 C17 C18 C19 -2.8(9) . . . . ?
 C16 C21 C22 C23 -174.8(5) . . . . ?
 C17 C16 C21 C20 1.6(8) . . . . ?
 C17 C16 C21 C22 177.4(5) . . . . ?
 C17 C18 C19 O1 179.8(5) . . . . ?
 C17 C18 C19 C20 -1.3(9) . . . . ?
 C18 C19 C20 C21 5.4(8) . . . . ?
 C18 C19 C20 C25 -173.0(6) . . . . ?
 C19 C20 C21 C16 -5.5(7) . . . . ?
 C19 C20 C21 C22 178.4(5) . . . . ?
 C19 C20 C25 C24 -179.9(5) . . . . ?
 C20 C21 C22 C23 1.1(8) . . . . ?
 C21 C16 C17 C18 2.7(9) . . . . ?
 C21 C20 C25 C24 1.7(9) . . . . ?
 C21 C22 C23 C24 2.4(9) . . . . ?
 C22 C23 C24 C25 -3.9(9) . . . . ?
 C23 C24 C25 C20 1.9(9) . . . . ?
 C25 C20 C21 C16 172.9(5) . . . . ?
 C25 C20 C21 C22 -3.2(8) . . . . ?
 C26 O1 C19 C18 6.6(9) . . . . ?
 C26 O1 C19 C20 -172.4(5) . . . . ?

_shelx_res_file
;
TITL Cu164b in P21/n #14
    cu164b.res
    created by SHELXL-2018/3 at 14:03:32 on 10-May-2022
CELL 0.71073 13.750099 7.72884 24.96456 90 92.7663 90
ZERR 2 0.00139 0.000985 0.002268 0 0.0085 0
LATT 1
SYMM 0.5-X,0.5+Y,0.5-Z
SFAC C H Cl Cu F N O P
UNIT 104 76 4 4 24 12 4 4

L.S. 40
PLAN  5
SIZE 0.086 0.092 0.14
TEMP 22(2)
CONF
BOND $H
MORE -1
fmap 2 53
acta
OMIT 0 50.1
OMIT -7 0 7
REM <olex2.extras>
REM <HklSrc "%.\\Cu164b.hkl">
REM </olex2.extras>

WGHT    0.058900    1.128400
FVAR       0.87890
CU1   4    0.465851    0.394350    0.060491    11.00000    0.04877    0.06588 =
         0.04102   -0.00551    0.01713   -0.00023
CL1   3    0.571171    0.306780    0.001639    11.00000    0.06262    0.07768 =
         0.05485   -0.00888    0.02603    0.00653
O1    7   -0.036034    0.581043    0.350635    11.00000    0.07600    0.10128 =
         0.10815   -0.01462    0.05613   -0.00378
N1    6    0.343546    0.276459    0.029375    11.00000    0.05704    0.05835 =
         0.03996   -0.00435    0.01735   -0.00602
N2    6    0.376802    0.445386    0.116381    11.00000    0.04457    0.04880 =
         0.03307   -0.00318    0.00812   -0.00087
N3    6    0.558481    0.507843    0.116240    11.00000    0.04498    0.05481 =
         0.04750    0.00570    0.01149    0.00357
C1    1    0.334282    0.187718   -0.016258    11.00000    0.08292    0.09184 =
         0.04390   -0.01588    0.02323   -0.01690
AFIX  43
H1    2    0.389353    0.165680   -0.035368    11.00000   -1.20000
AFIX   0
C2    1    0.244519    0.127146   -0.036096    11.00000    0.09512    0.11449 =
         0.05551   -0.02333    0.01474   -0.03690
AFIX  43
H2    2    0.239551    0.063982   -0.067817    11.00000   -1.20000
AFIX   0
C3    1    0.165234    0.161162   -0.008808    11.00000    0.07901    0.13073 =
         0.06418   -0.03035    0.00220   -0.03589
AFIX  43
H3    2    0.104479    0.125265   -0.022552    11.00000   -1.20000
AFIX   0
C4    1    0.172274    0.247832    0.038930    11.00000    0.05597    0.09369 =
         0.05923   -0.00232    0.01513   -0.01195
AFIX  43
H4    2    0.117346    0.268068    0.058336    11.00000   -1.20000
AFIX   0
C5    1    0.264103    0.305459    0.057949    11.00000    0.05693    0.05194 =
         0.04291   -0.00058    0.00977    0.00235
C6    1    0.284485    0.389065    0.109449    11.00000    0.04486    0.04248 =
         0.04509    0.00579    0.01228    0.00151
C7    1    0.221071    0.411397    0.150301    11.00000    0.04672    0.05455 =
         0.04613    0.00026    0.01700   -0.00514
AFIX  43
H7    2    0.157081    0.373111    0.145773    11.00000   -1.20000
AFIX   0
C8    1    0.252157    0.490058    0.197683    11.00000    0.05107    0.04444 =
         0.04992    0.00385    0.01529   -0.00348
C9    1    0.348786    0.548478    0.203174    11.00000    0.05633    0.05269 =
         0.03530   -0.00358    0.01006    0.00849
AFIX  43
H9    2    0.371345    0.604456    0.234326    11.00000   -1.20000
AFIX   0
C10   1    0.410392    0.521398    0.161295    11.00000    0.04752    0.04273 =
         0.04576    0.00591    0.00867    0.00432
C11   1    0.514753    0.561413    0.160828    11.00000    0.05146    0.04603 =
         0.03557   -0.00124    0.00181    0.00720
C12   1    0.567255    0.639454    0.202219    11.00000    0.05505    0.07160 =
         0.05262   -0.00584    0.00757    0.00132
AFIX  43
H12   2    0.536799    0.676020    0.232697    11.00000   -1.20000
AFIX   0
C13   1    0.666401    0.662868    0.197849    11.00000    0.06245    0.08090 =
         0.06486   -0.00590   -0.00412   -0.00449
AFIX  43
H13   2    0.703081    0.715160    0.225628    11.00000   -1.20000
AFIX   0
C14   1    0.710410    0.609462    0.152924    11.00000    0.04717    0.08120 =
         0.08148    0.00480    0.00080   -0.00430
AFIX  43
H14   2    0.776895    0.625497    0.149662    11.00000   -1.20000
AFIX   0
C15   1    0.654466    0.531071    0.112318    11.00000    0.04966    0.06647 =
         0.06530    0.00546    0.01722    0.00930
AFIX  43
H15   2    0.684041    0.493692    0.081653    11.00000   -1.20000
AFIX   0
C16   1    0.179763    0.517320    0.240517    11.00000    0.04912    0.05489 =
         0.05476   -0.00339    0.01847   -0.01050
C17   1    0.087386    0.567858    0.224105    11.00000    0.04743    0.08260 =
         0.07262   -0.01134    0.02078   -0.00366
AFIX  43
H17   2    0.073705    0.585904    0.187687    11.00000   -1.20000
AFIX   0
C18   1    0.012969    0.593510    0.259345    11.00000    0.04763    0.07359 =
         0.08400   -0.00747    0.02219   -0.00472
AFIX  43
H18   2   -0.047687    0.632740    0.246474    11.00000   -1.20000
AFIX   0
C19   1    0.029171    0.561360    0.311982    11.00000    0.05639    0.05637 =
         0.08937   -0.02253    0.03661   -0.00627
C20   1    0.122550    0.497018    0.331953    11.00000    0.07371    0.04771 =
         0.05370   -0.01077    0.03585   -0.01950
C21   1    0.199267    0.482787    0.295705    11.00000    0.05465    0.04430 =
         0.04619   -0.00694    0.01659   -0.00947
C22   1    0.290017    0.423537    0.317115    11.00000    0.07565    0.05332 =
         0.05058   -0.00395    0.02348   -0.00542
AFIX  43
H22   2    0.341911    0.414631    0.294722    11.00000   -1.20000
AFIX   0
C23   1    0.303778    0.378694    0.370092    11.00000    0.08379    0.08248 =
         0.04747   -0.00126    0.01279   -0.00912
AFIX  43
H23   2    0.364988    0.344110    0.383515    11.00000   -1.20000
AFIX   0
C24   1    0.225192    0.385060    0.404121    11.00000    0.09548    0.08433 =
         0.05799   -0.00888    0.02292   -0.03048
AFIX  43
H24   2    0.233281    0.348032    0.439501    11.00000   -1.20000
AFIX   0
C25   1    0.136624    0.446132    0.384857    11.00000    0.09213    0.07406 =
         0.07209   -0.00821    0.04555   -0.02514
AFIX  43
H25   2    0.085311    0.453423    0.407695    11.00000   -1.20000
AFIX   0
C26   1   -0.134403    0.623915    0.332696    11.00000    0.07039    0.11924 =
         0.14867   -0.03383    0.06244    0.00132
AFIX 137
H26A  2   -0.160121    0.534067    0.309544    11.00000   -1.50000
H26B  2   -0.134539    0.731465    0.313456    11.00000   -1.50000
H26C  2   -0.174007    0.634740    0.363152    11.00000   -1.50000
AFIX   0

P1    8   -0.080819    0.206027    0.134609    11.00000    0.04697    0.11672 =
         0.06849   -0.01715    0.00459   -0.00545
F1    5   -0.129743    0.308504    0.181420    11.00000    0.09327    0.15843 =
         0.07461   -0.01714    0.00867    0.04555
F2    5   -0.032182    0.102721    0.088860    11.00000    0.08491    0.18336 =
         0.09874   -0.05592    0.01424    0.00590
F3    5   -0.174173    0.240393    0.096371    11.00000    0.06508    0.16972 =
         0.08874   -0.00608   -0.01675   -0.00257
F4    5   -0.032936    0.380324    0.114212    11.00000    0.11806    0.14433 =
         0.10978    0.01488   -0.00269   -0.04294
F5    5    0.012923    0.174498    0.173176    11.00000    0.05987    0.15163 =
         0.09568   -0.02024   -0.01413    0.01482
F6    5   -0.127419    0.034018    0.154841    11.00000    0.09667    0.12714 =
         0.15338    0.01684    0.00389   -0.01876
HKLF 4


REM  Cu164b in P21/n #14
REM wR2 = 0.1581, GooF = S = 1.028, Restrained GooF = 1.028 for all data
REM R1 = 0.0659 for 2886 Fo > 4sig(Fo) and 0.1161 for all 4680 data
REM 353 parameters refined using 0 restraints

END

WGHT      0.0592      1.0870

REM Highest difference peak  0.342,  deepest hole -0.416,  1-sigma level  0.070
Q1    1  -0.1387  0.1765  0.1718  11.00000  0.05    0.34
Q2    1   0.5487  0.2238  0.0183  11.00000  0.05    0.32
Q3    1   0.4718  0.4753  0.1779  11.00000  0.05    0.31
Q4    1   0.0127  0.4340  0.4195  11.00000  0.05    0.28
Q5    1   0.6561  0.4500  0.0604  11.00000  0.05    0.28
;
_shelx_res_checksum                90575
_shelx_hkl_file
;
   0   0  -5 41.7680 17.4662   3
   0   0  -6 11821.6 214.272   3
   0   0  -7 11.2596 15.6278   3
   0   0  -8 164.418 32.7476   3
   0   0  -9-18.2321 14.1268   3
   0   0 -10 163.376 35.7820   3
   0   0 -11 61.0529 28.8133   3
   0   0 -12 28.8073 19.1022   3
   0   0 -13 15.8638 24.6301   3
   0   0 -14 94.8136 35.4082   3
   0   0 -15 50.3411 33.2382   3
   0   0 -16 4219.53 219.399   3
   0   0 -17 68.9859 32.5319   3
   0   0  17 30.6259 33.3012   3
   0   0  18 2227.99 173.392   3
   0   0 -18 2571.10 185.538   3
   0   0 -19 49.2407 34.9831   3
   0   0  19 2.24940 24.2222   3
   0   0  20 877.728 119.058   3
   0   0  21 8.58964 25.1701   3
   0   0  22 172.591 61.4892   3
   0   0  23 47.5766 48.8331   3
   0   0  24 109.510 51.1630   3
   0   0  25 13.3400 31.1804   3
   0   0  26 58.8591 37.5116   3
   0   0  27-2.95805 27.6967   3
   0   0  28 13.8483 37.7382   3
   0   0  29 15.7013 42.2830   3
   0   0  30 116.843 55.3811   3
   0   0  31-135.191 83.3934   3
   0   0 -32 284.319 91.7819   2
   0   0 -33 30.8829 36.5356   2
   0   0 -34 242.678 99.3627   2
   0  -1  -3 553.870 41.8314   3
   0   1  -4 7283.76 149.655   3
   0  -1  -4 7171.39 163.869   3
   0  -1  -5 688.588 56.1792   3
   0   1  -5 764.931 51.2670   3
   0  -1  -6 359.264 42.8427   3
   0   1  -6 329.870 37.0504   3
   0   1  -7 4202.23 142.127   3
   0  -1  -7 4781.72 163.777   3
   0  -1  -8 1552.95 100.790   3
   0   1  -8 1386.95 88.4745   3
   0  -1  -9 137.185 35.1723   3
   0   1  -9 119.635 31.0451   3
   0  -1 -10 2302.94 133.412   3
   0   1 -10 1928.09 117.755   3
   0   1 -11 2161.08 130.841   3
   0  -1 -11 2143.18 135.582   3
   0  -1  11 1752.13 118.732   3
   0  -1 -12 1201.07 106.704   3
   0   1 -12 1168.67 98.4234   3
   0  -1  12 1123.20 97.4067   3
   0  -1 -13 58.3054 24.3549   3
   0   1 -13 105.340 35.3341   3
   0   1 -14 723.588 83.4632   3
   0  -1 -14 841.193 97.6202   3
   0  -1 -15 1567.87 138.118   3
   0   1 -15 1563.65 126.377   3
   0  -1  15 1432.60 126.065   3
   0   1 -16 485.305 75.1037   3
   0  -1 -16 605.359 89.4563   3
   0  -1  16 454.314 76.4178   3
   0   1 -17 3007.95 190.087   3
   0  -1 -17 3286.04 210.975   3
   0   1  17 2656.62 186.174   3
   0  -1  17 2798.72 188.225   3
   0   1  18 382.597 77.2173   3
   0   1 -18 461.611 80.3090   3
   0  -1 -18 468.838 83.5324   3
   0  -1  18 399.811 77.0200   3
   0   1  19 1848.74 164.470   3
   0  -1  19 1816.38 160.404   3
   0   1 -19 2083.07 170.246   3
   0   1  20 55.9252 44.6916   3
   0  -1  20 16.0372 26.6930   3
   0   1  21 198.111 59.7956   3
   0  -1  21 122.674 47.4959   3
   0   1  22 127.879 55.4009   3
   0  -1  22 167.857 57.8558   3
   0   1  23 1039.40 142.382   3
   0  -1  23 1155.55 146.509   3
   0  -1  24 171.988 61.4656   3
   0   1  24 160.370 64.2245   3
   0  -1  25-22.6653 27.2849   3
   0   1  25 5.43387 26.9927   3
   0  -1  26 121.595 49.9362   3
   0   1  26 218.788 80.5327   3
   0   1  27-29.0887 46.3490   3
   0  -1  27 9.16349 26.3179   3
   0   1  28 105.230 61.9557   3
   0  -1  28 158.864 65.5170   3
   0   1  29 63.5286 54.4791   3
   0  -1  29 29.0975 39.4225   3
   0   1  30 48.3387 50.8428   3
   0  -1 -31 47.0102 47.7046   2
   0   1  31 44.7797 51.8213   3
   0  -1 -32 20.1050 35.2064   2
   0   1 -33 162.804 112.481   2
   0   2   0 6789.76 143.921   1
   0   2  -1 1781.90 78.7671   1
   0  -2  -1 1800.95 71.4164   1
   0   2   1 2040.22 72.6882   1
   0   2   1 1786.38 59.6266   2
   0   2   2 23705.9 311.074   3
   0  -2  -2 23112.1 246.057   1
   0   2   2 22164.5 181.992   2
   0  -2  -3 32665.3 390.646   3
   0  -2  -4 10348.8 233.105   3
   0  -2  -5 13032.4 281.311   3
   0  -2  -6 1148.49 86.6898   3
   0   2  -7 59.9443 21.9665   3
   0  -2  -7 42.5955 20.1287   3
   0  -2  -8 530.271 66.9980   3
   0   2  -8 520.083 56.9151   3
   0  -2  -9 7.76774 16.6356   3
   0   2  -9 14.1057 19.7732   3
   0  -2 -10 341.540 56.9041   3
   0   2 -10 361.819 52.8368   3
   0   2 -11 204.616 42.3767   3
   0  -2 -11 186.018 44.7477   3
   0   2 -12 121.459 35.7342   3
   0  -2 -12 146.413 38.9815   3
   0  -2 -13 1470.69 129.671   3
   0   2 -13 1325.33 116.668   3
   0  -2 -14 176.089 46.1941   3
   0   2 -14 166.233 43.6989   3
   0   2 -15 2788.29 185.775   3
   0  -2 -15 2793.22 192.638   3
   0   2  16 4.69882 21.0457   3
   0  -2 -16 42.1354 24.0591   3
   0   2 -16 65.6748 33.9120   3
   0  -2 -17 59.5473 29.0693   3
   0   2 -17 106.674 32.5920   3
   0   2  17 86.9530 40.5571   3
   0   2 -18 465.315 76.9212   3
   0   2  18 537.408 98.8609   3
   0  -2 -18 524.213 95.0682   3
   0   2 -19 1953.25 164.020   3
   0   2  19 1877.66 179.326   3
   0   2  20 82.8227 51.8877   3
   0   2  21 949.362 135.994   3
   0   2  22 1258.28 153.460   3
   0   2  23 514.972 101.220   3
   0   2  24 36.2799 29.7405   3
   0   2  25 29.2170 38.0719   3
   0   2  26 146.090 65.9493   3
   0   2  27 115.336 43.7983   3
   0  -2 -28 66.1687 42.7998   2
   0   2  28 94.2418 58.5191   3
   0  -2 -29 84.9775 46.8783   2
   0   2  29-17.3526 47.3478   3
   0   2  30 58.2221 59.6545   3
   0   2 -32 181.920 107.471   2
   0   3   0-0.31013 7.98740   1
   0   3   1 359.792 37.9413   1
   0   3   1 322.470 33.0148   2
   0  -3  -1 302.555 38.5482   1
   0   3  -1 370.689 42.3532   1
   0  -3  -2 20.6393 11.7676   1
   0   3  -2-7.62250 13.7941   1
   0   3   2 9.72421 11.2709   3
   0   3   2 32.2550 11.3579   2
   0  -3  -3 1153.86 70.5153   1
   0   3   3 1477.46 63.2800   2
   0   3   3 1064.16 82.6787   3
   0  -3  -4 3428.00 117.885   1
   0   3   4 2661.77 72.7958   2
   0   3   4 3677.16 156.976   3
   0  -3  -5 2136.06 127.216   3
   0   3   5 2122.91 123.641   3
   0  -3  -6 36.6637 23.9537   3
   0   3   6-12.0196 23.6029   3
   0  -3  -7 950.952 89.9853   3
   0   3   7 1018.18 93.4575   3
   0  -3  -8 50.1397 23.9657   3
   0   3   8 43.8631 25.3865   3
   0  -3  -9 879.091 96.3570   3
   0   3  -9 756.463 77.5587   3
   0   3   9 940.575 96.2634   3
   0   3 -10 1877.60 125.328   3
   0   3  10 2105.48 146.300   3
   0  -3 -10 2008.94 148.526   3
   0   3  11 485.868 74.8556   3
   0   3 -11 467.729 66.9941   3
   0  -3 -11 409.382 69.5347   3
   0   3  12 2933.09 178.607   3
   0  -3 -12 2870.81 185.128   3
   0   3 -12 2734.42 161.894   3
   0  -3 -13 177.238 52.5647   3
   0   3  13 236.430 57.6090   3
   0   3 -13 191.368 46.3426   3
   0   3  14 707.218 94.8136   3
   0  -3 -14 609.460 92.9180   3
   0   3 -14 576.640 78.5824   3
   0   3  15 1135.36 121.902   3
   0   3 -15 920.849 105.042   3
   0  -3 -15 933.855 117.681   3
   0  -3 -16 164.076 56.0650   3
   0   3 -16 202.408 52.2471   3
   0   3  16 194.529 57.9452   3
   0   3  17 399.318 78.9788   3
   0   3 -17 410.944 73.7623   3
   0   3  18 157.808 49.1245   3
   0   3 -18 344.942 70.4973   3
   0   3 -19 699.574 103.032   3
   0   3  19 611.817 111.991   3
   0   3  20 1007.54 145.515   3
   0   3  21 65.5320 53.0017   3
   0   3  22 719.277 130.660   3
   0   3  23 29.2275 42.8497   3
   0   3  24-32.1189 29.2174   3
   0  -3 -25 17.1365 25.8647   2
   0   3  25 22.6477 38.9971   3
   0  -3 -26 118.072 50.7780   2
   0   3  26 45.7857 40.3458   3
   0   3  27 57.3646 49.2002   3
   0   3  28-18.8395 50.2491   3
   0   3  29-37.5261 45.1126   3
   0   4   0 1455.69 92.1453   1
   0   4   0 1319.47 82.3586   2
   0   4   1 19.8062 16.1938   3
   0   4   1 33.4777 11.3305   2
   0   4   1 40.9420 16.4369   1
   0   4  -1 18.4370 8.74002   1
   0   4  -1 13.4143 17.1795   2
   0   4   2 1121.74 92.2570   3
   0   4  -2 1157.45 88.0485   1
   0   4   2 1141.59 66.5625   2
   0  -4  -3 1225.09 81.4877   1
   0   4  -3 1253.39 96.4842   1
   0   4   3 1208.48 98.0184   3
   0   4   3 1391.92 70.5177   2
   0   4   4 85.1912 31.3353   3
   0   4   4 77.7034 16.3962   2
   0  -4  -4 56.7104 18.4199   1
   0   4  -4 64.0498 24.9826   1
   0   4   5 111.733 40.0334   3
   0  -4  -5 29.9126 15.2301   1
   0   4   5 22.0926 7.79310   2
   0   4   6 1257.60 108.446   3
   0  -4  -6 1146.31 82.8021   1
   0   4   7 439.481 69.6730   3
   0  -4  -8 1426.56 126.869   3
   0   4   8 1451.45 124.123   3
   0  -4  -9 216.507 54.1058   3
   0   4   9 248.324 53.3082   3
   0   4  10 790.659 96.9886   3
   0  -4 -10 927.587 108.026   3
   0   4 -10 808.321 88.1145   3
   0  -4 -11 20.7664 22.3625   3
   0   4 -11 5.91306 14.2540   3
   0   4  11 12.3727 20.0721   3
   0   4 -12 61.7232 34.2851   3
   0   4  12 50.7795 30.0384   3
   0  -4 -12 95.5747 41.7628   3
   0  -4 -13 1204.71 134.489   3
   0   4 -13 1256.60 117.295   3
   0   4  13 1309.94 133.286   3
   0   4 -14 534.504 81.9828   3
   0  -4 -14 685.071 104.078   3
   0   4  14 562.427 90.3122   3
   0  -4 -15 282.146 22.4100   2
   0   4 -15 545.487 82.8204   3
   0   4  15 750.999 106.455   3
   0  -4 -15 744.522 114.083   3
   0   4 -16 495.457 80.8725   3
   0  -4 -16 243.469 30.4591   2
   0  -4 -16 346.940 28.8457   2
   0   4  16 473.470 88.8364   3
   0   4  17 101.982 43.1498   3
   0  -4 -17 64.9421 15.3321   2
   0  -4 -17 57.6941 19.6025   2
   0   4 -17 86.7335 36.3788   3
   0   4 -18 278.252 71.6520   3
   0   4  18 316.083 72.9481   3
   0  -4 -18 246.425 30.3160   2
   0  -4 -19 3.81428 8.23439   2
   0   4  19-30.1907 29.5133   3
   0   4  20 68.8258 49.9140   3
   0  -4 -20 34.9331 17.3518   2
   0   4  21-4.26372 43.9592   3
   0  -4 -21 32.6243 18.1272   2
   0  -4 -22-4.65857 14.0445   2
   0   4  22-10.6951 40.3235   3
   0   4  23 141.621 69.5029   3
   0  -4 -23 8.83871 15.9768   2
   0   4  24 275.568 91.1296   3
   0   4  25 119.857 63.5339   3
   0   4  26 55.0704 56.0863   3
   0   4  27 58.8647 59.1258   3
   0   4  28 19.8425 46.9245   3
   0   5   0 7.16561 10.9347   1
   0   5   0-11.3244 19.2344   2
   0   5  -1 266.722 45.7221   2
   0   5  -1 223.180 40.8030   1
   0   5   1 253.577 41.3545   2
   0   5   1 153.951 36.2360   3
   0   5  -2 19.7792 15.5442   2
   0   5   2-6.78879 15.1405   3
   0   5   2 15.2902 8.19186   2
   0   5  -2 4.88931 17.8404   1
   0   5   3 134.007 26.0317   2
   0   5   3 87.3061 28.7735   3
   0   5  -3 76.0529 23.1741   1
   0   5  -3 139.971 34.3259   2
   0   5   4 81.4997 22.7074   2
   0   5   4 143.771 41.5790   3
   0  -5  -4 80.0946 22.4029   1
   0   5  -4 90.7296 29.1620   1
   0   5   5 1024.45 106.300   3
   0   5  -5 840.710 92.4400   1
   0   5   5 860.339 52.2896   2
   0  -5  -5 886.171 74.9330   1
   0   5  -6 26.4029 23.9983   1
   0  -5  -6 18.6731 14.9362   1
   0   5   6-0.61177 4.78677   2
   0   5   6 25.3299 23.6954   3
   0   5   7 468.994 73.8682   3
   0  -5  -7 517.524 61.5603   1
   0  -5  -8 131.750 31.1654   1
   0   5   8 144.205 47.4568   3
   0  -5  -9 1818.12 117.728   1
   0   5   9 1797.24 150.843   3
   0   5  10 440.604 82.7554   3
   0   5 -11 1527.68 132.388   3
   0   5  11 1413.35 144.511   3
   0  -5 -11 1614.24 157.964   3
   0  -5 -12 156.078 57.7437   3
   0   5  12 111.417 50.3413   3
   0   5 -12 157.000 45.8479   3
   0  -5 -13-31.4591 36.8859   3
   0   5  13 23.8506 27.1397   3
   0   5 -13 46.7959 33.4392   3
   0   5 -14 13.2696 24.1897   3
   0   5  14 15.5680 30.0192   3
   0   5 -15 265.732 65.0339   3
   0   5  15 307.898 74.2419   3
   0   5  16 116.585 51.7214   3
   0   5 -16 168.869 50.0698   3
   0   5 -17 79.8860 37.7047   3
   0   5  17 44.2034 37.4713   3
   0   5  18 11.2558 35.7936   3
   0   5  19 81.2560 53.6035   3
   0   5  20 166.452 58.5785   3
   0   5  21 106.479 53.8133   3
   0   5  22 0.90945 36.1186   3
   0   5  23 141.921 71.2104   3
   0   5  24 34.6513 58.8009   3
   0   5  25 417.747 119.086   3
   0   5  26 58.1443 58.1027   3
   0   5  27 80.4328 69.9213   3
   0   6   0 166.403 41.3339   3
   0   6   0 174.113 36.5804   2
   0   6  -1 490.391 67.6772   1
   0   6   1 538.820 63.3138   2
   0   6   1 365.450 60.7642   3
   0   6  -1 402.111 62.3298   3
   0   6  -1 507.818 67.5765   2
   0   6   2 163.180 30.0280   2
   0   6  -2 119.354 34.6146   1
   0   6  -2 164.193 44.8755   2
   0   6   2 179.165 43.3765   3
   0   6   3 511.087 77.0789   3
   0   6   3 568.752 64.2127   2
   0   6  -3 667.385 83.5566   2
   0   6  -3 625.651 81.6613   1
   0   6  -4 188.577 43.4907   1
   0   6  -4 170.293 48.4886   2
   0   6   4 163.349 30.3725   2
   0   6   4 219.323 53.5261   3
   0   6   5-21.7182 16.9426   2
   0   6  -5-1.58177 28.0391   2
   0   6   5 59.6508 36.8504   3
   0   6  -5-9.92208 22.9461   1
   0   6   6 473.496 77.6724   3
   0   6  -6 487.813 79.6757   1
   0   6   6 308.276 34.0779   2
   0   6  -6 519.229 75.8567   2
   0  -6  -7 53.7570 29.0128   1
   0   6   7 22.4217 25.2326   3
   0   6  -7 42.7251 28.8102   1
   0   6  -7-14.7447 41.5088   2
   0   6  -8 114.519 36.6685   1
   0   6   8 101.186 36.0874   3
   0  -6  -8 193.453 39.5653   1
   0  -6  -9 19.2085 18.1190   1
   0   6  -9 48.3849 42.4229   1
   0   6   9 17.1533 31.0147   3
   0  -6 -10 559.617 69.9896   1
   0   6  10 580.154 97.0157   3
   0   6 -10 593.630 100.350   1
   0   6  11 370.808 78.2338   3
   0   6 -11 407.574 74.5259   3
   0  -6 -11 341.472 58.4554   1
   0   6  12 112.045 49.3844   3
   0  -6 -12 123.653 37.7226   1
   0   6 -12 132.957 48.0933   3
   0  -6 -13 258.706 54.9749   1
   0   6  13 306.372 68.6168   3
   0   6 -13 276.894 63.9049   3
   0   6  14-2.77429 30.0542   3
   0   6 -14 20.2855 30.9074   3
   0   6  15 65.1399 45.1984   3
   0   6 -15 60.6672 40.6178   3
   0   6 -16-11.1891 25.0322   3
   0   6  16 37.5765 30.9798   3
   0   6  17 8.09910 32.0231   3
   0   6  18 39.4389 37.8507   3
   0   6  19 87.6587 42.9658   3
   0   6  20 120.533 49.3766   3
   0   6  21-13.6699 35.5436   3
   0   6  22-71.9596 59.6074   3
   0   6  23-5.78673 34.0803   3
   0   6 -24 200.623 100.113   2
   0   6  24 180.383 87.0011   3
   0   6  25 45.9669 60.1042   3
   0   7   0 130.209 42.1536   2
   0   7   0-18.4949 29.1897   3
   0   7  -1 19.8240 22.5831   3
   0   7   1 18.3673 16.7662   3
   0   7   1-2.40008 42.0003   2
   0   7  -2 426.351 68.5533   1
   0   7  -2 449.415 72.9847   2
   0   7   2 366.610 68.8765   3
   0   7  -2 434.733 75.8946   3
   0   7   2 303.632 52.4835   2
   0   7   3 225.349 58.0663   3
   0   7  -3 159.924 42.5898   1
   0   7   3 172.367 39.9889   2
   0   7  -3 206.387 50.9124   2
   0   7   4 352.111 49.8711   2
   0   7  -4 470.394 78.1543   2
   0   7  -4 253.618 56.6582   1
   0   7   4 331.201 68.6908   3
   0   7   5 26.6511 8.56022   2
   0   7  -5 61.0346 35.2971   2
   0   7   5-36.3009 48.3428   3
   0   7  -5 26.3611 20.1179   1
   0   7  -6 238.761 55.9967   1
   0   7  -6 185.656 51.5138   2
   0   7   6 149.844 37.4889   3
   0   7   6 92.8306 22.0905   2
   0   7  -7 4.62504 34.0862   2
   0   7  -7 52.1728 30.7096   1
   0   7   7-19.0365 37.7520   3
   0   7  -8-24.1660 34.4468   2
   0   7  -8 18.8180 18.1942   1
   0   7   8-28.5694 33.2554   3
   0   7  -9-15.3350 29.0254   2
   0   7   9 24.3860 25.2045   3
   0   7  -9-3.93356 27.9151   1
   0   7 -10 46.9589 30.1351   2
   0   7  10-0.72849 23.8737   3
   0   7 -10 63.5611 45.9932   1
   0  -7 -10 49.7572 26.7165   1
   0   7  11 10.9297 29.1465   3
   0   7 -11-15.8835 54.5347   2
   0  -7 -11 46.9273 27.8550   1
   0   7 -12 61.0945 37.1819   3
   0   7  12 116.481 46.5690   3
   0  -7 -12 108.270 37.2894   1
   0   7 -12 15.5712 33.4107   2
   0   7  13 105.109 52.5448   3
   0   7 -13 35.5750 44.5740   2
   0   7 -13-27.4573 36.4176   3
   0  -7 -13 85.3962 36.4388   1
   0   7  14 33.6501 32.7913   3
   0   7 -14 47.2993 31.4993   2
   0  -7 -14 45.6773 23.8525   1
   0   7  15-8.90119 24.3020   3
   0   7 -15-31.4657 41.5486   2
   0   7  16 18.6707 29.3717   3
   0   7 -16 61.0417 54.1513   2
   0   7 -17-33.4245 60.9375   2
   0   7  17-37.0645 42.0285   3
   0   7  18-47.4952 45.8647   3
   0   7 -18-80.8300 61.7645   2
   0   7 -19-9.02471 49.8137   2
   0   7  19 33.7426 39.6650   3
   0   7  20 230.028 87.1501   3
   0   7 -20 157.547 72.7272   2
   0   7 -21-119.979 74.0858   2
   0   7  21 35.5439 45.0631   3
   0   7 -22 192.700 92.9988   2
   0   7  22 14.5279 43.3250   3
   0   7  23 99.9078 71.4007   3
   0   8   0-106.541 55.2626   2
   0   8   0-47.1154 28.5927   3
   0   8  -1 42.7059 32.5217   3
   0   8   1-29.8355 23.5240   2
   0   8   1 63.4624 27.5679   3
   0   8   2-55.8450 28.4485   2
   0   8  -2-7.28355 25.9151   3
   0   8  -2 55.4029 40.2111   2
   0   8   2 12.0910 18.3507   3
   0   8   3 138.374 50.0946   3
   0   8  -3 156.429 60.6369   2
   0   8   3 75.1505 29.3408   2
   0   8  -3 139.071 48.0935   3
   0   8   4 19.9114 11.3926   2
   0   8  -4 69.1104 32.2757   2
   0   8   4-17.2736 37.8241   3
   0   8  -4 58.6392 38.8964   3
   0   8  -5 95.3255 41.6577   2
   0   8   5-61.5986 49.9451   3
   0   8   6 124.984 37.1603   3
   0   8  -6 110.660 47.3215   2
   0   8   7 63.8094 27.4121   3
   0   8  -7 80.8619 37.0108   2
   0   8  -8 25.8324 34.2805   2
   0   8   8 37.4188 32.5673   3
   0   8   9 22.6634 30.1265   3
   0   8  -9 47.6035 34.6060   2
   0   8  10 83.0658 45.6623   3
   0   8 -10 16.6952 33.2134   2
   0   8 -11 64.2054 29.0746   2
   0   8  11-14.5018 21.9934   3
   0   8  12 37.0432 43.6446   3
   0   8 -12-22.7137 36.9553   2
   0   8 -13-6.45983 42.6028   2
   0   8  13-9.58787 30.7518   3
   0   8 -14 4.86524 33.2312   2
   0   8  14-1.56193 30.6530   3
   0   8 -15 96.9385 52.5806   2
   0   8  15 101.646 58.8506   3
   0   8  16 3.91460 28.1081   3
   0   8 -16 19.0231 34.2073   2
   0   8 -17-31.7677 67.5699   2
   0   8  17-16.7718 27.8153   3
   0   8  18-17.5252 30.2277   3
   0   8 -18-46.8459 45.6573   2
   0   8  19 21.6195 46.8755   3
   0   8 -19-58.3441 51.5303   2
   0   8  20 16.7190 43.7400   3
   0   8  21 117.327 65.2092   3
   0   9   0-12.9384 20.3827   3
   0   9  -1 52.4890 35.9860   3
   0   9   1 60.8145 43.5810   3
   0   9   2 70.7940 45.2919   3
   0   9  -2 9.52361 30.3348   3
   0   9   3-24.7257 34.4801   3
   0   9  -3 67.7999 36.4463   2
   0   9  -3 60.9673 47.6797   3
   0   9  -4 5.52609 30.7442   3
   0   9  -4 38.8611 56.1450   2
   0   9  -5 17.1616 46.0365   2
   0   9   5-195.274 58.7433   3
   0   9  -6 34.0210 45.2274   2
   0   9   6-54.2656 44.9570   3
   0   9   7 44.8783 22.1993   3
   0   9  -7 8.21495 26.9947   2
   0   9  -8 56.9971 55.1706   2
   0   9   8-15.1072 32.5710   3
   0   9   9 27.5880 21.6620   3
   0   9  -9-11.1701 40.1701   2
   0   9 -10 2.18871 43.2346   2
   0   9  10 15.5391 39.1044   3
   0   9  11 126.037 59.4274   3
   0   9 -11-21.1212 48.3551   2
   0   9  12 50.5245 53.8536   3
   0   9 -12 24.7682 33.6067   2
   0   9  13 19.3580 40.4005   3
   0   9 -13 21.7476 33.4698   2
   0   9 -14 25.7384 47.0131   2
   0   9  14 57.0443 47.3173   3
   0   9 -15 0.90979 38.6654   2
   0   9  15 121.054 70.7668   3
   0   9 -16 7.74758 60.0122   2
   0   9  16-74.9679 46.8693   3
   0   9  17-7.69997 44.8081   3
   0   9  18-89.7960 53.3601   3
   1   0 -34 131.551 72.0483   2
   1   0 -33 386.924 97.4199   2
   1   0 -32-33.5352 41.0627   2
   1   0 -31 389.367 111.656   2
  -1   0  31 227.943 88.8817   3
  -1   0  30 113.768 83.3203   3
   1   0 -30 201.993 81.4532   2
  -1   0  29 106.770 68.0051   3
   1   0 -29 105.012 57.5843   2
  -1   0  28-41.5922 33.9825   3
   1   0 -28-17.2681 36.5878   2
  -1   0  27-1.81506 28.8467   3
  -1   0  26 4.04469 36.5708   3
  -1   0  25 62.3928 36.3587   3
  -1   0  24-14.7968 34.2324   3
  -1   0  23 737.642 116.378   3
  -1   0  22 46.3523 37.7994   3
  -1   0  21 613.231 102.435   3
  -1   0  20 51.9616 38.8567   3
   1   0 -19 3521.65 224.078   3
  -1   0  19 3314.79 219.630   3
   1   0 -18 14.0865 24.2183   3
  -1   0  18 55.1152 36.9189   3
   1   0 -17 4876.94 245.854   3
  -1   0  17 4465.36 239.416   3
   1   0 -16 108.683 47.3902   3
   1   0 -15 8054.45 293.126   3
   1   0 -14 11.8382 18.7087   3
   1   0 -13 3431.99 176.078   3
   1   0 -12-11.3702 15.0657   3
   1   0 -11 91.7460 27.7763   3
   1   0 -10 20.4830 18.0243   3
   1   0  -9 250.327 42.8340   3
   1   0  -8-9.71975 11.3213   3
   1   0  -7 1048.23 75.7331   3
   1   0  -6-13.9878 11.7787   3
   1   0  -5 27.1388 13.8399   3
   1   0  -4-11.7537 9.57078   3
  -1   0  -4-3.68101 10.3512   3
  -1   0  -5 23197.2 288.826   3
  -1   0  -6-9.93822 11.3651   3
  -1   0  -7 1459.57 85.2354   3
  -1   0  -8 17.5334 15.8623   3
  -1   0  -9 3023.10 139.254   3
  -1   0 -10 1.75954 11.3128   3
  -1   0 -11 202.655 43.0473   3
  -1   0 -12-10.7839 11.8681   3
  -1   0 -13 213.883 47.4246   3
  -1   0 -14 9.29797 21.2889   3
  -1   0 -15 395.825 69.6420   3
   1   0  15 345.068 65.8616   3
  -1   0 -16-6.15272 16.1382   3
   1   0  16-13.0704 22.2884   3
   1   0  17 1649.81 141.524   3
  -1   0 -17 1976.18 161.709   3
   1   0  18 37.7352 30.8278   3
  -1   0 -18 42.3952 28.9462   3
   1   0  19 4102.47 238.941   3
  -1   0 -19 4343.06 256.396   3
   1   0  20 56.3330 41.7743   3
   1   0  21-30.6081 29.1084   3
   1   0  22 52.5597 43.4607   3
   1   0  23 1577.64 169.777   3
   1   0  24 48.2060 49.0881   3
   1   0  25 6.89457 32.4810   3
   1   0  26 35.7820 42.9802   3
   1   0  27 165.071 67.3869   3
   1   0  28-22.4039 50.0603   3
   1   0  29 22.4078 51.6631   3
   1   0  30 49.1892 58.4168   3
   1   0  31 74.2262 46.5721   3
   1   1 -33 126.906 68.4788   2
   1   1 -32 304.603 104.892   2
   1  -1 -32 101.804 62.7748   2
   1  -1 -31 232.533 74.8051   2
  -1   1  31 245.725 84.3024   3
   1   1 -31 256.561 99.1108   2
   1  -1 -30 35.8189 27.7352   2
  -1   1  30 115.929 61.6290   3
   1   1 -30 51.9127 59.0213   2
  -1   1  29 27.8288 30.5268   3
   1  -1 -29 83.9807 60.8785   2
   1  -1 -28 17.2440 31.3876   2
  -1   1  28 51.7457 46.2734   3
  -1   1  27 64.7968 44.1903   3
   1  -1 -27 66.4527 45.3289   2
   1  -1 -26 93.2998 50.7577   2
  -1   1  26 140.505 65.0690   3
  -1  -1  25-32.5439 42.8156   3
  -1   1  25 63.1060 47.6441   3
  -1  -1  24 23.6812 32.2830   3
  -1   1  24 0.90342 30.0652   3
  -1   1  23 192.321 72.4567   3
  -1  -1  23 79.5195 34.6541   3
  -1  -1  22 759.173 116.486   3
  -1   1  22 673.141 109.633   3
  -1  -1  21 88.4446 46.7416   3
  -1   1  21 203.459 69.1357   3
  -1  -1  20 42.8902 23.4859   3
  -1   1  20 74.9567 44.9026   3
   1   1 -19 1143.13 128.227   3
  -1   1  19 1126.15 132.752   3
  -1  -1  19 901.660 112.389   3
  -1   1  18 1605.22 150.270   3
   1  -1 -18 1588.01 153.335   3
   1   1 -18 1747.38 150.634   3
  -1  -1  18 1489.44 146.616   3
   1  -1 -17 97.9812 43.4033   3
  -1  -1  17 29.6836 21.6833   3
   1   1 -17 76.9322 38.7301   3
  -1  -1  16 879.296 102.395   3
   1  -1 -16 938.602 106.990   3
   1   1 -16 1032.01 109.857   3
   1  -1 -15 381.175 68.9650   3
  -1  -1  15 305.791 61.6383   3
   1   1 -15 361.530 66.8951   3
   1   1 -14 629.024 82.9130   3
   1  -1 -14 568.428 78.9122   3
   1  -1 -13 2356.52 151.318   3
   1   1 -13 2172.85 146.122   3
   1   1 -12 945.044 93.4408   3
   1  -1 -12 1001.81 94.9604   3
   1   1 -11 7268.46 241.797   3
   1  -1 -11 7609.14 245.001   3
   1  -1 -10 680.160 70.7684   3
   1   1 -10 632.898 70.2376   3
   1   1  -9 606.449 65.4726   3
   1  -1  -9 699.763 69.2132   3
   1  -1  -8 6859.46 196.942   3
   1   1  -8 6491.70 198.808   3
   1   1  -7 35.3439 16.8034   3
   1  -1  -7 25.5575 16.6129   3
   1  -1  -6 2366.76 72.3674   2
   1   1  -6 2210.24 105.542   3
   1  -1  -6 2342.85 101.893   3
   1  -1  -5 20542.5 186.815   2
   1  -1  -5 21141.8 278.361   3
   1  -1  -4 5016.02 125.734   3
   1  -1  -3 7735.14 139.330   3
  -1  -1   2 7876.33 146.845   2
  -1  -1  -2 10722.3 144.436   2
  -1   1  -3 10759.9 131.154   3
  -1  -1  -3 10254.1 200.574   3
  -1  -1  -4 758.578 58.8519   3
  -1   1  -4 704.675 44.1082   3
  -1   1  -5 4101.28 122.266   3
   1  -1   5 4261.77 116.375   3
  -1  -1  -5 4449.94 149.107   3
  -1  -1  -6 717.410 63.0456   3
   1  -1   6 597.242 48.1607   3
  -1   1  -6 713.679 52.0048   3
  -1  -1  -7 1559.87 99.9693   3
   1  -1   7 1309.27 77.8592   3
  -1   1  -7 1368.08 78.0923   3
  -1  -1  -8 249.963 43.7354   3
   1  -1   8 243.083 37.7670   3
  -1   1  -8 269.658 37.8084   3
  -1   1  -9 2805.61 123.972   3
   1  -1   9 2674.05 127.186   3
  -1  -1  -9 3260.47 158.978   3
  -1   1 -10-0.96003 14.2482   3
  -1  -1 -10 36.5616 22.1826   3
   1  -1  10 48.4372 18.6622   3
   1  -1  11 80.6814 25.8402   3
  -1  -1 -11 102.429 33.4670   3
  -1   1 -11 89.7917 29.0712   3
   1  -1  12 1521.08 113.341   3
  -1  -1 -12 1669.75 130.324   3
  -1   1 -12 1526.39 109.495   3
  -1   1 -13 239.372 48.9186   3
  -1  -1 -13 218.033 48.6569   3
  -1  -1 -14 1848.32 144.828   3
  -1   1 -14 1835.91 132.070   3
  -1  -1 -15 5.98969 21.1178   3
  -1   1 -15 88.8767 38.3418   3
   1  -1  16 1371.58 127.339   3
  -1   1 -16 1469.51 128.078   3
  -1  -1 -16 1491.02 140.284   3
  -1   1 -17 157.612 47.1589   3
   1  -1  17 166.225 53.7382   3
   1   1  17 150.841 54.2073   3
  -1  -1 -17 109.847 44.3757   3
   1  -1  18 999.003 116.890   3
  -1   1 -18 989.915 114.112   3
   1   1  18 934.579 117.320   3
  -1  -1 -18 978.202 124.541   3
   1  -1  19 257.799 63.0607   3
   1   1  19 275.901 64.6648   3
  -1   1 -19 218.585 60.5165   3
   1   1  20 336.583 75.1536   3
   1  -1  20 340.040 75.7440   3
   1   1  21 1298.09 151.497   3
   1  -1  21 1339.04 144.214   3
   1   1  22-8.33917 25.6004   3
   1  -1  22 55.5493 43.1391   3
   1   1  23 562.000 103.293   3
   1  -1  23 595.530 111.537   3
   1   1  24 93.7363 41.8069   3
   1  -1  24 226.272 66.8212   3
   1   1  25 8.37686 33.1183   3
   1  -1  25 63.9104 41.6736   3
   1   1  26 102.765 58.6961   3
   1  -1  26 98.5597 48.6551   3
   1  -1  27 87.2696 69.8933   3
   1   1  27 0.48826 34.6000   3
   1  -1  28 24.3136 29.6654   3
   1   1  28 78.4997 55.9937   3
   1   1  29 35.6809 42.5717   3
   1  -1  29-40.4940 53.6860   3
   1   1  30-1.11270 42.1120   3
   1  -1  30 56.9486 44.4423   3
   1  -1  31 47.6305 41.2343   3
   1   1  31-18.8780 35.5192   3
   1   2 -32-63.0425 51.8050   2
   1   2 -31 247.542 104.525   2
  -1   2  30 166.098 78.2936   3
   1   2 -30 319.736 109.822   2
  -1   2  29-31.7910 60.7730   3
   1  -2 -29-31.0774 35.7907   2
   1   2 -29-144.034 92.9712   2
   1  -2 -28 188.847 59.8713   2
  -1   2  28 238.841 92.1678   3
   1  -2 -27 155.655 48.0333   2
  -1   2  27 38.5846 37.8223   3
  -1   2  26 323.749 94.0930   3
   1  -2 -26 250.957 58.3140   2
  -1   2  25 152.986 71.6054   3
   1  -2 -25 153.412 46.5113   2
  -1   2  24 15.0091 28.0877   3
   1  -2 -24 76.2583 44.5508   2
   1  -2 -23 201.421 55.4367   2
  -1   2  23 165.752 64.5984   3
  -1   2  22 29.0607 28.6060   3
  -1   2  21 467.565 90.7394   3
  -1   2  20 960.071 126.805   3
   1   2 -19-19.8073 27.8706   3
  -1   2  19 10.9972 26.2904   3
  -1   2  18 663.019 99.8689   3
   1  -2 -18 742.847 110.511   3
   1   2 -18 726.435 102.706   3
   1  -2 -17 20.4734 29.5000   3
  -1   2  17 53.8678 37.2999   3
   1   2 -17 50.9446 43.4408   3
   1   2 -16 1.21980 20.3667   3
  -1   2  16 24.6455 29.2408   3
   1  -2 -16-14.3535 19.1261   3
   1  -2 -15 3.45449 23.3963   3
   1   2 -15-10.8554 15.9310   3
  -1   2  15-22.7153 17.8864   3
   1  -2 -14 701.883 90.3873   3
   1   2 -14 671.692 83.3486   3
   1  -2 -13 1462.51 126.671   3
   1   2 -13 1432.70 123.755   3
   1   2 -12 5797.29 235.875   3
   1  -2 -12 5869.90 241.987   3
   1   2 -11 2380.51 145.096   3
   1  -2 -11 2160.87 143.730   3
   1  -2 -10 3209.70 99.7780   2
   1   2 -10 3212.39 162.581   3
   1  -2 -10 3326.26 166.829   3
   1   2  -9 15.3142 12.4697   3
   1  -2  -9 0.38469 15.2429   3
   1  -2  -9 15.7731 10.1281   2
   1  -2  -8 368.221 26.3255   2
  -1   2   8 480.525 57.7640   3
   1  -2  -8 394.929 54.8434   3
   1   2  -8 419.590 57.4149   3
  -1   2   7 15.7466 18.1056   3
   1  -2  -7 29.2366 18.3791   3
   1  -2  -6 357.548 47.9991   3
  -1   2   6 499.240 55.6439   3
   1  -2  -5 998.248 73.3018   3
  -1   2   5 1072.40 75.2323   3
   1  -2  -4 121.612 21.9916   3
  -1   2   4 189.523 30.9883   3
  -1   2   3 6532.00 160.515   3
   1  -2  -3 6127.15 158.369   3
  -1   2   2 53.0855 15.9572   3
   1  -2  -2 38.9358 14.2817   3
   1  -2  -2 11.4375 11.4945   1
  -1   2   1 1472.65 65.9880   3
   1   2  -1 1314.40 68.2227   2
  -1   2   1 1445.66 75.4890   1
   1  -2  -1 1371.52 78.4167   1
  -1   2   0 14533.6 251.481   1
   1   2   0 14845.3 212.913   2
   1  -2   0 14546.5 257.313   1
  -1  -2   0 13905.4 206.459   2
  -1   2  -1 31323.1 382.017   1
   1   2   1 32982.5 320.504   2
  -1  -2  -1 30069.7 283.456   2
   1   2   2 3424.99 95.2222   2
  -1   2  -2 3507.06 133.016   1
  -1  -2  -2 3398.66 88.6774   2
   1   2   3 31854.2 284.318   2
  -1  -2  -3 33193.9 286.653   2
  -1  -2  -4 70957.0 400.177   2
  -1  -2  -4 71722.4 656.439   3
  -1  -2  -5 7371.30 221.336   3
  -1  -2  -5 5838.40 121.855   2
  -1   2  -5 7838.83 164.685   3
  -1  -2  -6 3404.89 156.432   3
  -1   2  -6 3592.61 120.463   3
  -1  -2  -6 2804.61 98.7690   2
  -1   2  -7 55.0389 15.9616   3
  -1  -2  -7 56.3449 22.9970   3
  -1  -2  -8 120.849 34.2132   3
  -1   2  -8 116.000 25.3683   3
  -1   2  -9 5964.22 191.847   3
  -1  -2  -9 6157.07 237.143   3
  -1   2 -10 164.329 38.0909   3
  -1  -2 -10 134.291 43.0527   3
  -1  -2 -11 25.4981 16.9226   3
  -1   2 -11 21.0548 16.9224   3
  -1  -2 -12 929.395 103.712   3
   1  -2  12 984.151 93.1057   3
  -1   2 -12 914.122 86.1014   3
  -1   2 -13 422.610 61.3307   3
  -1  -2 -13 531.762 82.1061   3
  -1   2 -14 797.450 86.8688   3
  -1  -2 -14 805.698 102.580   3
  -1   2 -15-18.7439 22.2406   3
  -1  -2 -15-9.07119 15.8858   3
   1   2  16 172.161 52.4096   3
   1  -2  16 91.0253 39.0344   3
  -1   2 -16 100.890 35.8430   3
  -1  -2 -16 85.3506 34.7489   3
   1   2  17 913.961 113.840   3
   1  -2  17 688.346 96.7130   3
  -1   2 -17 773.515 95.8398   3
  -1  -2 -17 805.589 112.678   3
  -1   2 -18 425.151 72.8780   3
   1   2  18 477.841 86.2746   3
   1  -2  18 456.952 74.7510   3
   1  -2  19-7.87185 26.0154   3
  -1   2 -19 30.3501 35.6457   3
   1   2  19 50.5902 48.2632   3
   1  -2  20 149.104 50.7526   3
   1   2  20 178.152 65.0887   3
  -1   2 -20 257.882 58.8377   3
   1   2  21 15.7644 25.9735   3
   1  -2  21 23.5261 40.5228   3
   1  -2  22 502.157 98.4532   3
   1   2  22 611.190 110.583   3
   1   2  23 20.6902 52.7024   3
   1  -2  23 33.0518 39.6471   3
   1   2  24 673.521 120.204   3
   1   2  25 42.7354 45.7838   3
   1   2  26 27.8427 26.8801   3
   1   2  27 127.927 57.2017   3
   1   2  28 144.833 70.5467   3
   1   2  29 4.12864 36.2352   3
   1   2  30 25.0238 41.4982   3
   1   3 -30 207.838 125.733   2
  -1   3  29 19.9775 53.5667   3
   1   3 -29 69.5081 70.3868   2
  -1   3  28 86.9287 70.9712   3
   1   3 -28 155.547 77.4641   2
  -1   3  27 34.2784 31.7714   3
  -1   3  26-7.21378 43.3118   3
   1  -3 -26-8.56084 21.3273   2
  -1   3  25 7.30937 47.2076   3
  -1   3  24 74.3626 49.0439   3
  -1   3  23 252.038 72.7407   3
  -1   3  22 221.524 67.1302   3
   1  -3 -21 170.296 39.2087   2
  -1   3  21 274.800 81.7242   3
  -1   3  20 21.8011 36.4639   3
   1  -3 -20 24.7966 22.8588   2
  -1   3  19 883.514 129.050   3
   1  -3 -19 1023.39 84.6599   2
  -1   3  18 56.9078 37.7537   3
   1   3 -18 36.2564 27.4649   3
   1  -3 -18 5.46924 16.2086   2
  -1   3  17 872.207 125.832   3
   1   3 -17 748.714 103.694   3
   1  -3 -17 826.650 115.272   3
   1  -3 -17 771.570 65.4193   2
   1  -3 -16 1275.39 139.265   3
   1  -3 -16 1127.21 73.0049   2
  -1   3  16 1370.94 142.223   3
   1   3 -16 1144.87 120.692   3
   1  -3 -15 434.770 81.5238   3
   1   3 -15 382.371 69.8811   3
   1  -3 -15 377.058 39.1898   2
  -1   3  15 409.021 80.0661   3
  -1   3  14 1981.30 157.058   3
   1  -3 -14 1651.96 75.3113   2
   1   3 -14 1684.86 142.900   3
   1  -3 -14 1834.60 158.071   3
   1  -3 -13 2031.09 159.889   3
   1   3 -13 1971.02 146.860   3
  -1   3  13 2192.73 158.038   3
   1  -3 -13 1846.28 73.3233   2
   1   3 -12 183.421 52.6820   3
  -1   3  12 115.288 38.5133   3
   1  -3 -12 112.053 16.9752   2
   1  -3 -12 205.062 51.8115   3
   1  -3 -11 1806.92 139.378   3
   1   3 -11 1781.57 132.254   3
  -1   3  11 1863.09 139.576   3
   1   3 -10 243.658 49.9869   3
   1  -3 -10 214.183 49.6111   3
  -1   3  10 276.436 49.5961   3
   1  -3  -9 112.897 33.9524   3
  -1   3   9 122.851 38.3078   3
  -1   3   8 1250.46 106.920   3
   1  -3  -8 1260.39 103.810   3
  -1   3   7 1567.22 113.283   3
   1  -3  -7 1640.58 115.680   3
  -1   3   6 137.033 34.6474   3
   1  -3  -6 168.128 35.5996   3
  -1   3   5 328.918 46.7903   3
   1  -3  -5 393.396 51.4276   3
   1   3  -4 118.457 27.6918   2
  -1   3   4 89.8667 24.1043   3
   1  -3  -4 104.095 25.1336   1
   1  -3  -4 76.1992 26.6520   3
   1  -3  -3 961.237 74.3268   1
   1   3  -3 1079.06 79.4173   2
  -1   3   3 1013.72 74.5480   3
   1  -3  -2 636.934 63.0755   1
   1   3  -2 634.580 59.4125   2
  -1   3   2 661.973 57.1453   3
  -1   3   1 2958.83 115.259   3
   1  -3  -1 3003.90 133.314   1
   1   3  -1 2928.45 119.046   2
   1   3  -1 2806.54 102.765   1
  -1   3   1 3153.68 131.296   1
   1   3   0 3658.99 126.686   2
   1  -3   0 3887.52 156.503   1
   1   3   0 3702.18 108.867   1
  -1   3   0 3831.40 148.407   1
   1   3   1 1388.02 60.3946   1
   1   3   1 1399.67 75.5634   2
  -1   3  -1 1345.23 93.6923   1
   1   3   2 1405.72 95.8886   3
   1   3   2 1279.10 76.3762   2
  -1   3  -2 1482.83 98.0955   1
   1   3   3 1055.33 87.3789   3
  -1  -3  -3 846.265 46.4948   1
   1   3   3 863.412 61.2818   2
  -1   3  -3 997.440 83.9024   1
   1   3   4 11257.4 291.114   3
  -1  -3  -4 9845.39 161.215   1
   1   3   4 9298.75 169.080   2
  -1   3  -4 10527.3 280.525   1
  -1  -3  -4 10406.9 163.001   2
   1   3   5 7299.72 242.428   3
  -1  -3  -5 6272.02 121.151   2
  -1  -3  -6 144.924 42.1691   3
   1   3   6 126.892 36.1667   3
  -1  -3  -6 109.069 17.3349   2
  -1   3  -7 14.5830 10.0531   3
   1   3   7 7.40428 18.1885   3
  -1  -3  -7 8.33438 7.59938   2
  -1  -3  -7 53.2272 24.7602   3
   1   3   8-9.77401 23.4964   3
  -1   3  -8-17.5268 15.9690   3
  -1  -3  -8 27.6262 21.4726   3
  -1  -3  -8 13.3380 9.27445   2
  -1  -3  -9 3.86418 7.82923   2
  -1   3  -9 14.2858 13.9261   3
  -1  -3  -9 45.9694 27.4496   3
  -1   3 -10 183.645 40.0171   3
  -1  -3 -10 170.088 47.0883   3
  -1  -3 -10 172.801 29.0818   2
  -1  -3 -11 2324.45 167.595   3
  -1   3 -11 1997.07 126.399   3
   1   3  11 2317.24 161.616   3
  -1   3 -12 198.722 43.8175   3
   1   3  12 217.273 54.1739   3
  -1  -3 -12 252.866 61.2000   3
   1   3  13 3672.73 210.612   3
  -1  -3 -13 3482.08 222.351   3
  -1   3 -13 3320.39 181.424   3
  -1  -3 -14 1755.56 163.375   3
  -1   3 -14 1682.85 135.187   3
   1   3  14 1723.63 148.637   3
   1   3  15 2221.87 174.666   3
  -1   3 -15 1922.73 150.668   3
  -1  -3 -15 2220.81 186.007   3
  -1   3 -16 726.962 92.1548   3
  -1  -3 -16 782.732 113.993   3
   1   3  16 848.176 113.934   3
   1   3  17 10.8332 27.4511   3
  -1   3 -17 30.2131 24.2976   3
   1   3  18 61.7322 36.9252   3
  -1   3 -18 117.668 40.3550   3
  -1   3 -19 138.570 49.0056   3
   1   3  19 86.4606 51.7225   3
   1   3  20 286.333 78.5714   3
   1   3  21 6.50012 27.6181   3
   1   3  22 205.982 77.4168   3
   1   3  23 767.035 139.102   3
   1   3  24 68.9879 58.0583   3
   1   3  25 144.908 70.9892   3
   1   3  26 151.394 68.7530   3
   1   3  27 313.295 95.3658   3
   1   3  28 73.1481 50.7748   3
   1   3  29 191.266 84.2767   3
  -1   4  28 10.3816 40.7969   3
   1   4 -28 127.869 101.161   2
   1   4 -27 80.8984 96.2257   2
  -1   4  27-43.0003 41.3699   3
   1   4 -26 11.4107 54.1505   2
  -1   4  26-76.6758 56.0595   3
  -1   4  25 91.2243 61.5391   3
  -1   4  24 63.9776 58.0819   3
  -1   4  23 795.867 145.092   3
   1  -4 -22 83.9645 26.2742   2
  -1   4  22 180.303 74.1868   3
  -1   4  21 68.6704 54.2236   3
   1  -4 -21 41.7059 18.8682   2
  -1   4  20 503.061 107.354   3
   1  -4 -20 262.785 36.1213   2
  -1   4  19 9.80972 40.7654   3
   1  -4 -19-10.4569 11.9848   2
  -1   4  18 419.340 89.7334   3
   1  -4 -18 90.9177 20.3152   2
   1   4 -17 268.986 70.4251   3
  -1   4  17 245.392 69.6261   3
   1  -4 -17 93.2190 16.5311   2
  -1   4  16 21.4559 26.9624   3
   1   4 -16 83.8088 43.8902   3
   1   4 -15 1352.26 138.470   3
   1  -4 -15 1354.34 149.343   3
  -1   4  15 1352.91 140.151   3
   1  -4 -14 634.208 98.7383   3
   1   4 -14 511.518 85.3152   3
  -1   4  14 562.432 92.4955   3
   1  -4 -13 391.154 76.7082   3
  -1   4  13 358.120 70.3650   3
   1   4 -13 308.851 63.2680   3
   1  -4 -12 37.5413 25.3524   3
  -1   4  12 66.9590 27.6767   3
   1   4 -12 0.28519 23.0422   3
  -1   4  11 686.758 90.3195   3
   1   4 -11 654.201 86.3880   3
   1  -4 -11 736.722 96.8158   3
   1  -4 -10 102.533 42.7307   3
  -1   4  10 87.6867 35.1752   3
  -1   4   9 1665.85 132.810   3
   1  -4  -9 1591.06 131.819   3
  -1   4   8 288.838 54.2485   3
   1  -4  -8 232.012 49.2419   3
  -1   4   7 21.5563 26.1626   3
   1  -4  -7-6.32059 20.3411   3
   1  -4  -6 2677.35 139.117   1
   1   4  -6 2571.55 158.965   2
  -1   4   6 2584.98 149.090   3
  -1   4   5 45.5972 17.2365   3
   1  -4  -5 121.507 30.7856   1
   1   4  -5 140.485 36.7161   2
   1  -4  -4 605.058 66.6651   1
  -1   4   4 638.132 69.6565   3
   1   4  -4 586.198 71.2043   2
  -1   4   4 357.872 30.9853   2
  -1   4   3 475.659 58.1802   3
   1   4  -3 457.755 56.9663   2
   1  -4  -3 505.081 60.6161   1
  -1   4   3 430.769 36.2720   2
  -1   4   2 11.0672 9.19609   3
   1  -4  -2 26.6040 11.5564   1
   1   4  -2-6.68175 22.3912   2
   1   4  -2 44.3812 18.1925   1
  -1   4   1 953.743 76.1419   3
   1   4  -1 1006.57 79.3821   2
   1   4  -1 1001.05 70.6560   1
   1  -4  -1 1102.30 93.7125   1
  -1   4   1 1205.62 92.0565   1
  -1   4   0 1222.75 84.2442   3
   1   4   0 1512.21 83.8702   1
   1   4   0 1300.10 87.6263   2
  -1   4   0 1299.86 97.6457   1
  -1   4  -1 112.426 29.2424   1
   1   4   1 143.876 28.4058   2
  -1   4  -2 565.452 69.8840   1
   1   4   2 428.778 58.7185   3
   1   4   2 493.004 50.1967   2
   1   4   3 3554.17 176.723   3
   1   4   3 3653.76 131.909   2
  -1   4  -3 3767.79 177.838   1
   1   4   4 3668.25 116.442   2
   1   4   4 3464.42 180.015   3
  -1   4  -4 3529.67 179.242   1
  -1  -4  -4 3064.70 104.242   1
  -1   4  -5 304.647 53.2091   1
  -1  -4  -5 344.859 35.7886   1
   1   4   5 289.424 31.5795   2
   1   4   5 387.658 63.7820   3
  -1  -4  -6 100.991 21.0430   1
  -1   4  -6 73.7160 29.8847   1
   1   4   6 72.2675 36.9134   3
   1   4   7 7786.63 286.592   3
   1   4   8 2440.46 170.337   3
  -1   4  -8 2575.35 137.462   3
   1   4   9 2375.68 170.891   3
  -1  -4  -9 2550.76 179.498   3
  -1   4  -9 2292.84 129.815   3
   1   4  10 709.603 96.6273   3
  -1  -4 -10 707.426 99.4733   3
  -1   4 -10 623.923 71.8153   3
  -1  -4 -11 1194.63 129.327   3
  -1   4 -11 1091.23 97.8633   3
  -1  -4 -11 1069.31 50.2844   2
   1   4  11 1205.25 124.290   3
  -1   4 -12 466.899 68.9917   3
  -1  -4 -12 134.057 23.8458   2
  -1  -4 -12 463.625 83.8128   3
   1   4  12 532.921 84.8818   3
  -1   4 -13 72.0985 32.4075   3
  -1  -4 -13 31.3887 12.9513   2
   1   4  13 105.479 43.9148   3
  -1  -4 -13 147.943 54.9161   3
  -1   4 -14 156.868 37.0754   3
  -1  -4 -14 130.295 22.1366   2
   1   4  14 158.714 52.5951   3
  -1  -4 -14 137.312 49.5604   3
  -1  -4 -15 288.468 35.9833   2
  -1   4 -15 484.215 77.0979   3
   1   4  15 473.299 84.5839   3
  -1  -4 -16 372.585 47.8368   2
  -1   4 -16 407.168 72.7191   3
   1   4  16 460.203 88.2337   3
  -1   4 -17 280.759 64.8320   3
  -1  -4 -17 195.617 36.8229   2
   1   4  17 384.882 83.0203   3
   1   4  18 201.980 66.7459   3
  -1   4 -18 156.479 58.9577   3
  -1  -4 -18 97.7285 29.2697   2
   1   4  19 297.328 75.8276   3
  -1   4 -19 317.932 70.1985   3
   1   4  20 53.3022 27.7346   3
   1   4  21 0.83433 31.2405   3
   1   4  22 31.4442 34.5830   3
   1   4  23-61.8619 33.0683   3
   1   4  24 110.729 68.2953   3
   1   4  25 229.695 98.1472   3
   1   4  26 90.8989 65.8530   3
   1   4  27 171.655 88.6280   3
   1   4  28-43.7915 58.6707   3
  -1   5  27-22.7625 36.8120   3
   1   5 -26 230.276 106.746   2
  -1   5  26 67.2195 63.4539   3
   1   5 -25 154.100 93.7165   2
  -1   5  25 145.644 80.0660   3
   1   5 -24 232.894 94.4382   2
  -1   5  24 191.184 81.5023   3
  -1   5  23 96.8977 62.5490   3
   1   5 -23 129.055 84.6121   2
  -1   5  22 113.620 60.3008   3
   1   5 -22 151.539 82.7355   2
  -1   5  21 178.256 77.6294   3
   1   5 -21 73.3396 47.4344   2
  -1   5  20 126.189 66.6593   3
  -1   5  19 87.1094 52.6160   3
  -1   5  18 135.297 53.1579   3
  -1   5  17 128.611 58.6109   3
  -1   5  16 448.103 88.2997   3
   1   5 -16 396.133 77.9870   3
  -1   5  15 53.1618 40.1441   3
   1   5 -15 130.404 50.7143   3
   1   5 -14 7.22710 22.7578   3
  -1   5  14-4.85832 32.1161   3
   1  -5 -14 20.4750 27.5936   3
   1   5 -13-6.73532 26.3359   3
  -1   5  13-42.7000 38.1543   3
   1  -5 -13 0.50468 29.0144   3
   1  -5 -12 23.0013 26.7772   3
  -1   5  12 45.2015 30.7245   3
   1   5 -12 40.9129 31.6212   3
   1  -5 -11 70.5511 40.3323   3
  -1   5  11 78.3125 33.0944   3
   1   5 -10 343.369 70.7566   2
   1  -5 -10 412.741 78.6968   3
  -1   5  10 368.561 71.1614   3
   1   5  -9 199.824 58.8169   2
   1  -5  -9 40.6514 22.2963   1
  -1   5   9 77.1092 43.0686   3
   1   5  -8 3746.04 220.720   2
  -1   5   8 3718.75 205.572   3
   1  -5  -8 3649.38 181.001   1
   1   5  -7 242.069 63.4476   2
  -1   5   7 264.362 58.5125   3
   1  -5  -7 221.146 44.5076   1
   1   5  -6 1811.84 142.319   2
   1  -5  -6 1695.70 120.551   1
  -1   5   6 1554.62 124.798   3
   1   5  -5 172.307 45.7687   1
   1   5  -5 105.256 35.5219   2
  -1   5   5 16.1373 30.5194   3
  -1   5   5 111.674 19.3958   2
   1  -5  -5 136.712 40.2999   1
   1   5  -4 30.8232 16.4617   2
  -1   5   4 26.4226 15.0914   3
  -1   5   4-12.5100 11.3038   2
   1  -5  -4 41.3866 22.5976   1
   1   5  -4 29.6285 12.2721   1
  -1   5   3 9.58371 11.1447   2
   1   5  -3 25.9544 12.6856   1
   1   5  -3 18.0410 18.1656   2
   1  -5  -3-20.1905 23.0873   1
  -1   5   3 16.4625 12.8296   3
   1   5  -2 238.565 41.5320   1
  -1   5   2 299.918 51.5308   3
   1   5  -2 314.494 53.0845   2
  -1   5   2 276.231 37.4254   2
  -1   5   1 3.40155 10.6506   2
   1   5  -1 3.89105 8.61401   1
  -1   5   1-24.3154 20.6180   3
   1   5  -1 1.06328 14.3808   2
  -1   5   0 73.7547 26.1507   3
  -1   5   0 18.8355 18.4073   1
   1   5   0 8.10095 9.40865   1
   1   5   0 42.8519 25.7234   2
   1   5   1-2.27511 21.2904   3
   1   5   1 59.4859 17.1432   2
  -1   5  -1 74.7000 27.6673   3
  -1   5  -1 33.6020 15.2660   1
  -1   5  -2 353.010 58.5817   1
   1   5   2 148.414 26.7997   2
   1   5   2 214.213 41.8005   3
   1   5   3 801.702 73.2474   2
  -1   5  -3 898.621 96.2477   1
   1   5   3 736.913 85.7466   3
   1   5   4 29.3862 21.8732   3
  -1   5  -4 26.3560 19.0663   1
   1   5   4 42.7157 17.3368   2
   1   5   5 417.362 74.0150   3
   1   5   5 271.235 25.3889   2
  -1   5  -5 462.581 71.0761   1
  -1   5  -6 1401.81 129.483   1
   1   5   6 1500.78 135.223   3
  -1  -5  -6 1186.67 71.7602   1
   1   5   6 1336.50 76.4429   2
   1   5   7 368.122 79.1105   3
  -1  -5  -7 146.449 29.4835   1
  -1   5  -7 233.620 65.8713   1
  -1   5  -8 4480.31 244.413   1
  -1  -5  -8 4899.87 159.107   1
   1   5   8 4881.34 249.961   3
   1   5   9 212.201 62.7408   3
  -1   5  -9 143.161 56.3686   1
  -1   5  -9 184.150 50.3295   3
  -1  -5  -9 81.1421 24.4564   1
  -1   5 -10 1146.51 103.311   3
   1   5  10 1061.16 121.407   3
  -1   5 -11 274.876 51.1402   3
   1   5  11 247.211 66.1505   3
  -1   5 -12 63.9330 30.8683   3
   1   5  12 51.5848 32.8268   3
   1   5  13 100.801 44.5469   3
  -1   5 -13 28.8027 18.9064   3
  -1   5 -14 8.31919 20.5667   3
   1   5  14-21.3861 31.2161   3
   1   5  15-26.1933 33.1969   3
  -1   5 -15 20.2876 24.4322   3
   1   5  16 32.2058 37.4167   3
  -1   5 -16-3.41094 17.4990   3
   1   5  17-40.0353 31.1689   3
  -1   5 -17 45.0267 34.1397   3
  -1   5 -18 18.0980 32.7537   3
   1   5  18 63.4365 40.2310   3
   1   5  19-36.8404 44.9083   3
   1   5  20 48.7213 29.9458   3
   1   5  21-48.3336 48.5094   3
   1   5  22 163.708 74.8795   3
   1   5  23-24.7537 36.8153   3
   1   5  24 257.727 91.2690   3
   1   5  25 78.5772 73.8201   3
   1   5  26 422.692 121.161   3
  -1   6  25 47.7607 50.5080   3
   1   6 -24 64.9723 53.0800   2
  -1   6  24 75.6581 66.0814   3
  -1   6  23 184.772 83.4022   3
   1   6 -23 271.182 97.7307   2
  -1   6  22 255.939 90.1082   3
   1   6 -22 116.826 63.8215   2
   1   6 -21 60.7769 47.4324   2
  -1   6  21 60.5581 57.8011   3
   1   6 -20 184.062 83.0184   2
  -1   6  20 192.276 76.5699   3
   1   6 -19 25.7420 36.9255   2
  -1   6  19-37.0400 48.8425   3
   1   6 -18 70.3884 44.0804   2
  -1   6  18 13.2342 34.6747   3
  -1   6  17 71.5162 41.1887   3
   1   6 -17-23.0761 54.8860   2
   1   6 -16 40.4389 42.9350   2
  -1   6  16 8.27835 27.5126   3
  -1   6  15 112.822 57.0106   3
   1   6 -15 3.18072 31.5609   2
   1   6 -14-24.3111 41.8706   2
  -1   6  14 55.5882 36.9980   3
   1   6 -14 47.4724 36.3791   3
  -1   6  13 46.1690 37.5504   3
   1   6 -13-7.72681 22.4404   3
   1   6 -13-32.3898 48.0541   2
   1   6 -12-54.9606 48.5431   2
  -1   6  12 29.2205 34.0632   3
  -1   6  11 540.380 89.9665   3
   1   6 -11 580.622 105.898   2
  -1   6  10 659.577 98.5232   3
   1  -6 -10 658.355 89.7956   1
   1   6 -10 676.933 111.752   2
   1   6  -9 988.064 129.262   2
  -1   6   9 770.935 104.594   3
   1  -6  -9 746.085 90.3399   1
   1   6  -8 40.7946 36.3268   2
   1  -6  -8 54.6589 31.0978   1
  -1   6   8 18.4709 30.4472   3
   1   6  -8 14.3036 41.5912   1
   1   6  -7 309.855 64.1168   1
   1  -6  -7 290.077 50.7269   1
   1   6  -7 276.675 62.6677   2
  -1   6   7 273.848 59.7747   3
   1  -6  -6 470.493 66.3816   1
  -1   6   6 228.593 37.8622   3
   1   6  -6 561.570 86.9985   2
   1   6  -6 455.730 73.6279   1
   1   6  -5 96.2519 38.2998   2
   1  -6  -5 122.859 38.4671   1
  -1   6   5 62.9000 15.8348   2
  -1   6   5-11.3000 34.0123   3
   1   6  -5 110.107 32.6195   1
  -1   6   4 378.334 62.6665   3
  -1   6   4 834.009 65.8329   2
   1   6  -4 471.564 67.2794   1
   1   6  -4 523.222 75.4016   2
   1   6  -3 78.6328 25.8552   2
  -1   6   3 113.963 36.2913   3
   1   6  -3 127.555 33.4750   1
  -1   6   3 68.7413 14.4415   2
  -1   6   2-19.1569 26.5601   3
  -1   6   2-24.6957 13.6597   2
   1   6  -2 5.46036 9.88718   1
   1   6  -2 1.91333 26.1682   2
   1   6  -1 20.0285 18.9264   2
  -1   6   1 4.69738 16.4922   2
  -1   6   1-35.1437 27.5575   3
   1   6  -1 23.5478 11.8561   1
  -1   6   0 9.80920 20.1174   2
   1   6   0 82.2791 31.6075   2
   1   6   0-8.54831 26.3293   3
  -1   6   0 54.3750 27.2288   3
  -1   6  -1 159.368 38.8749   1
  -1   6  -1 120.540 20.8805   2
   1   6   1 188.828 41.9549   2
  -1   6  -1 204.947 42.6792   3
   1   6   1 138.444 36.3909   3
  -1   6  -2 1.27340 27.8877   1
   1   6   2-24.6448 30.7721   3
   1   6   2-58.0279 33.8108   2
  -1   6  -2 90.1354 31.4119   3
  -1   6  -2 78.8296 28.6975   2
  -1   6  -3 131.851 44.0960   1
   1   6   3 144.724 28.5857   2
   1   6   3 81.3184 30.6584   3
   1   6   4 106.340 44.3732   3
  -1   6  -4 66.8780 35.3588   1
   1   6   4 105.236 25.2236   2
   1   6   5 15.3013 25.2860   3
  -1   6  -5-27.6273 27.6673   1
   1   6   6 267.359 37.9114   2
  -1   6  -6 329.543 67.6260   1
   1   6   6 387.918 78.6532   3
  -1   6  -7 138.384 45.1135   1
   1   6   7 202.536 52.8934   3
  -1   6  -8 70.5233 42.1068   1
   1   6   8 28.0012 25.7906   3
  -1  -6  -8 7.90644 8.58786   1
   1   6   9 423.256 85.0531   3
  -1   6  -9 469.343 87.0952   1
  -1  -6  -9 347.247 44.4617   1
  -1  -6 -10 659.573 63.6579   1
   1   6  10 805.096 118.126   3
  -1   6 -10 780.710 112.475   1
  -1   6 -10 894.775 96.2042   3
  -1   6 -11 116.783 41.9957   3
  -1   6 -11 135.952 46.0403   1
   1   6  11 145.424 62.3914   3
  -1  -6 -11 113.476 30.8678   1
  -1   6 -12 604.521 85.2964   3
   1   6  12 535.005 97.9209   3
  -1  -6 -12 531.837 66.6970   1
  -1   6 -13 61.7449 38.9230   3
   1   6  13 89.2153 45.3574   3
  -1  -6 -13 8.01262 13.0463   1
   1   6  14 236.997 69.3042   3
  -1   6 -14 192.217 48.9621   3
   1   6  15-5.94716 25.2464   3
  -1   6 -15-5.01099 17.4247   3
  -1   6 -16-4.11576 20.1224   3
   1   6  16 37.0330 41.8105   3
   1   6  17 9.28746 31.9925   3
  -1   6 -17 86.6886 48.3741   3
   1   6  18-39.5951 36.8271   3
   1   6  19-54.4096 39.2505   3
   1   6  20 27.0822 34.4887   3
   1   6  21 10.1496 40.3191   3
   1   6  22 16.3784 41.2772   3
   1   6  23-9.13057 34.6964   3
   1   6  24-13.1897 32.0488   3
   1   6  25 155.937 70.1981   3
  -1   7  23-46.2264 53.7750   3
   1   7 -22 181.033 103.466   2
  -1   7  22 81.5548 62.6928   3
  -1   7  21 162.049 74.6543   3
   1   7 -21 250.688 101.648   2
  -1   7  20 19.3060 60.5446   3
   1   7 -20-85.6487 64.3234   2
   1   7 -19 117.279 61.9939   2
  -1   7  19 86.6661 61.1537   3
   1   7 -18-2.01388 36.7694   2
  -1   7  18-30.6413 35.6859   3
   1   7 -17-0.96210 37.9216   2
  -1   7  17-6.78955 41.5773   3
   1   7 -16 3.00630 40.9030   2
  -1   7  16-53.2165 49.5436   3
   1  -7 -16 37.0020 41.4881   1
  -1   7  15 42.3054 37.7934   3
   1   7 -15-17.2093 51.3043   2
  -1   7  14 105.350 59.3000   3
   1   7 -14 109.756 69.7128   2
  -1   7  13 37.4301 43.0237   3
   1   7 -13 97.3716 58.6912   2
   1   7 -12-17.9833 44.3037   2
  -1   7  12 37.5448 34.6172   3
  -1   7  11 426.353 87.3559   3
   1   7 -11 327.535 82.9824   1
   1   7 -11 390.664 94.8425   2
   1   7 -10 130.250 52.1855   2
   1  -7 -10 41.1817 28.3521   1
   1   7 -10 155.124 50.7598   1
  -1   7  10 145.417 54.3957   3
  -1   7   9 54.2864 34.1679   3
   1  -7  -9 26.1696 25.3341   1
   1   7  -9 23.7009 29.7900   1
   1   7  -9 77.8932 45.0312   2
   1   7  -8 56.8587 27.4741   1
   1  -7  -8 9.29150 31.1393   1
  -1   7   8 32.2143 28.6597   3
   1   7  -8 21.2237 29.7739   2
  -1   7   7 135.648 41.6597   3
   1   7  -7 227.411 58.4707   2
   1   7  -7 170.272 49.0748   1
   1   7  -6 78.5195 33.4425   1
   1   7  -6 114.512 42.2255   2
  -1   7   6-85.2050 47.6134   3
  -1   7   5 196.410 28.4769   2
  -1   7   5 106.981 33.1997   3
   1   7  -5 349.896 69.5129   2
   1   7  -5 318.176 63.3302   1
   1   7  -4 12.0040 22.8948   2
  -1   7   4-9.39371 16.6840   2
  -1   7   4-53.2837 25.1043   3
   1   7  -4-5.45694 13.9156   1
   1   7  -3 221.078 47.0210   1
  -1   7   3 153.720 39.3685   3
   1   7  -3 230.653 51.0152   2
  -1   7   3 293.941 45.5365   2
   1   7  -2 28.8262 17.4899   1
   1   7  -2 13.6437 23.8813   2
  -1   7   2 7.92848 16.8228   2
   1   7  -1 655.569 87.1194   2
   1   7  -1 353.727 65.6513   3
  -1   7   1 344.152 58.3759   3
  -1   7   1 638.501 70.4910   2
  -1   7   0-14.7747 20.4658   3
   1   7   0 27.6092 30.3709   2
  -1   7   0 19.6878 17.2118   2
   1   7   0-41.7742 36.7059   3
  -1   7  -1 102.579 19.8234   2
   1   7   1 53.9948 27.8079   2
   1   7   1 4.39022 21.5392   3
  -1   7  -1 94.8229 36.7800   3
   1   7   2 187.024 46.8421   2
   1   7   2 199.470 53.0636   3
  -1   7  -2 238.102 45.6748   2
  -1   7  -2 142.937 41.7071   3
  -1   7  -2 245.329 57.7324   1
  -1   7  -3 220.728 49.5186   2
  -1   7  -3 272.469 56.1980   3
   1   7   3 180.047 41.9479   2
  -1   7  -3 279.217 62.1747   1
   1   7   3 170.172 54.0739   3
  -1   7  -4-32.4595 31.1876   1
   1   7   4-14.4359 22.7054   2
  -1   7  -4-61.4020 40.3242   2
   1   7   5-75.6889 32.6689   2
  -1   7  -5-63.6508 46.2563   2
   1   7   5 82.4802 50.4989   3
  -1   7  -5-7.17266 20.1695   1
   1   7   6 65.6833 40.1290   3
   1   7   6 51.4686 14.8548   2
  -1   7  -6 0.57926 26.5991   1
  -1   7  -6-16.4637 35.8778   2
  -1   7  -7 96.4951 43.8516   1
   1   7   7 123.445 46.0131   3
   1   7   8 51.3620 32.7203   3
  -1   7  -8 25.0305 23.7603   1
  -1   7  -9-35.9034 23.5477   1
   1   7   9-1.23336 29.0063   3
  -1   7 -10-14.4265 28.2772   3
   1   7  10 16.1215 31.6058   3
  -1   7 -11 103.680 41.8978   3
   1   7  11 66.3542 42.0871   3
  -1  -7 -12 9.85172 11.7675   1
   1   7  12-34.0812 32.2037   3
   1   7  13 437.854 94.0914   3
  -1   7 -13 363.807 73.0175   3
   1   7  14-32.1463 26.8987   3
   1   7  15 11.2833 30.2224   3
   1   7  16 39.8954 41.6033   3
   1   7  17-30.1990 27.5880   3
   1   7  18 19.8600 33.3904   3
   1   7  19-37.3604 52.1022   3
   1   7  20 21.8498 47.9282   3
   1   7  21 78.3669 42.9568   3
   1   7  22-0.17401 32.6134   3
  -1   8  21 25.0607 44.7910   3
  -1   8  20 39.0353 47.0639   3
   1   8 -19 88.8181 61.9519   2
  -1   8  19 117.927 53.6258   3
  -1   8  18 20.5922 39.3159   3
   1   8 -18-9.41834 34.6713   2
  -1   8  17-7.96856 30.5174   3
   1   8 -17 1.03413 37.1104   2
  -1   8  16-129.985 56.4346   3
   1   8 -16-8.90574 35.3322   2
   1   8 -15-77.0624 44.3295   2
  -1   8  15-65.8416 50.5662   3
   1   8 -14 83.1853 66.7550   2
  -1   8  14 50.1500 39.8323   3
  -1   8  13 66.3371 43.3150   3
   1   8 -13-9.73451 30.5109   2
   1   8 -12 15.4312 39.4908   2
  -1   8  12 75.9396 44.6018   3
   1   8 -11 47.9520 27.0427   2
  -1   8  11 123.973 56.5901   3
   1   8 -10 97.7556 52.3411   2
  -1   8  10 116.307 50.7953   3
   1   8  -9 82.6432 50.1557   2
  -1   8   9 152.500 55.7774   3
  -1   8   8-34.6667 31.1660   3
   1   8  -8 1.53597 26.6426   2
   1   8  -7 137.595 55.5300   2
  -1   8   7 72.8623 33.1879   3
   1   8  -6 45.0034 25.3734   2
  -1   8   6 31.7009 17.6569   3
  -1   8   5-25.5699 34.2391   3
   1   8  -5 74.6084 42.4980   2
  -1   8   4 64.2699 19.5772   2
  -1   8   4 99.4736 41.2258   3
   1   8  -4 10.6549 29.3652   2
  -1   8   3 42.9679 21.5376   2
   1   8  -3 6.33183 19.4407   3
  -1   8   3 30.7378 31.2431   3
   1   8  -3 53.3244 46.6097   2
   1   8  -2 42.1984 21.9680   3
   1   8  -2 221.328 60.0080   2
  -1   8   2 145.917 44.3142   3
  -1   8   2 208.493 47.6838   2
  -1   8   1-64.6326 37.0183   3
   1   8  -1 8.01341 25.1273   2
  -1   8   1 65.6467 25.7223   2
   1   8  -1-7.93379 16.8748   3
  -1   8   0 10.6640 22.1711   3
   1   8   0-22.7525 23.1214   3
   1   8   0 16.9150 24.7728   2
  -1   8  -1 66.5632 34.3369   2
   1   8   1-13.8659 18.7140   2
  -1   8  -1 29.4144 25.3500   3
   1   8   1 12.2644 24.3486   3
  -1   8  -2 18.6264 28.7149   2
   1   8   2 79.6492 36.1593   3
  -1   8  -2 9.13291 18.8260   3
   1   8   2 40.0872 28.5847   2
   1   8   3 26.3741 21.1417   2
  -1   8  -3 71.6610 47.6475   1
   1   8   3-56.1323 27.7631   3
  -1   8  -3 7.44048 21.9742   3
  -1   8  -3 22.9820 26.9223   2
  -1   8  -4 164.064 48.7650   2
  -1   8  -4 110.914 42.6824   3
   1   8   4 182.238 59.9813   3
   1   8   4 9.79905 22.5072   2
  -1   8  -4 217.401 61.5309   1
   1   8   5 126.067 55.7789   3
  -1   8  -5 17.6564 30.3454   2
  -1   8  -5 70.8152 40.7549   3
   1   8   6 37.0091 38.3703   3
  -1   8  -6 58.3510 32.5687   2
  -1   8  -7 9.96221 38.1811   2
   1   8   7-3.63813 32.8877   3
   1   8   8 3.43006 23.7512   3
  -1   8  -8 7.57174 26.9343   2
   1   8   9 35.9412 31.3085   3
  -1   8  -9-36.6683 47.4406   2
   1   8  10 25.7598 38.2457   3
  -1   8 -10 15.3184 27.7490   2
   1   8  11 67.3811 43.7526   3
  -1   8 -11 29.9284 39.5891   2
   1   8  12 57.6217 48.1011   3
  -1   8 -12 105.083 56.4563   2
   1   8  13-50.5798 38.7603   3
  -1   8 -13-37.8106 51.2988   2
  -1   8 -14 65.1077 50.1116   2
   1   8  14 38.5800 44.8616   3
  -1   8 -15 47.7339 39.9022   2
   1   8  15 41.8667 39.1058   3
   1   8  16 44.3286 48.7908   3
  -1   8 -16-66.6555 53.0147   2
  -1   8 -17 18.7132 41.1696   2
   1   8  17 30.5271 55.9866   3
  -1   8 -18-15.5811 54.2705   2
   1   8  18 66.5509 46.5759   3
  -1   8 -19 83.6307 64.5836   2
   1   8  19-29.8513 37.8396   3
   1   8  20-39.9860 47.5105   3
  -1   9  17 16.2666 49.7207   3
   1   9 -16 166.811 82.6684   2
  -1   9  16 90.6456 53.2765   3
   1   9 -15 59.8482 47.6687   2
  -1   9  15-31.7300 42.7627   3
  -1   9  14 11.6112 40.4818   3
   1   9 -14 8.73996 43.5028   2
   1   9 -13 41.2559 42.5899   2
  -1   9  13 82.9994 60.5641   3
  -1   9  12 177.666 74.7444   3
   1   9 -12-7.58880 35.9599   2
   1   9 -11 15.0236 33.8232   2
  -1   9  11 133.758 65.9552   3
  -1   9  10 102.615 56.3612   3
   1   9 -10 0.45214 43.0911   2
   1   9  -9 72.0673 37.6861   2
  -1   9   9 111.251 56.9425   3
   1   9  -8 61.5578 38.2098   2
  -1   9   8 77.5351 45.0847   3
  -1   9   7-36.5405 40.7578   3
   1   9  -7 46.5039 43.1233   2
   1   9  -6 74.9106 54.7448   2
   1   9  -6 31.0595 36.2261   3
  -1   9   6-2.65184 29.7909   3
   1   9  -5 48.6240 35.5238   3
   1   9  -5 54.4323 53.4718   2
  -1   9   5-0.52689 32.1496   3
   1   9  -4 35.3948 23.1411   3
  -1   9   4-11.3787 24.8756   3
   1   9  -4 41.3120 44.7555   2
   1   9  -3-25.2679 20.6642   3
  -1   9   3 12.1378 17.1294   3
   1   9  -3 47.8399 41.1810   2
  -1   9   2 19.4207 31.1241   3
   1   9  -2 26.4717 18.5397   3
   1   9  -2-9.08916 30.0214   2
   1   9  -1 9.20053 23.5072   3
  -1   9   1 8.25067 16.5759   3
   1   9   0 47.1389 35.7049   3
   1   9   1-8.00050 29.3778   3
   1   9   2 156.976 59.6482   3
   1   9   3 18.8786 39.0331   3
  -1   9  -3 88.1275 58.0473   2
   1   9   4-32.4752 32.6375   3
  -1   9  -4 15.7423 34.7012   2
  -1   9  -5 37.4151 34.4177   2
   1   9   5-42.1095 50.0954   3
   1   9   6-87.0520 58.3930   3
  -1   9  -6 19.5434 40.5336   2
  -1   9  -7 111.210 57.1519   2
   1   9   7-46.8310 49.2444   3
  -1   9  -8 27.1188 39.5285   2
   1   9   8-135.418 54.4086   3
  -1   9  -9 26.4677 37.7099   2
   1   9   9-7.07466 44.3595   3
   1   9  10 84.5651 44.8474   3
  -1   9 -10 43.9308 41.3600   2
  -1   9 -11-22.5597 42.5813   2
   1   9  11 48.6792 43.6617   3
  -1   9 -12 24.5036 40.8818   2
   1   9  12 14.2023 30.3915   3
  -1   9 -13 35.6269 52.7699   2
   1   9  13 22.3875 32.9105   3
   1   9  14 1.53594 33.0988   3
  -1   9 -14-14.1339 34.8590   2
   1   9  15-22.0483 30.1460   3
  -1   9 -15 2.98530 37.6919   2
  -1   9 -16-22.8465 41.6398   2
   1   9  16 87.7947 63.5236   3
   1   9  17 108.634 63.3541   3
   2   0 -34 360.749 111.278   2
   2   0 -33 105.116 61.1484   2
   2   0 -32 279.727 95.4460   2
   2   0 -31 10.8465 45.9193   2
   2   0 -30 225.013 79.6120   2
   2   0 -29 38.4461 47.4717   2
  -2   0  29 12.0925 37.7852   3
  -2   0  28 97.0422 63.8367   3
   2   0 -28 243.246 85.7395   2
  -2   0  27 38.7155 31.6482   3
   2   0 -27 20.7290 30.0813   2
   2   0 -26 83.8487 50.8915   2
  -2   0  26 41.8133 33.3921   3
   2   0 -25-109.851 67.8568   2
  -2   0  25-11.8303 31.9736   3
   2   0 -24 84.7361 37.8001   2
  -2   0  24 125.466 48.2327   3
   2   0 -23-49.6651 35.8077   2
  -2   0  23-20.8049 31.9341   3
  -2   0  22 46.8446 37.0632   3
   2   0 -22 28.8576 38.3065   2
   2   0 -21 50.1755 29.5113   2
  -2   0  21-51.7361 41.5784   3
  -2   0  20 107.719 42.4675   3
   2   0 -20 138.610 46.7884   2
   2   0 -19 17.4101 36.8165   3
  -2   0  19-17.6449 33.9741   3
   2   0 -19-11.3143 29.4721   2
   2   0 -18 2278.23 175.727   3
  -2   0  18 2007.42 168.103   3
  -2   0  17 31.0633 21.6873   3
   2   0 -17 62.3537 36.7250   3
   2   0 -16 5083.54 243.710   3
   2   0 -15 75.3791 36.9751   3
   2   0 -14 4903.00 229.679   3
   2   0 -13 7.88004 13.8738   3
   2   0 -12 2308.45 134.807   2
   2   0 -12 2033.81 143.557   3
   2   0 -11 10.1739 17.9724   2
   2   0 -11 4.30422 14.5966   3
   2   0 -10 356.457 57.4898   3
   2   0 -10 469.247 53.7921   2
   2   0  -9-5.08912 13.7807   3
   2   0  -9-10.9458 11.2410   2
   2   0  -8 271.178 42.6112   3
   2   0  -8 344.242 44.0299   2
   2   0  -7 7.39532 10.3957   3
   2   0  -6 372.354 43.3616   3
   2   0  -5-7.24274 12.6735   3
  -2   0   5 4.02908 9.85293   2
   2   0  -4 5373.42 147.459   3
  -2   0   4 5436.72 131.917   2
  -2   0   3 14.8694 10.7112   2
  -2   0   2 13418.3 202.794   2
  -2   0  -2 22807.3 279.704   1
  -2   0  -3 6.96440 12.3552   3
  -2   0  -3 16.0342 11.3749   1
  -2   0  -4 537.851 45.6475   3
  -2   0  -5 28.5410 18.3695   3
  -2   0  -6 2180.92 104.624   3
  -2   0  -7-7.33985 12.0793   3
  -2   0  -8 156.341 33.3453   3
  -2   0  -9-0.05052 13.8174   3
  -2   0 -10 6037.54 217.748   3
   2   0  11 14.1507 24.3910   3
  -2   0 -11 39.1180 28.7054   3
  -2   0 -12 1546.94 120.788   3
   2   0  12 1604.51 114.048   3
  -2   0 -13-10.9541 14.5112   3
  -2   0 -14 546.346 76.1296   3
  -2   0 -15 34.8131 25.8429   3
   2   0  15 8.74619 31.6845   3
   2   0  16 2399.36 174.309   3
  -2   0 -16 2592.67 180.919   3
   2   0  17 6.31215 19.5204   3
  -2   0 -17 15.4197 24.5256   3
  -2   0 -18 2764.96 200.674   3
   2   0  18 2438.56 179.771   3
   2   0  19 32.2490 40.9073   3
  -2   0 -19-39.0718 34.2327   3
   2   0  20 80.1851 40.3662   3
   2   0  21-14.2242 33.0269   3
   2   0  22-3.56127 31.4820   3
   2   0  23-30.8557 32.3584   3
   2   0  24-1.12690 39.7424   3
   2   0  25-25.3355 40.7464   3
   2   0  26 184.932 66.8917   3
   2   0  27 37.3768 51.3940   3
   2   0  28 216.947 78.3353   3
   2   0  29 76.6347 43.9025   3
   2   0  30 20.4340 28.7453   3
   2   0  31 13.7095 45.4359   3
   2   1 -33 201.968 84.9562   2
   2   1 -32 182.303 74.8855   2
   2  -1 -32 137.626 68.8227   2
   2  -1 -31 220.388 66.7787   2
   2   1 -31 466.990 118.691   2
   2  -1 -30 17.5746 34.9786   2
   2   1 -30 12.5854 42.2258   2
  -2   1  30-12.9131 45.5266   3
   2  -1 -29-3.59735 33.3698   2
  -2   1  29 36.5381 45.9313   3
   2  -1 -28 198.868 66.8257   2
   2   1 -28 254.135 76.9162   2
  -2   1  28 339.717 97.8193   3
   2  -1 -27-18.7155 30.1413   2
  -2   1  27-31.5534 57.5481   3
   2   1 -27-38.4440 35.2098   2
   2   1 -26 380.784 102.788   2
   2  -1 -26 330.323 74.8442   2
  -2   1  26 312.829 88.6750   3
  -2   1  25 222.600 68.8573   3
   2  -1 -25 75.8073 35.3324   2
   2   1 -25 99.9810 39.4280   2
   2  -1 -24 5.46276 25.1202   2
  -2   1  24 72.6426 42.7849   3
   2   1 -24 41.7719 36.8256   2
  -2   1  23 66.7814 42.5834   3
   2   1 -23 15.8062 42.4574   2
   2  -1 -23 24.2104 33.5816   2
  -2   1  22-7.39077 33.8772   3
   2  -1 -22 0.09356 25.8218   2
   2   1 -22 26.8560 32.1983   2
  -2   1  21 532.848 96.9217   3
   2  -1 -21 663.174 92.4131   2
  -2   1  20 92.4148 42.4295   3
   2  -1 -20 113.167 45.0326   2
  -2   1  19 85.3267 42.5425   3
   2   1 -19 152.935 56.4507   3
   2   1 -18 132.457 50.3995   3
  -2   1  18 49.6611 35.5292   3
   2  -1 -18 95.6987 39.6051   3
  -2   1  17 1502.44 143.509   3
   2  -1 -17 1608.33 146.026   3
   2   1 -17 1590.80 154.110   3
   2  -1 -16 244.679 51.9509   2
   2  -1 -16 248.189 59.9901   3
   2   1 -16 211.315 53.3349   3
   2  -1 -15 2776.94 152.344   2
   2  -1 -15 2462.65 166.056   3
   2   1 -15 2313.54 167.368   3
   2  -1 -14 1663.76 112.869   2
   2  -1 -14 1512.83 126.138   3
   2   1 -14 1538.63 130.121   3
   2   1 -13 174.345 41.6294   3
   2  -1 -13 192.391 44.8745   3
   2  -1 -13 177.731 32.9264   2
   2   1 -12 5036.16 222.038   3
   2  -1 -12 5475.74 183.931   2
   2  -1 -12 5233.65 214.515   3
   2  -1 -11 58.3344 30.0363   3
   2   1 -11 81.1986 33.8348   3
   2  -1 -11 69.0222 24.2641   2
   2   1 -10 752.946 81.0135   3
   2  -1 -10 764.606 61.0606   2
   2  -1 -10 710.039 73.6400   3
   2  -1  -9 61.7960 21.6730   3
   2  -1  -9 82.9941 19.9917   2
   2   1  -9 65.8970 25.7077   3
   2  -1  -8 185.129 28.2975   2
   2   1  -8 194.298 42.4210   3
   2  -1  -8 229.285 38.9504   3
   2  -1  -7 6247.66 143.913   2
   2   1  -7 6336.12 206.962   3
   2  -1  -7 6245.47 181.194   3
   2  -1  -6 1193.23 75.1545   3
  -2   1   6 1347.87 62.0216   2
   2  -1  -5 1225.62 72.4664   3
  -2   1   5 1443.65 59.8482   2
   2  -1  -5 1331.03 62.2390   2
   2  -1  -4 4944.57 109.055   2
  -2  -1   4 4909.96 145.931   2
   2  -1  -4 4528.52 126.049   3
  -2   1   3 2594.58 76.4533   2
  -2  -1   3 2393.67 96.1846   2
   2  -1  -3 2383.98 83.2674   3
   2  -1  -3 1944.30 81.9968   2
   2  -1  -2 3904.70 89.4110   3
  -2   1   2 3799.46 88.0297   3
  -2   1   2 3896.99 105.885   2
  -2  -1   2 4167.00 124.825   2
   2  -1  -1 13086.4 127.197   3
  -2  -1   1 9825.17 198.296   2
  -2   1   0 15069.0 252.697   1
  -2  -1   0 15102.7 227.919   2
  -2   1  -1 652.448 55.6092   1
  -2  -1  -1 632.784 46.7258   2
  -2  -1  -2 21165.3 199.640   1
  -2  -1  -2 22512.8 282.677   2
  -2   1  -2 21533.3 324.990   1
  -2   1  -3 9136.91 222.170   1
   2  -1   3 9773.95 118.796   3
  -2   1  -3 9115.89 130.217   3
  -2  -1  -3 8786.13 185.360   2
  -2   1  -4 9205.23 149.101   3
   2  -1   4 9063.03 142.951   3
  -2  -1  -4 9585.64 225.977   3
  -2  -1  -5 76.9754 27.3905   3
   2  -1   5 96.5816 22.0601   3
  -2   1  -5 80.7672 18.7257   3
   2  -1   6 2290.41 94.0358   3
  -2   1  -6 2284.78 93.0178   3
  -2  -1  -6 2516.98 129.015   3
   2  -1   7 50.7591 23.0321   3
  -2  -1  -7 48.1111 22.7189   3
  -2   1  -7 39.8652 17.7621   3
   2  -1   8 1822.93 103.167   3
  -2   1  -8 2126.94 104.473   3
  -2  -1  -8 2372.12 134.657   3
  -2   1  -9 1181.28 82.6731   3
  -2  -1  -9 1177.69 98.4561   3
   2  -1   9 1023.49 82.0385   3
  -2  -1 -10 96.3065 28.9009   3
  -2   1 -10 65.1807 23.8992   3
   2  -1  10 53.8272 21.4273   3
  -2  -1 -11 885.581 93.9243   3
  -2   1 -11 832.006 79.2431   3
   2  -1  11 747.831 74.7856   3
  -2  -1 -12 407.643 68.0779   3
   2  -1  12 289.304 47.5569   3
  -2   1 -12 329.174 55.6767   3
  -2  -1 -13 496.955 76.5450   3
  -2   1 -13 501.567 68.5574   3
  -2   1 -14 33.7090 27.2242   3
  -2  -1 -14-7.12798 17.1225   3
  -2   1 -15 70.7571 30.7970   3
  -2  -1 -15 59.1270 20.8406   3
   2  -1  16 19.6064 28.8595   3
   2   1  16 1.99467 21.5620   3
  -2  -1 -16-16.8365 29.4780   3
  -2   1 -16 25.5676 31.9882   3
  -2   1 -17 2064.40 163.226   3
   2   1  17 2206.21 171.486   3
   2  -1  17 1913.20 153.389   3
  -2  -1 -17 2061.37 175.437   3
   2  -1  18 2007.55 161.310   3
   2   1  18 2504.51 191.152   3
  -2   1 -18 2217.78 173.617   3
  -2  -1 -18 2161.32 185.692   3
  -2   1 -19 1432.48 144.057   3
   2  -1  19 1085.17 121.555   3
   2   1  19 1547.60 156.609   3
  -2   1 -20 550.967 97.8372   3
   2  -1  20 449.070 83.9102   3
   2   1  20 477.926 94.8379   3
   2   1  21 64.2077 47.4846   3
   2  -1  21 123.613 51.7846   3
   2  -1  22 150.283 54.5015   3
   2   1  22 268.411 75.0803   3
   2   1  23 43.9682 55.4502   3
   2  -1  23-2.35708 38.3256   3
   2  -1  24 655.533 118.147   3
   2   1  24 579.710 101.889   3
   2   1  25 129.553 54.7339   3
   2  -1  25 38.6183 37.5537   3
   2  -1  26 136.825 69.1292   3
   2   1  26 85.7780 53.4625   3
   2  -1  27 100.529 55.9908   3
   2   1  27 110.577 55.4679   3
   2   1  28 70.7833 53.9617   3
   2  -1  28 26.2494 39.7169   3
   2  -1  29 162.202 70.2647   3
   2   1  29-23.6983 37.8525   3
   2  -1  30 60.2774 45.4499   3
   2   1  30-93.3764 48.2011   3
   2  -1  31 21.2337 45.4377   3
   2   2 -32-8.55178 57.3828   2
   2   2 -31 99.8200 77.5039   2
   2   2 -30-2.11700 53.4269   2
  -2   2  30 57.1241 43.8778   3
   2   2 -29 143.742 88.3856   2
  -2   2  29 101.083 40.5995   3
   2  -2 -28 12.2203 33.2683   2
   2   2 -28-35.7426 56.7693   2
  -2   2  28 36.8313 41.0648   3
   2  -2 -27 142.893 45.1194   2
   2   2 -27 175.376 79.3734   2
  -2   2  27 24.7195 39.1707   3
   2   2 -26 443.670 112.862   2
   2  -2 -26 301.721 61.7801   2
  -2   2  26 266.640 79.0669   3
  -2   2  25 76.5607 55.6145   3
   2   2 -25 147.915 69.7786   2
   2  -2 -25 85.2678 29.4422   2
  -2   2  24 14.8915 39.6522   3
   2   2 -24 47.0973 58.3987   2
   2  -2 -24-26.3018 32.4663   2
   2   2 -23 205.569 80.3583   2
   2  -2 -23 107.055 40.4789   2
  -2   2  23 139.628 64.4581   3
  -2   2  22-7.57874 34.7195   3
   2   2 -22 0.43786 35.4369   2
  -2   2  21 81.7362 35.1312   3
  -2   2  20 989.557 132.767   3
  -2   2  19 2192.98 190.283   3
  -2   2  18 764.068 108.490   3
   2  -2 -18 779.225 82.3751   2
   2   2 -18 711.020 104.638   3
   2  -2 -18 634.263 104.776   3
   2  -2 -17 685.728 100.232   3
  -2   2  17 722.959 101.837   3
   2   2 -17 727.137 99.9919   3
   2  -2 -17 768.656 78.1322   2
   2   2 -16 165.345 45.5138   3
   2  -2 -16 143.077 50.0767   3
   2  -2 -16 199.303 37.9137   2
  -2   2  16 117.350 39.6993   3
   2   2 -15 1154.05 120.743   3
   2  -2 -15 1335.60 90.1941   2
  -2   2  15 1099.17 113.756   3
   2  -2 -15 1254.83 127.332   3
  -2   2  14 334.465 67.5252   3
   2  -2 -14 341.928 67.3009   3
   2  -2 -14 301.879 40.6002   2
   2   2 -14 246.655 54.0129   3
  -2   2  13 7331.07 283.898   3
   2  -2 -13 7650.10 286.506   3
   2  -2 -13 7544.83 189.700   2
   2   2 -13 7655.52 293.564   3
   2  -2 -12 46.9140 16.3065   2
   2  -2 -12 59.0061 26.7957   3
   2   2 -12 33.6985 26.8024   3
  -2   2  12 50.2522 27.7224   3
   2  -2 -11 1777.95 83.4934   2
   2  -2 -11 1919.79 132.984   3
   2   2 -11 1841.07 136.484   3
  -2   2  11 1738.84 131.797   3
  -2   2  10 202.600 44.9921   3
   2   2 -10 273.107 54.3963   3
   2  -2 -10 236.206 45.4602   3
   2  -2 -10 166.660 23.7734   2
  -2   2   9 2107.41 130.968   3
   2  -2  -9 1880.27 119.635   3
   2   2  -9 2062.14 135.854   3
   2  -2  -8 1996.78 116.596   3
   2  -2  -8 1975.14 70.0030   2
  -2   2   8 2049.09 124.285   3
   2  -2  -7 2611.30 73.8543   2
   2  -2  -7 2470.93 124.760   3
  -2   2   7 2665.48 127.848   3
   2  -2  -6 4806.40 160.288   3
   2  -2  -6 4337.00 96.8071   2
  -2   2   6 5050.61 163.182   3
  -2   2   6 4148.91 85.6454   2
   2  -2  -5 2481.24 107.746   3
  -2   2   5 2524.20 104.722   3
  -2   2   4-8.35828 14.6908   3
  -2   2   4 39.4944 10.8040   2
   2  -2  -4 8.50754 11.5489   3
  -2  -2   3 46.4578 24.5339   2
  -2   2   3 33.8024 11.8484   3
   2  -2  -3 36.7050 15.8588   3
   2  -2  -2 1194.14 57.2450   3
  -2   2   2 1347.00 57.4728   3
  -2  -2   2 1229.10 77.4451   2
  -2   2   1 1774.62 99.0118   1
   2  -2  -1 1624.35 58.2844   3
  -2  -2   1 1662.04 84.6188   2
  -2   2   1 1745.14 57.7983   3
  -2  -2   0 260.318 33.7451   2
   2   2   0 280.310 35.7180   2
  -2   2   0 267.895 21.4475   3
  -2   2   0 235.412 37.3653   1
   2   2   1 14650.6 241.734   2
  -2  -2  -1 15469.3 249.848   2
  -2   2  -1 14896.8 301.471   1
   2   2   2 2822.92 103.562   2
  -2  -2  -2 3065.88 110.630   2
  -2   2  -2 2983.10 137.009   1
  -2   2  -3 4113.72 167.026   1
  -2  -2  -3 4033.14 124.440   2
   2   2   3 4419.86 133.828   2
  -2   2  -3 4341.57 82.0509   3
  -2   2  -4 2215.22 66.7074   3
  -2   2  -4 2110.49 125.292   1
  -2  -2  -4 1995.79 87.8706   2
  -2   2  -5 6788.03 139.119   3
  -2  -2  -5 6038.48 164.089   2
  -2  -2  -6 74.2180 21.0476   2
  -2  -2  -6 107.431 33.6200   3
  -2   2  -6 62.4007 17.9077   3
  -2  -2  -7 2391.63 117.192   2
  -2   2  -7 2681.62 105.958   3
  -2  -2  -7 3120.62 163.604   3
   2  -2   8 57.3611 17.9228   3
  -2  -2  -8 31.0800 19.9108   3
  -2   2  -8 77.5517 23.3159   3
   2  -2   9 37.8216 19.1975   3
  -2   2  -9 41.4711 20.0097   3
  -2  -2  -9 47.2927 17.8059   3
   2  -2  10 2960.22 139.970   3
  -2  -2 -10 3258.51 190.249   3
  -2   2 -10 2812.74 130.252   3
  -2  -2 -11 623.038 86.1837   3
   2  -2  11 542.356 63.2047   3
  -2   2 -11 513.810 59.6021   3
  -2   2 -12 1.95023 15.3843   3
   2  -2  12 19.0077 14.2225   3
  -2  -2 -12 63.2662 30.3695   3
   2  -2  13 826.382 86.2903   3
  -2   2 -13 838.068 84.2071   3
  -2  -2 -13 1025.67 115.265   3
  -2  -2 -14 416.994 76.8603   3
  -2   2 -14 377.511 61.8129   3
  -2   2 -15 263.758 52.9253   3
  -2  -2 -15 316.271 70.1932   3
  -2  -2 -16 205.454 60.4841   3
  -2   2 -16 236.517 54.5055   3
   2   2  16 175.690 45.3350   3
   2  -2  16 154.598 45.5083   3
   2   2  17 269.319 60.5121   3
  -2   2 -17 285.702 60.6535   3
   2  -2  17 260.891 56.5293   3
  -2  -2 -17 295.921 66.6766   3
   2  -2  18 21.1429 23.0058   3
  -2   2 -18 9.36814 22.0916   3
   2   2  18 19.7875 25.1966   3
  -2   2 -19 267.261 66.2381   3
   2  -2  19 225.422 56.6086   3
   2   2  19 275.664 66.8450   3
   2  -2  20 283.122 68.4511   3
   2   2  20 411.500 87.5445   3
  -2   2 -20 294.906 65.1359   3
   2  -2  21 1291.35 138.282   3
   2   2  21 1727.16 182.213   3
   2   2  22 64.1352 46.6329   3
   2  -2  22 75.8131 48.3049   3
   2   2  23 582.936 115.912   3
   2  -2  23 539.590 98.0293   3
   2  -2  24 152.650 52.9404   3
   2   2  24 189.977 73.5444   3
   2  -2  25-28.3946 29.0489   3
   2   2  25 71.6158 52.5014   3
   2   2  26 51.8151 49.2801   3
   2  -2  26 41.2993 44.2123   3
   2  -2  27-37.2945 53.4662   3
   2   2  27 60.2467 56.0013   3
   2   2  28 9.02648 38.1401   3
   2   2  29 91.0176 60.3938   3
   2   2  30 28.5479 55.6328   3
   2   3 -30 251.294 102.816   2
  -2   3  29 7.24107 61.0097   3
   2   3 -29-25.0311 41.1267   2
   2   3 -28 177.313 81.2393   2
  -2   3  28 92.8914 62.7461   3
   2   3 -27-16.9476 46.5755   2
  -2   3  27-28.2472 31.7397   3
   2   3 -26 59.8961 58.7263   2
  -2   3  26 8.62736 34.8835   3
   2  -3 -26-1.25372 18.8508   2
   2   3 -25 53.7371 41.3676   2
  -2   3  25 3.46796 43.2412   3
   2   3 -24 58.4630 45.5258   2
  -2   3  24 31.3861 49.5979   3
   2   3 -23 79.3920 57.5537   2
  -2   3  23 53.6308 42.7049   3
  -2   3  22 432.764 99.1575   3
   2   3 -22 507.943 121.294   2
   2   3 -21 139.543 66.1285   2
   2  -3 -21 90.0087 30.3404   2
  -2   3  21 62.1528 49.4241   3
   2   3 -20 89.7354 64.4312   2
  -2   3  20 89.5706 42.4512   3
   2  -3 -20 118.007 30.7239   2
  -2   3  19 104.315 50.6955   3
   2   3 -19 200.116 72.3758   2
   2  -3 -19 96.1902 23.7900   2
   2   3 -18 1548.35 154.384   3
  -2   3  18 1603.93 164.864   3
   2  -3 -18 1746.14 102.121   2
   2  -3 -17 647.545 58.2359   2
   2  -3 -17 661.336 105.539   3
   2   3 -17 611.567 93.3299   3
  -2   3  17 746.332 109.931   3
   2  -3 -16 176.887 51.6580   3
   2  -3 -16 196.598 28.0055   2
  -2   3  16 242.650 65.6576   3
   2   3 -16 254.507 66.7085   3
   2   3 -15 2059.33 166.491   3
  -2   3  15 2191.59 182.878   3
   2  -3 -15 2134.04 173.455   3
   2  -3 -15 1603.85 84.8935   2
  -2   3  14 719.204 104.178   3
   2  -3 -14 693.947 96.1047   3
   2   3 -14 665.167 95.0350   3
   2  -3 -13 111.006 22.8927   2
   2   3 -13 230.401 55.6325   3
   2  -3 -13 163.610 47.3841   3
  -2   3  13 125.059 39.4571   3
   2   3 -12 681.349 89.8030   3
   2  -3 -12 415.461 32.9035   2
   2  -3 -12 529.562 77.8906   3
  -2   3  12 643.077 86.3259   3
  -2   3  11 469.241 71.5755   3
   2   3 -11 422.181 69.6442   3
   2  -3 -11 312.785 25.4272   2
   2  -3 -11 421.638 65.9516   3
  -2   3  10 1379.28 111.253   3
   2  -3 -10 1150.76 104.881   3
   2  -3  -9 254.516 45.6989   3
  -2   3   9 295.485 50.9439   3
   2  -3  -8 411.802 57.9842   3
  -2   3   8 435.374 57.1909   3
  -2   3   7 457.736 56.9611   3
   2  -3  -7 455.789 59.3001   3
   2  -3  -6 990.458 81.1104   3
  -2   3   6 1307.80 91.1569   3
   2   3  -5 102.450 28.8822   2
  -2   3   5 119.237 29.8823   3
   2  -3  -5 130.056 29.8257   3
  -2   3   4 8403.03 209.378   3
   2   3  -4 7793.36 231.417   2
   2  -3  -4 7806.04 201.278   3
   2  -3  -4 7959.36 236.552   1
  -2   3   3 1459.78 82.7987   3
   2  -3  -3 1389.64 81.6281   3
   2  -3  -3 1403.32 99.5749   1
   2   3  -3 1448.85 95.9027   2
   2  -3  -2 9549.93 268.059   1
   2   3  -2 9382.85 237.747   2
  -2   3   2 9478.71 198.526   3
   2  -3  -1 36.2532 23.2967   1
  -2   3   1 38.2392 22.0309   1
   2   3  -1 64.5274 27.1389   2
  -2   3   1 107.997 21.7341   3
  -2   3   0 1140.81 59.3814   3
   2   3   0 939.168 46.0712   1
   2   3   0 1347.20 88.3948   2
  -2   3   0 1275.52 95.7196   1
  -2  -3   0 1241.44 79.7286   2
   2  -3   0 1226.15 96.1345   1
   2  -3   1 4538.67 191.069   1
   2   3   1 4231.63 147.425   2
  -2   3  -1 3726.19 100.690   3
  -2  -3  -1 4096.79 140.272   2
   2   3   2 4059.07 141.288   2
  -2   3  -2 4189.10 182.567   1
  -2  -3  -2 3971.74 129.974   2
   2   3   3 4986.48 148.447   2
  -2  -3  -3 4951.73 143.660   2
  -2   3  -3 4960.02 200.381   1
   2   3   4 3273.22 125.471   2
  -2  -3  -4 3538.84 123.113   2
  -2   3  -4 3236.14 166.165   1
  -2   3  -5 281.327 51.5842   1
  -2   3  -5 277.683 29.9619   3
  -2  -3  -5 252.752 36.6972   2
   2   3   5 342.797 44.5882   2
  -2  -3  -6 3982.54 142.407   2
  -2   3  -6 4780.87 217.439   1
  -2   3  -6 5251.89 141.113   3
  -2   3  -7 194.562 30.1063   3
  -2  -3  -7 113.123 24.9838   2
  -2   3  -8 1.21472 10.9937   3
  -2  -3  -8 31.1554 15.6473   2
  -2  -3  -8 31.3619 25.5182   3
  -2  -3  -9 747.359 93.4598   3
  -2   3  -9 614.656 63.3032   3
  -2  -3  -9 626.964 56.1023   2
  -2   3 -10 466.121 59.7064   3
  -2  -3 -10 496.544 55.3552   2
  -2  -3 -10 587.220 87.5609   3
  -2  -3 -11-6.11574 14.7784   2
  -2   3 -11 9.66517 14.6234   3
  -2  -3 -11-8.10116 17.1229   3
  -2   3 -12 411.315 58.0447   3
  -2  -3 -12 415.364 75.7212   3
  -2  -3 -13 530.217 87.9349   3
   2   3  13 466.479 79.2515   3
  -2   3 -13 452.725 62.5158   3
  -2   3 -14 1057.33 97.9320   3
   2   3  14 1277.36 131.124   3
  -2  -3 -14 1316.55 142.170   3
  -2   3 -15 17.6532 23.7697   3
   2   3  15 2.24022 25.8675   3
  -2  -3 -15 42.9937 37.9435   3
   2   3  16 1248.52 134.419   3
  -2  -3 -16 1305.46 152.674   3
  -2   3 -16 1024.85 104.304   3
   2   3  17 29.2383 30.7862   3
  -2   3 -17-16.1807 27.7311   3
  -2   3 -18 332.777 68.9387   3
   2   3  18 238.555 57.6402   3
  -2   3 -19 728.848 102.435   3
   2   3  19 640.797 111.093   3
   2   3  20 16.7585 32.8158   3
  -2   3 -20 73.3554 37.6006   3
   2   3  21 105.884 48.4932   3
   2   3  22 350.748 78.7628   3
   2   3  23-12.8220 40.1494   3
   2   3  24 99.7455 67.8482   3
   2   3  25 92.4599 63.0424   3
   2   3  26 122.086 75.3896   3
   2   3  27 93.8377 61.9792   3
   2   3  28 170.228 85.1933   3
   2   3  29 99.4012 67.0702   3
  -2   4  28 74.0215 47.3781   3
   2   4 -28 57.4224 75.3655   2
  -2   4  27-107.861 76.4781   3
   2   4 -27 35.8267 46.0555   2
   2   4 -26 24.3757 68.7138   2
  -2   4  26 101.985 59.0643   3
  -2   4  25 60.8249 49.2406   3
   2   4 -25 21.5192 59.1040   2
   2   4 -24 114.677 67.4362   2
  -2   4  24 143.502 63.5530   3
  -2   4  23 100.959 58.6991   3
   2   4 -23 216.762 84.0115   2
  -2   4  22 575.700 115.779   3
   2  -4 -22 407.414 52.2738   2
   2   4 -22 804.449 147.715   2
  -2   4  21 91.9665 50.4170   3
   2  -4 -21 9.27012 10.4280   2
   2   4 -21 72.9230 56.9050   2
   2  -4 -20-5.62523 11.0829   2
  -2   4  20 34.8540 46.2052   3
   2   4 -20 46.0263 40.1832   2
  -2   4  19 670.551 116.200   3
   2  -4 -19 279.808 31.0328   2
   2   4 -19 826.850 137.288   2
   2  -4 -18 9.06939 5.36243   2
  -2   4  18 59.5290 53.0357   3
   2   4 -18 109.640 62.0753   2
   2   4 -17 1142.66 153.386   2
  -2   4  17 1129.55 145.024   3
   2  -4 -16 1477.54 157.000   3
  -2   4  16 1609.69 167.123   3
   2   4 -16 1544.99 155.896   3
   2   4 -16 1795.43 186.513   2
  -2   4  15 76.1576 46.8340   3
   2   4 -15 83.3288 58.6023   2
   2  -4 -15 36.8379 38.0628   3
   2   4 -15 98.9579 45.6631   3
   2   4 -14 842.807 116.099   2
   2  -4 -14 777.565 106.462   3
   2   4 -14 672.174 101.248   3
  -2   4  14 624.754 94.9123   3
  -2   4  13 214.845 57.7113   3
   2  -4 -13 200.392 54.8469   3
   2   4 -13 217.924 60.5600   3
   2   4 -13 196.373 60.2178   2
  -2   4  12 8.38950 21.7181   3
   2   4 -12 20.9887 36.2326   2
   2  -4 -12 45.0336 31.0265   3
   2   4 -12 1.75183 26.6030   3
  -2   4  11 976.453 105.494   3
   2   4 -11 985.863 115.590   2
   2  -4 -11 970.349 106.748   3
   2   4 -10 395.659 72.3995   2
   2  -4 -10 352.119 65.1494   3
  -2   4  10 379.747 64.9586   3
  -2   4   9 2459.96 153.244   3
   2   4  -9 2384.01 172.442   2
   2  -4  -9 2332.59 157.022   3
   2  -4  -8 1337.26 112.554   3
  -2   4   8 1443.83 114.847   3
   2   4  -8 1203.23 120.984   2
   2  -4  -7 1601.19 118.847   3
   2   4  -7 1768.52 137.039   2
  -2   4   7 2047.16 133.203   3
   2  -4  -6 3093.20 166.547   1
   2   4  -6 3163.86 176.109   2
   2  -4  -6 3026.54 156.907   3
  -2   4   6 3101.40 158.413   3
   2   4  -5 53.6306 27.2513   2
  -2   4   5 85.9796 29.6622   3
   2  -4  -5 16.0708 16.5939   1
   2   4  -4 800.204 81.7487   2
   2  -4  -4 1198.14 103.281   1
  -2   4   4 845.043 76.0958   3
   2   4  -3 2734.52 147.392   2
  -2   4   3 2901.27 134.911   3
   2  -4  -3 2902.20 161.437   1
   2   4  -2 1115.38 91.9326   2
   2  -4  -2 1067.14 96.9783   1
  -2   4   2 1027.36 76.8413   3
   2   4  -1 537.084 64.2387   2
  -2   4   1 427.020 45.3114   3
   2  -4  -1 443.794 62.7310   1
   2   4  -1 448.033 41.8750   1
   2   4   0 2629.47 141.972   2
   2   4   0 1956.20 82.1719   1
   2  -4   0 2202.82 146.036   1
  -2   4   0 2021.36 99.9567   3
  -2   4   0 2242.45 140.955   1
   2   4   1 2919.94 140.264   2
  -2   4  -1 2633.38 106.790   3
  -2   4  -1 3042.19 165.138   1
   2   4   2 208.899 37.1213   2
  -2   4  -2 176.899 42.1684   1
  -2   4  -3 101.773 33.2329   1
   2   4   3 228.073 43.9309   2
   2   4   3 95.8195 30.9251   3
  -2  -4  -4 7772.20 188.534   2
   2   4   4 8117.70 286.487   3
  -2   4  -4 8189.23 288.743   1
   2   4   4 8301.14 207.640   2
   2   4   5 4796.83 225.195   3
  -2  -4  -5 4763.67 144.320   2
  -2   4  -5 4592.84 220.372   1
   2   4   5 4665.99 160.216   2
   2   4   6 1229.91 118.370   3
  -2   4  -6 1222.81 115.906   1
  -2  -4  -6 1213.48 68.9579   2
  -2  -4  -6 675.511 37.8611   1
  -2  -4  -7 341.778 37.7802   2
  -2   4  -7 327.015 70.4429   1
   2   4   7 296.782 59.9234   3
  -2   4  -7 400.212 52.2437   3
  -2   4  -8 5430.27 175.624   3
   2   4   8 5763.59 261.770   3
  -2  -4  -8 5572.28 148.032   2
  -2   4  -8 5361.81 259.054   1
   2   4   9 1020.75 113.455   3
  -2   4  -9 957.956 79.8283   3
  -2  -4  -9 1382.09 81.1643   2
  -2  -4 -10 149.931 30.9857   2
  -2   4 -10 247.152 41.8302   3
   2   4  10 209.685 53.3762   3
  -2  -4 -11 48.1463 33.1142   3
  -2  -4 -11 24.9756 15.7557   2
  -2   4 -11 49.5384 23.4940   3
   2   4  11 42.4915 28.7662   3
  -2  -4 -12 184.712 57.3862   3
   2   4  12 208.968 57.1993   3
  -2   4 -12 167.884 43.7082   3
  -2  -4 -12 132.442 29.6052   2
  -2  -4 -13 1223.36 81.2300   2
  -2  -4 -13 1403.67 151.325   3
  -2   4 -13 1209.47 109.060   3
   2   4  13 1417.78 142.322   3
  -2  -4 -14 100.080 42.8006   3
  -2  -4 -14 46.3634 19.1071   2
   2   4  14 149.246 56.0959   3
  -2   4 -14 30.4229 27.8756   3
   2   4  15 757.821 111.204   3
  -2  -4 -15 613.508 63.9280   2
  -2   4 -15 552.474 78.0957   3
  -2  -4 -16 86.2024 29.5529   2
  -2   4 -16 58.7795 30.0042   3
   2   4  16 63.6451 34.8261   3
  -2   4 -17 175.485 46.9426   3
  -2  -4 -17 164.179 40.4607   2
   2   4  17 256.287 73.1217   3
  -2   4 -18 366.178 72.3590   3
  -2  -4 -18 289.995 54.3898   2
   2   4  18 429.181 88.0548   3
   2   4  19 5.84033 28.2001   3
  -2   4 -19-10.9735 22.8287   3
  -2  -4 -19-12.9661 13.6363   2
  -2   4 -20 181.169 59.3560   3
   2   4  20 181.053 63.2353   3
  -2  -4 -20 89.6791 35.0050   2
   2   4  21-0.06950 33.0218   3
   2   4  22 15.0513 29.1923   3
   2   4  23 32.5468 29.2408   3
   2   4  24 31.4404 38.1881   3
   2   4  25 32.1122 53.2253   3
   2   4  26 348.527 113.001   3
   2   4  27 122.944 84.1135   3
  -2   5  27 139.112 84.1882   3
  -2   5  26 16.7553 34.3403   3
   2   5 -26 70.4451 62.0403   2
   2   5 -25 523.028 148.353   2
  -2   5  25 388.599 102.322   3
   2   5 -24 147.801 88.0990   2
  -2   5  24 13.9728 28.7934   3
   2   5 -23 179.000 76.5647   2
  -2   5  23 155.083 70.9341   3
  -2   5  22 106.418 60.0935   3
   2   5 -22 213.515 80.2923   2
  -2   5  21 89.8486 54.6028   3
   2   5 -21 141.643 69.6937   2
  -2   5  20 151.118 62.9198   3
   2   5 -20 165.994 67.5851   2
  -2   5  19 91.2623 57.2531   3
   2   5 -19 248.193 87.5117   2
   2   5 -18 162.477 81.9876   2
  -2   5  18 106.882 54.6908   3
  -2   5  17 136.911 60.3682   3
   2   5 -17 297.363 90.3426   2
  -2   5  16 69.1140 37.2736   3
   2   5 -16 59.8596 34.6152   2
  -2   5  15 1088.90 136.842   3
   2   5 -15 1127.12 146.156   2
   2   5 -15 897.271 125.209   3
   2  -5 -14 293.812 69.1167   3
   2   5 -14 335.791 80.8777   2
  -2   5  14 346.025 78.4023   3
   2   5 -14 241.934 65.6648   3
   2  -5 -13 19.4980 30.6964   3
  -2   5  13 77.6136 35.9558   3
   2   5 -13 26.0672 29.6087   2
   2   5 -13 16.8075 26.7460   3
  -2   5  12 239.484 61.2860   3
   2   5 -12 281.554 73.8961   2
   2  -5 -12 263.615 63.1372   3
  -2   5  11 312.603 65.8873   3
   2  -5 -11 260.483 60.4105   3
   2   5 -11 375.126 84.8057   2
  -2   5  10 81.8872 38.5350   3
   2   5 -10 104.348 54.8423   2
   2  -5 -10 55.6468 33.2724   3
   2  -5  -9 2279.90 163.886   3
   2   5  -9 2541.28 189.635   2
  -2   5   9 2479.01 163.728   3
   2   5  -8 212.943 61.3747   2
  -2   5   8 288.533 65.6991   3
   2  -5  -8 231.722 54.8798   1
   2   5  -7 1275.44 124.090   2
  -2   5   7 1681.07 131.873   3
   2  -5  -7 1324.15 119.247   1
  -2   5   6-6.59603 12.0707   3
   2  -5  -6 30.9901 31.2479   1
   2   5  -6-41.2815 36.2903   2
   2  -5  -5 196.962 49.4052   1
  -2   5   5 116.030 28.7158   3
  -2   5   5 54.2570 12.2939   2
   2   5  -5 108.684 34.4622   2
   2   5  -4 256.323 57.0086   2
  -2   5   4 279.831 32.7907   2
  -2   5   4 224.896 42.8204   3
   2  -5  -4 299.056 54.5692   1
   2  -5  -3 305.776 56.7388   1
  -2   5   3 266.263 44.5678   3
   2   5  -3 269.954 50.4383   2
   2   5  -3 270.883 42.0866   1
   2   5  -2 31.9024 15.1432   1
  -2   5   2 25.3491 12.4695   3
   2  -5  -2 55.0303 32.6569   1
   2   5  -2 45.8538 21.4679   2
   2   5  -1 17.8300 14.3752   1
   2   5  -1 13.3869 19.3074   2
  -2   5   1-29.2824 24.4531   3
   2  -5  -1 28.7973 22.6384   1
  -2   5   0 55.2956 27.0588   1
   2   5   0 64.7347 23.0024   2
   2   5   0 72.8861 18.6767   1
  -2   5   0 17.6695 13.8086   3
  -2   5  -1 2246.17 115.649   3
  -2   5  -1 2544.98 166.007   1
   2   5   1 2818.35 151.884   2
  -2   5  -2 303.308 42.9055   3
  -2   5  -2 378.322 67.3959   1
   2   5   2 432.772 57.3881   2
   2   5   2 316.533 62.3470   3
  -2   5  -3 653.363 87.8545   1
   2   5   3 603.916 80.9220   3
   2   5   3 799.694 76.0557   2
  -2   5  -4 55.3883 17.1238   1
   2   5   4 138.862 33.9297   2
   2   5   4 57.6065 21.5812   3
   2   5   5 197.450 33.8915   2
  -2   5  -5 238.592 49.8625   1
   2   5   5 257.239 54.7823   3
   2   5   6 121.974 52.4036   3
   2   5   6 83.9552 29.6692   2
  -2   5  -6 18.9166 19.2549   1
  -2   5  -7 2694.08 189.766   1
   2   5   7 2904.64 195.282   3
  -2  -5  -8 541.757 37.9791   1
   2   5   8 1060.39 122.961   3
  -2   5  -8 1018.84 84.2106   3
  -2   5  -8 920.282 114.282   1
   2   5   9 1215.28 132.422   3
  -2   5  -9 1155.18 132.239   1
  -2   5  -9 1119.06 88.5951   3
  -2  -5  -9 838.694 56.1778   1
  -2   5 -10 114.328 36.7428   3
   2   5  10 80.3809 49.4239   3
  -2   5 -10 106.227 54.2167   1
   2   5  11 786.069 113.673   3
  -2   5 -11 744.734 81.5330   3
  -2   5 -11 788.085 113.493   1
  -2  -5 -11 558.024 37.1139   2
  -2  -5 -12 26.4217 9.29556   2
  -2   5 -12 60.1238 32.7684   3
   2   5  12 111.767 50.6442   3
   2   5  13 840.787 117.830   3
  -2  -5 -13 455.619 30.9091   2
  -2   5 -13 712.665 85.9448   3
  -2   5 -14 3.04733 24.4357   3
  -2  -5 -14 1.39851 4.77135   2
  -2   5 -15 22.9016 20.6167   3
  -2  -5 -15 10.0044 7.12421   2
   2   5  15-7.95826 27.7567   3
  -2  -5 -16 28.1217 11.8624   2
   2   5  16 22.6517 43.1728   3
  -2   5 -16-36.3181 19.2955   3
   2   5  17 669.760 119.576   3
  -2  -5 -17 247.467 33.7339   2
  -2   5 -17 406.880 71.9751   3
  -2   5 -18 16.9289 21.9463   3
  -2  -5 -18 27.6381 13.3843   2
   2   5  18 25.3741 38.7642   3
  -2   5 -19 45.2451 26.5004   3
   2   5  19 52.0329 41.0253   3
   2   5  20 47.7328 36.0522   3
   2   5  21-55.2288 49.2732   3
   2   5  22-8.75588 45.0279   3
   2   5  23 1.12547 30.9703   3
   2   5  24 23.5233 34.0449   3
   2   5  25 121.131 85.6149   3
   2   5  26 32.7594 54.4078   3
  -2   6  25 43.7269 55.0576   3
  -2   6  24 92.2864 53.4993   3
   2   6 -24 226.496 81.6302   2
   2   6 -23 46.9107 54.3187   2
  -2   6  23-11.3225 39.3075   3
  -2   6  22 149.871 77.0453   3
   2   6 -22 184.190 84.3930   2
   2   6 -21 368.011 102.742   2
  -2   6  21 297.941 93.9437   3
   2   6 -20 28.2994 68.3369   2
  -2   6  20 57.1196 42.6935   3
  -2   6  19 467.831 109.346   3
   2   6 -19 496.105 123.143   2
  -2   6  18-18.9772 28.7600   3
   2   6 -18 81.4068 88.2098   2
  -2   6  17 22.1806 46.9349   3
   2   6 -17 20.8496 43.6014   2
  -2   6  16 142.960 54.4438   3
   2   6 -16 162.871 78.1941   2
  -2   6  15 119.802 59.5336   3
   2   6 -15 16.8029 35.0014   2
   2   6 -14 370.963 87.5404   2
  -2   6  14 460.263 92.5032   3
  -2   6  13 31.2307 30.7674   3
   2  -6 -13 114.285 46.6508   1
   2   6 -13-14.1550 42.7322   2
  -2   6  12 128.363 46.8494   3
   2   6 -12 232.360 71.8680   2
   2   6 -11 187.598 67.9738   2
  -2   6  11 173.283 58.1966   3
  -2   6  10 426.500 77.7034   3
   2   6 -10 428.486 91.1421   2
   2   6  -9 137.562 52.2449   2
  -2   6   9 191.641 54.8465   3
  -2   6   8 141.436 49.8108   3
   2   6  -8 38.4675 40.6998   2
  -2   6   7 609.876 85.5624   3
   2   6  -7 594.043 94.6689   2
  -2   6   6 242.096 50.8620   3
   2   6  -6 307.005 55.9626   1
   2   6  -6 293.173 59.5036   2
   2   6  -5 294.919 60.6702   2
  -2   6   5 350.413 60.1383   3
  -2   6   5 353.037 40.8848   2
   2   6  -5 341.605 55.9570   1
   2   6  -4 43.8428 27.3877   2
   2   6  -4 77.3054 26.5780   1
  -2   6   4 119.679 38.4896   3
  -2   6   4 61.1460 17.5944   2
   2   6  -3 296.309 60.9580   2
  -2   6   3 307.599 54.5156   3
   2   6  -3 283.843 48.1387   1
  -2   6   3 405.552 44.8808   2
   2   6  -2 66.4352 24.8839   1
  -2   6   2 184.531 44.8717   3
  -2   6   2 90.7277 25.9210   2
   2   6  -2 62.5112 34.0922   2
   2   6  -1 1023.27 108.683   2
   2   6  -1 878.048 72.2344   1
  -2   6   1 798.882 82.6460   3
  -2   6   0 246.722 46.2174   3
   2   6   0 281.040 54.1116   2
  -2   6  -1-22.6076 21.9974   3
   2   6   1-40.1907 31.4261   3
   2   6   1 34.3659 26.4824   2
  -2   6  -1 10.5568 19.9544   1
  -2   6  -2 1.77272 14.7386   3
  -2   6  -2-1.74754 19.5525   1
   2   6   2 49.2044 28.0024   2
   2   6   2 37.6893 22.3043   3
  -2   6  -3 248.438 56.5869   1
   2   6   3 348.111 58.2201   2
  -2   6  -3 203.280 43.2009   3
   2   6   3 135.825 45.1734   3
   2   6   4 1172.17 92.9867   2
  -2   6  -4 1290.01 131.433   1
   2   6   4 906.026 112.193   3
   2   6   5 19.1318 30.4296   3
   2   6   5-4.56363 18.4143   2
  -2   6  -5 48.7200 23.3858   1
  -2   6  -6 260.482 67.6359   1
   2   6   6 412.234 53.0300   2
   2   6   6 330.853 71.6310   3
   2   6   7 337.388 78.3873   3
  -2   6  -7 271.856 71.5300   1
  -2   6  -8 1102.32 92.5791   3
  -2   6  -8 1165.30 136.370   1
   2   6   8 1270.16 143.188   3
  -2   6  -9 89.0485 32.3137   3
  -2   6  -9 39.6417 27.4732   1
   2   6   9 49.1915 37.0222   3
  -2   6 -10 14.1997 29.2879   1
  -2  -6 -10 16.6790 9.29776   1
  -2   6 -10 58.3211 28.6359   3
   2   6  10 43.2747 39.1858   3
   2   6  11 438.965 87.2640   3
  -2  -6 -11 262.927 31.3538   1
  -2   6 -11 492.387 68.0035   3
  -2   6 -12 99.2331 40.6297   3
   2   6  12 101.427 52.1975   3
  -2  -6 -12 33.2894 16.4279   1
   2   6  13 808.388 128.979   3
  -2  -6 -13 615.017 63.0146   1
  -2   6 -13 786.817 90.3487   3
  -2   6 -14 110.240 39.4045   3
   2   6  14 24.9833 43.0051   3
  -2   6 -15 344.754 69.2423   3
   2   6  15 322.184 88.4915   3
  -2   6 -16 52.0076 28.5831   3
   2   6  16 177.437 65.3279   3
   2   6  17-53.2579 36.4882   3
  -2   6 -17 3.58298 25.7150   3
   2   6  18 112.516 62.3206   3
   2   6  19 39.2963 41.5536   3
   2   6  20 70.9048 35.6908   3
   2   6  21-0.16148 31.7632   3
   2   6  22-29.3368 36.1618   3
   2   6  23 53.3124 51.4568   3
   2   6  24 10.1662 42.5599   3
  -2   7  24-14.4471 48.0061   3
  -2   7  23-4.94172 50.3815   3
   2   7 -22 50.6394 42.2309   2
  -2   7  22 222.666 89.7419   3
  -2   7  21 95.1214 70.8093   3
   2   7 -21-30.1936 44.9480   2
  -2   7  20 266.077 102.983   3
   2   7 -20 104.566 69.6077   2
   2   7 -19-17.9310 68.7479   2
  -2   7  19 1.48036 35.1311   3
  -2   7  18 150.428 70.8075   3
   2   7 -18 199.895 77.9332   2
   2  -7 -18 93.0383 55.1849   1
   2   7 -17-32.5070 38.2168   2
   2  -7 -17 14.2276 39.5207   1
  -2   7  17 32.1504 47.5169   3
   2   7 -16 55.3543 40.5844   2
   2  -7 -16-27.6648 37.8089   1
  -2   7  16 20.6344 31.0617   3
  -2   7  15-25.8338 34.3179   3
   2   7 -15 36.3932 50.9358   2
   2  -7 -15-25.9418 38.8015   1
  -2   7  14-73.2170 48.8022   3
   2  -7 -14 71.2495 41.2769   1
   2   7 -14-61.2948 53.9339   2
   2   7 -13 30.0143 42.8525   2
   2  -7 -13 55.4736 48.3813   1
  -2   7  13-76.4133 49.2377   3
   2   7 -12 300.538 77.5883   2
  -2   7  12 274.847 70.3717   3
   2   7 -11-28.0850 29.1860   2
  -2   7  11 160.469 57.2841   3
  -2   7  10 185.408 57.2707   3
   2   7 -10 51.8640 40.4900   1
   2   7 -10 47.6062 31.1503   2
   2   7  -9 17.5678 16.5957   1
   2   7  -9-1.17444 39.3256   2
   2   7  -8-11.0601 33.9291   1
   2   7  -8 6.98752 29.1390   2
  -2   7   8 93.9834 42.6384   3
   2   7  -7 59.4176 28.8832   1
   2   7  -7 2.65211 26.1081   2
  -2   7   7 57.3170 30.0399   3
   2   7  -6 76.7957 39.5242   2
  -2   7   6 30.1628 20.7854   3
   2   7  -6 132.017 40.1527   1
   2   7  -5 64.4143 28.6790   1
   2   7  -5 34.0286 32.6631   2
  -2   7   5 10.6130 14.1550   3
  -2   7   5 25.0991 13.2754   2
  -2   7   4 805.200 71.8172   2
  -2   7   4 622.183 85.1984   3
   2   7  -4 728.438 85.4802   1
   2   7  -4 773.710 109.066   2
  -2   7   3 74.5219 19.4891   2
   2   7  -3 155.643 58.5845   2
  -2   7   3 119.555 45.7026   3
   2   7  -3 66.1818 27.5868   1
   2   7  -2 478.390 61.7322   1
   2   7  -2 678.870 101.812   2
  -2   7   2 561.608 60.9277   2
  -2   7   2 689.809 89.4109   3
  -2   7   1 82.7199 27.5055   2
  -2   7   1 215.647 56.4813   3
   2   7  -1 155.260 47.2553   2
  -2   7   0 59.8022 33.4523   3
  -2   7   0 56.8714 22.1654   2
   2   7   0 95.1508 37.7429   2
   2   7   0-56.1362 53.4926   3
  -2   7  -1 4.22939 18.1585   3
   2   7   1-15.7179 24.4220   2
   2   7   1-53.7470 43.8312   3
  -2   7  -2 16.0757 27.6972   1
   2   7   2 69.3021 38.2161   2
  -2   7  -2-12.0343 27.4088   3
   2   7   2-16.9798 30.8445   3
  -2   7  -3 17.0120 18.9443   1
   2   7   3-25.3439 33.4054   3
  -2   7  -3-6.59114 20.0733   3
   2   7   4 167.247 57.6994   3
  -2   7  -4 180.881 42.8781   3
   2   7   4 264.559 44.9534   2
  -2   7  -4 181.427 56.8760   1
  -2   7  -5 136.715 34.4258   3
  -2   7  -5 110.920 42.6890   1
   2   7   5 103.901 31.8967   2
   2   7   5 79.7488 44.4046   3
  -2   7  -6 92.9716 53.4348   1
   2   7   6 105.615 33.8623   2
   2   7   6 82.0206 46.5134   3
  -2   7  -7-7.30237 32.5950   1
   2   7   7 72.3962 45.5512   3
   2   7   8 14.1071 27.3455   3
  -2   7  -9-17.6103 22.6687   3
   2   7   9-22.8825 35.5636   3
   2   7  10 111.924 54.1968   3
  -2   7 -10 83.5604 31.4125   3
  -2   7 -11 164.466 47.6095   3
   2   7  11 143.477 60.9503   3
   2   7  12 362.609 88.6338   3
   2   7  13 15.9369 44.7577   3
   2   7  14 249.254 76.0152   3
   2   7  15 34.8362 42.5889   3
   2   7  16 26.5033 30.5573   3
   2   7  17-16.9433 31.3322   3
   2   7  18-43.7935 44.5674   3
   2   7  19 16.6692 32.9762   3
   2   7  20 19.9599 37.4481   3
   2   7  21 48.8643 51.7838   3
   2   7  22 88.4332 76.5175   3
  -2   8  22 112.296 78.2123   3
  -2   8  21 26.1205 54.0628   3
  -2   8  20 186.027 90.5508   3
  -2   8  19 45.6130 42.6906   3
   2   8 -19-30.0188 41.8655   2
  -2   8  18-28.3345 37.1818   3
   2   8 -18 78.0610 78.1699   2
   2   8 -17 40.3808 59.5167   2
  -2   8  17-68.4109 49.5187   3
  -2   8  16 25.6829 36.6776   3
   2   8 -16-10.1179 35.6735   2
  -2   8  15-32.0720 39.4634   3
   2   8 -15 40.3582 41.4222   2
   2   8 -14-27.3962 37.2355   2
  -2   8  14-49.4103 43.2078   3
   2   8 -13-15.2635 37.3493   2
  -2   8  13-4.13741 36.6808   3
   2   8 -12-18.2998 30.7836   2
  -2   8  12-12.9677 29.7288   3
  -2   8  11 109.909 52.5002   3
   2   8 -11 76.5002 51.7968   2
   2   8 -10 22.6820 37.3203   2
  -2   8  10 235.004 71.8450   3
   2   8  -9 178.339 63.1031   2
  -2   8   9 372.905 82.6518   3
  -2   8   8 202.233 61.7677   3
   2   8  -8 134.192 59.7783   2
   2   8  -7 51.9701 38.6496   2
  -2   8   7 49.9393 36.2472   3
  -2   8   6 178.601 54.0288   3
   2   8  -6 222.561 69.0249   2
   2   8  -5 152.264 54.1810   2
  -2   8   5 77.8864 37.9069   3
   2   8  -4 50.8538 40.8044   2
  -2   8   4-6.44755 16.8845   3
  -2   8   3 113.129 39.8407   3
   2   8  -3 140.387 57.3067   2
  -2   8   3 188.847 39.6662   2
  -2   8   2 7.10920 13.0982   2
  -2   8   2 55.1272 37.8872   3
   2   8  -2 65.2856 41.2928   2
   2   8  -2 3.87278 31.5356   3
  -2   8   1 7.11214 14.5568   2
   2   8  -1-28.4037 40.7715   3
  -2   8   1 73.2677 41.5663   3
   2   8  -1 36.5450 27.1594   2
  -2   8   0 90.4173 36.2967   3
  -2   8   0-24.0937 25.1463   2
   2   8   0-18.2762 27.3695   2
   2   8   0-89.5746 54.2381   3
  -2   8  -1-19.5086 23.3773   2
   2   8   1 31.9204 35.2102   2
  -2   8  -1 35.9171 25.7727   3
  -2   8  -2-48.2816 40.2554   2
   2   8   2 16.0242 27.2944   3
  -2   8  -2 6.09920 22.6283   3
   2   8   3 29.6445 25.5807   2
  -2   8  -3 5.88303 18.6293   3
   2   8   3 13.7477 44.1216   3
  -2   8  -4-38.9038 38.5756   2
   2   8   4 89.1001 52.5843   3
  -2   8  -4 36.7049 23.9697   3
   2   8   4 17.0732 20.6468   2
   2   8   5 107.094 54.1756   3
   2   8   5 32.8564 24.4025   2
  -2   8  -5 113.129 32.7160   2
  -2   8  -5 56.3089 30.1171   3
  -2   8  -6-16.8743 40.2515   2
  -2   8  -6 10.3257 19.8696   3
   2   8   6 38.5599 44.4509   3
   2   8   7 213.687 72.0882   3
  -2   8  -7 115.080 36.9908   2
  -2   8  -7 104.076 37.5316   3
  -2   8  -8 65.2617 53.4364   2
   2   8   8 43.8275 27.0475   3
   2   8   9 27.8260 23.4447   3
   2   8  10 126.526 60.6388   3
   2   8  11-3.74176 33.2226   3
   2   8  12 27.6540 31.7391   3
   2   8  13 132.777 64.9409   3
   2   8  14 1.14548 26.1996   3
   2   8  15 73.1942 50.4787   3
   2   8  16-4.57312 28.1425   3
   2   8  17-21.7360 37.1266   3
   2   8  18-33.0297 38.9116   3
   2   8  19 133.764 65.9692   3
   2   9 -16 73.9107 90.1201   2
   2   9 -15 71.6150 53.0311   2
   2   9 -14 136.602 76.4518   2
   2   9 -13-27.9422 44.1901   2
   2   9 -12 54.4552 41.2023   2
   2   9 -11-1.30073 50.6315   2
   2   9 -10 19.3265 47.5331   2
   2   9  -9 125.388 77.4805   2
   2   9  -8 21.4050 53.9342   2
   2   9  -7 156.848 77.8364   2
   2   9  -6 126.857 64.9356   2
   2   9  -5 91.1823 45.0841   2
   2   9  -5-2.02819 21.2833   3
   2   9  -4-42.9638 38.8301   2
   2   9  -4 6.21446 21.6872   3
   2   9  -3-19.1087 31.0303   3
   2   9  -3 16.4902 30.3877   2
   2   9  -2 41.1093 39.8061   2
   2   9  -2-70.8409 43.7692   3
   2   9  -1 2.97659 19.6520   3
   2   9   0 29.6216 29.2534   3
   2   9   1 7.95841 27.7254   3
   2   9   2 3.36149 26.6082   3
   2   9   3 66.2088 44.8041   3
   2   9   4 80.3264 56.1558   3
  -2   9  -4 5.06759 25.7233   2
  -2   9  -5-14.7010 32.1014   2
   2   9   5 77.3251 57.8203   3
   2   9   6-14.0786 32.2613   3
  -2   9  -6-22.7427 33.8914   2
  -2   9  -7-10.8892 29.8336   2
   2   9   7-45.0444 42.0379   3
  -2   9  -8-11.8402 35.2543   2
   2   9   8 11.8164 24.4893   3
  -2   9  -9-12.6028 32.4787   2
   2   9   9 17.3546 43.1315   3
  -2   9 -10 16.2984 47.1044   2
   2   9  10 59.7696 58.8984   3
   2   9  11 64.1066 64.7820   3
  -2   9 -11 27.5967 43.1625   2
   2   9  12-7.58282 24.9611   3
  -2   9 -12-5.10881 30.7348   2
  -2   9 -13-24.0463 48.9796   2
   2   9  13 61.8917 54.5666   3
  -2   9 -14-1.58532 36.4120   2
   2   9  14 55.8419 44.5741   3
   2   9  15 8.96982 36.9648   3
  -2   9 -15-2.66367 46.3463   2
  -2   9 -16-22.2999 56.6007   2
   2   9  16-3.26479 50.5712   3
   2  10   6-74.4582 45.1698   3
   2  10   7-20.6107 42.4789   3
   2  10   8-7.70118 29.4971   3
   2  10   9-17.2573 29.4996   3
   3   0 -34 93.0236 50.1681   2
   3   0 -33 197.853 88.5229   2
   3   0 -32-8.24383 34.6109   2
   3   0 -31 550.827 122.825   2
   3   0 -30 30.3032 52.9198   2
   3   0 -29 86.0107 57.8212   2
   3   0 -28-25.8233 46.4849   2
   3   0 -27 35.1826 38.4851   2
   3   0 -26 15.5678 25.2769   2
   3   0 -25 154.456 61.6056   2
   3   0 -24 9.44631 38.2582   2
  -3   0  24-23.8239 26.7268   3
  -3   0  23-52.3219 54.4339   3
   3   0 -23-16.5898 44.1740   2
   3   0 -22-36.0314 42.6885   2
  -3   0  22-81.5873 44.7424   3
   3   0 -21 399.397 83.0367   2
  -3   0  21 236.527 66.9099   3
  -3   0  20-28.0337 36.8868   3
   3   0 -20 20.3808 27.1538   2
  -3   0  19 484.314 89.7885   3
   3   0 -19 735.404 107.269   2
   3   0 -18 64.4275 43.8106   2
   3   0 -18 82.8989 47.0856   3
  -3   0  18-13.2362 24.9789   3
   3   0 -17 4791.38 259.974   3
   3   0 -17 5729.04 266.703   2
  -3   0  17 4502.21 251.043   3
   3   0 -16 19.7733 22.0599   3
   3   0 -15 3126.13 199.031   3
   3   0 -14-10.5351 18.6544   3
   3   0 -13 5786.41 221.755   2
   3   0 -13 4986.09 234.405   3
   3   0 -12 25.4484 19.1285   2
   3   0 -12-12.5187 15.4434   3
   3   0 -11 143.763 35.2421   3
   3   0 -11 150.398 35.3863   2
   3   0 -10 12.4405 15.6585   2
   3   0 -10 44.0916 24.2035   3
   3   0  -9 6047.10 218.553   3
   3   0  -9 7011.53 207.222   2
   3   0  -8 2.52473 10.1497   2
  -3   0   8 1.29320 11.5819   2
   3   0  -8 6.90947 10.9894   3
   3   0  -7 3312.33 135.603   2
  -3   0   7 3332.46 132.853   2
   3   0  -7 3072.57 140.166   3
   3   0  -6-3.68967 13.3226   3
  -3   0   6 4.43192 13.9007   2
  -3   0   5 10142.7 218.002   2
  -3   0   4 18.0977 15.8743   2
  -3   0   3 5330.39 159.433   2
  -3   0   2-3.59183 11.3990   2
  -3   0   1 19702.6 286.792   2
  -3   0   0 31.8768 17.4270   2
  -3   0  -1 2335.78 103.786   1
  -3   0  -1 2557.02 108.949   2
  -3   0  -2 3.27823 14.6872   1
  -3   0  -3 487.678 51.1899   1
  -3   0  -4 6.25749 18.6288   1
  -3   0  -4 1.37693 13.0009   3
  -3   0  -5 15513.1 284.673   3
  -3   0  -5 14801.8 308.326   1
   3   0   5 14671.6 262.601   3
   3   0   6 1.60667 11.9033   3
  -3   0  -6 17.5746 17.6012   3
  -3   0  -7 558.817 62.3284   3
   3   0   7 517.885 54.4149   3
   3   0   8 16.8212 15.3205   3
  -3   0  -8 25.6118 25.4276   3
  -3   0  -9 8290.61 255.554   3
   3   0   9 7973.39 227.372   3
  -3   0 -10-3.65445 19.3423   3
   3   0  10-1.12971 14.4753   3
  -3   0 -11 8847.05 289.711   3
   3   0  11 8578.15 254.424   3
  -3   0 -12 51.9232 42.1093   3
  -3   0 -13 2419.96 164.257   3
  -3   0 -14 2.08323 17.2056   3
   3   0  15 397.919 66.7524   3
  -3   0 -15 362.229 68.8886   3
  -3   0 -16-34.4488 33.0919   3
   3   0  16-11.2753 20.0669   3
  -3   0 -17 34.7633 37.9702   3
   3   0  17 172.109 50.5370   3
  -3   0 -18-24.2058 43.5048   3
   3   0  18-7.85808 29.3414   3
   3   0  19 1154.83 131.154   3
  -3   0 -19 1325.05 150.176   3
   3   0  20 0.95840 22.5119   3
   3   0  21 731.054 108.014   3
   3   0  22 37.4509 35.9349   3
   3   0  23 80.7248 46.0695   3
   3   0  24 57.1856 51.9830   3
   3   0  25 285.119 78.1904   3
   3   0  26 44.9906 39.8408   3
   3   0  27 36.3692 31.4912   3
   3   0  28 11.3769 27.6602   3
   3   0  29 20.3436 32.3988   3
   3   0  30-31.2369 31.0768   3
   3   0  31-6.78856 34.0719   3
   3   1 -33-8.14104 49.2071   2
   3   1 -32 101.550 71.2866   2
   3  -1 -31-80.6371 45.2802   2
   3   1 -31-5.40277 44.4686   2
   3  -1 -30 240.644 73.0542   2
  -3   1  30 307.502 110.394   3
   3   1 -30 389.749 114.973   2
  -3   1  29 183.856 78.5406   3
   3  -1 -29 133.497 56.8092   2
   3   1 -29 102.518 60.7886   2
   3  -1 -28-42.0921 38.5071   2
   3   1 -28-65.6004 42.1961   2
  -3   1  28 86.8781 48.1498   3
  -3   1  27 290.352 87.0855   3
   3   1 -27 407.919 106.203   2
   3  -1 -27 489.842 97.9301   2
   3  -1 -26 237.010 61.7926   2
   3   1 -26 122.814 59.5702   2
  -3   1  26 187.558 79.0668   3
  -3   1  25 87.8942 38.8442   3
   3   1 -25 222.086 78.3828   2
   3  -1 -25 222.548 58.1250   2
   3   1 -24 734.796 118.363   2
  -3   1  24 498.152 102.441   3
   3  -1 -24 560.072 90.6691   2
   3   1 -23 68.1597 47.2247   2
   3  -1 -23 97.8711 41.1152   2
  -3   1  23 14.0579 26.0424   3
   3  -1 -22 280.387 62.8324   2
  -3   1  22 179.824 64.9408   3
   3   1 -22 308.134 79.2045   2
  -3   1  21 1.97412 29.2417   3
   3   1 -21-63.9576 57.2045   2
   3  -1 -21-21.2883 23.3479   2
   3  -1 -20 68.1741 25.2738   2
   3   1 -20 107.614 42.0000   2
  -3   1  20-1.28121 25.3116   3
  -3   1  19 29.5500 31.8282   3
   3   1 -19-17.1760 23.9360   2
   3   1 -18 812.262 115.728   2
   3   1 -18 665.970 103.839   3
   3  -1 -18 753.882 105.690   3
  -3   1  18 668.049 97.5971   3
  -3   1  17-12.4464 22.1802   3
   3  -1 -17-6.03303 26.0626   3
   3   1 -17 14.0663 16.9790   3
   3   1 -17-26.8149 39.6413   2
   3   1 -16 26.1745 24.3168   2
   3  -1 -16-6.90439 14.1295   3
   3   1 -16 74.2811 33.6695   3
  -3   1  16 52.0232 37.7255   3
   3  -1 -15 411.339 55.6684   2
   3   1 -15 406.613 76.9136   2
   3  -1 -15 408.066 71.0853   3
   3   1 -15 349.489 64.8989   3
   3  -1 -14 238.764 53.7644   3
   3   1 -14 118.136 35.4699   3
   3  -1 -14 176.751 35.8891   2
   3   1 -13 2954.71 182.766   3
   3  -1 -13 3015.78 171.675   3
   3  -1 -13 3166.03 147.834   2
   3  -1 -12 8566.92 281.851   3
   3  -1 -12 9308.81 242.661   2
   3   1 -12 9047.03 310.147   3
   3   1 -11 1540.94 124.013   3
   3  -1 -11 1481.48 92.4095   2
   3  -1 -11 1267.12 106.687   3
   3   1 -10 316.437 55.0820   3
   3  -1 -10 265.583 50.1994   3
   3  -1 -10 264.327 39.3844   2
   3  -1  -9 4301.18 155.787   2
   3   1  -9 4252.09 193.641   3
   3  -1  -9 4215.15 180.352   3
   3  -1  -8 7680.50 232.620   3
  -3   1   8 8308.01 192.895   2
   3   1  -8 8505.62 265.064   3
   3  -1  -8 8581.52 207.995   2
  -3   1   8 7189.75 215.184   3
  -3   1   7 5300.76 174.553   3
  -3  -1   7 6459.94 204.301   2
   3  -1  -7 5996.41 165.920   2
  -3   1   7 6215.49 158.794   2
   3  -1  -7 5680.81 187.464   3
   3  -1  -6 2138.46 106.485   3
   3  -1  -6 2446.44 100.861   2
  -3   1   6 2347.82 100.243   2
  -3  -1   6 2602.24 128.084   2
  -3   1   6 2208.03 105.552   3
   3  -1  -5 650.401 48.6784   2
  -3   1   5 552.320 50.0457   3
  -3   1   5 367.693 43.7821   2
  -3  -1   5 593.608 59.1402   2
   3  -1  -5 481.099 48.0900   3
  -3  -1   4 46.4377 21.0994   2
  -3   1   4 24.0564 17.3729   2
   3  -1  -4 46.0073 15.3878   3
   3  -1  -4 44.9616 17.8340   2
  -3   1   3 1815.10 82.4249   2
   3  -1  -3 1669.58 86.8069   2
  -3  -1   3 1667.13 95.6942   2
   3  -1  -3 1603.25 71.6358   3
   3  -1  -2 10.8302 10.6169   3
  -3   1   2 6.85174 13.8454   2
  -3  -1   2 3.65539 12.9676   2
  -3  -1   1 2004.70 102.247   2
  -3   1   1 1911.09 93.0352   2
  -3  -1   0 439.901 47.0097   2
  -3   1   0 418.764 48.4667   1
  -3  -1  -1 10631.1 226.157   2
   3   1   1 11126.1 184.566   1
  -3   1  -1 10828.7 252.529   1
  -3   1  -2 7627.10 221.144   1
  -3  -1  -2 8074.02 204.732   2
  -3  -1  -2 7122.13 149.222   1
   3   1   2 7136.50 152.764   1
   3  -1   2 7213.64 112.936   3
  -3  -1  -3 12.0717 17.7929   2
  -3   1  -3 4.57013 12.7171   1
  -3  -1  -3 20.4653 11.8381   1
   3  -1   3 11.4115 7.48942   3
   3  -1   4 1689.01 65.5149   3
  -3   1  -4 1662.53 108.931   1
  -3  -1  -4 1671.26 85.0081   1
  -3  -1  -4 1775.37 97.5926   2
  -3   1  -4 1718.31 72.5493   3
   3  -1   5 5884.75 132.074   3
  -3   1  -5 5999.16 149.913   3
  -3   1  -5 6127.94 216.671   1
  -3  -1  -6 547.746 64.2440   3
  -3   1  -6 474.874 48.1038   3
   3  -1   6 469.769 42.2067   3
   3  -1   7 10845.7 210.975   3
  -3  -1  -7 11502.1 304.176   3
  -3   1  -7 11136.0 243.169   3
  -3   1  -8 2396.53 119.638   3
  -3  -1  -8 2284.86 141.389   3
   3  -1   8 2251.94 103.206   3
  -3   1  -9 125.433 31.3907   3
   3  -1   9 147.773 32.3192   3
  -3  -1  -9 101.865 33.9103   3
   3  -1  10 4255.29 168.840   3
  -3  -1 -10 4325.07 213.691   3
  -3   1 -10 3981.09 172.742   3
   3  -1  11 499.139 65.1025   3
  -3  -1 -11 545.785 78.6476   3
  -3   1 -11 545.009 68.6617   3
  -3   1 -12 694.346 82.2374   3
  -3  -1 -12 815.724 95.7384   3
   3  -1  12 671.204 76.3312   3
  -3  -1 -13-4.58250 18.7518   3
  -3   1 -13 12.8571 21.7475   3
   3   1  14 397.225 67.8819   3
  -3   1 -14 388.370 62.6904   3
  -3  -1 -14 383.944 68.8784   3
   3   1  15 31.9267 17.0064   3
  -3  -1 -15 20.4488 15.9141   3
  -3   1 -15 46.2741 20.5554   3
   3  -1  16 297.617 57.8270   3
   3   1  16 369.948 68.7599   3
  -3   1 -16 392.094 69.7801   3
  -3  -1 -16 370.436 75.9464   3
   3  -1  17 43.1562 27.1671   3
   3   1  17 11.2989 19.5815   3
  -3   1 -17 15.6076 21.8095   3
  -3  -1 -17 40.7925 33.1833   3
   3   1  18 545.892 86.0956   3
  -3   1 -18 483.880 84.0090   3
   3  -1  18 504.430 84.2032   3
  -3  -1 -18 550.313 96.3415   3
   3  -1  19-15.9463 24.8589   3
   3   1  19 55.9435 39.6664   3
  -3   1 -19 37.3075 33.8897   3
   3   1  20 122.260 59.4802   3
   3  -1  20 107.437 53.1793   3
   3   1  21 1520.79 164.842   3
   3  -1  21 1174.93 140.570   3
   3   1  22 26.0849 35.6456   3
   3  -1  22-5.76543 30.6080   3
   3   1  23 736.688 123.270   3
   3  -1  23 777.760 117.608   3
   3  -1  24-29.9170 37.9337   3
   3   1  24 32.4210 45.6262   3
   3   1  25 26.4109 33.1960   3
   3  -1  25-0.74014 30.4554   3
   3  -1  26 196.968 65.7537   3
   3   1  26 247.193 76.0069   3
   3  -1  27 114.629 57.4234   3
   3   1  27 22.2254 31.9289   3
   3  -1  28 161.736 56.9206   3
   3   1  28 73.7192 57.9883   3
   3  -1  29-34.9076 51.5867   3
   3   1  29-36.0224 49.5628   3
   3   1  30 24.2083 47.7664   3
   3  -1  30-28.2797 39.4476   3
   3  -1  31 26.7414 48.4906   3
   3   2 -32 46.9760 47.7102   2
   3   2 -31 121.297 79.5440   2
  -3   2  30 67.0256 51.5062   3
   3   2 -30 34.8764 35.1756   2
  -3   2  29 12.7186 51.7436   3
   3   2 -29-84.1056 64.4815   2
   3  -2 -29-24.2027 34.3143   2
   3  -2 -28 304.347 74.8170   2
   3   2 -28 429.422 117.064   2
  -3   2  28 406.826 114.589   3
   3   2 -27-50.6987 58.9800   2
   3  -2 -27-66.4554 43.4548   2
  -3   2  27-30.9758 31.7272   3
   3  -2 -26 460.985 81.5441   2
   3   2 -26 594.895 126.755   2
  -3   2  26 444.101 102.647   3
   3  -2 -25 405.666 75.7805   2
   3   2 -25 382.562 107.636   2
  -3   2  25 327.974 91.6527   3
   3  -2 -24 88.0134 42.5133   2
   3   2 -24-31.1251 42.5122   2
  -3   2  24 26.5201 38.2454   3
   3  -2 -23 487.214 75.4155   2
  -3   2  23 381.363 93.6152   3
   3   2 -23 529.751 112.584   2
   3   2 -22 2.42582 36.9547   2
   3  -2 -22-8.33733 26.1242   2
  -3   2  22 52.8211 41.4286   3
  -3   2  21-31.0985 43.6125   3
   3   2 -21-36.7193 52.5181   2
  -3   2  20 64.1202 31.1050   3
   3   2 -20 62.9374 39.3082   2
  -3   2  19 986.565 129.763   3
   3   2 -19 1137.83 142.072   2
   3  -2 -18 184.836 41.8438   2
   3   2 -18 272.742 68.1999   2
   3  -2 -18 306.051 75.1643   3
   3   2 -18 142.432 50.6363   3
  -3   2  18 185.567 48.4846   3
   3   2 -17 25.6623 27.6820   2
  -3   2  17 1.13725 23.8145   3
   3  -2 -17 13.8042 20.3592   3
   3   2 -17-17.7223 33.8923   3
   3  -2 -17-6.53734 20.4763   2
   3   2 -16 228.172 55.6893   2
   3  -2 -16 225.614 40.4737   2
   3  -2 -16 222.370 55.2786   3
  -3   2  16 193.755 52.2797   3
   3   2 -16 208.132 53.2602   3
   3   2 -15-9.21089 31.7435   2
   3  -2 -15 2.11433 13.4242   2
   3   2 -15 23.6811 24.6996   3
  -3   2  15 13.8318 20.7099   3
   3  -2 -15 20.1485 27.0114   3
   3   2 -14 489.226 76.7624   3
   3  -2 -14 401.607 52.9936   2
  -3   2  14 480.482 77.4713   3
   3  -2 -14 489.879 76.7113   3
   3   2 -13 1860.57 147.529   3
  -3   2  13 1526.93 132.684   3
   3  -2 -13 1765.78 136.140   3
   3  -2 -13 1495.09 94.9257   2
   3   2 -12 5125.51 241.484   3
   3  -2 -12 5094.73 219.705   3
  -3   2  12 5153.45 227.546   3
  -3   2  11 206.671 51.3114   3
   3  -2 -11 292.974 55.7716   3
   3   2 -11 258.131 59.1047   3
   3  -2 -11 208.722 34.8381   2
   3  -2 -10 15556.3 345.830   3
  -3   2  10 14649.5 348.782   3
   3  -2 -10 15369.0 257.893   2
  -3   2   9 4406.47 182.892   3
   3  -2  -9 4567.19 178.654   3
   3  -2  -9 4715.33 131.590   2
  -3   2   8 908.511 54.9827   2
   3  -2  -8 982.539 59.3558   2
   3  -2  -8 914.490 77.3009   3
  -3   2   8 879.941 79.3680   3
  -3   2   7 1.67687 9.54298   2
   3  -2  -7 12.2951 12.1633   2
   3  -2  -7 12.7894 15.5871   3
  -3   2   7 2.75843 11.8640   3
   3  -2  -6 341.983 41.8459   3
  -3   2   6 89.1922 21.0885   2
  -3   2   6 371.787 47.1648   3
   3  -2  -6 356.921 38.5245   2
  -3   2   5 641.198 57.4164   3
  -3   2   5 486.712 45.6459   2
   3  -2  -5 535.463 48.8297   3
  -3  -2   5 517.694 59.1537   2
  -3   2   4 106.518 25.1191   3
  -3   2   4 25.1327 8.51562   2
  -3  -2   4 37.5629 18.8608   2
   3  -2  -4 7.57307 10.4589   3
   3  -2  -3 364.183 33.5653   3
  -3  -2   3 350.462 46.5714   2
  -3   2   3 382.771 35.3274   3
  -3   2   3 389.459 39.3677   2
  -3  -2   2 5481.02 179.266   2
   3  -2  -2 5519.12 111.321   3
  -3   2   2 5494.97 112.485   3
   3  -2  -1 570.404 31.4742   3
  -3  -2   1 751.589 66.8619   2
  -3   2   1 650.267 32.6507   3
   3   2   0 75.8222 22.7530   2
  -3   2   0 87.0941 28.5527   1
  -3  -2   0 76.2180 23.2884   2
  -3   2  -1 87.6069 31.8831   1
   3   2   1 72.3106 12.6047   1
  -3  -2  -1 73.8328 24.9825   2
   3   2   1 70.0602 22.0851   2
  -3  -2  -2 406.268 50.4868   2
  -3   2  -2 434.863 60.4840   1
   3   2   2 530.271 55.4668   2
   3   2   3 357.241 46.3677   2
  -3   2  -3 355.779 51.8111   1
  -3  -2  -3 338.756 44.9296   2
  -3  -2  -4 1292.04 83.1975   2
  -3   2  -4 1062.18 47.2279   3
  -3   2  -4 1360.37 109.432   1
  -3  -2  -4 1155.43 55.2827   1
  -3   2  -5 1474.39 117.241   1
  -3   2  -5 1402.73 61.4266   3
  -3  -2  -5 1526.97 72.4373   1
  -3  -2  -5 1551.07 96.6547   2
   3  -2   5 1714.06 65.4452   3
  -3   2  -6 11687.7 200.005   3
  -3   2  -6 12104.8 344.413   1
   3  -2   6 13221.6 203.739   3
  -3  -2  -6 12721.5 275.996   2
   3  -2   7 1066.08 66.3469   3
  -3   2  -7 914.310 62.5982   3
  -3  -2  -7 1052.42 103.645   3
  -3  -2  -7 921.690 80.4624   2
  -3   2  -8 3200.86 124.149   3
  -3  -2  -8 3503.21 189.878   3
   3  -2   8 3444.09 128.546   3
  -3   2  -9 1133.44 80.1808   3
  -3  -2  -9 1350.55 121.285   3
   3  -2   9 1329.84 85.9272   3
  -3  -2 -10 203.612 51.8045   3
   3  -2  10 129.103 31.0879   3
  -3   2 -10 117.377 30.3788   3
  -3  -2 -11 2330.79 168.357   3
  -3   2 -11 1971.80 119.729   3
   3  -2  11 2205.40 125.865   3
   3  -2  12 60.5221 28.2085   3
  -3   2 -12 51.6237 24.2911   3
  -3  -2 -12 57.8715 30.5093   3
   3  -2  13 18.1381 19.4434   3
  -3  -2 -13 4.38213 18.9711   3
  -3   2 -13 45.2810 30.4418   3
  -3   2 -14 1722.12 133.251   3
  -3  -2 -14 2145.31 181.178   3
  -3  -2 -15 42.8428 32.0799   3
   3   2  15 21.3804 21.4864   3
  -3   2 -15 28.7354 19.8216   3
  -3  -2 -16-6.71540 26.3667   3
  -3   2 -16-7.49886 25.0062   3
   3  -2  16-10.7920 24.5849   3
   3   2  16 27.7153 31.7717   3
   3   2  17 224.709 49.4952   3
  -3   2 -17 222.009 56.2100   3
   3  -2  17 234.747 56.3471   3
  -3  -2 -17 209.645 56.5712   3
   3   2  18 379.422 73.4141   3
  -3   2 -18 445.059 78.7382   3
   3  -2  18 384.102 71.8126   3
  -3   2 -19 39.4729 33.1792   3
   3   2  19 12.4983 22.3596   3
   3  -2  19 50.2154 38.7657   3
   3   2  20 214.415 60.6926   3
  -3   2 -20 168.863 58.6317   3
   3  -2  20 208.584 60.1290   3
   3   2  21 14.0295 38.3429   3
   3  -2  21 26.9107 41.0533   3
   3   2  22 574.758 108.683   3
   3  -2  22 501.720 94.7790   3
   3  -2  23-17.7387 28.7433   3
   3   2  23 18.7815 35.4261   3
   3   2  24 385.468 96.2872   3
   3  -2  24 350.353 84.1414   3
   3  -2  25-41.5567 49.7101   3
   3   2  25 18.1007 44.9686   3
   3   2  26-2.41254 42.9495   3
   3  -2  26-8.61329 50.7831   3
   3   2  27 109.098 66.7858   3
   3  -2  27 5.11789 30.9747   3
   3  -2  28-28.2647 44.6112   3
   3   2  28 76.6270 42.4424   3
   3  -2  29-24.1126 32.5911   3
   3   2  29-51.8683 48.2218   3
   3   3 -30-2.07682 41.2630   2
   3   3 -29 84.9442 65.3021   2
  -3   3  29 78.0692 60.0720   3
   3   3 -28 72.0663 52.3866   2
  -3   3  28 101.112 57.1247   3
   3   3 -27 558.899 140.433   2
  -3   3  27 337.986 104.289   3
  -3   3  26-26.8511 52.5836   3
   3   3 -26 58.8549 70.6040   2
  -3   3  25 215.094 81.5297   3
   3   3 -25 397.327 106.203   2
   3   3 -24 167.298 82.9674   2
  -3   3  24 66.4454 57.3287   3
  -3   3  23 117.310 64.3389   3
   3   3 -23 141.584 61.1112   2
  -3   3  22 31.8436 45.5531   3
   3   3 -22 106.236 72.7405   2
   3  -3 -21 705.285 86.4131   2
  -3   3  21 1215.50 158.158   3
   3   3 -20 14.6494 41.4463   2
  -3   3  20-38.4315 37.4869   3
   3  -3 -20 4.71387 16.8406   2
   3   3 -19 37.2574 34.5379   2
  -3   3  19 92.7284 42.8229   3
   3  -3 -19 41.5129 21.6558   2
  -3   3  18 31.6531 41.0376   3
   3  -3 -18-0.28859 19.4472   2
   3   3 -18-35.6777 45.4414   2
   3  -3 -17 1998.24 118.307   2
   3  -3 -17 2176.10 184.161   3
  -3   3  17 2034.50 179.980   3
   3   3 -17 2194.79 192.825   3
   3   3 -17 2785.44 226.535   2
   3   3 -16 182.129 58.0517   3
   3   3 -16 168.087 60.8999   2
   3  -3 -16 76.5123 25.4300   2
   3  -3 -16 117.407 48.0495   3
  -3   3  16 66.6616 37.0775   3
   3   3 -15 2016.13 174.143   3
  -3   3  15 1654.71 146.681   3
   3  -3 -15 1768.64 155.710   3
   3   3 -15 2339.43 194.073   2
   3  -3 -15 1584.33 91.0199   2
   3  -3 -14 656.310 52.3044   2
   3  -3 -14 585.248 88.8055   3
   3   3 -14 723.505 107.661   2
  -3   3  14 641.156 91.0105   3
   3   3 -14 773.735 107.853   3
  -3   3  13 2917.90 188.460   3
   3  -3 -13 3048.78 188.985   3
   3   3 -13 3310.72 213.629   3
   3  -3 -13 2875.01 104.355   2
   3  -3 -12 959.678 60.4787   2
   3  -3 -12 1023.60 108.538   3
  -3   3  12 902.209 104.409   3
   3   3 -12 1070.74 121.331   3
  -3   3  11 1701.36 135.343   3
   3  -3 -11 1707.78 131.923   3
   3  -3 -11 1361.29 70.5736   2
  -3   3  10 146.105 41.7838   3
   3  -3 -10 123.734 37.9530   3
  -3   3   9-10.1033 21.1936   3
   3  -3  -9 6.91128 14.1229   3
  -3   3   8 1551.73 116.030   3
   3  -3  -8 1436.10 104.606   3
   3  -3  -7 184.502 39.0392   3
  -3   3   7 126.750 33.9365   3
  -3   3   7 106.444 15.8783   2
  -3   3   6 945.855 56.0732   2
   3  -3  -6 1216.79 86.4832   3
  -3   3   6 1076.78 82.9446   3
   3   3  -5 1610.86 118.165   2
  -3   3   5 1320.37 85.0057   3
   3  -3  -5 1615.14 93.8566   3
  -3   3   5 1885.64 74.4599   2
  -3   3   4 906.762 62.4827   3
   3   3  -4 998.919 87.6069   2
   3  -3  -4 958.614 66.9089   3
  -3   3   4 950.861 58.1154   2
   3  -3  -4 1090.12 95.1546   1
   3   3  -3 2090.00 127.428   2
   3  -3  -3 2217.72 138.969   1
   3  -3  -3 2039.48 90.4523   3
  -3   3   3 2047.63 86.3262   3
  -3  -3   3 2073.63 122.226   2
  -3   3   2 65.4686 15.2433   3
  -3  -3   2 101.728 32.4412   2
   3   3  -2 43.7056 23.5238   2
   3  -3  -2 79.2266 16.4468   3
   3  -3  -2 53.2551 24.9440   1
  -3   3   1 2653.81 79.2802   3
  -3  -3   1 2824.20 134.476   2
   3  -3  -1 3056.25 167.280   1
   3   3  -1 2938.26 143.100   2
  -3   3   0 308.356 50.2036   1
   3   3   0 342.192 50.0621   2
  -3   3   0 181.427 18.5833   3
  -3  -3   0 257.735 42.1364   2
   3  -3   0 276.987 51.0386   1
  -3  -3  -1 208.724 39.0365   2
  -3   3  -1 190.226 39.7372   1
   3  -3   1 220.579 45.9155   1
   3   3   1 246.963 39.5554   2
   3   3   2 1251.24 87.0487   2
  -3  -3  -2 1296.34 88.7509   2
   3  -3   2 1325.46 114.990   1
  -3   3  -2 1252.25 109.455   1
   3   3   3 537.419 60.3844   2
  -3  -3  -3 647.832 69.7453   2
  -3   3  -3 517.014 72.4237   1
  -3   3  -4 151.540 34.6474   1
   3   3   4 152.770 32.2257   2
  -3  -3  -4 170.840 33.8663   2
  -3   3  -4 118.384 16.7112   3
  -3  -3  -5 1097.10 87.2257   2
   3   3   5 1368.82 92.7731   2
  -3   3  -5 1305.86 117.048   1
  -3   3  -5 1059.94 54.2999   3
  -3  -3  -6 76.8390 24.8086   2
  -3   3  -6 129.951 38.0960   1
  -3   3  -6 81.6287 18.5184   3
  -3   3  -7 3303.24 195.378   1
  -3  -3  -7 3320.57 139.219   2
  -3   3  -7 3178.00 105.729   3
  -3   3  -8 1314.75 74.6846   3
  -3   3  -8 1433.54 134.655   1
  -3  -3  -8 1455.54 94.1730   2
  -3  -3  -9 299.741 48.5923   2
  -3   3  -9 259.728 36.9030   3
  -3   3 -10 14.9698 13.6362   3
  -3  -3 -10 28.5263 18.9284   2
  -3  -3 -10 47.4885 25.1178   3
  -3   3 -11 1028.08 82.8749   3
  -3  -3 -11 1205.73 98.3040   2
  -3  -3 -11 1247.39 132.126   3
  -3   3 -12 36.8161 23.6336   3
  -3  -3 -12 18.6632 25.6821   3
  -3  -3 -12 28.9026 22.1348   2
   3   3  13 1250.61 128.446   3
  -3   3 -13 951.457 87.5514   3
  -3  -3 -13 1066.03 128.425   3
  -3  -3 -13 1046.46 98.3349   2
   3   3  14 64.8875 39.1937   3
  -3   3 -14 48.4711 30.7964   3
  -3  -3 -14 38.6603 35.3520   3
  -3   3 -15 1850.91 134.873   3
   3   3  15 2224.56 181.435   3
  -3  -3 -15 2239.16 198.410   3
  -3   3 -16 251.714 54.1919   3
   3   3  16 427.229 81.9925   3
  -3   3 -17 539.179 83.8345   3
   3   3  17 534.815 94.9823   3
  -3   3 -18 335.398 67.4171   3
   3   3  18 328.074 83.2768   3
  -3   3 -19 96.6438 43.3919   3
   3   3  19 58.9976 38.4810   3
   3   3  20 26.4943 31.2022   3
  -3   3 -20 32.8350 33.7474   3
   3   3  21 216.524 58.4731   3
   3   3  22-28.9497 32.9345   3
   3   3  23-8.37482 36.7868   3
   3   3  24 24.3050 44.4206   3
   3   3  25 70.5739 57.7141   3
   3   3  26 118.587 67.8863   3
   3   3  27 61.6568 56.3784   3
   3   3  28 16.9649 45.4537   3
   3   4 -28 90.0552 72.3832   2
  -3   4  28 21.7887 46.8446   3
  -3   4  27 49.0144 55.5731   3
   3   4 -27 24.6366 51.2442   2
   3   4 -26 116.166 74.6702   2
  -3   4  26-3.37946 32.2701   3
   3   4 -25 62.2074 55.2487   2
  -3   4  25 108.660 69.7513   3
   3   4 -24 193.552 70.7354   2
  -3   4  24 123.630 67.7365   3
  -3   4  23 253.392 82.6871   3
   3   4 -23 404.177 114.820   2
   3   4 -22 34.0777 37.1334   2
   3  -4 -22-7.02331 15.5431   2
  -3   4  22 69.3346 48.4404   3
   3   4 -21 353.266 100.729   2
  -3   4  21 400.766 97.7244   3
   3  -4 -21 306.841 41.2790   2
   3  -4 -20 228.545 34.1731   2
   3   4 -20 377.182 98.8722   2
  -3   4  20 286.822 80.3354   3
  -3   4  19-5.37477 28.7222   3
   3  -4 -19 1.75232 9.81109   2
   3   4 -19 31.2076 40.9212   2
  -3   4  18 756.108 116.290   3
   3   4 -18 1005.16 147.962   2
   3   4 -17 99.0460 58.5624   2
  -3   4  17 40.0526 34.1826   3
  -3   4  16 1023.54 133.318   3
   3  -4 -16 1098.47 136.457   3
   3   4 -16 1282.90 157.083   2
  -3   4  15 1928.20 174.882   3
   3  -4 -15 2301.30 186.904   3
   3   4 -15 2414.34 210.333   2
   3   4 -15 2233.21 191.189   3
   3   4 -14 78.2840 37.4697   3
   3   4 -14 69.3247 51.7541   2
   3  -4 -14 77.9396 42.5006   3
  -3   4  14 169.773 57.7295   3
  -3   4  13 1820.48 161.110   3
   3  -4 -13 1557.56 143.426   3
   3   4 -13 1902.00 173.882   2
   3   4 -12 142.010 46.0324   2
  -3   4  12 181.700 55.9418   3
   3  -4 -12 142.516 47.7295   3
   3  -4 -11 288.001 59.3309   3
  -3   4  11 313.974 65.0906   3
   3   4 -11 376.878 74.7524   2
   3   4 -10 32.2657 26.0536   2
  -3   4  10 84.8660 37.1199   3
   3  -4 -10 73.8967 29.1869   3
  -3   4   9 1347.21 112.938   3
   3   4  -9 1324.06 127.540   2
   3  -4  -9 1353.98 115.394   3
   3   4  -8 13.8284 18.7727   2
  -3   4   8 21.2594 20.5272   3
   3  -4  -8 44.5123 28.4777   3
  -3   4   7 1130.22 92.2544   3
   3  -4  -7 1184.60 98.7924   3
   3  -4  -7 1196.00 116.608   1
   3   4  -7 1202.25 113.136   2
  -3   4   6 664.393 66.5585   3
   3  -4  -6 775.851 77.3322   3
   3  -4  -6 784.040 92.1365   1
   3   4  -6 745.894 86.3078   2
  -3   4   6 656.796 37.0200   2
   3  -4  -5 638.811 83.7616   1
  -3   4   5 475.399 39.4117   2
   3   4  -5 682.512 83.0630   2
   3  -4  -5 629.412 65.8253   3
  -3   4   5 623.799 62.4256   3
   3  -4  -4 4398.07 218.856   1
   3   4  -4 4336.00 200.525   2
  -3   4   4 4282.94 154.479   3
  -3   4   3 49.6944 20.1012   3
   3   4  -3 118.664 39.0312   2
   3  -4  -3 115.563 46.2212   1
  -3   4   2 1475.46 83.0331   3
   3   4  -2 1580.09 123.461   2
   3  -4  -2 1691.21 136.610   1
   3  -4  -1 367.029 64.3354   1
   3   4  -1 376.627 57.1221   2
  -3   4   1 348.424 38.4216   3
   3  -4   0 399.297 65.9391   1
  -3   4   0 448.925 66.8814   1
  -3   4   0 430.480 40.8780   3
   3   4   0 248.386 25.5112   1
   3   4   0 394.871 54.4561   2
  -3  -4   0 421.721 56.1004   2
   3   4   1 766.392 76.5511   2
  -3   4  -1 551.859 42.1027   3
   3  -4   1 793.480 97.4942   1
  -3   4  -1 724.074 85.6304   1
  -3  -4  -1 808.470 76.1881   2
  -3  -4  -2 4747.56 177.063   2
  -3   4  -2 3558.70 103.552   3
   3   4   2 4582.11 176.003   2
  -3   4  -2 4457.66 218.289   1
  -3   4  -3 640.742 83.8868   1
   3   4   3 801.724 75.8290   2
  -3  -4  -3 786.984 72.1248   2
   3   4   4 926.975 84.4101   2
  -3   4  -4 877.423 100.432   1
  -3  -4  -4 798.171 69.9382   2
   3   4   4 862.128 96.9723   3
   3   4   5 2025.77 154.020   3
  -3   4  -5 1961.92 153.604   1
  -3  -4  -5 2010.39 108.247   2
  -3   4  -5 1841.00 74.4283   3
   3   4   5 2087.66 122.071   2
  -3   4  -6 425.138 70.6192   1
   3   4   6 417.788 69.0058   3
  -3   4  -6 444.127 40.6325   3
  -3  -4  -6 483.550 53.2455   2
  -3   4  -7 57.4024 26.5892   1
  -3   4  -7 44.1393 15.1290   3
  -3  -4  -7 126.393 34.6810   2
   3   4   7 84.5659 39.5201   3
  -3  -4  -8 19.1517 17.6701   2
   3   4   8 38.7909 35.3559   3
  -3   4  -8 31.1810 18.2342   3
  -3   4  -8 38.6405 25.1518   1
  -3   4  -9 527.751 56.0414   3
   3   4   9 639.241 94.8835   3
  -3   4  -9 534.010 87.4372   1
  -3  -4  -9 442.988 64.3481   2
  -3   4 -10 71.0652 26.4902   3
  -3   4 -10 71.7921 39.7860   1
  -3  -4 -10 58.7630 24.9986   2
   3   4  10 39.0066 23.7381   3
  -3  -4 -11 524.389 66.5847   2
   3   4  11 734.344 108.317   3
  -3   4 -11 753.401 110.356   1
  -3   4 -11 641.450 66.9786   3
  -3   4 -12 744.382 74.6305   3
   3   4  12 984.392 122.734   3
  -3  -4 -12 730.975 75.0984   2
  -3   4 -13 616.805 71.5079   3
  -3  -4 -13 679.840 109.760   3
  -3  -4 -13 654.071 71.0581   2
   3   4  13 739.905 107.695   3
   3   4  14 212.220 60.3731   3
  -3   4 -14 224.004 44.0620   3
  -3  -4 -14 184.539 41.1957   2
  -3  -4 -15 218.150 51.7596   2
  -3   4 -15 217.618 47.9590   3
   3   4  15 236.530 68.7960   3
   3   4  16 108.657 50.8443   3
  -3   4 -16 55.5342 28.8676   3
  -3  -4 -16 94.7503 31.7516   2
  -3   4 -17 705.397 94.9599   3
   3   4  17 725.653 118.741   3
  -3  -4 -17 599.430 79.8633   2
  -3   4 -18 703.709 97.0416   3
   3   4  18 889.669 132.703   3
  -3  -4 -18 732.310 91.8401   2
  -3  -4 -19 162.257 45.1552   2
  -3   4 -19 209.925 56.7061   3
   3   4  19 176.768 63.0676   3
  -3  -4 -20-8.44471 23.7352   2
   3   4  20-11.1159 28.5522   3
  -3   4 -20 20.9847 31.5821   3
   3   4  21-14.6125 36.3008   3
  -3  -4 -21-8.27836 27.6955   2
   3   4  22 75.4278 36.4048   3
   3   4  23-15.8182 26.8458   3
   3   4  24-46.8168 48.5382   3
   3   4  25 71.1237 58.0496   3
   3   4  26 152.589 76.2977   3
   3   4  27 62.2955 60.0064   3
  -3   5  27 31.8225 34.4814   3
  -3   5  26-23.6958 61.4893   3
   3   5 -26 106.005 73.8995   2
   3   5 -25 121.535 79.2951   2
  -3   5  25 18.6724 33.8750   3
   3   5 -24 427.391 117.313   2
  -3   5  24 355.049 103.512   3
   3   5 -23 13.0141 35.6739   2
  -3   5  23 77.0632 68.0454   3
   3   5 -22 311.956 104.977   2
  -3   5  22 220.469 74.8193   3
  -3   5  21-7.85875 40.8365   3
   3   5 -21 52.7070 69.9030   2
   3   5 -20 175.000 65.4006   2
  -3   5  20 124.722 61.3107   3
  -3   5  19 45.3241 35.9541   3
   3   5 -19 7.81980 46.7977   2
   3   5 -18-71.9205 45.2709   2
  -3   5  18 11.4657 27.1472   3
   3   5 -17 13.0043 50.4453   2
  -3   5  17 74.0883 54.2407   3
   3   5 -16 293.250 87.2200   2
  -3   5  16 256.108 68.7324   3
  -3   5  15 84.6930 42.4026   3
   3   5 -15-24.9497 52.1424   2
   3  -5 -14 687.612 107.389   3
   3   5 -14 789.960 122.846   2
  -3   5  14 749.325 115.632   3
   3   5 -13 84.8557 40.1014   2
  -3   5  13 63.3477 42.6139   3
   3  -5 -13 64.3582 37.8893   3
  -3   5  12 8.08494 27.7712   3
   3  -5 -12 2.21571 22.1901   3
   3   5 -12 34.1189 34.6671   2
   3   5 -11 411.901 81.9610   2
  -3   5  11 487.290 79.6195   3
   3  -5 -11 423.194 73.5151   3
  -3   5  10 23.7644 20.9583   3
   3   5 -10-31.2630 44.2114   2
   3  -5 -10 38.4738 21.9526   3
  -3   5   9-14.9892 23.1318   3
   3  -5  -9 59.6321 26.1287   3
   3   5  -9-15.8514 23.9246   2
  -3   5   8 1010.76 98.7214   3
   3   5  -8 898.555 107.050   2
   3  -5  -8 959.839 101.379   3
   3   5  -7 70.2841 36.2675   2
  -3   5   7 260.889 53.4788   3
  -3   5   6 2331.41 73.8327   2
   3   5  -6 3134.74 195.199   2
  -3   5   6 3215.56 161.106   3
   3   5  -5 222.530 56.6514   2
  -3   5   5 188.684 42.9750   3
   3   5  -4 614.698 84.2905   2
  -3   5   4 548.570 63.2877   3
  -3   5   3 131.318 29.8044   3
   3   5  -3 205.769 55.4449   2
   3   5  -2 328.425 40.4715   1
  -3   5   2 443.843 53.5854   3
   3   5  -2 384.718 68.9925   2
   3   5  -1 156.090 26.0410   1
  -3   5   1 181.065 36.2267   3
   3   5  -1 183.413 46.0095   2
   3   5   0 17.2196 8.45485   1
   3   5   0 21.3362 23.5833   2
  -3   5   0-12.3655 28.1441   1
  -3   5   0 49.5553 23.2226   3
  -3   5  -1 174.604 48.3379   1
   3   5   1 205.945 47.4471   2
  -3   5  -1 179.174 32.8065   3
   3   5   2 3008.27 155.101   2
  -3   5  -2 2424.26 104.772   3
  -3   5  -2 3094.05 193.709   1
   3   5   3 34.0990 30.0048   3
   3   5   3 54.2645 35.7169   2
  -3   5  -3 10.2998 12.1933   3
  -3   5  -3 55.3624 31.7925   1
   3   5   4 252.922 50.8511   2
   3   5   4 196.087 47.6218   3
  -3   5  -4 156.385 38.0031   1
   3   5   5 203.003 40.2147   2
   3   5   5 140.959 42.3097   3
  -3   5  -5 100.515 21.5588   1
  -3  -5  -5 148.669 34.2896   2
   3   5   6 14.8174 22.5430   2
  -3  -5  -6 43.4312 22.4845   2
   3   5   6-10.9252 37.3526   3
  -3   5  -6-11.1978 34.8215   1
  -3   5  -6 0.60414 10.5744   3
  -3   5  -7 90.2945 31.0250   3
  -3   5  -7 78.6170 30.4382   1
  -3  -5  -7 68.1539 26.2905   2
   3   5   7 58.8112 40.4614   3
  -3   5  -8 1544.66 89.9619   3
   3   5   8 1557.19 152.215   3
  -3   5  -8 1556.71 154.261   1
  -3  -5  -8 1483.79 89.2654   2
   3   5   9 127.500 56.3213   3
  -3  -5  -9 60.9060 22.2574   2
  -3   5  -9 113.908 53.0785   1
  -3   5  -9 128.170 35.1973   3
  -3   5 -10 1762.80 171.316   1
  -3  -5 -10 965.752 49.6806   1
  -3  -5 -10 1603.72 91.4556   2
   3   5  10 1748.83 165.513   3
  -3   5 -10 1657.36 106.041   3
  -3   5 -11 7.68092 22.0674   1
  -3   5 -11 15.8256 14.7979   3
  -3  -5 -11 27.5340 14.0922   2
   3   5  11 75.1884 35.0155   3
  -3   5 -12 118.038 33.0337   3
   3   5  12 184.111 60.9872   3
  -3  -5 -12 168.766 30.7849   2
  -3  -5 -13 69.4922 23.6469   2
   3   5  13 57.3535 39.0223   3
  -3   5 -13 24.0206 17.2917   3
   3   5  14 21.6118 25.0868   3
  -3  -5 -14 27.2470 19.3596   2
  -3   5 -14-6.71294 21.7235   3
   3   5  15 8.49925 28.9313   3
  -3   5 -15 22.3229 15.1685   3
  -3  -5 -15 7.25139 10.9058   2
   3   5  16 8.85031 33.8655   3
  -3  -5 -16 33.4746 19.3831   2
  -3   5 -16-18.6077 23.1483   3
  -3   5 -17 32.3470 25.7929   3
   3   5  17 42.0111 49.5747   3
  -3  -5 -17 37.7303 24.0462   2
  -3   5 -18 263.858 61.6393   3
  -3  -5 -18 209.548 41.5411   2
   3   5  18 345.334 90.7102   3
   3   5  19 51.0556 36.2922   3
  -3   5 -19 4.39860 34.4175   3
   3   5  20 398.358 92.2167   3
   3   5  21-4.66256 31.2078   3
   3   5  22-49.6109 58.8252   3
   3   5  23-86.6723 56.9100   3
   3   5  24-133.169 75.8649   3
   3   5  25 36.0872 35.4372   3
  -3   6  26 40.6745 49.1028   3
  -3   6  25-9.70041 47.3150   3
  -3   6  24 5.27318 41.5909   3
   3   6 -24-77.9848 69.4157   2
  -3   6  23 146.393 72.2539   3
   3   6 -23 60.4543 57.8834   2
  -3   6  22 2.22197 33.7023   3
   3   6 -22-21.8659 55.4863   2
  -3   6  21-16.9451 28.7414   3
   3   6 -21 187.824 84.4498   2
  -3   6  20 245.176 94.0487   3
   3   6 -20 264.225 89.9041   2
   3   6 -19-60.6510 62.5684   2
  -3   6  19 56.1480 49.2010   3
  -3   6  18 401.968 99.4042   3
   3   6 -18 393.621 95.2955   2
   3   6 -17 35.9626 35.6329   2
  -3   6  17 34.8096 37.9799   3
  -3   6  16 127.154 57.5347   3
   3   6 -16 190.309 68.7574   2
  -3   6  15 301.026 79.2736   3
   3   6 -15 253.559 73.0992   2
  -3   6  14 67.0230 44.4101   3
   3  -6 -14 154.028 63.1408   1
   3   6 -14 176.494 67.1533   2
   3   6 -13 397.504 95.1126   2
   3  -6 -13 430.307 91.1704   1
  -3   6  13 308.355 71.6187   3
   3  -6 -13 365.706 80.7700   3
   3   6 -12 91.9698 48.3622   2
  -3   6  12 21.0109 33.0637   3
   3  -6 -12 84.3018 45.7375   1
   3  -6 -12-5.71980 22.9453   3
  -3   6  11 78.6436 34.6179   3
   3  -6 -11 107.137 44.8747   1
   3   6 -11 101.488 49.9633   2
   3  -6 -10 60.7034 43.2879   1
   3   6 -10 51.6706 28.6975   2
  -3   6  10-25.6885 27.8581   3
   3  -6  -9 453.394 84.2578   1
   3   6  -9 210.718 57.7893   2
  -3   6   9 295.039 63.8259   3
   3   6  -8 195.806 54.1735   2
  -3   6   8 335.134 64.3319   3
   3   6  -7 180.058 55.3337   2
  -3   6   7 316.133 62.4070   3
  -3   6   6 252.132 51.3074   3
   3   6  -6 219.637 53.9853   2
   3   6  -5 203.644 43.3745   1
  -3   6   5 230.412 51.5052   3
  -3   6   5 181.785 25.5436   2
   3   6  -5 301.086 71.1548   2
  -3   6   4 2230.00 139.342   3
   3   6  -4 2090.31 125.902   1
   3   6  -4 2467.61 182.375   2
  -3   6   3 19.9304 24.9858   3
   3   6  -3 166.766 36.2827   1
   3   6  -2 1067.12 114.814   2
  -3   6   2 1016.30 88.9571   3
   3   6  -2 901.479 73.0663   1
  -3   6   1 142.794 39.4255   3
   3   6  -1 86.1839 29.7334   2
   3   6  -1 80.3289 19.8164   1
   3   6   0 172.902 48.3308   2
  -3   6   0 274.830 46.0217   3
   3   6   1 684.906 83.8267   2
  -3   6  -1 737.236 101.089   1
  -3   6  -1 607.715 62.9743   3
  -3   6  -2 98.3880 28.2736   1
  -3   6  -2 36.2211 17.4808   3
   3   6   2 112.256 35.6562   2
   3   6   2 65.9222 38.2308   3
   3   6   3 41.8078 27.6494   2
   3   6   3-45.3106 39.4496   3
  -3   6  -3-28.6649 24.0190   3
  -3   6  -3 0.59419 20.4565   1
   3   6   4 198.864 40.3001   2
  -3   6  -4 243.208 61.0173   1
  -3   6  -4 171.564 31.9055   3
   3   6   4 251.761 61.8566   3
   3   6   5 741.801 107.087   3
  -3   6  -5 965.429 122.353   1
   3   6   5 880.049 90.5167   2
   3   6   6 42.7313 26.5634   2
   3   6   6 2.66864 34.6417   3
  -3   6  -6 48.7702 30.6522   1
  -3   6  -7 134.997 38.9177   3
  -3   6  -7 153.139 56.8108   1
   3   6   7 218.744 68.6637   3
   3   6   8 1486.28 162.157   3
  -3   6  -8 1541.33 165.516   1
  -3   6  -8 1282.17 89.0356   3
   3   6   9 878.468 127.919   3
  -3   6  -9 894.925 78.1338   3
  -3   6 -10 44.0162 23.6951   3
   3   6  10 141.295 64.6325   3
  -3   6 -11 52.6067 30.2322   3
   3   6  11 30.7689 43.0120   3
  -3   6 -12 519.832 70.8253   3
   3   6  12 644.259 113.433   3
  -3   6 -13 105.093 42.1499   3
  -3  -6 -13 69.5668 14.4955   1
   3   6  13 115.395 58.8700   3
  -3   6 -14 122.070 37.7601   3
   3   6  14 286.784 79.0850   3
  -3  -6 -14 109.891 23.5593   1
  -3   6 -15-11.7003 28.6080   3
   3   6  15 32.5918 36.2752   3
  -3   6 -16 75.2322 31.3316   3
   3   6  16 83.4943 51.6762   3
   3   6  17 44.7761 44.7893   3
   3   6  18 22.7925 41.9050   3
   3   6  19 61.2530 49.4208   3
   3   6  20-112.232 61.3255   3
   3   6  21-0.57335 32.3230   3
   3   6  22-22.3573 51.6319   3
   3   6  23-118.987 66.7312   3
  -3   7  24-41.8463 63.7754   3
  -3   7  23 32.7674 51.2215   3
  -3   7  22 5.52226 42.5561   3
  -3   7  21 3.75512 33.1870   3
   3   7 -21 195.149 68.7160   2
   3   7 -20-90.0039 85.0569   2
  -3   7  20 60.2304 62.3190   3
  -3   7  19 119.455 67.1161   3
   3   7 -19 198.401 80.9884   2
   3  -7 -19 138.303 71.7317   1
   3  -7 -18 85.2593 56.5041   1
  -3   7  18 55.9746 39.0032   3
   3   7 -18-66.8249 62.8650   2
  -3   7  17 109.301 56.4174   3
   3   7 -17 147.756 69.0398   2
   3  -7 -17 115.144 63.8756   1
   3   7 -16-5.50946 36.2096   2
   3  -7 -16 52.5722 39.1935   1
  -3   7  16-9.94519 33.5343   3
  -3   7  15 27.0689 26.5445   3
   3  -7 -15 61.8467 59.9932   1
   3   7 -15 43.5558 40.0070   2
   3   7 -14 135.431 57.4446   2
  -3   7  14 37.6909 38.6078   3
   3  -7 -14 136.982 58.2001   1
   3   7 -13-30.9663 35.8309   2
   3  -7 -13-6.09231 26.9371   1
  -3   7  13-31.9671 37.0969   3
   3   7 -12-33.3698 32.8157   2
   3  -7 -12 27.2166 40.4016   1
  -3   7  12 32.8334 26.0028   3
   3   7 -11 440.953 101.930   2
  -3   7  11 429.444 81.1734   3
   3  -7 -11 496.499 96.5638   1
   3   7 -10 135.386 61.8856   2
  -3   7  10 59.7058 41.0886   3
   3  -7 -10 156.050 61.4501   1
   3   7  -9 12.7889 30.0662   2
  -3   7   9 0.77069 22.6451   3
   3  -7  -9 48.4090 37.4797   1
   3   7  -8 70.1703 33.2191   2
   3  -7  -8 80.9809 35.1203   1
   3   7  -8 58.5903 25.5556   1
  -3   7   8 146.834 45.3985   3
   3  -7  -7 7.55392 25.0527   1
  -3   7   7 31.5626 29.4338   3
   3   7  -7-18.2492 17.3113   1
   3   7  -7 21.2098 24.6380   2
   3  -7  -6-32.6814 25.7222   1
  -3   7   6-24.1467 19.4083   3
   3   7  -6 19.1398 22.0632   1
   3   7  -6 32.4754 44.7470   2
  -3   7   5 500.045 72.0791   3
   3   7  -5 512.535 70.5219   1
   3  -7  -5 546.258 95.3586   1
   3   7  -5 571.574 100.841   2
  -3   7   4 50.5989 17.6898   2
  -3   7   4-4.79095 17.0761   3
   3   7  -4 5.12765 15.2527   1
   3   7  -4 63.4258 57.6428   2
   3   7  -3 457.743 56.7091   1
  -3   7   3 413.545 66.3198   3
  -3   7   3 581.679 58.5289   2
   3   7  -3 586.181 96.8782   2
   3   7  -2 61.4086 24.2263   1
   3   7  -2 44.3111 33.2085   2
  -3   7   2 21.3492 18.4168   2
  -3   7   2 68.3524 34.1893   3
  -3   7   1 310.625 54.4436   3
   3   7  -1 302.073 76.4690   2
   3   7   0 40.3389 21.1504   2
  -3   7   0 78.6059 32.5099   3
  -3   7  -1 123.116 35.4524   3
   3   7   1 145.899 45.6282   2
   3   7   1 71.7075 32.6252   3
  -3   7  -2 214.961 63.9077   1
   3   7   2 299.003 60.3066   2
  -3   7  -2 206.683 44.0797   3
   3   7   2 152.256 52.2177   3
   3   7   3-49.0801 22.4135   2
  -3   7  -3 24.3891 23.6906   3
  -3   7  -3 21.7724 27.7062   1
   3   7   3 5.97150 27.8167   3
  -3   7  -4 79.3290 22.5754   1
   3   7   4 34.3568 26.6501   2
  -3   7  -4 42.6064 18.6163   3
   3   7   4 25.9020 23.2837   3
   3   7   5 182.429 47.8161   2
  -3   7  -5 131.842 50.1603   1
   3   7   5 136.324 56.2014   3
  -3   7  -5 75.8793 23.1988   3
   3   7   6 27.1746 25.9855   2
  -3   7  -6 31.5394 22.6773   3
   3   7   6-26.7634 26.2796   3
   3   7   7 134.563 56.3532   3
  -3   7  -7 42.8628 19.0398   3
  -3   7  -8 41.4850 23.8961   3
   3   7   8 24.4133 38.0651   3
  -3   7  -9 133.211 35.0572   3
   3   7   9 148.993 64.9353   3
   3   7  10 29.8744 46.7983   3
   3   7  11 376.775 94.2296   3
   3   7  12 106.409 49.6034   3
   3   7  13 221.001 75.5897   3
   3   7  14 108.185 55.4291   3
   3   7  15 262.055 82.6290   3
   3   7  16 70.4612 54.0407   3
   3   7  17 60.7682 52.3488   3
   3   7  18 46.9272 47.5458   3
   3   7  19-39.8083 39.5576   3
   3   7  20 49.5222 45.8365   3
   3   7  21 120.876 64.0946   3
  -3   8  21-9.30414 44.6549   3
  -3   8  20 45.2838 49.1131   3
  -3   8  19 69.8290 68.4552   3
   3   8 -18 78.7774 88.5402   2
  -3   8  18 68.7396 60.6214   3
   3   8 -17 67.7605 63.4786   2
  -3   8  17-37.9268 45.8317   3
  -3   8  16-11.1148 49.7591   3
   3   8 -16 82.6937 64.7054   2
   3   8 -15 9.46016 38.5002   2
  -3   8  15 24.1327 29.8599   3
   3   8 -14 26.0593 50.8668   2
  -3   8  14 3.99296 29.8102   3
   3   8 -13-78.4064 37.0005   2
  -3   8  13-25.4788 34.3543   3
   3   8 -12 169.545 74.4979   2
  -3   8  12 173.976 61.5028   3
   3   8 -11 63.5789 57.5065   2
   3  -8 -11 22.1559 36.6410   1
  -3   8  11 32.8097 29.2404   3
   3  -8 -10 200.870 61.7001   1
  -3   8  10 86.6643 46.7930   3
   3   8 -10 103.760 56.6723   2
  -3   8   9-33.3493 31.3390   3
   3  -8  -9 46.9932 53.4862   1
   3   8  -9-40.8916 57.8228   2
   3   8  -8 8.30945 38.5592   2
  -3   8   8-21.0398 26.8312   3
   3  -8  -8 71.0872 41.3599   1
  -3   8   7 237.934 57.0261   3
   3   8  -7 271.517 82.9186   2
   3   8  -6 21.0730 42.8613   2
  -3   8   6 79.8682 39.4300   3
  -3   8   5 87.6498 38.1297   3
   3   8  -5 75.0107 56.1458   2
  -3   8   4-5.51865 22.9174   3
   3   8  -4 14.4809 32.8211   2
  -3   8   3-48.4227 33.1123   3
   3   8  -3-1.45707 29.5748   2
  -3   8   3-1.28442 12.2479   2
   3   8  -2 32.2283 22.8901   2
  -3   8   2-1.98347 21.5751   3
  -3   8   2 76.7035 30.2440   2
  -3   8   1 88.7864 29.0149   2
  -3   8   1 112.956 37.9275   3
   3   8  -1 14.7406 22.2726   2
   3   8  -1-19.6711 39.8853   3
   3   8   0 55.4712 32.3008   2
  -3   8   0 84.4628 34.2615   3
  -3   8   0 19.4833 19.9426   2
   3   8   0-33.7991 46.0896   3
  -3   8  -1 36.6536 30.6791   3
  -3   8  -1 0.23840 23.6068   2
   3   8   1 24.5152 34.3760   2
   3   8   1-72.7665 50.2196   3
  -3   8  -2-2.35748 25.1255   2
   3   8   2 23.7403 21.5428   2
   3   8   2-26.4871 33.5942   3
  -3   8  -3 113.117 36.0357   3
   3   8   3 57.2223 23.5660   2
   3   8   3 93.6960 48.8803   3
   3   8   4 16.0733 26.8752   2
   3   8   4 0.33958 26.0847   3
   3   8   5 34.4091 29.1700   2
   3   8   5-38.3975 32.9569   3
   3   8   6 26.0876 31.7629   3
   3   8   7 8.80681 29.4581   3
   3   8   8 51.3457 31.3687   3
   3   8   9-1.93804 29.9941   3
   3   8  10 15.3907 35.7938   3
   3   8  11 212.806 78.4903   3
   3   8  12 58.6152 46.5951   3
   3   8  13 62.7976 37.9483   3
   3   8  14-1.02820 37.5581   3
   3   8  15-2.36817 36.8473   3
   3   8  16-30.0085 51.8400   3
   3   8  17 14.2461 50.6585   3
   3   8  18 83.2724 55.4495   3
   3   9 -15 132.652 90.2847   2
   3   9 -14 67.4152 50.7652   2
   3   9 -13 68.3895 66.7297   2
   3   9 -12 16.8322 59.6572   2
   3   9 -11 34.3800 39.0659   2
   3   9 -10 1.20534 43.8760   2
   3   9  -9 66.9618 87.5738   2
   3   9  -8 139.985 88.4287   2
   3   9  -7 132.261 72.8138   2
   3   9  -6 94.0900 43.8572   2
   3   9  -5 14.6020 30.6293   2
   3   9  -4-44.4384 50.7612   3
   3   9  -4 6.59574 40.3766   2
   3   9  -3-55.3837 53.4383   3
   3   9  -3 32.7766 31.3157   2
   3   9  -2 17.4909 49.9515   2
   3   9  -2-44.7290 47.4853   3
   3   9  -1-130.629 53.5953   3
   3   9   0-0.34953 23.2633   3
   3   9   1 3.57135 32.2297   3
   3   9   2 33.6731 44.9217   3
   3   9   3-21.2374 24.3336   3
  -3   9  -4-6.87627 21.8686   2
   3   9   4 70.3839 42.0222   3
   3   9   5-11.3983 22.4972   3
  -3   9  -5-22.3609 45.1591   2
  -3   9  -6 13.4807 37.2141   2
   3   9   6 64.4071 49.1296   3
   3   9   7-0.67444 36.7557   3
  -3   9  -7-63.9336 40.8054   2
   3   9   8-54.7948 56.2979   3
  -3   9  -8-4.47800 31.5003   2
  -3   9  -9 157.086 65.6266   2
   3   9   9 20.2762 37.6848   3
   3   9  10-33.3271 52.3120   3
  -3   9 -10 128.442 62.1438   2
   3   9  11 104.826 58.7765   3
  -3   9 -11 12.8466 32.4538   2
  -3   9 -12 61.7840 69.1621   2
   3   9  12 96.9589 64.5538   3
   3   9  13-25.9920 45.0360   3
  -3   9 -13 4.10914 47.6896   2
   3   9  14-75.4755 62.5272   3
   3   9  15-7.24911 39.4476   3
   3  10  -1 30.6096 25.4970   3
   3  10   0-16.7000 31.9591   3
   3  10   1 85.5131 54.7731   3
   3  10   2 73.8455 58.7326   3
   3  10   3 47.1378 52.0922   3
   3  10   4 79.0414 58.4240   3
   3  10   5 101.989 51.5326   3
   3  10   6-13.6661 57.4814   3
   3  10   7 98.9555 54.4980   3
   3  10   8 40.9402 27.2811   3
   3  10   9 19.5289 37.2127   3
   4   0 -33-23.2363 60.5822   2
   4   0 -32 215.235 75.3431   2
   4   0 -31 37.7560 31.3809   2
   4   0 -30 352.727 95.8169   2
   4   0 -29 167.998 61.4229   2
   4   0 -28 40.1634 41.8619   2
   4   0 -27-13.1207 38.2224   2
   4   0 -26 33.3557 33.1795   2
   4   0 -25 1.27655 40.2794   2
   4   0 -24 1609.44 163.648   2
   4   0 -23 75.1950 43.7933   2
   4   0 -22 620.722 101.494   2
   4   0 -21-1.64330 24.6086   2
   4   0 -20 747.654 104.502   2
   4   0 -19-13.0383 21.7282   2
   4   0 -18 711.629 95.0217   2
   4   0 -18 662.840 107.485   3
   4   0 -17 25.0859 28.6146   2
   4   0 -17 55.2768 38.1908   3
   4   0 -16 534.920 87.5061   3
   4   0 -15 18.1069 27.3649   3
   4   0 -14 3683.72 209.674   3
   4   0 -13 0.71045 15.9162   3
   4   0 -12 7391.19 253.570   2
   4   0 -12 6313.93 260.454   3
   4   0 -11-0.87956 19.3685   2
   4   0 -11 53.5105 27.4672   3
   4   0 -10 740.289 81.9344   2
   4   0 -10 691.979 82.2824   3
  -4   0   9-4.83854 15.9521   2
   4   0  -9-22.2667 26.0897   3
   4   0  -9 23.5301 20.4041   2
   4   0  -8 19497.7 390.247   2
   4   0  -8 18387.8 379.846   3
  -4   0   8 19534.3 360.447   2
  -4   0   7 3.62208 12.6310   2
   4   0  -7-1.56380 14.7344   3
   4   0  -7 6.41726 12.4858   2
  -4   0   6 8555.16 229.614   2
  -4   0   5 10.1641 12.8205   2
  -4   0   4 2623.94 131.937   2
  -4   0   3 1.05232 14.6444   2
  -4   0   2 2628.06 120.887   2
  -4   0   1 9.32900 18.3550   2
  -4   0   0 510.985 58.0159   2
  -4   0  -1-19.6156 14.5838   2
  -4   0  -1-1.61652 16.6608   1
  -4   0  -2 11397.0 261.856   1
  -4   0  -2 11951.3 276.147   2
  -4   0  -3 6.64103 13.6715   1
   4   0   4 1144.59 77.4612   3
  -4   0  -4 1117.24 91.1948   1
   4   0   5 7.25047 12.6939   3
  -4   0  -5-1.85091 15.7845   1
  -4   0  -6 6208.67 226.235   1
   4   0   6 6287.77 193.982   3
  -4   0  -6 6068.79 202.910   3
   4   0   7-2.48105 11.6532   3
  -4   0  -7-7.82066 18.4707   1
  -4   0  -7 6.98746 15.7350   3
   4   0   8 1203.19 91.0079   3
  -4   0  -8 1055.29 92.8922   3
   4   0   9 9.59212 14.9773   3
  -4   0  -9 17.3096 32.2798   3
   4   0  10 5228.89 202.170   3
  -4   0 -10 5433.69 231.651   3
   4   0  11 7.03245 17.5644   3
  -4   0 -11 7.11680 22.1422   3
  -4   0 -12 3532.47 199.827   3
  -4   0 -13-26.6047 28.6192   3
  -4   0 -14 482.609 78.0457   3
   4   0  15 6.80571 15.0567   3
  -4   0 -15 9.99894 24.9455   3
   4   0  16 336.485 63.8622   3
  -4   0 -16 265.539 63.4764   3
   4   0  17 5.11916 19.9838   3
  -4   0 -17 15.6099 24.7004   3
   4   0  18 2055.05 167.921   3
  -4   0 -18 1960.03 181.573   3
   4   0  19 9.01342 30.5778   3
  -4   0 -19 54.8146 44.2193   3
   4   0  20 81.7553 42.5174   3
   4   0  21 18.2340 25.9511   3
   4   0  22 69.0734 51.0485   3
   4   0  23 68.0038 43.7302   3
   4   0  24 61.7659 47.3630   3
   4   0  25-6.68200 34.1324   3
   4   0  26 191.859 64.5243   3
   4   0  27 22.8671 26.7298   3
   4   0  28 98.5389 54.2024   3
   4   0  29 94.7016 68.5378   3
   4   0  30 12.4057 38.6584   3
   4   0  31 77.2755 60.7014   3
   4   1 -33 81.0826 83.6687   2
   4   1 -32-51.6646 43.1417   2
   4   1 -31 79.9871 61.8144   2
   4  -1 -31 55.7935 50.6168   2
   4   1 -30-20.8277 49.8040   2
   4  -1 -30-1.83006 36.0006   2
   4  -1 -29 129.400 62.0088   2
   4   1 -29 58.6230 47.3860   2
   4  -1 -28 117.724 53.4004   2
   4   1 -28 169.574 75.6324   2
   4  -1 -27-17.1452 26.0250   2
  -4   1  27 3.64837 29.1427   3
   4   1 -27-10.8675 42.3000   2
   4  -1 -26 366.437 81.3987   2
  -4   1  26 244.170 85.3896   3
   4   1 -26 263.095 81.0669   2
   4  -1 -25 77.9918 41.9625   2
  -4   1  25-13.0926 41.6740   3
   4   1 -25 88.4028 53.3896   2
   4  -1 -24 234.137 57.0354   2
  -4   1  24 174.849 64.8774   3
   4   1 -24 199.539 70.0505   2
   4  -1 -23 585.289 95.9489   2
   4   1 -23 544.322 101.907   2
  -4   1  23 543.128 114.249   3
   4  -1 -22 110.519 44.6851   2
  -4   1  22 63.4895 46.2146   3
   4   1 -22 207.231 73.3735   2
  -4   1  21 1719.64 181.512   3
   4   1 -21 2028.57 188.638   2
   4  -1 -21 1902.33 157.020   2
   4  -1 -20 498.673 82.5170   2
  -4   1  20 490.811 95.8371   3
   4   1 -20 583.227 99.8709   2
   4  -1 -19 269.470 58.4515   2
  -4   1  19 131.429 47.3928   3
   4   1 -19 246.271 63.6937   2
  -4   1  18 3.43699 28.3430   3
   4  -1 -18 38.9511 34.5510   3
   4   1 -18 8.30924 25.5878   2
   4   1 -17 690.003 101.261   3
   4  -1 -17 745.922 102.038   3
  -4   1  17 809.696 109.502   3
   4   1 -17 955.812 115.528   2
   4  -1 -16 67.9155 33.5445   3
  -4   1  16 44.5389 33.9321   3
   4   1 -16 65.4434 43.2489   2
   4   1 -16 109.681 45.8702   3
   4   1 -15 897.523 106.054   2
   4  -1 -15 714.418 96.1750   3
  -4   1  15 646.636 91.5741   3
   4   1 -15 743.040 102.105   3
   4   1 -14 54.4742 20.4280   2
   4   1 -14 12.9324 22.8186   3
   4  -1 -14 58.6992 31.0483   3
  -4   1  14 24.1943 24.4143   3
   4  -1 -14 31.1768 21.6102   2
   4  -1 -13 2514.17 169.874   3
   4  -1 -13 2846.16 153.324   2
  -4   1  13 2334.63 160.457   3
   4   1 -13 2664.61 179.057   3
   4  -1 -12 6378.82 260.772   3
  -4   1  12 5520.63 237.065   3
   4   1 -12 6500.52 271.311   3
  -4   1  11 1650.52 126.292   3
   4   1 -11 1781.53 138.442   3
   4  -1 -11 1563.58 127.625   3
   4  -1 -11 1590.96 117.765   2
   4  -1 -10 6754.59 210.909   2
   4   1 -10 6400.44 258.727   3
  -4   1  10 6557.73 203.337   2
  -4   1  10 5900.55 226.709   3
   4  -1 -10 6095.59 233.297   3
  -4   1   9 5555.30 209.548   3
  -4  -1   9 6374.20 228.840   2
   4  -1  -9 5430.14 205.795   3
   4  -1  -9 6290.73 196.544   2
  -4   1   9 6302.07 194.170   2
   4  -1  -8 5718.68 201.150   3
   4  -1  -8 7120.08 200.841   2
  -4  -1   8 7164.39 235.054   2
  -4   1   8 6656.12 191.599   2
   4  -1  -7 30.5445 19.2062   3
   4  -1  -7 22.3084 12.6929   2
  -4  -1   7 20.4377 13.8052   2
  -4   1   7-10.4012 12.4322   2
   4  -1  -6 1471.29 87.3060   2
  -4  -1   6 1636.48 106.828   2
   4  -1  -6 1410.91 91.6909   3
   4  -1  -5 3053.49 127.607   3
  -4   1   5 3027.92 136.238   2
   4  -1  -5 2989.80 140.981   2
  -4  -1   5 3262.55 152.294   2
  -4   1   4 99.9852 28.5026   2
   4  -1  -4 134.375 32.6250   2
   4  -1  -4 138.234 26.4308   3
  -4  -1   4 173.063 35.7084   2
  -4   1   3 1452.35 86.0624   2
   4  -1  -3 1483.04 79.8221   3
  -4  -1   3 1131.81 91.1993   2
   4  -1  -3 1444.12 93.7648   2
  -4  -1   2 42.7256 13.0685   2
  -4   1   2 42.9623 20.5291   2
  -4  -1   1 517.531 57.8148   2
  -4   1   1 492.946 55.8831   2
  -4   1   0 62.4398 25.5956   2
  -4   1   0 44.6696 21.2514   1
   4   1   0 38.7812 14.2989   1
  -4  -1   0 21.6444 14.2786   2
  -4  -1  -1 1875.74 108.117   2
  -4   1  -1 1924.55 120.298   1
   4   1   1 1879.70 92.7145   1
  -4  -1  -2 653.449 55.1333   1
  -4  -1  -2 867.795 75.1275   2
   4   1   2 741.919 62.1346   1
  -4   1  -2 676.822 75.2362   1
   4   1   3 1570.85 89.4954   1
   4  -1   3 1689.02 71.8883   3
  -4   1  -3 1633.67 117.337   1
  -4  -1  -3 1486.80 83.9959   1
  -4  -1  -3 1721.76 108.523   2
  -4  -1  -4 4794.93 162.324   1
   4  -1   4 4539.62 123.483   3
  -4   1  -4 4479.33 195.951   1
  -4  -1  -4 4770.66 183.622   2
  -4  -1  -5 185.045 42.1510   2
  -4   1  -5 86.7057 32.0859   1
   4  -1   5 75.3212 15.3742   3
  -4  -1  -5 69.2705 20.5720   1
  -4   1  -5 64.9812 16.6441   3
  -4  -1  -6 6349.44 207.782   1
   4  -1   6 6133.39 159.230   3
  -4   1  -6 6273.70 245.381   1
  -4   1  -6 6131.94 178.488   3
  -4   1  -7 1471.40 94.1672   3
   4  -1   7 1378.51 79.5463   3
  -4  -1  -7 1503.72 107.838   1
  -4   1  -7 1449.52 121.941   1
   4  -1   8 220.382 33.1153   3
  -4   1  -8 174.873 43.6279   1
  -4  -1  -8 237.867 50.9108   3
  -4   1  -8 168.048 35.4499   3
  -4  -1  -9 2283.64 154.935   3
  -4   1  -9 2085.61 125.453   3
   4  -1   9 2176.32 110.980   3
   4  -1  10 1239.70 88.3649   3
  -4   1 -10 1299.65 107.108   3
  -4  -1 -10 1368.64 125.254   3
   4  -1  11 6110.98 204.524   3
  -4   1 -11 6186.16 237.833   3
  -4  -1 -11 6197.41 271.966   3
  -4   1 -12 476.548 69.4807   3
  -4  -1 -12 352.572 69.2277   3
   4  -1  12 446.362 63.3664   3
  -4   1 -13 28.6156 21.7549   3
   4   1  13-22.4751 20.7715   3
  -4  -1 -13 12.4264 21.5466   3
  -4   1 -14 826.661 98.3255   3
   4   1  14 991.012 105.375   3
  -4  -1 -14 951.192 119.880   3
  -4   1 -15 212.604 48.0851   3
   4   1  15 277.539 61.7609   3
  -4  -1 -15 226.330 62.4169   3
  -4   1 -16 254.378 62.9342   3
  -4  -1 -16 321.971 69.8380   3
   4   1  16 370.482 69.3572   3
   4  -1  16 228.939 54.6928   3
   4  -1  17 52.8653 36.5755   3
  -4   1 -17 62.1819 35.7928   3
  -4  -1 -17 7.35110 28.3954   3
   4   1  17-2.97848 36.4199   3
   4  -1  18 199.695 49.1959   3
   4   1  18 230.132 55.6378   3
  -4   1 -18 361.135 76.1425   3
   4  -1  19 583.091 89.8486   3
  -4   1 -19 748.854 112.597   3
   4   1  19 751.966 105.329   3
   4  -1  20 816.720 113.777   3
   4   1  20 896.136 119.917   3
   4  -1  21 425.916 87.7892   3
   4   1  21 423.943 88.0478   3
   4   1  22 489.453 102.052   3
   4  -1  22 358.571 79.9442   3
   4   1  23 85.2383 58.9855   3
   4  -1  23 107.739 57.3067   3
   4   1  24 164.802 73.9177   3
   4  -1  24 111.191 58.9217   3
   4  -1  25 187.412 70.3808   3
   4   1  25 138.110 56.6023   3
   4  -1  26 103.671 58.0898   3
   4   1  26 97.6857 53.8386   3
   4   1  27 59.6129 35.7745   3
   4  -1  27 96.8025 44.2930   3
   4   1  28 32.7015 39.3818   3
   4  -1  28-25.7829 39.1163   3
   4   1  29 55.3554 32.2745   3
   4  -1  29 37.0583 35.1684   3
   4  -1  30 43.7343 54.1620   3
   4   1  30 60.7635 59.9400   3
   4  -1  31 23.1683 41.0337   3
   4   2 -31-104.044 54.9827   2
  -4   2  30 43.4218 70.4453   3
   4   2 -30 158.522 80.6069   2
   4   2 -29 531.754 136.442   2
  -4   2  29 340.380 116.189   3
  -4   2  28-26.7942 50.6253   3
   4   2 -28 25.4334 44.2093   2
   4  -2 -28-35.2340 34.6569   2
  -4   2  27 830.157 148.890   3
   4  -2 -27 816.560 119.963   2
   4   2 -27 1004.05 165.239   2
   4   2 -26-41.9474 40.1923   2
   4  -2 -26 11.7409 36.0495   2
  -4   2  25 451.140 105.267   3
   4   2 -25 650.198 127.693   2
   4  -2 -25 567.797 91.5809   2
  -4   2  24 103.849 52.2455   3
   4  -2 -24 160.479 45.1633   2
   4   2 -24 65.3279 42.5820   2
   4   2 -23 104.793 48.2185   2
  -4   2  23 87.1966 60.5074   3
   4  -2 -23 155.181 50.0555   2
  -4   2  22-8.17795 41.3188   3
   4   2 -22-45.3785 54.6136   2
   4  -2 -22 34.7133 27.4687   2
  -4   2  21-1.91802 29.2466   3
   4   2 -21-3.00539 31.2470   2
  -4   2  20-16.0419 30.2242   3
   4   2 -20-18.2681 37.1148   2
   4   2 -19 387.047 87.3665   2
  -4   2  19 219.704 62.3361   3
  -4   2  18 865.809 120.054   3
   4   2 -18 1127.84 137.622   2
   4   2 -17 321.403 72.0728   2
   4   2 -17 135.268 52.2940   3
   4  -2 -17 212.104 58.5283   3
   4  -2 -17 66.3851 34.5207   2
  -4   2  17 186.157 55.1970   3
   4  -2 -16 662.261 83.5707   2
   4   2 -16 993.340 122.614   2
   4   2 -16 950.694 121.655   3
  -4   2  16 678.465 98.8313   3
   4  -2 -16 828.983 105.953   3
   4   2 -15 4.51216 20.2556   3
   4  -2 -15 19.3620 22.8786   3
  -4   2  15 23.3401 31.7220   3
   4   2 -15 33.2192 32.0193   2
   4  -2 -15 11.3259 14.0247   2
   4   2 -14 235.078 58.5807   2
  -4   2  14 256.984 57.7166   3
   4  -2 -14 294.130 64.0955   3
   4   2 -14 309.004 68.6237   3
   4  -2 -14 229.146 46.0914   2
  -4   2  13 3628.49 201.227   3
   4  -2 -13 3695.18 163.667   2
   4   2 -13 4253.36 240.267   3
   4  -2 -13 3928.02 203.011   3
   4   2 -12 235.710 61.7942   3
   4  -2 -12 247.090 51.9226   3
  -4   2  12 207.486 51.7673   3
   4  -2 -12 154.810 28.9418   2
   4  -2 -11 4249.94 195.563   3
  -4   2  11 3973.55 193.189   3
   4  -2 -11 4274.00 151.652   2
   4  -2 -10 2631.87 116.483   2
   4  -2 -10 2572.67 145.141   3
  -4   2  10 2326.85 142.730   3
  -4   2  10 2338.26 109.725   2
   4  -2  -9 6627.66 184.227   2
   4  -2  -9 6417.48 216.669   3
  -4   2   9 6553.64 176.399   2
  -4   2   9 6050.94 216.523   3
   4  -2  -8 320.871 46.0469   2
   4  -2  -8 420.686 54.7580   3
  -4   2   8 341.887 39.0099   2
  -4   2   8 388.293 54.4445   3
   4  -2  -7 1681.28 99.0198   3
  -4  -2   7 1809.43 124.760   2
  -4   2   7 726.425 66.8450   2
  -4   2   7 1651.62 102.022   3
   4  -2  -7 1649.20 99.0051   2
  -4   2   6 9.10296 16.9788   2
   4  -2  -6 41.5790 17.4227   2
  -4   2   6 55.9299 20.9454   3
  -4  -2   6 70.3207 25.4359   2
   4  -2  -6 68.7688 21.9470   3
  -4  -2   5 1024.89 89.8243   2
  -4   2   5 1123.40 72.2107   2
  -4   2   5 1059.30 71.1552   3
   4  -2  -5 1042.88 67.8571   3
  -4  -2   4 38.4187 17.1758   2
  -4   2   4 31.8457 17.2811   2
   4  -2  -4 31.7981 14.3403   3
  -4   2   4 49.4744 20.1136   3
  -4  -2   3 976.299 85.9559   2
   4  -2  -3 877.108 52.6260   3
  -4   2   3 957.582 74.8912   2
   4  -2  -2 248.044 24.8021   3
  -4  -2   2 340.363 53.7532   2
  -4   2   2 259.138 40.6175   2
   4  -2  -1 754.516 36.6922   3
  -4  -2   1 676.806 72.4310   2
  -4  -2   0 878.156 79.8811   2
  -4   2   0 772.259 81.7143   1
  -4   2  -1 27.5654 20.3448   1
  -4  -2  -1-1.43219 17.5245   2
   4   2   1 13.7135 14.3157   2
   4   2   1 2.56793 8.96586   1
   4   2   2 784.911 76.0374   2
  -4  -2  -2 708.521 69.3741   2
   4   2   2 617.198 45.1631   1
  -4   2  -2 732.505 81.3318   1
  -4  -2  -3 5859.73 196.298   2
  -4   2  -3 6068.46 242.571   1
   4   2   3 6373.24 215.289   2
  -4  -2  -4 3353.68 150.046   2
  -4   2  -4 3274.54 181.209   1
  -4  -2  -4 2995.17 100.153   1
   4  -2   4 2913.65 70.6932   3
   4  -2   5 4154.77 96.9072   3
  -4  -2  -5 4176.98 176.389   2
  -4   2  -5 3999.80 202.314   1
  -4   2  -5 3348.17 98.4590   3
  -4  -2  -5 3869.68 128.362   1
   4  -2   6 1020.82 54.8116   3
  -4  -2  -6 921.424 68.0811   1
  -4   2  -6 887.758 58.6320   3
  -4   2  -6 936.348 101.982   1
  -4  -2  -6 998.377 88.4259   2
   4  -2   7 3256.69 107.574   3
  -4   2  -7 3076.03 118.960   3
  -4  -2  -7 3250.24 139.759   1
  -4   2  -7 3248.23 193.109   1
  -4  -2  -7 3218.05 159.670   2
  -4  -2  -8 172.514 39.1330   2
   4  -2   8 224.027 31.7820   3
  -4   2  -8 197.037 42.8902   1
  -4   2  -8 194.488 36.1044   3
  -4   2  -9 1848.50 153.756   1
  -4   2  -9 1803.04 108.327   3
  -4  -2  -9 2132.00 159.285   3
  -4  -2  -9 1855.26 125.685   2
   4  -2   9 2030.30 102.686   3
  -4   2 -10 631.192 68.7042   3
  -4  -2 -10 723.384 97.4073   3
   4  -2  10 629.784 62.0019   3
   4  -2  11 465.159 58.3056   3
  -4   2 -11 440.283 60.5022   3
  -4  -2 -11 597.401 91.8735   3
   4  -2  12 31.8089 14.9784   3
  -4   2 -12 7.44323 15.9965   3
  -4  -2 -12 11.8938 23.0356   3
   4  -2  13 1691.63 121.842   3
  -4   2 -13 1692.62 128.455   3
  -4  -2 -13 1941.53 171.613   3
  -4  -2 -14 916.263 123.792   3
   4   2  14 902.097 109.410   3
  -4   2 -14 765.722 90.4192   3
  -4   2 -15 637.272 85.4318   3
   4   2  15 797.368 104.897   3
  -4  -2 -15 821.758 115.258   3
  -4   2 -16 108.123 40.7417   3
  -4  -2 -16 150.040 52.3822   3
   4   2  16 83.3945 36.6419   3
   4  -2  17 378.042 67.9699   3
   4   2  17 384.622 75.8819   3
  -4   2 -17 290.177 62.7895   3
   4   2  18 280.017 69.8593   3
   4  -2  18 241.150 59.3975   3
  -4   2 -18 155.467 44.7703   3
   4  -2  19-2.21266 29.6546   3
   4   2  19-51.3825 31.5311   3
  -4   2 -19 5.57433 35.7095   3
   4  -2  20 161.704 61.9899   3
  -4   2 -20 66.4029 35.4258   3
   4   2  20 89.6720 46.4087   3
   4   2  21 919.407 130.804   3
   4  -2  21 780.589 114.373   3
   4  -2  22 306.753 77.2879   3
   4   2  22 375.890 92.7149   3
   4  -2  23 460.810 92.6360   3
   4   2  23 610.680 115.105   3
   4   2  24 131.501 68.3845   3
   4  -2  24 99.9773 60.3089   3
   4  -2  25 48.3627 45.0740   3
   4   2  25 212.964 72.9506   3
   4  -2  26 21.6686 32.6630   3
   4   2  26 117.281 57.5758   3
   4   2  27 62.0215 49.5328   3
   4  -2  27-57.1873 52.6583   3
   4  -2  28-36.0413 51.7233   3
   4   2  28-32.1570 36.6273   3
   4  -2  29-11.3778 42.4689   3
   4   2  29-46.7857 33.0566   3
   4  -2  30-44.4931 49.0847   3
   4  -2  31-17.1624 64.2960   3
   4   3 -30 77.9787 63.0795   2
   4   3 -29 6.80294 46.9397   2
  -4   3  29 52.0253 60.5628   3
   4   3 -28 150.226 70.8065   2
  -4   3  28 18.8897 61.5694   3
   4   3 -27-35.3036 47.5695   2
  -4   3  27-4.74607 42.3610   3
   4   3 -26 348.232 121.838   2
  -4   3  26 163.807 70.9250   3
   4   3 -25 136.131 74.8977   2
  -4   3  25 36.3368 32.4010   3
  -4   3  24 65.6240 58.9888   3
   4   3 -24 122.569 67.2012   2
   4   3 -23 326.531 101.039   2
  -4   3  23 114.352 62.8204   3
   4   3 -22 52.7139 44.8265   2
  -4   3  22 85.8480 50.3105   3
  -4   3  21 145.817 53.0963   3
   4   3 -21 161.981 63.5813   2
   4  -3 -21 121.390 38.8125   2
   4  -3 -20 445.490 70.1119   2
  -4   3  20 545.543 102.548   3
   4   3 -20 689.572 120.974   2
   4   3 -19 10.9719 35.5586   2
   4  -3 -19 6.22757 18.7973   2
  -4   3  19-18.7419 36.8100   3
   4  -3 -18 1307.07 99.6454   2
   4   3 -18 1730.46 180.779   2
  -4   3  18 1285.77 149.408   3
   4  -3 -17 466.215 55.8222   2
   4   3 -17 470.506 92.8441   2
  -4   3  17 443.156 88.5384   3
   4  -3 -17 519.409 94.6552   3
   4  -3 -16 443.985 48.6873   2
  -4   3  16 451.872 84.5212   3
   4   3 -16 501.060 90.4958   2
   4  -3 -16 527.074 89.4908   3
   4   3 -16 574.909 99.8058   3
   4  -3 -15 1101.77 78.5913   2
  -4   3  15 1043.52 125.497   3
   4  -3 -15 1133.57 124.432   3
   4   3 -15 1274.30 143.371   2
   4   3 -15 1136.82 135.670   3
   4  -3 -14 20.8591 11.3231   2
   4  -3 -14 21.4582 20.3098   3
   4   3 -14 15.9565 31.8155   3
   4   3 -14 59.0448 35.6580   2
  -4   3  14 47.0218 33.1447   3
   4   3 -13-14.8696 35.3742   2
   4  -3 -13 14.8094 17.5662   3
   4  -3 -13 31.7056 18.5474   2
  -4   3  13 19.5416 25.1146   3
   4   3 -13 38.7451 34.2513   3
   4  -3 -12 31.1947 23.8281   3
  -4   3  12 13.7416 20.1413   3
   4  -3 -12 37.5584 17.9318   2
  -4   3  11 303.169 56.0943   3
   4  -3 -11 340.620 61.2819   3
   4  -3 -11 321.395 42.2808   2
  -4   3  10 288.417 53.5816   3
   4  -3 -10 312.871 55.3562   3
  -4   3   9 1695.29 119.359   3
   4  -3  -9 1660.27 116.556   3
  -4   3   9 1460.03 70.7280   2
   4  -3  -8 3725.85 165.037   3
  -4   3   8 3183.59 109.064   2
  -4   3   8 3701.74 169.118   3
  -4   3   7 363.426 52.6538   3
   4  -3  -7 343.215 49.2873   3
  -4   3   7 258.248 37.0713   2
  -4   3   6 68.8521 27.4771   3
  -4   3   6 11.4282 13.0848   2
   4  -3  -6 31.7621 18.2495   3
  -4   3   5 2989.93 116.079   2
  -4   3   5 2672.12 117.452   3
  -4  -3   5 2483.42 149.360   2
   4  -3  -5 2508.04 113.579   3
   4  -3  -5 2798.86 172.337   1
   4   3  -4 4596.68 209.502   2
   4  -3  -4 4104.32 134.226   3
   4  -3  -4 4537.25 215.621   1
  -4  -3   4 4421.47 195.899   2
  -4   3   4 4358.98 137.553   3
  -4   3   4 4152.60 145.020   2
   4  -3  -3 109.590 37.7786   1
  -4  -3   3 132.668 39.9448   2
  -4   3   3 153.564 24.7584   3
   4  -3  -3 125.169 23.9878   3
   4   3  -3 139.478 44.0665   2
  -4   3   2 7579.50 140.272   3
   4  -3  -2 7388.25 145.603   3
  -4  -3   2 8106.48 250.420   2
   4   3  -2 8173.39 259.565   2
  -4   3   1 474.026 29.4658   3
   4  -3  -1 582.137 80.6040   1
   4   3  -1 574.993 71.7042   2
  -4  -3   1 567.407 69.4170   2
  -4  -3   0 5935.84 210.885   2
   4  -3   0 6049.46 255.976   1
   4   3   0 5513.16 200.701   2
  -4   3   0 5710.88 238.471   1
  -4   3  -1 2.24565 21.8042   1
   4   3   1 39.0527 27.7205   2
  -4  -3  -1 32.3389 24.9932   2
   4  -3   1-17.0361 21.6994   1
   4   3   2 33.2090 21.8905   2
  -4   3  -2-5.71584 24.7778   1
  -4  -3  -2 12.5864 25.2582   2
   4  -3   2 9.52947 21.9922   1
   4   3   3 1253.71 101.448   2
  -4  -3  -3 1380.61 104.983   2
  -4   3  -3 1278.88 118.769   1
  -4  -3  -4 35.4736 21.7367   2
   4   3   4-13.5938 23.5466   2
  -4   3  -4-7.30566 24.0389   1
  -4  -3  -5 653.978 72.7496   2
  -4   3  -5 624.169 85.6028   1
  -4  -3  -6 3478.67 159.945   2
  -4   3  -6 2945.20 93.5382   3
  -4   3  -6 3767.41 217.149   1
  -4   3  -7 38.6655 26.7973   1
  -4  -3  -7 16.6090 11.2363   1
  -4   3  -7 0.94473 9.19223   3
  -4  -3  -7 53.0023 25.1654   2
  -4  -3  -8 365.493 53.9802   2
  -4   3  -8 300.477 35.7669   3
  -4   3  -8 422.270 78.6533   1
  -4  -3  -8 344.507 42.1651   1
  -4  -3  -9 133.305 38.5654   2
  -4   3  -9 80.7659 22.6284   3
  -4   3  -9 54.0290 31.1506   1
  -4  -3 -10 179.680 45.4127   2
  -4   3 -10 120.793 28.7752   3
  -4   3 -10 125.590 46.2499   1
  -4   3 -11 975.036 82.8120   3
  -4   3 -11 1112.94 133.175   1
  -4  -3 -11 950.945 97.8001   2
  -4  -3 -12 806.896 114.023   3
  -4   3 -12 608.860 70.7167   3
  -4  -3 -12 679.449 83.3700   2
  -4  -3 -13 14.1560 22.4482   3
  -4  -3 -13 26.5107 27.4564   2
  -4   3 -13 18.5432 17.5117   3
   4   3  13 25.9200 28.4561   3
  -4  -3 -14 1256.01 114.537   2
  -4   3 -14 1045.59 99.5291   3
  -4  -3 -14 1347.49 154.232   3
   4   3  14 1326.98 143.631   3
  -4   3 -15 8.29701 22.3379   3
   4   3  15 22.1297 37.5605   3
  -4   3 -16 139.251 39.0796   3
   4   3  16 112.559 50.2966   3
   4  -3  17-53.7079 37.0232   3
  -4   3 -17 2.05506 22.6941   3
   4   3  17 16.5272 23.9377   3
   4  -3  18 141.054 44.8955   3
   4   3  18 134.175 54.4389   3
  -4   3 -18 137.713 48.2276   3
   4  -3  19 255.173 63.6906   3
  -4   3 -19 207.895 53.4892   3
   4   3  19 293.440 74.9079   3
   4   3  20 105.620 53.2330   3
   4  -3  20 79.8640 38.6638   3
  -4   3 -20 189.233 53.2313   3
   4   3  21 24.3257 48.4603   3
   4   3  22 425.347 96.1708   3
   4   3  23 26.5499 40.2358   3
   4   3  24 121.690 51.0712   3
   4   3  25 104.969 67.0498   3
   4   3  26 17.7933 47.5132   3
   4   3  27 81.3160 74.4736   3
   4   3  28 200.824 88.8759   3
   4   4 -28-23.9890 52.2007   2
  -4   4  28 49.2521 54.0506   3
   4   4 -27 35.3829 63.4252   2
  -4   4  27-64.8188 67.2737   3
   4   4 -26-58.0864 46.1809   2
  -4   4  26-66.4039 49.9753   3
  -4   4  25-78.9509 45.6053   3
   4   4 -25-9.85358 35.3223   2
   4   4 -24 161.236 83.7882   2
  -4   4  24 11.0963 29.6519   3
   4   4 -23 247.593 88.5299   2
  -4   4  23 242.417 77.2403   3
   4   4 -22 397.367 106.331   2
  -4   4  22 387.818 97.4586   3
   4   4 -21 223.255 73.7399   2
  -4   4  21 285.663 79.2977   3
   4  -4 -21 207.302 37.9772   2
   4  -4 -20 162.779 30.7372   2
  -4   4  20 242.061 85.1027   3
   4  -4 -19 197.952 31.6504   2
   4   4 -19 367.266 93.1751   2
  -4   4  19 351.783 82.5150   3
   4   4 -18 14.5418 40.7806   2
   4  -4 -18 10.4031 9.00891   2
  -4   4  18-5.57792 28.9463   3
  -4   4  17 283.572 72.4176   3
   4   4 -17 326.894 79.3803   2
  -4   4  16-9.56730 32.3120   3
   4  -4 -16 27.7166 39.5844   3
   4   4 -16-66.4756 46.9047   2
   4  -4 -15 1535.28 153.916   3
   4   4 -15 1638.74 172.635   2
  -4   4  15 1414.65 147.867   3
   4   4 -14 350.246 75.3756   2
  -4   4  14 370.720 77.1642   3
   4  -4 -14 339.225 70.5850   3
   4   4 -14 449.190 92.6085   3
  -4   4  13 495.324 79.9965   3
   4  -4 -13 473.754 82.3771   3
   4   4 -13 552.508 94.6353   2
   4   4 -12 445.267 80.5797   2
  -4   4  12 333.755 65.6675   3
   4  -4 -12 346.511 68.3331   3
   4  -4 -11 339.916 62.3510   3
  -4   4  11 279.825 58.8391   3
   4   4 -11 294.560 71.0643   2
   4   4 -10 172.119 53.0211   2
  -4   4  10 279.502 58.0124   3
   4  -4 -10 225.033 49.7824   3
   4   4  -9 324.736 66.5860   2
  -4   4   9 110.240 15.5205   2
  -4   4   9 221.090 49.0293   3
   4  -4  -9 221.711 48.9889   3
   4   4  -8 13.1173 21.4341   2
   4  -4  -8 30.0718 21.9681   3
  -4   4   8 47.6889 26.3938   3
  -4   4   8 21.6749 8.17006   2
   4   4  -7 2491.93 172.476   2
   4  -4  -7 2336.14 134.391   3
  -4   4   7 1913.13 88.3646   2
  -4   4   7 2453.06 140.917   3
  -4   4   6 1493.65 74.8444   2
  -4   4   6 1747.82 111.936   3
   4  -4  -6 1510.44 104.727   3
   4   4  -6 1424.81 129.769   2
   4  -4  -5 1275.19 88.3502   3
   4   4  -5 1512.54 134.634   2
  -4   4   5 1188.16 75.4441   2
  -4   4   5 1519.53 97.1486   3
  -4   4   4 3522.43 137.057   3
   4   4  -4 2313.65 165.121   2
   4  -4  -4 3304.84 133.508   3
  -4   4   3 91.8116 21.7771   3
  -4  -4   3 112.163 44.9288   2
   4   4  -3 115.308 38.1935   2
  -4  -4   2 91.5727 37.0750   2
  -4   4   2 59.7184 15.9275   3
   4   4  -2 65.7385 29.3331   2
   4   4  -1 3363.69 177.203   2
  -4   4   1 2602.42 84.2704   3
  -4  -4   1 3409.88 174.124   2
   4   4   0 6193.26 234.977   2
  -4  -4   0 6416.95 232.475   2
  -4   4   0 6283.46 269.002   1
  -4   4  -1 1459.18 134.998   1
   4   4   1 1397.09 109.215   2
  -4  -4  -1 1453.96 109.718   2
   4   4   2 3231.94 164.020   2
  -4  -4  -2 3259.21 159.485   2
  -4   4  -2 3269.05 200.521   1
   4   4   3 471.623 70.5465   2
  -4   4  -3 339.999 68.5694   1
  -4  -4  -3 430.596 59.0538   2
   4   4   4-0.72544 19.1597   2
  -4   4  -4-22.6111 36.5321   1
   4   4   4-16.2116 27.0396   3
  -4  -4  -4 7.10610 13.8496   2
   4   4   5 18.0550 17.9249   2
  -4   4  -5 19.6769 35.1852   1
   4   4   5 12.5662 23.0315   3
  -4  -4  -5 11.6739 23.1364   2
  -4   4  -6-24.8896 18.5010   1
  -4   4  -6 5.94698 6.16139   3
  -4  -4  -6 26.5082 22.9903   2
   4   4   6 20.6910 22.1927   3
  -4   4  -7 140.909 22.0490   3
  -4   4  -7 224.597 59.4117   1
  -4  -4  -7 208.682 43.4095   2
   4   4   7 229.809 60.0823   3
  -4   4  -8 144.174 46.0943   1
  -4  -4  -8 121.339 37.1124   2
  -4   4  -8 117.361 22.4514   3
   4   4   8 147.948 49.5904   3
  -4  -4  -9 22.9960 11.4512   1
  -4   4  -9 56.4672 44.5946   1
  -4   4  -9 43.9236 19.4368   3
  -4  -4  -9 17.2054 19.3218   2
   4   4   9 88.5714 49.5809   3
   4   4  10 1757.61 161.248   3
  -4   4 -10 1602.16 163.421   1
  -4  -4 -10 1399.52 118.797   2
  -4   4 -10 1446.03 88.5936   3
  -4  -4 -11 99.4930 38.4312   2
  -4   4 -11 70.6782 26.3597   3
   4   4  11 87.6585 43.2113   3
  -4   4 -11 101.745 48.2499   1
  -4  -4 -12 141.858 38.2926   2
  -4   4 -12 106.354 32.2636   3
  -4   4 -12 275.554 76.9059   1
   4   4  12 112.786 36.6600   3
  -4  -4 -13 118.947 41.2240   2
  -4   4 -13 75.8643 27.4327   3
   4   4  13 114.298 38.2251   3
  -4  -4 -14 512.099 73.4893   2
   4   4  14 551.441 98.0338   3
  -4   4 -14 423.883 63.4083   3
  -4   4 -15 619.682 79.4025   3
   4   4  15 768.332 118.130   3
  -4  -4 -15 632.536 87.5488   2
  -4  -4 -16 33.6398 32.3677   2
  -4   4 -16 56.8664 30.0138   3
   4   4  16 117.677 43.0724   3
  -4  -4 -17 71.5857 33.8236   2
   4   4  17 63.9601 32.8580   3
  -4   4 -17 89.8446 40.2904   3
   4   4  18 300.718 83.5701   3
  -4  -4 -18 266.571 64.1439   2
  -4   4 -18 288.319 63.1899   3
  -4  -4 -19 3.93906 25.4508   2
   4   4  19-35.8449 45.7087   3
  -4   4 -19 3.02650 21.6942   3
  -4   4 -20 93.6284 42.2291   3
   4   4  20 82.6650 49.1733   3
  -4  -4 -20 98.8837 51.2173   2
  -4  -4 -21 17.1934 29.6850   2
   4   4  21 79.1463 54.1367   3
   4   4  22-33.7547 40.3220   3
   4   4  23-55.7025 48.5876   3
   4   4  24 46.2592 48.0270   3
   4   4  25-29.6371 38.9978   3
   4   4  26-5.31532 29.8140   3
   4   4  27 25.3170 56.1118   3
  -4   5  27 46.7426 54.6870   3
   4   5 -26 30.9335 45.1757   2
  -4   5  26-63.4366 43.5828   3
  -4   5  25-21.5636 40.1302   3
   4   5 -25 9.21558 57.6224   2
   4   5 -24 146.943 79.5976   2
  -4   5  24 107.755 68.1587   3
   4   5 -23 522.596 131.323   2
  -4   5  23 565.881 125.742   3
  -4   5  22 59.9735 52.9682   3
   4   5 -22-48.0035 44.7960   2
   4   5 -21 367.471 100.090   2
  -4   5  21 255.121 84.1895   3
  -4   5  20-60.6868 47.9847   3
   4   5 -20 40.8025 51.9717   2
   4   5 -19-38.6288 57.7044   2
  -4   5  19 19.4726 37.1088   3
   4   5 -18 104.334 76.2715   2
  -4   5  18 49.6745 25.3158   3
   4   5 -17 180.954 63.2758   2
  -4   5  17 117.539 53.7209   3
   4   5 -16-12.6250 48.3993   2
  -4   5  16-24.2762 39.3148   3
  -4   5  15 147.734 58.2921   3
   4  -5 -15 136.944 52.1478   3
   4   5 -15 114.473 47.2295   2
   4   5 -14-16.0647 32.9321   2
  -4   5  14 46.0246 42.2271   3
   4  -5 -14 68.3797 38.6043   3
   4  -5 -13 871.665 113.547   3
   4   5 -13 1056.26 139.428   2
  -4   5  13 1037.06 128.482   3
   4   5 -12 109.357 55.1454   2
  -4   5  12 93.7295 45.2684   3
   4  -5 -12 115.236 47.8874   3
   4   5 -11 198.081 58.8653   2
  -4   5  11 161.964 50.6773   3
   4  -5 -11 163.757 45.8983   3
   4   5 -10 69.6891 37.7852   2
  -4   5  10 60.5564 34.8201   3
   4  -5 -10 77.5765 37.9640   1
   4  -5 -10 84.6485 37.0623   3
   4  -5  -9 1183.21 113.441   3
  -4   5   9 1417.46 127.193   3
   4   5  -9 1202.21 137.587   2
   4  -5  -9 1192.80 138.346   1
   4  -5  -8 14.7391 33.1273   1
   4  -5  -8 68.6651 33.3014   3
  -4   5   8 57.3002 34.9539   3
   4   5  -8 16.6346 31.0639   2
  -4   5   7 254.347 29.4307   2
  -4   5   7 361.138 57.2216   3
   4  -5  -7 324.438 55.1167   3
   4   5  -7 263.472 59.3366   2
  -4   5   6 107.828 21.4459   2
  -4   5   6 43.2233 15.2406   3
   4   5  -6 36.8926 26.9186   2
  -4   5   5 252.378 34.5112   2
  -4   5   5 159.643 29.4354   3
   4   5  -5 385.716 75.5691   2
  -4   5   4 8.10652 16.8621   3
   4   5  -4 142.497 49.1847   2
  -4   5   3 1246.53 80.3832   3
   4   5  -3 1323.22 129.226   2
  -4   5   2 190.011 31.8990   3
   4   5  -2 190.045 54.8008   2
   4   5  -1 73.0816 15.9545   1
  -4   5   1 248.086 33.8072   3
   4   5  -1 70.6261 31.3040   2
   4   5   0 19.7800 23.4960   2
  -4   5   0 85.5623 19.6688   3
   4   5   1 482.442 68.3086   2
  -4   5  -1 439.193 77.6871   1
  -4   5  -1 238.741 24.4866   3
   4  -5   1 531.280 90.8660   1
  -4  -5  -1 471.705 66.3683   2
  -4   5  -2 78.7466 37.7127   1
   4   5   2 120.584 45.4170   2
  -4  -5  -2 114.618 43.7675   2
   4   5   3 3038.60 170.301   2
  -4   5  -3 2827.19 199.641   1
  -4  -5  -3 2896.49 158.810   2
   4   5   3 2589.48 192.252   3
  -4   5  -4 12.7505 22.3568   1
  -4  -5  -4 172.798 46.3337   2
  -4   5  -4 46.2246 9.94317   3
   4   5   4 151.557 45.8077   2
   4   5   4 175.931 58.3383   3
  -4  -5  -5 57.1689 24.5854   2
  -4   5  -5 4.85922 4.41939   3
  -4   5  -5 11.6743 6.01619   3
   4   5   5 9.21308 26.6419   3
   4   5   5-0.39620 20.0415   2
  -4   5  -5 0.67494 32.8910   1
  -4  -5  -6 41.3015 26.2809   2
  -4   5  -6 18.7896 9.35980   3
   4   5   6 4.18708 18.1689   2
  -4   5  -6 18.8504 21.1275   1
   4   5   6-6.83890 40.7125   3
  -4  -5  -7 31.7358 23.6598   2
  -4   5  -7 8.29017 9.65647   3
  -4   5  -7-28.0874 36.7376   1
   4   5   7-1.48596 29.3816   3
  -4   5  -8 84.0155 19.8353   3
  -4   5  -8 126.545 38.8414   1
  -4  -5  -8 136.489 34.6954   2
   4   5   8 104.520 37.4857   3
  -4   5  -9 11.4724 26.6969   1
  -4   5  -9 2.40133 10.6206   3
   4   5   9 28.9088 27.9819   3
  -4  -5  -9 25.5340 22.2388   2
  -4   5 -10 19.2059 18.1437   3
  -4   5 -10 115.618 50.5156   1
   4   5  10 45.4025 47.4379   3
  -4  -5 -10 36.8867 25.8855   2
  -4   5 -11 280.329 42.4874   3
  -4  -5 -11 423.410 68.4140   2
   4   5  11 235.559 67.7590   3
  -4  -5 -12 80.8001 33.6356   2
  -4   5 -12 70.0611 23.6469   3
   4   5  12 46.6240 30.1440   3
  -4  -5 -12 21.0655 12.2810   1
  -4   5 -13 318.978 51.8321   3
  -4  -5 -13 279.908 54.8342   2
   4   5  13 365.433 84.8944   3
  -4   5 -14 10.9008 15.6826   3
   4   5  14 30.3925 25.1798   3
  -4  -5 -14-11.3528 15.7650   2
  -4   5 -15 35.0779 25.0736   3
  -4  -5 -15 12.6273 24.3179   2
   4   5  15-5.44648 29.0028   3
  -4   5 -16 17.5735 27.3337   3
  -4  -5 -16-5.29811 12.9418   2
   4   5  16 6.37074 38.9439   3
   4   5  17 361.562 93.6694   3
  -4  -5 -17 244.946 53.3690   2
  -4   5 -17 332.550 66.5068   3
  -4   5 -18 62.1552 39.6543   3
   4   5  18 65.0618 56.9438   3
   4   5  19 556.990 118.864   3
  -4   5 -19 335.682 74.8015   3
   4   5  20 68.8479 31.7238   3
   4   5  21-25.6241 32.6738   3
   4   5  22-33.7346 45.3902   3
   4   5  23-8.90957 52.4731   3
   4   5  24 9.00020 44.3503   3
   4   5  25-48.5649 62.0567   3
  -4   6  26-60.6684 83.2212   3
  -4   6  25 8.06912 32.6925   3
  -4   6  24 121.481 57.2133   3
  -4   6  23-43.3263 63.0831   3
   4   6 -23 63.9758 45.1934   2
   4   6 -22 89.0764 71.9818   2
  -4   6  22-12.3262 32.0805   3
   4   6 -21 33.5361 55.7317   2
  -4   6  21 5.24353 36.4271   3
   4   6 -20 36.5925 51.2285   2
  -4   6  20-14.5670 32.8756   3
   4   6 -19 225.086 87.4701   2
  -4   6  19 263.164 85.5166   3
   4   6 -18-85.4176 67.0993   2
  -4   6  18 11.7582 38.0741   3
   4   6 -17 140.891 55.4510   2
  -4   6  17 83.3130 52.3125   3
   4   6 -16 149.049 59.0239   2
  -4   6  16 16.2716 29.4682   3
   4   6 -15 145.932 64.3126   2
  -4   6  15 109.095 50.3890   3
   4   6 -14 662.656 125.156   2
  -4   6  14 664.420 109.005   3
   4  -6 -14 556.117 104.378   1
   4   6 -13 134.101 67.2668   2
  -4   6  13 128.699 58.3929   3
   4  -6 -13 64.5590 41.6843   3
   4  -6 -13 130.404 67.7716   1
   4   6 -12 482.873 96.2929   2
   4  -6 -12 507.740 103.792   1
  -4   6  12 559.627 94.8813   3
   4  -6 -12 364.086 74.7195   3
   4   6 -11 63.9657 36.1701   2
  -4   6  11 118.663 48.2595   3
   4  -6 -11 65.2456 43.2153   1
   4  -6 -11 25.6704 26.9068   3
  -4   6  10 45.1545 33.0683   3
   4  -6 -10 35.1624 30.0824   1
   4   6 -10 23.1375 34.9295   2
   4  -6  -9 58.4759 40.8996   1
  -4   6   9 21.0053 23.1263   3
   4   6  -9 15.0958 32.6554   2
  -4   6   8 25.2521 27.4929   3
   4  -6  -8 66.1083 34.8356   1
   4   6  -8-2.75162 43.2093   2
  -4   6   7 18.2485 15.9289   3
   4  -6  -7 43.5769 36.3699   1
   4   6  -7-20.9294 40.7030   2
  -4   6   6 35.9820 14.5205   2
   4  -6  -6 23.8341 32.3795   1
   4   6  -6 55.1773 43.5501   2
  -4   6   5 72.8542 23.3107   2
   4  -6  -5 185.868 51.0639   1
  -4   6   5 131.147 27.1017   3
   4   6  -5 281.503 71.5461   2
   4  -6  -4 227.669 61.5337   1
   4   6  -4 197.839 35.1284   1
  -4   6   4 197.292 35.8328   3
   4   6  -4 245.642 63.6877   2
   4   6  -3 740.562 101.813   2
  -4   6   3 708.449 67.2534   3
   4  -6  -3 749.761 113.169   1
   4   6  -3 663.642 61.4762   1
   4  -6  -2 77.5949 48.8618   1
   4   6  -2 56.6879 20.6094   1
  -4   6   2 85.2159 26.1436   3
   4   6  -2 93.9211 34.8195   2
  -4   6   1 903.300 69.7996   3
   4   6  -1 1076.94 116.414   2
   4  -6  -1 1137.48 141.355   1
  -4   6   0 396.572 43.4469   3
   4   6   0 550.910 81.1333   2
  -4   6  -1 513.814 94.1375   1
  -4   6  -1 326.890 36.4857   3
   4   6   1 465.131 71.0546   2
  -4   6  -2 185.648 52.4085   1
   4   6   2 249.388 54.3489   2
  -4   6  -2 82.9500 17.3831   3
   4   6   2 95.2016 32.4038   3
  -4   6  -3 192.656 49.7458   1
   4   6   3 202.457 46.2224   2
  -4   6  -3 117.438 20.3076   3
   4   6   3 115.488 37.6780   3
   4   6   4 0.05707 37.1294   3
   4   6   4 43.5865 31.9699   2
  -4   6  -4 7.47168 6.88754   3
  -4   6  -4 4.07323 26.8078   1
  -4   6  -4 2.39526 5.29288   3
  -4   6  -5 17.0532 29.9382   1
  -4   6  -5 5.57176 8.02924   3
   4   6   5-29.1859 34.4842   3
   4   6   5 55.2362 38.2057   2
  -4   6  -5 3.93681 6.82991   3
   4   6   6 381.992 66.7509   2
  -4   6  -6 289.055 65.0216   1
  -4   6  -6 147.230 21.5091   3
   4   6   6 278.400 71.4747   3
  -4   6  -6 136.112 21.9486   3
   4   6   7-35.2812 26.4234   3
  -4   6  -7 24.3293 12.1348   3
  -4   6  -7-5.70229 25.8487   1
  -4   6  -8 26.2827 14.2031   3
   4   6   8 31.8210 39.2122   3
  -4  -6  -9 50.7811 25.4389   2
  -4   6  -9 41.9673 17.1198   3
   4   6   9 12.6264 31.6522   3
  -4  -6 -10 258.764 43.1775   2
  -4   6 -10 204.687 33.9071   3
   4   6  10 383.658 88.5249   3
  -4   6 -11 37.7023 20.5220   3
   4   6  11 47.8980 49.7764   3
  -4  -6 -11 49.7226 22.5011   2
  -4  -6 -12 19.8573 16.1693   2
  -4   6 -12 27.8337 19.2956   3
   4   6  12 19.7908 33.0919   3
  -4  -6 -13-0.24721 11.5064   2
  -4   6 -13-2.47538 12.6283   3
   4   6  13-56.6028 38.5158   3
  -4   6 -14 152.198 40.3131   3
   4   6  14 190.381 73.5126   3
   4   6  15 583.997 121.525   3
   4   6  16 36.7292 43.7463   3
   4   6  17 142.445 71.9806   3
   4   6  18 86.9710 49.1017   3
   4   6  19 98.3576 59.0798   3
   4   6  20 134.489 64.4892   3
   4   6  21-65.3109 47.7405   3
   4   6  22-35.4932 46.9038   3
   4   6  23-74.8265 62.2438   3
  -4   7  24-41.8066 59.3960   3
  -4   7  23-31.4666 58.7577   3
  -4   7  22-201.685 77.2544   3
   4   7 -21-81.6179 63.9182   2
  -4   7  21-31.1973 45.2549   3
   4  -7 -20 148.524 64.6566   1
   4   7 -20 139.096 88.8468   2
  -4   7  20 149.545 75.6294   3
   4   7 -19 37.9917 45.5230   2
  -4   7  19 67.2096 48.9547   3
   4  -7 -19 80.4753 39.5326   1
   4   7 -18 420.933 116.549   2
  -4   7  18 207.833 82.0688   3
   4  -7 -18 216.163 85.2492   1
   4   7 -17 17.5468 58.8182   2
   4  -7 -17-65.2384 49.4462   1
  -4   7  17 23.5590 45.3162   3
   4   7 -16 123.233 58.9915   2
   4  -7 -16 44.8745 46.4266   1
  -4   7  16 81.0070 42.4861   3
   4   7 -15 0.25346 47.3938   2
  -4   7  15 30.0858 45.7781   3
   4  -7 -15 10.6878 30.6669   1
   4   7 -14-11.4761 29.7766   2
  -4   7  14 92.7001 50.5357   3
   4  -7 -14 19.6130 28.9163   1
   4  -7 -13 24.2123 27.5568   1
   4   7 -13 20.8474 36.1498   2
   4   7 -12-25.9555 33.1890   2
   4  -7 -12 7.33108 38.9203   1
  -4   7  12 9.90625 27.1324   3
  -4   7  11 80.4641 47.3521   3
   4  -7 -11 57.8741 54.8971   1
   4   7 -11 45.2876 42.4599   2
  -4   7  10 247.613 62.3237   3
   4  -7 -10 205.528 75.6299   1
   4   7 -10 115.175 40.6480   2
   4  -7  -9 5.22801 43.0013   1
  -4   7   9 37.3146 25.7581   3
   4   7  -9 13.4026 31.7015   2
  -4   7   8 13.0401 22.2561   3
   4  -7  -8 68.7780 47.3568   1
   4   7  -8 60.4142 55.6566   2
   4  -7  -7 80.2844 50.3751   1
  -4   7   7-57.1456 36.7106   3
   4   7  -7 69.5805 31.4173   1
   4   7  -7 98.4503 47.7373   2
   4  -7  -6 48.0296 36.4956   1
  -4   7   6 16.7640 8.96445   2
  -4   7   6-53.0342 34.4364   3
  -4   7   6 15.0960 7.08259   2
   4   7  -6-7.54597 31.4264   2
   4   7  -6 20.1601 12.0358   1
  -4   7   5 43.3859 17.6425   2
   4   7  -5 74.3625 28.0113   1
  -4   7   5 13.3540 11.2033   2
  -4   7   5-3.55565 17.8237   3
   4  -7  -5 85.0239 49.3233   1
   4   7  -5 65.2210 41.8005   2
   4  -7  -4 437.559 92.9441   1
   4   7  -4 408.386 57.9575   1
  -4   7   4 479.330 52.6092   2
   4   7  -4 352.791 80.5102   2
  -4   7   4 474.422 64.8747   3
   4   7  -3 69.2962 22.9968   1
  -4   7   3 25.3389 23.6421   3
   4   7  -3 74.3925 42.0646   2
   4   7  -2 517.436 93.6652   2
  -4   7   2 424.160 56.2842   3
  -4   7   1 50.2097 25.4191   3
   4   7  -1 134.225 52.0087   2
   4   7   0 280.868 64.7702   2
  -4   7   0 224.860 37.8507   3
  -4   7  -1 50.1991 20.3233   3
   4   7   1 98.7966 42.7273   2
   4   7   1 89.2317 46.9343   3
   4   7   2 112.492 42.8243   2
  -4   7  -2 167.238 67.5780   1
  -4   7  -2 48.5081 15.1604   3
   4   7   2 58.8755 29.4083   3
  -4   7  -3 92.1131 52.3489   1
  -4   7  -3 44.4852 12.5617   3
   4   7   3 88.6201 37.8594   2
   4   7   3 54.4997 35.7683   3
   4   7   4 18.1881 28.4077   2
  -4   7  -4-45.9118 16.8347   3
  -4   7  -4-14.6027 13.7082   3
   4   7   4 21.9538 38.1433   3
  -4   7  -5 74.4119 17.4669   3
   4   7   5 118.809 46.9056   2
  -4   7  -5 22.1699 10.2603   3
   4   7   5 37.2231 40.6763   3
  -4   7  -6 11.9604 7.90328   3
  -4   7  -6 33.2772 14.5550   3
   4   7   6-21.6266 33.7434   3
  -4   7  -7 4.47178 10.6584   3
  -4   7  -7 0.53046 8.99045   3
   4   7   7 37.0953 46.0643   3
   4   7   8 73.7609 45.8886   3
  -4   7  -8 15.5461 9.53020   3
   4   7   9 29.4103 34.2126   3
   4   7  10-95.7000 49.3075   3
   4   7  11 185.947 80.1107   3
   4   7  12 315.522 87.3277   3
   4   7  13 21.1393 31.8680   3
   4   7  14 180.634 76.4580   3
   4   7  15 97.1480 68.8423   3
   4   7  16 84.1863 47.7945   3
   4   7  17-9.74280 35.8165   3
   4   7  18 15.6652 41.1610   3
   4   7  19 63.5777 58.1081   3
   4   7  20 141.174 77.6505   3
  -4   8  21 16.4599 45.5645   3
  -4   8  20 6.67030 43.6623   3
  -4   8  19 51.7195 47.1545   3
  -4   8  18 40.0500 38.1406   3
   4   8 -18-123.781 55.7342   2
   4   8 -17 33.7086 47.1558   2
  -4   8  17-0.80695 32.1091   3
  -4   8  16 92.7798 59.0518   3
   4   8 -16 64.3929 53.9898   2
  -4   8  15 13.5458 26.0225   3
   4   8 -15 87.8388 57.6572   2
  -4   8  14 50.5995 35.9319   3
   4   8 -14 67.5250 66.5562   2
  -4   8  13 18.6514 39.8867   3
   4   8 -13-26.1176 39.2191   2
  -4   8  12-34.7603 26.3725   3
   4  -8 -12-31.4396 40.0819   1
   4   8 -12 16.7127 48.7865   2
  -4   8  11 159.413 59.4865   3
   4  -8 -11 207.183 74.9606   1
   4   8 -11 103.901 74.2901   2
   4  -8 -10 157.497 69.3254   1
  -4   8  10 136.168 50.1827   3
   4   8 -10 168.321 83.2597   2
  -4   8   9 137.097 49.4469   3
   4   8  -9 60.9356 50.6646   2
   4  -8  -9 151.987 68.7363   1
   4   8  -8 21.0684 34.7628   2
   4  -8  -8-27.0005 28.6240   1
  -4   8   8-29.9052 30.6493   3
  -4   8   7-3.20133 28.8272   3
   4  -8  -7 129.881 66.0130   1
   4   8  -7 90.2475 63.7335   2
  -4   8   6 53.5400 26.3809   3
   4   8  -6 111.098 62.0782   2
  -4   8   5 3.71171 18.2718   3
   4   8  -5 14.2760 28.7959   2
  -4   8   4-19.8786 21.5710   3
   4   8  -4 37.1970 26.1862   2
   4   8  -3 81.5824 50.4397   2
  -4   8   3 51.3893 20.5183   3
  -4   8   2 36.7015 22.6033   2
   4   8  -2 15.4850 24.0260   2
  -4   8   1-16.6069 20.4114   2
   4   8  -1 2.87962 33.1125   2
   4   8  -1-44.9427 44.2045   3
   4   8   0 32.9200 28.6299   2
   4   8   0 36.4383 34.4188   3
   4   8   1 32.2509 25.0665   2
   4   8   1 61.6305 39.9829   3
   4   8   2 61.4605 20.5840   2
   4   8   2 26.2229 35.9801   3
   4   8   3 53.3777 46.5770   2
   4   8   3 86.8946 40.7187   3
   4   8   4 61.6942 53.9550   3
   4   8   4 56.6087 37.5023   2
   4   8   5 9.56563 27.3381   2
   4   8   5 28.3363 38.2971   3
   4   8   6 17.8478 41.8032   3
   4   8   7-15.7367 39.8141   3
   4   8   8 24.9022 31.1396   3
   4   8   9 62.0091 37.4870   3
   4   8  10-30.3692 50.6849   3
   4   8  11 31.0806 45.4116   3
   4   8  12 272.265 88.8826   3
   4   8  13 125.221 73.1216   3
   4   8  14 46.6475 41.4647   3
   4   8  15 52.2855 57.7877   3
   4   8  16 42.6484 60.8004   3
   4   8  17 32.3668 54.4208   3
   4   9 -14 4.53992 51.0987   2
   4   9 -13 70.1175 41.5700   2
   4   9 -12 18.5991 41.4202   2
   4   9 -11 51.6949 67.8630   2
   4   9 -10 110.724 71.6404   2
   4   9  -9 112.656 73.0054   2
   4   9  -8 44.0827 59.8834   2
   4   9  -7 113.602 62.3999   2
   4   9  -6 0.73825 39.3611   2
   4   9  -5 15.0127 35.7230   2
   4   9  -4 15.5136 34.2511   2
   4   9  -3 13.5569 27.9002   2
   4   9  -3-70.2006 56.7539   3
   4   9  -2-49.4099 51.4815   3
   4   9  -2-9.21436 34.2336   2
   4   9  -1-127.789 56.6897   3
   4   9   0-22.6512 45.5377   3
   4   9   1-18.8090 42.0952   3
   4   9   2-14.2967 42.4081   3
   4   9   3-42.5382 38.0443   3
   4   9   4 104.422 59.3893   3
  -4   9  -5 6.15730 26.6279   2
   4   9   5 33.0828 44.6654   3
   4   9   6 49.0242 42.1529   3
   4   9   7 41.4635 51.4002   3
   4   9   8-131.303 60.4293   3
   4   9   9 77.3010 47.1566   3
   4   9  10-13.4733 28.9815   3
   4   9  11 139.589 61.7792   3
   4   9  12-58.7283 49.0993   3
   4   9  13 38.2361 35.1154   3
   4  10  -5-13.3385 27.8454   3
   4  10  -4-19.0858 35.1173   3
   4  10  -3-55.7611 41.8210   3
   4  10  -2-16.1009 29.1521   3
   4  10  -1 55.6546 37.5005   3
   4  10   0 2.59660 35.1462   3
   4  10   1-10.7123 31.4703   3
   4  10   2-10.3928 37.4331   3
   4  10   3-0.92245 25.7642   3
   4  10   4 55.2332 58.9036   3
   4  10   5 95.3389 61.5142   3
   4  10   6 6.88661 56.3468   3
   4  10   7 40.3775 35.6070   3
   4  10   8 119.208 59.6095   3
   5   0 -33-29.5364 65.5149   2
   5   0 -32 75.2804 38.9033   2
   5   0 -31 285.074 96.1097   2
   5   0 -30-70.4812 74.0003   2
   5   0 -29 190.631 60.9401   2
   5   0 -28 60.8692 49.0029   2
   5   0 -27-47.4179 53.4700   2
   5   0 -26 24.7684 36.5870   2
   5   0 -25 977.713 139.268   2
   5   0 -24 157.783 69.9531   2
   5   0 -23 4898.15 288.866   2
   5   0 -22 11.8093 41.4899   2
   5   0 -21 1760.89 165.149   2
   5   0 -20-19.9152 27.1662   2
   5   0 -19 1419.16 139.129   2
   5   0 -18 29.0121 29.2597   2
   5   0 -17 344.215 80.1112   3
   5   0 -17 373.087 74.6302   2
   5   0 -16 5.45978 25.6404   3
   5   0 -16-19.1794 22.7527   2
   5   0 -15 3991.82 214.958   2
   5   0 -15 3423.49 214.821   3
   5   0 -14 10.3036 20.1239   3
   5   0 -13 672.028 92.2852   3
   5   0 -12 1.16537 15.2975   3
   5   0 -11 135.073 39.7202   3
  -5   0  11 176.152 44.5370   2
   5   0 -10-6.24461 16.9694   3
  -5   0  10 26.5440 19.9813   2
   5   0 -10 21.9934 23.4136   2
   5   0  -9 2152.15 133.760   2
  -5   0   9 2080.51 129.493   2
   5   0  -9 2013.43 138.581   3
  -5   0   8 20.0870 20.3086   2
   5   0  -8 9.56558 23.7786   3
   5   0  -8-13.0569 20.8433   2
   5   0  -7 17354.0 358.557   2
  -5   0   7 16987.9 367.061   2
  -5   0   6 9.64274 20.0282   2
  -5   0   5 4080.64 183.671   2
  -5   0   4 7.34448 16.8034   2
  -5   0   3 1362.14 100.822   2
  -5   0   2 5.37840 15.5832   2
  -5   0   1 452.031 58.8641   2
  -5   0   0 3.15438 16.7324   2
  -5   0  -1 562.183 71.1353   2
  -5   0  -2-2.06935 16.2131   2
   5   0   2-1.55148 19.2939   1
  -5   0  -2 6.95960 15.9005   1
   5   0   3 15.3692 15.5067   1
  -5   0  -3 33.9002 22.1612   1
  -5   0  -3 54.5078 26.0791   2
  -5   0  -4-9.97685 19.5148   1
   5   0   4 3.77417 16.0752   1
   5   0   4-18.8363 17.8830   3
   5   0   5 2016.94 114.823   3
  -5   0  -5 2028.83 136.753   1
  -5   0  -6-19.1565 32.9829   1
   5   0   6 22.0499 9.66565   3
   5   0   7 559.506 63.2706   3
  -5   0  -7 541.081 77.0984   1
   5   0   8 23.8942 19.8826   3
  -5   0  -8 39.8063 30.8643   3
  -5   0  -8 40.5143 32.4797   1
   5   0   9 12097.3 313.070   3
  -5   0  -9 12330.3 385.825   1
  -5   0  -9 12235.6 346.798   3
   5   0  10 18.9928 25.7997   3
  -5   0 -10 53.4105 36.1547   1
  -5   0 -10 58.2036 37.8893   3
  -5   0 -11 13829.0 400.258   3
  -5   0 -12 102.729 56.0704   3
  -5   0 -13 52.7664 36.0240   3
   5   0  14 0.53113 20.0756   3
  -5   0 -14 2.42974 21.7775   3
   5   0  15 117.026 39.2477   3
  -5   0 -15 117.786 36.2776   3
   5   0  16-9.83039 28.1859   3
  -5   0 -16-45.5693 33.7387   3
   5   0  17 7.59619 18.3360   3
  -5   0 -17 35.0707 24.9800   3
   5   0  18 5.41301 20.4646   3
  -5   0 -18-20.0570 21.9889   3
   5   0  19 446.119 84.0808   3
   5   0  20 29.0017 41.5275   3
   5   0  21 718.611 114.432   3
   5   0  22 16.7360 26.9897   3
   5   0  23 178.843 65.3450   3
   5   0  24 77.9783 53.0473   3
   5   0  25 199.400 72.0013   3
   5   0  26 22.6030 37.4229   3
   5   0  27 268.822 86.1868   3
   5   0  28-22.8509 33.8707   3
   5   0  29 104.998 69.2647   3
   5   0  30 83.4875 56.3921   3
   5   1 -33-67.8676 67.8524   2
   5   1 -32 16.9604 41.2179   2
   5   1 -31-72.1378 63.0145   2
   5  -1 -31-5.85876 32.6577   2
   5   1 -30 128.148 70.4531   2
   5  -1 -30 207.999 73.9170   2
   5   1 -29 180.898 72.5994   2
   5  -1 -29 187.763 56.1023   2
   5   1 -28 21.6197 30.6581   2
   5  -1 -28 158.041 62.0471   2
   5   1 -27 589.782 124.785   2
   5  -1 -27 599.134 111.158   2
   5   1 -26-43.6327 54.6377   2
   5  -1 -26 29.8616 23.6879   2
   5   1 -25 453.171 104.661   2
   5  -1 -25 335.141 78.1870   2
   5   1 -24 490.871 102.007   2
   5  -1 -24 394.826 81.7221   2
   5   1 -23 278.575 75.8858   2
   5  -1 -23 329.229 70.9564   2
   5  -1 -22 243.047 64.4059   2
   5   1 -22 271.948 79.0878   2
   5   1 -21 96.9881 47.5849   2
   5  -1 -21 193.902 55.6926   2
   5  -1 -20 1349.66 135.292   2
   5   1 -20 1321.68 151.738   2
   5   1 -19 354.907 80.8255   2
   5  -1 -19 337.929 66.8806   2
   5   1 -18 464.859 85.1210   2
   5  -1 -18 367.306 71.2532   2
   5   1 -17 2322.23 196.415   3
   5   1 -17 2825.19 204.694   2
   5  -1 -17 2137.81 181.654   3
   5   1 -16 181.310 52.6757   2
   5   1 -16 197.781 56.8171   3
   5  -1 -16 168.139 53.3224   3
   5   1 -15 627.726 90.8209   2
   5   1 -15 458.206 84.2212   3
   5  -1 -15 428.788 81.8256   3
   5   1 -14 591.739 92.3058   3
   5  -1 -14 563.709 90.6488   3
   5   1 -14 561.645 84.1263   2
   5  -1 -13 2991.75 195.200   3
   5  -1 -13 3146.58 177.324   2
   5   1 -13 3467.44 201.696   2
   5   1 -13 3303.09 209.052   3
   5   1 -12 3348.47 202.439   3
   5  -1 -12 2881.31 184.738   3
   5  -1 -12 3010.34 161.826   2
  -5   1  11 1012.47 91.1650   2
   5  -1 -11 937.199 88.4693   2
   5  -1 -11 852.276 96.3227   3
   5   1 -11 1007.64 112.535   3
   5  -1 -10 806.351 78.0009   2
   5  -1 -10 592.480 77.0979   3
  -5   1  10 727.299 73.9490   2
  -5  -1  10 819.601 91.0032   2
   5  -1  -9 4229.74 194.394   3
   5  -1  -9 4507.79 175.826   2
  -5   1   9 4488.93 176.776   2
  -5  -1   9 4786.98 211.737   2
   5  -1  -8 5653.46 193.417   2
   5  -1  -8 5363.84 212.781   3
  -5   1   8 5443.29 198.628   2
  -5  -1   8 5707.66 223.328   2
   5  -1  -7 7548.27 225.370   2
   5  -1  -7 6984.26 227.821   3
  -5  -1   7 7555.39 252.687   2
   5  -1  -6 2196.88 133.580   2
   5  -1  -6 2176.83 122.069   3
  -5   1   6 2191.67 133.447   2
  -5  -1   6 2321.16 142.613   2
   5  -1  -5 279.626 51.0608   2
  -5   1   5 275.915 48.7530   2
   5  -1  -5 319.597 46.7563   3
  -5  -1   5 302.834 52.7860   2
  -5   1   4 6222.90 204.017   2
   5  -1  -4 6061.39 219.127   2
  -5   1   3 2482.19 127.431   2
  -5  -1   3 2659.76 149.326   2
   5  -1  -3 2399.16 133.886   2
  -5   1   2 79.9199 29.9880   2
  -5  -1   2 67.9375 31.2779   2
  -5   1   1 53.6699 25.7034   2
  -5  -1   1 50.0107 24.5032   2
  -5   1   0 108.043 35.2029   2
  -5  -1   0 153.018 37.1521   2
   5   1   0 132.269 26.0063   1
  -5  -1  -1 451.891 59.7946   2
   5   1   1 427.789 51.1854   1
  -5   1  -1 379.936 59.1293   1
  -5  -1  -2 3459.25 167.873   2
   5   1   2 3137.02 143.468   1
  -5   1  -2 3036.00 166.796   1
  -5  -1  -3 4246.08 187.311   2
   5   1   3 3725.03 154.653   1
  -5   1  -3 3728.41 187.051   1
  -5  -1  -3 3703.33 151.502   1
   5  -1   3 3721.06 122.279   3
   5   1   4 2724.18 135.064   1
   5  -1   4 2899.57 113.643   3
  -5   1  -4 2966.90 174.584   1
  -5  -1  -4 2772.33 134.574   1
  -5  -1  -4 3008.69 161.133   2
  -5  -1  -5 865.645 87.5479   2
  -5  -1  -5 871.794 80.2637   1
   5  -1   5 899.755 64.0713   3
  -5   1  -5 973.853 101.186   1
   5   1   5 731.579 79.9826   3
  -5   1  -6 661.690 86.3261   1
   5  -1   6 613.595 55.1013   3
  -5  -1  -6 674.755 74.0373   1
   5   1   6 628.976 75.2531   3
  -5  -1  -6 787.536 86.9711   2
  -5   1  -7 6485.83 277.380   1
  -5  -1  -7 6735.01 242.221   1
   5   1   7 6786.59 253.726   3
   5  -1   7 6689.08 188.329   3
  -5   1  -7 6267.03 202.900   3
   5  -1   8 2340.48 116.979   3
  -5  -1  -8 2386.58 152.271   1
   5   1   8 2394.31 150.547   3
  -5   1  -8 2263.55 169.302   1
  -5   1  -8 2312.64 131.545   3
   5  -1   9 8083.34 224.404   3
  -5  -1  -9 8435.16 296.659   1
  -5   1  -9 8039.49 326.313   1
  -5   1  -9 8188.77 261.161   3
   5  -1  10 1764.99 108.203   3
  -5   1 -10 1760.68 158.689   1
  -5   1 -10 1787.98 130.244   3
  -5  -1 -10 1815.73 150.242   3
   5  -1  11 54.5155 29.3559   3
  -5   1 -11-3.63496 17.8864   1
  -5   1 -11 37.4934 18.7683   3
  -5  -1 -11 34.4011 34.2450   3
  -5  -1 -12 1039.66 123.091   3
   5   1  12 1100.92 110.714   3
  -5   1 -12 957.533 103.183   3
   5  -1  12 1014.34 90.8954   3
   5   1  13 1278.09 120.259   3
  -5   1 -13 1170.06 119.016   3
  -5  -1 -13 1368.94 143.764   3
  -5  -1 -14 940.533 123.714   3
  -5   1 -14 650.668 89.1759   3
   5   1  14 737.630 97.2485   3
   5  -1  15 187.526 48.8454   3
  -5   1 -15 179.937 51.6109   3
   5   1  15 203.054 54.1360   3
  -5  -1 -15 205.027 57.7986   3
   5  -1  16 46.6252 29.2632   3
   5   1  16 4.24379 22.5111   3
  -5   1 -16 53.8524 35.4369   3
  -5  -1 -16 50.1073 31.7653   3
   5  -1  17-9.93512 18.9185   3
   5   1  17 54.2826 37.8449   3
  -5   1 -17-13.7124 30.8637   3
  -5  -1 -17-21.3664 41.8657   3
   5  -1  18 241.778 56.6542   3
   5   1  18 313.133 68.0109   3
  -5   1 -18 299.633 66.7404   3
   5  -1  19 50.0917 24.6972   3
   5   1  19-9.08148 23.7410   3
   5  -1  20 11.2556 24.3173   3
   5   1  20-10.3130 24.4731   3
   5  -1  21 39.4237 40.9423   3
   5   1  21-36.0855 33.4341   3
   5  -1  22 128.038 50.8718   3
   5   1  22 136.062 58.1476   3
   5  -1  23 306.684 72.3787   3
   5   1  23 387.072 92.1643   3
   5  -1  24 65.4407 51.2304   3
   5   1  24 90.6906 61.5575   3
   5  -1  25 212.471 77.7121   3
   5   1  25 144.073 60.8355   3
   5  -1  26 176.941 70.9397   3
   5   1  26 219.655 80.4312   3
   5   1  27 32.8201 37.3109   3
   5  -1  27 95.4312 57.3540   3
   5  -1  28 89.9243 42.5665   3
   5   1  28 34.4315 49.5172   3
   5   1  29 97.6080 70.5945   3
   5  -1  29-22.7524 44.9994   3
   5  -1  30 62.6707 42.1965   3
   5   1  30-0.46459 47.6527   3
   5  -1  31 12.9054 32.2478   3
   5   2 -31 58.7486 71.6267   2
   5   2 -30 39.3400 64.5787   2
   5   2 -29 52.9500 45.2474   2
   5   2 -28 649.638 146.659   2
   5  -2 -28 655.401 125.198   2
   5   2 -27 177.584 77.0207   2
  -5   2  27 206.404 86.2877   3
   5  -2 -27 203.617 67.5943   2
  -5   2  26 964.605 167.239   3
   5  -2 -26 884.654 129.953   2
   5   2 -26 1087.00 173.453   2
   5   2 -25 30.6787 40.8678   2
  -5   2  25 65.3793 59.9587   3
   5  -2 -25 24.7045 43.6987   2
  -5   2  24 358.181 94.9562   3
   5   2 -24 673.382 128.942   2
   5  -2 -24 549.285 91.2675   2
   5   2 -23 46.5513 60.0197   2
  -5   2  23-27.5856 42.6841   3
   5  -2 -23 79.0097 42.0231   2
   5   2 -22 29.7875 30.2921   2
  -5   2  22 46.4243 43.2033   3
   5  -2 -22 62.5335 41.5503   2
   5   2 -21 178.316 58.7618   2
  -5   2  21 91.5173 45.8702   3
   5  -2 -21 164.546 52.0853   2
  -5   2  20 1045.23 142.822   3
   5   2 -20 1290.70 160.397   2
  -5   2  19 679.469 111.378   3
   5   2 -19 920.826 131.404   2
   5   2 -18 128.393 46.0720   2
  -5   2  18 140.757 50.6383   3
   5   2 -17 67.9056 41.8813   2
   5  -2 -17 113.883 43.2610   3
  -5   2  17 93.0019 41.9088   3
   5   2 -16 120.130 53.2951   2
   5   2 -16 82.3634 41.3299   3
  -5   2  16 11.3540 29.4906   3
   5  -2 -16 85.5563 42.6850   3
   5  -2 -16 91.3475 37.0824   2
   5   2 -15-25.0050 31.1236   2
   5  -2 -15 10.1220 24.2131   3
   5   2 -15 53.9266 42.1574   3
  -5   2  15 40.4454 24.2370   3
   5  -2 -15-13.3082 20.0571   2
   5  -2 -14 989.395 87.6816   2
   5   2 -14 979.740 126.135   3
   5  -2 -14 859.468 101.892   3
  -5   2  14 654.351 92.6068   3
   5   2 -14 943.910 115.375   2
   5  -2 -13 1282.62 95.9049   2
  -5   2  13 1114.37 114.658   3
   5  -2 -13 1269.58 119.164   3
   5   2 -13 1470.65 149.797   3
   5   2 -13 1473.09 138.711   2
   5  -2 -12 93.6949 36.1986   3
  -5   2  12 32.1420 28.4264   3
   5  -2 -12 17.8771 11.4869   2
   5  -2 -11 682.192 69.7255   2
   5  -2 -11 588.149 77.1576   3
  -5   2  11 586.205 63.1193   2
  -5   2  11 529.833 76.3522   3
   5  -2 -10 10571.8 283.455   2
  -5   2  10 8982.09 288.318   3
  -5   2  10 9413.50 241.110   2
   5  -2 -10 9056.52 282.622   3
  -5   2   9 287.925 43.2046   2
   5  -2  -9 282.575 54.1576   3
   5  -2  -9 248.928 48.1880   2
  -5   2   9 249.963 50.7392   3
  -5  -2   9 367.064 71.8215   2
   5  -2  -8 7201.65 234.704   3
  -5   2   8 7790.40 231.786   2
  -5  -2   8 8683.16 297.845   2
   5  -2  -8 8119.84 250.405   2
   5  -2  -7 2547.64 134.798   3
  -5   2   7 2458.70 133.669   2
  -5  -2   7 2806.49 165.572   2
   5  -2  -7 2586.71 141.326   2
  -5  -2   6 47.8987 25.4162   2
   5  -2  -6 61.8600 24.3484   3
  -5   2   6-5.43681 12.7942   2
  -5  -2   5 105.897 34.7136   2
   5  -2  -5 82.6246 24.6828   3
  -5   2   5 85.7273 26.4615   2
  -5   2   4 2157.79 115.263   2
  -5  -2   4 2105.41 138.104   2
   5  -2  -4 1785.07 92.7935   3
  -5   2   3 399.298 59.9041   2
   5  -2  -3 404.409 40.2862   3
  -5  -2   3 438.294 68.1494   2
   5  -2  -2 634.555 45.3335   3
  -5  -2   2 490.916 68.9896   2
  -5   2   2 558.702 65.8434   2
   5  -2  -1 593.163 39.3129   3
  -5  -2   1 715.760 81.3846   2
  -5   2   1 596.554 69.8455   2
  -5  -2   0 3449.58 173.573   2
  -5   2   0 3304.61 180.843   1
   5   2   0 3083.42 122.957   1
   5  -2   0 3024.35 79.4463   3
   5   2   1 11.7124 11.4379   1
   5   2   1 4.04510 18.1667   2
  -5  -2  -1 37.8327 24.6989   2
  -5   2  -1 32.5382 21.0196   1
  -5  -2  -2 1215.09 102.620   2
   5  -2   2 856.719 37.1885   3
  -5   2  -2 1192.16 112.159   1
   5   2   2 1057.78 72.5506   1
   5   2   2 1214.39 104.084   2
  -5  -2  -3 665.797 74.9762   2
   5  -2   3 450.944 27.5625   3
  -5   2  -3 561.661 81.3578   1
   5   2   3 501.752 49.2208   1
   5   2   3 740.297 81.7628   2
  -5  -2  -4 3393.18 166.959   2
  -5   2  -4 3573.85 204.303   1
   5  -2   4 2998.50 78.6985   3
  -5  -2  -4 3214.66 121.225   1
  -5  -2  -5 1660.17 122.345   2
   5  -2   5 1525.93 61.5218   3
  -5   2  -5 1606.90 141.354   1
  -5  -2  -5 1396.43 85.0699   1
  -5  -2  -6 7195.17 260.485   2
  -5   2  -6 7199.99 299.102   1
   5  -2   6 7626.06 150.772   3
  -5  -2  -6 6926.93 204.256   1
  -5   2  -7 40.0493 32.6998   1
  -5  -2  -7 52.9008 20.3006   1
   5  -2   7 54.1278 19.8241   3
  -5  -2  -7 40.7971 24.8407   2
  -5   2  -7 11.9454 13.5662   3
   5  -2   8 1634.64 87.8297   3
  -5  -2  -8 1697.34 116.279   1
  -5   2  -8 1792.52 157.142   1
  -5   2  -8 1593.38 96.5779   3
  -5  -2  -8 1766.31 130.482   2
  -5   2  -9 411.813 76.1263   1
   5  -2   9 474.667 53.3503   3
  -5  -2  -9 486.442 65.9876   1
  -5   2  -9 439.581 56.2638   3
  -5  -2  -9 504.726 75.3812   2
  -5  -2 -10 8.01960 17.5642   2
   5  -2  10 9.08738 14.5941   3
  -5  -2 -10-35.7232 30.3059   1
  -5   2 -10-25.7150 23.6764   3
  -5   2 -10-15.5970 30.7834   1
   5  -2  11 110.868 28.0305   3
  -5   2 -11 40.1452 29.5689   1
  -5   2 -11 39.6909 19.6540   3
  -5  -2 -12 30.5848 29.8926   3
   5  -2  12 10.9940 17.3862   3
   5   2  12 5.10093 25.7322   3
  -5   2 -12 10.8119 14.6069   3
  -5   2 -12-20.2822 38.4098   1
   5  -2  13 86.8809 31.9763   3
   5   2  13 151.056 46.4914   3
  -5   2 -13 106.275 41.3205   3
  -5  -2 -13 67.7667 46.8474   3
   5   2  14 1755.42 158.353   3
  -5   2 -14 1528.17 134.215   3
  -5  -2 -14 1887.61 180.345   3
   5   2  15 76.4694 47.9111   3
  -5   2 -15 36.5535 26.7984   3
  -5  -2 -15 98.6163 57.0160   3
   5   2  16 817.804 110.104   3
  -5   2 -16 777.979 106.105   3
  -5   2 -17-50.4109 40.2975   3
   5   2  17-3.36066 20.3684   3
   5  -2  17-14.6277 31.6952   3
   5  -2  18 10.3461 24.1778   3
  -5   2 -18-3.15795 35.1283   3
   5   2  18 80.5512 45.3375   3
   5  -2  19 79.5093 41.8095   3
   5   2  19 153.717 58.0373   3
  -5   2 -19 60.9581 22.2355   3
   5  -2  20 46.3090 33.7120   3
   5   2  20-11.5793 35.5840   3
  -5   2 -20-33.8409 25.0520   3
   5  -2  21 13.4415 24.2877   3
   5   2  21-25.4647 38.1758   3
   5  -2  22 111.842 46.5809   3
   5   2  22 163.090 64.0613   3
   5   2  23 37.3604 33.2966   3
   5  -2  23 39.4774 42.3670   3
   5  -2  24 405.127 101.659   3
   5   2  24 442.947 99.5797   3
   5  -2  25 101.582 67.0890   3
   5   2  25 91.6039 65.8471   3
   5  -2  26 162.599 58.7962   3
   5   2  26 211.074 76.6597   3
   5   2  27 92.9731 61.7737   3
   5  -2  27-0.07362 24.8041   3
   5  -2  28 52.3051 53.0038   3
   5   2  28-10.8290 41.7901   3
   5   2  29 61.7294 58.9782   3
   5  -2  29 23.4012 41.5947   3
   5  -2  30 4.07057 34.6469   3
   5  -2  31 30.7596 51.9668   3
   5   3 -29 43.3391 72.8485   2
  -5   3  29-1.53524 54.4047   3
  -5   3  28 31.0003 49.1035   3
   5   3 -28 271.196 97.8223   2
   5   3 -27 259.759 95.1939   2
  -5   3  27 135.150 66.4880   3
   5   3 -26 2.17992 35.7584   2
  -5   3  26 119.694 66.5111   3
   5   3 -25 51.3418 63.0800   2
  -5   3  25-45.5910 50.2411   3
   5   3 -24-16.3681 40.0985   2
  -5   3  24 47.3948 42.4466   3
   5   3 -23 26.9553 43.6308   2
  -5   3  23 19.7244 30.6248   3
   5   3 -22 458.273 103.722   2
  -5   3  22 375.291 92.5151   3
   5   3 -21 46.1042 48.6682   2
  -5   3  21 160.349 59.4425   3
   5   3 -20-48.0100 65.4305   2
  -5   3  20 9.16300 30.3341   3
   5  -3 -19 564.972 67.4020   2
   5   3 -19 702.924 123.030   2
  -5   3  19 602.646 104.805   3
   5   3 -18 61.7326 51.9204   2
  -5   3  18 44.4613 30.1321   3
   5  -3 -18 70.5295 29.9808   2
   5  -3 -17 940.573 83.3202   2
   5   3 -17 1003.89 134.127   2
  -5   3  17 835.914 120.868   3
   5   3 -16-20.1634 27.6359   2
  -5   3  16 39.8872 35.8667   3
   5  -3 -16 34.6307 21.0919   2
   5  -3 -16 21.8179 20.0880   3
   5   3 -15 97.3577 40.2025   2
   5  -3 -15 162.582 39.3183   2
  -5   3  15 41.1338 28.5728   3
   5  -3 -15 116.808 46.2571   3
   5   3 -14 165.379 52.6192   2
  -5   3  14 130.616 44.0996   3
   5  -3 -14 169.641 48.9498   3
   5   3 -14 176.200 53.0832   3
   5  -3 -14 163.930 40.2145   2
   5   3 -13-23.2864 33.3948   2
   5  -3 -13-2.98968 14.9883   2
   5  -3 -13 59.6839 32.6352   3
  -5   3  13-7.45038 23.5604   3
   5  -3 -12 883.098 100.097   3
   5   3 -12 829.802 111.378   2
  -5   3  12 797.235 96.6968   3
   5  -3 -12 727.172 74.1402   2
   5  -3 -11 1825.07 135.948   3
  -5   3  11 1804.42 98.2350   2
  -5   3  11 1880.10 140.476   3
   5  -3 -11 1928.73 115.782   2
  -5   3  10 55.3575 18.7401   2
   5  -3 -10 71.4317 31.9535   3
  -5   3  10 101.901 38.8724   3
  -5   3   9 2328.26 138.945   3
  -5   3   9 2345.70 112.597   2
   5  -3  -9 2417.77 140.627   3
   5  -3  -8 1368.71 101.504   3
  -5   3   8 852.177 80.1252   2
  -5   3   8 1274.42 98.6941   3
  -5   3   7-14.0612 12.8725   3
  -5  -3   7 36.9260 24.5448   2
   5  -3  -7 41.7151 19.8882   3
  -5   3   7 9.51993 11.5613   2
  -5  -3   6 236.430 54.7629   2
  -5   3   6 211.049 37.2367   2
   5  -3  -6 204.372 36.1550   3
  -5   3   6 213.278 37.9254   3
  -5   3   5 5198.33 183.609   2
   5  -3  -5 4600.71 152.135   3
  -5  -3   5 5135.43 231.207   2
  -5   3   5 4622.40 154.065   3
   5   3  -4 1023.42 102.267   2
   5  -3  -4 899.595 62.2361   3
  -5  -3   4 1010.69 101.035   2
  -5   3   4 848.174 78.7846   2
   5   3  -3 1662.69 125.037   2
   5  -3  -3 1501.86 71.3322   3
  -5  -3   3 1610.18 122.634   2
  -5   3   3 1531.63 106.664   2
   5   3  -2 1642.95 123.472   2
   5  -3  -2 1392.85 60.4218   3
  -5  -3   2 1792.43 131.237   2
   5   3  -1 4407.49 195.311   2
  -5  -3   1 4847.52 214.339   2
   5   3   0 1087.62 101.478   2
  -5  -3   0 1172.86 111.797   2
  -5   3   0 1120.45 114.863   1
   5   3   1 2586.16 154.002   2
  -5  -3  -1 2486.84 157.889   2
   5   3   1 1843.32 78.0134   1
  -5   3  -1 2729.55 178.194   1
   5   3   2 12.5910 25.1358   2
  -5  -3  -2 41.3085 31.0140   2
  -5   3  -2 28.7017 18.2512   1
   5   3   2 1.14542 7.38543   1
   5   3   3 370.497 62.5062   2
  -5   3  -3 361.078 66.6460   1
  -5  -3  -3 403.331 62.1887   2
  -5   3  -4 63.0320 31.7371   1
   5   3   4 67.4854 23.6325   2
  -5  -3  -4 59.6037 29.4624   2
  -5  -3  -5 10.7081 24.9097   2
  -5   3  -5-11.4283 18.4074   1
  -5  -3  -6 3.04719 18.9681   2
  -5   3  -6-5.52549 27.0746   1
  -5  -3  -6-1.34941 7.04842   1
  -5  -3  -7 634.943 79.8688   2
  -5   3  -7 460.519 38.8849   3
  -5  -3  -7 555.530 48.0706   1
  -5   3  -7 666.043 96.6284   1
  -5  -3  -8 1273.94 109.469   2
  -5   3  -8 1207.79 134.059   1
  -5  -3  -8 1294.62 83.5431   1
  -5   3  -8 1144.86 72.2304   3
  -5  -3  -9 618.015 63.4789   1
  -5  -3  -9 649.182 81.0243   2
  -5   3  -9 607.138 57.2914   3
  -5   3  -9 559.490 96.5362   1
  -5  -3 -10 501.076 75.0977   2
  -5   3 -10 528.870 93.7710   1
   5  -3  10 589.099 58.1486   3
  -5  -3 -10 491.600 62.1815   1
  -5   3 -10 472.123 55.5038   3
   5  -3  11 461.702 53.5627   3
  -5  -3 -11 341.648 62.7722   2
  -5  -3 -11 464.600 65.5809   1
  -5   3 -11 364.889 53.8464   3
   5   3  11 443.120 81.7777   3
  -5   3 -11 427.969 90.5994   1
   5  -3  12 902.471 80.2008   3
  -5   3 -12 732.317 79.7793   3
   5   3  12 845.565 114.512   3
  -5   3 -12 834.671 121.551   1
  -5  -3 -12 881.500 100.128   2
  -5  -3 -13 88.3869 40.6093   2
   5   3  13 97.8251 42.7420   3
  -5   3 -13 70.5275 30.0114   3
  -5   3 -13 24.5194 39.2977   1
   5  -3  13 59.6954 28.9869   3
   5  -3  14 1667.80 122.990   3
   5   3  14 1477.98 153.417   3
  -5   3 -14 1217.51 113.005   3
  -5  -3 -14 1413.71 132.293   2
   5   3  15 1827.24 174.105   3
  -5   3 -15 1545.90 133.850   3
  -5  -3 -15 1615.92 143.303   2
  -5  -3 -16-14.8232 23.3606   2
   5   3  16 45.9272 35.8954   3
  -5   3 -16 13.3499 19.8312   3
   5   3  17 110.888 43.9465   3
  -5   3 -17 54.7130 29.1179   3
   5  -3  17-8.58329 20.8678   3
   5  -3  18 143.012 41.5343   3
   5   3  18 62.4177 37.8890   3
  -5   3 -18 19.2276 35.1070   3
   5   3  19-29.0951 24.9727   3
   5  -3  19-7.08238 26.1331   3
  -5   3 -19-11.6572 37.2353   3
   5  -3  20 28.5861 28.3913   3
   5   3  20-4.11591 29.0548   3
  -5   3 -20-12.0502 45.7357   3
   5  -3  21 40.3439 26.4559   3
   5   3  21 147.279 58.5932   3
   5  -3  22 24.1673 26.6758   3
   5   3  22 90.6389 49.2196   3
   5   3  23 216.736 76.1548   3
   5  -3  23 199.054 66.8319   3
   5   3  24 46.8377 39.3159   3
   5  -3  24 70.2877 48.9775   3
   5   3  25 14.0296 32.8349   3
   5   3  26 115.586 67.1185   3
   5   3  27 118.002 71.8022   3
  -5   4  28-20.2751 38.9896   3
   5   4 -27 90.2881 57.6835   2
  -5   4  27 0.80490 55.3138   3
   5   4 -26 79.2735 59.9219   2
  -5   4  26-30.0335 66.0922   3
   5   4 -25 65.2026 63.6035   2
  -5   4  25-39.5886 44.0798   3
   5   4 -24 47.2640 53.2689   2
  -5   4  24-11.6288 119.580   3
   5   4 -23 531.789 126.199   2
  -5   4  23 203.718 75.4318   3
   5   4 -22-24.7097 49.5061   2
  -5   4  22 31.6556 35.7351   3
   5   4 -21 307.261 95.7575   2
   5  -4 -21 144.295 28.7188   2
  -5   4  21 280.714 76.3411   3
  -5   4  20 393.123 90.8841   3
   5   4 -20 453.301 104.844   2
   5  -4 -20 265.292 42.2432   2
   5   4 -19 110.643 70.3695   2
   5  -4 -19 61.3850 21.2974   2
  -5   4  19 135.998 61.8003   3
   5  -4 -18 21.9333 11.7473   2
   5   4 -18 63.8724 44.5990   2
  -5   4  18 43.9999 42.1475   3
   5   4 -17 237.800 75.3856   2
  -5   4  17 238.132 66.9239   3
   5   4 -16 234.302 71.4974   2
  -5   4  16 253.096 66.1178   3
   5  -4 -16 205.285 58.7789   3
   5   4 -15 20.4704 28.4091   2
  -5   4  15 22.2324 34.7446   3
   5  -4 -15-36.8196 33.2956   3
   5   4 -14 9.01067 37.6969   2
  -5   4  14 116.783 45.9910   3
   5  -4 -14 46.4011 25.2428   3
   5  -4 -13 727.162 97.8297   3
   5   4 -13 791.417 112.277   2
  -5   4  13 752.160 103.412   3
   5   4 -12 21.2297 24.6409   2
  -5   4  12 78.1905 33.3172   3
   5  -4 -12 61.1367 32.3830   3
  -5   4  11 405.941 67.8543   3
   5  -4 -11 381.591 65.9768   3
   5   4 -11 354.524 78.2246   2
  -5   4  10 44.3873 23.1293   3
   5  -4 -10 33.6072 20.8977   3
  -5   4  10 9.03774 8.20675   2
   5   4 -10 42.2717 39.6631   2
  -5   4   9 626.669 78.3978   3
   5   4  -9 666.373 98.2271   2
  -5   4   9 399.168 42.0784   2
   5  -4  -9 564.539 71.8308   3
   5  -4  -8 621.396 95.3968   1
  -5   4   8 521.581 69.2990   3
  -5   4   8 375.742 51.9013   2
   5   4  -8 639.331 101.461   2
   5  -4  -8 514.814 66.3544   3
  -5   4   7 956.311 71.6478   2
   5   4  -7 905.315 115.974   2
  -5   4   7 1040.19 87.9707   3
   5  -4  -7 1008.20 87.6998   3
   5  -4  -7 1057.80 119.197   1
   5  -4  -6 48.8211 34.3130   1
  -5   4   6 141.525 34.0475   3
   5  -4  -6 59.9461 22.1409   3
  -5   4   6 75.3871 24.2887   2
   5   4  -6 72.6279 41.3939   2
  -5   4   5 2327.33 111.823   3
   5  -4  -5 2182.69 112.711   3
  -5  -4   5 2502.53 169.577   2
   5   4  -5 2506.36 178.251   2
  -5   4   5 2155.53 118.896   2
   5   4  -4 2443.20 170.005   2
  -5  -4   4 2650.28 171.596   2
   5  -4  -4 2395.31 106.486   3
  -5   4   4 2642.51 108.802   3
  -5   4   4 2469.51 130.887   2
   5   4  -3 410.555 69.9863   2
  -5  -4   3 477.139 76.5752   2
  -5   4   3 491.048 43.0356   3
   5   4  -2 14.3356 18.8892   2
  -5  -4   2 46.6605 31.2869   2
   5   4  -1 36.2426 25.2342   2
  -5  -4   1 78.0628 36.6068   2
  -5  -4   0 312.586 55.4513   2
   5   4   0 279.647 52.2036   2
   5   4   0 190.467 22.7922   1
  -5   4   0 316.584 66.6354   1
   5   4   1 877.760 94.6694   2
  -5  -4  -1 847.711 90.6464   2
  -5   4  -1 844.144 106.533   1
   5   4   2 960.818 99.3085   2
  -5  -4  -2 1023.85 100.905   2
   5  -4   2 1016.24 125.552   1
  -5   4  -2 1034.78 118.901   1
   5   4   3 1513.45 129.130   2
  -5  -4  -3 1620.27 128.006   2
  -5   4  -3 1486.96 144.754   1
   5  -4   3 1578.93 157.075   1
   5   4   4 54.6490 33.0065   2
  -5   4  -4 18.1361 28.0140   1
  -5  -4  -4 86.5977 39.1420   2
   5   4   5 425.147 67.0676   2
  -5  -4  -5 523.863 77.8683   2
   5   4   5 396.948 80.4046   3
  -5   4  -5 366.728 74.7281   1
  -5  -4  -6 1.69167 16.4769   2
  -5   4  -6 36.2347 30.8207   1
   5   4   6 0.90800 27.4644   3
  -5  -4  -7 28.3453 23.1249   2
  -5   4  -7 14.9173 23.1059   1
   5   4   7-3.63818 21.1504   3
  -5   4  -8 90.7031 32.2531   1
  -5  -4  -8 98.9295 38.1228   2
  -5   4  -8 52.3319 13.4476   3
   5   4   8 114.822 39.8046   3
  -5  -4  -9 31.8326 11.3446   1
  -5  -4  -9 48.7367 33.2124   2
  -5   4  -9 60.5904 20.6571   1
  -5   4  -9 39.8187 15.6047   3
   5   4   9 94.4299 38.6138   3
  -5  -4 -10 71.5477 20.9364   1
  -5  -4 -10 94.6855 33.5946   2
  -5   4 -10 43.3182 15.7871   3
   5   4  10 101.738 48.0834   3
  -5   4 -10 76.0057 43.6883   1
  -5  -4 -11 171.516 35.2948   1
  -5   4 -11 287.408 73.0200   1
  -5   4 -11 276.153 40.1337   3
  -5  -4 -11 275.532 56.1698   2
   5   4  11 295.917 73.5985   3
  -5  -4 -12 352.992 64.8305   2
  -5   4 -12 325.555 48.5852   3
   5   4  12 326.988 76.8570   3
  -5  -4 -12 260.577 46.8223   1
  -5  -4 -13 48.2894 27.1721   2
  -5   4 -13 81.2468 26.8910   3
   5   4  13 65.0976 33.0866   3
  -5  -4 -14 419.031 67.0781   2
  -5   4 -14 420.966 65.2199   3
   5   4  14 590.193 102.907   3
  -5  -4 -15 490.967 80.9170   2
  -5   4 -15 421.539 65.6381   3
   5   4  15 480.698 99.9645   3
  -5  -4 -16 54.7655 35.9762   2
   5   4  16 34.1084 34.7608   3
  -5   4 -16 41.1459 29.5895   3
   5   4  17 278.142 79.2313   3
  -5   4 -17 223.361 54.4935   3
  -5  -4 -17 219.914 63.5408   2
  -5  -4 -18 50.6206 42.5491   2
   5   4  18 153.587 72.5702   3
  -5   4 -18 45.5691 27.8944   3
   5   4  19 736.072 127.781   3
  -5  -4 -19 589.816 102.262   2
  -5   4 -19 566.919 92.9300   3
  -5  -4 -20 209.555 65.8317   2
  -5   4 -20 82.4742 30.3644   3
   5   4  20 190.758 65.8259   3
   5   4  21 74.4366 50.0764   3
   5   4  22 51.3597 41.7212   3
   5   4  23 45.4435 49.5800   3
   5   4  24-67.6090 34.9075   3
   5   4  25-23.5783 45.2193   3
   5   4  26 25.7853 41.1937   3
  -5   5  27-67.4078 39.5036   3
  -5   5  26 35.2386 49.3440   3
   5   5 -25 56.8472 93.5501   2
  -5   5  25-25.7523 49.1595   3
   5   5 -24-85.0344 80.2458   2
  -5   5  24 35.1236 52.5483   3
   5   5 -23-77.6618 72.6080   2
  -5   5  23-12.0185 37.4390   3
   5   5 -22 75.6016 73.8884   2
  -5   5  22 111.273 66.2657   3
   5   5 -21 39.6624 40.2764   2
  -5   5  21 3.16659 32.7054   3
   5   5 -20 71.0731 52.4679   2
  -5   5  20 73.5229 44.4074   3
   5   5 -19 16.2773 50.7309   2
  -5   5  19 7.14358 37.6304   3
   5   5 -18 38.7165 46.4588   2
  -5   5  18 6.20477 28.7915   3
   5   5 -17 19.3981 54.7479   2
  -5   5  17-14.3300 38.6115   3
   5   5 -16 551.213 112.711   2
  -5   5  16 456.575 95.2621   3
   5   5 -15 13.0954 41.2903   2
  -5   5  15 49.9408 29.5601   3
   5  -5 -15 17.0931 29.9483   3
   5   5 -14 602.261 112.545   2
  -5   5  14 509.522 92.1577   3
   5  -5 -14 496.634 91.1694   3
   5   5 -13 98.4041 49.4678   2
  -5   5  13 217.475 64.2326   3
   5  -5 -13 181.125 54.5217   3
  -5   5  12 403.220 76.4870   3
   5  -5 -12 345.727 70.9279   3
   5   5 -12 379.259 79.7185   2
  -5   5  11 109.347 42.3475   3
   5  -5 -11 116.746 50.9795   1
   5  -5 -11 96.9822 43.2214   3
   5   5 -11 157.407 52.6297   2
   5  -5 -10 61.7397 51.4195   1
  -5   5  10 5.61135 21.3686   3
   5  -5 -10 17.0905 16.4566   3
   5   5 -10-15.8263 25.3761   2
  -5   5   9 19.9818 8.16221   2
  -5   5   9 119.431 39.5290   3
   5  -5  -9 69.7382 32.3080   3
   5  -5  -9 172.091 63.3478   1
   5   5  -9 64.0123 35.5850   2
  -5   5   8 82.6980 34.5077   3
  -5   5   8 2.49702 7.49611   2
   5  -5  -8 24.3782 17.6501   3
   5   5  -8 58.4175 41.0676   2
   5  -5  -8 26.3079 38.9147   1
  -5   5   7 84.3127 30.3483   3
  -5   5   7 21.1641 12.7697   2
   5  -5  -7 22.3322 25.2635   1
   5   5  -7 67.2994 44.2956   2
   5  -5  -7 22.8036 20.4822   3
  -5   5   6 481.955 62.6703   3
  -5   5   6 279.273 42.2196   2
   5   5  -6 232.952 64.8409   2
   5  -5  -6 375.597 79.3161   1
   5  -5  -6 278.403 48.3217   3
  -5   5   5 23.2005 18.8272   2
  -5   5   5 209.753 41.9901   3
   5   5  -5 72.2138 45.6308   2
   5  -5  -5 64.8199 49.8317   1
   5   5  -4 2087.43 170.368   2
   5  -5  -4 2352.41 194.796   1
  -5   5   4 2082.84 105.389   3
  -5   5   4 1830.95 113.924   2
   5  -5  -3 302.227 78.3902   1
  -5   5   3 152.030 26.6714   3
   5   5  -3 183.949 55.5244   2
   5  -5  -2-23.2341 26.8075   1
  -5   5   2-24.1875 14.4550   3
   5   5  -2 14.5790 29.5044   2
   5  -5  -1 52.6224 38.6844   1
  -5   5   1-6.89043 6.61883   3
   5   5  -1 3.49528 21.1020   2
   5   5   0 1220.63 117.049   2
  -5  -5   0 1400.96 122.898   2
   5  -5   0 1370.19 149.589   1
  -5   5  -1 4.05470 19.0605   1
  -5  -5  -1 49.7421 33.6991   2
   5   5   1 66.3966 34.1642   2
   5  -5   1 102.150 50.6328   1
   5   5   2 673.694 85.7784   2
  -5  -5  -2 703.681 86.8159   2
  -5   5  -2 681.135 99.7947   1
  -5  -5  -3 47.4559 30.5785   2
   5   5   3 28.4337 29.5688   2
  -5   5  -3 30.6475 35.8065   1
  -5  -5  -4 1447.58 118.406   2
   5   5   4 1324.89 147.336   3
  -5   5  -4 1303.58 145.322   1
   5   5   4 1503.19 132.448   2
  -5  -5  -5 325.840 57.1110   2
   5   5   5 327.575 63.9207   2
  -5   5  -5 262.818 69.5045   1
   5   5   5 330.904 78.6858   3
  -5   5  -6 431.591 83.9197   1
   5   5   6 481.260 73.9254   2
  -5  -5  -6 506.402 70.8411   2
   5   5   6 463.746 88.6656   3
  -5   5  -7-50.2717 51.8868   1
   5   5   7-53.8591 39.6121   3
  -5  -5  -7-3.78923 20.3185   2
  -5   5  -8 122.507 38.7543   1
   5   5   8 160.999 58.4719   3
  -5  -5  -8 99.9177 28.8135   2
  -5   5  -9 36.1859 14.1419   3
   5   5   9 30.8756 37.4717   3
  -5  -5  -9 48.8618 21.7459   2
  -5   5 -10 34.3749 15.4724   3
   5   5  10 56.1970 39.9723   3
  -5  -5 -10 34.0161 24.7161   2
   5   5  11 317.125 77.5027   3
  -5   5 -11 173.585 31.5544   3
  -5  -5 -11 236.691 58.8164   2
  -5   5 -12 217.366 38.5314   3
  -5  -5 -12 217.681 54.5345   2
   5   5  12 273.656 77.5667   3
  -5  -5 -13 13.3580 9.55655   1
  -5   5 -13-1.36366 15.2409   3
  -5  -5 -13-11.9342 15.6967   2
   5   5  13 31.7840 38.1907   3
  -5  -5 -14 96.0938 28.3995   1
  -5  -5 -14 146.570 49.2141   2
  -5   5 -14 182.069 36.2079   3
   5   5  14 251.609 81.4827   3
  -5  -5 -15 39.3699 24.8836   2
  -5   5 -15 39.9281 25.2272   3
   5   5  15 38.0164 28.3313   3
  -5  -5 -15 39.4286 23.5067   1
  -5  -5 -16 97.2728 39.5174   2
  -5   5 -16 30.6640 25.7562   3
   5   5  16 98.7559 54.5686   3
  -5  -5 -16 49.8028 27.7361   1
   5   5  17 86.1505 56.0917   3
  -5   5 -17 67.3105 32.1581   3
  -5  -5 -17 21.5789 25.8122   2
   5   5  18 276.692 81.8965   3
   5   5  19 139.001 72.9057   3
   5   5  20 234.075 74.0890   3
   5   5  21 235.032 81.7232   3
   5   5  22-16.4041 47.0049   3
   5   5  23 48.5502 56.1259   3
   5   5  24-31.9100 34.3948   3
  -5   6  26 119.102 66.9361   3
  -5   6  25 24.2027 42.7853   3
  -5   6  24 43.7341 48.7195   3
   5   6 -23 106.803 70.0688   2
  -5   6  23-17.4955 35.1374   3
   5   6 -22-15.5115 62.8956   2
  -5   6  22-41.1313 32.6361   3
   5   6 -21 26.3393 47.9235   2
  -5   6  21 14.4330 39.8303   3
   5   6 -20 106.765 62.5449   2
  -5   6  20 41.3209 30.8165   3
   5   6 -19-16.2236 50.7709   2
  -5   6  19-12.3642 31.9368   3
   5   6 -18 472.539 116.307   2
  -5   6  18 451.717 110.882   3
   5   6 -17 286.430 94.9968   2
  -5   6  17 275.062 81.3067   3
   5   6 -16 81.7504 59.3515   2
  -5   6  16 45.9992 45.5386   3
   5   6 -15 54.0264 46.4971   2
  -5   6  15 50.0568 46.6134   3
   5  -6 -15 39.3433 59.6803   1
   5  -6 -14 96.8845 44.0950   1
  -5   6  14 41.0690 38.0792   3
   5  -6 -14 39.3589 29.5107   3
   5   6 -14-15.7785 39.8886   2
  -5   6  13 499.103 92.5922   3
   5  -6 -13 567.367 115.958   1
   5  -6 -13 366.211 76.5147   3
   5   6 -13 558.544 106.194   2
   5  -6 -12 29.3486 44.6989   1
  -5   6  12 92.7326 40.9159   3
   5  -6 -12-18.1257 34.0164   3
   5   6 -12 17.6384 30.3591   2
  -5   6  11 182.119 51.9688   3
   5  -6 -11 213.964 70.0904   1
   5  -6 -11 145.611 42.8733   3
   5   6 -11 235.504 72.5899   2
  -5   6  10 12.4586 28.6849   3
   5  -6 -10-32.1829 35.7759   1
   5   6 -10 15.1964 29.1006   2
   5  -6 -10-42.1360 34.2848   3
   5  -6  -9 20.2926 30.8027   1
  -5   6   9 95.8534 40.0255   3
   5   6  -9 22.3331 47.9081   2
  -5   6   8 97.0271 40.2743   3
   5   6  -8 63.3598 33.3493   2
   5  -6  -8 32.5427 49.9768   1
  -5   6   7 13.4173 10.0256   2
   5  -6  -7-30.0249 34.4701   1
   5   6  -7-1.21299 28.5402   2
  -5   6   6 81.0202 21.9523   2
  -5   6   6 93.7515 35.4723   3
   5  -6  -6 117.496 51.6797   1
   5   6  -6 2.82141 31.9895   2
  -5   6   5 64.9907 23.6012   2
  -5   6   5 76.1989 27.1054   3
   5  -6  -5 81.0081 46.9908   1
   5   6  -5 90.4904 47.2548   2
  -5   6   4 14.6701 11.2975   3
   5   6  -4 63.8825 34.8190   2
   5  -6  -3-16.7767 27.8043   1
  -5   6   3 3.63473 12.0758   3
   5   6  -3 29.3324 36.3552   2
   5   6  -3 16.8765 9.34669   1
  -5   6   2 769.074 55.6653   3
   5   6  -2 1203.08 129.315   2
   5  -6  -2 1429.49 161.585   1
   5   6  -2 751.728 51.7919   1
   5   6  -1 184.095 51.3898   2
   5  -6  -1 224.965 69.7311   1
   5   6   0 490.034 79.5113   2
   5  -6   0 551.546 101.325   1
   5   6   1 213.439 58.3125   2
   5   6   2 109.793 46.5513   2
  -5   6  -2 103.159 39.8760   1
   5   6   3 33.2017 25.0645   2
  -5   6  -3 94.2752 42.6398   1
   5   6   3 122.253 51.6437   3
  -5   6  -4 41.4386 24.4489   1
   5   6   4 41.0740 35.7401   2
  -5  -6  -4 61.0423 34.3086   2
   5   6   4 52.7514 48.0364   3
   5   6   5 122.372 40.2062   2
  -5  -6  -5 150.497 40.4180   2
   5   6   5 111.938 42.5869   3
   5   6   6-1.94651 25.2833   2
  -5  -6  -6-11.6393 21.5414   2
   5   6   6 2.03921 26.7645   3
  -5  -6  -7 55.7705 26.0248   2
   5   6   7 41.2612 50.3554   3
  -5  -6  -8 6.95268 13.4083   2
   5   6   8-35.2122 39.2903   3
  -5  -6  -9 74.0806 27.2932   2
   5   6   9 23.6687 38.8593   3
  -5  -6 -10 26.1226 21.8672   2
  -5   6 -10 4.23901 5.86048   3
   5   6  10 37.2128 48.2296   3
  -5  -6 -11 194.054 43.7805   2
  -5   6 -11 73.7401 21.9078   3
   5   6  11 243.116 81.2099   3
  -5  -6 -12 109.284 34.0027   2
   5   6  12 145.758 61.0566   3
  -5   6 -12 46.0265 21.6440   3
   5   6  13-46.6881 40.3377   3
  -5  -6 -13-21.6836 19.0548   2
   5   6  14 222.896 79.9313   3
   5   6  15 73.0283 43.9916   3
   5   6  16 98.2676 57.5772   3
   5   6  17 198.618 84.4002   3
   5   6  18 159.484 69.6767   3
   5   6  19 122.252 53.0053   3
   5   6  20 100.593 60.3205   3
   5   6  21 47.7897 57.0605   3
   5   6  22 16.9463 31.3797   3
  -5   7  24 111.820 65.7018   3
  -5   7  23 109.158 72.8359   3
  -5   7  22-4.10951 31.4822   3
   5  -7 -21 15.2362 38.9508   1
  -5   7  21 24.3865 60.1582   3
   5   7 -20-44.7669 59.4506   2
  -5   7  20 61.7876 49.3310   3
   5  -7 -20 17.0772 50.6281   1
   5   7 -19 279.357 91.6409   2
   5  -7 -19 217.049 91.7898   1
  -5   7  19 135.925 68.8798   3
   5  -7 -18 99.3175 60.3793   1
  -5   7  18 62.4118 46.2116   3
   5   7 -18-6.44143 40.1915   2
  -5   7  17 279.225 88.0191   3
   5  -7 -17 206.164 83.8613   1
   5   7 -17 223.140 87.0480   2
  -5   7  16 48.5146 49.9793   3
   5   7 -16-38.6195 45.5956   2
   5  -7 -16 47.6880 44.8627   1
  -5   7  15-33.8420 35.5937   3
   5  -7 -15 47.6603 41.1185   1
   5   7 -15 51.3698 51.6736   2
  -5   7  14 34.6087 28.8689   3
   5  -7 -14-12.1356 33.7377   1
   5   7 -14 69.5559 66.9373   2
  -5   7  13 28.6852 27.7297   3
   5  -7 -13-1.70023 42.9808   1
   5   7 -13-10.6140 30.3267   2
   5  -7 -12 10.1571 38.7285   1
  -5   7  12 51.6607 29.0530   3
   5   7 -12 54.5341 47.4449   2
  -5   7  11 22.8993 31.0873   3
   5  -7 -11 28.8249 45.5821   1
   5   7 -11-28.5915 46.6870   2
  -5   7  10 89.3064 43.0556   3
   5  -7 -10 38.4921 43.2454   1
   5   7 -10-24.9654 43.9784   2
  -5   7   9 126.583 47.6743   3
   5   7  -9 69.8992 42.1076   2
   5  -7  -9 204.962 77.1977   1
  -5   7   8 125.055 48.0452   3
   5  -7  -8 77.3792 53.1429   1
   5   7  -8-42.7389 32.3130   2
   5   7  -7 7.19909 29.8173   2
  -5   7   7 32.2885 27.8723   3
   5  -7  -7-0.89296 25.0658   1
  -5   7   6 3.51575 9.37337   2
  -5   7   6 18.8259 23.2092   3
   5  -7  -6 38.6928 43.7682   1
   5   7  -6 20.0188 45.8000   2
   5   7  -6-31.5025 22.3766   1
  -5   7   5 33.3954 15.2204   2
   5  -7  -5 77.6288 60.9472   1
  -5   7   5 5.76550 19.5937   3
   5   7  -5 51.2560 36.0400   2
   5   7  -5 31.3664 18.5905   1
  -5   7   4-1.02249 11.4472   3
   5   7  -4 9.25147 25.9707   2
   5  -7  -4 23.2729 44.1891   1
   5   7  -4 13.1398 15.3968   1
   5   7  -3 135.144 23.0381   1
  -5   7   3 172.871 34.6011   3
   5   7  -3 310.292 75.8384   2
   5  -7  -3 360.536 99.5728   1
  -5   7   2 14.5245 11.8249   3
   5   7  -2 108.778 55.3523   2
  -5   7   1 138.269 23.1929   3
   5   7  -1 420.646 80.2178   2
  -5   7   0-24.7803 10.8693   3
   5   7   0 9.31845 27.5935   2
   5   7   1 171.870 60.1018   2
   5   7   2 51.9151 38.5034   2
   5   7   2 32.2327 26.7501   3
   5   7   3 54.8790 24.1805   2
   5   7   3 80.6593 37.0412   3
   5   7   4 103.319 49.0433   2
   5   7   4 52.3987 40.1264   3
   5   7   5 176.673 52.3808   2
   5   7   5 175.786 62.9737   3
   5   7   6 164.236 51.9706   2
   5   7   6 173.845 63.5790   3
   5   7   7-38.3380 43.2332   3
   5   7   8 144.102 57.0545   3
   5   7   9-50.5309 52.1711   3
   5   7  10 83.6466 53.5430   3
   5   7  11 25.0269 34.2979   3
   5   7  12 62.2966 53.3605   3
   5   7  13 197.089 68.9261   3
   5   7  14 46.6322 60.2303   3
   5   7  15 247.189 84.8338   3
   5   7  16 101.214 63.8948   3
   5   7  17 4.97297 30.9510   3
   5   7  18 42.7859 52.2295   3
   5   7  19-26.7564 43.3077   3
   5   8 -17 78.0399 68.8298   2
   5   8 -16 82.5290 86.3545   2
   5   8 -15 45.3754 61.0419   2
   5   8 -14 11.0119 48.8659   2
   5  -8 -13 74.3836 48.4725   1
   5   8 -13 38.6015 55.8183   2
   5  -8 -12 3.95653 35.7340   1
   5   8 -12 10.2880 54.7584   2
   5  -8 -11 45.9126 54.3393   1
   5   8 -11 43.8463 54.0622   2
   5  -8 -10 137.286 77.7353   1
   5   8 -10 140.183 64.8089   2
   5  -8  -9 147.537 82.3442   1
   5   8  -9 148.089 71.0879   2
   5   8  -8 146.216 71.4674   2
   5  -8  -8 177.095 79.8362   1
   5   8  -7-13.3357 45.8457   2
   5  -8  -7 3.34536 35.1867   1
   5   8  -6-72.5338 53.8613   2
   5  -8  -6 28.2873 33.2137   1
   5   8  -5-39.1003 49.1200   2
   5   8  -4 61.6619 42.0530   2
   5   8  -3-48.2298 31.6102   2
   5   8  -2 39.1472 43.0149   2
   5   8  -1 41.6687 32.9091   2
   5   8   0 80.5143 47.5466   2
   5   8   0 31.9123 29.6613   3
   5   8   1 101.111 47.3489   2
   5   8   1-68.5112 59.7570   3
   5   8   2-17.8420 38.7763   2
   5   8   2 2.58452 33.7513   3
   5   8   3 140.044 57.8158   2
   5   8   3 105.489 63.2809   3
   5   8   4 429.250 92.0164   2
   5   8   4 363.198 98.5014   3
   5   8   5 50.9152 37.5427   2
   5   8   5 71.8192 50.7518   3
   5   8   6-15.8977 32.8275   3
   5   8   7-5.37814 26.1415   3
   5   8   8-40.2100 52.3302   3
   5   8   9-76.0988 58.1260   3
   5   8  10 82.9237 48.8580   3
   5   8  11-23.9256 38.2611   3
   5   8  12 137.829 71.9540   3
   5   8  13 18.1268 37.1652   3
   5   8  14 102.100 71.4208   3
   5   8  15 33.2828 56.4936   3
   5   8  16 92.4531 56.6661   3
   5   9 -14 23.4004 63.7501   2
   5   9 -13 51.4849 68.3016   2
   5   9 -12 45.2222 57.9172   2
   5   9 -11-45.3907 44.2507   2
   5   9 -10 50.0684 71.9912   2
   5   9  -9 21.6579 45.8642   2
   5   9  -8 32.1285 35.4469   2
   5   9  -7 67.9299 62.7112   2
   5   9  -6 82.2013 69.8589   2
   5   9  -5 74.0922 54.0336   2
   5   9  -4 44.2213 37.6278   2
   5   9  -3 12.9749 33.0666   2
   5   9  -2-2.68207 32.3168   2
   5   9  -2-47.6802 47.3366   3
   5   9  -1-48.2130 47.6888   3
   5   9   0-52.9567 42.7223   3
   5   9   1 31.2572 39.2064   3
   5   9   2 96.7553 53.6093   3
   5   9   3 15.7213 43.3848   3
   5   9   4 10.4220 30.9456   3
   5   9   5-13.7064 42.5889   3
   5   9   6 42.6247 53.6716   3
   5   9   7-6.87396 38.9755   3
   5   9   8 43.3117 60.4665   3
   5   9   9-23.7795 34.4817   3
   5   9  10 112.837 58.6149   3
   5   9  11 7.02570 38.8399   3
   5  10  -5-108.054 58.5234   3
   5  10  -4-99.6745 56.5020   3
   5  10  -3 18.7808 47.4847   3
   5  10  -2-2.93331 51.6557   3
   5  10  -1-96.7288 55.1392   3
   5  10   0 17.0731 34.7507   3
   5  10   1 53.7081 58.3546   3
   5  10   2 84.4369 68.4516   3
   5  10   3 110.654 69.9649   3
   5  10   4 46.3786 58.4277   3
   5  10   5 9.13516 60.2680   3
   6   0 -32 27.8200 69.4516   2
   6   0 -31 31.4589 53.0916   2
   6   0 -30 105.823 37.0553   2
   6   0 -29-12.8173 41.6911   2
   6   0 -28 279.956 87.0930   2
   6   0 -27 44.4499 34.9571   2
   6   0 -26 11.7455 48.0951   2
   6   0 -25 74.4092 59.3490   2
   6   0 -24 1404.26 172.556   2
   6   0 -23 129.220 72.2519   2
   6   0 -22 3793.88 262.073   2
   6   0 -21 68.1982 47.4201   2
   6   0 -20 1505.08 160.339   2
   6   0 -19 63.1778 56.9135   2
   6   0 -18 261.039 69.0996   2
   6   0 -17 32.1113 37.2274   2
   6   0 -16 54.0233 34.2782   3
   6   0 -16 58.3880 37.4621   2
   6   0 -15-9.85503 21.5049   3
   6   0 -15-1.90015 26.9181   2
   6   0 -14 61.5097 31.3262   3
   6   0 -14 29.0979 24.8269   2
   6   0 -13 27.6612 22.9277   3
  -6   0  13-0.84881 15.8662   2
  -6   0  12 1996.20 144.997   2
   6   0 -12 1731.40 148.037   3
   6   0 -11 1.82632 20.6631   3
  -6   0  11 17.0477 23.9211   2
   6   0 -10 666.161 86.2430   3
  -6   0  10 761.014 84.4315   2
  -6   0   9 17.7486 20.4708   2
   6   0  -9 1.44269 22.2697   3
  -6   0   8 773.478 93.0305   2
   6   0  -7 4.46279 15.0237   2
  -6   0   7 43.0384 32.8559   2
   6   0  -6 9593.98 285.524   2
  -6   0   6 10834.4 331.899   2
  -6   0   5 32.0144 28.5776   2
  -6   0   4 20877.0 436.563   2
  -6   0   3 25.6386 27.8801   2
  -6   0   2 36.6566 18.8244   2
  -6   0   1 3.70465 14.4616   2
   6   0  -1 63.1061 32.9007   1
  -6   0   0 1991.65 136.878   2
   6   0   0 1670.90 124.294   1
   6   0   1 4.90811 19.4341   1
  -6   0  -1-16.3378 21.5583   2
  -6   0  -2 220.857 44.6496   1
   6   0   2 245.720 51.5841   1
  -6   0  -2 256.290 55.5244   2
  -6   0  -3 53.0401 40.9712   2
   6   0   3 37.5907 24.9172   1
  -6   0  -3 34.7540 28.3506   1
   6   0   4 19847.7 443.948   1
   6   0   4 19699.9 383.136   3
  -6   0  -4 19245.6 430.248   1
  -6   0  -4 19849.6 444.293   2
  -6   0  -5-0.81545 17.1847   1
   6   0   5 24.0056 24.1941   1
   6   0   5 24.7019 20.4912   3
   6   0   6 471.514 62.6914   3
  -6   0  -6 471.644 72.1604   1
  -6   0  -7 23.8105 23.9054   1
   6   0   7 31.4796 24.6746   3
   6   0   8 10004.9 293.918   3
  -6   0  -8 10047.5 353.701   1
  -6   0  -9-25.4398 21.7292   1
   6   0   9-19.1040 27.0436   3
  -6   0 -10 433.577 75.9384   1
  -6   0 -11 38.3935 27.2104   3
  -6   0 -11 20.8504 32.5634   1
  -6   0 -12 235.222 65.7382   1
  -6   0 -12 205.447 56.4310   3
   6   0  13 11.2856 18.3141   3
  -6   0 -13-12.7570 28.1690   1
  -6   0 -13 49.1527 40.0067   3
   6   0  14 5002.05 232.643   3
  -6   0 -14 5346.51 285.847   3
   6   0  15 4.16936 22.8915   3
  -6   0 -15 62.0090 57.7655   3
   6   0  16 119.060 40.5865   3
  -6   0 -16 140.726 45.7938   3
   6   0  17 5.19809 25.8181   3
  -6   0 -17-15.1723 36.8881   3
   6   0  18 45.3170 30.0145   3
  -6   0 -18 48.5669 35.9800   3
   6   0  19-2.38669 29.0618   3
   6   0  20 237.454 62.7633   3
   6   0  21 23.7737 32.7603   3
   6   0  22-20.4444 43.7781   3
   6   0  23-1.46602 34.8802   3
   6   0  24 18.8087 33.1928   3
   6   0  25 26.8268 32.6707   3
   6   0  26 60.8383 51.8830   3
   6   0  27 79.7477 60.1736   3
   6   0  28 245.839 89.6060   3
   6   0  29 102.255 62.5736   3
   6   0  30 108.465 59.8347   3
   6   1 -32-7.49199 38.4507   2
   6   1 -31 34.9571 45.7639   2
   6  -1 -30 248.700 93.5954   2
   6   1 -30 23.4584 39.1387   2
   6  -1 -29 213.150 86.0884   2
   6   1 -29 131.354 70.8717   2
   6  -1 -28 200.040 76.7899   2
   6   1 -28 71.6114 38.3721   2
   6  -1 -27 104.629 51.2524   2
   6   1 -27 15.3152 37.7603   2
   6  -1 -26 558.773 112.955   2
   6   1 -26 746.258 139.339   2
   6  -1 -25 88.3344 57.7615   2
   6   1 -25 38.3621 45.7339   2
   6  -1 -24 589.008 111.926   2
   6   1 -24 722.813 130.159   2
   6  -1 -23 670.311 117.701   2
   6   1 -23 717.911 130.663   2
   6  -1 -22 509.214 105.068   2
   6   1 -22 809.044 128.491   2
   6  -1 -21 256.522 75.4623   2
   6   1 -21 496.307 104.808   2
   6  -1 -20 9.45257 36.1109   2
   6   1 -20-58.6751 44.4367   2
   6   1 -19 1758.16 172.690   2
   6  -1 -19 1701.31 154.480   2
   6  -1 -18 7.42461 22.5419   2
   6   1 -18-9.71420 37.7184   2
   6  -1 -17 17.9628 26.8725   2
   6   1 -17-28.9115 26.5761   2
   6   1 -16 8.57336 24.5884   3
   6  -1 -16 83.9816 48.1421   3
   6   1 -16 23.7248 22.3493   2
   6   1 -15 491.170 91.4631   3
   6   1 -15 637.871 101.673   2
   6  -1 -15 513.098 91.5930   3
   6  -1 -14 618.731 95.5097   3
   6   1 -14 611.521 97.1165   3
   6   1 -14 442.883 83.9562   2
   6  -1 -13 824.832 102.391   3
   6   1 -13 706.054 102.992   2
   6   1 -13 1016.65 123.208   3
  -6   1  13 985.967 100.909   2
   6   1 -12 42.2431 29.2952   3
  -6  -1  12 27.6619 26.6179   2
  -6   1  12-7.60241 15.5004   2
   6   1 -12 37.1059 41.3821   2
   6  -1 -12-3.73544 19.5464   3
   6  -1 -11 525.405 77.6319   3
   6   1 -11 493.648 88.4424   2
  -6   1  11 589.509 71.9926   2
   6   1 -11 588.005 89.2399   3
  -6  -1  11 596.073 84.6328   2
   6  -1 -10 2850.49 153.845   2
   6  -1 -10 2684.10 173.202   3
  -6   1  10 2694.73 154.337   2
  -6  -1  10 3004.04 183.312   2
   6  -1  -9 1252.55 103.704   2
   6  -1  -9 1198.35 111.064   3
  -6   1   9 1181.71 102.609   2
  -6  -1   9 1306.69 117.254   2
   6  -1  -8 2299.01 141.015   2
   6  -1  -8 2254.45 142.631   3
  -6   1   8 2477.28 153.834   2
  -6  -1   8 2353.03 157.290   2
   6  -1  -7 1950.78 147.173   2
   6  -1  -7 2267.50 137.840   3
  -6   1   7 2407.06 155.259   2
  -6  -1   7 2310.23 156.423   2
   6  -1  -6 559.191 77.8115   2
   6  -1  -6 640.586 72.0740   3
  -6   1   6 484.479 72.4004   2
  -6  -1   6 586.950 77.8684   2
  -6   1   5 3619.08 183.907   2
  -6  -1   5 3787.11 207.391   2
   6  -1  -5 3596.64 195.463   2
   6  -1  -4 37.0781 19.9948   2
  -6   1   4 14.4923 20.1065   2
  -6  -1   4 37.6157 27.2973   2
  -6   1   3 1069.83 93.4179   2
  -6  -1   3 1176.44 106.778   2
   6  -1  -3 1098.72 102.722   2
  -6   1   2 1069.44 108.577   2
  -6  -1   2 1228.67 108.698   2
  -6   1   1 23.0781 23.1292   2
  -6  -1   1 28.5922 14.5969   2
   6   1  -1 37.5197 17.0203   1
  -6  -1   0 2142.54 138.603   2
   6   1   0 2192.48 131.988   1
  -6   1   0 2245.49 147.987   2
  -6   1  -1 275.531 53.9913   2
  -6   1  -1 156.351 40.7565   1
  -6  -1  -1 222.631 44.5685   2
   6   1   1 249.846 45.1330   1
  -6  -1  -2 30.6880 25.0318   2
   6   1   2 11.9965 19.1991   1
  -6   1  -2 10.6897 18.4192   1
  -6  -1  -3 6061.40 246.704   2
   6   1   3 5731.67 217.163   1
  -6   1  -3 5651.91 248.728   1
  -6  -1  -3 5413.73 203.341   1
   6  -1   4 1743.06 96.7102   3
  -6   1  -4 1872.28 145.028   1
   6   1   4 1758.12 122.177   1
  -6  -1  -4 1805.32 120.056   1
  -6  -1  -4 2113.34 145.385   2
  -6  -1  -5 134.949 43.7957   2
  -6  -1  -5 93.6693 23.3088   1
   6  -1   5 125.013 27.0508   3
   6   1   5 115.294 26.9699   3
  -6   1  -5 116.530 42.4477   1
   6  -1   6 8698.09 226.114   3
  -6   1  -6 8824.51 335.174   1
   6   1   6 8317.74 289.486   3
  -6  -1  -6 8276.85 274.971   1
  -6  -1  -6 8668.99 303.790   2
  -6  -1  -7 88.8813 47.1234   2
  -6   1  -7 30.3718 22.6143   1
  -6  -1  -7 47.4563 20.9546   1
   6  -1   7 83.9357 25.4328   3
  -6   1  -8 240.566 55.3587   1
   6  -1   8 288.568 43.5127   3
  -6  -1  -8 192.131 41.7773   1
  -6   1  -9 155.703 52.4911   1
  -6  -1  -9 170.658 53.6025   1
   6  -1   9 132.429 29.8941   3
  -6  -1 -10 91.1753 38.8813   1
  -6   1 -10 43.1269 33.9724   1
   6  -1  10 102.597 34.3395   3
  -6   1 -10 67.3650 35.2715   3
   6  -1  11 2888.22 149.585   3
   6   1  11 3081.77 189.991   3
  -6  -1 -11 3200.71 209.087   1
  -6   1 -11 3033.81 223.995   1
  -6   1 -11 2918.75 178.849   3
   6   1  12 995.260 112.554   3
  -6   1 -12 822.596 120.369   1
  -6   1 -12 894.225 105.271   3
  -6  -1 -12 1017.92 122.840   1
  -6  -1 -12 993.235 124.713   3
   6   1  13 1171.16 121.012   3
  -6  -1 -13 1265.13 142.300   1
  -6   1 -13 1168.37 146.376   1
  -6   1 -13 1113.88 119.469   3
  -6  -1 -13 1327.98 146.522   3
   6   1  14 30.3985 32.7848   3
  -6   1 -14-23.5988 39.6986   1
  -6   1 -14 19.3310 23.7492   3
  -6  -1 -14 5.35247 28.0254   3
   6  -1  15 399.401 67.1260   3
   6   1  15 388.714 75.7208   3
  -6   1 -15 426.134 97.0902   1
  -6   1 -15 409.264 85.4860   3
  -6  -1 -15 459.207 91.7720   3
   6   1  16 1665.86 151.579   3
   6  -1  16 1613.32 136.279   3
  -6   1 -16 1646.74 163.510   3
  -6  -1 -16 1787.88 183.322   3
   6   1  17 19.9516 34.0215   3
  -6   1 -17-26.9864 24.3106   3
   6  -1  17 65.8885 42.7726   3
   6   1  18 573.804 94.9051   3
   6  -1  18 479.533 81.5646   3
  -6   1 -18 628.128 110.727   3
   6  -1  19 318.207 71.5131   3
   6   1  19 306.719 71.5872   3
  -6   1 -19 287.557 82.2585   3
   6  -1  20 14.2470 24.5729   3
   6   1  20-9.60899 30.4011   3
   6  -1  21-8.50797 26.1171   3
   6   1  21 24.5344 29.3348   3
   6  -1  22 47.9508 41.0902   3
   6   1  22-2.21166 39.3678   3
   6  -1  23 79.3025 38.5349   3
   6   1  23 76.6209 48.9351   3
   6  -1  24-16.2725 23.8088   3
   6   1  24-50.8033 45.0316   3
   6  -1  25 34.7797 33.8246   3
   6   1  25-0.85579 31.1848   3
   6  -1  26 31.7350 38.6437   3
   6   1  26 45.5941 61.5086   3
   6   1  27 117.503 54.1783   3
   6  -1  27 193.252 83.0396   3
   6  -1  28-39.4534 29.4865   3
   6   1  28 174.960 86.7976   3
   6  -1  29 53.9064 59.6287   3
   6   1  29 9.94696 28.8077   3
   6  -1  30-1.49902 43.8147   3
   6  -1  31 80.5896 60.4787   3
   6   2 -30 48.8693 43.1911   2
   6   2 -29-55.6068 60.4508   2
   6   2 -28 163.471 79.3532   2
   6  -2 -27 386.593 90.4968   2
   6   2 -27 645.004 132.571   2
   6  -2 -26 55.7846 44.3002   2
   6   2 -26-31.3618 49.9874   2
   6   2 -25 401.762 101.855   2
   6  -2 -25 344.870 78.2007   2
   6   2 -24 11.2340 38.1345   2
   6  -2 -24 32.5587 25.9509   2
   6   2 -23 498.554 106.572   2
   6  -2 -23 353.655 76.4723   2
   6   2 -22-37.1561 38.6931   2
   6  -2 -22 1.32106 21.5574   2
   6  -2 -21 92.1512 43.3897   2
   6   2 -21 51.4333 52.9255   2
   6  -2 -20 371.357 76.3594   2
   6   2 -20 506.057 104.316   2
   6   2 -19 2664.75 228.457   2
   6   2 -18 14.8010 33.8321   2
   6   2 -17 1124.12 143.743   2
   6  -2 -16 587.279 95.1224   3
   6   2 -16 818.525 115.785   2
   6  -2 -15 858.790 110.096   3
   6   2 -15 983.936 133.530   2
   6  -2 -14 2089.21 137.035   2
   6   2 -14 2367.08 198.123   3
   6  -2 -14 2181.19 167.822   3
   6   2 -14 2515.09 200.743   2
   6  -2 -13 405.385 77.4086   3
  -6   2  13 351.710 54.8180   2
   6  -2 -13 356.777 59.3068   2
   6   2 -13 362.337 77.0166   3
   6   2 -13 397.371 81.5161   2
  -6   2  12-21.9707 20.1332   2
   6  -2 -12 5.34652 18.0975   2
   6  -2 -12 34.1657 28.3815   3
   6   2 -12 23.8112 37.1674   2
   6  -2 -11 1394.05 118.492   2
   6  -2 -11 1187.84 113.136   3
  -6  -2  11 1504.94 139.510   2
  -6   2  11 1338.24 101.120   2
  -6   2  10 42.5391 16.4223   2
   6  -2 -10-6.18234 22.4738   2
  -6  -2  10 29.6991 26.6364   2
   6  -2 -10 19.3298 20.1385   3
   6  -2  -9 1290.53 111.770   3
  -6   2   9 1304.59 104.528   2
  -6  -2   9 1489.06 132.372   2
   6  -2  -9 1247.61 110.066   2
   6  -2  -8 1991.88 134.550   3
  -6   2   8 1961.98 145.183   2
  -6  -2   8 2467.69 165.973   2
   6  -2  -8 2077.59 140.163   2
   6  -2  -7 3074.22 153.628   3
  -6   2   7 2839.51 163.613   2
  -6  -2   7 3208.96 184.260   2
   6  -2  -7 3205.97 169.115   2
  -6   2   6 2386.21 146.754   2
   6  -2  -6 2432.84 124.675   3
  -6  -2   6 2709.72 171.762   2
  -6   2   5 466.307 63.5412   2
   6  -2  -5 457.453 54.7147   3
  -6  -2   5 577.472 80.9915   2
  -6   2   4 207.819 41.0145   2
   6  -2  -4 169.894 32.0597   3
  -6  -2   4 258.531 55.8027   2
  -6   2   3 691.407 83.8675   2
   6  -2  -3 832.946 63.3719   3
  -6  -2   3 838.113 103.954   2
   6  -2  -2 755.804 56.1083   3
  -6  -2   2 782.012 93.9776   2
  -6   2   2 606.871 78.8400   2
  -6  -2   1 1251.80 114.401   2
   6  -2  -1 1357.51 71.5154   3
  -6   2   1 1148.45 108.710   2
  -6   2   0 37.6956 26.7037   2
   6   2   0 4.70014 12.9451   1
  -6  -2   0 3.46602 21.3172   2
  -6  -2  -1 3884.97 197.838   2
   6   2   1 3621.62 153.656   1
  -6   2  -1 4005.79 217.001   1
  -6  -2  -2 782.896 86.5204   2
   6   2   2 710.988 69.3246   1
   6  -2   2 567.444 40.2139   3
  -6   2  -2 804.356 99.3841   1
   6   2   2 733.950 90.6733   2
   6   2   3-5.27536 18.1187   1
   6   2   3 3.72097 19.2260   2
  -6  -2  -3-4.20918 18.1953   2
   6  -2   3-5.17418 8.73297   3
  -6   2  -3-36.1884 34.3938   1
  -6   2  -4 303.768 61.7720   1
   6  -2   4 211.053 25.4199   3
  -6  -2  -4 288.012 56.7124   2
  -6  -2  -5 817.815 94.0402   2
   6  -2   5 829.195 52.3159   3
  -6   2  -5 826.719 107.504   1
  -6  -2  -5 799.151 71.4898   1
  -6  -2  -6 1685.80 134.742   2
   6  -2   6 1526.49 74.5491   3
  -6  -2  -6 1382.11 98.1529   1
  -6   2  -6 1588.12 154.144   1
  -6  -2  -7 1292.35 116.776   2
   6  -2   7 1211.49 70.0804   3
  -6   2  -7 1286.86 139.545   1
  -6  -2  -7 1043.69 89.6409   1
  -6  -2  -8 277.014 58.8028   2
   6  -2   8 293.216 38.6110   3
  -6   2  -8 240.632 63.6594   1
  -6  -2  -8 258.607 49.5925   1
   6   2   8 230.674 60.4374   3
   6  -2   9 4030.68 145.938   3
   6   2   9 3498.52 212.758   3
  -6   2  -9 3495.60 234.770   1
  -6  -2  -9 3577.13 185.753   1
  -6   2  -9 3033.13 147.327   3
  -6  -2  -9 3567.46 203.328   2
  -6  -2 -10 290.871 60.7434   2
  -6   2 -10 278.270 66.7486   1
  -6  -2 -10 332.598 60.8243   1
   6  -2  10 315.566 47.9439   3
   6   2  10 298.171 62.6153   3
  -6   2 -10 317.224 52.5838   3
   6  -2  11 1143.60 91.7268   3
   6   2  11 1051.08 121.288   3
  -6   2 -11 1049.94 132.610   1
  -6   2 -11 995.642 97.3405   3
  -6  -2 -11 1118.57 116.043   1
  -6  -2 -11 1040.57 115.347   2
  -6  -2 -12 60.3980 39.4213   2
   6  -2  12 8.97986 20.5268   3
   6   2  12 39.3064 28.9834   3
  -6   2 -12 39.8010 32.4804   3
  -6  -2 -12 49.8427 38.6992   1
  -6   2 -12-30.2347 32.5465   1
   6  -2  13 941.712 94.3786   3
  -6  -2 -13 1082.21 125.428   1
   6   2  13 1068.08 127.317   3
  -6   2 -13 997.507 137.999   1
  -6   2 -13 900.641 102.840   3
  -6  -2 -14 412.912 82.6912   1
   6   2  14 388.490 77.3100   3
  -6   2 -14 350.282 69.3297   3
  -6   2 -14 385.289 94.0915   1
   6   2  15 83.9819 39.1207   3
  -6   2 -15 84.1490 43.0389   3
   6  -2  16 719.438 90.3257   3
   6   2  16 1004.69 125.774   3
  -6   2 -16 754.367 109.039   3
   6  -2  17 45.1078 29.7515   3
   6   2  17 58.0130 48.0754   3
  -6   2 -17 84.6379 37.4672   3
   6  -2  18-21.1261 30.7176   3
   6   2  18-3.18671 25.2101   3
  -6   2 -18 43.8225 40.8600   3
   6  -2  19 125.131 48.4674   3
   6   2  19 204.082 64.5446   3
  -6   2 -19 199.049 68.5012   3
   6   2  20 37.7256 32.9645   3
  -6   2 -20 17.7198 31.8559   3
   6  -2  20-39.8788 33.1679   3
   6  -2  21 71.2072 45.5399   3
   6   2  21 86.4160 56.9798   3
   6  -2  22 147.626 54.1826   3
   6   2  22 27.3607 38.6761   3
   6  -2  23 567.502 102.140   3
   6   2  23 491.348 105.220   3
   6   2  24 98.8887 55.5499   3
   6  -2  24 116.861 55.3319   3
   6  -2  25 117.532 54.8760   3
   6   2  25 149.977 68.9737   3
   6  -2  26 1.61604 27.3368   3
   6   2  26 96.3963 58.1094   3
   6   2  27 18.1003 41.3024   3
   6  -2  27 10.8458 30.0060   3
   6  -2  28-27.1678 54.8306   3
   6   2  28 10.6004 36.8108   3
   6  -2  29-31.3704 28.1286   3
   6  -2  30 39.8977 40.1573   3
   6  -2  31-87.3295 78.2595   3
   6   3 -29-53.5596 43.6177   2
   6   3 -28 21.0088 39.3671   2
   6   3 -27-2.03543 58.8186   2
   6   3 -26 70.3748 52.0729   2
  -6   3  26 224.877 93.0151   3
   6   3 -25 3.63117 52.6055   2
  -6   3  25 33.6158 41.6391   3
   6   3 -24 16.7895 44.4289   2
   6  -3 -24-28.6822 25.3592   2
  -6   3  24-45.7278 55.9809   3
   6   3 -23-2.23916 50.0830   2
  -6   3  23-54.6895 49.9358   3
   6   3 -22-53.0700 55.3559   2
  -6   3  22-19.5901 28.3530   3
   6   3 -21 731.465 134.071   2
  -6   3  21 572.824 108.638   3
   6   3 -20 78.2641 65.0202   2
  -6   3  20-78.4762 51.8197   3
   6   3 -19 673.300 125.961   2
  -6   3  19 524.735 104.146   3
   6  -3 -18 1808.07 134.596   2
  -6   3  18 1535.52 171.704   3
   6   3 -18 1963.23 202.408   2
   6  -3 -17 865.096 97.9501   2
  -6   3  17 714.927 109.988   3
   6   3 -17 934.052 136.785   2
   6  -3 -16 2160.30 152.477   2
   6   3 -16 2672.05 226.466   2
   6  -3 -16 2159.08 183.326   3
  -6   3  16 2526.06 198.216   3
   6  -3 -15 183.257 47.4890   2
   6  -3 -15 214.219 58.3434   3
  -6   3  15 119.537 44.5247   3
   6   3 -15 187.207 63.0550   2
   6  -3 -14 22.8928 22.5345   2
  -6   3  14 10.6164 23.5651   3
   6  -3 -14 36.9975 29.5453   3
   6   3 -14 49.4288 45.3490   2
   6  -3 -13 11.6817 12.8610   2
  -6   3  13 42.5246 31.6713   3
   6  -3 -13 27.8834 28.3194   3
   6   3 -13-10.4869 28.1070   2
  -6   3  12 787.643 96.9409   3
   6  -3 -12 620.757 83.1144   3
   6   3 -12 868.638 121.593   2
  -6   3  12 720.881 70.3629   2
   6  -3 -12 699.290 82.4554   2
   6  -3 -11 1183.88 110.209   3
  -6   3  11 1177.88 111.956   3
   6   3 -11 1213.54 144.629   2
  -6   3  11 1123.29 86.4244   2
   6  -3 -10 121.173 36.4196   3
  -6   3  10 147.722 39.7742   3
   6   3 -10 96.2347 51.1669   2
  -6   3  10 115.758 31.7533   2
  -6  -3   9 197.057 57.3703   2
   6  -3  -9 194.222 41.5728   3
  -6   3   9 124.422 34.1710   2
  -6   3   8 2058.47 129.887   2
  -6  -3   8 2338.64 173.254   2
   6  -3  -8 2135.95 126.521   3
  -6  -3   7 53.0237 34.7114   2
   6  -3  -7 12.5230 15.8848   3
  -6   3   7 4.79077 14.4651   2
  -6  -3   6 185.157 50.3278   2
  -6   3   6 154.389 38.5988   2
   6  -3  -6 123.688 30.7022   3
   6  -3  -6 144.805 52.8088   1
  -6   3   5 2919.58 147.479   2
   6   3  -5 2943.50 183.791   2
  -6  -3   5 2977.69 183.950   2
   6  -3  -5 2986.45 200.175   1
   6  -3  -5 2586.59 113.772   3
  -6  -3   4 248.131 56.2201   2
  -6   3   4 265.012 54.1249   2
   6  -3  -4 271.747 35.6701   3
   6   3  -4 235.208 54.7323   2
   6   3  -3 2734.66 169.277   2
  -6  -3   3 2957.91 182.895   2
   6  -3  -3 2504.97 92.8964   3
  -6   3   3 2883.32 159.132   2
   6   3  -2 1285.78 115.187   2
   6  -3  -2 1065.99 53.9446   3
  -6  -3   2 1338.66 122.546   2
  -6   3   2 1312.22 111.945   2
   6  -3  -1 201.600 19.2138   3
  -6  -3   1 427.561 73.9962   2
   6   3  -1 355.793 62.3015   2
   6   3   0 5423.33 239.829   2
  -6  -3   0 4125.23 228.694   2
   6   3   0 5314.34 165.489   1
   6   3   1 53.2274 31.9282   2
  -6  -3  -1 109.638 46.4426   2
   6   3   1 22.2402 15.6481   1
  -6   3  -1 62.4592 41.4647   1
   6   3   2 181.029 29.1678   1
   6   3   2 268.133 54.8462   2
  -6   3  -2 293.605 65.0373   1
  -6  -3  -2 354.443 67.7484   2
   6   3   3 99.3361 32.6326   2
  -6  -3  -3 105.856 42.5947   2
  -6   3  -3 75.9490 39.7958   1
   6   3   4-0.88073 18.9074   2
  -6   3  -4-3.38474 19.3887   1
  -6  -3  -4-15.6977 22.0197   2
  -6   3  -5 5.10370 19.8791   1
  -6  -3  -5 22.7055 25.1920   2
  -6  -3  -6 536.072 78.9872   2
  -6   3  -6 481.084 89.0669   1
  -6  -3  -7 588.328 80.5633   2
  -6   3  -7 511.478 90.4709   1
  -6  -3  -7 450.172 47.7263   1
  -6  -3  -8 1500.94 127.318   2
  -6   3  -8 1378.17 154.349   1
  -6  -3  -8 1278.66 86.8348   1
   6  -3   8 1550.75 74.5197   3
   6  -3   9 342.250 39.0715   3
  -6  -3  -9 306.436 62.4697   2
  -6   3  -9 242.270 60.4378   1
  -6  -3  -9 249.934 41.5729   1
   6   3   9 282.099 66.3845   3
  -6   3 -10 264.703 68.3219   1
  -6  -3 -10 256.193 57.7207   2
  -6  -3 -10 205.748 40.3627   1
   6   3  10 218.311 60.1572   3
  -6   3 -10 171.325 35.1453   3
   6  -3  10 279.705 39.3905   3
  -6  -3 -11 683.521 91.4349   2
   6  -3  11 739.738 65.7645   3
  -6   3 -11 554.432 104.799   1
   6   3  11 654.072 102.530   3
  -6  -3 -11 675.528 79.0431   1
  -6   3 -11 579.259 64.9466   3
  -6  -3 -12 357.001 63.3123   1
   6  -3  12 379.849 52.9043   3
  -6  -3 -12 359.173 69.4095   2
   6   3  12 353.203 77.4799   3
  -6   3 -12 299.491 53.3856   3
   6  -3  13 1401.81 105.278   3
   6   3  13 1351.96 148.629   3
  -6  -3 -13 1310.34 123.817   1
  -6   3 -13 1151.47 107.304   3
  -6  -3 -13 1215.81 128.834   2
  -6  -3 -14 236.778 62.1794   2
   6   3  14 175.689 53.0093   3
  -6   3 -14 221.696 53.5347   3
   6  -3  14 226.603 48.4651   3
  -6  -3 -14 196.487 57.4864   1
  -6  -3 -15 136.539 50.4032   2
   6   3  15 152.343 67.1714   3
  -6  -3 -15 133.755 51.8184   1
  -6   3 -15 132.649 45.7741   3
  -6  -3 -16 431.757 82.6476   2
   6   3  16 485.772 96.1423   3
  -6   3 -16 373.002 68.4463   3
  -6  -3 -17 161.055 45.9347   2
   6  -3  17 224.206 57.9767   3
   6   3  17 193.029 66.5526   3
  -6   3 -17 185.679 56.1649   3
  -6  -3 -18-14.0994 36.5257   2
   6  -3  18 29.0956 21.9745   3
   6   3  18 40.4999 39.4499   3
  -6   3 -18 0.31720 29.9951   3
  -6  -3 -19-20.9923 29.2221   2
   6  -3  19 64.6703 35.3591   3
  -6   3 -19-61.6356 31.8687   3
   6   3  19 53.9471 47.3859   3
   6  -3  20-2.09071 24.7096   3
   6   3  20 25.7204 44.4925   3
  -6   3 -20 9.63371 29.7332   3
   6  -3  21 92.4786 43.6409   3
   6   3  21 94.8896 56.3915   3
   6  -3  22 88.0882 44.3977   3
   6   3  22 148.293 66.6536   3
   6  -3  23 116.564 57.2603   3
   6   3  23 81.1059 62.0346   3
   6  -3  24 181.791 61.0311   3
   6   3  24 194.223 82.0902   3
   6   3  25 50.8028 50.9714   3
   6  -3  25 98.9180 37.0470   3
   6   3  26 41.2473 54.2681   3
   6  -3  26 58.1795 36.6335   3
   6   3  27 58.8133 67.7475   3
  -6   4  28-42.6982 56.2518   3
   6   4 -27 13.2259 43.2338   2
  -6   4  27 10.0435 60.8199   3
   6   4 -26-18.6695 64.3188   2
  -6   4  26 93.3498 74.7645   3
   6   4 -25 119.146 65.7691   2
  -6   4  25-16.8666 35.0896   3
   6   4 -24 60.1915 58.3149   2
  -6   4  24 47.2468 42.0367   3
   6   4 -23-96.0432 48.0703   2
  -6   4  23-16.4434 42.0541   3
   6   4 -22 163.314 82.9673   2
  -6   4  22 47.5972 32.4998   3
   6   4 -21 67.3356 38.8229   2
  -6   4  21 59.4760 49.5661   3
   6   4 -20 644.979 128.321   2
  -6   4  20 437.369 95.7881   3
   6  -4 -20 461.216 66.0258   2
   6   4 -19 688.910 133.763   2
  -6   4  19 556.764 109.471   3
   6  -4 -19 521.446 67.3821   2
  -6   4  18 75.6040 45.9964   3
   6   4 -18 54.4528 46.1032   2
  -6   4  17 50.5712 36.5462   3
   6   4 -17 42.7090 47.0365   2
  -6   4  16 1773.15 170.992   3
   6  -4 -16 1741.97 169.927   3
   6   4 -16 2220.21 217.075   2
  -6   4  15 168.056 50.9801   3
   6  -4 -15 111.665 47.4659   3
   6   4 -15 163.665 72.5806   2
  -6   4  14 655.190 97.1451   3
   6  -4 -14 722.406 101.043   3
   6   4 -14 827.179 131.245   2
  -6   4  13 219.029 56.1322   3
   6  -4 -13 176.398 52.7291   3
   6   4 -13 215.407 74.4610   2
  -6   4  12 388.852 71.2384   3
   6  -4 -12 301.776 58.6424   3
  -6   4  12 422.188 46.8416   2
   6   4 -12 474.837 96.7950   2
  -6   4  11 256.025 37.1317   2
  -6   4  11 289.863 60.1664   3
   6  -4 -11 234.815 51.1709   3
   6   4 -11 361.140 86.3982   2
  -6   4  10 109.289 36.1999   3
   6  -4 -10 119.048 34.8341   3
   6   4 -10 154.242 61.3436   2
  -6   4  10 62.4473 21.4158   2
   6   4  -9 1419.39 157.848   2
  -6   4   9 1214.00 105.515   3
   6  -4  -9 1167.48 104.982   3
   6  -4  -9 1433.99 155.313   1
  -6   4   8 28.0075 25.0363   3
  -6   4   8 4.85387 13.8246   2
   6  -4  -8 27.8435 25.7739   3
   6  -4  -8 13.3202 34.3354   1
   6   4  -8-3.41848 32.0487   2
  -6  -4   7 8.24271 22.2854   2
  -6   4   7-8.44735 16.0666   2
   6  -4  -7 6.20575 10.1813   3
   6  -4  -7-44.0394 38.0855   1
   6   4  -7 29.7763 25.5502   2
  -6   4   7 47.7771 26.1831   3
   6  -4  -6 73.1070 41.5571   1
  -6   4   6 44.2644 21.6997   2
  -6  -4   6 130.413 44.2669   2
   6  -4  -6 79.7948 24.0373   3
   6   4  -6 50.4975 33.9449   2
  -6   4   5 640.521 75.5545   2
   6   4  -5 855.787 109.044   2
   6  -4  -5 694.570 61.7785   3
   6  -4  -5 777.229 116.257   1
  -6  -4   5 828.150 105.445   2
   6   4  -4 3717.70 215.322   2
   6  -4  -4 3244.19 120.924   3
   6  -4  -4 4020.21 256.308   1
  -6  -4   4 4036.18 225.870   2
  -6   4   4 3537.99 175.441   2
  -6   4   3 186.849 48.2158   2
  -6  -4   3 170.977 56.9042   2
   6   4  -3 173.122 48.7374   2
   6  -4  -3 123.051 21.1096   3
   6  -4  -3 152.444 62.8173   1
   6   4  -2 1555.98 135.143   2
  -6  -4   2 1851.36 146.274   2
   6  -4  -2 1981.27 178.360   1
   6   4  -1 63.2205 34.8086   2
  -6  -4   1 82.8668 35.1261   2
   6  -4  -1 38.8683 26.0074   1
  -6  -4   0 103.536 42.5883   2
   6  -4   0 59.3086 30.9273   1
   6   4   0 135.791 46.9450   2
   6   4   0 96.2639 20.4442   1
   6   4   1 858.370 101.852   2
  -6  -4  -1 1053.83 111.084   2
   6  -4   1 997.914 128.408   1
   6   4   1 518.073 40.6495   1
  -6   4  -1 968.748 121.498   1
   6   4   2 1131.55 121.614   2
  -6  -4  -2 1250.96 125.294   2
   6  -4   2 1239.23 144.299   1
  -6   4  -2 1260.70 138.579   1
  -6   4  -3 160.332 53.4857   1
   6   4   3 180.312 51.7022   2
   6  -4   3 202.132 56.9535   1
  -6  -4  -3 222.723 66.3634   2
  -6  -4  -4 1168.09 123.623   2
  -6   4  -4 975.039 123.795   1
   6   4   4 1099.24 114.460   2
   6   4   5-19.7344 32.3635   2
  -6   4  -5 32.7606 27.2500   1
  -6  -4  -5 90.6527 39.3557   2
   6   4   5 79.8959 44.4417   3
  -6   4  -6 352.601 78.2729   1
  -6  -4  -6 363.190 69.7697   2
   6   4   6 379.693 80.8510   3
  -6  -4  -7 83.6961 38.3674   2
  -6   4  -7 67.4081 43.5636   1
   6   4   7 46.7513 26.9093   3
  -6  -4  -8 24.5601 23.0366   2
  -6   4  -8-36.4163 52.3062   1
   6   4   8-14.7006 31.1324   3
  -6   4  -9-18.4733 47.6251   1
  -6  -4  -9 54.6702 27.5232   2
   6   4   9 10.1185 25.9752   3
  -6  -4 -10 153.803 27.9654   1
  -6  -4 -10 218.127 54.5741   2
   6   4  10 254.780 70.7657   3
  -6   4 -10 142.790 27.8419   3
  -6  -4 -11 115.590 47.4111   2
   6   4  11 65.5458 40.7009   3
  -6   4 -11 54.8266 20.2563   3
  -6  -4 -11 11.6532 11.9726   1
  -6  -4 -12 109.645 41.9439   2
  -6  -4 -12 45.9827 16.8810   1
   6   4  12 108.601 49.3528   3
  -6   4 -12 82.1665 26.5351   3
  -6  -4 -13 155.476 36.2422   1
  -6  -4 -13 204.383 55.0323   2
   6   4  13 156.809 60.3767   3
  -6   4 -13 156.237 37.0894   3
  -6  -4 -14 8.82525 23.4138   1
  -6  -4 -14 37.8402 44.3502   2
   6   4  14-70.7040 43.6097   3
  -6   4 -14 17.0222 28.0205   3
  -6  -4 -15 324.144 72.1140   2
   6   4  15 519.594 105.176   3
  -6   4 -15 317.189 58.8297   3
  -6  -4 -15 352.983 70.0465   1
  -6  -4 -16 38.3584 34.2673   2
   6   4  16 62.0729 46.1504   3
  -6   4 -16 66.3388 31.8784   3
  -6  -4 -16 5.48890 24.7965   1
  -6  -4 -17 169.623 64.5545   2
   6   4  17 235.749 74.7652   3
  -6   4 -17 183.623 55.4198   3
  -6  -4 -17 190.835 54.8627   1
  -6  -4 -18 253.057 69.3424   2
   6   4  18 425.448 92.5998   3
  -6   4 -18 313.817 68.5581   3
  -6  -4 -19 25.2054 37.6210   2
   6   4  19 46.9836 54.5094   3
  -6   4 -19-13.6265 20.9678   3
   6   4  20 207.243 78.9029   3
   6   4  21 82.1002 54.3764   3
   6   4  22 66.8508 55.6236   3
   6   4  23 159.535 72.0214   3
   6   4  24-19.1110 35.0031   3
   6   4  25 50.7470 42.2659   3
  -6   5  27 105.793 78.9935   3
  -6   5  26-65.1922 69.3637   3
  -6   5  25 30.4331 46.4646   3
   6   5 -24 19.4408 57.3172   2
  -6   5  24 3.99078 36.2247   3
   6   5 -23 47.2661 56.4827   2
  -6   5  23 10.6789 38.2287   3
   6   5 -22 25.8126 51.3392   2
  -6   5  22-24.3373 53.6387   3
   6   5 -21 171.636 82.5871   2
  -6   5  21 181.453 70.6071   3
  -6   5  20 67.6908 41.2993   3
   6   5 -20-10.2270 58.3879   2
  -6   5  19-57.0960 37.3290   3
   6   5 -19-72.4610 78.7128   2
  -6   5  18 2.35108 33.4111   3
   6   5 -18 43.8094 48.3345   2
  -6   5  17-17.9980 36.1951   3
   6   5 -17 64.3391 30.4849   2
  -6   5  16 45.8155 38.2566   3
   6   5 -16 12.3883 38.3703   2
   6   5 -15 1475.02 189.635   2
  -6   5  15 1173.23 139.955   3
   6  -5 -15 1199.98 140.886   3
  -6   5  14 71.8102 47.7799   3
   6  -5 -14 122.770 54.7531   3
   6   5 -14 193.532 78.5992   2
  -6   5  13 1040.77 122.539   3
   6   5 -13 1308.32 172.161   2
   6  -5 -13 1098.68 125.145   3
   6  -5 -12 178.226 78.7443   1
   6  -5 -12 139.829 46.3406   3
  -6   5  12 155.283 56.4277   3
   6   5 -12 147.234 82.3907   2
   6  -5 -11 604.344 86.2549   3
  -6   5  11 586.703 84.4362   3
   6  -5 -11 607.683 109.429   1
  -6   5  11 314.294 33.1765   2
   6   5 -11 546.705 111.986   2
  -6   5  10 45.6256 16.6295   2
  -6   5  10 111.685 39.7985   3
   6  -5 -10 93.2060 35.5558   3
   6  -5 -10 190.415 66.1570   1
   6   5 -10 54.5328 56.4206   2
   6  -5  -9-56.9080 42.2054   1
  -6   5   9-8.51447 16.8709   3
   6  -5  -9 27.3075 22.6269   3
  -6   5   9 8.34604 10.6294   2
   6   5  -9 54.4264 47.0894   2
  -6   5   8 7.96252 14.1871   3
  -6   5   8-9.32218 11.0261   2
   6   5  -8 5.81069 30.6043   2
   6  -5  -8 22.1222 33.6464   1
   6  -5  -8 10.4265 17.1698   3
  -6   5   7 64.8676 22.7134   2
   6  -5  -7 34.0429 26.0113   1
   6   5  -7 162.044 59.5253   2
  -6   5   7 48.9332 22.9751   3
   6  -5  -7 75.9978 27.4997   3
  -6   5   6 147.349 34.8729   3
  -6   5   6 88.1081 27.4056   2
   6  -5  -6 207.553 68.7341   1
   6   5  -6 191.041 57.6662   2
   6  -5  -6 82.7485 23.9092   3
  -6   5   5 253.507 40.2888   3
  -6   5   5 94.1891 32.3832   2
   6   5  -5 127.333 49.3686   2
   6  -5  -5 208.196 69.8611   1
  -6   5   4 144.578 37.8188   2
  -6  -5   4 159.299 43.6301   2
   6   5  -4 174.181 57.0220   2
   6  -5  -4 178.291 56.9833   1
  -6  -5   3 43.4743 32.1119   2
   6  -5  -3-7.24197 32.1657   1
   6   5  -3-49.3040 35.5352   2
   6  -5  -2 180.062 66.0762   1
  -6  -5   2 238.248 58.9769   2
   6   5  -2 139.815 40.5389   2
   6  -5  -1 32.3801 29.6362   1
  -6  -5   1 46.9892 30.0748   2
   6   5  -1 17.6368 8.89602   1
   6   5  -1 31.9878 21.7105   2
   6  -5   0 89.3188 51.3942   1
  -6  -5   0 133.877 50.8167   2
   6   5   0 149.026 47.3965   2
   6   5   1 853.581 103.416   2
   6  -5   1 878.967 131.454   1
  -6   5  -1 848.368 121.793   1
  -6  -5  -1 959.042 109.470   2
  -6  -5  -2 55.2061 39.9056   2
   6   5   2 90.2361 42.3574   2
  -6   5  -2 2.34888 23.9076   1
   6  -5   2 151.472 66.7237   1
   6   5   3 2353.27 178.814   2
  -6  -5  -3 2351.10 166.163   2
  -6   5  -3 2114.97 192.408   1
  -6  -5  -4 116.076 52.7485   2
   6   5   4 117.641 43.3974   2
   6   5   4 200.501 76.2328   3
  -6   5  -4 55.7303 47.6261   1
  -6  -5  -5 1431.83 132.333   2
   6   5   5 1345.11 159.846   3
  -6   5  -5 1259.06 151.506   1
   6   5   5 1358.84 133.353   2
   6   5   6 47.7866 43.3923   3
  -6  -5  -6 15.9978 23.7377   2
   6   5   7-11.0529 23.8670   3
  -6  -5  -7-53.3073 36.3876   2
   6   5   8 60.9200 43.3301   3
  -6  -5  -8 67.7294 28.2187   2
  -6  -5  -9 176.827 49.0822   2
   6   5   9 98.4240 44.7839   3
  -6  -5 -10 15.7668 25.4568   2
   6   5  10 9.63378 36.2869   3
  -6  -5 -11 159.109 52.9264   2
   6   5  11 174.133 59.1886   3
  -6   5 -11 61.3548 16.7084   3
  -6  -5 -12 50.9468 43.0718   2
   6   5  12 37.3348 46.0141   3
  -6   5 -12 12.3916 11.8646   3
   6   5  13 114.640 64.7241   3
  -6  -5 -13 203.352 66.1811   2
  -6  -5 -13 76.8738 18.6500   1
  -6   5 -13 180.146 36.8329   3
  -6  -5 -14 117.073 52.7054   2
   6   5  14 80.2010 50.0677   3
  -6   5 -14 108.805 31.0053   3
  -6  -5 -14 47.4437 17.4899   1
  -6  -5 -15 60.6342 24.1291   1
  -6  -5 -15 41.8208 41.8629   2
   6   5  15 185.489 73.8764   3
  -6   5 -15 85.0617 31.8765   3
  -6  -5 -16 19.0588 32.5346   2
   6   5  16 23.1294 28.4256   3
   6   5  17 202.427 74.3373   3
   6   5  18 91.4918 56.2520   3
   6   5  19 810.750 144.436   3
   6   5  20 58.9963 57.1451   3
   6   5  21 57.9773 48.1478   3
   6   5  22 26.3830 46.8626   3
   6   5  23 36.2676 45.1894   3
  -6   6  25-16.1236 42.8924   3
  -6   6  24-12.2609 33.5528   3
  -6   6  23-36.2906 46.5718   3
  -6   6  22 19.0731 46.7612   3
   6   6 -22 183.797 82.8341   2
  -6   6  21 10.1425 30.3679   3
   6   6 -21 103.892 68.9352   2
  -6   6  20 15.6659 34.2567   3
   6   6 -20 93.8810 65.6209   2
  -6   6  19 100.610 58.4609   3
   6   6 -19 76.6747 56.2678   2
  -6   6  18 1.42682 30.9255   3
   6   6 -18 11.8967 54.9404   2
  -6   6  17 437.093 99.6258   3
   6   6 -17 537.954 117.794   2
  -6   6  16 202.457 69.7854   3
   6  -6 -16 253.235 88.2329   1
   6   6 -16 340.886 109.521   2
  -6   6  15 65.1043 42.2771   3
   6  -6 -15 41.3166 64.8433   1
   6   6 -15 106.674 67.1229   2
  -6   6  14 2.62761 26.0784   3
   6  -6 -14 66.7480 38.3156   3
   6   6 -14 129.846 55.0640   2
   6  -6 -14 109.477 67.2063   1
  -6   6  13 108.142 45.4446   3
   6  -6 -13 125.658 55.2269   1
   6  -6 -13 79.6065 39.2509   3
   6   6 -13 141.956 72.1880   2
   6  -6 -12 223.826 65.2642   1
  -6   6  12 29.1043 28.1774   3
   6  -6 -12 51.6395 32.7795   3
   6   6 -12 144.041 67.3511   2
  -6   6  11-3.71180 20.0713   3
   6  -6 -11 15.9671 50.3545   1
   6   6 -11 41.1870 37.6734   2
   6  -6 -11 16.4513 20.6488   3
  -6   6  10 72.4287 32.8435   3
   6  -6 -10 111.096 65.3338   1
   6   6 -10 111.820 60.8888   2
   6  -6 -10 10.0881 22.3395   3
   6  -6  -9 262.943 85.3935   1
  -6   6   9 151.380 43.6475   3
   6   6  -9 132.472 62.6139   2
  -6   6   8 14.2013 22.9177   3
  -6   6   8 8.72698 9.55051   2
   6   6  -8-26.1456 41.2595   2
   6  -6  -8 54.9202 53.8131   1
  -6   6   7 31.1044 16.3422   2
   6   6  -7 13.6232 40.3801   2
   6  -6  -7-9.23613 35.3851   1
  -6   6   7 50.9048 27.3009   3
  -6   6   6 11.5902 18.0786   3
  -6   6   6-8.13518 21.1370   2
   6  -6  -6 65.4862 48.3613   1
   6   6  -6-5.20072 23.8934   2
  -6   6   5 40.5279 26.6771   2
  -6   6   5 43.0197 22.1520   3
   6  -6  -5 24.4870 34.7987   1
   6   6  -5 29.8679 41.7044   2
  -6   6   4 164.093 43.2778   2
  -6   6   4 202.910 32.1554   3
   6  -6  -4 209.829 60.1851   1
   6   6  -4 321.199 71.7643   2
   6  -6  -3 22.4217 33.8045   1
   6   6  -3 33.5528 32.6743   2
   6  -6  -2 20.3667 34.1196   1
   6   6  -2 4.08788 4.94102   1
   6   6  -2-9.56637 25.7894   2
   6   6  -1 610.906 95.6811   2
   6  -6  -1 699.240 124.962   1
   6   6   0 298.840 69.5836   2
   6  -6   0 297.298 87.4217   1
   6   6   1 508.118 86.7497   2
  -6  -6  -1 515.778 90.3183   2
   6   6   2 333.699 78.6774   2
  -6  -6  -2 316.120 69.1057   2
   6   6   3 50.6866 35.7126   2
  -6  -6  -3 68.7826 43.0798   2
   6   6   3 117.739 66.4319   3
   6   6   4 190.152 55.5729   2
  -6  -6  -4 159.329 46.9331   2
   6   6   4 252.453 79.5966   3
   6   6   5 199.542 57.6686   2
  -6  -6  -5 232.190 55.3271   2
   6   6   5 271.171 78.9359   3
  -6  -6  -6 98.5018 37.1223   2
   6   6   6 14.2008 27.7032   3
  -6  -6  -7 21.2310 16.3657   2
   6   6   7 71.9423 42.3468   3
  -6  -6  -8 141.436 41.5547   2
   6   6   8 156.115 65.5510   3
  -6  -6  -9 146.111 48.3972   2
   6   6   9 131.281 58.9756   3
  -6  -6 -10 85.0829 35.8479   2
   6   6  10 118.147 59.9552   3
   6   6  11 31.3249 36.6006   3
  -6  -6 -11 29.3547 27.3032   2
   6   6  12 96.0922 41.5793   3
  -6  -6 -12-13.8253 16.7821   2
   6   6  13 15.2809 37.1212   3
   6   6  14 105.157 56.2060   3
   6   6  15 123.220 65.6553   3
   6   6  16 76.7215 40.7821   3
   6   6  17 232.804 79.5858   3
   6   6  18 45.8703 50.5489   3
   6   6  19 27.9898 38.5789   3
   6   6  20 183.361 79.4102   3
   6   6  21 56.7916 56.1856   3
  -6   7  23 36.8870 37.9719   3
   6  -7 -22-33.0482 64.8559   1
  -6   7  22-26.5708 40.7339   3
  -6   7  21 28.3739 46.3039   3
   6  -7 -21-61.1362 44.8637   1
   6  -7 -20-3.04242 47.3281   1
  -6   7  20-72.8749 51.7052   3
  -6   7  19 33.4741 51.6028   3
   6  -7 -19-61.3251 73.3726   1
   6   7 -19 27.2143 47.2705   2
  -6   7  18 186.764 75.5934   3
   6  -7 -18 72.9975 66.4161   1
   6  -7 -17 164.457 67.5923   1
   6   7 -17 248.170 108.388   2
  -6   7  17 138.264 59.5400   3
  -6   7  16 334.173 92.4832   3
   6  -7 -16 201.036 88.2013   1
   6   7 -16 412.105 128.139   2
  -6   7  15 0.18516 25.1512   3
   6  -7 -15 77.7697 68.7416   1
   6   7 -15 139.254 91.3643   2
   6  -7 -14 60.5377 31.4129   1
   6   7 -14-56.5111 43.8739   2
  -6   7  14 15.1794 34.9789   3
   6  -7 -13-53.9934 35.4237   1
  -6   7  13 64.3946 34.1990   3
   6   7 -13-55.3024 58.6801   2
   6  -7 -12-17.7467 56.2397   1
  -6   7  12 42.0247 32.8838   3
   6   7 -12-74.2099 47.7718   2
  -6   7  11 34.0560 31.9992   3
   6   7 -11 15.3785 43.8087   2
   6  -7 -11 11.2724 33.6458   1
  -6   7  10 31.4115 27.0377   3
   6  -7 -10 36.4109 46.4771   1
   6   7 -10-0.69890 32.0166   2
  -6   7   9 36.0735 31.1401   3
   6  -7  -9 77.3310 59.5193   1
   6   7  -9 22.7693 35.7051   2
  -6   7   8 165.492 43.4600   3
   6  -7  -8 131.966 65.0190   1
   6   7  -8 140.190 53.0329   2
  -6   7   7 45.7653 30.7971   3
   6  -7  -7-23.1900 40.8756   1
   6   7  -7-4.15834 41.7803   2
   6  -7  -6 29.0777 26.5368   1
  -6   7   6 59.0570 27.3271   3
   6   7  -6-36.3351 39.7316   2
   6  -7  -5 33.1183 33.5493   1
  -6   7   5 45.4514 21.4329   3
   6   7  -5 23.0262 35.2372   2
  -6   7   4 38.6861 17.5449   3
   6   7  -4 27.5881 36.6603   2
   6  -7  -4 60.9362 41.2683   1
  -6   7   3 64.1690 16.7357   3
   6   7  -3 61.2089 42.9816   2
   6  -7  -3 167.279 77.5138   1
   6   7  -2 355.411 79.5885   2
   6  -7  -2 403.348 104.789   1
   6   7  -1 150.266 57.6554   2
   6   7   0 382.560 84.4442   2
   6   7   1 33.1933 35.2362   2
   6   7   2-13.3348 40.5620   2
   6   7   2-60.2924 55.6636   3
   6   7   3 95.1234 57.4609   3
   6   7   3 34.5369 41.4744   2
   6   7   4 90.9499 46.4909   2
   6   7   4 17.4699 40.6064   3
   6   7   5 61.8224 36.4203   2
   6   7   5-16.3499 32.7887   3
   6   7   6 211.551 79.9637   3
   6   7   7 97.9966 56.1179   3
   6   7   8 17.7451 42.7034   3
   6   7   9-32.8849 40.3079   3
   6   7  10 14.7305 37.8543   3
   6   7  11 13.3235 38.6716   3
   6   7  12-27.2340 39.5579   3
   6   7  13 9.18936 32.7558   3
   6   7  14-39.8384 55.0501   3
   6   7  15 5.24920 37.4316   3
   6   7  16 86.1135 63.1098   3
   6   7  17 146.695 74.3659   3
   6   7  18 28.4739 50.7525   3
   6   8 -16 85.7435 79.0422   2
   6  -8 -15 18.4485 48.1824   1
   6   8 -15-28.4370 55.5656   2
   6  -8 -14 152.389 78.1209   1
   6   8 -14 173.872 74.2454   2
   6  -8 -13 91.3721 69.8212   1
   6   8 -13 38.0203 49.0425   2
   6  -8 -12-36.1161 46.3803   1
   6   8 -12 57.9312 55.7686   2
   6  -8 -11 65.1662 69.9309   1
   6   8 -11 45.5308 37.2475   2
   6  -8 -10 69.5457 68.4738   1
   6   8 -10 71.5026 56.9952   2
   6  -8  -9 93.9480 70.1927   1
   6   8  -9 74.1728 42.9009   2
   6  -8  -8 36.8694 63.7291   1
   6   8  -8 110.038 58.7849   2
   6   8  -7-5.46252 35.3878   2
   6  -8  -7 44.6775 67.6457   1
   6   8  -6 5.64604 45.4205   2
   6  -8  -6 72.7236 54.0564   1
   6   8  -5 21.2443 36.8706   2
   6  -8  -5 61.3648 52.2858   1
   6   8  -4 42.2222 33.0414   2
   6   8  -3 24.4102 26.8831   2
   6   8  -2-29.6487 28.5204   2
   6   8  -1 97.6765 52.8179   2
   6   8   0 1.63150 37.6028   2
   6   8   0 20.7760 32.5992   3
   6   8   1 8.04063 36.5968   2
   6   8   1-45.1274 56.5495   3
   6   8   2 251.108 77.9100   2
   6   8   2 185.460 73.0133   3
   6   8   3 15.7814 42.0239   2
   6   8   3 74.4465 54.1466   3
   6   8   4 126.035 60.4460   2
   6   8   4 79.0473 43.4739   3
   6   8   5 128.869 56.8048   2
   6   8   5 97.3076 46.6230   3
   6   8   6 4.77240 29.7099   3
   6   8   7 59.9578 55.9150   3
   6   8   8-62.7369 53.8919   3
   6   8   9-39.9402 42.6171   3
   6   8  10 86.9645 65.1642   3
   6   8  11 44.8719 50.7660   3
   6   8  12 50.3589 47.6031   3
   6   8  13-77.0742 49.6223   3
   6   8  14 28.2771 49.7076   3
   6   9 -12-57.9255 48.3849   2
   6   9 -11 90.4360 75.5220   2
   6   9 -10 86.6423 64.7834   2
   6   9  -9 66.7169 61.3921   2
   6   9  -8 97.0309 63.8435   2
   6   9  -7 86.2855 56.0623   2
   6   9  -6-55.6313 39.0696   2
   6   9  -5 109.104 50.6870   2
   6   9  -4-76.2162 44.3041   2
   6   9  -3 15.0454 52.3688   2
   6   9  -2 1.93204 37.0685   2
   6   9  -2 12.9854 50.9000   3
   6   9  -1 46.1596 31.8109   3
   6   9   0-75.2320 65.9046   3
   6   9   1 3.82300 39.2212   3
   6   9   2 33.3607 42.3814   3
   6   9   3 82.3989 39.5679   3
   6   9   4-15.5912 50.6427   3
   6   9   5 26.9304 43.5849   3
   6   9   6 1.79634 32.4093   3
   6   9   7 21.3897 41.2730   3
   6   9   8-4.39440 60.3691   3
   6   9   9 45.3725 37.7391   3
   7   0 -32 77.1091 48.8887   2
   7   0 -31-3.38561 56.3190   2
   7   0 -30 44.7624 59.9026   2
   7   0 -29 36.1843 34.1620   2
   7   0 -28 21.4844 33.3953   2
   7   0 -27 255.945 95.8810   2
   7   0 -26 47.4510 61.8008   2
   7   0 -25 165.861 78.3642   2
   7   0 -24 5.34072 28.6259   2
   7   0 -23 693.981 132.205   2
   7   0 -22 1.62670 37.7226   2
   7   0 -21 343.698 100.182   2
   7   0 -20 36.0837 42.0651   2
   7   0 -19 2357.38 207.805   2
   7   0 -18 43.3851 47.3365   2
   7   0 -17 1574.69 158.916   2
   7   0 -16 18.9158 30.8833   2
   7   0 -15 927.490 126.228   3
   7   0 -15 867.665 116.375   2
   7   0 -14-6.28050 23.6152   3
  -7   0  14-18.5690 28.6858   2
   7   0 -14 6.95000 26.8442   2
   7   0 -13 1094.70 118.521   2
   7   0 -13 1047.84 124.232   3
  -7   0  13 1275.81 125.337   2
   7   0 -12 51.4536 35.5770   3
  -7   0  12 24.8389 27.4090   2
   7   0 -12-0.48432 18.4989   2
  -7   0  11 117.780 43.1043   2
   7   0 -11 77.3964 34.3908   3
   7   0 -11 97.4881 43.5082   2
  -7   0  10-2.81973 23.0938   2
   7   0 -10 17.5885 23.0510   3
  -7   0   9 644.745 87.0072   2
  -7   0   8 54.5531 31.6158   2
  -7   0   7 1820.97 148.940   2
  -7   0   6 22.5227 23.9412   2
  -7   0   5 10960.4 345.954   2
  -7   0   4-15.1600 22.5687   2
  -7   0   3 1355.06 117.406   2
  -7   0   2 11.0732 14.1416   2
   7   0  -2-6.79435 18.1987   1
   7   0  -1 154.903 42.1660   1
  -7   0   1 109.203 38.7286   2
  -7   0   0-27.3633 32.4108   2
   7   0   0-12.1455 29.1011   1
  -7   0  -1 470.786 75.9325   2
   7   0   1 438.265 71.7527   1
  -7   0  -2-22.5949 26.6982   2
   7   0   2-7.79307 28.1706   1
  -7   0  -3 769.585 93.4268   1
  -7   0  -3 1005.11 109.160   2
   7   0   3 868.024 102.320   1
   7   0   4-18.0202 31.3839   1
  -7   0  -4 35.1196 29.9224   2
  -7   0  -4 32.6461 26.5903   1
   7   0   5 1202.77 125.804   1
   7   0   5 1276.62 106.852   3
  -7   0  -5 1266.71 125.953   1
  -7   0  -5 1389.76 129.835   2
  -7   0  -6-30.0808 27.0971   1
   7   0   6-21.3413 21.5119   3
   7   0   7 3945.65 194.998   3
  -7   0  -7 4120.43 232.725   1
  -7   0  -8 18.6798 30.3405   1
  -7   0  -9 162.455 51.5296   1
  -7   0 -10 76.9948 47.1170   1
  -7   0 -11 9668.84 397.763   1
  -7   0 -12-57.9759 44.8023   1
   7   0  12 10.7913 30.0601   3
   7   0  13 3462.83 195.473   3
  -7   0 -13 3530.44 255.240   1
   7   0  14 12.6344 30.2527   3
  -7   0 -14 84.0826 52.5524   3
  -7   0 -14 31.5845 43.5107   1
   7   0  15 437.635 76.2100   3
  -7   0 -15 473.799 95.7898   1
  -7   0 -15 392.614 88.9376   3
   7   0  16-18.7349 26.6063   3
  -7   0 -16-50.5766 55.3081   1
  -7   0 -16 20.8671 32.4538   3
   7   0  17 42.8330 28.4399   3
  -7   0 -17 35.5860 46.1174   3
   7   0  18-3.02408 22.3414   3
   7   0  19 258.987 66.1245   3
   7   0  20-27.4400 37.0313   3
   7   0  21 62.8502 40.2129   3
   7   0  22 48.6670 37.6885   3
   7   0  23 33.1248 29.2207   3
   7   0  24-0.43060 23.6860   3
   7   0  25 27.6438 32.3326   3
   7   0  26 97.6729 56.1337   3
   7   0  27 243.731 83.9048   3
   7   0  28 130.654 69.6088   3
   7   0  29-36.2329 36.0921   3
   7   1 -31-54.8311 48.4317   2
   7  -1 -30 37.5703 32.3701   2
   7   1 -30 23.6045 77.7123   2
   7  -1 -29 14.8798 32.0425   2
   7   1 -29-75.7508 41.0415   2
   7  -1 -28 82.7875 44.8325   2
   7   1 -28 199.829 104.734   2
   7  -1 -27 116.800 64.9361   2
   7   1 -27 216.295 88.7664   2
   7  -1 -26-8.53849 29.1005   2
   7   1 -26 149.676 81.5250   2
   7  -1 -25 235.647 78.9730   2
   7   1 -25 236.411 78.6206   2
   7  -1 -24 374.309 85.1973   2
   7   1 -24 427.175 112.613   2
   7  -1 -23 177.210 68.3147   2
   7   1 -23 299.150 91.3844   2
   7  -1 -22 710.757 117.044   2
   7   1 -22 734.202 128.843   2
   7  -1 -21 51.9005 47.1624   2
   7   1 -21 21.0567 45.1403   2
   7  -1 -20 162.675 54.0302   2
   7   1 -20 59.7115 46.5215   2
   7  -1 -19 137.912 49.4413   2
   7   1 -19 108.887 53.1220   2
   7  -1 -18 434.419 80.7357   2
   7   1 -18 492.638 99.1492   2
   7   1 -17 796.972 130.125   2
   7  -1 -17 823.369 107.087   2
   7  -1 -16 364.151 81.1561   3
   7  -1 -16 352.495 72.0975   2
   7   1 -16 402.317 90.2535   2
   7  -1 -15 1175.43 116.339   2
   7   1 -15 1285.32 149.127   2
   7  -1 -15 1051.28 130.295   3
   7   1 -14 188.597 59.0399   3
  -7   1  14 129.677 44.4915   2
   7  -1 -14 166.387 46.9826   2
   7   1 -14 228.207 65.2660   2
   7  -1 -14 165.393 50.8090   3
   7   1 -13 328.800 78.2821   3
  -7   1  13 324.619 62.3191   2
  -7  -1  13 329.846 68.9116   2
   7  -1 -13 334.055 69.4204   3
   7   1 -13 359.266 76.2329   2
   7   1 -12 1332.33 145.872   3
   7  -1 -12 1200.46 130.796   3
   7   1 -12 1242.22 132.074   2
  -7   1  12 1425.87 122.493   2
  -7  -1  12 1529.19 145.190   2
  -7   1  11 431.058 67.0973   2
   7  -1 -11 376.430 71.5123   3
   7   1 -11 351.276 76.2896   2
  -7  -1  11 554.438 89.1052   2
   7   1 -10 1411.81 134.782   2
   7  -1 -10 1367.84 126.229   3
  -7   1  10 1457.13 125.828   2
  -7  -1  10 1511.34 135.835   2
   7   1  -9 105.283 42.1077   2
  -7  -1   9 90.8188 32.9273   2
   7  -1  -9 123.482 40.4930   3
  -7   1   9 90.2324 35.6907   2
   7  -1  -8 660.362 83.8939   3
  -7  -1   8 754.789 95.6996   2
  -7   1   8 352.216 69.1704   2
   7  -1  -7 897.569 94.0751   3
  -7   1   7 852.994 99.9547   2
  -7  -1   7 848.632 102.779   2
  -7   1   6 2484.96 165.281   2
  -7  -1   6 2705.33 188.962   2
   7  -1  -6 2552.44 152.344   3
  -7   1   5 986.113 104.099   2
  -7  -1   5 1184.87 123.040   2
  -7   1   4 4669.78 211.801   2
  -7  -1   4 5224.20 247.203   2
  -7   1   3 227.536 46.4726   2
  -7  -1   3 262.299 60.3536   2
  -7   1   2 34.8813 28.5253   2
  -7  -1   2 5.96487 16.8872   2
  -7   1   1 856.430 102.436   2
  -7  -1   1 958.339 102.628   2
   7   1  -1 911.738 92.5680   1
  -7   1   0 150.000 51.3149   2
  -7  -1   0 157.489 40.6122   2
   7   1   0 94.9069 28.5550   1
  -7  -1  -1 1164.07 114.550   2
   7   1   1 1032.21 99.9966   1
  -7   1  -1 1129.54 113.291   2
  -7   1  -2 365.804 64.2952   1
  -7  -1  -2 397.035 64.7389   2
   7   1   2 413.214 68.0121   1
  -7   1  -2 404.422 74.6835   2
  -7   1  -3 79.4956 45.7262   2
  -7  -1  -3-1.31187 18.6319   2
   7   1   3 22.3197 23.2212   1
  -7   1  -3 29.1413 19.7401   1
  -7  -1  -4 5060.94 243.349   2
   7   1   4 4517.92 213.064   1
   7  -1   4 4557.97 172.613   3
  -7   1  -4 4525.23 242.213   1
  -7  -1  -4 4318.68 199.729   1
   7   1   5 1779.71 136.074   1
   7  -1   5 1753.25 158.458   1
   7  -1   5 1819.69 111.999   3
  -7   1  -5 1799.94 155.289   1
  -7  -1  -5 1746.23 133.078   1
  -7  -1  -5 1973.33 152.921   2
  -7   1  -6 403.956 74.4367   1
  -7  -1  -6 405.602 71.2577   2
   7  -1   6 362.332 49.1811   3
  -7  -1  -6 345.335 58.8082   1
  -7  -1  -7 70.3037 36.4012   2
  -7  -1  -7 51.6937 31.5543   1
   7  -1   7 56.7477 22.8282   3
  -7   1  -7-19.2423 24.6820   1
  -7  -1  -8 247.184 64.6895   2
  -7   1  -8 231.764 56.7749   1
   7  -1   8 245.951 42.7459   3
  -7  -1  -8 211.942 47.8460   1
   7  -1   9 3686.64 170.215   3
  -7   1  -9 3748.11 248.661   1
  -7  -1  -9 3765.86 221.835   1
   7   1   9 3634.64 209.568   3
  -7  -1  -9 3491.90 215.244   2
   7  -1  10 947.101 88.2863   3
   7   1  10 898.697 106.763   3
  -7   1 -10 928.773 125.563   1
  -7  -1 -10 902.950 111.706   1
  -7   1 -11 176.660 56.9014   1
  -7  -1 -11 199.387 51.0464   1
   7   1  11 213.836 58.3754   3
   7   1  12 1297.49 132.424   3
  -7  -1 -12 1235.70 141.611   1
  -7   1 -12 1244.17 154.994   1
  -7   1 -13 614.434 114.028   1
  -7   1 -13 580.809 92.8505   3
   7   1  13 556.451 90.7180   3
  -7  -1 -13 682.513 113.761   1
  -7   1 -14-21.0581 33.5585   1
   7  -1  14 0.80063 21.3586   3
   7   1  14 12.3320 26.6342   3
  -7   1 -14-41.4093 30.4521   3
  -7  -1 -14 10.7229 25.7178   1
   7  -1  15 81.2861 32.9539   3
   7   1  15 54.1770 31.6664   3
  -7  -1 -15 6.71965 41.4692   1
  -7   1 -15 87.4296 38.8270   3
   7  -1  16 246.282 58.2989   3
   7   1  16 162.897 54.8779   3
  -7  -1 -16 140.531 60.5627   1
  -7   1 -16 147.427 51.9435   3
   7  -1  17 78.6582 40.0062   3
   7   1  17 47.6848 33.1862   3
  -7  -1 -17-12.0511 40.8528   1
  -7   1 -17 33.4864 32.5362   3
   7  -1  18 91.1116 41.9261   3
   7   1  18 179.417 61.5232   3
  -7   1 -18 42.1885 27.3729   3
   7  -1  19 72.9622 35.4970   3
   7   1  19 52.4056 29.9188   3
   7  -1  20 122.319 43.5996   3
   7   1  20 147.039 51.4337   3
   7  -1  21-18.9208 32.5847   3
   7   1  21-29.9037 36.3485   3
   7  -1  22 37.9158 43.9276   3
   7   1  22 34.3741 34.7712   3
   7  -1  23-35.6300 25.7268   3
   7   1  23 13.9856 36.8389   3
   7  -1  24 35.6862 33.6502   3
   7   1  24 77.0972 44.3070   3
   7   1  25 131.111 68.8120   3
   7  -1  25-18.0049 40.5551   3
   7  -1  26-34.4359 24.9940   3
   7   1  26 54.2342 59.0684   3
   7  -1  27 6.16714 31.8613   3
   7   1  27-3.77143 36.6984   3
   7  -1  28 73.9431 45.9540   3
   7   1  28 148.356 85.5151   3
   7  -1  29 14.9795 71.1078   3
   7   1  29 30.9236 62.9393   3
   7  -1  30 85.8295 60.5501   3
   7   2 -30 156.584 98.1936   2
   7   2 -29 5.55854 52.6108   2
   7   2 -28 170.960 97.0911   2
   7  -2 -27 206.940 69.3378   2
   7   2 -27 348.147 108.934   2
   7  -2 -26 142.950 57.8847   2
   7   2 -26 281.209 94.1072   2
   7  -2 -25-10.1935 23.3480   2
   7   2 -25 0.28794 35.5106   2
   7  -2 -24 446.773 84.4432   2
   7   2 -24 597.115 125.236   2
   7  -2 -23 43.4158 27.7061   2
   7   2 -23 71.3238 62.9805   2
   7  -2 -22 126.145 47.5235   2
   7   2 -22 226.925 83.7002   2
   7  -2 -21 32.8075 33.9377   2
   7   2 -21 15.8006 32.8187   2
   7  -2 -20 19.0881 29.8640   2
   7   2 -20 85.2001 41.7983   2
   7  -2 -19 280.758 56.9875   2
   7   2 -19 423.785 104.161   2
   7  -2 -18 317.117 57.2127   2
   7   2 -18 457.935 101.976   2
   7  -2 -17 349.091 66.9700   2
   7   2 -17 227.973 71.4129   2
   7  -2 -16 358.814 76.9533   3
   7   2 -16 297.352 86.7932   2
   7  -2 -15 92.6295 40.8932   3
   7   2 -15-5.25426 38.3942   2
   7  -2 -14 632.266 98.1935   3
   7   2 -14 786.214 122.991   2
  -7   2  14 818.407 91.7502   2
   7  -2 -13 364.734 74.5317   3
  -7   2  13 395.541 61.2391   2
   7   2 -13 397.483 84.0932   2
  -7   2  12 46.6022 23.1195   2
   7  -2 -12 84.9256 44.8753   3
  -7  -2  12 97.2228 46.5573   2
   7   2 -12 46.0816 41.8030   2
   7   2 -11 2663.74 193.453   2
  -7   2  11 2287.25 148.670   2
  -7  -2  11 2775.42 197.923   2
   7  -2 -11 2401.97 173.630   3
   7   2 -10 2931.62 202.372   2
  -7   2  10 2546.77 161.425   2
   7  -2 -10 2561.61 169.163   3
  -7  -2  10 3134.99 208.301   2
   7  -2  -9 844.907 93.0886   3
  -7  -2   9 968.670 112.117   2
  -7   2   9 285.267 59.0353   2
   7  -2  -9 773.032 95.2958   2
   7  -2  -8 1560.75 115.750   3
  -7   2   8 1764.57 135.788   2
  -7  -2   8 1963.40 156.598   2
   7  -2  -8 1728.87 141.318   2
   7  -2  -7 12.6979 25.7667   2
  -7  -2   7 0.39506 24.2112   2
   7  -2  -7-11.6329 15.6070   3
  -7   2   7-5.28575 21.2791   2
  -7   2   6 1017.55 102.959   2
   7  -2  -6 906.186 83.5385   3
  -7  -2   6 950.612 110.453   2
   7  -2  -5 315.438 48.0534   3
  -7   2   5 284.886 53.5625   2
  -7  -2   5 246.268 57.7688   2
   7  -2  -4-20.2701 17.1582   3
  -7   2   4 54.3378 25.6916   2
  -7  -2   4-1.64136 16.7240   2
   7  -2  -3 257.022 38.8575   3
  -7   2   3 201.202 53.2801   2
  -7  -2   3 270.686 59.4113   2
  -7   2   2 719.064 94.9959   2
  -7  -2   2 925.127 109.386   2
   7  -2  -2 928.610 71.3541   3
   7   2  -1 773.951 81.6871   1
  -7  -2   1 944.242 111.303   2
  -7   2   1 797.543 95.8791   2
  -7  -2   0 2967.48 188.364   2
   7   2   0 2697.05 147.746   1
  -7   2   0 2700.57 173.286   2
  -7   2  -1 32.3464 24.8439   2
   7   2   1 8.97659 21.4066   1
  -7  -2  -1 31.0620 18.3545   2
  -7  -2  -2 810.905 95.4889   2
   7   2   2 854.477 85.4417   1
  -7   2  -2 875.873 109.385   1
   7   2   2 992.137 112.274   2
   7   2   3-4.68353 18.3640   1
  -7   2  -3-23.9459 40.4215   1
  -7  -2  -3 34.2197 28.0748   2
   7  -2   3 4.34464 7.90832   3
  -7  -2  -4 75.6510 34.6849   2
   7  -2   4 55.5241 15.8715   3
  -7   2  -4 28.4525 24.8045   1
   7   2   4 61.9062 30.7492   1
  -7  -2  -5 4076.55 218.527   2
   7  -2   5 4054.00 130.472   3
  -7   2  -5 4089.71 245.407   1
   7   2   5 3853.41 224.881   3
  -7  -2  -6 811.186 100.849   2
   7  -2   6 756.516 58.4828   3
   7   2   6 741.105 100.070   3
  -7   2  -6 882.182 122.046   1
  -7  -2  -6 664.930 73.8525   1
  -7  -2  -7 192.136 49.9553   2
   7  -2   7 122.481 24.3346   3
  -7  -2  -7 98.0411 28.6530   1
  -7   2  -7 149.891 51.4726   1
   7   2   7 85.0041 37.2091   3
  -7  -2  -8 5144.35 257.125   2
   7  -2   8 4935.55 157.250   3
   7   2   8 4970.88 260.643   3
  -7   2  -8 5053.00 296.227   1
  -7  -2  -8 4654.22 212.142   1
  -7  -2  -9 152.596 54.9180   2
   7  -2   9 135.832 33.4003   3
   7   2   9 122.690 53.6735   3
  -7  -2  -9 112.019 39.8681   1
  -7   2  -9 213.245 74.4110   1
  -7  -2 -10 348.750 71.2718   2
   7  -2  10 413.886 51.4653   3
  -7   2 -10 301.705 73.9146   1
  -7  -2 -10 363.213 64.3777   1
   7   2  10 423.902 81.7469   3
  -7  -2 -11 206.401 47.0263   2
   7  -2  11 311.639 47.7667   3
  -7   2 -11 210.547 63.5266   1
  -7  -2 -11 226.808 54.3102   1
   7   2  11 243.266 62.9290   3
  -7  -2 -12 22.2286 31.0975   2
  -7   2 -12 36.9970 44.7494   1
  -7  -2 -12-12.0601 25.6408   1
   7  -2  12 6.35260 21.1163   3
   7   2  12-3.97654 26.4496   3
  -7   2 -12 6.45997 15.7950   3
  -7  -2 -13 6.58171 20.5482   2
  -7  -2 -13 23.6610 28.3783   1
   7   2  13 8.36897 22.9213   3
  -7   2 -13 4.86887 27.9331   3
  -7  -2 -14 145.156 51.5686   1
  -7  -2 -14 150.557 53.1520   2
   7   2  14 247.171 64.0410   3
  -7   2 -14 144.725 48.9438   3
   7   2  15 9.03448 38.2253   3
  -7   2 -15-18.7729 29.2222   3
  -7  -2 -15-9.84230 27.6551   1
   7  -2  16 184.589 53.4107   3
   7   2  16 237.376 67.8882   3
  -7   2 -16 189.175 57.6908   3
  -7  -2 -16 128.898 56.5055   1
   7  -2  17 462.763 76.6599   3
   7   2  17 520.424 98.8241   3
  -7  -2 -17 573.820 109.337   1
  -7   2 -17 463.530 95.9316   3
   7  -2  18 127.742 44.7426   3
   7   2  18 169.199 56.0995   3
  -7  -2 -18 95.9581 44.4872   1
  -7   2 -18 103.426 54.2802   3
   7  -2  19 51.1728 35.8037   3
   7   2  19 106.262 55.7158   3
  -7  -2 -19 60.5052 34.9551   1
  -7   2 -19 99.7868 52.8370   3
   7  -2  20 8.97937 31.9467   3
   7   2  20 17.4315 45.4604   3
   7  -2  21 87.8816 36.6189   3
   7   2  21 193.196 72.8732   3
   7  -2  22 45.2966 37.6428   3
   7   2  22 27.6214 42.2036   3
   7  -2  23 123.732 54.4423   3
   7   2  23 79.1250 30.2717   3
   7  -2  24 23.2021 29.1629   3
   7   2  24 103.609 53.7146   3
   7  -2  25 66.1593 46.6712   3
   7   2  25 97.7351 55.5100   3
   7  -2  26 39.3028 41.9552   3
   7   2  26 46.2555 46.2237   3
   7  -2  27 15.1405 41.4456   3
   7   2  27 87.1013 74.9137   3
   7  -2  28-24.9078 49.1603   3
   7  -2  29 67.2619 61.9608   3
   7  -2  30 37.3779 42.2392   3
   7   3 -28 68.8396 80.2509   2
   7   3 -27 67.2974 64.7132   2
   7   3 -26 22.5894 62.9120   2
   7   3 -25 383.400 107.103   2
   7   3 -24 57.0393 58.3699   2
   7  -3 -23 25.0557 29.3945   2
   7   3 -23 107.771 68.6602   2
   7  -3 -22 311.800 68.4234   2
   7   3 -22 364.646 112.502   2
   7   3 -21 236.588 93.9901   2
   7   3 -20 1471.98 195.090   2
   7   3 -19 467.802 114.897   2
   7   3 -18 176.020 78.7084   2
   7   3 -17 1789.72 205.110   2
   7  -3 -16 572.945 95.9711   3
   7   3 -16 779.997 140.131   2
   7  -3 -15 692.754 102.496   3
   7   3 -15 418.196 111.073   2
   7  -3 -14 303.761 63.4768   2
   7  -3 -14 302.978 65.2538   3
  -7   3  14 343.393 57.0609   2
   7   3 -14 436.228 98.4726   2
   7  -3 -13 492.009 79.3361   3
  -7   3  13 525.600 67.8106   2
   7   3 -13 604.037 111.240   2
   7  -3 -13 480.745 77.2935   2
   7  -3 -12-24.1240 24.0684   2
  -7   3  12 22.9195 16.8336   2
   7  -3 -12 23.6130 18.0877   3
   7   3 -12 16.3338 30.6932   2
   7  -3 -11 392.890 65.8311   3
  -7   3  11 478.382 64.9803   2
   7   3 -11 387.355 83.9782   2
  -7  -3  10 44.5971 33.5021   2
   7  -3 -10 34.5970 26.1887   3
   7   3 -10 26.5336 33.3498   2
  -7   3  10 30.1435 27.5008   2
   7   3  -9 2107.29 176.795   2
   7  -3  -9 2044.91 133.873   3
  -7   3   9 1966.93 148.847   2
  -7  -3   9 2271.35 182.217   2
   7  -3  -8 499.800 66.1629   3
  -7  -3   8 445.840 82.3430   2
   7   3  -8 521.875 87.0223   2
  -7   3   8 339.981 63.9210   2
  -7   3   7 1640.23 130.706   2
   7   3  -7 1875.21 161.457   2
   7  -3  -7 1816.74 168.695   1
  -7  -3   7 1988.83 164.529   2
   7  -3  -7 1721.91 112.062   3
  -7   3   6 1191.43 102.024   2
   7   3  -6 1284.16 128.057   2
   7  -3  -6 1134.13 85.5103   3
  -7  -3   6 1289.34 130.238   2
   7  -3  -6 1285.97 139.474   1
  -7  -3   5 56.0711 36.7313   2
  -7   3   5 61.8541 30.9783   2
   7  -3  -5 33.1448 16.5338   3
   7  -3  -5 30.1071 36.6252   1
   7   3  -5 48.8689 27.1530   2
  -7   3   4 504.050 79.0243   2
   7   3  -4 538.748 80.7648   2
   7  -3  -4 564.508 51.9683   3
  -7  -3   4 608.741 88.4182   2
   7  -3  -4 508.140 87.7934   1
  -7   3   3 94.4448 32.6491   2
   7   3  -3 119.779 37.3977   2
   7  -3  -3 145.199 25.4218   3
   7  -3  -3 147.248 46.2048   1
  -7  -3   3 182.561 47.4727   2
   7   3  -2 622.105 85.5173   2
   7  -3  -2 524.768 40.5239   3
  -7  -3   2 714.167 98.5502   2
  -7   3   2 636.903 87.3897   2
  -7   3   1 325.978 63.0472   2
   7  -3  -1 172.744 21.1285   3
   7   3  -1 303.151 63.9492   2
   7   3  -1 295.059 47.6373   1
  -7  -3   1 285.038 68.5493   2
   7   3   0 1775.73 151.947   2
  -7  -3   0 1976.57 163.565   2
   7   3   0 1618.96 104.393   1
   7   3   1 623.880 93.6377   2
  -7   3  -1 665.494 101.977   1
  -7  -3  -1 801.656 105.643   2
   7   3   1 606.208 63.8833   1
   7   3   2 109.485 41.2194   2
   7   3   2 96.6362 25.4213   1
  -7   3  -2 140.405 41.6817   1
  -7  -3  -2 152.355 47.0959   2
   7   3   3 493.393 81.7874   2
  -7  -3  -3 489.465 82.9008   2
  -7   3  -3 396.879 78.9112   1
   7   3   3 348.787 47.4205   1
   7   3   4 119.870 41.2147   2
  -7  -3  -4 103.381 36.6311   2
  -7   3  -4 16.0027 26.2918   1
  -7   3  -5 194.409 59.7566   1
  -7  -3  -5 240.776 53.2701   2
   7   3   5 233.474 58.4603   3
  -7   3  -6 46.2214 31.0075   1
   7  -3   6 17.4645 7.03534   3
  -7  -3  -6 19.8053 25.2647   2
   7   3   6 13.3783 36.1233   3
  -7  -3  -7 2216.48 169.243   2
   7   3   7 2207.78 187.157   3
  -7   3  -7 1969.02 189.675   1
   7  -3   7 1911.04 73.6066   3
  -7  -3  -8 572.135 87.1132   2
   7  -3   8 480.921 42.8077   3
  -7  -3  -8 441.766 58.6514   1
  -7   3  -8 618.673 109.207   1
   7   3   8 419.070 86.0120   3
  -7  -3  -9 581.885 90.5624   2
   7  -3   9 670.925 54.1289   3
   7   3   9 660.857 106.333   3
  -7  -3  -9 499.316 62.3688   1
  -7   3  -9 576.772 108.988   1
  -7  -3 -10 230.177 44.1807   1
   7  -3  10 384.705 44.5835   3
  -7  -3 -10 285.203 67.5941   2
  -7   3 -10 286.708 80.3430   1
   7   3  10 367.084 82.7573   3
   7  -3  11 87.4463 21.9889   3
  -7  -3 -11 93.8165 43.4450   2
  -7  -3 -11 92.4324 30.5047   1
   7   3  11 98.6474 49.5095   3
   7  -3  12 44.4445 19.3404   3
  -7  -3 -12 4.27800 33.6824   2
  -7  -3 -12 39.8366 25.2327   1
   7   3  12 44.6952 46.7573   3
  -7  -3 -13 150.459 49.0404   2
  -7  -3 -13 128.373 46.5341   1
   7  -3  13 230.302 45.3449   3
   7   3  13 147.000 56.2203   3
  -7   3 -13 109.369 35.0229   3
  -7  -3 -14 349.801 71.2195   1
   7  -3  14 366.613 56.9479   3
  -7  -3 -14 300.766 71.0465   2
   7   3  14 461.356 99.7675   3
  -7   3 -14 261.750 51.1988   3
  -7  -3 -15 125.902 47.1953   1
  -7  -3 -15 160.714 59.4776   2
   7   3  15 193.450 71.0330   3
  -7   3 -15 140.120 43.5402   3
  -7  -3 -16 36.9127 27.8977   2
   7   3  16 39.8514 36.5424   3
  -7   3 -16 13.3343 22.6641   3
  -7  -3 -16 26.7854 39.2143   1
   7  -3  17 566.347 81.8397   3
  -7  -3 -17 530.190 99.3390   2
   7   3  17 514.487 101.482   3
  -7   3 -17 459.523 86.4606   3
  -7  -3 -17 563.254 101.346   1
  -7  -3 -18 28.6150 36.6915   2
   7  -3  18 46.1112 27.8368   3
   7   3  18 143.270 59.8337   3
  -7   3 -18 46.1380 39.5166   3
  -7  -3 -18 83.6796 49.5936   1
   7  -3  19 377.139 73.8047   3
   7   3  19 409.605 99.2891   3
  -7  -3 -19 307.929 84.1850   1
  -7   3 -19 304.895 79.0128   3
   7  -3  20 5.93100 20.1498   3
   7   3  20 67.1102 56.2196   3
  -7  -3 -20-50.2625 55.8462   1
  -7   3 -20-15.5093 25.6285   3
   7  -3  21 123.704 57.6475   3
   7   3  21 101.093 66.4534   3
   7   3  22 43.7607 47.0943   3
   7  -3  22 12.6295 26.4977   3
   7  -3  23 99.9949 51.2848   3
   7   3  23 82.7654 59.8224   3
   7  -3  24 12.9889 39.1919   3
   7   3  24-3.87783 40.9054   3
   7  -3  25 116.578 35.8571   3
   7   3  25 51.8862 54.1135   3
   7  -3  26 5.00508 32.1750   3
   7   3  26-27.6460 28.0843   3
   7  -3  27 112.513 66.5839   3
   7   4 -26 348.972 126.125   2
   7   4 -25 58.0331 69.1359   2
   7   4 -24 93.9654 61.0342   2
  -7   4  23 18.1089 33.4173   3
   7   4 -23 71.3890 82.9262   2
  -7   4  22-64.2901 43.9389   3
   7   4 -22 67.2755 66.2116   2
  -7   4  21 208.840 68.9354   3
   7   4 -21 337.221 97.8981   2
  -7   4  20 41.7461 35.1672   3
   7   4 -20 30.3756 71.3971   2
  -7   4  19 510.543 101.540   3
   7   4 -19 761.532 149.482   2
  -7   4  18 640.776 112.845   3
   7   4 -18 1026.90 167.779   2
  -7   4  17 118.744 53.7174   3
   7   4 -17 135.249 75.6971   2
  -7   4  16-13.4183 26.4973   3
   7   4 -16 108.761 72.6432   2
  -7   4  15 669.698 103.852   3
   7  -4 -15 630.144 101.314   3
   7   4 -15 579.441 116.105   2
  -7   4  14 132.687 48.4642   3
   7  -4 -14 105.204 45.8956   3
   7   4 -14 132.541 71.6250   2
   7   4 -13 1046.85 154.914   2
   7  -4 -13 862.288 107.690   3
  -7   4  13 916.854 80.8298   2
  -7   4  12 39.3498 22.1201   2
   7  -4 -12 47.8081 28.5655   3
   7   4 -12 30.9192 39.7232   2
   7  -4 -11 491.841 74.8917   3
  -7   4  11 465.305 59.1130   2
   7   4 -11 580.151 108.827   2
  -7   4  10 456.878 64.7424   2
   7  -4 -10 532.667 74.4472   3
   7   4 -10 579.096 99.2284   2
   7  -4  -9 53.8154 39.1976   1
   7  -4  -9 46.7013 27.6159   3
   7   4  -9 32.9292 33.4619   2
  -7   4   9 30.8743 20.0570   2
   7  -4  -8 26.9135 31.0416   1
  -7  -4   8 29.8662 30.2085   2
  -7   4   8 3.36931 17.2402   2
   7  -4  -8-1.24538 14.5163   3
   7   4  -8 2.23239 28.5179   2
  -7  -4   7 386.649 77.9767   2
   7  -4  -7 413.629 88.0060   1
   7  -4  -7 312.551 51.3878   3
  -7   4   7 341.545 53.4520   2
   7   4  -7 395.111 81.7369   2
  -7   4   6 801.666 83.3897   2
   7   4  -6 664.141 99.3389   2
   7  -4  -6 602.720 62.8641   3
   7  -4  -6 685.077 114.231   1
  -7  -4   6 743.636 107.614   2
  -7  -4   5 121.305 49.1106   2
  -7   4   5 123.870 43.5775   2
   7  -4  -5 210.687 66.9331   1
   7   4  -5 122.500 48.7140   2
   7  -4  -5 88.1457 21.7627   3
   7  -4  -4 53.2578 47.6284   1
  -7   4   4 7.17910 17.9841   2
   7   4  -4 43.2835 30.9544   2
   7  -4  -4 50.6273 19.2048   3
  -7  -4   4 58.3142 39.7606   2
   7   4  -3 859.858 107.258   2
   7  -4  -3 701.986 47.9792   3
  -7  -4   3 998.349 116.785   2
   7  -4  -3 1034.06 139.930   1
  -7   4   3 916.384 99.9605   2
   7   4  -2 1604.85 146.263   2
  -7  -4   2 1968.75 164.946   2
   7  -4  -2 1996.37 192.101   1
  -7   4   2 1650.48 138.362   2
  -7  -4   1 227.376 70.4358   2
   7   4  -1 197.701 59.2792   2
   7   4  -1 149.516 30.3068   1
   7  -4  -1 204.262 64.5350   1
   7  -4   0 524.194 98.9511   1
   7   4   0 506.586 86.1949   2
   7   4   0 332.767 41.4900   1
  -7  -4   0 485.986 82.5541   2
   7   4   1 50.4700 37.3143   2
   7   4   1 40.3562 14.4158   1
   7  -4   1 76.6224 54.9373   1
  -7  -4  -1 51.4495 33.9764   2
   7  -4   2-6.07246 32.9788   1
   7   4   2 36.4474 26.1670   2
  -7   4  -2 11.7464 22.3349   1
  -7  -4  -2 24.6029 32.5094   2
  -7  -4  -3 1153.42 128.684   2
   7  -4   3 1031.53 139.939   1
  -7   4  -3 934.061 127.341   1
   7   4   3 889.151 114.495   2
  -7   4  -4 10.1010 21.9102   1
   7   4   4 29.1606 32.2041   2
  -7  -4  -4-15.5311 26.8937   2
  -7  -4  -5 769.360 105.857   2
  -7   4  -5 748.996 116.849   1
   7   4   5 734.403 118.680   3
  -7   4  -6 315.353 81.3327   1
  -7  -4  -6 345.812 75.9022   2
   7   4   6 325.023 78.7148   3
  -7  -4  -7 172.829 55.7593   2
   7   4   7 193.736 67.0899   3
  -7  -4  -8 533.194 93.7900   2
   7   4   8 469.422 96.8187   3
  -7  -4  -9 358.897 76.7143   2
   7   4   9 452.316 98.7005   3
  -7  -4 -10 450.398 84.9924   2
   7   4  10 440.188 97.1702   3
  -7  -4 -11 371.429 73.8219   2
  -7  -4 -11 352.442 48.6218   1
   7   4  11 437.571 96.3036   3
  -7  -4 -12 48.6501 20.8148   1
  -7  -4 -12 56.0417 27.4585   2
   7   4  12 161.625 64.2357   3
  -7  -4 -13 44.6216 37.2788   2
   7   4  13 31.6508 32.9597   3
  -7  -4 -13 47.2106 24.7637   1
  -7   4 -13 72.4001 26.7420   3
  -7  -4 -14 364.194 75.3175   2
  -7  -4 -14 245.498 49.2355   1
   7   4  14 353.820 87.2543   3
  -7   4 -14 298.655 51.6880   3
  -7  -4 -15 114.949 50.4719   2
  -7  -4 -15 92.6730 27.5511   1
   7   4  15 119.506 53.2810   3
  -7   4 -15 74.4625 30.4623   3
  -7  -4 -16-32.7159 15.9482   1
  -7  -4 -16 15.2273 27.3683   2
   7   4  16 43.2816 31.5746   3
  -7   4 -16 2.04321 25.7452   3
  -7  -4 -17-11.2854 21.6130   1
  -7  -4 -17 22.7521 36.3476   2
   7   4  17 9.07107 28.5331   3
  -7   4 -17-33.8879 30.5070   3
  -7  -4 -18 48.6501 59.4238   2
   7   4  18 23.1379 39.5343   3
   7   4  19 242.958 83.6076   3
   7   4  20 50.4886 43.8741   3
   7   4  21 91.2202 56.3886   3
   7   4  22 22.8836 47.2760   3
   7   4  23 66.4792 48.3060   3
   7   4  24 120.256 80.1290   3
  -7   5  26 63.7985 56.2023   3
  -7   5  25-4.30487 34.3216   3
  -7   5  24-98.2093 65.8026   3
   7   5 -24 37.7554 74.0698   2
  -7   5  23 9.29917 48.5774   3
   7   5 -23-10.5974 70.8834   2
  -7   5  22 84.6382 54.7943   3
   7   5 -22-34.4153 50.6852   2
  -7   5  21 45.3733 44.5931   3
   7   5 -21 76.9972 61.3407   2
  -7   5  20 74.5837 40.2763   3
   7   5 -20 308.664 91.2982   2
   7   5 -19 66.8499 70.3986   2
  -7   5  19-39.5013 48.6786   3
  -7   5  18 64.9932 35.8840   3
   7   5 -18 152.595 72.6683   2
  -7   5  17 8.56793 30.3057   3
   7   5 -17 26.4361 65.8036   2
  -7   5  16 13.4901 30.4276   3
   7   5 -16 163.698 74.9851   2
  -7   5  15 194.751 60.9995   3
   7  -5 -15 389.756 90.5314   3
   7   5 -15 258.201 103.330   2
  -7   5  14 2066.51 177.232   3
   7   5 -14 1735.62 211.827   2
   7  -5 -14 2141.19 183.097   3
  -7   5  13 232.084 67.0322   3
   7  -5 -13 178.123 87.1486   1
   7  -5 -13 232.923 68.5152   3
   7   5 -13 323.713 110.045   2
  -7   5  12 1540.96 139.996   3
   7   5 -12 1619.75 198.007   2
   7  -5 -12 1512.29 140.866   3
  -7   5  12 1050.15 75.3414   2
   7  -5 -12 1534.05 188.185   1
  -7   5  11 30.4021 17.5086   2
   7  -5 -11 97.5984 71.5182   1
  -7   5  11 113.556 47.1456   3
   7  -5 -11 106.298 41.5244   3
   7   5 -11 72.9335 67.5176   2
   7  -5 -10 440.483 70.1779   3
   7  -5 -10 651.420 121.641   1
   7   5 -10 561.393 105.529   2
  -7   5  10 278.810 45.5310   2
   7  -5  -9 57.3356 46.5121   1
   7   5  -9 103.062 51.9656   2
  -7   5   9 21.7426 27.0433   2
   7  -5  -9 101.272 38.7532   3
  -7   5   8 97.1328 33.4457   2
   7  -5  -8 218.255 72.1112   1
   7   5  -8 204.430 67.5969   2
   7  -5  -8 82.8761 30.2036   3
   7  -5  -7 54.1591 56.2528   1
  -7   5   7-19.4224 12.9689   2
   7   5  -7 24.9618 40.1586   2
   7  -5  -7 16.5945 17.0613   3
   7  -5  -6 80.3293 53.5858   1
  -7   5   6-3.05090 21.1055   2
   7   5  -6 19.0164 29.0654   2
   7  -5  -6 4.84677 13.6256   3
  -7   5   5-3.78563 19.5136   2
   7   5  -5 51.4724 37.3485   2
   7  -5  -5 14.9190 31.8552   1
   7   5  -4 581.738 96.0639   2
   7  -5  -4 622.469 116.324   1
  -7  -5   4 781.571 114.664   2
  -7   5   4 587.338 82.1398   2
  -7   5   3 33.3729 24.2494   2
  -7  -5   3 47.5882 36.7510   2
   7   5  -3 27.2174 32.0766   2
   7  -5  -3 49.8762 49.0861   1
   7  -5  -2 64.3633 31.2095   1
  -7  -5   2 80.1355 37.5012   2
   7   5  -2 126.654 46.3928   2
   7  -5  -1 75.1578 37.7072   1
  -7  -5   1 175.671 56.8047   2
   7   5  -1 47.4673 16.1314   1
   7   5  -1 45.7449 33.8064   2
   7  -5   0 308.863 82.6927   1
  -7  -5   0 380.755 76.9369   2
   7   5   0 231.351 65.3974   2
  -7  -5  -1 138.462 61.6118   2
   7   5   1 90.8242 53.4718   2
   7  -5   1 69.9242 55.0215   1
   7   5   2 1546.89 151.307   2
   7  -5   2 1653.97 187.332   1
  -7  -5  -2 1735.13 156.596   2
  -7  -5  -3 131.098 66.3006   2
   7   5   3 90.0686 49.4311   2
   7   5   4 456.127 86.0502   2
   7   5   4 387.139 92.5682   3
  -7  -5  -4 495.089 84.5614   2
   7   5   5 28.7782 29.6984   2
   7   5   5 60.9937 32.7995   3
  -7  -5  -5 18.9115 41.2151   2
  -7  -5  -6 719.105 108.730   2
   7   5   6 570.623 108.404   3
  -7  -5  -7 112.332 56.2900   2
   7   5   7 45.7546 50.9822   3
  -7  -5  -8 170.831 56.3524   2
   7   5   8 40.3660 35.7606   3
  -7  -5  -9 61.4795 41.2327   2
   7   5   9 138.968 62.9953   3
  -7  -5 -10 296.874 75.2423   2
   7   5  10 341.135 87.4318   3
  -7  -5 -11 122.392 56.4187   2
   7   5  11 127.786 53.8990   3
  -7  -5 -12 285.092 76.6604   2
   7   5  12 247.420 79.0244   3
  -7  -5 -13-30.6834 34.1431   2
   7   5  13-3.91649 34.5229   3
  -7  -5 -14 3.90243 25.3892   2
   7   5  14 1.49442 40.2065   3
  -7  -5 -15 18.8695 27.4977   2
   7   5  15 50.2947 38.2492   3
  -7  -5 -16 61.7374 42.2890   2
   7   5  16 12.5508 26.6684   3
   7   5  17 56.5289 28.1747   3
   7   5  18 72.3878 61.2988   3
   7   5  19 76.8057 54.1956   3
   7   5  20 128.909 69.0077   3
   7   5  21 65.7893 34.3771   3
   7   5  22 276.781 96.1122   3
  -7   6  25-45.6544 61.4771   3
  -7   6  24 46.7502 49.4013   3
  -7   6  23 11.5217 52.4536   3
  -7   6  22 74.0893 44.4603   3
  -7   6  21-32.7305 44.5067   3
   7   6 -21 319.789 118.580   2
  -7   6  20-56.7711 58.0404   3
   7   6 -20 87.3009 75.9272   2
  -7   6  19 9.12383 41.2115   3
   7   6 -19 112.575 88.7156   2
  -7   6  18 37.3706 31.4464   3
   7  -6 -18 49.3364 51.3718   1
   7   6 -18 92.5203 95.4424   2
  -7   6  17 18.8876 34.8565   3
   7  -6 -17 83.3206 59.2602   1
   7   6 -17 170.891 80.5798   2
  -7   6  16 1009.39 138.074   3
   7   6 -16 929.290 175.823   2
   7  -6 -16 1098.79 172.833   1
   7  -6 -15 269.655 99.2947   1
  -7   6  15 199.570 66.6730   3
   7   6 -15 347.227 110.252   2
  -7   6  14 83.8557 48.8499   3
   7  -6 -14 51.7670 64.4049   1
   7   6 -14 30.9241 60.9878   2
   7  -6 -13 143.521 63.8121   1
  -7   6  13 164.398 57.7741   3
   7   6 -13 185.941 79.5169   2
   7  -6 -13 160.612 53.7124   3
  -7   6  12 171.269 55.1835   3
   7   6 -12 327.764 98.2600   2
   7  -6 -12 197.828 54.8485   3
   7  -6 -12 237.565 85.7277   1
  -7   6  11 91.9436 40.3682   3
   7  -6 -11-24.9371 34.8619   1
   7   6 -11 82.1006 59.3670   2
   7  -6 -11 83.5852 35.4979   3
  -7   6  10 119.091 41.6063   3
   7  -6 -10 226.938 82.1205   1
   7   6 -10 127.843 57.1655   2
   7  -6 -10 76.5064 35.3036   3
   7  -6  -9 96.5971 63.4853   1
  -7   6   9 233.977 51.4955   3
   7   6  -9 129.834 56.2160   2
  -7   6   9 29.2664 18.7940   2
   7  -6  -9 51.5316 22.2288   3
  -7   6   8 206.786 42.0923   2
   7   6  -8 226.181 71.9485   2
   7  -6  -8 176.811 81.3374   1
  -7   6   7 126.378 32.4574   2
   7   6  -7 127.652 58.8523   2
   7  -6  -7 119.931 72.9719   1
  -7   6   6 29.8224 15.5911   2
   7   6  -6-15.3096 30.3837   2
   7  -6  -6 31.5245 34.9698   1
  -7   6   5 19.6616 29.3424   2
   7  -6  -5-35.2476 49.4902   1
   7   6  -5 36.3439 33.0239   2
  -7   6   4 45.6901 28.2819   2
   7  -6  -4 88.1189 64.2012   1
   7   6  -4-14.5493 27.6288   2
  -7   6   3 299.791 57.7504   2
   7  -6  -3 365.342 91.7300   1
   7   6  -3 310.801 75.6574   2
   7  -6  -2 256.961 73.0588   1
   7   6  -2 238.227 63.2289   2
   7   6  -1 53.4998 32.0999   2
   7  -6  -1 75.3688 33.5223   1
   7   6   0 385.395 83.7824   2
  -7  -6   0 432.739 83.8170   2
   7  -6   0 583.490 115.491   1
   7   6   1 203.657 68.7754   2
  -7  -6  -1 324.068 72.1251   2
   7  -6   1 396.157 105.298   1
   7   6   2 14.3341 37.1247   2
  -7  -6  -2 11.4742 20.1963   2
   7   6   3 55.0666 33.3286   2
  -7  -6  -3 29.6931 22.1132   2
   7   6   4 52.1521 37.3053   2
  -7  -6  -4 73.1091 39.7096   2
   7   6   4 79.5685 54.6893   3
   7   6   5 432.814 92.1385   2
  -7  -6  -5 571.999 94.1737   2
   7   6   5 516.650 112.402   3
  -7  -6  -6 273.834 67.5341   2
   7   6   6 267.734 88.9296   3
  -7  -6  -7 265.929 65.4533   2
   7   6   7 198.101 86.8588   3
  -7  -6  -8 184.073 57.1133   2
   7   6   8 142.258 70.0862   3
  -7  -6  -9-13.4378 19.1751   2
   7   6   9-31.3788 35.3574   3
   7   6  10 120.510 65.8165   3
  -7  -6 -10 193.504 57.6115   2
   7   6  11-21.6574 26.8070   3
  -7  -6 -11-2.26093 22.1860   2
   7   6  12-18.2366 53.5499   3
   7   6  13 64.4455 56.1178   3
   7   6  14 141.094 62.2207   3
   7   6  15-57.3560 55.2147   3
   7   6  16 71.7051 56.4511   3
   7   6  17 67.9977 39.6963   3
   7   6  18 63.0839 54.2922   3
   7   6  19-31.6053 30.7122   3
   7   6  20 43.7928 38.0005   3
   7  -7 -22-35.2682 48.6811   1
   7  -7 -21-58.8545 41.3192   1
   7  -7 -20-40.5214 66.7840   1
  -7   7  19 50.5991 29.0430   3
   7  -7 -19 1.88469 48.5640   1
  -7   7  18 126.278 65.2638   3
   7  -7 -18 5.94570 51.7669   1
   7   7 -18 59.7321 84.7096   2
  -7   7  17 78.5232 48.1506   3
   7  -7 -17 20.5180 55.3704   1
  -7   7  16 178.620 68.0654   3
   7  -7 -16 197.339 85.3677   1
   7   7 -16 345.227 130.446   2
  -7   7  15 162.152 63.4685   3
   7  -7 -15 97.1455 65.3626   1
   7   7 -15 242.545 89.1551   2
  -7   7  14 33.5678 31.0654   3
   7  -7 -14 12.9549 50.5375   1
   7   7 -14 28.7849 61.5866   2
   7  -7 -13 16.1155 42.0779   1
  -7   7  13-78.9478 38.2811   3
   7   7 -13 19.9386 44.9640   2
   7  -7 -12 63.0971 61.3513   1
  -7   7  12-0.55183 29.6544   3
   7   7 -12 55.4062 47.4991   2
   7   7 -11 188.054 76.5348   2
   7  -7 -11 242.201 88.5142   1
  -7   7  11 229.701 62.0622   3
  -7   7  10 95.4626 40.4540   3
   7   7 -10 56.7965 51.0586   2
   7  -7 -10 111.642 60.1888   1
  -7   7   9 249.519 56.9596   3
   7  -7  -9 148.535 75.3753   1
   7   7  -9 222.998 75.1558   2
   7  -7  -8 30.6049 55.2645   1
   7   7  -8 33.3454 47.1508   2
   7  -7  -7 318.316 97.2624   1
   7   7  -7 200.595 71.4966   2
   7  -7  -6-20.8304 29.3659   1
   7   7  -6-23.2157 35.5469   2
   7  -7  -5 5.37260 43.5233   1
   7   7  -5 7.16598 29.2257   2
   7  -7  -4-1.17280 29.1786   1
   7   7  -4 26.7015 51.9147   2
   7   7  -3 37.6049 43.6218   2
   7  -7  -3 132.854 55.6753   1
   7   7  -2 73.3088 48.9612   2
   7  -7  -2 85.9450 62.0091   1
   7   7  -1 161.354 58.7690   2
   7  -7  -1 209.059 87.8259   1
   7   7   0 6.11558 32.8350   2
   7   7   1 41.6999 40.3994   2
   7   7   2 9.03293 33.0043   2
   7   7   2 3.73215 33.6826   3
   7   7   3 120.071 55.4183   2
   7   7   3 66.3191 43.1788   3
   7   7   4 6.17819 27.2620   2
   7   7   4 52.7521 53.0916   3
   7   7   5 56.1833 40.4200   2
   7   7   5 92.8959 57.5574   3
   7   7   6 52.2849 44.9925   3
   7   7   7 407.380 106.597   3
   7   7   8 40.2729 50.3514   3
   7   7   9 2.55749 44.1984   3
   7   7  10 63.9970 50.0753   3
   7   7  11-4.23737 30.3208   3
   7   7  12-27.6388 39.0271   3
   7   7  13 3.49238 32.8221   3
   7   7  14 73.7554 34.7699   3
   7   7  15-9.80452 48.2691   3
   7   7  16 32.0585 62.1363   3
   7   7  17 42.7015 32.3233   3
   7  -8 -16 195.022 99.0466   1
   7   8 -15 210.430 99.4440   2
   7  -8 -15 87.3225 57.8444   1
   7  -8 -14-39.7983 49.4498   1
   7   8 -14 57.5500 59.3466   2
   7  -8 -13 293.649 110.795   1
   7   8 -13 245.733 105.944   2
   7  -8 -12 5.11845 38.6438   1
   7   8 -12 117.193 63.9557   2
   7  -8 -11 56.1505 59.0707   1
   7   8 -11 135.842 82.0888   2
   7  -8 -10 84.1866 64.1138   1
   7   8 -10 127.417 77.0613   2
   7  -8  -9 266.730 102.452   1
   7   8  -9 91.7773 59.3693   2
   7  -8  -8 20.5636 50.0573   1
   7   8  -8 97.2477 50.0902   2
   7  -8  -7 44.5877 31.9808   1
   7   8  -7 106.467 68.1703   2
   7   8  -6 58.5565 59.6920   2
   7  -8  -6-47.6127 41.9824   1
   7   8  -5 6.69682 31.8852   2
   7  -8  -5 9.04221 33.6375   1
   7   8  -4-33.1644 33.5277   2
   7  -8  -4-12.0155 31.3010   1
   7   8  -3 12.4568 27.8346   2
   7   8  -2-4.29224 37.6776   2
   7   8  -1 48.1302 47.5644   2
   7   8   0-3.19647 28.2342   2
   7   8   0-21.7871 54.4284   3
   7   8   1-12.5127 29.3238   2
   7   8   1-61.9795 50.8875   3
   7   8   2 82.4992 54.1360   2
   7   8   2 115.667 77.8057   3
   7   8   3 365.316 98.6597   2
   7   8   3 249.954 93.9959   3
   7   8   4 62.1964 60.2151   2
   7   8   4 18.3769 70.3249   3
   7   8   5 108.060 61.3410   2
   7   8   5 173.211 87.8225   3
   7   8   6 67.3201 39.9076   3
   7   8   7 14.1051 52.4650   3
   7   8   8 0.19054 39.6310   3
   7   8   9-27.2751 33.4126   3
   7   8  10-44.3266 54.8112   3
   7   8  11 45.9780 59.6494   3
   7   8  12 43.5354 44.7453   3
   7   9 -11 185.703 82.3343   2
   7   9 -10 43.9628 63.0269   2
   7   9  -9 25.3591 54.7080   2
   7   9  -8 68.9880 55.5832   2
   7   9  -7 22.3009 57.8146   2
   7   9  -6-32.4411 59.9774   2
   7   9  -5 29.0764 42.5995   2
   7   9  -4 62.8543 61.0792   2
   7   9  -3-35.2811 41.8300   2
   7   9  -2-6.52661 56.9275   2
   7   9  -2 13.6200 41.3070   3
   7   9  -1-33.3707 38.0643   3
   7   9   0 126.046 47.6598   3
   7   9   1 33.4331 35.8116   3
   7   9   2 40.4191 42.1127   3
   7   9   3-25.1889 44.0035   3
   7   9   4 171.172 78.3283   3
   7   9   5 25.3936 59.1805   3
   7   9   6 79.5661 45.8782   3
   8   0 -31 60.7251 42.0121   2
   8   0 -30 65.0787 59.6207   2
   8   0 -29-47.9207 45.6904   2
   8   0 -28-8.23745 34.2416   2
   8   0 -27 45.9091 34.9925   2
   8   0 -26 280.255 81.6137   2
   8   0 -25-67.6285 50.5978   2
   8   0 -24 99.1030 41.7625   2
   8   0 -23 60.4509 52.6260   2
   8   0 -22 1265.66 159.494   2
   8   0 -21 0.50386 35.6348   2
   8   0 -20 1246.66 157.857   2
   8   0 -19 52.1003 39.2119   2
   8   0 -18 405.649 88.0385   2
   8   0 -17-35.0291 24.5509   2
   8   0 -16 240.667 65.8196   2
  -8   0  15-16.0275 25.3095   2
   8   0 -15 17.0426 29.6669   2
   8   0 -14 371.875 79.6309   3
  -8   0  14 415.572 81.8754   2
   8   0 -14 314.340 67.3280   2
  -8   0  13 1.59204 30.3542   2
   8   0 -13 33.5994 26.3018   2
   8   0 -13 49.9158 38.7496   3
   8   0 -12 1040.43 115.021   2
  -8   0  12 1205.11 128.010   2
   8   0 -12 1302.23 138.753   3
  -8   0  11-30.5098 21.6936   2
   8   0 -11-5.61428 16.5271   3
   8   0 -11 16.1131 22.3643   2
  -8   0  10 52.9578 32.2895   2
   8   0 -10 26.0729 25.5483   3
   8   0 -10 78.3632 26.9593   2
   8   0  -9 8.65563 26.3153   2
  -8   0   9 34.4062 35.0890   2
   8   0  -8 702.404 89.6705   2
  -8   0   8 758.490 109.894   2
   8   0  -7 2.45946 30.0072   2
  -8   0   7 26.5786 29.2718   2
   8   0  -6 2919.62 206.010   2
  -8   0   6 3600.98 219.018   2
   8   0  -5 4.52247 24.5992   2
  -8   0   5-9.41603 23.8010   2
  -8   0   4 8305.76 318.996   2
  -8   0   3-15.9636 16.5358   2
   8   0  -3 16.2684 29.6440   1
  -8   0   2 3017.58 186.145   2
   8   0  -2 2877.42 189.701   1
  -8   0   1-7.18864 19.1532   2
   8   0  -1-22.1097 23.7060   1
  -8   0   0 627.505 88.7756   2
   8   0   0 577.433 87.9625   1
  -8   0  -1-15.7671 22.0170   2
   8   0   1-48.1188 30.0477   1
  -8   0  -2 432.499 75.6527   2
   8   0   2 369.179 74.3099   1
  -8   0  -3 18.6689 28.2545   2
   8   0   3 14.5301 26.2373   1
   8   0   4 1199.10 128.052   1
  -8   0  -4 1040.99 114.401   1
  -8   0  -4 1155.66 125.027   2
  -8   0  -5 26.2455 37.0291   2
  -8   0  -5-27.4817 29.4136   1
   8   0   5-11.1752 26.1946   1
   8   0   5-5.12538 22.6212   3
   8   0   6 3762.53 230.421   1
  -8   0  -6 4195.14 241.254   1
  -8   0  -6 4020.72 236.017   2
  -8   0  -7 95.6393 49.5990   2
  -8   0  -7 41.9352 35.5947   1
  -8   0  -8 3640.10 236.256   1
  -8   0  -9-14.8585 30.9129   1
  -8   0 -10 1992.15 189.432   1
  -8   0 -11-33.0507 36.3799   1
   8   0  11-43.5911 33.4243   3
  -8   0 -12 77.6880 37.9060   1
   8   0  12 74.0013 30.7556   3
  -8   0 -13 34.2460 43.2377   1
   8   0  13 94.9473 47.9107   3
   8   0  14 1719.39 148.868   3
  -8   0 -14 1781.70 195.666   1
  -8   0 -15 41.0776 35.4930   1
   8   0  15 74.2211 49.7445   3
   8   0  16 75.1800 39.9643   3
   8   0  17-6.82629 24.4779   3
   8   0  18 171.321 49.0540   3
   8   0  19-18.0558 28.0783   3
   8   0  20 27.2434 31.3330   3
   8   0  21-8.66354 22.5273   3
   8   0  22 51.2423 35.3962   3
   8   0  23 23.7677 40.5906   3
   8   0  24-17.5833 44.2726   3
   8   0  25 11.2043 31.8891   3
   8   0  26 88.2776 55.0374   3
   8   0  27-11.3896 48.8162   3
   8   0  28 29.0079 54.5958   3
   8   0  29 90.5700 75.0191   3
   8   1 -31 38.4753 43.2190   2
   8   1 -30 32.0011 61.8064   2
   8  -1 -29 36.7335 55.2257   2
   8   1 -29-62.9665 47.0061   2
   8  -1 -28 125.938 67.1565   2
   8   1 -28 22.9074 57.9497   2
   8  -1 -27 176.081 55.3526   2
   8   1 -27 42.1046 36.1093   2
   8  -1 -26 36.6040 40.2063   2
   8   1 -26 82.5238 54.0172   2
   8  -1 -25 91.4261 50.4212   2
   8   1 -25-39.9665 56.4524   2
   8  -1 -24 149.910 53.0938   2
   8   1 -24 222.919 76.3167   2
   8  -1 -23 102.052 44.5879   2
   8   1 -23 283.394 92.5564   2
   8  -1 -22 160.212 59.4944   2
   8   1 -22 125.022 71.5618   2
   8  -1 -21 455.311 93.0419   2
   8   1 -21 512.187 105.193   2
   8  -1 -20 185.630 59.2678   2
   8   1 -20 91.0054 50.9890   2
   8  -1 -19 172.385 56.2838   2
   8   1 -19 210.085 66.3737   2
   8   1 -18 693.685 118.354   2
   8  -1 -18 550.602 94.1090   2
   8  -1 -17 484.162 83.2804   2
   8   1 -17 564.449 102.068   2
   8  -1 -16 86.9867 34.5684   2
   8   1 -16 56.7731 41.7384   2
   8  -1 -15-18.2572 23.9807   3
  -8   1  15 72.7632 42.2281   2
   8  -1 -15 26.4216 20.3787   2
   8   1 -15 44.0798 33.8603   2
  -8   1  14 60.5522 29.5774   2
   8  -1 -14 82.4780 46.8597   3
  -8  -1  14 35.2091 27.5506   2
   8  -1 -14 69.8991 35.6909   2
   8   1 -14 56.9765 43.6067   2
   8  -1 -13 1375.30 130.781   2
   8   1 -13 1448.00 159.190   3
   8   1 -13 1243.74 140.676   2
   8  -1 -13 1308.66 139.271   3
  -8   1  13 1377.83 130.791   2
  -8  -1  13 1687.12 161.764   2
   8  -1 -12 565.002 88.4226   2
   8   1 -12 577.495 96.8446   2
   8   1 -12 656.794 106.479   3
  -8   1  12 622.997 88.9104   2
  -8  -1  12 772.091 108.701   2
   8  -1 -12 633.989 97.8030   3
   8  -1 -11 950.606 113.633   2
   8   1 -11 998.787 115.883   2
   8  -1 -11 1052.87 119.103   3
  -8   1  11 1044.64 115.661   2
  -8  -1  11 1101.61 125.654   2
  -8  -1  10 117.963 43.0799   2
   8  -1 -10 112.242 42.2591   3
   8  -1 -10 137.619 53.4451   2
   8   1 -10 82.1323 38.5204   2
  -8   1  10 89.0175 41.1460   2
  -8  -1   9-3.11814 18.1132   2
   8  -1  -9 11.9794 29.2547   3
   8   1  -9 16.0387 27.8578   2
  -8   1   9-22.1326 23.6411   2
   8   1  -8 789.159 96.6600   2
  -8   1   8 906.360 116.566   2
  -8  -1   8 957.882 115.550   2
   8  -1  -8 809.774 97.3802   3
   8  -1  -7 1454.01 125.646   3
  -8   1   7 1318.88 131.169   2
  -8  -1   7 1211.51 132.892   2
  -8   1   6 154.882 49.5929   2
  -8  -1   6 126.169 48.0569   2
  -8   1   5 1350.43 125.766   2
  -8  -1   5 1532.79 148.542   2
  -8   1   4 179.702 46.0529   2
  -8  -1   4 163.855 48.2093   2
  -8   1   3 889.258 100.151   2
  -8  -1   3 1032.12 118.843   2
  -8   1   2 2437.53 168.656   2
  -8  -1   2 2436.85 178.687   2
   8   1  -2 2220.83 158.618   1
  -8   1   1 1098.17 123.267   2
  -8  -1   1 1114.52 117.149   2
   8   1  -1 1008.36 105.681   1
  -8   1   0 1016.21 122.007   2
  -8  -1   0 1022.18 113.166   2
   8   1   0 1031.30 109.096   1
   8   1   1 28.4362 26.6702   1
  -8   1  -1-12.2570 25.4246   2
  -8  -1  -1 41.8892 27.1792   2
   8  -1   1-2.37226 22.2545   1
  -8  -1  -2 1348.42 127.760   2
   8  -1   2 1283.50 138.189   1
   8   1   2 1498.45 133.329   1
  -8   1  -2 1522.71 141.740   2
  -8  -1  -3 499.647 84.7908   2
   8  -1   3 400.251 80.0370   1
   8   1   3 425.025 71.9945   1
  -8   1  -3 480.895 84.0336   1
  -8   1  -3 524.166 86.2042   2
  -8  -1  -4 3492.09 217.704   2
   8   1   4 3226.07 195.834   1
   8  -1   4 3290.08 226.721   1
   8  -1   4 3101.15 154.728   3
  -8   1  -4 3241.65 218.888   1
  -8   1  -4 3255.73 214.528   2
  -8  -1  -5 738.881 102.679   2
   8   1   5 581.617 84.1535   1
   8  -1   5 550.668 64.2506   3
  -8   1  -5 564.986 93.5222   1
  -8  -1  -5 508.600 74.8702   1
   8  -1   5 565.490 96.4878   1
   8  -1   6 2440.90 198.936   1
   8  -1   6 2423.41 141.541   3
  -8   1  -6 2393.82 194.416   1
  -8  -1  -6 2200.52 161.529   1
  -8  -1  -6 2507.05 188.226   2
  -8   1  -7 404.544 88.6707   1
   8  -1   7 510.073 67.3407   3
  -8  -1  -7 397.676 72.2853   1
   8   1   7 444.742 76.9692   3
  -8  -1  -7 516.354 89.4705   2
   8  -1   8 757.295 82.4347   3
   8   1   8 660.210 93.4440   3
  -8   1  -8 741.683 114.478   1
  -8  -1  -8 772.849 103.681   1
  -8  -1  -8 799.056 106.841   2
  -8  -1  -9 21.2417 34.3893   1
  -8  -1  -9 53.9782 46.8503   2
   8  -1   9 22.6140 19.3161   3
   8   1   9 34.6532 35.8383   3
  -8   1  -9 30.3579 37.2526   1
  -8  -1 -10 494.584 88.2095   2
  -8   1 -10 559.168 104.535   1
   8   1  10 483.022 82.2146   3
  -8  -1 -10 577.799 96.6711   1
  -8  -1 -11 389.647 78.8126   2
  -8   1 -11 356.810 87.6944   1
  -8  -1 -11 422.739 87.3014   1
   8   1  11 450.820 83.3872   3
  -8   1 -12 68.5592 51.4072   1
  -8  -1 -12 33.1474 40.7016   1
   8   1  12 126.139 50.2828   3
   8   1  13 2058.45 174.989   3
  -8   1 -13 2125.76 216.874   1
  -8  -1 -13 1972.79 190.353   1
  -8  -1 -14 21.9655 41.1415   1
   8  -1  14 40.7589 36.9930   3
   8   1  14 20.3570 36.4124   3
  -8  -1 -15 209.604 75.6087   1
   8  -1  15 132.746 45.6790   3
   8   1  15 129.048 46.8943   3
  -8  -1 -16 43.8603 30.8315   1
   8  -1  16 89.2754 39.3126   3
   8   1  16 120.115 46.5694   3
   8  -1  17 2.50725 23.0152   3
   8   1  17 29.3728 33.5208   3
  -8   1 -17 49.3383 33.1384   3
   8  -1  18 34.0920 34.5038   3
   8   1  18 40.7911 32.2238   3
  -8   1 -18 93.7650 62.8464   3
   8  -1  19 21.6089 32.9115   3
   8   1  19 50.1172 37.7851   3
   8  -1  20 29.5525 37.9976   3
   8   1  20-0.06102 31.2659   3
   8  -1  21 72.8118 39.8916   3
   8   1  21 114.658 59.2734   3
   8  -1  22 65.9980 47.7066   3
   8   1  22 41.0852 46.5019   3
   8  -1  23 65.2001 41.9543   3
   8   1  23 14.4910 31.2734   3
   8  -1  24-35.5881 31.7512   3
   8   1  24 61.7384 43.5916   3
   8  -1  25 9.34298 28.8003   3
   8   1  25 13.1351 40.1931   3
   8  -1  26 8.43661 39.0085   3
   8   1  26 83.9723 61.1556   3
   8  -1  27-1.33018 28.8831   3
   8   1  27 117.479 58.6796   3
   8  -1  28-7.75175 39.7997   3
   8   1  28 43.3169 41.3013   3
   8  -1  29 57.3043 55.0129   3
   8  -1  30-37.8692 47.4312   3
   8   2 -29 104.815 82.5659   2
   8   2 -28 168.062 105.169   2
   8   2 -27 55.4512 65.0564   2
   8  -2 -26 37.9756 32.6497   2
   8   2 -26 200.229 96.8764   2
   8  -2 -25 186.219 50.1778   2
   8   2 -25 341.005 118.307   2
   8  -2 -24-41.1488 34.4060   2
   8   2 -24 35.8366 46.9556   2
   8  -2 -23 121.213 39.8215   2
   8   2 -23 256.079 106.213   2
   8  -2 -22-19.2952 20.7031   2
   8   2 -22 31.4292 46.5927   2
   8  -2 -21-18.5347 32.1159   2
   8   2 -21 24.5816 30.6488   2
   8  -2 -20 165.346 54.5830   2
   8   2 -20 149.943 76.7846   2
   8  -2 -19 88.4511 36.8040   2
   8   2 -19 84.3818 51.4040   2
   8  -2 -18 58.9275 38.4294   2
   8   2 -18 16.9409 38.7765   2
   8  -2 -17 1300.72 130.032   2
   8   2 -17 1389.36 170.587   2
   8  -2 -16 90.8155 49.7981   2
   8   2 -16 3.99398 39.3171   2
   8  -2 -15 1532.03 150.409   2
   8  -2 -15 1243.18 145.832   3
   8   2 -15 1535.94 166.049   2
  -8   2  15 1398.98 130.540   2
   8  -2 -14 1505.30 141.410   2
   8  -2 -14 1538.24 156.346   3
   8   2 -14 1533.08 163.881   2
  -8   2  14 1490.29 133.800   2
  -8   2  13 41.9722 20.4330   2
   8  -2 -13 66.2344 42.3789   3
   8   2 -13 39.6608 44.8549   2
   8   2 -12 785.901 111.628   2
   8  -2 -12 664.539 100.799   3
  -8   2  12 684.470 87.1836   2
   8  -2 -11 53.0509 29.3960   3
  -8  -2  11 92.6494 45.6011   2
   8   2 -11 56.5059 34.2981   2
  -8   2  11 62.2818 29.8871   2
  -8  -2  10 233.624 60.3850   2
   8  -2 -10 181.921 47.5154   3
   8   2 -10 238.105 63.6855   2
  -8   2  10 178.398 52.6222   2
   8   2  -9 2469.43 184.704   2
   8  -2  -9 2386.21 160.152   3
  -8   2   9 2376.82 176.750   2
  -8  -2   9 2810.87 201.229   2
   8  -2  -8 605.700 79.6392   3
  -8   2   8 470.975 84.4296   2
   8   2  -8 462.619 79.7603   2
  -8  -2   8 572.903 94.6068   2
  -8  -2   7-0.20204 18.5906   2
   8  -2  -7-2.21376 12.4345   3
  -8   2   7 29.2619 18.4464   2
   8  -2  -6 117.772 33.2248   3
  -8   2   6 139.053 40.0803   2
  -8  -2   6 174.607 51.3260   2
   8  -2  -5 30.8114 19.2191   3
  -8   2   5 50.5689 25.3963   2
  -8  -2   5 104.758 47.7397   2
   8  -2  -4 4.95301 11.5075   3
  -8   2   4-20.9274 25.2244   2
  -8  -2   4-14.4663 21.4685   2
  -8   2   3 70.1157 34.8510   2
   8  -2  -3 154.651 33.9245   3
  -8  -2   3 172.852 54.8931   2
  -8   2   2 52.6827 38.8009   2
  -8  -2   2 109.182 50.8447   2
   8   2  -2 46.7878 28.6669   1
  -8  -2   1 3504.80 221.453   2
   8   2  -1 3264.56 179.946   1
  -8   2   1 3469.87 210.845   2
  -8  -2   0 1010.71 116.762   2
   8   2   0 849.561 90.6549   1
  -8   2   0 825.597 108.475   2
  -8  -2  -1 2144.39 167.832   2
   8   2   1 1930.24 141.018   1
  -8   2  -1 2141.35 169.210   2
   8   2   1 2258.59 177.853   2
  -8  -2  -2 866.453 105.950   2
  -8   2  -2 842.325 113.274   1
   8   2   2 860.778 92.7985   1
  -8   2  -2 860.775 109.117   2
   8   2   2 853.766 107.301   2
   8   2   3-0.17250 15.9394   1
  -8   2  -3 30.5851 18.3283   1
  -8  -2  -3 21.3017 19.6028   2
   8  -2   3-18.9949 14.4856   3
  -8  -2  -4 28.1826 17.2697   2
  -8   2  -4-12.8303 32.1027   1
   8  -2   4 23.8001 12.0502   3
   8   2   4 31.7974 20.0562   1
  -8  -2  -5-5.99947 18.7354   2
   8  -2   5 9.28674 10.2762   3
   8  -2   5 33.3818 44.1205   1
  -8   2  -5-0.23190 24.0851   1
  -8  -2  -6 745.281 101.546   2
   8  -2   6 827.921 66.4061   3
   8   2   6 850.726 113.127   3
  -8   2  -6 791.473 120.104   1
  -8  -2  -7 71.8818 34.9059   2
  -8   2  -7 70.0563 33.5434   1
   8  -2   7 48.4449 14.4027   3
  -8  -2  -7 58.7154 24.1461   1
   8   2   7 75.7779 35.8734   3
  -8  -2  -8 702.813 101.436   2
  -8   2  -8 555.731 101.061   1
   8  -2   8 637.451 63.1255   3
   8   2   8 616.463 98.7914   3
  -8  -2  -8 615.643 83.7154   1
  -8  -2  -9 1227.29 137.155   2
   8  -2   9 1263.38 89.5032   3
   8   2   9 1144.44 136.868   3
  -8   2  -9 1288.78 162.854   1
  -8  -2  -9 1116.89 114.201   1
  -8  -2 -10 65.1061 27.8979   1
  -8  -2 -10 114.091 53.4479   2
   8  -2  10 131.079 34.5788   3
  -8   2 -10 136.284 56.8574   1
   8   2  10 80.0913 40.1795   3
   8  -2  11 922.958 84.3410   3
   8   2  11 918.020 124.499   3
  -8  -2 -11 1021.78 118.561   1
  -8  -2 -11 986.405 126.074   2
  -8  -2 -12 265.408 71.9810   2
   8  -2  12 244.295 48.2953   3
  -8  -2 -12 205.049 59.4070   1
   8   2  12 216.352 71.8100   3
  -8  -2 -13 228.710 64.6561   2
  -8  -2 -13 279.410 67.3665   1
   8   2  13 317.883 75.4541   3
  -8  -2 -14 53.4825 30.0063   2
  -8  -2 -14 98.1084 50.0416   1
   8   2  14 93.8767 46.6626   3
  -8  -2 -15 563.141 102.526   1
   8   2  15 713.458 112.949   3
   8  -2  16 80.3764 43.5970   3
   8   2  16 4.97637 30.5127   3
  -8  -2 -16 42.5661 34.6535   1
  -8   2 -16 104.939 51.8746   3
  -8  -2 -17 579.834 108.541   1
   8  -2  17 491.814 84.1443   3
   8   2  17 558.479 102.389   3
  -8   2 -17 506.452 98.2859   3
  -8  -2 -18 2.99164 35.6331   1
   8  -2  18-15.6555 27.9205   3
   8   2  18 14.1169 33.9101   3
  -8   2 -18 24.0520 28.5656   3
   8  -2  19 147.481 50.0183   3
   8   2  19 105.656 46.8846   3
  -8   2 -19 100.707 48.1446   3
   8  -2  20 5.66721 21.2245   3
   8   2  20-11.5629 27.0924   3
   8  -2  21-16.5522 26.5478   3
   8   2  21 36.8829 47.6968   3
   8  -2  22 2.16492 28.1202   3
   8   2  22 57.3028 43.1191   3
   8  -2  23 8.91723 31.6627   3
   8   2  23-26.9138 45.9443   3
   8  -2  24 124.553 55.4808   3
   8   2  24 157.035 66.9149   3
   8  -2  25 25.1850 32.6031   3
   8   2  25 85.0999 55.9546   3
   8  -2  26 27.3413 49.4718   3
   8   2  26-18.3191 33.9006   3
   8  -2  27-27.7377 37.3629   3
   8   2  27 130.479 69.5545   3
   8  -2  28 49.6425 52.2945   3
   8  -2  29-12.1985 54.4986   3
   8   3 -27 6.91361 49.7919   2
   8   3 -26 117.011 69.8331   2
   8   3 -25-5.91916 55.0798   2
   8   3 -24 53.8543 66.0228   2
   8  -3 -23 127.082 46.7761   2
   8   3 -23 126.396 88.3746   2
   8  -3 -22 84.5039 49.6463   2
   8   3 -22 56.8045 56.3757   2
   8  -3 -21 219.031 65.8210   2
   8   3 -21 242.942 97.5109   2
   8  -3 -20 52.9174 42.7879   2
   8   3 -20 76.2002 74.0818   2
   8   3 -19 1154.20 184.576   2
   8  -3 -19 843.875 112.143   2
   8   3 -18 421.040 112.836   2
   8   3 -17 46.9903 47.3488   2
   8   3 -16 1020.70 155.767   2
  -8   3  15 123.415 42.1517   2
   8  -3 -15 98.3424 45.3978   3
   8   3 -15 117.633 64.2856   2
  -8   3  14 323.598 59.5324   2
   8  -3 -14 228.888 59.6972   3
   8   3 -14 318.557 86.7167   2
  -8   3  13 42.4918 22.1065   2
   8  -3 -13 21.9317 22.3118   3
   8   3 -13 32.2890 49.8954   2
  -8   3  12 30.4318 25.2309   2
   8  -3 -12-17.0061 24.4027   3
   8   3 -12-30.3947 44.0337   2
   8  -3 -11 110.645 39.2703   3
   8   3 -11 126.101 43.0349   2
  -8   3  11 70.8420 31.8031   2
   8  -3 -10 499.741 72.6606   3
   8   3 -10 490.885 95.1939   2
  -8   3  10 202.589 49.0366   2
   8   3  -9 669.599 109.535   2
  -8   3   9 677.559 93.7096   2
   8  -3  -9 625.024 77.4619   3
   8   3  -8 1482.79 152.193   2
  -8   3   8 1460.74 132.725   2
   8  -3  -8 1404.21 159.623   1
   8  -3  -8 1304.96 107.478   3
  -8  -3   8 1645.90 160.617   2
  -8  -3   7 65.8430 30.5701   2
   8  -3  -7 88.1194 31.3726   3
   8   3  -7 17.8621 30.2236   2
  -8   3   7 1.92450 19.2790   2
   8  -3  -7 46.1656 38.1508   1
  -8   3   6 1746.55 135.247   2
   8   3  -6 1605.20 150.583   2
   8  -3  -6 1522.27 105.489   3
  -8  -3   6 2053.20 175.723   2
   8  -3  -6 1790.57 178.099   1
  -8   3   5 606.605 80.5372   2
   8   3  -5 561.240 89.2369   2
   8  -3  -5 564.383 103.362   1
   8  -3  -5 461.731 57.6720   3
  -8  -3   5 717.482 108.695   2
  -8   3   4 650.266 92.3977   2
   8   3  -4 559.336 90.5899   2
   8  -3  -4 547.523 57.3662   3
  -8  -3   4 715.275 106.470   2
   8  -3  -4 592.954 103.235   1
  -8   3   3 1769.92 157.584   2
   8   3  -3 1840.23 160.835   2
   8  -3  -3 1796.41 95.9040   3
  -8  -3   3 2173.56 183.720   2
   8  -3  -3 1871.85 181.746   1
   8   3  -2 1576.04 156.380   2
   8  -3  -2 1473.11 79.8529   3
  -8  -3   2 1763.27 172.125   2
   8  -3  -2 1665.30 172.829   1
  -8   3   2 1562.58 143.041   2
   8   3  -1 752.611 106.146   2
   8  -3  -1 495.766 41.5846   3
  -8  -3   1 752.087 111.685   2
   8   3  -1 628.822 74.1682   1
   8  -3  -1 691.647 111.930   1
  -8   3   1 680.904 101.438   2
   8   3   0 1457.33 148.217   2
   8  -3   0 929.936 50.0734   3
  -8  -3   0 1701.07 162.612   2
   8  -3   0 1685.27 175.112   1
   8   3   0 1346.95 108.364   1
  -8   3   0 1454.73 142.913   2
   8  -3   1 167.011 17.6869   3
   8   3   1 406.731 80.5119   2
   8  -3   1 462.189 94.3280   1
   8  -3   1 181.557 19.8958   3
   8   3   1 346.053 56.8343   1
  -8  -3  -1 392.517 82.6443   2
   8   3   2 24.7852 25.1811   2
   8  -3   2 124.022 54.3395   1
   8   3   2 102.226 29.0198   1
  -8   3  -2 82.9095 38.3640   1
  -8  -3  -2 101.685 43.8805   2
   8  -3   3 143.144 44.6217   1
   8   3   3 151.216 49.7154   2
  -8   3  -3 120.752 42.7705   1
  -8  -3  -3 165.026 54.7722   2
   8   3   3 101.951 30.8178   1
  -8   3  -4 15.5865 25.4623   1
  -8  -3  -4 33.2837 37.0637   2
   8  -3   4 27.8733 26.9778   1
  -8  -3  -5 1114.19 127.543   2
   8  -3   5 1224.14 155.561   1
  -8   3  -5 1113.88 141.142   1
   8  -3   6 95.8600 17.0547   3
  -8  -3  -6 137.547 57.8527   2
  -8   3  -6 148.795 48.2421   1
   8   3   6 183.249 60.4258   3
  -8   3  -7 281.806 76.6913   1
  -8  -3  -7 188.789 58.3147   2
   8   3   7 273.487 71.8620   3
   8  -3   7 206.718 26.7845   3
   8  -3   8 326.596 35.5550   3
  -8  -3  -8 293.119 70.4513   2
   8   3   8 330.476 74.5133   3
  -8  -3  -9 34.3231 31.9954   2
  -8  -3  -9 59.2952 26.6257   1
   8   3   9 74.1307 49.0622   3
   8  -3   9 66.8978 19.4984   3
  -8  -3 -10 1717.20 160.689   2
   8  -3  10 1924.98 101.072   3
   8   3  10 1846.43 187.178   3
  -8  -3 -10 1478.16 120.208   1
  -8  -3 -11 1045.65 131.300   2
   8  -3  11 1097.38 82.0209   3
   8   3  11 990.926 139.916   3
  -8  -3 -11 710.160 86.9755   1
  -8  -3 -12 14.8137 17.4265   1
  -8  -3 -12 78.3280 46.1753   2
   8  -3  12 56.8459 22.4002   3
   8   3  12 79.3851 49.6249   3
  -8  -3 -13 63.9428 39.4877   2
   8  -3  13-20.1901 15.9085   3
   8   3  13-35.2129 38.7273   3
  -8  -3 -13-42.7607 38.9440   1
  -8  -3 -14 188.766 61.2231   2
   8  -3  14 179.982 41.7274   3
  -8  -3 -14 105.476 44.2164   1
   8   3  14 82.2094 39.7070   3
  -8  -3 -15 119.400 53.0257   2
  -8  -3 -15 119.168 46.9265   1
   8   3  15 63.6459 40.7189   3
  -8  -3 -16 236.417 62.4332   1
   8   3  16 293.939 77.4649   3
  -8   3 -16 178.223 46.2211   3
  -8  -3 -17 7.95880 20.2918   1
   8  -3  17 65.9715 34.7240   3
   8   3  17 72.6769 43.8198   3
  -8   3 -17 25.1537 22.4400   3
  -8  -3 -18 72.0610 34.2754   1
   8  -3  18 109.929 38.6923   3
   8   3  18 20.1948 27.4210   3
  -8   3 -18 45.3199 32.4060   3
   8  -3  19 63.4891 45.0880   3
   8   3  19 66.8495 47.7113   3
  -8   3 -19 17.3672 24.5263   3
   8  -3  20 81.7512 47.1099   3
   8   3  20 96.6406 50.4929   3
   8  -3  21 44.7680 36.7907   3
   8   3  21 81.7873 58.4755   3
   8  -3  22-54.9758 42.1038   3
   8   3  22 3.68044 34.6477   3
   8  -3  23 49.5527 44.4327   3
   8   3  23 91.5027 61.1181   3
   8  -3  24 6.40899 38.4136   3
   8   3  24 101.619 69.0900   3
   8  -3  25 175.727 72.8734   3
   8   3  25 49.2002 39.5241   3
   8   4 -25 34.0347 70.7223   2
   8   4 -24 88.4935 106.952   2
   8   4 -23 369.611 139.693   2
   8   4 -22 82.4544 69.3091   2
   8   4 -21 41.6309 61.0997   2
   8   4 -20 355.166 114.502   2
   8   4 -19 371.266 124.285   2
   8   4 -18 358.678 109.691   2
   8   4 -17 85.4229 65.5995   2
   8   4 -16 25.0003 38.6054   2
   8  -4 -15 34.8027 37.8989   3
   8   4 -15 24.4824 39.7097   2
  -8   4  14 178.246 45.2791   2
   8  -4 -14 159.630 51.6019   3
   8   4 -14 204.995 71.2644   2
  -8   4  13 178.071 36.9498   2
   8  -4 -13 188.035 54.8675   3
   8   4 -13 265.711 89.1061   2
   8   4 -12 1745.70 184.050   2
   8  -4 -12 1589.86 142.524   3
  -8   4  12 1485.70 114.315   2
   8  -4 -11 15.5556 21.0627   3
   8   4 -11 7.19085 35.6229   2
   8  -4 -11 88.2294 63.4234   1
  -8   4  11 33.5554 29.0569   2
   8  -4 -10 128.829 57.8616   1
   8  -4 -10 173.360 44.4847   3
   8   4 -10 135.222 56.5561   2
  -8   4  10 21.1752 25.7846   2
   8   4  -9 840.183 124.534   2
  -8   4   9 745.675 94.6209   2
   8  -4  -9 873.645 91.6295   3
   8  -4  -9 962.970 141.048   1
   8  -4  -8 120.320 63.2171   1
   8   4  -8 153.696 60.8863   2
   8  -4  -8 138.611 37.7431   3
  -8   4   8 79.9302 26.0621   2
   8  -4  -7 316.750 82.8714   1
  -8   4   7 358.398 59.0809   2
   8   4  -7 397.980 87.4817   2
   8  -4  -7 299.979 47.9160   3
   8  -4  -6 373.956 50.4193   3
  -8   4   6 422.847 68.1650   2
   8   4  -6 442.093 86.7036   2
   8  -4  -6 507.257 106.011   1
  -8  -4   5 261.275 64.8273   2
  -8   4   5 333.576 62.9805   2
   8  -4  -5 262.046 39.1368   3
   8  -4  -5 316.207 83.0682   1
   8   4  -5 333.023 73.9351   2
   8  -4  -4 356.424 88.6726   1
  -8  -4   4 306.693 68.5016   2
  -8   4   4 306.730 69.5407   2
   8   4  -4 284.331 74.1881   2
   8  -4  -4 209.522 30.2801   3
  -8  -4   3 54.9775 33.3448   2
   8   4  -3 43.8730 32.0246   2
   8  -4  -3 41.3366 14.7895   3
   8  -4  -3 142.957 67.6189   1
  -8   4   3 36.3978 30.1490   2
   8   4  -2 636.755 97.1480   2
  -8  -4   2 814.711 116.009   2
   8  -4  -2 772.177 128.372   1
  -8   4   2 658.038 96.2978   2
  -8   4   1 39.6055 20.7089   2
   8  -4  -1-7.67584 35.6202   1
   8   4  -1 18.2238 35.4462   2
   8   4  -1 57.1623 25.1803   1
  -8  -4   1 59.4229 53.4005   2
   8   4   0-10.7641 30.1551   2
   8  -4   0-32.9896 45.9925   1
   8   4   0 30.3986 19.4298   1
  -8  -4   0 62.1170 46.4102   2
   8  -4   1 262.296 73.2730   1
   8   4   1 166.117 58.1439   2
   8   4   1 167.635 32.2115   1
  -8  -4  -1 312.895 76.5033   2
  -8  -4  -2 1173.96 153.860   2
   8   4   2 909.787 70.7706   1
   8  -4   2 1160.94 155.409   1
   8   4   2 1255.24 142.005   2
   8   4   3 131.185 53.9790   2
  -8  -4  -3 290.443 87.9675   2
   8  -4   3 95.1059 59.7698   1
   8   4   4 604.165 98.2174   2
  -8  -4  -4 615.805 101.163   2
   8  -4   4 655.615 121.678   1
  -8  -4  -5 314.290 72.0474   2
   8   4   5 260.906 77.5511   3
  -8  -4  -6 15.1944 23.2476   2
   8   4   6 39.6200 37.0589   3
  -8  -4  -7 2.96296 23.5224   2
   8   4   7-24.9166 37.0095   3
  -8  -4  -8 288.170 74.8233   2
   8   4   8 228.683 71.9767   3
  -8  -4  -9 620.631 108.212   2
   8   4   9 818.000 132.496   3
  -8  -4 -10 72.6688 40.2713   2
   8   4  10 77.0766 53.4643   3
  -8  -4 -11 239.641 66.1342   2
   8   4  11 196.594 75.9982   3
  -8  -4 -12 530.501 99.5341   2
  -8  -4 -12 480.790 63.3391   1
   8   4  12 605.488 113.159   3
  -8  -4 -13 75.0752 50.6211   2
  -8  -4 -13 89.3148 34.5433   1
   8   4  13 45.5184 52.7845   3
  -8  -4 -14 451.295 66.1652   1
  -8  -4 -14 490.243 92.6169   2
   8   4  14 624.947 119.630   3
  -8  -4 -15 91.6119 43.3288   2
   8   4  15-7.79510 38.8667   3
  -8  -4 -15 29.1676 28.0495   1
   8   4  16 3.99065 47.6365   3
   8   4  17 142.368 66.6340   3
   8   4  18 25.8766 36.8854   3
   8   4  19 41.1806 44.5590   3
   8   4  20 87.1855 32.9561   3
   8   4  21 49.7102 50.3490   3
   8   4  22 65.5812 56.4552   3
   8   4  23 48.5350 34.7238   3
   8   5 -23 51.9893 51.4316   2
   8   5 -22 36.4137 43.2257   2
   8   5 -21 492.053 132.892   2
   8   5 -20 180.541 88.7138   2
   8   5 -19-67.7869 52.4257   2
   8   5 -18 48.4544 69.2016   2
   8   5 -17 586.154 135.260   2
   8   5 -16 137.904 69.0443   2
   8   5 -15 62.3099 42.3911   2
   8  -5 -14 105.949 66.5872   1
   8  -5 -14 255.312 67.0129   3
   8   5 -14 200.912 79.6413   2
   8   5 -13 1458.70 181.581   2
   8  -5 -13 1385.69 143.129   3
  -8   5  13 1120.16 89.7825   2
   8  -5 -13 1388.26 185.740   1
  -8   5  12 82.0191 34.8556   2
   8  -5 -12 126.598 74.6252   1
   8  -5 -12 171.348 56.4071   3
   8   5 -12 88.3852 71.3286   2
   8   5 -11 1682.58 191.379   2
  -8   5  11 1472.88 108.717   2
   8  -5 -11 1835.76 148.605   3
   8  -5 -11 2028.44 218.454   1
   8  -5 -10 40.0017 45.9542   1
   8   5 -10 70.4053 60.6108   2
   8  -5 -10 92.3049 42.0571   3
  -8   5  10 34.3195 44.5286   2
   8   5  -9 356.372 91.4287   2
  -8   5   9 222.501 51.4320   2
   8  -5  -9 224.497 48.6961   3
   8  -5  -9 292.342 84.5991   1
   8  -5  -8-10.8821 41.8242   1
  -8   5   8-50.6395 29.7265   2
   8   5  -8 66.7408 47.7938   2
   8  -5  -8 60.8691 29.0244   3
   8  -5  -7 48.6652 38.2459   1
  -8   5   7 92.5170 36.0290   2
   8   5  -7 106.042 42.0152   2
   8  -5  -7 94.2711 26.7430   3
   8  -5  -6 16.3386 29.1271   1
  -8   5   6 26.7174 22.0384   2
   8   5  -6-31.5406 32.2827   2
   8  -5  -6 33.6945 16.9665   3
  -8   5   5 301.122 66.0697   2
   8   5  -5 228.042 63.3924   2
   8  -5  -5 335.559 90.5127   1
   8  -5  -5 195.895 30.5193   3
  -8   5   4-6.28943 19.7707   2
   8  -5  -4 20.9882 31.0221   1
  -8   5   3 165.220 52.2190   2
   8   5  -3 249.568 68.0146   2
   8  -5  -3 239.548 70.2317   1
  -8   5   2 60.8585 32.7853   2
   8  -5  -2 85.6218 53.0241   1
   8   5  -2 50.6453 43.8691   2
   8   5  -2 53.6828 19.6983   1
  -8   5   1 8.76377 20.5032   2
   8  -5  -1 55.9962 51.8859   1
   8   5  -1 44.2755 27.6545   2
   8   5  -1 31.5226 14.9332   1
   8  -5   0-9.45075 40.4188   1
  -8  -5   0-1.18681 26.0850   2
   8   5   0 10.4626 10.3136   1
   8   5   0-20.4243 44.7952   2
  -8  -5  -1 108.324 43.5192   2
   8   5   1 99.7256 49.9141   2
   8  -5   1 31.0839 47.0110   1
  -8  -5  -2 33.1814 32.5132   2
   8   5   2-24.4766 26.3093   2
   8  -5   2 86.0593 69.1411   1
   8   5   3 696.676 111.659   2
  -8  -5  -3 770.751 116.246   2
   8  -5   3 636.633 132.371   1
   8   5   4 57.6024 40.9185   2
  -8  -5  -4 125.114 71.1892   2
  -8  -5  -5 600.958 108.958   2
   8   5   5 431.173 106.951   3
  -8  -5  -6 133.494 76.7249   2
   8   5   6 71.8951 46.1588   3
  -8  -5  -7 585.974 110.419   2
   8   5   7 573.380 112.360   3
  -8  -5  -8 101.431 49.2971   2
   8   5   8-40.1362 41.4458   3
  -8  -5  -9-30.4468 29.4603   2
   8   5   9 28.3747 48.1241   3
  -8  -5 -10 39.5562 38.1713   2
   8   5  10-12.4547 54.8088   3
  -8  -5 -11 94.3276 48.2279   2
   8   5  11 91.2960 54.1513   3
  -8  -5 -12 132.563 62.5630   2
   8   5  12 18.7272 46.7542   3
  -8  -5 -13-1.79353 29.0322   2
   8   5  13 53.6146 41.4882   3
  -8  -5 -14 84.4090 41.3169   2
   8   5  14-73.7408 59.2045   3
   8   5  15 57.5266 36.0864   3
   8   5  16 43.7776 49.6833   3
   8   5  17-21.8660 33.0622   3
   8   5  18-24.9722 27.4452   3
   8   5  19 85.0672 44.7970   3
   8   5  20 58.9527 50.5478   3
   8   5  21 173.972 86.3867   3
   8   6 -20 25.0615 53.0195   2
   8  -6 -19-111.327 69.5305   1
   8   6 -19-2.01031 37.9933   2
   8  -6 -18 34.0092 41.9039   1
   8   6 -18 17.0657 47.5829   2
   8  -6 -17-2.60770 40.8681   1
   8   6 -17 26.1983 55.7453   2
   8  -6 -16 161.046 78.9940   1
   8   6 -16 149.290 91.3588   2
   8  -6 -15 668.517 142.313   1
   8   6 -15 798.422 159.782   2
   8  -6 -14 102.834 66.5510   1
   8   6 -14 203.754 79.8254   2
   8   6 -13 10.9661 45.9613   2
   8  -6 -13 35.7187 46.9044   1
   8   6 -12 59.8220 57.0499   2
   8  -6 -12-24.4232 37.6756   1
   8  -6 -11 39.4466 41.4562   1
   8   6 -11 15.2533 53.7230   2
   8  -6 -10 139.460 66.4697   1
   8   6 -10 178.264 77.1334   2
   8  -6  -9 278.502 90.2379   1
   8   6  -9 390.179 100.994   2
  -8   6   8 162.078 42.5960   2
   8   6  -8 219.634 82.1909   2
   8  -6  -8 142.507 48.4727   1
  -8   6   7 159.591 38.9804   2
   8   6  -7 203.875 77.0671   2
   8  -6  -7 257.626 87.4622   1
  -8   6   6 330.262 58.8631   2
   8   6  -6 293.783 80.5902   2
   8  -6  -6 305.479 90.1678   1
  -8   6   5 27.4088 24.9962   2
   8  -6  -5 14.8700 35.8139   1
   8   6  -5-12.5830 25.8882   2
  -8   6   4-21.7664 22.5554   2
   8  -6  -4 12.1221 40.2216   1
   8   6  -4 38.5527 42.0582   2
   8   6  -3-1.68680 8.90749   1
  -8   6   3-52.7534 40.4783   2
   8  -6  -3 33.1863 36.6499   1
   8   6  -3 28.7760 47.7248   2
  -8   6   2 313.440 65.1691   2
   8  -6  -2 465.090 115.817   1
   8   6  -2 326.214 84.5579   2
   8   6  -2 133.987 20.7551   1
   8  -6  -1 37.9857 41.3984   1
   8   6  -1 20.0648 27.0518   2
   8   6   0 22.5922 41.7088   2
   8  -6   0 18.0508 37.8784   1
   8   6   1 129.623 65.3286   2
   8  -6   1 151.009 69.4344   1
   8   6   2 213.627 69.6430   2
   8   6   3 254.410 76.4255   2
   8   6   4 41.1783 47.4977   2
   8   6   4 17.4927 39.2184   3
   8   6   5 3.99161 32.3281   2
   8   6   5-23.1420 34.9400   3
  -8  -6  -6 131.901 62.5378   2
   8   6   6 88.2966 60.0122   3
  -8  -6  -7 840.801 125.594   2
   8   6   7 742.703 137.085   3
   8   6   8 276.591 95.4303   3
  -8  -6  -8 253.751 76.9130   2
   8   6   9 62.7136 50.3943   3
  -8  -6  -9 53.6288 31.7554   2
   8   6  10 0.96246 31.1953   3
   8   6  11 138.446 68.9944   3
   8   6  12 21.9410 40.3972   3
   8   6  13 62.0120 50.1989   3
   8   6  14 7.68725 35.0596   3
   8   6  15-36.2754 58.6936   3
   8   6  16-49.5459 38.1675   3
   8   6  17 35.0796 38.4116   3
   8   6  18-33.2321 56.7916   3
   8  -7 -21 14.8246 73.0559   1
   8  -7 -20 112.227 112.594   1
   8  -7 -19-11.7871 57.9796   1
   8  -7 -18 8.43508 56.1267   1
   8   7 -17 83.5510 86.0213   2
   8  -7 -17-19.8778 50.8929   1
   8  -7 -16 79.8606 72.7944   1
   8   7 -16 106.823 94.2697   2
   8  -7 -15 123.182 74.1889   1
   8   7 -15 175.499 106.277   2
   8  -7 -14 34.2587 50.3794   1
   8   7 -14 140.548 70.5932   2
   8  -7 -13-40.4376 44.0218   1
   8   7 -13-9.65049 49.7350   2
   8  -7 -12 16.4750 45.1380   1
   8   7 -12 108.520 79.1847   2
   8   7 -11 94.4885 69.5471   2
   8  -7 -11 100.225 45.8778   1
   8   7 -10 122.475 64.2456   2
   8  -7 -10 235.027 96.5415   1
   8  -7  -9 313.635 102.591   1
   8   7  -9 328.788 97.1375   2
   8  -7  -8 228.993 89.8844   1
   8   7  -8 414.072 115.230   2
   8  -7  -7 94.9034 67.4009   1
   8   7  -7 76.1928 71.3331   2
   8  -7  -6 420.783 112.983   1
   8   7  -6 412.398 92.0475   2
   8  -7  -5 1.75048 36.0215   1
   8   7  -5 101.876 56.9302   2
   8  -7  -4 46.1140 50.3191   1
   8   7  -4 108.938 61.3718   2
   8   7  -3 12.9436 25.2611   2
   8  -7  -3 117.333 51.7849   1
   8   7  -2-42.9924 42.6927   2
   8  -7  -2 13.2886 45.3624   1
   8   7  -1 52.8592 41.9634   2
   8  -7  -1 19.1335 30.9304   1
   8   7   0 82.2924 54.7154   2
   8   7   1-12.4802 49.8559   2
   8   7   2 139.489 61.8869   2
   8   7   2 151.379 64.6327   3
   8   7   3 34.3855 46.4049   2
   8   7   3-65.1853 35.2612   3
   8   7   4 25.4107 47.4460   2
   8   7   4-14.5746 39.2718   3
   8   7   5 81.3792 52.6344   2
   8   7   5 65.0278 43.8673   3
   8   7   6-1.26642 37.5103   3
   8   7   7 86.2450 56.2261   3
   8   7   8 199.045 77.5959   3
   8   7   9 81.1623 55.5483   3
   8   7  10 145.731 67.7599   3
   8   7  11 23.8055 32.4824   3
   8   7  12 72.4463 60.2334   3
   8   7  13 67.2165 48.6450   3
   8   7  14 1.39884 41.1786   3
   8   7  15 53.7951 67.2263   3
   8  -8 -16 126.700 98.3060   1
   8  -8 -15 193.320 91.4145   1
   8  -8 -14 84.2883 65.0728   1
   8  -8 -13 101.786 87.6417   1
   8   8 -13 66.4668 66.3445   2
   8  -8 -12 0.11016 44.7040   1
   8   8 -12 232.130 93.6538   2
   8  -8 -11 54.3099 38.5588   1
   8   8 -11 148.516 79.8700   2
   8  -8 -10 28.0556 68.3026   1
   8   8 -10 43.1252 46.8021   2
   8  -8  -9 115.903 63.3125   1
   8   8  -9 119.879 73.3967   2
   8  -8  -8 50.1940 80.4893   1
   8   8  -8 49.4887 40.4270   2
   8  -8  -7-28.8539 68.1557   1
   8   8  -7-2.38746 35.7849   2
   8   8  -6-23.7025 49.7977   2
   8  -8  -6-29.4149 34.7536   1
   8   8  -5-1.90430 26.9332   2
   8  -8  -5-22.2588 57.8987   1
   8   8  -4 6.16916 30.5545   2
   8  -8  -4 7.03614 32.9736   1
   8   8  -3-26.6230 42.7176   2
   8   8  -2 116.574 62.7787   2
   8   8  -1 23.7168 35.2022   2
   8   8   0 45.8456 53.0179   2
   8   8   1 86.3339 57.2255   2
   8   8   1 5.96671 47.8593   3
   8   8   2 82.4290 60.4580   2
   8   8   2-58.0751 58.4656   3
   8   8   3 35.2110 45.2485   2
   8   8   3-8.48637 43.2871   3
   8   8   4 171.244 75.1802   2
   8   8   4 143.079 81.1067   3
   8   8   5 83.9450 67.4699   3
   8   8   6 15.9190 49.0216   3
   8   8   7 59.4562 43.7101   3
   8   8   8 56.9716 60.2431   3
   8   8   9 82.8577 59.4833   3
   8   8  10 76.0995 54.7349   3
   8   9  -9-20.6156 45.1535   2
   8   9  -8 48.9654 60.0376   2
   8   9  -7 92.6840 73.3322   2
   8  -9  -7 75.5784 62.8672   1
   8   9  -6 22.4673 65.1332   2
   8   9  -5 159.356 93.7371   2
   8   9  -4 12.5565 39.7011   2
   8   9  -3 7.16061 34.6417   2
   8   9  -2 4.26088 52.4501   2
   8   9  -2-249.313 91.8720   3
   8   9  -1 11.0095 39.0819   3
   8   9   0 45.6499 63.7637   3
   9   0 -30-9.75796 40.2900   2
   9   0 -29 224.446 95.6162   2
   9   0 -28 35.5362 53.1935   2
   9   0 -27 0.16459 32.7838   2
   9   0 -26-25.3398 45.2562   2
   9   0 -25 65.1535 52.8379   2
   9   0 -24-40.5460 53.2073   2
   9   0 -23 169.152 67.3316   2
   9   0 -22 46.2724 35.0812   2
   9   0 -21 713.009 121.648   2
   9   0 -20-2.95637 29.7592   2
   9   0 -19 819.414 124.832   2
   9   0 -18 18.6912 28.7599   2
   9   0 -17 1433.25 155.189   2
   9   0 -16-67.8856 43.8154   2
   9   0 -15 71.5709 38.9895   2
  -9   0  14 33.1133 34.3937   2
   9   0 -14 69.7048 39.9359   2
   9   0 -13 2775.08 196.100   2
   9   0 -13 2968.43 223.634   3
  -9   0  13 3079.71 216.585   2
   9   0 -12 39.0266 42.4857   3
  -9   0  12 48.0975 38.0269   2
   9   0 -12-15.6308 20.9503   2
  -9   0  11 35.8814 25.6787   2
   9   0 -11 39.8698 24.4646   3
   9   0 -11 58.8870 29.2471   2
  -9   0  10 5.31896 17.9163   2
   9   0 -10-21.1869 26.6818   2
   9   0  -9 262.707 70.3277   2
  -9   0   9 342.263 73.5606   2
   9   0  -8 16.5425 29.0141   2
  -9   0   8-27.3601 33.0645   2
   9   0  -7 395.526 75.2497   2
  -9   0   7 440.060 84.5729   2
   9   0  -6 34.0750 38.7243   2
  -9   0   6 4.02552 30.9064   2
  -9   0   5 7473.68 330.794   2
   9   0  -5 6923.57 315.488   2
   9   0  -4-5.32617 25.0898   2
   9   0  -4 54.6413 43.9352   1
  -9   0   4 56.4978 40.7676   2
  -9   0   3 2452.87 180.930   2
   9   0  -3 2140.07 175.059   1
   9   0  -3 2363.46 186.221   2
   9   0  -2 4.63893 28.6939   1
  -9   0   2 12.3709 25.3443   2
  -9   0   1 1330.41 135.076   2
   9   0  -1 1106.59 127.385   1
   9   0   0 7.87063 27.6360   1
  -9   0   0 88.5288 40.1410   2
  -9   0  -1 48.3785 34.8743   2
   9   0   1 78.1921 46.9176   1
  -9   0  -2-5.89497 24.7480   2
   9   0   2-38.1893 30.4075   1
  -9   0  -3 1307.63 143.967   2
   9   0   3 1346.41 145.817   1
   9   0   4-21.8485 25.4342   1
  -9   0  -4 27.4433 28.0818   2
  -9   0  -5 60.6625 36.3183   2
  -9   0  -5 44.0313 27.6497   1
   9   0   5 11.2788 37.2179   1
  -9   0  -6-49.6841 34.3613   2
  -9   0  -6-49.6881 39.0256   1
   9   0   6-12.5869 30.1572   1
  -9   0  -7 160.199 62.0919   2
  -9   0  -7 129.305 48.8678   1
  -9   0  -8-42.7793 28.2185   2
  -9   0  -8-24.7529 33.1763   1
  -9   0  -9 83.1090 41.3164   2
  -9   0  -9 125.475 44.9566   1
   9   0   9 88.8628 35.7315   3
  -9   0 -10 34.7092 36.0781   1
   9   0  10 0.42994 27.0095   3
   9   0  11 211.272 52.9766   3
  -9   0 -11 155.491 64.6345   1
   9   0  12-29.0755 36.9896   3
  -9   0 -12 81.1273 64.1354   1
   9   0  13 1148.31 124.272   3
  -9   0 -13 1357.38 176.183   1
   9   0  14 53.8784 40.4035   3
   9   0  15 1213.49 132.879   3
   9   0  16 80.8200 53.6345   3
   9   0  17 170.784 58.7992   3
   9   0  18 8.62333 26.2070   3
   9   0  19 66.8090 36.3907   3
   9   0  20-12.8952 30.8354   3
   9   0  21 214.088 63.2115   3
   9   0  22 36.1347 46.7769   3
   9   0  23 102.977 55.0476   3
   9   0  24 29.9524 45.2164   3
   9   0  25-21.9599 31.0246   3
   9   0  26 13.4299 40.9526   3
   9   0  27-1.38537 57.1286   3
   9   0  28 0.44009 39.8142   3
   9   1 -30 21.7329 42.7406   2
   9   1 -29 92.7632 77.1408   2
   9  -1 -28 173.390 66.3931   2
   9   1 -28 62.3655 74.8271   2
   9  -1 -27-25.2176 42.9941   2
   9   1 -27-26.5102 35.3730   2
   9  -1 -26 88.6459 58.1433   2
   9   1 -26 159.974 64.2010   2
   9  -1 -25 44.3526 39.6731   2
   9   1 -25 114.730 74.2350   2
   9  -1 -24 12.7134 33.6387   2
   9   1 -24 42.9272 46.7971   2
   9  -1 -23-7.97530 30.8172   2
   9   1 -23-13.3049 29.7247   2
   9  -1 -22 173.662 56.2125   2
   9   1 -22 222.938 84.6447   2
   9  -1 -21 38.3673 32.8058   2
   9   1 -21 15.9694 35.8465   2
   9  -1 -20 608.709 101.843   2
   9   1 -20 465.747 108.275   2
   9  -1 -19 21.8332 21.9785   2
   9   1 -19 42.1833 34.8502   2
   9  -1 -18 66.1432 37.7362   2
   9   1 -18 82.6487 61.7062   2
   9  -1 -17 951.231 119.869   2
   9   1 -17 865.018 133.580   2
   9  -1 -16 812.565 111.188   2
   9   1 -16 797.627 122.406   2
  -9   1  16 859.186 118.731   2
   9  -1 -15 1132.99 126.370   2
   9   1 -15 1008.27 136.100   2
  -9   1  15 1241.93 142.729   2
  -9   1  14 415.490 85.4184   2
   9  -1 -14 355.352 79.5479   3
   9  -1 -14 433.935 84.5545   2
   9   1 -14 431.726 85.4286   2
  -9   1  13 315.753 69.7827   2
   9  -1 -13 256.833 70.1615   3
   9  -1 -13 209.522 60.7647   2
   9   1 -13 194.701 59.7323   2
   9  -1 -12 1029.21 131.779   2
   9   1 -12 1011.82 119.844   2
   9  -1 -12 1145.31 132.616   3
  -9   1  12 1108.20 131.801   2
  -9   1  11 52.0860 34.1133   2
  -9  -1  11-20.1921 25.4030   2
   9  -1 -11 22.7823 28.0083   3
   9  -1 -11 22.6443 22.5666   2
   9   1 -11-3.54681 28.1320   2
  -9  -1  10 198.053 56.5386   2
   9  -1 -10 150.715 50.5051   2
   9  -1 -10 184.111 51.0866   3
   9   1 -10 152.678 47.9790   2
  -9   1  10 130.693 40.2845   2
  -9  -1   9 195.345 59.3958   2
   9  -1  -9 101.563 49.4565   2
   9  -1  -9 196.703 53.6216   3
   9   1  -9 73.3816 34.3523   2
  -9   1   9 24.3392 31.6579   2
   9  -1  -8 57.0861 37.4052   2
   9  -1  -8 62.4911 32.2626   3
   9   1  -8-9.96155 41.3887   2
  -9   1   8 26.2222 24.3198   2
  -9  -1   8 29.4490 38.7914   2
   9  -1  -7 249.749 64.3824   2
   9   1  -7 198.557 55.6111   2
  -9   1   7 172.138 47.0915   2
  -9  -1   7 176.080 57.2550   2
  -9   1   6 585.471 92.2395   2
   9   1  -6 401.071 82.8086   2
  -9  -1   6 426.126 81.5805   2
   9  -1  -6 553.616 95.2281   2
   9  -1  -5 124.649 53.3504   2
   9   1  -5 7.40517 28.0432   2
  -9   1   5 25.2469 23.3544   2
   9  -1  -5 59.0924 37.5315   1
  -9  -1   5-13.8844 42.3610   2
  -9   1   4 2023.74 162.052   2
  -9  -1   4 2108.77 178.648   2
   9  -1  -4 1907.17 171.715   1
   9   1  -4 1760.50 172.226   2
  -9   1   3 523.942 86.7194   2
   9   1  -3 497.981 81.4687   1
  -9  -1   3 553.215 96.8064   2
   9  -1  -3 504.664 91.2343   1
  -9   1   2 1873.24 156.958   2
  -9  -1   2 1898.62 167.659   2
   9  -1  -2 1435.14 148.452   1
   9   1  -2 1564.99 142.803   1
  -9   1   1 3307.11 227.176   2
  -9  -1   1 2894.25 199.471   2
   9  -1  -1 2753.31 212.118   1
   9   1  -1 2722.39 187.210   1
  -9   1   0 377.532 81.4561   2
   9   1   0 320.184 64.1000   1
  -9  -1   0 388.279 74.1450   2
   9  -1   0 390.287 83.8376   1
  -9   1  -1 2100.15 181.823   2
  -9  -1  -1 2012.34 166.944   2
   9  -1   1 2010.56 184.559   1
   9   1   1 2062.29 170.849   1
  -9   1  -2 186.819 63.3569   2
  -9  -1  -2 193.658 58.2192   2
   9  -1   2 172.894 56.7352   1
   9   1   2 159.245 53.9511   1
  -9   1  -3 228.020 65.9725   2
   9  -1   3 207.164 63.2021   1
   9   1   3 119.746 42.4923   1
  -9  -1  -3 170.850 47.5991   2
   9   1   4 483.689 81.3056   1
   9  -1   4 466.503 92.8571   1
  -9   1  -4 522.639 90.7020   2
  -9  -1  -4 406.401 78.4340   2
   9  -1   4 415.313 60.2117   3
  -9   1  -4 436.365 80.9911   1
  -9   1  -5 120.096 52.1137   2
  -9  -1  -5 64.7612 35.4338   2
  -9   1  -5 31.7372 43.8656   1
   9  -1   5 29.0231 17.3176   3
   9   1   5 8.28355 24.6456   1
   9  -1   5 0.30472 29.8515   1
   9   1   5 77.4430 45.3414   3
  -9  -1  -6 1835.56 169.736   2
   9  -1   6 1833.96 181.887   1
   9  -1   6 2004.45 137.767   3
   9   1   6 1843.88 162.019   3
  -9   1  -6 1900.14 185.659   1
  -9  -1  -6 1781.36 155.024   1
  -9   1  -6 1805.45 174.495   2
   9  -1   7 577.032 73.7203   3
   9   1   7 582.131 92.9710   3
  -9  -1  -7 498.508 85.2173   1
  -9   1  -7 511.183 98.1937   1
  -9  -1  -7 590.710 98.4567   2
  -9  -1  -8 24.6485 25.0000   2
  -9   1  -8 15.8803 36.0926   1
   9   1   8 57.1992 31.1053   3
  -9  -1  -8 55.1166 33.2578   1
  -9  -1  -9-14.7742 25.4200   2
  -9   1  -9 55.7596 44.5936   1
  -9  -1  -9 36.6463 38.9805   1
   9   1   9 18.6405 33.3646   3
  -9  -1 -10 550.251 97.8064   2
  -9  -1 -10 594.033 100.914   1
   9   1  10 618.459 95.6136   3
  -9   1 -10 539.294 109.405   1
   9   1  11 1372.31 144.318   3
  -9  -1 -11 1331.50 152.690   1
   9  -1  12-1.53263 17.6067   3
   9   1  12-7.80751 23.1131   3
  -9  -1 -12 56.4480 41.3364   1
   9  -1  13 160.159 48.8939   3
   9   1  13 81.2432 45.2605   3
  -9  -1 -13 212.839 77.4110   1
   9  -1  14 932.773 108.241   3
   9   1  14 1021.68 132.127   3
  -9  -1 -14 1071.84 159.038   1
   9  -1  15 738.358 99.3574   3
   9   1  15 762.529 113.672   3
  -9  -1 -15 731.031 134.101   1
   9  -1  16 57.6061 39.9470   3
   9   1  16 43.7453 45.1337   3
   9  -1  17 260.682 66.1515   3
   9   1  17 219.652 62.9989   3
   9  -1  18-16.7792 19.3191   3
   9   1  18 43.8628 51.9860   3
   9  -1  19 90.5515 41.8760   3
   9   1  19 79.6987 38.2405   3
   9  -1  20 4.80736 37.6076   3
   9   1  20 18.0675 24.4768   3
   9  -1  21 49.7305 42.9973   3
   9   1  21 57.0874 35.6291   3
   9  -1  22 67.3555 44.6667   3
   9   1  22 58.9850 29.6120   3
   9  -1  23 24.2685 39.7715   3
   9   1  23-56.8148 51.0974   3
   9  -1  24 38.4291 46.4389   3
   9   1  24-55.7819 56.6729   3
   9  -1  25-17.8909 37.8721   3
   9   1  25-19.5286 40.1263   3
   9  -1  26 6.98528 43.0476   3
   9   1  26 16.9993 42.5797   3
   9  -1  27 56.8676 38.3779   3
   9   1  27 26.9692 41.4092   3
   9  -1  28 110.676 67.5913   3
   9  -1  29 163.913 80.2535   3
   9   2 -28-0.21974 43.7377   2
   9   2 -27 31.5216 57.5401   2
   9   2 -26 38.8762 38.3369   2
   9  -2 -25 90.8075 40.4876   2
   9   2 -25 197.684 85.7954   2
   9  -2 -24 222.856 61.6150   2
   9   2 -24 243.548 94.3812   2
   9  -2 -23 125.709 54.2955   2
   9   2 -23 123.492 70.3115   2
   9  -2 -22 314.459 77.6383   2
   9   2 -22 292.590 88.6848   2
   9  -2 -21 122.899 51.4871   2
   9   2 -21 75.0228 51.0917   2
   9  -2 -20 132.862 53.1127   2
   9   2 -20 31.0818 35.2754   2
   9  -2 -19 59.3746 46.0591   2
   9   2 -19 81.7932 70.4395   2
   9  -2 -18 1029.27 133.073   2
   9   2 -18 1158.52 161.559   2
   9  -2 -17 57.8958 45.1436   2
   9   2 -17 33.6191 42.9110   2
   9  -2 -16 467.229 89.3675   2
  -9   2  16 501.827 88.5345   2
   9   2 -16 460.720 102.208   2
   9  -2 -15 298.967 76.1916   2
  -9   2  15 339.102 70.3363   2
   9   2 -15 290.395 79.2074   2
  -9   2  14 580.062 90.1493   2
   9  -2 -14 385.633 78.7977   2
   9  -2 -14 506.801 95.0692   3
   9   2 -14 472.821 98.2709   2
  -9   2  13 173.130 46.5238   2
   9  -2 -13 155.673 56.3942   2
   9  -2 -13 198.812 60.7256   3
   9   2 -13 70.5033 41.2809   2
   9   2 -12 1605.45 168.450   2
   9  -2 -12 1755.09 160.259   3
  -9   2  12 1453.78 148.711   2
   9  -2 -12 1846.82 170.262   2
   9  -2 -11 171.391 56.5081   2
   9  -2 -11 115.238 38.9973   3
   9   2 -11 77.5743 40.0980   2
  -9   2  11 87.0353 47.3168   2
   9  -2 -10 162.660 56.2161   2
   9  -2 -10 132.284 46.0648   3
   9   2 -10 84.9603 42.7405   2
  -9   2  10 56.1299 26.5530   2
   9   2  -9 1304.93 141.840   2
   9  -2  -9 1269.43 128.077   3
  -9   2   9 1241.03 138.315   2
   9  -2  -9 1288.26 140.898   2
   9   2  -8 2606.74 193.820   2
   9  -2  -8 2870.40 180.093   3
  -9   2   8 2886.45 197.296   2
  -9  -2   8 2962.15 219.555   2
  -9  -2   7 51.2883 42.1540   2
   9  -2  -7 48.8102 26.4903   3
   9   2  -7 5.57354 26.0722   2
  -9   2   7 50.4862 34.4102   2
   9  -2  -7 64.6368 49.1261   1
   9   2  -6 1316.22 139.072   2
  -9   2   6 1398.17 135.974   2
   9  -2  -6 1262.12 109.974   3
  -9  -2   6 1257.48 145.618   2
   9  -2  -6 1315.23 151.806   1
   9   2  -5 91.5051 46.8001   2
  -9   2   5 92.8509 39.3723   2
   9  -2  -5 50.1903 38.4871   1
  -9  -2   5 50.9179 46.5496   2
   9  -2  -5 53.3649 25.7175   3
   9  -2  -4-33.8408 34.4612   1
   9  -2  -4 12.8511 15.9706   3
   9   2  -4 8.27919 22.2906   2
  -9   2   4 21.3688 30.8730   2
  -9  -2   4-19.3944 27.9993   2
   9   2  -3 172.024 60.3376   2
  -9   2   3 209.397 57.8342   2
   9  -2  -3 173.943 59.1469   1
  -9  -2   3 211.015 54.3646   2
  -9   2   2 2080.45 173.154   2
  -9  -2   2 2021.71 179.060   2
   9  -2  -2 1778.39 182.541   1
   9   2  -2 1776.83 141.589   1
   9   2  -2 1937.46 176.995   2
   9  -2  -1 277.184 73.5636   1
   9   2  -1 287.976 78.8533   2
  -9   2   1 233.829 66.6599   2
  -9  -2   1 282.763 73.9640   2
   9   2  -1 234.130 53.3091   1
  -9  -2   0 1173.60 135.737   2
   9  -2   0 1133.28 147.958   1
   9   2   0 1073.41 111.582   1
   9   2   0 1063.18 131.119   2
  -9   2   0 1152.52 135.294   2
   9   2   1 378.663 76.4646   2
  -9   2  -1 343.212 78.3348   2
   9  -2   1 428.780 95.6500   1
  -9  -2  -1 449.233 86.4227   2
   9   2   1 398.387 75.0054   1
  -9  -2  -2 1741.49 158.464   2
   9  -2   2 1871.11 189.297   1
   9   2   2 1740.65 146.713   1
  -9   2  -2 1997.67 175.283   2
  -9   2  -3 58.4497 41.8374   2
   9  -2   3 29.0162 39.6116   1
   9   2   3-29.4589 34.6928   1
  -9  -2  -3 19.2931 30.6585   2
  -9   2  -3 4.50867 25.2227   1
   9  -2   3-11.7304 19.7018   3
   9  -2   4 555.098 103.834   1
  -9   2  -4 541.903 95.0060   1
  -9  -2  -4 477.267 84.6030   2
   9  -2   4 496.901 55.6127   3
   9   2   4 450.641 73.0138   1
  -9  -2  -5 1583.77 153.912   2
   9   2   5 1503.72 135.644   1
   9  -2   5 1736.38 103.142   3
   9  -2   5 1789.06 188.283   1
  -9   2  -5 1524.48 167.899   1
  -9   2  -6 170.471 57.7581   1
  -9  -2  -6 211.902 65.3475   2
   9  -2   6 205.550 37.5238   3
   9  -2   6 122.691 51.4459   1
   9   2   6 147.656 56.0292   3
  -9  -2  -7 355.289 79.3431   2
   9  -2   7 368.526 50.1864   3
  -9   2  -7 383.602 87.6556   1
   9   2   7 412.898 88.4891   3
  -9  -2  -8 46.5198 19.3193   1
  -9  -2  -8 92.8666 39.6485   2
   9  -2   8 41.0212 17.1289   3
   9   2   8 158.828 52.4514   3
  -9  -2  -9 221.875 54.9516   1
  -9  -2  -9 256.910 68.0524   2
   9  -2   9 294.398 46.0518   3
   9   2   9 346.676 77.0700   3
  -9  -2 -10 480.706 90.3776   2
   9  -2  10 519.101 63.2927   3
  -9  -2 -10 481.922 82.1131   1
   9   2  10 576.313 101.430   3
  -9  -2 -11 120.009 46.2960   1
   9  -2  11 140.383 38.9757   3
   9   2  11 110.123 50.9293   3
  -9  -2 -12 58.9637 44.0246   1
   9   2  12 66.1323 43.8680   3
   9   2  13-45.8547 35.5515   3
  -9  -2 -13 21.0222 28.2553   1
   9   2  14 367.717 94.2070   3
  -9  -2 -14 414.263 93.7454   1
   9  -2  15 173.567 53.0215   3
  -9  -2 -15 168.806 63.8029   1
   9   2  15 247.144 76.8443   3
   9  -2  16 95.9242 43.5360   3
  -9  -2 -16 57.7429 45.0512   1
   9   2  16 85.0992 38.5157   3
   9  -2  17 69.8422 41.6829   3
  -9  -2 -17 62.9071 47.4965   1
   9   2  17 64.0053 64.8805   3
   9  -2  18 794.622 110.526   3
   9   2  18 731.913 124.309   3
   9  -2  19-8.41038 28.6272   3
   9   2  19 8.60143 28.1192   3
   9  -2  20 38.4802 30.7334   3
   9   2  20 10.5458 35.8888   3
   9  -2  21-29.8225 22.8071   3
   9   2  21 23.8085 41.4291   3
   9  -2  22-39.2551 39.2747   3
   9   2  22-23.2880 28.3352   3
   9  -2  23-33.7879 38.2106   3
   9   2  23 34.0117 24.7630   3
   9  -2  24 1.34181 34.7911   3
   9   2  24-1.71783 37.5809   3
   9  -2  25-32.3575 46.6536   3
   9   2  25 30.5333 39.3872   3
   9  -2  26 48.0710 49.4738   3
   9   2  26-22.0951 36.6099   3
   9   3 -26 19.2248 45.4528   2
   9   3 -25 215.899 86.7096   2
   9   3 -24 62.8036 81.6544   2
   9   3 -23 390.340 120.244   2
   9  -3 -22 135.317 62.4435   2
   9   3 -22 63.9198 60.2418   2
   9  -3 -21 162.016 61.3388   2
   9   3 -21 279.313 95.9775   2
   9  -3 -20 551.294 99.5155   2
   9   3 -20 585.054 141.155   2
   9  -3 -19 100.334 55.9800   2
   9   3 -19 93.3190 52.6479   2
   9  -3 -18 78.4433 48.2072   2
   9   3 -18 151.018 78.4855   2
   9   3 -17 1220.66 170.999   2
   9  -3 -17 1157.11 134.531   2
   9  -3 -16 66.9762 42.4618   2
  -9   3  16 74.0951 52.5036   2
   9   3 -16 98.2302 63.7299   2
   9  -3 -15 12.3880 33.3015   2
  -9   3  15 10.5316 21.8821   2
   9   3 -15-19.4279 36.4363   2
  -9   3  14 380.046 67.9074   2
   9  -3 -14 309.215 69.1225   3
   9   3 -14 396.610 90.6545   2
  -9   3  13 74.8086 42.6044   2
   9  -3 -13 6.08639 22.5152   3
   9   3 -13 39.3632 43.6721   2
  -9   3  12 17.8567 21.0260   2
   9  -3 -12 49.5966 28.8641   3
   9   3 -12 69.7522 48.8095   2
   9  -3 -11 146.216 45.7958   3
   9   3 -11 224.102 70.1751   2
  -9   3  11 223.824 54.5033   2
   9  -3 -10 153.294 44.6898   3
   9   3 -10 167.368 62.1395   2
  -9   3  10 56.9761 29.5288   2
   9   3  -9 1217.58 139.787   2
   9  -3  -9 932.781 102.517   3
  -9   3   9 1143.43 128.208   2
   9  -3  -9 1257.82 156.639   1
   9  -3  -8 119.187 41.1909   3
   9   3  -8 172.261 68.4496   2
  -9   3   8 146.613 45.0520   2
   9  -3  -8 147.594 56.1296   1
   9   3  -7 3579.41 236.329   2
  -9   3   7 3732.26 219.335   2
   9  -3  -7 3602.63 186.014   3
   9  -3  -7 3777.15 270.310   1
   9   3  -6 694.292 107.344   2
  -9   3   6 687.673 91.5347   2
   9  -3  -6 645.254 77.1287   3
   9  -3  -6 748.141 120.853   1
   9  -3  -5 46.2044 21.6976   3
   9   3  -5 37.3905 33.0882   2
  -9   3   5-42.1462 25.8150   2
   9  -3  -5-1.41705 29.6541   1
   9   3  -4 1553.01 158.096   2
  -9   3   4 1687.85 151.843   2
   9  -3  -4 1661.79 105.883   3
  -9  -3   4 1558.82 164.805   2
   9  -3  -4 1554.79 177.291   1
   9  -3  -3-2.54359 32.8282   1
  -9   3   3 39.4392 44.0354   2
   9   3  -3 42.5338 44.2216   2
   9  -3  -3-20.4477 14.9066   3
  -9  -3   3 4.13089 56.9763   2
  -9   3   2 86.7750 46.0492   2
   9   3  -2-13.8225 38.3644   2
   9  -3  -2 18.8749 13.9806   3
   9   3  -2-8.50877 21.0707   1
  -9  -3   2-35.4498 44.0324   2
   9  -3  -2 22.7503 32.1915   1
  -9   3   1 4.80529 23.3618   2
   9   3  -1 3.14906 27.0275   2
   9  -3  -1 34.0146 15.0097   3
   9   3  -1 59.2864 27.9329   1
   9  -3  -1 96.4988 44.2732   1
  -9  -3   1 66.5061 46.3722   2
   9   3   0 186.160 44.9590   1
  -9   3   0 222.249 54.7126   2
   9   3   0 223.559 70.4406   2
   9  -3   0 176.076 27.2311   3
   9  -3   0 302.189 81.2930   1
  -9  -3   0 311.559 76.2676   2
  -9   3  -1 142.838 48.4541   2
   9   3   1 173.986 58.6594   2
   9  -3   1 108.168 18.9847   3
   9  -3   1 90.8841 53.9993   1
   9   3   1 102.701 39.4521   1
  -9  -3  -1 185.799 63.9748   2
   9  -3   1 98.1032 18.7301   3
  -9   3  -2-9.98974 26.4223   2
   9   3   2 73.1249 44.9518   2
   9  -3   2-26.1641 35.6992   1
   9  -3   2 6.66319 7.80556   3
   9   3   2 54.5380 32.8789   1
  -9  -3  -2 38.8455 38.6308   2
   9  -3   2 10.8286 6.84788   3
   9  -3   3 781.499 127.647   1
  -9  -3  -3 769.341 115.243   2
   9  -3   3 374.650 30.6546   3
   9   3   3 530.906 74.7850   1
   9   3   3 840.355 118.618   2
   9  -3   4 10.9417 7.06042   3
  -9  -3  -4 54.2427 49.2193   2
   9  -3   4 96.2297 49.8895   1
   9  -3   5 36.8877 11.0637   3
  -9  -3  -5 68.0038 41.8771   2
   9  -3   5 47.3092 30.7164   1
   9  -3   6 54.6873 13.2304   3
  -9  -3  -6 104.193 50.9347   2
   9   3   6 52.3231 34.5762   3
   9  -3   7 336.068 35.6009   3
  -9  -3  -7 565.390 97.5098   2
   9   3   7 443.337 95.6071   3
   9  -3   8 18.9673 9.10309   3
  -9  -3  -8 52.0782 43.1073   2
   9   3   8-39.5296 33.2220   3
  -9  -3  -9 653.495 104.765   2
   9  -3   9 640.960 56.2123   3
   9   3   9 740.543 119.449   3
  -9  -3 -10 161.623 44.7631   1
   9  -3  10 218.086 38.9326   3
  -9  -3 -10 210.321 65.8519   2
   9   3  10 267.201 87.8384   3
   9  -3  11 951.064 76.9821   3
   9   3  11 931.095 139.175   3
  -9  -3 -11 799.951 100.767   1
   9  -3  12 343.689 47.4772   3
  -9  -3 -12 240.685 60.0231   1
   9   3  12 306.466 80.3752   3
   9  -3  13 56.3757 23.8749   3
  -9  -3 -13 0.23557 21.7281   1
   9   3  13 67.1109 46.2370   3
  -9  -3 -14-54.0786 39.4862   1
   9  -3  14 15.1622 18.9730   3
   9   3  14-39.9796 49.7806   3
   9   3  15 86.3710 59.7536   3
  -9  -3 -15 75.2446 33.7700   1
   9   3  16 167.527 62.8919   3
  -9  -3 -16 159.954 63.6082   1
  -9  -3 -17-12.6562 45.8077   1
   9   3  17 96.8630 49.7325   3
   9  -3  18 42.7538 29.9447   3
   9   3  18 43.3706 25.4643   3
   9  -3  19 27.0791 30.7527   3
   9   3  19-17.4039 36.0742   3
   9  -3  20 51.3243 42.1122   3
   9   3  20 28.7421 39.2678   3
   9  -3  21 30.9883 37.0402   3
   9   3  21 10.8993 27.6379   3
   9  -3  22-46.6728 29.8984   3
   9   3  22 81.3821 52.9910   3
   9   3  23 113.159 58.8373   3
   9   3  24 113.644 66.9395   3
   9   4 -24 173.939 105.759   2
   9   4 -23 12.6818 46.0210   2
   9   4 -22 364.241 119.835   2
   9   4 -21 617.685 152.012   2
   9   4 -20 147.473 81.6569   2
   9   4 -19 231.769 95.7253   2
   9   4 -18 49.4028 48.0526   2
   9   4 -17 81.3133 60.9792   2
   9   4 -16-42.1156 53.7377   2
  -9   4  15 0.07634 21.3646   2
   9   4 -15 32.5862 39.1695   2
  -9   4  14-24.9713 30.6110   2
   9  -4 -14-26.2636 24.7380   3
   9   4 -14 49.6495 39.0290   2
  -9   4  13 197.851 45.0232   2
   9  -4 -13 222.488 58.3195   3
   9   4 -13 284.615 84.1672   2
   9  -4 -12 84.3600 62.7549   1
   9  -4 -12 64.6129 32.7358   3
   9   4 -12 63.9347 55.0864   2
  -9   4  12 39.8526 37.6655   2
   9   4 -11 1124.24 149.818   2
   9  -4 -11 1092.67 114.281   3
  -9   4  11 885.549 107.528   2
   9  -4 -11 1297.43 169.831   1
   9  -4 -10 146.562 73.4357   1
   9  -4 -10 165.170 48.2296   3
   9   4 -10 130.490 64.9031   2
  -9   4  10 71.8871 61.1853   2
   9   4  -9 872.529 127.902   2
  -9   4   9 997.047 112.506   2
   9  -4  -9 913.509 95.1498   3
   9  -4  -9 1041.21 151.232   1
   9  -4  -8 192.475 69.9995   1
   9   4  -8 157.369 66.2087   2
   9  -4  -8 141.236 39.1863   3
  -9   4   8 105.860 32.1084   2
   9   4  -7-0.05859 29.9316   2
  -9   4   7 17.2653 22.1561   2
   9  -4  -7 21.6781 19.3336   3
   9  -4  -7-3.39747 38.3847   1
   9  -4  -6 378.447 52.7726   3
  -9   4   6 331.115 67.4765   2
   9   4  -6 357.596 87.5735   2
   9  -4  -6 287.873 79.6125   1
  -9   4   5 1515.68 141.141   2
   9   4  -5 1269.84 150.113   2
   9  -4  -5 1117.79 81.3603   3
   9  -4  -5 1454.14 183.840   1
  -9   4   4 697.679 109.536   2
   9   4  -4 738.176 114.692   2
   9  -4  -4 536.391 52.0820   3
   9  -4  -4 865.828 142.400   1
  -9   4   3 4.85295 31.6753   2
   9   4  -3 46.2261 37.0102   2
   9  -4  -3-2.51085 6.59237   3
   9  -4  -3 28.8996 52.8018   1
   9   4  -2-0.22894 19.8813   1
  -9   4   2 33.1815 24.9241   2
   9   4  -2 46.1383 37.9820   2
   9  -4  -2 79.7784 55.9379   1
   9  -4  -2 9.89375 5.06314   3
  -9   4   1-6.96673 33.2570   2
   9   4  -1 69.0312 47.4695   2
   9   4  -1 17.5928 16.2376   1
   9  -4  -1 72.1479 62.6394   1
  -9   4   0 444.534 87.0999   2
   9   4   0 483.295 90.3579   2
   9  -4   0 590.926 119.166   1
   9   4   0 415.930 60.8929   1
  -9   4  -1-34.2961 34.8931   2
   9  -4   1-9.21208 41.2282   1
   9   4   1 1.44415 28.7054   2
   9   4   1 32.0282 25.0977   1
  -9  -4  -1 34.6846 52.9344   2
   9  -4   2 90.8765 63.8493   1
   9   4   2-12.2753 29.6074   2
  -9  -4  -2 83.4881 36.2848   2
   9   4   2 51.0512 19.8961   1
   9   4   3 118.770 62.7227   2
  -9  -4  -3 14.6684 31.3116   2
   9  -4   3 82.5354 57.3364   1
  -9  -4  -4 878.167 131.519   2
   9  -4   4 884.000 146.405   1
  -9  -4  -5 235.204 81.9398   2
   9   4   5 218.838 69.9001   3
  -9  -4  -6 154.333 61.0110   2
   9   4   6-26.0910 35.1342   3
  -9  -4  -7 525.392 107.498   2
   9   4   7 499.764 102.619   3
  -9  -4  -8 18.2334 33.8112   2
   9   4   8 8.42407 36.5503   3
   9   4   9 113.078 64.3705   3
   9   4  10 1146.57 165.070   3
   9   4  11 383.401 107.867   3
   9   4  12 328.819 91.4622   3
  -9  -4 -13 149.441 39.6814   1
   9   4  13 160.271 58.8414   3
   9   4  14 36.7304 51.8400   3
   9   4  15-13.7152 31.6092   3
   9   4  16-50.5974 38.9860   3
   9   4  17 0.25692 44.7220   3
   9   4  18-59.2680 35.3316   3
   9   4  19 148.244 77.1376   3
   9   4  20-28.6073 36.8045   3
   9   4  21 158.032 67.4997   3
   9   4  22-18.9794 34.2801   3
   9   5 -21 137.144 78.0738   2
   9   5 -20 276.094 115.333   2
   9   5 -19 4.64523 62.4103   2
   9   5 -18-9.13308 46.9117   2
   9   5 -17 19.3510 31.0843   2
   9   5 -16 70.9727 59.8178   2
   9  -5 -16 96.8094 53.8691   1
   9   5 -15 325.691 98.1505   2
   9  -5 -15 337.798 84.2508   1
   9   5 -14 24.5072 29.8373   2
   9  -5 -14 72.8157 42.5802   1
   9  -5 -13 4.01810 39.9499   1
   9   5 -13 27.9648 36.6872   2
   9  -5 -13 74.0509 38.9886   3
   9   5 -12 709.790 129.712   2
   9  -5 -12 688.400 134.484   1
   9  -5 -12 524.375 84.6206   3
   9  -5 -11 199.439 79.3828   1
   9   5 -11 130.501 68.2496   2
   9  -5 -11 46.7045 28.7107   3
  -9   5  11 91.2752 49.5748   2
   9   5 -10 1137.91 155.882   2
  -9   5  10 1020.23 118.315   2
   9  -5 -10 1333.12 120.876   3
   9  -5 -10 1340.01 188.773   1
   9   5  -9 8.74199 36.4702   2
   9  -5  -9-17.3402 44.6947   1
  -9   5   9 10.0785 29.2954   2
   9  -5  -9 44.6758 24.5168   3
   9  -5  -8 50.5945 39.2449   1
   9   5  -8 20.1591 27.3032   2
  -9   5   8 39.3245 24.0650   2
   9  -5  -8 17.7286 19.9228   3
   9  -5  -7 58.1743 45.5990   1
   9   5  -7 20.2603 40.3953   2
  -9   5   7-5.79033 17.7582   2
   9  -5  -7 69.0759 25.9897   3
  -9   5   6 188.125 50.6246   2
   9   5  -6 112.789 51.9090   2
   9  -5  -6 121.383 28.8073   3
   9  -5  -6 227.874 79.9952   1
  -9   5   5 39.9830 42.0019   2
   9   5  -5 46.8410 45.9897   2
   9  -5  -5 26.6732 47.8147   1
   9  -5  -5 20.4700 9.98318   3
  -9   5   4 365.167 77.9225   2
   9   5  -4 400.637 88.6628   2
   9  -5  -4 465.991 109.794   1
  -9   5   3 67.5619 48.9931   2
   9   5  -3 66.7612 49.8017   2
   9   5  -3 74.8057 29.5429   1
   9  -5  -3 22.0261 42.1009   1
  -9   5   2 538.231 97.4645   2
   9   5  -2 521.029 101.908   2
   9  -5  -2 563.104 126.855   1
   9   5  -2 432.633 56.1108   1
  -9   5   1 49.3835 48.2390   2
   9  -5  -1 61.6837 46.8801   1
   9   5  -1 1.82293 30.9115   2
   9   5  -1-0.28525 13.8687   1
  -9   5   0 11.2686 26.6500   2
   9   5   0 29.5824 19.6459   1
   9  -5   0 26.7500 30.4218   1
   9   5   0 36.2929 37.7196   2
   9  -5   1-41.5508 32.2758   1
   9   5   1 49.1068 45.6079   2
   9   5   2 664.519 116.211   2
   9  -5   2 673.439 136.102   1
   9   5   3 335.218 78.9818   2
   9  -5   3 283.758 95.4438   1
   9   5   4 102.455 57.0454   2
   9   5   5 13.9252 40.0761   3
   9   5   6 57.5703 59.3191   3
[truncated: 121,798 more chars]
