# Supplementary material for: Copper(II) Complexes with 2,2′:6′,2″-Terpyridine Derivatives Displaying Dimeric Dichloro−μ–Bridged Crystal Structure: Biological Activities from 2D and 3D Tumor Spheroids to In Vivo Models
Source: J Med Chem. 2024 Mar 22;67(7):5813–36. doi: 10.1021/acs.jmedchem.4c00119 (PMC11017252; doi:10.1021/acs.jmedchem.4c00119)
Supplement: Supplementary file 6 — jm4c00119_si_006.cif [file jm4c00119_si_006.cif]

data_cuterpynaphdmpf6_autored
# start Validation Reply Form
_vrf_PLAT910_cuterpynaphdmpf6_autored
;
PROBLEM: Missing # of FCF Reflection(s) Below Theta(Min).         27 Note  
RESPONSE: Some low-angle reflections are missing due to the beamstop.
 However, the data completeness is 99.7% to theta 25.050, 
which is fully sufficient for a good refinement of the structure.
;
# end Validation Reply Form
_audit_creation_date               2022-05-10
_audit_creation_method
;
Olex2 1.5
(compiled 2022.04.07 svn.rca3783a0 for OlexSys, GUI svn.r6498)
;
_shelx_SHELXL_version_number       '2018/3'
_audit_contact_author_address      ?
_audit_contact_author_email        ?
_audit_contact_author_name         ''
_audit_contact_author_phone        ?
_publ_contact_author_id_orcid      ?
_publ_section_references
;
Dolomanov, O.V., Bourhis, L.J., Gildea, R.J, Howard, J.A.K. & Puschmann, H.
 (2009), J. Appl. Cryst. 42, 339-341.

Sheldrick, G.M. (2008). Acta Cryst. A64, 112-122.

Sheldrick, G.M. (2015). Acta Cryst. C71, 3-8.
;
_chemical_name_common              ?
_chemical_name_systematic          ?
_chemical_formula_moiety           '2(C27 H21 Cl Cu N3 O2), 2(F6 P)'
_chemical_formula_sum              'C54 H42 Cl2 Cu2 F12 N6 O4 P2'
_chemical_formula_weight           1326.85
_chemical_melting_point            ?
_chemical_oxdiff_formula           'C30 H26 N3 O3 Cl1 Cu1 P1 F6'
loop_
  _atom_type_symbol
  _atom_type_description
  _atom_type_scat_dispersion_real
  _atom_type_scat_dispersion_imag
  _atom_type_scat_source
 'C' 'C' 0.0033 0.0016 'International Tables Vol C Tables 4.2.6.8 and 6.1.1.4'
 'H' 'H' 0.0000 0.0000 'International Tables Vol C Tables 4.2.6.8 and 6.1.1.4'
 'Cl' 'Cl' 0.1484 0.1585 'International Tables Vol C Tables 4.2.6.8 and 6.1.1.4'
 'Cu' 'Cu' 0.3201 1.2651 'International Tables Vol C Tables 4.2.6.8 and 6.1.1.4'
 'F' 'F' 0.0171 0.0103 'International Tables Vol C Tables 4.2.6.8 and 6.1.1.4'
 'N' 'N' 0.0061 0.0033 'International Tables Vol C Tables 4.2.6.8 and 6.1.1.4'
 'O' 'O' 0.0106 0.0060 'International Tables Vol C Tables 4.2.6.8 and 6.1.1.4'
 'P' 'P' 0.1023 0.0942 'International Tables Vol C Tables 4.2.6.8 and 6.1.1.4'

_shelx_space_group_comment
;
The symmetry employed for this shelxl refinement is uniquely defined
by the following loop, which should always be used as a source of
symmetry information in preference to the above space-group names.
They are only intended as comments.
;
_space_group_crystal_system        'triclinic'
_space_group_IT_number             2
_space_group_name_H-M_alt          'P -1'
_space_group_name_Hall             '-P 1'
loop_
  _space_group_symop_operation_xyz
 'x, y, z'
 '-x, -y, -z'

_cell_length_a                     8.0166(4)
_cell_length_b                     13.6030(5)
_cell_length_c                     25.1535(10)
_cell_angle_alpha                  91.416(3)
_cell_angle_beta                   91.495(4)
_cell_angle_gamma                  97.962(3)
_cell_volume                       2714.5(2)
_cell_formula_units_Z              2
_cell_measurement_reflns_used      8107
_cell_measurement_temperature      295(2)
_cell_measurement_theta_max        28.7350
_cell_measurement_theta_min        3.9340
_shelx_estimated_absorpt_T_max     0.967
_shelx_estimated_absorpt_T_min     0.708
_exptl_absorpt_coefficient_mu      1.035
_exptl_absorpt_correction_T_max    1.00000
_exptl_absorpt_correction_T_min    0.75352
_exptl_absorpt_correction_type     multi-scan
_exptl_absorpt_process_details
;
CrysAlisPro 1.171.41.93a (Rigaku Oxford Diffraction, 2020)
Empirical absorption correction using spherical harmonics,
implemented in SCALE3 ABSPACK scaling algorithm.
;
_exptl_absorpt_special_details     ?
_exptl_crystal_colour              green
_exptl_crystal_colour_primary      green
_exptl_crystal_density_diffrn      1.623
_exptl_crystal_density_meas        ?
_exptl_crystal_density_method      ?
_exptl_crystal_description         needle
_exptl_crystal_F_000               1340
_exptl_crystal_size_max            0.358
_exptl_crystal_size_mid            0.0368
_exptl_crystal_size_min            0.0328
_exptl_transmission_factor_max     ?
_exptl_transmission_factor_min     ?
_diffrn_reflns_av_R_equivalents    0.0423
_diffrn_reflns_av_unetI/netI       0.0605
_diffrn_reflns_Laue_measured_fraction_full  0.997
_diffrn_reflns_Laue_measured_fraction_max  0.997
_diffrn_reflns_limit_h_max         9
_diffrn_reflns_limit_h_min         -9
_diffrn_reflns_limit_k_max         15
_diffrn_reflns_limit_k_min         -16
_diffrn_reflns_limit_l_max         29
_diffrn_reflns_limit_l_min         -29
_diffrn_reflns_number              22475
_diffrn_reflns_point_group_measured_fraction_full  0.997
_diffrn_reflns_point_group_measured_fraction_max  0.997
_diffrn_reflns_theta_full          25.050
_diffrn_reflns_theta_max           25.050
_diffrn_reflns_theta_min           3.392
_diffrn_ambient_temperature        295(2)
_diffrn_detector                   'CCD plate'
_diffrn_detector_area_resol_mean   10.4015
_diffrn_detector_type              Atlas
_diffrn_measured_fraction_theta_full  0.997
_diffrn_measured_fraction_theta_max  0.997
_diffrn_measurement_details
;
List of Runs (angles in degrees, time in seconds):

  # Type    Start    End  Width  t~exp~   \w     \q     \k     \f   Frames
--------------------------------------------------------------------------
  1  \w    -20.00  10.00   1.00   46.64    --   10.22  77.00 150.00   30
  2  \w    -19.00  17.00   1.00   46.64    --   10.22  77.00 -60.00   36
  3  \w    -38.00  60.00   1.00   46.64    --  -11.31  57.00  30.00   98
  4  \w    -69.00 -40.00   1.00   46.64    --  -11.31-179.00   0.00   29
  5  \w    -44.00  39.00   1.00   46.64    --  -11.31  77.00 -90.00   83
  6  \w    -44.00  35.00   1.00   46.64    --  -11.31  77.00 150.00   79
;
_diffrn_measurement_device         'four-circle diffractometer'
_diffrn_measurement_device_type    'Xcalibur, Atlas, Gemini ultra'
_diffrn_measurement_method         '\w scans'
_diffrn_orient_matrix_type        
 'CrysAlisPro convention (1999,Acta A55,543-557)'
_diffrn_orient_matrix_UB_11        -0.0530023000
_diffrn_orient_matrix_UB_12        0.0266111000
_diffrn_orient_matrix_UB_13        0.0152571000
_diffrn_orient_matrix_UB_21        -0.0661608000
_diffrn_orient_matrix_UB_22        -0.0125201000
_diffrn_orient_matrix_UB_23        -0.0192859000
_diffrn_orient_matrix_UB_31        -0.0283242000
_diffrn_orient_matrix_UB_32        -0.0436974000
_diffrn_orient_matrix_UB_33        0.0138436000
_diffrn_radiation_monochromator    graphite
_diffrn_radiation_probe            x-ray
_diffrn_radiation_type             'Mo K\a'
_diffrn_radiation_wavelength       0.71073
_diffrn_source                     'fine-focus sealed X-ray tube'
_diffrn_source_type                'Enhance (Mo) X-ray Source'
_reflns_Friedel_coverage           0.000
_reflns_Friedel_fraction_full      .
_reflns_Friedel_fraction_max       .
_reflns_number_gt                  6670
_reflns_number_total               9593
_reflns_special_details
;
 Reflections were merged by SHELXL according to the crystal
 class for the calculation of statistics and refinement.
 
 Structure factors included contributions from the .fab file.
 
 _reflns_Friedel_fraction is defined as the number of unique
 Friedel pairs measured divided by the number that would be
 possible theoretically, ignoring centric projections and
 systematic absences.
;
_reflns_threshold_expression       'I > 2\s(I)'
_computing_cell_refinement         'CrysAlisPro 1.171.41.93a (Rigaku OD, 2020)'
_computing_data_collection         'CrysAlisPro 1.171.41.93a (Rigaku OD, 2020)'
_computing_data_reduction          'CrysAlisPro 1.171.41.93a (Rigaku OD, 2020)'
_computing_molecular_graphics      'Olex2 1.5 (Dolomanov et al., 2009)'
_computing_publication_material    'Olex2 1.5 (Dolomanov et al., 2009)'
_computing_structure_refinement    'SHELXL 2018/3 (Sheldrick, 2015)'
_computing_structure_solution      'SHELXS-1997  (Sheldrick, 2008)'
_refine_diff_density_max           0.516
_refine_diff_density_min           -0.383
_refine_diff_density_rms           0.064
_refine_ls_extinction_coef         .
_refine_ls_extinction_method       none
_refine_ls_goodness_of_fit_ref     1.035
_refine_ls_hydrogen_treatment      constr
_refine_ls_matrix_type             full
_refine_ls_number_parameters       743
_refine_ls_number_reflns           9593
_refine_ls_number_restraints       0
_refine_ls_R_factor_all            0.0783
_refine_ls_R_factor_gt             0.0479
_refine_ls_restrained_S_all        1.035
_refine_ls_shift/su_max            0.001
_refine_ls_shift/su_mean           0.000
_refine_ls_structure_factor_coef   Fsqd
_refine_ls_weighting_details      
 'w=1/[\s^2^(Fo^2^)+(0.0558P)^2^+0.3069P] where P=(Fo^2^+2Fc^2^)/3'
_refine_ls_weighting_scheme        calc
_refine_ls_wR_factor_gt            0.1106
_refine_ls_wR_factor_ref           0.1232
_refine_special_details            ?
_olex2_refinement_description
;
1. Fixed Uiso
 At 1.2 times of:
  All C(H) groups
 At 1.5 times of:
  All C(H,H,H) groups
2.a Aromatic/amide H refined with riding coordinates:
 C1A(H1A), C2A(H2A), C3A(H3A), C4A(H4A), C7A(H7A), C9A(H9A), C12A(H12A),
 C13A(H13A), C14A(H14A), C15A(H15A), C17A(H17A), C18A(H18A), C22A(H22A),
 C24A(H24A), C25A(H25A), C1B(H1B), C2B(H2B), C3B(H3B), C4B(H4B), C7B(H7B),
 C9B(H9B), C12B(H12B), C13B(H13B), C14B(H14B), C15B(H15B), C17B(H17B),
 C18B(H18B), C22B(H22B), C24B(H24B), C25B(H25B)
2.b Idealised Me refined as rotating group:
 C26A(H26A,H26B,H26C), C27A(H27A,H27B,H27C), C26B(H26D,H26E,H26F), C27B(H27D,
 H27E,H27F)
;
_atom_sites_solution_hydrogens     geom
_atom_sites_solution_primary       direct
_atom_sites_solution_secondary     ?
loop_
  _atom_site_label
  _atom_site_type_symbol
  _atom_site_fract_x
  _atom_site_fract_y
  _atom_site_fract_z
  _atom_site_U_iso_or_equiv
  _atom_site_adp_type
  _atom_site_occupancy
  _atom_site_site_symmetry_order
  _atom_site_calc_flag
  _atom_site_refinement_flags_posn
  _atom_site_refinement_flags_adp
  _atom_site_refinement_flags_occupancy
  _atom_site_disorder_assembly
  _atom_site_disorder_group
 Cu1A Cu -0.12756(6) 0.44104(3) 0.44281(2) 0.04558(15) Uani 1 1 d . . . . .
 Cl1A Cl -0.20885(14) 0.46839(8) 0.52427(4) 0.0598(3) Uani 1 1 d . . . . .
 O1A O 0.2471(4) 0.2820(3) 0.06671(11) 0.0850(10) Uani 1 1 d . . . . .
 O2A O -0.1908(5) -0.0031(2) 0.21919(15) 0.0904(11) Uani 1 1 d . . . . .
 N1A N -0.0532(4) 0.3057(2) 0.45141(11) 0.0447(7) Uani 1 1 d . . . . .
 N2A N -0.0720(3) 0.4125(2) 0.37035(11) 0.0361(7) Uani 1 1 d . . . . .
 N3A N -0.2035(4) 0.5587(2) 0.40601(11) 0.0444(7) Uani 1 1 d . . . . .
 C1A C -0.0564(5) 0.2536(3) 0.49570(15) 0.0537(10) Uani 1 1 d . . . . .
 H1A H -0.102040 0.278038 0.526106 0.064 Uiso 1 1 calc R U . . .
 C2A C 0.0064(6) 0.1641(3) 0.49744(17) 0.0635(12) Uani 1 1 d . . . . .
 H2A H 0.002693 0.128881 0.528688 0.076 Uiso 1 1 calc R U . . .
 C3A C 0.0736(6) 0.1280(3) 0.45332(17) 0.0624(12) Uani 1 1 d . . . . .
 H3A H 0.117523 0.068223 0.454218 0.075 Uiso 1 1 calc R U . . .
 C4A C 0.0761(5) 0.1806(3) 0.40720(15) 0.0508(10) Uani 1 1 d . . . . .
 H4A H 0.121772 0.156892 0.376613 0.061 Uiso 1 1 calc R U . . .
 C5A C 0.0105(4) 0.2684(3) 0.40699(13) 0.0396(8) Uani 1 1 d . . . . .
 C6A C -0.0070(4) 0.3297(3) 0.35965(14) 0.0382(8) Uani 1 1 d . . . . .
 C7A C 0.0323(4) 0.3062(3) 0.30788(13) 0.0408(8) Uani 1 1 d . . . . .
 H7A H 0.084510 0.250562 0.300772 0.049 Uiso 1 1 calc R U . . .
 C8A C -0.0067(4) 0.3664(3) 0.26659(14) 0.0406(9) Uani 1 1 d . . . . .
 C9A C -0.0776(4) 0.4515(3) 0.27965(14) 0.0412(9) Uani 1 1 d . . . . .
 H9A H -0.105870 0.493157 0.253089 0.049 Uiso 1 1 calc R U . . .
 C10A C -0.1055(4) 0.4735(2) 0.33220(14) 0.0376(8) Uani 1 1 d . . . . .
 C11A C -0.1735(4) 0.5617(3) 0.35329(14) 0.0410(9) Uani 1 1 d . . . . .
 C12A C -0.2036(5) 0.6418(3) 0.32360(17) 0.0532(10) Uani 1 1 d . . . . .
 H12A H -0.181730 0.642977 0.287481 0.064 Uiso 1 1 calc R U . . .
 C13A C -0.2662(6) 0.7195(3) 0.3481(2) 0.0652(12) Uani 1 1 d . . . . .
 H13A H -0.284844 0.774685 0.328816 0.078 Uiso 1 1 calc R U . . .
 C14A C -0.3009(6) 0.7153(3) 0.40048(19) 0.0663(12) Uani 1 1 d . . . . .
 H14A H -0.346293 0.766856 0.417202 0.080 Uiso 1 1 calc R U . . .
 C15A C -0.2683(6) 0.6342(3) 0.42895(17) 0.0600(11) Uani 1 1 d . . . . .
 H15A H -0.292009 0.631961 0.464936 0.072 Uiso 1 1 calc R U . . .
 C16A C 0.0363(4) 0.3435(3) 0.21107(14) 0.0458(9) Uani 1 1 d . . . . .
 C17A C 0.1028(5) 0.4189(3) 0.18016(15) 0.0543(10) Uani 1 1 d . . . . .
 H17A H 0.102958 0.484029 0.192346 0.065 Uiso 1 1 calc R U . . .
 C18A C 0.1715(5) 0.4018(4) 0.13037(16) 0.0620(12) Uani 1 1 d . . . . .
 H18A H 0.214808 0.454939 0.109946 0.074 Uiso 1 1 calc R U . . .
 C19A C 0.1739(5) 0.3073(4) 0.11252(16) 0.0635(12) Uani 1 1 d . . . . .
 C20A C 0.0929(5) 0.2255(3) 0.14015(15) 0.0553(11) Uani 1 1 d . . . . .
 C21A C 0.0205(5) 0.2436(3) 0.18938(14) 0.0485(10) Uani 1 1 d . . . . .
 C22A C -0.0707(5) 0.1615(3) 0.21401(16) 0.0538(10) Uani 1 1 d . . . . .
 H22A H -0.120072 0.172076 0.246314 0.065 Uiso 1 1 calc R U . . .
 C23A C -0.0897(6) 0.0664(4) 0.19235(18) 0.0645(12) Uani 1 1 d . . . . .
 C24A C -0.0128(7) 0.0504(4) 0.1443(2) 0.0768(14) Uani 1 1 d . . . . .
 H24A H -0.022797 -0.013423 0.129317 0.092 Uiso 1 1 calc R U . . .
 C25A C 0.0759(6) 0.1266(4) 0.11925(18) 0.0692(13) Uani 1 1 d . . . . .
 H25A H 0.127049 0.113934 0.087524 0.083 Uiso 1 1 calc R U . . .
 C26A C 0.3344(7) 0.3585(5) 0.0369(2) 0.1010(19) Uani 1 1 d . . . . .
 H26A H 0.392563 0.329723 0.008839 0.151 Uiso 1 1 calc R U . . .
 H26B H 0.414349 0.399744 0.059718 0.151 Uiso 1 1 calc R U . . .
 H26C H 0.255489 0.397810 0.021815 0.151 Uiso 1 1 calc R U . . .
 C27A C -0.1916(8) -0.1040(4) 0.2051(3) 0.109(2) Uani 1 1 d . . . . .
 H27A H -0.229109 -0.115585 0.168649 0.163 Uiso 1 1 calc R U . . .
 H27B H -0.266538 -0.144290 0.227560 0.163 Uiso 1 1 calc R U . . .
 H27C H -0.079845 -0.120883 0.209527 0.163 Uiso 1 1 calc R U . . .
 Cu1B Cu 0.60408(6) 0.03076(3) 0.06315(2) 0.04155(14) Uani 1 1 d . . . . .
 Cl1B Cl 0.66947(13) -0.07472(7) 0.00145(4) 0.0548(3) Uani 1 1 d . . . . .
 O1B O 0.3771(4) 0.52837(19) 0.35841(11) 0.0615(8) Uani 1 1 d . . . . .
 O2B O 0.6376(4) 0.1249(2) 0.39744(11) 0.0599(7) Uani 1 1 d . . . . .
 N1B N 0.4760(4) -0.0650(2) 0.11305(11) 0.0400(7) Uani 1 1 d . . . . .
 N2B N 0.5644(3) 0.12124(19) 0.11996(10) 0.0352(7) Uani 1 1 d . . . . .
 N3B N 0.7422(4) 0.1558(2) 0.03846(11) 0.0436(7) Uani 1 1 d . . . . .
 C1B C 0.4396(5) -0.1630(3) 0.10617(16) 0.0516(10) Uani 1 1 d . . . . .
 H1B H 0.477529 -0.193453 0.076163 0.062 Uiso 1 1 calc R U . . .
 C2B C 0.3467(5) -0.2210(3) 0.14250(17) 0.0593(11) Uani 1 1 d . . . . .
 H2B H 0.322862 -0.289401 0.136998 0.071 Uiso 1 1 calc R U . . .
 C3B C 0.2909(6) -0.1766(3) 0.18624(17) 0.0599(11) Uani 1 1 d . . . . .
 H3B H 0.226308 -0.214377 0.210564 0.072 Uiso 1 1 calc R U . . .
 C4B C 0.3301(5) -0.0753(3) 0.19452(15) 0.0500(10) Uani 1 1 d . . . . .
 H4B H 0.294474 -0.044139 0.224663 0.060 Uiso 1 1 calc R U . . .
 C5B C 0.4230(4) -0.0214(3) 0.15732(13) 0.0387(8) Uani 1 1 d . . . . .
 C6B C 0.4787(4) 0.0871(2) 0.16223(13) 0.0356(8) Uani 1 1 d . . . . .
 C7B C 0.4540(4) 0.1504(2) 0.20394(13) 0.0374(8) Uani 1 1 d . . . . .
 H7B H 0.391841 0.126386 0.232740 0.045 Uiso 1 1 calc R U . . .
 C8B C 0.5220(4) 0.2502(2) 0.20307(13) 0.0372(8) Uani 1 1 d . . . . .
 C9B C 0.6127(4) 0.2827(2) 0.15832(13) 0.0385(8) Uani 1 1 d . . . . .
 H9B H 0.660854 0.348741 0.156537 0.046 Uiso 1 1 calc R U . . .
 C10B C 0.6304(4) 0.2172(2) 0.11723(13) 0.0360(8) Uani 1 1 d . . . . .
 C11B C 0.7253(4) 0.2378(3) 0.06826(14) 0.0403(8) Uani 1 1 d . . . . .
 C12B C 0.7942(5) 0.3315(3) 0.05342(16) 0.0545(10) Uani 1 1 d . . . . .
 H12B H 0.778977 0.387591 0.073623 0.065 Uiso 1 1 calc R U . . .
 C13B C 0.8863(6) 0.3396(3) 0.00780(17) 0.0655(12) Uani 1 1 d . . . . .
 H13B H 0.932908 0.401846 -0.003292 0.079 Uiso 1 1 calc R U . . .
 C14B C 0.9093(6) 0.2566(4) -0.02115(17) 0.0707(14) Uani 1 1 d . . . . .
 H14B H 0.974869 0.261310 -0.051193 0.085 Uiso 1 1 calc R U . . .
 C15B C 0.8339(5) 0.1664(3) -0.00498(16) 0.0588(11) Uani 1 1 d . . . . .
 H15B H 0.847147 0.109928 -0.025170 0.071 Uiso 1 1 calc R U . . .
 C16B C 0.4998(4) 0.3235(2) 0.24578(14) 0.0381(8) Uani 1 1 d . . . . .
 C17B C 0.4672(4) 0.4157(3) 0.23118(15) 0.0454(9) Uani 1 1 d . . . . .
 H17B H 0.471035 0.431012 0.195354 0.054 Uiso 1 1 calc R U . . .
 C18B C 0.4288(5) 0.4871(3) 0.26742(15) 0.0453(9) Uani 1 1 d . . . . .
 H18B H 0.407853 0.548778 0.255814 0.054 Uiso 1 1 calc R U . . .
 C19B C 0.4219(4) 0.4667(3) 0.31986(15) 0.0453(9) Uani 1 1 d . . . . .
 C20B C 0.4676(4) 0.3761(2) 0.33878(14) 0.0388(8) Uani 1 1 d . . . . .
 C21B C 0.5071(4) 0.3033(2) 0.30120(13) 0.0362(8) Uani 1 1 d . . . . .
 C22B C 0.5640(4) 0.2174(3) 0.32139(14) 0.0411(9) Uani 1 1 d . . . . .
 H22B H 0.592665 0.169249 0.297731 0.049 Uiso 1 1 calc R U . . .
 C23B C 0.5780(5) 0.2032(3) 0.37510(15) 0.0458(9) Uani 1 1 d . . . . .
 C24B C 0.5310(5) 0.2738(3) 0.41151(15) 0.0510(10) Uani 1 1 d . . . . .
 H24B H 0.536935 0.263128 0.447843 0.061 Uiso 1 1 calc R U . . .
 C25B C 0.4772(5) 0.3575(3) 0.39358(15) 0.0503(10) Uani 1 1 d . . . . .
 H25B H 0.445899 0.403650 0.417947 0.060 Uiso 1 1 calc R U . . .
 C26B C 0.3101(6) 0.6161(3) 0.34270(19) 0.0672(12) Uani 1 1 d . . . . .
 H26D H 0.214924 0.597959 0.318784 0.101 Uiso 1 1 calc R U . . .
 H26E H 0.395185 0.659299 0.325189 0.101 Uiso 1 1 calc R U . . .
 H26F H 0.275378 0.649834 0.373620 0.101 Uiso 1 1 calc R U . . .
 C27B C 0.6867(6) 0.0503(3) 0.36223(18) 0.0689(13) Uani 1 1 d . . . . .
 H27D H 0.593205 0.024527 0.338971 0.103 Uiso 1 1 calc R U . . .
 H27E H 0.720943 -0.002559 0.382656 0.103 Uiso 1 1 calc R U . . .
 H27F H 0.778993 0.078947 0.341479 0.103 Uiso 1 1 calc R U . . .
 P1A P 0.18134(15) 0.90094(8) 0.34682(4) 0.0568(3) Uani 1 1 d . . . . .
 F1A F 0.3525(4) 0.8741(2) 0.32606(14) 0.1074(10) Uani 1 1 d . . . . .
 F2A F 0.0085(4) 0.9284(2) 0.36745(13) 0.0948(9) Uani 1 1 d . . . . .
 F3A F 0.1542(5) 0.8063(2) 0.38120(13) 0.1175(12) Uani 1 1 d . . . . .
 F4A F 0.2734(4) 0.9661(3) 0.39413(13) 0.1194(12) Uani 1 1 d . . . . .
 F5A F 0.2025(5) 0.9965(2) 0.31203(13) 0.1213(12) Uani 1 1 d . . . . .
 F6A F 0.0882(4) 0.8394(3) 0.29842(12) 0.1101(11) Uani 1 1 d . . . . .
 P2 P -0.23295(16) 0.61977(8) 0.13480(5) 0.0582(3) Uani 1 1 d . . . . .
 F1B F -0.3260(5) 0.6597(2) 0.18241(13) 0.1285(14) Uani 1 1 d . . . . .
 F2B F -0.1432(6) 0.5784(2) 0.08657(15) 0.1453(17) Uani 1 1 d . . . . .
 F3B F -0.2317(4) 0.51696(19) 0.16229(12) 0.0948(10) Uani 1 1 d . . . . .
 F4B F -0.4059(5) 0.5797(4) 0.1095(2) 0.1714(19) Uani 1 1 d . . . . .
 F5B F -0.2313(6) 0.7209(2) 0.10759(15) 0.1432(16) Uani 1 1 d . . . . .
 F6B F -0.0621(5) 0.6570(3) 0.1612(2) 0.185(2) Uani 1 1 d . . . . .

loop_
  _atom_site_aniso_label
  _atom_site_aniso_U_11
  _atom_site_aniso_U_22
  _atom_site_aniso_U_33
  _atom_site_aniso_U_23
  _atom_site_aniso_U_13
  _atom_site_aniso_U_12
 Cu1A 0.0626(3) 0.0443(3) 0.0302(3) -0.00973(19) 0.0083(2) 0.0095(2)
 Cl1A 0.0811(8) 0.0645(6) 0.0358(5) -0.0101(4) 0.0167(5) 0.0163(5)
 O1A 0.094(2) 0.138(3) 0.0321(17) -0.0059(18) 0.0181(16) 0.046(2)
 O2A 0.105(3) 0.061(2) 0.102(3) -0.0131(19) -0.011(2) 0.007(2)
 N1A 0.056(2) 0.0431(17) 0.0334(18) -0.0096(13) 0.0028(14) 0.0018(14)
 N2A 0.0405(17) 0.0384(16) 0.0279(16) -0.0084(12) 0.0032(13) 0.0016(13)
 N3A 0.0530(19) 0.0440(18) 0.0356(18) -0.0114(13) 0.0040(14) 0.0059(14)
 C1A 0.079(3) 0.050(2) 0.032(2) -0.0041(17) 0.0074(19) 0.007(2)
 C2A 0.094(3) 0.052(3) 0.045(3) -0.0002(19) -0.001(2) 0.014(2)
 C3A 0.088(3) 0.049(2) 0.054(3) -0.003(2) -0.006(2) 0.022(2)
 C4A 0.057(2) 0.052(2) 0.043(2) -0.0126(18) 0.0019(18) 0.0098(19)
 C5A 0.042(2) 0.041(2) 0.034(2) -0.0102(15) -0.0006(16) 0.0013(16)
 C6A 0.0319(19) 0.045(2) 0.036(2) -0.0088(15) 0.0003(15) 0.0009(15)
 C7A 0.0325(19) 0.053(2) 0.036(2) -0.0118(17) 0.0026(15) 0.0066(16)
 C8A 0.0334(19) 0.052(2) 0.035(2) -0.0079(16) 0.0041(16) 0.0021(16)
 C9A 0.039(2) 0.049(2) 0.034(2) -0.0043(16) -0.0020(16) 0.0033(17)
 C10A 0.0339(19) 0.042(2) 0.035(2) -0.0053(16) 0.0048(15) -0.0021(15)
 C11A 0.040(2) 0.040(2) 0.041(2) -0.0079(16) 0.0009(16) 0.0012(16)
 C12A 0.059(3) 0.049(2) 0.050(3) -0.0009(19) 0.003(2) 0.0035(19)
 C13A 0.074(3) 0.047(3) 0.075(3) -0.004(2) -0.004(3) 0.010(2)
 C14A 0.079(3) 0.051(3) 0.071(3) -0.019(2) -0.001(3) 0.020(2)
 C15A 0.076(3) 0.057(3) 0.048(3) -0.017(2) 0.002(2) 0.017(2)
 C16A 0.037(2) 0.070(3) 0.031(2) -0.0078(18) 0.0035(16) 0.0127(18)
 C17A 0.052(2) 0.073(3) 0.039(2) -0.004(2) 0.0035(19) 0.013(2)
 C18A 0.055(3) 0.101(4) 0.032(2) 0.007(2) 0.0028(19) 0.017(2)
 C19A 0.054(3) 0.113(4) 0.030(2) -0.013(2) -0.0013(19) 0.037(3)
 C20A 0.054(2) 0.086(3) 0.032(2) -0.006(2) -0.0039(19) 0.035(2)
 C21A 0.044(2) 0.074(3) 0.031(2) -0.0120(18) -0.0074(17) 0.025(2)
 C22A 0.053(2) 0.068(3) 0.041(2) -0.017(2) -0.0111(19) 0.018(2)
 C23A 0.068(3) 0.073(3) 0.055(3) -0.019(2) -0.018(2) 0.026(2)
 C24A 0.094(4) 0.075(3) 0.067(3) -0.027(3) -0.023(3) 0.044(3)
 C25A 0.081(3) 0.096(4) 0.041(3) -0.022(2) -0.009(2) 0.054(3)
 C26A 0.092(4) 0.172(6) 0.046(3) 0.004(3) 0.021(3) 0.043(4)
 C27A 0.126(5) 0.068(4) 0.133(6) -0.019(3) -0.036(4) 0.030(3)
 Cu1B 0.0512(3) 0.0427(3) 0.0304(3) -0.00866(18) 0.00809(19) 0.0053(2)
 Cl1B 0.0688(7) 0.0547(6) 0.0430(6) -0.0138(4) 0.0140(5) 0.0157(5)
 O1B 0.086(2) 0.0481(16) 0.0539(18) -0.0135(13) 0.0221(15) 0.0195(15)
 O2B 0.071(2) 0.0546(17) 0.0555(18) 0.0042(14) 0.0017(14) 0.0139(14)
 N1B 0.0490(18) 0.0380(17) 0.0334(17) -0.0054(12) 0.0046(13) 0.0078(13)
 N2B 0.0388(16) 0.0368(16) 0.0291(16) -0.0067(12) -0.0009(13) 0.0032(13)
 N3B 0.0469(18) 0.0513(18) 0.0299(17) -0.0080(13) 0.0043(14) -0.0015(14)
 C1B 0.061(3) 0.043(2) 0.051(3) -0.0100(18) 0.009(2) 0.0098(19)
 C2B 0.074(3) 0.040(2) 0.062(3) -0.002(2) 0.007(2) 0.002(2)
 C3B 0.075(3) 0.047(3) 0.057(3) 0.006(2) 0.015(2) 0.001(2)
 C4B 0.058(3) 0.051(2) 0.039(2) -0.0033(17) 0.0107(18) 0.0036(19)
 C5B 0.039(2) 0.045(2) 0.032(2) -0.0052(15) -0.0006(16) 0.0062(16)
 C6B 0.0357(19) 0.041(2) 0.0297(19) -0.0033(15) 0.0000(15) 0.0044(15)
 C7B 0.038(2) 0.045(2) 0.0287(19) -0.0045(15) 0.0043(15) 0.0044(16)
 C8B 0.0340(19) 0.041(2) 0.036(2) -0.0063(15) -0.0053(15) 0.0073(15)
 C9B 0.041(2) 0.0351(19) 0.039(2) -0.0054(15) 0.0003(16) 0.0027(15)
 C10B 0.0376(19) 0.038(2) 0.0316(19) -0.0030(14) -0.0040(15) 0.0049(15)
 C11B 0.038(2) 0.048(2) 0.033(2) -0.0024(16) -0.0041(16) 0.0010(16)
 C12B 0.060(3) 0.051(2) 0.050(3) -0.0038(18) 0.004(2) -0.002(2)
 C13B 0.071(3) 0.063(3) 0.056(3) 0.002(2) 0.006(2) -0.016(2)
 C14B 0.075(3) 0.080(3) 0.050(3) 0.004(2) 0.021(2) -0.018(3)
 C15B 0.064(3) 0.064(3) 0.046(3) -0.014(2) 0.013(2) 0.000(2)
 C16B 0.036(2) 0.040(2) 0.038(2) -0.0098(15) 0.0014(16) 0.0050(15)
 C17B 0.046(2) 0.051(2) 0.038(2) -0.0029(17) 0.0005(17) 0.0060(18)
 C18B 0.050(2) 0.036(2) 0.050(2) -0.0065(16) 0.0033(18) 0.0094(17)
 C19B 0.040(2) 0.043(2) 0.052(3) -0.0155(17) 0.0096(18) 0.0031(17)
 C20B 0.037(2) 0.040(2) 0.039(2) -0.0089(15) 0.0093(16) 0.0007(15)
 C21B 0.0331(19) 0.0344(19) 0.039(2) -0.0077(15) 0.0035(15) -0.0009(15)
 C22B 0.037(2) 0.042(2) 0.043(2) -0.0109(16) 0.0019(16) 0.0027(16)
 C23B 0.043(2) 0.048(2) 0.045(2) -0.0004(17) 0.0059(17) -0.0016(17)
 C24B 0.059(3) 0.055(3) 0.036(2) -0.0061(18) 0.0098(18) -0.001(2)
 C25B 0.054(2) 0.055(2) 0.039(2) -0.0130(18) 0.0165(18) -0.0027(19)
 C26B 0.072(3) 0.051(3) 0.081(3) -0.011(2) 0.018(2) 0.019(2)
 C27B 0.086(3) 0.050(3) 0.073(3) -0.001(2) -0.002(3) 0.019(2)
 P1A 0.0665(7) 0.0601(7) 0.0444(6) -0.0079(5) 0.0102(5) 0.0108(6)
 F1A 0.081(2) 0.121(2) 0.122(3) -0.034(2) 0.0319(18) 0.0230(18)
 F2A 0.0787(19) 0.102(2) 0.109(2) -0.0064(17) 0.0246(17) 0.0297(16)
 F3A 0.180(3) 0.091(2) 0.098(2) 0.0322(18) 0.055(2) 0.064(2)
 F4A 0.110(3) 0.154(3) 0.089(2) -0.066(2) -0.0128(18) 0.016(2)
 F5A 0.187(4) 0.083(2) 0.099(3) 0.0232(18) 0.046(2) 0.022(2)
 F6A 0.114(2) 0.132(3) 0.073(2) -0.0404(18) 0.0049(17) -0.017(2)
 P2 0.0777(8) 0.0428(6) 0.0558(7) 0.0082(5) 0.0180(6) 0.0101(5)
 F1B 0.200(4) 0.101(2) 0.097(3) 0.0158(19) 0.080(3) 0.051(2)
 F2B 0.248(5) 0.077(2) 0.128(3) 0.027(2) 0.122(3) 0.055(3)
 F3B 0.124(2) 0.0655(17) 0.099(2) 0.0363(16) 0.0270(18) 0.0170(16)
 F4B 0.124(3) 0.203(5) 0.177(5) -0.017(3) -0.061(3) 0.005(3)
 F5B 0.238(4) 0.078(2) 0.137(3) 0.057(2) 0.098(3) 0.076(2)
 F6B 0.118(3) 0.134(3) 0.285(7) -0.021(4) -0.055(4) -0.029(3)

_geom_special_details
;
 All esds (except the esd in the dihedral angle between two l.s. planes)
 are estimated using the full covariance matrix.  The cell esds are taken
 into account individually in the estimation of esds in distances, angles
 and torsion angles; correlations between esds in cell parameters are only
 used when they are defined by crystal symmetry.  An approximate (isotropic)
 treatment of cell esds is used for estimating esds involving l.s. planes.
;
loop_
  _geom_bond_atom_site_label_1
  _geom_bond_atom_site_label_2
  _geom_bond_distance
  _geom_bond_site_symmetry_2
  _geom_bond_publ_flag
 Cu1A Cl1A 2.2047(10) . ?
 Cu1A N1A 2.027(3) . ?
 Cu1A N2A 1.930(3) . ?
 Cu1A N3A 2.026(3) . ?
 O1A C19A 1.365(5) . ?
 O1A C26A 1.414(6) . ?
 O2A C23A 1.362(6) . ?
 O2A C27A 1.408(6) . ?
 N1A C1A 1.334(5) . ?
 N1A C5A 1.356(4) . ?
 N2A C6A 1.329(4) . ?
 N2A C10A 1.331(4) . ?
 N3A C11A 1.355(4) . ?
 N3A C15A 1.338(5) . ?
 C1A H1A 0.9300 . ?
 C1A C2A 1.381(6) . ?
 C2A H2A 0.9300 . ?
 C2A C3A 1.357(6) . ?
 C3A H3A 0.9300 . ?
 C3A C4A 1.378(5) . ?
 C4A H4A 0.9300 . ?
 C4A C5A 1.371(5) . ?
 C5A C6A 1.485(5) . ?
 C6A C7A 1.388(5) . ?
 C7A H7A 0.9300 . ?
 C7A C8A 1.394(5) . ?
 C8A C9A 1.395(5) . ?
 C8A C16A 1.483(5) . ?
 C9A H9A 0.9300 . ?
 C9A C10A 1.379(5) . ?
 C10A C11A 1.478(5) . ?
 C11A C12A 1.380(5) . ?
 C12A H12A 0.9300 . ?
 C12A C13A 1.371(6) . ?
 C13A H13A 0.9300 . ?
 C13A C14A 1.356(6) . ?
 C14A H14A 0.9300 . ?
 C14A C15A 1.381(6) . ?
 C15A H15A 0.9300 . ?
 C16A C17A 1.361(5) . ?
 C16A C21A 1.439(5) . ?
 C17A H17A 0.9300 . ?
 C17A C18A 1.408(5) . ?
 C18A H18A 0.9300 . ?
 C18A C19A 1.354(6) . ?
 C19A C20A 1.416(6) . ?
 C20A C21A 1.412(5) . ?
 C20A C25A 1.420(6) . ?
 C21A C22A 1.413(6) . ?
 C22A H22A 0.9300 . ?
 C22A C23A 1.377(6) . ?
 C23A C24A 1.397(7) . ?
 C24A H24A 0.9300 . ?
 C24A C25A 1.352(7) . ?
 C25A H25A 0.9300 . ?
 C26A H26A 0.9600 . ?
 C26A H26B 0.9600 . ?
 C26A H26C 0.9600 . ?
 C27A H27A 0.9600 . ?
 C27A H27B 0.9600 . ?
 C27A H27C 0.9600 . ?
 Cu1B Cl1B 2.2097(10) . ?
 Cu1B N1B 2.026(3) . ?
 Cu1B N2B 1.924(3) . ?
 Cu1B N3B 2.018(3) . ?
 O1B C19B 1.354(4) . ?
 O1B C26B 1.435(5) . ?
 O2B C23B 1.355(4) . ?
 O2B C27B 1.433(5) . ?
 N1B C1B 1.331(4) . ?
 N1B C5B 1.354(4) . ?
 N2B C6B 1.339(4) . ?
 N2B C10B 1.343(4) . ?
 N3B C11B 1.352(4) . ?
 N3B C15B 1.332(5) . ?
 C1B H1B 0.9300 . ?
 C1B C2B 1.386(5) . ?
 C2B H2B 0.9300 . ?
 C2B C3B 1.357(6) . ?
 C3B H3B 0.9300 . ?
 C3B C4B 1.380(5) . ?
 C4B H4B 0.9300 . ?
 C4B C5B 1.374(5) . ?
 C5B C6B 1.483(5) . ?
 C6B C7B 1.376(5) . ?
 C7B H7B 0.9300 . ?
 C7B C8B 1.393(5) . ?
 C8B C9B 1.403(5) . ?
 C8B C16B 1.479(5) . ?
 C9B H9B 0.9300 . ?
 C9B C10B 1.371(5) . ?
 C10B C11B 1.477(5) . ?
 C11B C12B 1.382(5) . ?
 C12B H12B 0.9300 . ?
 C12B C13B 1.379(6) . ?
 C13B H13B 0.9300 . ?
 C13B C14B 1.365(6) . ?
 C14B H14B 0.9300 . ?
 C14B C15B 1.367(6) . ?
 C15B H15B 0.9300 . ?
 C16B C17B 1.373(5) . ?
 C16B C21B 1.429(5) . ?
 C17B H17B 0.9300 . ?
 C17B C18B 1.387(5) . ?
 C18B H18B 0.9300 . ?
 C18B C19B 1.356(5) . ?
 C19B C20B 1.422(5) . ?
 C20B C21B 1.425(5) . ?
 C20B C25B 1.410(5) . ?
 C21B C22B 1.413(5) . ?
 C22B H22B 0.9300 . ?
 C22B C23B 1.373(5) . ?
 C23B C24B 1.406(5) . ?
 C24B H24B 0.9300 . ?
 C24B C25B 1.355(5) . ?
 C25B H25B 0.9300 . ?
 C26B H26D 0.9600 . ?
 C26B H26E 0.9600 . ?
 C26B H26F 0.9600 . ?
 C27B H27D 0.9600 . ?
 C27B H27E 0.9600 . ?
 C27B H27F 0.9600 . ?
 P1A F1A 1.567(3) . ?
 P1A F2A 1.581(3) . ?
 P1A F3A 1.562(3) . ?
 P1A F4A 1.571(3) . ?
 P1A F5A 1.577(3) . ?
 P1A F6A 1.572(3) . ?
 P2 F1B 1.553(3) . ?
 P2 F2B 1.559(3) . ?
 P2 F3B 1.577(3) . ?
 P2 F4B 1.533(4) . ?
 P2 F5B 1.550(3) . ?
 P2 F6B 1.521(4) . ?

loop_
  _geom_angle_atom_site_label_1
  _geom_angle_atom_site_label_2
  _geom_angle_atom_site_label_3
  _geom_angle
  _geom_angle_site_symmetry_1
  _geom_angle_site_symmetry_3
  _geom_angle_publ_flag
 N1A Cu1A Cl1A 99.84(9) . . ?
 N2A Cu1A Cl1A 176.02(9) . . ?
 N2A Cu1A N1A 80.03(12) . . ?
 N2A Cu1A N3A 79.59(12) . . ?
 N3A Cu1A Cl1A 100.11(9) . . ?
 N3A Cu1A N1A 158.89(12) . . ?
 C19A O1A C26A 118.5(4) . . ?
 C23A O2A C27A 118.5(5) . . ?
 C1A N1A Cu1A 126.8(3) . . ?
 C1A N1A C5A 118.8(3) . . ?
 C5A N1A Cu1A 114.4(2) . . ?
 C6A N2A Cu1A 118.7(2) . . ?
 C6A N2A C10A 121.7(3) . . ?
 C10A N2A Cu1A 119.6(2) . . ?
 C11A N3A Cu1A 114.4(2) . . ?
 C15A N3A Cu1A 126.8(3) . . ?
 C15A N3A C11A 118.6(3) . . ?
 N1A C1A H1A 119.2 . . ?
 N1A C1A C2A 121.5(4) . . ?
 C2A C1A H1A 119.2 . . ?
 C1A C2A H2A 120.2 . . ?
 C3A C2A C1A 119.7(4) . . ?
 C3A C2A H2A 120.2 . . ?
 C2A C3A H3A 120.3 . . ?
 C2A C3A C4A 119.4(4) . . ?
 C4A C3A H3A 120.3 . . ?
 C3A C4A H4A 120.5 . . ?
 C5A C4A C3A 119.1(4) . . ?
 C5A C4A H4A 120.5 . . ?
 N1A C5A C4A 121.5(3) . . ?
 N1A C5A C6A 113.0(3) . . ?
 C4A C5A C6A 125.4(3) . . ?
 N2A C6A C5A 113.4(3) . . ?
 N2A C6A C7A 120.2(3) . . ?
 C7A C6A C5A 126.3(3) . . ?
 C6A C7A H7A 120.1 . . ?
 C6A C7A C8A 119.7(3) . . ?
 C8A C7A H7A 120.1 . . ?
 C7A C8A C9A 117.9(3) . . ?
 C7A C8A C16A 120.6(3) . . ?
 C9A C8A C16A 121.4(3) . . ?
 C8A C9A H9A 120.2 . . ?
 C10A C9A C8A 119.6(3) . . ?
 C10A C9A H9A 120.2 . . ?
 N2A C10A C9A 120.8(3) . . ?
 N2A C10A C11A 112.4(3) . . ?
 C9A C10A C11A 126.8(3) . . ?
 N3A C11A C10A 113.7(3) . . ?
 N3A C11A C12A 121.4(3) . . ?
 C12A C11A C10A 124.8(3) . . ?
 C11A C12A H12A 120.4 . . ?
 C13A C12A C11A 119.1(4) . . ?
 C13A C12A H12A 120.4 . . ?
 C12A C13A H13A 120.2 . . ?
 C14A C13A C12A 119.5(4) . . ?
 C14A C13A H13A 120.2 . . ?
 C13A C14A H14A 120.2 . . ?
 C13A C14A C15A 119.7(4) . . ?
 C15A C14A H14A 120.2 . . ?
 N3A C15A C14A 121.6(4) . . ?
 N3A C15A H15A 119.2 . . ?
 C14A C15A H15A 119.2 . . ?
 C17A C16A C8A 119.0(4) . . ?
 C17A C16A C21A 118.2(3) . . ?
 C21A C16A C8A 122.6(3) . . ?
 C16A C17A H17A 118.9 . . ?
 C16A C17A C18A 122.3(4) . . ?
 C18A C17A H17A 118.9 . . ?
 C17A C18A H18A 120.3 . . ?
 C19A C18A C17A 119.4(4) . . ?
 C19A C18A H18A 120.3 . . ?
 O1A C19A C20A 114.3(4) . . ?
 C18A C19A O1A 124.4(5) . . ?
 C18A C19A C20A 121.3(4) . . ?
 C19A C20A C25A 122.5(4) . . ?
 C21A C20A C19A 118.6(4) . . ?
 C21A C20A C25A 118.8(4) . . ?
 C20A C21A C16A 119.5(4) . . ?
 C20A C21A C22A 117.3(4) . . ?
 C22A C21A C16A 123.2(3) . . ?
 C21A C22A H22A 118.5 . . ?
 C23A C22A C21A 123.0(4) . . ?
 C23A C22A H22A 118.5 . . ?
 O2A C23A C22A 115.7(4) . . ?
 O2A C23A C24A 125.8(4) . . ?
 C22A C23A C24A 118.4(5) . . ?
 C23A C24A H24A 119.6 . . ?
 C25A C24A C23A 120.8(5) . . ?
 C25A C24A H24A 119.6 . . ?
 C20A C25A H25A 119.1 . . ?
 C24A C25A C20A 121.7(4) . . ?
 C24A C25A H25A 119.1 . . ?
 O1A C26A H26A 109.5 . . ?
 O1A C26A H26B 109.5 . . ?
 O1A C26A H26C 109.5 . . ?
 H26A C26A H26B 109.5 . . ?
 H26A C26A H26C 109.5 . . ?
 H26B C26A H26C 109.5 . . ?
 O2A C27A H27A 109.5 . . ?
 O2A C27A H27B 109.5 . . ?
 O2A C27A H27C 109.5 . . ?
 H27A C27A H27B 109.5 . . ?
 H27A C27A H27C 109.5 . . ?
 H27B C27A H27C 109.5 . . ?
 N1B Cu1B Cl1B 100.18(9) . . ?
 N2B Cu1B Cl1B 175.22(9) . . ?
 N2B Cu1B N1B 79.78(11) . . ?
 N2B Cu1B N3B 80.32(11) . . ?
 N3B Cu1B Cl1B 99.08(9) . . ?
 N3B Cu1B N1B 158.98(12) . . ?
 C19B O1B C26B 118.3(3) . . ?
 C23B O2B C27B 117.4(3) . . ?
 C1B N1B Cu1B 126.9(3) . . ?
 C1B N1B C5B 118.8(3) . . ?
 C5B N1B Cu1B 114.3(2) . . ?
 C6B N2B Cu1B 119.8(2) . . ?
 C6B N2B C10B 121.3(3) . . ?
 C10B N2B Cu1B 118.8(2) . . ?
 C11B N3B Cu1B 113.9(2) . . ?
 C15B N3B Cu1B 127.4(3) . . ?
 C15B N3B C11B 118.5(3) . . ?
 N1B C1B H1B 119.1 . . ?
 N1B C1B C2B 121.8(4) . . ?
 C2B C1B H1B 119.1 . . ?
 C1B C2B H2B 120.4 . . ?
 C3B C2B C1B 119.1(4) . . ?
 C3B C2B H2B 120.4 . . ?
 C2B C3B H3B 120.1 . . ?
 C2B C3B C4B 119.9(4) . . ?
 C4B C3B H3B 120.1 . . ?
 C3B C4B H4B 120.7 . . ?
 C5B C4B C3B 118.6(4) . . ?
 C5B C4B H4B 120.7 . . ?
 N1B C5B C4B 121.8(3) . . ?
 N1B C5B C6B 114.1(3) . . ?
 C4B C5B C6B 124.1(3) . . ?
 N2B C6B C5B 111.8(3) . . ?
 N2B C6B C7B 120.5(3) . . ?
 C7B C6B C5B 127.6(3) . . ?
 C6B C7B H7B 120.0 . . ?
 C6B C7B C8B 120.1(3) . . ?
 C8B C7B H7B 120.0 . . ?
 C7B C8B C9B 117.6(3) . . ?
 C7B C8B C16B 123.7(3) . . ?
 C9B C8B C16B 118.7(3) . . ?
 C8B C9B H9B 120.0 . . ?
 C10B C9B C8B 120.1(3) . . ?
 C10B C9B H9B 120.0 . . ?
 N2B C10B C9B 120.4(3) . . ?
 N2B C10B C11B 112.3(3) . . ?
 C9B C10B C11B 127.2(3) . . ?
 N3B C11B C10B 114.1(3) . . ?
 N3B C11B C12B 121.6(3) . . ?
 C12B C11B C10B 124.2(3) . . ?
 C11B C12B H12B 120.9 . . ?
 C13B C12B C11B 118.1(4) . . ?
 C13B C12B H12B 120.9 . . ?
 C12B C13B H13B 119.8 . . ?
 C14B C13B C12B 120.3(4) . . ?
 C14B C13B H13B 119.8 . . ?
 C13B C14B H14B 120.8 . . ?
 C13B C14B C15B 118.5(4) . . ?
 C15B C14B H14B 120.8 . . ?
 N3B C15B C14B 122.8(4) . . ?
 N3B C15B H15B 118.6 . . ?
 C14B C15B H15B 118.6 . . ?
 C17B C16B C8B 117.9(3) . . ?
 C17B C16B C21B 118.2(3) . . ?
 C21B C16B C8B 123.8(3) . . ?
 C16B C17B H17B 118.5 . . ?
 C16B C17B C18B 123.0(3) . . ?
 C18B C17B H17B 118.5 . . ?
 C17B C18B H18B 120.2 . . ?
 C19B C18B C17B 119.7(3) . . ?
 C19B C18B H18B 120.2 . . ?
 O1B C19B C18B 124.9(4) . . ?
 O1B C19B C20B 114.3(3) . . ?
 C18B C19B C20B 120.8(3) . . ?
 C19B C20B C21B 118.9(3) . . ?
 C25B C20B C19B 121.7(3) . . ?
 C25B C20B C21B 119.5(3) . . ?
 C20B C21B C16B 119.1(3) . . ?
 C22B C21B C16B 123.3(3) . . ?
 C22B C21B C20B 117.4(3) . . ?
 C21B C22B H22B 119.2 . . ?
 C23B C22B C21B 121.6(3) . . ?
 C23B C22B H22B 119.2 . . ?
 O2B C23B C22B 125.0(4) . . ?
 O2B C23B C24B 114.9(3) . . ?
 C22B C23B C24B 120.1(4) . . ?
 C23B C24B H24B 120.0 . . ?
 C25B C24B C23B 119.9(4) . . ?
 C25B C24B H24B 120.0 . . ?
 C20B C25B H25B 119.3 . . ?
 C24B C25B C20B 121.4(4) . . ?
 C24B C25B H25B 119.3 . . ?
 O1B C26B H26D 109.5 . . ?
 O1B C26B H26E 109.5 . . ?
 O1B C26B H26F 109.5 . . ?
 H26D C26B H26E 109.5 . . ?
 H26D C26B H26F 109.5 . . ?
 H26E C26B H26F 109.5 . . ?
 O2B C27B H27D 109.5 . . ?
 O2B C27B H27E 109.5 . . ?
 O2B C27B H27F 109.5 . . ?
 H27D C27B H27E 109.5 . . ?
 H27D C27B H27F 109.5 . . ?
 H27E C27B H27F 109.5 . . ?
 F1A P1A F2A 179.7(2) . . ?
 F1A P1A F4A 91.74(19) . . ?
 F1A P1A F5A 89.6(2) . . ?
 F1A P1A F6A 88.82(19) . . ?
 F3A P1A F1A 92.07(19) . . ?
 F3A P1A F2A 88.22(17) . . ?
 F3A P1A F4A 92.5(2) . . ?
 F3A P1A F5A 178.2(2) . . ?
 F3A P1A F6A 89.6(2) . . ?
 F4A P1A F2A 88.42(18) . . ?
 F4A P1A F5A 88.3(2) . . ?
 F4A P1A F6A 177.9(2) . . ?
 F5A P1A F2A 90.12(19) . . ?
 F6A P1A F2A 91.01(19) . . ?
 F6A P1A F5A 89.7(2) . . ?
 F1B P2 F2B 178.8(3) . . ?
 F1B P2 F3B 90.92(17) . . ?
 F2B P2 F3B 88.83(16) . . ?
 F4B P2 F1B 88.1(3) . . ?
 F4B P2 F2B 90.7(3) . . ?
 F4B P2 F3B 88.7(2) . . ?
 F4B P2 F5B 92.0(3) . . ?
 F5B P2 F1B 89.67(18) . . ?
 F5B P2 F2B 90.59(17) . . ?
 F5B P2 F3B 179.1(2) . . ?
 F6B P2 F1B 91.4(3) . . ?
 F6B P2 F2B 89.8(3) . . ?
 F6B P2 F3B 89.6(2) . . ?
 F6B P2 F4B 178.2(3) . . ?
 F6B P2 F5B 89.8(3) . . ?

loop_
  _geom_torsion_atom_site_label_1
  _geom_torsion_atom_site_label_2
  _geom_torsion_atom_site_label_3
  _geom_torsion_atom_site_label_4
  _geom_torsion
  _geom_torsion_site_symmetry_1
  _geom_torsion_site_symmetry_2
  _geom_torsion_site_symmetry_3
  _geom_torsion_site_symmetry_4
  _geom_torsion_publ_flag
 Cu1A N1A C1A C2A -176.4(3) . . . . ?
 Cu1A N1A C5A C4A 175.8(3) . . . . ?
 Cu1A N1A C5A C6A -6.9(4) . . . . ?
 Cu1A N2A C6A C5A 1.2(4) . . . . ?
 Cu1A N2A C6A C7A 179.2(2) . . . . ?
 Cu1A N2A C10A C9A -175.6(2) . . . . ?
 Cu1A N2A C10A C11A 4.0(4) . . . . ?
 Cu1A N3A C11A C10A 5.3(4) . . . . ?
 Cu1A N3A C11A C12A -174.0(3) . . . . ?
 Cu1A N3A C15A C14A 173.7(3) . . . . ?
 O1A C19A C20A C21A 176.9(3) . . . . ?
 O1A C19A C20A C25A -5.7(6) . . . . ?
 O2A C23A C24A C25A 175.4(4) . . . . ?
 N1A C1A C2A C3A 0.2(7) . . . . ?
 N1A C5A C6A N2A 3.9(4) . . . . ?
 N1A C5A C6A C7A -173.9(3) . . . . ?
 N2A C6A C7A C8A -4.2(5) . . . . ?
 N2A C10A C11A N3A -6.0(4) . . . . ?
 N2A C10A C11A C12A 173.3(3) . . . . ?
 N3A C11A C12A C13A -0.4(6) . . . . ?
 C1A N1A C5A C4A -2.2(5) . . . . ?
 C1A N1A C5A C6A 175.1(3) . . . . ?
 C1A C2A C3A C4A -0.8(7) . . . . ?
 C2A C3A C4A C5A 0.0(6) . . . . ?
 C3A C4A C5A N1A 1.6(6) . . . . ?
 C3A C4A C5A C6A -175.4(3) . . . . ?
 C4A C5A C6A N2A -178.9(3) . . . . ?
 C4A C5A C6A C7A 3.2(6) . . . . ?
 C5A N1A C1A C2A 1.3(6) . . . . ?
 C5A C6A C7A C8A 173.6(3) . . . . ?
 C6A N2A C10A C9A 1.6(5) . . . . ?
 C6A N2A C10A C11A -178.8(3) . . . . ?
 C6A C7A C8A C9A 3.0(5) . . . . ?
 C6A C7A C8A C16A 179.2(3) . . . . ?
 C7A C8A C9A C10A 0.4(5) . . . . ?
 C7A C8A C16A C17A -137.2(4) . . . . ?
 C7A C8A C16A C21A 38.8(5) . . . . ?
 C8A C9A C10A N2A -2.8(5) . . . . ?
 C8A C9A C10A C11A 177.7(3) . . . . ?
 C8A C16A C17A C18A 169.6(3) . . . . ?
 C8A C16A C21A C20A -168.0(3) . . . . ?
 C8A C16A C21A C22A 14.5(6) . . . . ?
 C9A C8A C16A C17A 38.9(5) . . . . ?
 C9A C8A C16A C21A -145.1(4) . . . . ?
 C9A C10A C11A N3A 173.6(3) . . . . ?
 C9A C10A C11A C12A -7.1(6) . . . . ?
 C10A N2A C6A C5A -176.1(3) . . . . ?
 C10A N2A C6A C7A 1.9(5) . . . . ?
 C10A C11A C12A C13A -179.6(4) . . . . ?
 C11A N3A C15A C14A -1.6(6) . . . . ?
 C11A C12A C13A C14A -1.5(6) . . . . ?
 C12A C13A C14A C15A 1.8(7) . . . . ?
 C13A C14A C15A N3A -0.2(7) . . . . ?
 C15A N3A C11A C10A -178.8(3) . . . . ?
 C15A N3A C11A C12A 1.9(5) . . . . ?
 C16A C8A C9A C10A -175.8(3) . . . . ?
 C16A C17A C18A C19A -0.8(6) . . . . ?
 C16A C21A C22A C23A 178.1(4) . . . . ?
 C17A C16A C21A C20A 8.0(5) . . . . ?
 C17A C16A C21A C22A -169.5(4) . . . . ?
 C17A C18A C19A O1A -175.4(4) . . . . ?
 C17A C18A C19A C20A 6.8(6) . . . . ?
 C18A C19A C20A C21A -5.1(6) . . . . ?
 C18A C19A C20A C25A 172.3(4) . . . . ?
 C19A C20A C21A C16A -2.4(6) . . . . ?
 C19A C20A C21A C22A 175.2(3) . . . . ?
 C19A C20A C25A C24A -174.9(4) . . . . ?
 C20A C21A C22A C23A 0.6(6) . . . . ?
 C21A C16A C17A C18A -6.5(6) . . . . ?
 C21A C20A C25A C24A 2.5(6) . . . . ?
 C21A C22A C23A O2A -175.6(4) . . . . ?
 C21A C22A C23A C24A 1.1(6) . . . . ?
 C22A C23A C24A C25A -1.0(7) . . . . ?
 C23A C24A C25A C20A -0.8(7) . . . . ?
 C25A C20A C21A C16A -179.9(3) . . . . ?
 C25A C20A C21A C22A -2.3(5) . . . . ?
 C26A O1A C19A C18A 3.4(7) . . . . ?
 C26A O1A C19A C20A -178.6(4) . . . . ?
 C27A O2A C23A C22A -168.6(4) . . . . ?
 C27A O2A C23A C24A 15.0(7) . . . . ?
 Cu1B N1B C1B C2B -178.2(3) . . . . ?
 Cu1B N1B C5B C4B 178.1(3) . . . . ?
 Cu1B N1B C5B C6B -3.8(4) . . . . ?
 Cu1B N2B C6B C5B -1.0(4) . . . . ?
 Cu1B N2B C6B C7B 177.9(2) . . . . ?
 Cu1B N2B C10B C9B -176.4(3) . . . . ?
 Cu1B N2B C10B C11B 0.6(4) . . . . ?
 Cu1B N3B C11B C10B 8.7(4) . . . . ?
 Cu1B N3B C11B C12B -172.0(3) . . . . ?
 Cu1B N3B C15B C14B 173.1(3) . . . . ?
 O1B C19B C20B C21B 176.3(3) . . . . ?
 O1B C19B C20B C25B -4.7(5) . . . . ?
 O2B C23B C24B C25B 176.9(3) . . . . ?
 N1B C1B C2B C3B 0.2(7) . . . . ?
 N1B C5B C6B N2B 3.1(4) . . . . ?
 N1B C5B C6B C7B -175.7(3) . . . . ?
 N2B C6B C7B C8B -1.7(5) . . . . ?
 N2B C10B C11B N3B -6.3(4) . . . . ?
 N2B C10B C11B C12B 174.5(3) . . . . ?
 N3B C11B C12B C13B -2.0(6) . . . . ?
 C1B N1B C5B C4B -1.4(5) . . . . ?
 C1B N1B C5B C6B 176.8(3) . . . . ?
 C1B C2B C3B C4B -1.4(7) . . . . ?
 C2B C3B C4B C5B 1.2(6) . . . . ?
 C3B C4B C5B N1B 0.2(6) . . . . ?
 C3B C4B C5B C6B -177.8(4) . . . . ?
 C4B C5B C6B N2B -178.8(3) . . . . ?
 C4B C5B C6B C7B 2.4(6) . . . . ?
 C5B N1B C1B C2B 1.2(6) . . . . ?
 C5B C6B C7B C8B 177.1(3) . . . . ?
 C6B N2B C10B C9B 0.7(5) . . . . ?
 C6B N2B C10B C11B 177.7(3) . . . . ?
 C6B C7B C8B C9B 0.9(5) . . . . ?
 C6B C7B C8B C16B 179.2(3) . . . . ?
 C7B C8B C9B C10B 0.7(5) . . . . ?
 C7B C8B C16B C17B -138.0(4) . . . . ?
 C7B C8B C16B C21B 40.7(5) . . . . ?
 C8B C9B C10B N2B -1.5(5) . . . . ?
 C8B C9B C10B C11B -178.0(3) . . . . ?
 C8B C16B C17B C18B 173.8(3) . . . . ?
 C8B C16B C21B C20B -173.9(3) . . . . ?
 C8B C16B C21B C22B 11.0(5) . . . . ?
 C9B C8B C16B C17B 40.3(5) . . . . ?
 C9B C8B C16B C21B -141.0(3) . . . . ?
 C9B C10B C11B N3B 170.5(3) . . . . ?
 C9B C10B C11B C12B -8.7(6) . . . . ?
 C10B N2B C6B C5B -178.0(3) . . . . ?
 C10B N2B C6B C7B 0.9(5) . . . . ?
 C10B C11B C12B C13B 177.2(4) . . . . ?
 C11B N3B C15B C14B -1.0(6) . . . . ?
 C11B C12B C13B C14B -0.8(7) . . . . ?
 C12B C13B C14B C15B 2.5(7) . . . . ?
 C13B C14B C15B N3B -1.6(7) . . . . ?
 C15B N3B C11B C10B -176.4(3) . . . . ?
 C15B N3B C11B C12B 2.9(6) . . . . ?
 C16B C8B C9B C10B -177.7(3) . . . . ?
 C16B C17B C18B C19B -0.2(6) . . . . ?
 C16B C21B C22B C23B 176.4(3) . . . . ?
 C17B C16B C21B C20B 4.8(5) . . . . ?
 C17B C16B C21B C22B -170.2(3) . . . . ?
 C17B C18B C19B O1B -176.3(3) . . . . ?
 C17B C18B C19B C20B 5.4(5) . . . . ?
 C18B C19B C20B C21B -5.3(5) . . . . ?
 C18B C19B C20B C25B 173.7(3) . . . . ?
 C19B C20B C21B C16B 0.1(5) . . . . ?
 C19B C20B C21B C22B 175.5(3) . . . . ?
 C19B C20B C25B C24B -175.8(3) . . . . ?
 C20B C21B C22B C23B 1.2(5) . . . . ?
 C21B C16B C17B C18B -5.0(5) . . . . ?
 C21B C20B C25B C24B 3.2(5) . . . . ?
 C21B C22B C23B O2B -177.3(3) . . . . ?
 C21B C22B C23B C24B 1.7(5) . . . . ?
 C22B C23B C24B C25B -2.2(5) . . . . ?
 C23B C24B C25B C20B -0.3(5) . . . . ?
 C25B C20B C21B C16B -179.0(3) . . . . ?
 C25B C20B C21B C22B -3.6(5) . . . . ?
 C26B O1B C19B C18B 8.9(5) . . . . ?
 C26B O1B C19B C20B -172.8(3) . . . . ?
 C27B O2B C23B C22B -1.3(5) . . . . ?
 C27B O2B C23B C24B 179.7(3) . . . . ?

_smtbx_masks_special_details
;
A solvent mask was calculated and 20 electrons were 
found in a volume of 94\%A^3^ in 1 void per unit cell. 
This is consistent with the presence of 
1[H2O] per Unit Cell 
which account for 20 electrons 
per unit cell.
;
loop_
  _smtbx_masks_void_nr
  _smtbx_masks_void_average_x
  _smtbx_masks_void_average_y
  _smtbx_masks_void_average_z
  _smtbx_masks_void_volume
  _smtbx_masks_void_count_electrons
  _smtbx_masks_void_content
 1 0.500 0.000 0.500 93.9 19.6 '2 H2O'

_smtbx_masks_void_probe_radius     1.2
_smtbx_masks_void_truncation_radius  1.2
_shelx_res_file
;
TITL cuterpynaphdmpf6_autored_a.res in P-1
    cuterpynaphdmpf6_autored.res
    created by SHELXL-2018/3 at 15:16:42 on 10-May-2022
REM Old TITL CuterpynaphdmPF6_autored in P-1
REM SHELXT solution in P-1: R1 0.200, Rweak 0.012, Alpha 0.053
REM <I/s> 0.000 for 0 systematic absences, Orientation as input
REM Formula found by SHELXT: C57 N8 F3B P2 Cl1B Cu1B
CELL 0.71073 8.0166 13.603 25.1535 91.416 91.495 97.962
ZERR 2 0.0004 0.0005 0.001 0.003 0.004 0.003
LATT 1
SFAC C H Cl Cu F N O P
UNIT 108 84 4 4 24 12 8 4

L.S. 20
PLAN  5
SIZE 0.358 0.0368 0.0328
TEMP 22(2)
CONF
BOND
list 4
MORE -1
BOND $H
ABIN
fmap 2
acta
OMIT 0 50.1
REM <olex2.extras>
REM <HklSrc "%.\\CuterpynaphdmPF6_autored.hkl">
REM </olex2.extras>

WGHT    0.055800    0.306900
FVAR       0.28448
CU1A  4   -0.127562    0.441041    0.442807    11.00000    0.06262    0.04433 =
         0.03019   -0.00973    0.00832    0.00951
CL1A  3   -0.208852    0.468389    0.524268    11.00000    0.08115    0.06448 =
         0.03584   -0.01008    0.01670    0.01635
O1A   7    0.247144    0.281969    0.066713    11.00000    0.09409    0.13797 =
         0.03208   -0.00586    0.01807    0.04644
O2A   7   -0.190849   -0.003097    0.219190    11.00000    0.10524    0.06091 =
         0.10223   -0.01312   -0.01119    0.00710
N1A   6   -0.053214    0.305713    0.451407    11.00000    0.05566    0.04307 =
         0.03342   -0.00958    0.00277    0.00184
N2A   6   -0.071993    0.412465    0.370354    11.00000    0.04054    0.03835 =
         0.02788   -0.00843    0.00322    0.00156
N3A   6   -0.203543    0.558728    0.406013    11.00000    0.05298    0.04403 =
         0.03559   -0.01143    0.00399    0.00589
C1A   1   -0.056432    0.253582    0.495703    11.00000    0.07874    0.04973 =
         0.03191   -0.00408    0.00739    0.00670
AFIX  43
H1A   2   -0.102040    0.278038    0.526106    11.00000   -1.20000
AFIX   0
C2A   1    0.006408    0.164148    0.497436    11.00000    0.09423    0.05219 =
         0.04482   -0.00022   -0.00068    0.01356
AFIX  43
H2A   2    0.002693    0.128881    0.528688    11.00000   -1.20000
AFIX   0
C3A   1    0.073602    0.127974    0.453321    11.00000    0.08773    0.04871 =
         0.05370   -0.00333   -0.00624    0.02248
AFIX  43
H3A   2    0.117523    0.068223    0.454218    11.00000   -1.20000
AFIX   0
C4A   1    0.076129    0.180614    0.407196    11.00000    0.05684    0.05231 =
         0.04307   -0.01263    0.00188    0.00981
AFIX  43
H4A   2    0.121772    0.156892    0.376613    11.00000   -1.20000
AFIX   0
C5A   1    0.010451    0.268437    0.406989    11.00000    0.04190    0.04127 =
         0.03384   -0.01017   -0.00061    0.00126
C6A   1   -0.007012    0.329686    0.359648    11.00000    0.03186    0.04501 =
         0.03590   -0.00876    0.00029    0.00086
C7A   1    0.032338    0.306213    0.307881    11.00000    0.03250    0.05339 =
         0.03605   -0.01176    0.00264    0.00656
AFIX  43
H7A   2    0.084510    0.250562    0.300772    11.00000   -1.20000
AFIX   0
C8A   1   -0.006651    0.366383    0.266586    11.00000    0.03344    0.05213 =
         0.03477   -0.00786    0.00407    0.00210
C9A   1   -0.077594    0.451518    0.279649    11.00000    0.03911    0.04922 =
         0.03390   -0.00428   -0.00197    0.00327
AFIX  43
H9A   2   -0.105870    0.493157    0.253089    11.00000   -1.20000
AFIX   0
C10A  1   -0.105521    0.473534    0.332200    11.00000    0.03394    0.04201 =
         0.03458   -0.00531    0.00482   -0.00214
C11A  1   -0.173503    0.561748    0.353290    11.00000    0.04037    0.03960 =
         0.04130   -0.00789    0.00091    0.00122
C12A  1   -0.203631    0.641791    0.323603    11.00000    0.05884    0.04930 =
         0.05024   -0.00091    0.00297    0.00349
AFIX  43
H12A  2   -0.181730    0.642977    0.287481    11.00000   -1.20000
AFIX   0
C13A  1   -0.266244    0.719507    0.348051    11.00000    0.07364    0.04678 =
         0.07509   -0.00413   -0.00431    0.01024
AFIX  43
H13A  2   -0.284844    0.774685    0.328816    11.00000   -1.20000
AFIX   0
C14A  1   -0.300857    0.715334    0.400482    11.00000    0.07883    0.05087 =
         0.07135   -0.01858   -0.00097    0.02034
AFIX  43
H14A  2   -0.346293    0.766856    0.417202    11.00000   -1.20000
AFIX   0
C15A  1   -0.268319    0.634192    0.428954    11.00000    0.07595    0.05723 =
         0.04800   -0.01707    0.00246    0.01674
AFIX  43
H15A  2   -0.292009    0.631961    0.464936    11.00000   -1.20000
AFIX   0
C16A  1    0.036332    0.343467    0.211072    11.00000    0.03750    0.07029 =
         0.03082   -0.00783    0.00347    0.01271
C17A  1    0.102843    0.418912    0.180162    11.00000    0.05169    0.07329 =
         0.03876   -0.00417    0.00349    0.01261
AFIX  43
H17A  2    0.102958    0.484029    0.192346    11.00000   -1.20000
AFIX   0
C18A  1    0.171496    0.401819    0.130374    11.00000    0.05502    0.10076 =
         0.03225    0.00688    0.00276    0.01694
AFIX  43
H18A  2    0.214808    0.454939    0.109946    11.00000   -1.20000
AFIX   0
C19A  1    0.173868    0.307321    0.112517    11.00000    0.05369    0.11294 =
         0.03028   -0.01342   -0.00132    0.03701
C20A  1    0.092877    0.225544    0.140149    11.00000    0.05418    0.08563 =
         0.03234   -0.00642   -0.00395    0.03476
C21A  1    0.020488    0.243619    0.189383    11.00000    0.04449    0.07398 =
         0.03069   -0.01200   -0.00736    0.02547
C22A  1   -0.070658    0.161477    0.214008    11.00000    0.05340    0.06752 =
         0.04147   -0.01733   -0.01113    0.01805
AFIX  43
H22A  2   -0.120072    0.172076    0.246314    11.00000   -1.20000
AFIX   0
C23A  1   -0.089656    0.066442    0.192350    11.00000    0.06836    0.07282 =
         0.05504   -0.01942   -0.01752    0.02643
C24A  1   -0.012821    0.050407    0.144274    11.00000    0.09407    0.07523 =
         0.06718   -0.02739   -0.02272    0.04360
AFIX  43
H24A  2   -0.022797   -0.013423    0.129317    11.00000   -1.20000
AFIX   0
C25A  1    0.075864    0.126627    0.119250    11.00000    0.08066    0.09645 =
         0.04065   -0.02182   -0.00943    0.05428
AFIX  43
H25A  2    0.127049    0.113934    0.087524    11.00000   -1.20000
AFIX   0
C26A  1    0.334388    0.358450    0.036877    11.00000    0.09232    0.17229 =
         0.04612    0.00376    0.02081    0.04253
AFIX 137
H26A  2    0.392563    0.329723    0.008839    11.00000   -1.50000
H26B  2    0.414349    0.399744    0.059718    11.00000   -1.50000
H26C  2    0.255489    0.397810    0.021815    11.00000   -1.50000
AFIX   0
C27A  1   -0.191649   -0.103989    0.205111    11.00000    0.12646    0.06791 =
         0.13290   -0.01948   -0.03615    0.02992
AFIX 137
H27A  2   -0.229109   -0.115585    0.168649    11.00000   -1.50000
H27B  2   -0.266538   -0.144290    0.227560    11.00000   -1.50000
H27C  2   -0.079845   -0.120883    0.209527    11.00000   -1.50000
AFIX   0

CU1B  4    0.604081    0.030764    0.063146    11.00000    0.05116    0.04267 =
         0.03036   -0.00866    0.00809    0.00533
CL1B  3    0.669469   -0.074723    0.001451    11.00000    0.06879    0.05468 =
         0.04296   -0.01380    0.01396    0.01567
O1B   7    0.377097    0.528366    0.358410    11.00000    0.08571    0.04813 =
         0.05394   -0.01351    0.02212    0.01952
O2B   7    0.637620    0.124893    0.397436    11.00000    0.07123    0.05457 =
         0.05553    0.00418    0.00173    0.01395
N1B   6    0.476022   -0.064976    0.113050    11.00000    0.04900    0.03800 =
         0.03339   -0.00544    0.00460    0.00780
N2B   6    0.564405    0.121236    0.119958    11.00000    0.03877    0.03681 =
         0.02910   -0.00667   -0.00092    0.00321
N3B   6    0.742229    0.155819    0.038464    11.00000    0.04687    0.05127 =
         0.02993   -0.00796    0.00434   -0.00152
C1B   1    0.439590   -0.163027    0.106170    11.00000    0.06127    0.04316 =
         0.05097   -0.00999    0.00948    0.00976
AFIX  43
H1B   2    0.477529   -0.193453    0.076163    11.00000   -1.20000
AFIX   0
C2B   1    0.346678   -0.220980    0.142503    11.00000    0.07432    0.04013 =
         0.06183   -0.00188    0.00716    0.00172
AFIX  43
H2B   2    0.322862   -0.289401    0.136998    11.00000   -1.20000
AFIX   0
C3B   1    0.290871   -0.176589    0.186237    11.00000    0.07499    0.04706 =
         0.05660    0.00579    0.01547    0.00131
AFIX  43
H3B   2    0.226308   -0.214377    0.210564    11.00000   -1.20000
AFIX   0
C4B   1    0.330141   -0.075274    0.194523    11.00000    0.05838    0.05139 =
         0.03931   -0.00330    0.01071    0.00363
AFIX  43
H4B   2    0.294474   -0.044139    0.224663    11.00000   -1.20000
AFIX   0
C5B   1    0.423023   -0.021372    0.157316    11.00000    0.03886    0.04478 =
         0.03215   -0.00524   -0.00063    0.00621
C6B   1    0.478718    0.087114    0.162235    11.00000    0.03568    0.04078 =
         0.02971   -0.00335    0.00000    0.00442
C7B   1    0.454000    0.150351    0.203939    11.00000    0.03807    0.04498 =
         0.02869   -0.00447    0.00429    0.00435
AFIX  43
H7B   2    0.391841    0.126386    0.232740    11.00000   -1.20000
AFIX   0
C8B   1    0.521964    0.250207    0.203068    11.00000    0.03399    0.04147 =
         0.03611   -0.00628   -0.00535    0.00727
C9B   1    0.612684    0.282703    0.158321    11.00000    0.04060    0.03509 =
         0.03855   -0.00544    0.00025    0.00266
AFIX  43
H9B   2    0.660854    0.348741    0.156537    11.00000   -1.20000
AFIX   0
C10B  1    0.630367    0.217171    0.117227    11.00000    0.03758    0.03809 =
         0.03163   -0.00302   -0.00402    0.00488
C11B  1    0.725307    0.237767    0.068259    11.00000    0.03790    0.04789 =
         0.03336   -0.00242   -0.00413    0.00100
C12B  1    0.794245    0.331525    0.053417    11.00000    0.05994    0.05050 =
         0.05010   -0.00384    0.00402   -0.00204
AFIX  43
H12B  2    0.778977    0.387591    0.073623    11.00000   -1.20000
AFIX   0
C13B  1    0.886286    0.339559    0.007805    11.00000    0.07112    0.06270 =
         0.05573    0.00229    0.00557   -0.01582
AFIX  43
H13B  2    0.932908    0.401846   -0.003292    11.00000   -1.20000
AFIX   0
C14B  1    0.909342    0.256589   -0.021149    11.00000    0.07525    0.08006 =
         0.04975    0.00385    0.02081   -0.01773
AFIX  43
H14B  2    0.974869    0.261310   -0.051193    11.00000   -1.20000
AFIX   0
C15B  1    0.833901    0.166370   -0.004976    11.00000    0.06361    0.06392 =
         0.04596   -0.01364    0.01314   -0.00044
AFIX  43
H15B  2    0.847147    0.109928   -0.025170    11.00000   -1.20000
AFIX   0
C16B  1    0.499802    0.323512    0.245776    11.00000    0.03567    0.03993 =
         0.03814   -0.00976    0.00139    0.00503
C17B  1    0.467190    0.415742    0.231176    11.00000    0.04613    0.05130 =
         0.03831   -0.00293    0.00054    0.00605
AFIX  43
H17B  2    0.471035    0.431012    0.195354    11.00000   -1.20000
AFIX   0
C18B  1    0.428782    0.487142    0.267424    11.00000    0.05029    0.03627 =
         0.05003   -0.00653    0.00328    0.00938
AFIX  43
H18B  2    0.407853    0.548778    0.255814    11.00000   -1.20000
AFIX   0
C19B  1    0.421883    0.466680    0.319864    11.00000    0.04005    0.04262 =
         0.05209   -0.01545    0.00961    0.00309
C20B  1    0.467619    0.376114    0.338777    11.00000    0.03654    0.03969 =
         0.03877   -0.00892    0.00933    0.00073
C21B  1    0.507116    0.303320    0.301202    11.00000    0.03311    0.03436 =
         0.03910   -0.00770    0.00349   -0.00089
C22B  1    0.564002    0.217366    0.321390    11.00000    0.03736    0.04174 =
         0.04279   -0.01095    0.00189    0.00271
AFIX  43
H22B  2    0.592665    0.169249    0.297731    11.00000   -1.20000
AFIX   0
C23B  1    0.577959    0.203203    0.375100    11.00000    0.04279    0.04760 =
         0.04480   -0.00038    0.00589   -0.00158
C24B  1    0.531030    0.273834    0.411510    11.00000    0.05925    0.05520 =
         0.03617   -0.00609    0.00979   -0.00065
AFIX  43
H24B  2    0.536935    0.263128    0.447843    11.00000   -1.20000
AFIX   0
C25B  1    0.477188    0.357521    0.393581    11.00000    0.05385    0.05507 =
         0.03924   -0.01304    0.01647   -0.00272
AFIX  43
H25B  2    0.445899    0.403650    0.417947    11.00000   -1.20000
AFIX   0
C26B  1    0.310101    0.616129    0.342701    11.00000    0.07239    0.05093 =
         0.08146   -0.01126    0.01771    0.01881
AFIX 137
H26D  2    0.214924    0.597959    0.318784    11.00000   -1.50000
H26E  2    0.395185    0.659299    0.325189    11.00000   -1.50000
H26F  2    0.275378    0.649834    0.373620    11.00000   -1.50000
AFIX   0
C27B  1    0.686744    0.050296    0.362230    11.00000    0.08589    0.04982 =
         0.07326   -0.00085   -0.00154    0.01887
AFIX 137
H27D  2    0.593205    0.024527    0.338971    11.00000   -1.50000
H27E  2    0.720943   -0.002559    0.382656    11.00000   -1.50000
H27F  2    0.778993    0.078947    0.341479    11.00000   -1.50000
AFIX   0

P1A   8    0.181342    0.900942    0.346819    11.00000    0.06646    0.06012 =
         0.04438   -0.00790    0.01024    0.01075
F1A   5    0.352472    0.874068    0.326055    11.00000    0.08143    0.12127 =
         0.12162   -0.03355    0.03185    0.02296
F2A   5    0.008468    0.928370    0.367450    11.00000    0.07873    0.10245 =
         0.10869   -0.00644    0.02457    0.02968
F3A   5    0.154239    0.806332    0.381205    11.00000    0.18046    0.09060 =
         0.09841    0.03222    0.05519    0.06446
F4A   5    0.273409    0.966130    0.394128    11.00000    0.10998    0.15443 =
         0.08885   -0.06649   -0.01284    0.01623
F5A   5    0.202451    0.996528    0.312026    11.00000    0.18659    0.08282 =
         0.09860    0.02316    0.04588    0.02236
F6A   5    0.088204    0.839357    0.298423    11.00000    0.11441    0.13167 =
         0.07254   -0.04040    0.00494   -0.01694
P2    8   -0.232948    0.619774    0.134804    11.00000    0.07766    0.04276 =
         0.05576    0.00819    0.01799    0.01015
F1B   5   -0.325966    0.659726    0.182413    11.00000    0.20041    0.10148 =
         0.09669    0.01577    0.07998    0.05118
F2B   5   -0.143178    0.578423    0.086572    11.00000    0.24796    0.07663 =
         0.12754    0.02710    0.12158    0.05463
F3B   5   -0.231728    0.516963    0.162295    11.00000    0.12353    0.06555 =
         0.09926    0.03629    0.02701    0.01704
F4B   5   -0.405899    0.579651    0.109530    11.00000    0.12403    0.20338 =
         0.17717   -0.01677   -0.06062    0.00499
F5B   5   -0.231295    0.720896    0.107591    11.00000    0.23754    0.07779 =
         0.13701    0.05738    0.09759    0.07574
F6B   5   -0.062138    0.656954    0.161150    11.00000    0.11758    0.13394 =
         0.28490   -0.02126   -0.05530   -0.02865
HKLF 4


REM  cuterpynaphdmpf6_autored_a.res in P-1
REM wR2 = 0.1232, GooF = S = 1.035, Restrained GooF = 1.035 for all data
REM R1 = 0.0479 for 6670 Fo > 4sig(Fo) and 0.0783 for all 9593 data
REM 743 parameters refined using 0 restraints

END

WGHT      0.0558      0.3069

REM Highest difference peak  0.516,  deepest hole -0.383,  1-sigma level  0.064
Q1    1  -0.0234  0.6110  0.1266  11.00000  0.05    0.52
Q2    1  -0.1064  0.7218  0.1402  11.00000  0.05    0.48
Q3    1  -0.1797  0.6543  0.1875  11.00000  0.05    0.47
Q4    1  -0.3102  0.6374  0.0928  11.00000  0.05    0.40
Q5    1  -0.4156  0.6069  0.1534  11.00000  0.05    0.40
;
_shelx_res_checksum                9628
_shelx_hkl_file
;
   0   0   5  104.03    5.19
   0   0   5   87.25    4.38
   0   0   6  973.58   15.99
   0   0   6  906.51   14.34
   0   0   7  100.79    5.78
   0   0   7   92.27    5.24
   0   0   8   37.84    3.88
   0   0   8   43.13    3.72
   0   0   9  147.79    7.78
   0   0   9  153.80    7.19
   0   0  10    4.36    1.86
   0   0  10    4.85    1.97
   0   0  11   -0.60    1.05
   0   0  12   34.83    4.47
   0   0  13    6.71    2.46
   0   0  14  150.56    9.69
   0   0  15  369.92   15.91
   0   0  15  376.42   16.82
   0   0  16  441.69   18.19
   0   0 -16  457.71   15.98
   0   0  16  465.66   19.33
   0   0  17  119.14    9.92
   0   0 -17  110.43    8.30
   0   0  17  113.59   10.06
   0   0  18  184.56   12.51
   0   0  18  175.80   12.82
   0   0 -18  194.98   11.02
   0   0  19   10.99    3.60
   0   0  19   10.18    3.63
   0   0 -19   12.34    4.13
   0   0  20  103.91    9.98
   0   0  21   59.44    7.89
   0   0  22   14.49    4.61
   0   0  23    1.77    2.31
   0   0 -24   94.10    7.35
   0   0  24   85.77   10.24
   0   0  25   36.56    6.92
   0   0 -25   41.64    5.46
   0   0 -26   24.41    4.44
   0   0  26   14.55    4.54
   0   0  27   42.40    7.87
   0   0 -27   50.29    5.79
   0   0  28    4.19    3.47
   0   0 -28    8.93    3.24
   0   0  29   38.93    7.76
   0   0  30   15.03    5.10
   0   0  31   10.58    4.74
   0   0  32   31.05    7.51
   0   0  33    1.07    2.36
   0  -1  33   21.12    6.62
   0  -1  32   11.08    5.23
   0  -1  31   13.55    5.07
   0  -1  30    9.19    4.16
   0  -1  29    5.62    3.49
   0   1 -28   28.39    4.46
   0  -1  28   20.45    5.67
   0  -1  27   10.72    4.30
   0   1 -27   14.04    3.42
   0  -1  26   39.03    7.28
   0   1 -26   47.63    5.20
   0  -1  25   19.87    5.36
   0  -1  24   43.56    7.23
   0  -1  23   66.02    8.69
   0  -1  22   91.96   10.37
   0  -1  21    9.57    3.57
   0  -1  20  205.42   14.02
   0  -1  19  125.16   10.58
   0   1 -19  127.37    9.35
   0  -1  19  121.72   11.05
   0  -1  18   41.35    6.19
   0  -1  18   51.72    7.14
   0   1 -18   43.10    5.66
   0  -1  17  149.16   10.95
   0  -1  17  152.76   11.58
   0   1 -17  155.42    9.81
   0  -1  16  121.07    9.49
   0  -1  16  129.92   10.48
   0  -1  15    5.46    2.57
   0  -1  15    4.32    2.39
   0  -1  14   56.48    6.03
   0  -1  14   57.01    6.38
   0  -1  13   30.91    4.52
   0  -1  13   31.08    4.81
   0  -1  12  113.64    8.00
   0  -1  12  120.57    8.56
   0  -1  11  315.26   12.45
   0  -1  11  322.82   13.27
   0  -1  10  599.53   16.33
   0  -1  10  615.76   17.29
   0  -1   9  419.85   12.84
   0  -1   9  414.82   13.59
   0  -1   8  149.98    7.40
   0  -1   8  152.33    7.76
   0  -1   8  162.93    7.16
   0  -1   7  614.14   13.85
   0  -1   7  589.31   12.65
   0  -1   7  607.63   14.46
   0  -1   6  354.38    9.71
   0  -1   6  342.86   10.09
   0  -1   6  352.87    9.23
   0  -1   5 2806.17   24.61
   0  -1   5 2683.13   22.61
   0  -1   5 2626.10   25.68
   0  -1   4   40.12    2.76
   0  -1   4   50.50    3.03
   0  -1   4   44.16    3.06
   0   1   4   94.28    3.58
   0   1   5  483.12    9.20
   0   1   6    1.16    1.40
   0   1   7  695.96   13.19
   0   1   8    7.56    2.41
   0   1   9   55.79    4.33
   0   1  10  474.17   12.94
   0  -1 -12   61.11    5.00
   0   1  14   98.12    8.63
   0   1  15  514.88   18.94
   0  -1 -15  554.58   16.61
   0   1  16   48.14    6.47
   0  -1 -16   37.92    5.34
   0   1  17  229.58   13.69
   0  -1 -17  236.96   11.77
   0   1  18   60.75    7.36
   0  -1 -18   70.11    6.88
   0   1  19   39.64    6.10
   0  -1 -19   36.99    5.29
   0   1  20   -0.76    2.14
   0  -1 -20    6.65    3.53
   0   1  21   48.64    7.19
   0  -1 -21   46.95    5.51
   0   1  22    6.37    3.22
   0  -1 -22   11.18    3.76
   0  -1 -23   77.52    7.01
   0   1  23   76.31    9.42
   0   1  24  141.13   13.07
   0  -1 -24  144.95    9.49
   0   1  25  105.09   11.48
   0  -1 -25  105.27    8.69
   0  -1 -26  118.30    9.01
   0   1  26  136.19   13.31
   0   1  27   31.95    7.03
   0  -1 -27   26.85    4.79
   0  -1 -28   21.82    4.23
   0   1  28   24.58    6.54
   0   1  29    3.13    3.04
   0  -1 -29    6.80    2.85
   0   1  30    2.12    3.39
   0   1  31   33.15    7.55
   0   1  32   16.20    5.88
   0   1  33   13.68    5.49
   0  -2  33    5.91    3.93
   0  -2  32    7.26    4.20
   0  -2  31   22.07    6.34
   0  -2  30    4.06    3.64
   0  -2  29    1.50    2.55
   0  -2  28   26.75    6.65
   0  -2  27    5.83    3.45
   0  -2  26   14.75    4.97
   0  -2  25   22.36    5.68
   0  -2  24   57.39    8.41
   0  -2  23    0.35    2.22
   0  -2  22    4.13    2.98
   0  -2  21   38.91    6.13
   0  -2  20    0.77    1.92
   0  -2  19    0.88    2.39
   0  -2  19    4.87    2.97
   0  -2  18  125.54   10.24
   0   2 -18  127.68    9.24
   0  -2  18  128.24   11.08
   0  -2  17   61.29    7.15
   0  -2  17   54.37    6.95
   0  -2  16   17.17    3.92
   0  -2  16   23.54    4.51
   0  -2  15   81.32    7.56
   0  -2  15   77.85    7.75
   0  -2  14   16.57    3.50
   0  -2  14   15.51    3.40
   0   2 -13  167.28    9.93
   0  -2  13  153.42    9.61
   0  -2  13  158.00   10.26
   0   2 -12  136.48    8.78
   0  -2  12  126.33    8.17
   0  -2  12  125.11    8.67
   0  -2  11  207.93   10.06
   0   2 -11  227.78   10.90
   0  -2  11  206.23   10.67
   0  -2  10  657.78   17.03
   0   2 -10  661.88   17.53
   0  -2  10  643.89   18.02
   0  -2   9    0.44    1.07
   0  -2   9   -0.23    1.17
   0  -2   8    6.29    1.70
   0  -2   8    7.29    1.89
   0  -2   7  378.29   10.91
   0  -2   7  376.45   11.62
   0   2  -6    4.80    0.65
   0  -2   6    7.42    1.62
   0  -2   6    6.63    1.64
   0   2  -5  400.91    6.59
   0  -2   5  390.24   10.09
   0  -2   5  400.89   10.39
   0  -2   4    5.13    0.71
   0  -2   4    5.14    1.34
   0  -2   4    5.30    1.28
   0  -2   3  484.52    6.90
   0  -2   3  493.73    9.61
   0  -2   2 2006.26   18.28
   0  -2  -2 1033.74   12.63
   0  -2  -2 1037.09   11.54
   0  -2  -3  283.99    6.34
   0  -2  -3  274.69    7.01
   0   2   3  266.14    4.75
   0  -2  -4  228.53    6.80
   0   2   4  213.89    5.14
   0  -2  -5   45.34    3.72
   0  -2  -5   35.89    2.30
   0   2   5   40.73    2.67
   0  -2  -6   70.77    4.48
   0   2   6   62.85    3.66
   0  -2  -6   54.86    3.30
   0  -2  -7    0.06    0.75
   0   2   7    1.13    1.05
   0  -2  -8  168.65    6.83
   0   2   8  160.24    6.75
   0  -2  -8  148.89    6.17
   0  -2  -9   35.58    3.76
   0  -2  -9   29.37    3.02
   0   2   9   35.17    3.49
   0  -2 -10  432.74   11.49
   0  -2 -10  452.68   11.78
   0   2  10  485.12   12.98
   0  -2 -11  190.59    8.19
   0  -2 -11  196.09    8.10
   0  -2 -12  351.87   11.20
   0  -2 -12  371.48   11.68
   0  -2 -13   14.86    4.02
   0  -2 -13    1.79    1.80
   0  -2 -14  580.27   15.15
   0  -2 -15   13.50    4.11
   0  -2 -16   47.87    5.23
   0  -2 -16   39.61    4.83
   0  -2 -17    4.87    3.45
   0  -2 -17    2.44    2.06
   0   2  18   97.02    9.18
   0  -2 -18   93.12    7.03
   0  -2 -18   97.32    8.04
   0   2  19   39.03    6.26
   0  -2 -19   44.98    5.67
   0  -2 -19   41.39    5.34
   0   2  20   39.68    6.36
   0  -2 -20   47.25    5.82
   0  -2 -20   40.54    5.55
   0   2  21   93.22    9.88
   0  -2 -21   98.45    7.97
   0  -2 -22   47.97    6.28
   0   2  22   50.45    7.71
   0  -2 -23   64.56    7.02
   0   2  23   55.64    8.10
   0  -2 -24   92.33    8.15
   0   2  24   83.95   10.37
   0  -2 -25   35.80    5.77
   0   2  25   24.11    5.89
   0  -2 -26   55.40    6.48
   0   2  26   56.58    8.89
   0  -2 -27   39.41    5.67
   0   2  27   37.80    7.66
   0   2  28    5.05    3.70
   0  -2 -28    2.08    2.38
   0  -2 -29    6.37    2.85
   0   2  29    3.44    3.25
   0   2  30   35.31    7.48
   0   2  31   12.50    5.00
   0   2  32   24.61    6.80
   0  -3  33   10.06    4.63
   0  -3  32    3.32    2.99
   0  -3  31    0.15    2.68
   0  -3  30    4.19    3.10
   0  -3  29   20.22    5.96
   0  -3  28    2.45    2.58
   0  -3  27   31.39    6.90
   0  -3  26   -0.52    2.09
   0  -3  25   31.27    6.40
   0  -3  24   31.98    6.27
   0  -3  23   -2.42    2.77
   0  -3  22    3.55    2.31
   0  -3  21   -0.44    2.09
   0  -3  20    2.25    3.09
   0  -3  19  182.06   12.72
   0  -3  18    1.97    2.44
   0   3 -18    0.54    1.11
   0  -3  18    1.93    1.79
   0  -3  17    6.57    2.96
   0   3 -17    0.51    2.08
   0   3 -17    4.37    2.30
   0  -3  17    5.21    2.22
   0   3 -16  217.57   12.90
   0  -3  16  213.38   12.67
   0  -3  16  224.89   13.70
   0  -3  15   62.92    6.80
   0   3 -15   77.48    7.44
   0  -3  15   66.35    7.13
   0  -3  14  394.34   16.02
   0   3 -14  423.52   16.68
   0  -3  14  413.59   17.30
   0  -3  13   34.87    4.66
   0   3 -13   48.24    5.97
   0  -3  13   36.00    4.95
   0   3 -12  179.47   10.34
   0  -3  12  162.13    9.54
   0  -3  12  173.14   10.28
   0   3 -11  403.29    8.92
   0  -3  11  412.61   14.62
   0   3 -11  421.55   14.88
   0  -3  11  405.44   15.29
   0   3 -10   39.06    2.78
   0  -3  10   39.15    4.48
   0   3 -10   41.01    4.49
   0  -3  10   44.18    5.07
   0   3  -9   50.51    4.71
   0   3  -9   51.17    3.03
   0  -3   9   48.18    4.67
   0  -3   9   47.51    4.95
   0  -3   8    1.77    1.24
   0   3  -8    0.97    0.53
   0  -3   8    1.47    1.32
   0   3  -7   19.01    1.77
   0  -3   7   19.10    2.71
   0  -3   7   18.32    2.80
   0  -3   6   37.97    3.65
   0   3  -6   44.44    2.62
   0  -3   5  661.68   14.11
   0  -3   5  709.06   10.47
   0   3  -5  697.57   10.22
   0   3  -5  705.14   10.38
   0  -3   4  213.06    5.62
   0  -3   4  202.28    7.52
   0   3  -4  200.97    5.42
   0   3  -4  189.37    6.21
   0   3  -4  194.95    5.53
   0  -3   3   85.30    4.68
   0  -3   3   87.62    3.72
   0   3  -3   83.63    3.71
   0  -3   2    0.10    1.13
   0  -3   2    1.77    1.03
   0  -3   2   -0.55    0.88
   0  -3   1  314.71    7.15
   0   3  -1  308.64    4.97
   0  -3   1  306.99    7.09
   0  -3   0  143.65    5.10
   0  -3   0  143.42    5.14
   0  -3  -1 2114.72   20.05
   0  -3  -1 1923.35   19.61
   0  -3  -2   20.90    2.25
   0  -3  -2   16.74    1.94
   0  -3  -3   83.07    4.31
   0  -3  -3   90.79    4.41
   0   3   3   88.74    2.53
   0  -3  -3   88.65    2.58
   0  -3  -4   -0.15    1.61
   0  -3  -4    0.08    0.46
   0   3   4    0.14    0.61
   0  -3  -4    2.44    1.38
   0  -3  -5  456.30   11.25
   0  -3  -5  456.30   10.16
   0   3   5  428.58    8.05
   0  -3  -5  455.01    7.70
   0  -3  -6   63.31    4.49
   0   3   6   54.16    3.24
   0  -3  -6   55.94    3.09
   0  -3  -7   62.63    4.69
   0  -3  -7   60.87    3.69
   0   3   7   61.04    3.84
   0  -3  -8  575.45   13.65
   0  -3  -8  550.28   11.30
   0   3   8  552.26   12.23
   0  -3  -9  295.30   10.26
   0   3   9  314.32    9.74
   0  -3  -9  287.81    8.73
   0  -3 -10  120.58    6.97
   0   3  10  147.06    7.04
   0  -3 -10  128.51    6.27
   0  -3 -11    7.87    3.01
   0  -3 -11    5.91    1.89
   0  -3 -12    8.76    3.20
   0  -3 -12    3.00    1.65
   0  -3 -13  641.54   16.75
   0  -3 -13  663.06   16.23
   0  -3 -14   24.07    4.57
   0  -3 -15  515.06   15.89
   0  -3 -16   15.89    5.13
   0  -3 -16    7.08    3.00
   0  -3 -17  171.78   10.06
   0  -3 -17  182.14   10.20
   0  -3 -18   15.47    4.56
   0  -3 -18   10.54    3.44
   0  -3 -19  102.64    8.43
   0  -3 -19   83.55    7.80
   0  -3 -20   49.33    6.28
   0  -3 -20   42.28    5.61
   0  -3 -21   41.32    5.86
   0   3  22    4.52    3.12
   0  -3 -22    1.25    2.69
   0   3  23   89.12   10.22
   0  -3 -23   96.06    8.42
   0  -3 -24    2.11    3.26
   0   3  24    6.82    3.51
   0   3  25   99.45   11.45
   0  -3 -25   97.45    8.67
   0  -3 -26   10.23    3.59
   0   3  26   10.41    4.24
   0  -3 -27    2.11    2.02
   0   3  27    1.02    2.26
   0  -3 -28    0.59    1.72
   0   3  28    3.12    2.59
   0   3  29   26.77    6.88
   0  -3 -29   26.40    4.73
   0   3  30   11.41    4.59
   0   3  31   22.23    6.93
   0   3  32    6.40    4.21
   0  -4  32    5.24    4.07
   0  -4  31    6.45    3.86
   0  -4  30    3.39    3.86
   0  -4  29    2.49    2.69
   0  -4  28   15.44    5.19
   0  -4  27   -0.31    3.38
   0  -4  26   16.11    5.22
   0  -4  25   30.61    6.43
   0  -4  24   15.91    5.43
   0   4 -24    9.42    2.46
   0   4 -23  142.54    7.44
   0  -4  23  145.07   12.86
   0  -4  22   -0.02    2.55
   0   4 -22   -2.62    1.66
   0  -4  21    6.44    3.79
   0   4 -21    4.46    1.45
   0  -4  20   93.36    9.73
   0   4 -20   92.09    5.68
   0   4 -19   11.82    2.15
   0   4 -19   13.32    3.98
   0  -4  19   12.02    4.47
   0   4 -18   44.35    6.40
   0   4 -18   38.44    3.59
   0  -4  18   44.48    6.46
   0  -4  18   49.21    7.03
   0   4 -18   46.14    5.89
   0   4 -17   56.14    6.98
   0   4 -17   53.24    3.98
   0  -4  17   46.13    6.29
   0   4 -17   62.78    6.60
   0  -4  17   54.16    7.08
   0   4 -16    8.63    3.07
   0   4 -16    8.08    1.65
   0  -4  16    7.96    2.70
   0   4 -16   10.67    2.85
   0  -4  16    9.53    3.21
   0  -4  15   61.32    6.71
   0   4 -15   62.43    4.15
   0   4 -15   69.05    7.19
   0  -4  15   65.25    7.29
   0   4 -15   67.18    6.44
   0   4 -14    2.23    1.17
   0   4 -14    0.74    1.77
   0  -4  14    1.47    1.91
   0   4 -14    3.34    2.00
   0  -4  14    3.00    1.80
   0   4 -13  194.85    7.03
   0   4 -13  197.00   11.47
   0  -4  13  182.79   10.81
   0  -4  13  190.55   11.57
   0   4 -13  202.15   10.38
   0  -4  12  253.23   12.04
   0   4 -12  245.52    7.82
   0   4 -12  265.06   12.54
   0   4 -12  260.80   11.43
   0  -4  12  257.79   12.99
   0   4 -11   50.78    5.21
   0  -4  11   49.32    5.26
   0   4 -11   51.04    3.43
   0   4 -11   51.29    4.91
   0  -4  11   47.88    5.44
   0   4 -10  477.66   10.07
   0   4 -10  471.95   15.52
   0  -4  10  471.97   15.38
   0   4 -10  469.96   14.13
   0  -4  10  459.75   16.11
   0  -4   9  449.59   14.47
   0   4  -9  458.65   14.76
   0   4  -9  451.34    9.59
   0   4  -9  455.44   13.36
   0   4  -8  125.22    7.49
   0   4  -8  130.09    5.10
   0  -4   8  119.11    7.30
   0   4  -8  126.78    5.10
   0   4  -8  121.27    6.66
   0  -4   7  125.72    7.18
   0   4  -7  124.20    4.94
   0  -4   7  125.79    5.11
   0   4  -7  118.28    6.25
   0   4  -7  124.70    5.07
   0  -4   6   19.63    2.88
   0  -4   6   18.99    2.04
   0   4  -6   17.58    1.77
   0   4  -6   20.28    1.99
   0   4  -6   20.00    2.51
   0  -4   5   36.17    2.88
   0   4  -5   37.13    2.74
   0  -4   5   39.83    3.83
   0   4  -5   38.42    2.86
   0   4  -5   39.86    3.22
   0   4  -4  848.93   13.00
   0  -4   4  794.68   16.43
   0  -4   4  847.82   12.92
   0   4  -4  811.13   13.19
   0   4  -4  833.53   13.23
   0  -4   3    9.08    1.13
   0   4  -3   15.21    2.09
   0  -4   3   10.79    1.93
   0  -4   3   10.32    1.38
   0   4  -3   12.65    1.66
   0  -4   2  689.15   11.94
   0   4  -2  679.45    9.65
   0  -4   2  694.96   12.30
   0  -4   1   39.65    3.11
   0  -4   1   35.10    2.91
   0   4  -1   37.93    1.98
   0  -4   0   27.78    2.93
   0  -4   0   27.95    2.74
   0  -4  -1    7.32    2.28
   0  -4  -1    4.28    1.89
   0  -4  -2   53.75    3.71
   0  -4  -2   72.27    4.71
   0  -4  -3  157.19    6.76
   0  -4  -3  155.57    6.40
   0   4   4  379.31   10.02
   0  -4  -4  387.33   11.18
   0  -4  -4  379.19    9.95
   0  -4  -4  392.22    6.38
   0   4   4  376.10    6.05
   0  -4  -5  236.78    8.18
   0  -4  -5  236.49    9.00
   0  -4  -5  232.50    5.80
   0   4   5  244.89    5.73
   0  -4  -6  226.01    9.07
   0  -4  -6  219.96    8.01
   0  -4  -6  223.49    6.02
   0   4   6  227.23    6.33
   0  -4  -7   64.38    4.91
   0  -4  -7   59.83    4.55
   0  -4  -7   63.67    3.65
   0   4   7   67.53    3.92
   0  -4  -8  305.60   11.10
   0  -4  -8  312.17    8.34
   0   4   8  329.98    9.12
   0  -4  -9  487.59   14.39
   0  -4  -9  493.13   11.26
   0  -4 -10  235.45   10.37
   0  -4 -10  228.55    8.18
   0  -4 -11   24.27    3.96
   0  -4 -11   20.77    2.85
   0  -4 -12  747.40   19.05
   0  -4 -12  756.93   16.39
   0  -4 -13   80.70    6.86
   0  -4 -13   83.92    5.86
   0  -4 -14  128.00    8.39
   0  -4 -15   30.21    4.81
   0  -4 -16  112.94    8.44
   0  -4 -16  120.26    8.02
   0  -4 -17   16.67    4.49
   0  -4 -17   22.70    3.98
   0  -4 -18   51.03    6.39
   0  -4 -18   46.68    5.44
   0  -4 -19  145.64   10.06
   0  -4 -19  157.93   10.22
   0  -4 -20  262.70   13.67
   0  -4 -20  286.58   14.13
   0  -4 -21   48.62    6.65
   0  -4 -22  137.75   10.06
   0  -4 -23   43.09    6.19
   0   4  24  165.10   14.52
   0  -4 -24  182.20   11.95
   0  -4 -25    7.93    3.59
   0   4  25   11.28    4.47
   0  -4 -26    6.66    2.93
   0   4  26   11.29    4.46
   0   4  27   16.52    5.19
   0  -4 -27   13.08    3.50
   0   4  28    9.61    4.44
   0  -4 -28    4.19    1.89
   0   4  29    3.52    3.06
   0  -4 -29   -1.55    2.45
   0   4  30   21.78    6.03
   0  -4 -30   19.35    4.34
   0   4  31    3.43    3.04
   0  -5  32    8.78    4.59
   0  -5  31   -0.72    2.62
   0  -5  30    1.03    2.86
   0  -5  29    6.80    3.96
   0  -5  28    2.40    3.57
   0  -5  27   13.50    5.12
   0  -5  26   81.97   10.63
   0  -5  25   26.15    6.07
   0  -5  24   29.64    6.40
   0  -5  23   23.23    5.80
   0   5 -23   21.41    3.19
   0  -5  22   42.34    7.13
   0   5 -22   49.70    4.43
   0  -5  21   25.68    5.78
   0   5 -21   28.12    3.37
   0   5 -20  112.35    6.26
   0  -5  20  111.78   10.46
   0  -5  19   14.98    4.16
   0   5 -19   18.33    2.57
   0   5 -19   18.58    4.27
   0   5 -18   11.72    2.20
   0   5 -18    9.63    3.63
   0  -5  18    9.40    3.11
   0  -5  17   -1.83    2.02
   0   5 -17    0.63    1.70
   0   5 -17    2.19    1.47
   0   5 -17   -0.47    2.29
   0  -5  17    0.73    1.67
   0  -5  16  321.44   15.95
   0   5 -16  367.61   17.27
   0   5 -16  352.54   10.22
   0  -5  16  365.97   18.04
   0   5 -16  353.20   15.37
   0   5 -16  337.16   17.85
   0  -5  15  120.48    9.62
   0   5 -15  128.84    6.10
   0   5 -15  130.31   10.08
   0   5 -15  141.19    9.38
   0  -5  15  136.65   10.72
   0   5 -15  120.24   10.38
   0   5 -14   94.03    5.31
   0  -5  14   93.24    8.25
   0   5 -14  101.44    8.69
   0   5 -14   95.12    9.41
   0   5 -14  106.98    7.97
   0  -5  14  107.51    9.38
   0  -5  13  142.45    9.63
   0   5 -13  139.32    9.87
   0   5 -13  147.40    6.36
   0   5 -13  143.41    8.96
   0   5 -13  140.63   10.48
   0   5 -12   56.55    5.50
   0  -5  12   62.77    6.21
   0   5 -12   70.23    4.35
   0   5 -12   63.49    6.98
   0   5 -12   62.84    5.80
   0   5 -12   57.86    4.12
   0  -5  11 1277.97   27.32
   0   5 -11 1294.76   27.56
   0   5 -11 1311.03   18.41
   0   5 -11 1281.52   18.79
   0   5 -11 1354.33   25.40
   0  -5  10   20.87    3.59
   0   5 -10   32.78    3.25
   0   5 -10   14.65    2.84
   0   5 -10   26.56    2.90
   0   5 -10   20.32    3.20
   0   5  -9  741.38   19.83
   0  -5   9  713.32   19.11
   0   5  -9  718.20   13.40
   0   5  -9  721.51   17.21
   0   5  -9  743.75   14.00
   0   5  -8    0.33    0.73
   0   5  -8    0.49    0.91
   0  -5   8    0.44    1.09
   0  -5   8    0.02    1.10
   0   5  -8    1.12    0.88
   0   5  -8    0.74    0.72
   0  -5   7  282.97    8.60
   0   5  -7  301.69    8.64
   0  -5   7  293.15   11.65
   0   5  -7  291.64    8.71
   0   5  -7  291.23    9.93
   0  -5   6  807.75   14.25
   0   5  -6  782.19   14.06
   0  -5   6  793.50   18.56
   0   5  -6  775.74   15.36
   0   5  -6  794.31   14.47
   0  -5   5    9.52    1.83
   0  -5   5    9.01    2.04
   0   5  -5    9.53    1.72
   0   5  -5    9.22    1.76
   0   5  -5    9.24    1.85
   0   5  -4  100.57    5.23
   0  -5   4  103.52    5.26
   0  -5   4  105.75    6.60
   0  -5   4   95.52    5.07
   0   5  -4   96.31    4.72
   0   5  -4  105.39    5.56
   0  -5   3    0.47    1.26
   0   5  -3    3.94    1.53
   0   5  -3    1.94    0.75
   0   5  -3    5.98    2.11
   0  -5   3    0.84    0.98
   0  -5   2   37.56    3.19
   0   5  -2   33.55    2.42
   0  -5   2   35.21    3.24
   0  -5   1  319.11    9.42
   0  -5   1  320.37    9.62
   0   5  -1  291.54    5.96
   0  -5   0    5.61    1.70
   0  -5   0    6.82    1.81
   0  -5  -1    4.43    1.76
   0  -5  -1    7.09    1.82
   0   5   2   42.35    3.80
   0  -5  -2   40.50    3.93
   0  -5  -2   51.14    4.22
   0  -5  -3   16.22    2.70
   0  -5  -3   23.95    3.15
   0   5   3   20.76    2.69
   0  -5  -4   60.37    4.41
   0   5   4   65.49    4.68
   0  -5  -4   53.59    4.46
   0  -5  -4   61.47    4.97
   0  -5  -4   60.19    2.59
   0  -5  -5   60.27    4.91
   0  -5  -5   63.30    4.67
   0  -5  -5   62.12    3.16
   0  -5  -6    2.14    1.83
   0  -5  -6    6.27    1.23
   0  -5  -6    4.74    1.64
   0  -5  -7  798.61   18.72
   0  -5  -7  764.28   16.48
   0  -5  -7  782.32   12.38
   0  -5  -8   78.71    5.51
   0  -5  -8   75.06    5.95
   0  -5  -8   76.49    4.20
   0  -5  -9  220.61   10.30
   0  -5  -9  209.51    9.31
   0  -5  -9  225.06    7.57
   0  -5 -10    5.95    2.35
   0  -5 -10    5.80    2.26
   0  -5 -10    4.37    1.44
   0  -5 -11  208.43   10.68
   0  -5 -11  220.46    8.48
   0  -5 -12   67.20    6.26
   0  -5 -12   60.79    5.04
   0  -5 -13  583.81   18.44
   0  -5 -13  579.24   15.20
   0  -5 -14    5.78    3.07
   0  -5 -14    1.16    1.53
   0  -5 -15  143.65    9.41
   0  -5 -16    0.95    3.05
   0  -5 -17  292.46   14.11
   0  -5 -17  297.13   12.78
   0  -5 -18    0.91    3.32
   0  -5 -18    2.70    2.35
   0  -5 -19  256.11   13.76
   0  -5 -19  254.82   12.96
   0  -5 -20    6.34    3.66
   0  -5 -20    3.66    2.31
   0  -5 -21    6.08    3.24
   0  -5 -21    4.01    2.52
   0  -5 -22    5.84    3.33
   0  -5 -23  123.11   10.12
   0  -5 -24    1.10    2.89
   0  -5 -25   37.77    5.73
   0   5  26    5.08    3.58
   0  -5 -26   -0.12    2.92
   0   5  27   10.28    4.31
   0  -5 -27   10.55    3.44
   0   5  28   12.74    4.53
   0  -5 -28   10.05    3.38
   0   5  29   24.86    6.37
   0  -5 -29   23.63    4.95
   0  -5 -30    1.97    2.90
   0   5  30    7.08    4.17
   0   5  31    7.21    4.68
   0  -6  32    3.52    3.65
   0  -6  31    1.05    3.40
   0  -6  30    4.49    3.31
   0  -6  29    6.77    4.29
   0  -6  28    2.49    3.45
   0  -6  27   22.85    5.84
   0  -6  26    3.39    4.08
   0  -6  25   46.28    7.89
   0   6 -25   55.98    4.69
   0  -6  24    5.37    3.33
   0   6 -24   12.13    2.23
   0  -6  23    6.01    2.71
   0   6 -23    8.10    1.91
   0   6 -23    6.01    1.71
   0  -6  22    4.70    2.92
   0   6 -22    6.49    1.75
   0   6 -22    7.77    1.89
   0  -6  21   -1.45    2.79
   0   6 -21   -0.19    1.33
   0   6 -21   -1.14    1.72
   0  -6  20   32.98    6.01
   0   6 -20   30.01    3.45
   0   6 -20   30.38    3.48
   0  -6  19   79.03    8.94
   0   6 -19   73.30    5.02
   0   6 -19   77.23    5.33
   0  -6  18   11.05    3.35
   0   6 -18    5.23    1.58
   0   6 -18    7.66    2.93
   0   6 -18    6.07    3.44
   0   6 -18    4.40    1.34
   0   6 -17    5.52    2.29
   0   6 -17    4.10    1.58
   0  -6  17    4.86    2.17
   0   6 -17    4.61    1.85
   0   6 -17    5.67    3.16
   0   6 -17    5.23    1.64
   0   6 -16   82.86    8.57
   0  -6  16   85.42    8.54
   0   6 -16   83.51    5.16
   0   6 -16   90.14    5.53
   0   6 -16   89.70    9.48
   0   6 -16   92.09    8.10
   0   6 -15   89.42    8.56
   0  -6  15   84.09    8.41
   0   6 -15   79.93    5.05
   0   6 -15   75.91    8.62
   0   6 -15   76.46    5.20
   0   6 -15   93.68    7.96
   0   6 -14  365.28   10.76
   0  -6  14  372.67   16.46
   0   6 -14  388.07   17.22
   0   6 -14  365.94   18.25
   0   6 -14  377.34   11.19
   0   6 -14  408.21   15.76
   0  -6  13  146.43   10.10
   0   6 -13  145.23    6.73
   0   6 -13  144.34   10.14
   0   6 -13  149.31    9.36
   0   6 -13  146.17   11.12
   0   6 -13  135.65    6.75
   0   6 -12   90.18    5.30
   0   6 -12   95.36    8.05
   0  -6  12   88.29    7.72
   0   6 -12   92.72    7.17
   0   6 -12   92.47    5.51
   0   6 -12   91.26    8.56
   0  -6  11  183.04   10.87
   0   6 -11  208.63    7.97
   0   6 -11  209.83   11.79
   0   6 -11  209.78   10.34
   0   6 -11  216.71   12.51
   0   6 -11  215.71    8.43
   0   6 -10  199.34    7.83
   0  -6  10  192.78   10.88
   0   6 -10  202.44   11.33
   0   6 -10  198.33   11.47
   0   6 -10  200.90    9.59
   0   6 -10  188.64    7.79
   0   6  -9  120.38    8.52
   0  -6   9  121.30    6.28
   0  -6   9  123.63    8.63
   0   6  -9  125.74    6.24
   0   6  -9  122.80    9.06
   0   6  -9  133.93    7.51
   0   6  -9  132.02    6.48
   0  -6   8  324.45   10.27
   0  -6   8  332.19   13.64
   0   6  -8  346.31   10.27
   0   6  -8  341.25   13.87
   0   6  -8  352.95   11.71
   0   6  -8  350.71   14.54
   0   6  -8  344.33   10.46
   0   6  -7   16.21    3.03
   0   6  -7   13.69    2.21
   0  -6   7   13.10    2.64
   0  -6   7   13.71    2.25
   0   6  -7   14.06    3.18
   0   6  -7   15.46    2.46
   0   6  -7   16.55    2.55
   0   6  -6  555.70   13.18
   0  -6   6  546.46   12.96
   0  -6   6  537.63   16.51
   0   6  -6  568.36   13.61
   0   6  -6  546.27   13.14
   0   6  -5   54.75    4.35
   0  -6   5   46.92    4.04
   0  -6   5   45.97    4.97
   0   6  -5   46.18    3.67
   0   6  -5   47.78    4.31
   0   6  -4 1301.83   20.83
   0  -6   4 1292.67   20.31
   0  -6   4 1341.17   20.87
   0   6  -4 1302.37   17.57
   0   6  -4 1298.92   21.33
   0  -6   3   28.17    3.05
   0   6  -3   23.89    2.92
   0  -6   3   28.44    3.00
   0   6  -3   32.22    2.60
   0   6  -3   33.50    3.72
   0   6  -2   63.20    4.73
   0  -6   2   67.69    4.73
   0  -6   2   65.97    4.77
   0   6  -2   68.41    3.25
   0  -6   1   17.48    2.69
   0   6  -1   17.62    1.50
   0  -6   1   17.81    2.61
   0  -6   0    7.23    1.84
   0   6   0    7.99    0.82
   0  -6   0    7.51    1.90
   0  -6  -1   52.01    4.59
   0   6   1   51.70    4.61
   0  -6  -1   59.36    4.80
   0  -6  -2  277.93   10.36
   0   6   2  275.09   10.36
   0  -6  -2  273.87   10.49
   0  -6  -3   30.33    3.98
   0   6   3   26.65    3.47
   0  -6  -3   31.45    3.84
   0   6   4   96.36    6.28
   0  -6  -4   99.59    6.68
   0  -6  -4   99.07    6.69
   0   6   5   21.82    3.30
   0  -6  -5   19.05    2.25
   0  -6  -5   24.42    1.84
   0  -6  -5   18.15    2.71
   0  -6  -5   28.90    4.08
   0  -6  -6  651.52   17.47
   0  -6  -6  615.07   15.87
   0  -6  -6  662.61   10.57
   0  -6  -6  663.40   17.76
   0  -6  -7   79.81    6.10
   0  -6  -7   84.36    5.87
   0  -6  -7   83.07    4.17
   0  -6  -8   12.82    2.66
   0  -6  -8   14.56    2.83
   0  -6  -8   14.63    2.00
   0  -6  -9  465.91   16.03
   0  -6  -9  469.08   14.38
   0  -6  -9  456.99   11.13
   0  -6 -10  389.59   13.48
   0  -6 -10  415.18   15.25
   0  -6 -10  391.35   10.76
   0  -6 -11   59.45    5.54
   0  -6 -11   64.21    6.01
   0  -6 -11   61.62    4.67
   0  -6 -12   34.05    4.43
   0  -6 -12   35.54    4.71
   0  -6 -12   33.58    3.76
   0  -6 -13   -2.79    2.98
   0  -6 -13   -1.16    1.27
   0  -6 -14   61.21    6.44
   0  -6 -14   66.17    6.39
   0  -6 -14   56.68    5.26
   0  -6 -15  157.37    9.62
   0  -6 -15  152.74   10.14
   0  -6 -16    6.87    2.56
   0  -6 -17    8.79    2.94
   0  -6 -17   13.23    3.23
   0  -6 -18   26.30    4.85
   0  -6 -18   32.92    4.84
   0  -6 -19   58.24    7.03
   0  -6 -19   62.41    6.80
   0  -6 -20  132.77   10.52
   0  -6 -20  141.14   10.13
   0  -6 -21   -0.94    3.20
   0  -6 -21    5.27    2.71
   0  -6 -22  112.66    9.78
   0  -6 -23   -2.90    3.60
   0  -6 -24   18.80    4.05
   0  -6 -25   -7.92    4.15
   0  -6 -26   -5.26    3.77
   0  -6 -27    2.66    2.04
   0  -6 -28   33.70    5.61
   0   6  28   17.75    5.76
   0   6  29    1.74    3.27
   0  -6 -29   -4.01    3.90
   0   6  30    3.77    3.05
   0  -6 -30   -3.87    4.02
   0  -7  31   11.24    5.22
   0  -7  30    3.24    3.93
   0  -7  29    2.80    3.53
   0  -7  28   49.10    8.78
   0  -7  27    5.95    4.20
   0  -7  26   27.22    6.59
   0  -7  25    2.24    2.50
   0  -7  24    1.30    2.63
   0   7 -24    2.35    1.02
   0  -7  23    1.19    2.87
   0   7 -23    5.23    1.82
   0   7 -22    0.36    1.00
   0  -7  22    2.20    2.14
   0   7 -22    0.89    1.10
   0   7 -21    4.08    1.31
   0  -7  21    2.75    2.32
   0   7 -21    6.46    2.16
   0  -7  20   22.98    5.13
   0   7 -20   23.67    3.13
   0   7 -20   22.13    3.02
   0  -7  19    7.79    2.72
   0   7 -19    9.62    1.93
   0   7 -19    9.79    3.96
   0   7 -19    9.20    2.10
   0  -7  18   46.53    6.76
   0   7 -18   42.61    4.15
   0   7 -18   42.23    4.26
   0   7 -18   50.18    7.74
   0   7 -17   -1.68    1.65
   0  -7  17   -0.75    2.38
   0   7 -17   -1.16    1.71
   0   7 -17    1.37    2.77
   0   7 -16   21.34    3.05
   0   7 -16   22.49    4.81
   0  -7  16   24.42    5.02
   0   7 -16   23.85    4.21
   0   7 -16   20.23    5.20
   0   7 -16   25.59    3.39
   0   7 -15  122.25    6.88
   0  -7  15  115.02    9.79
   0   7 -15  135.95   10.88
   0   7 -15  120.54    6.84
   0   7 -15  120.88    9.36
   0   7 -15  129.35   11.23
   0   7 -14    8.58    2.17
   0  -7  14    5.25    2.08
   0   7 -14    4.62    2.37
   0   7 -14    9.42    2.10
   0   7 -14    9.68    3.85
   0   7 -14   10.47    2.92
   0  -7  13  195.44   12.26
   0   7 -13  196.71   12.63
   0   7 -13  199.47    8.58
   0   7 -13  206.15    8.85
   0   7 -13  194.12   10.78
   0   7 -13  205.42   13.34
   0   7 -12   14.12    2.44
   0   7 -12   14.74    3.62
   0  -7  12   11.97    3.04
   0   7 -12   16.05    3.20
   0   7 -12   11.15    2.52
   0   7 -12   13.47    4.07
   0  -7  11  286.41   14.09
   0   7 -11  287.47   10.34
   0   7 -11  291.52   14.65
   0   7 -11  287.83   12.18
   0   7 -11  323.85   15.75
   0   7 -11  285.54   10.37
   0   7 -10  113.08    6.41
   0  -7  10  116.18    6.50
   0   7 -10  127.66    9.48
   0  -7  10  115.12    8.83
   0   7 -10  115.90    6.71
   0   7 -10  127.64    7.81
   0   7 -10  125.63    9.72
   0   7  -9   40.03    3.91
   0  -7   9   37.41    5.13
   0  -7   9   37.74    3.90
   0   7  -9   41.38    5.08
   0   7  -9   39.73    4.24
   0   7  -9   30.16    4.89
   0   7  -9   45.68    4.30
   0  -7   8  419.49   12.56
   0   7  -8  423.76   12.70
   0  -7   8  407.22   15.88
   0   7  -8  418.99   16.38
   0   7  -8  429.78   16.95
   0   7  -8  433.09   13.14
   0   7  -8  415.10   12.68
   0  -7   7   45.25    5.27
   0   7  -7   40.96    4.95
   0   7  -7   48.79    4.44
   0  -7   7   46.59    4.31
   0   7  -7   50.16    4.80
   0   7  -7   49.56    4.30
   0   7  -6  438.48   12.99
   0  -7   6  421.30   15.63
   0   7  -6  428.10   15.91
   0  -7   6  427.80   12.56
   0   7  -6  433.93   11.87
   0   7  -6  431.75   13.37
   0   7  -5   34.85    3.63
   0  -7   5   32.60    3.70
   0   7  -5   32.09    3.10
   0   7  -5   36.88    4.12
   0   7  -4  508.76   14.54
   0  -7   4  509.07   13.70
   0   7  -4  500.63   14.52
   0   7  -4  504.21   11.02
   0  -7   4  500.12   13.90
   0   7  -3   -0.12    2.37
   0  -7   3    2.52    1.08
   0   7  -3    4.38    1.31
   0  -7   3    1.78    1.04
   0   7  -2   48.42    4.61
   0  -7   2   57.67    4.71
   0  -7   2   55.15    4.85
   0   7  -2   65.14    3.19
   0  -7   1   38.21    4.00
   0   7  -1   41.39    2.22
   0  -7   1   44.35    4.27
   0  -7   0   72.75    5.45
   0   7   0   74.79    5.99
   0  -7   0   77.08    5.80
   0   7   1  337.02   12.64
   0  -7  -1  312.69   11.59
   0  -7  -1  339.92   12.17
   0   7   2  107.98    7.16
   0  -7  -2  111.82    6.99
   0  -7  -2  110.47    7.10
   0  -7  -3  129.13    7.72
   0   7   3  137.74    8.01
   0  -7  -3  133.75    8.02
   0  -7  -4  331.31   12.61
   0   7   4  356.45   12.86
   0  -7  -4  362.39   13.42
   0   7   5  352.42   12.91
   0  -7  -5  354.83   13.48
   0  -7  -5  379.12   14.10
   0  -7  -6  543.61   16.82
   0  -7  -6  519.76   15.48
   0  -7  -6  556.47    8.56
   0  -7  -6  567.36   17.55
   0  -7  -7   73.09    6.41
   0  -7  -7   93.00    6.68
   0  -7  -7   93.41    4.35
   0  -7  -7   99.35    7.63
   0  -7  -8  151.33    8.60
   0  -7  -8  149.01    9.08
   0  -7  -8  156.60    6.25
   0  -7  -8  175.95   10.13
   0  -7  -9   19.01    3.18
   0  -7  -9   26.30    2.84
   0  -7  -9   27.91    3.92
   0  -7  -9   36.24    5.06
   0  -7 -10  120.39    7.96
   0  -7 -10  103.89    8.01
   0  -7 -10  113.82    5.99
   0  -7 -11  187.06   10.12
   0  -7 -11  197.19   11.40
   0  -7 -11  195.17    8.20
   0  -7 -12   66.63    6.39
   0  -7 -12   67.00    6.64
   0  -7 -12   67.07    5.30
   0  -7 -13  387.48   14.92
   0  -7 -13  377.14   16.40
   0  -7 -13  384.67   12.58
   0  -7 -14   -3.51    3.53
   0  -7 -14    1.20    2.42
   0  -7 -14    1.01    2.06
   0  -7 -15   49.10    5.82
   0  -7 -15   32.28    4.90
   0  -7 -16   66.57    6.90
   0  -7 -16   54.44    6.31
   0  -7 -17    1.03    2.82
   0  -7 -17    9.65    3.55
   0  -7 -18   -3.91    3.84
   0  -7 -18    3.03    2.77
   0  -7 -18    3.97    2.47
   0  -7 -19  114.65    9.43
   0  -7 -19  116.34   10.56
   0  -7 -19  121.93    9.23
   0  -7 -20    4.23    2.89
   0  -7 -20   -3.02    4.35
   0  -7 -20    4.68    2.41
   0  -7 -21  271.22   14.74
   0  -7 -21  267.17   15.49
   0  -7 -21  271.53   14.69
   0  -7 -22   -3.92    4.17
   0  -7 -22    7.65    3.96
   0  -7 -23   38.87    6.07
   0  -7 -23   42.96    6.26
   0  -7 -24   -0.60    3.38
   0  -7 -24    9.24    3.39
   0  -7 -25   -5.72    3.98
   0  -7 -25    6.31    3.47
   0  -7 -26    5.78    3.55
   0  -7 -26   -2.07    3.73
   0  -7 -27   28.77    5.32
   0  -7 -27   44.00    7.03
   0  -7 -28   -0.45    2.82
   0  -7 -28    4.28    3.54
   0  -7 -29    2.17    2.51
   0  -7 -30   12.00    4.36
   0  -8  30    8.25    4.63
   0  -8  29    9.03    4.15
   0  -8  28    4.45    4.02
   0  -8  27   31.68    7.17
   0  -8  26   -1.05    2.76
   0  -8  25   34.99    7.13
   0  -8  24    6.18    3.58
   0  -8  23   -4.82    3.65
   0   8 -23    0.60    1.09
   0  -8  22   -2.00    2.85
   0   8 -22    0.08    1.11
   0   8 -21    0.70    1.05
   0  -8  21   -2.96    3.32
   0   8 -21   -1.93    3.62
   0   8 -21   -0.89    1.32
   0   8 -20    1.16    1.37
   0  -8  20   -0.26    2.71
   0   8 -20    2.41    1.69
   0   8 -20    3.00    2.83
   0   8 -19    0.19    1.19
   0  -8  19   -1.04    1.86
   0   8 -19    0.13    1.63
   0   8 -19   -4.87    3.73
   0  -8  18   -1.22    2.46
   0   8 -18    1.08    1.46
   0   8 -18    0.73    2.90
   0   8 -18    1.82    1.62
   0   8 -17   11.94    2.68
   0  -8  17   13.52    3.82
   0   8 -17   11.14    4.20
   0   8 -17   15.22    3.04
   0   8 -16  114.55    7.08
   0  -8  16  107.90   10.26
   0   8 -16  113.45    9.15
   0   8 -16  122.04    7.39
   0   8 -16  122.60   11.80
   0  -8  15  169.21   12.40
   0   8 -15  169.55    8.65
   0   8 -15  169.45   13.31
   0   8 -15  172.82    8.85
   0   8 -15  172.33   11.16
   0   8 -14   51.98    6.83
   0  -8  14   48.33    6.58
   0   8 -14   43.65    4.58
   0   8 -14   57.81    6.20
   0   8 -14   50.47    4.99
   0   8 -14   49.78    7.38
   0   8 -13   90.56    6.40
   0   8 -13   94.85    9.05
   0  -8  13   87.43    8.51
   0   8 -13   89.59    6.44
   0   8 -13   97.29    9.74
   0   8 -13   86.35    7.32
   0   8 -12   50.42    6.51
   0   8 -12   41.72    4.72
   0  -8  12   41.84    5.96
   0   8 -12   41.50    6.33
   0   8 -12   39.45    4.77
   0   8 -12   42.71    4.62
   0   8 -11  524.65   20.81
   0  -8  11  511.93   14.93
   0   8 -11  509.62   14.92
   0  -8  11  528.93   20.11
   0   8 -11  528.02   16.87
   0   8 -11  555.74   21.83
   0   8 -11  514.79   15.19
   0  -8  10  114.30    7.23
   0   8 -10  110.39    6.81
   0  -8  10  119.12    9.68
   0   8 -10  118.03    9.62
   0   8 -10  100.72    9.74
   0   8 -10  121.38    7.67
   0   8 -10  119.17    7.29
   0   8  -9   14.00    3.72
   0   8  -9   17.68    3.10
   0  -8   9    9.74    3.13
   0  -8   9   12.39    2.77
   0   8  -9   17.73    3.57
   0   8  -9    7.60    2.81
   0   8  -9   10.66    2.26
   0  -8   8    0.87    1.29
   0   8  -8    4.49    2.03
   0   8  -8    0.24    1.84
   0  -8   8    0.04    1.60
   0   8  -8    1.67    0.64
   0   8  -7   59.63    6.54
   0  -8   7   64.50    5.33
   0   8  -7   72.14    5.63
   0   8  -7   62.53    4.78
   0   8  -7   72.61    6.07
   0   8  -6  393.72   16.25
   0   8  -6  371.18   13.09
   0  -8   6  372.77   12.60
   0   8  -6  365.65   13.40
   0   8  -6  361.03   10.91
   0  -8   5   16.20    3.16
   0   8  -5    3.63    1.36
   0   8  -5    7.09    2.47
   0   8  -5   10.08    1.96
   0   8  -5   13.57    3.10
   0  -8   4   34.13    3.81
   0   8  -4   39.00    5.15
   0   8  -4   31.92    3.57
   0  -8   4   40.91    4.40
   0   8  -4   43.48    3.34
   0  -8   3   11.27    2.23
   0   8  -3   12.07    2.23
   0   8  -3   14.84    1.94
   0  -8   3   13.52    2.59
   0  -8   2   89.63    6.43
   0   8  -2   94.16    6.98
   0   8  -2   93.25    3.84
   0  -8   2   87.47    6.55
   0   8  -1  138.31    8.65
   0  -8   1  127.60    7.68
   0   8  -1  138.80    8.73
   0  -8   1  128.05    7.94
   0   8  -1  132.81    3.85
   0   8   0   44.95    5.17
   0   8   0   49.87    5.26
   0  -8   0   37.57    4.27
   0  -8   0   38.00    4.33
   0  -8  -1    3.94    2.05
   0   8   1    4.22    2.10
   0  -8  -1    6.02    2.35
   0  -8  -2  172.64    9.40
   0   8   2  194.11   10.33
   0  -8  -2  184.44    9.98
   0  -8  -3   99.10    7.26
   0   8   3  108.06    7.73
   0  -8  -3  102.19    7.44
   0  -8  -4    9.47    3.04
   0   8   4    7.47    2.60
   0  -8  -4    7.54    2.54
   0  -8  -5  189.76   10.41
   0   8   5  203.03   10.57
   0  -8  -5  217.99   11.21
   0  -8  -6   72.83    6.83
   0  -8  -6   79.68    7.08
   0  -8  -7  318.19   13.87
   0  -8  -7  329.32   14.49
   0  -8  -8   78.42    7.40
   0  -8  -8   56.87    5.68
   0   8   8   65.74    6.87
   0  -8  -8   73.47    7.14
   0  -8  -8   64.94    3.72
   0  -8  -9   63.50    6.03
   0  -8  -9   69.56    6.96
   0  -8  -9   78.11    7.39
   0  -8  -9   65.97    4.30
   0  -8 -10   91.86    7.86
   0  -8 -10  103.08    7.84
   0  -8 -10  102.55    5.95
   0  -8 -10  117.10    9.30
   0  -8 -11   78.50    6.93
   0  -8 -11   68.38    6.58
   0  -8 -11   95.94    8.55
   0  -8 -11   89.59    5.87
   0  -8 -12   96.18    7.81
   0  -8 -12   83.91    7.53
   0  -8 -12  121.22    9.56
   0  -8 -12   95.32    6.62
   0  -8 -13    0.40    1.51
   0  -8 -13    2.32    2.25
   0  -8 -13    3.09    2.38
   0  -8 -14   20.75    3.08
   0  -8 -14   34.07    4.15
   0  -8 -14   34.98    5.06
   0  -8 -15   11.19    2.38
   0  -8 -15   22.30    3.86
   0  -8 -15   20.85    4.00
   0  -8 -16    4.35    3.39
   0  -8 -16    8.83    3.27
   0  -8 -17   48.48    6.03
   0  -8 -17   52.30    6.30
   0  -8 -18   89.59    8.36
   0  -8 -18   95.76    8.53
   0  -8 -18   89.29    7.81
   0  -8 -19    1.06    2.03
   0  -8 -19    1.78    2.55
   0  -8 -20  173.48   12.02
   0  -8 -20  157.41   12.36
   0  -8 -20  170.04   11.58
   0  -8 -21    6.35    3.50
   0  -8 -21    2.16    2.85
   0  -8 -21    3.09    3.05
   0  -8 -22   36.01    6.16
   0  -8 -22   24.92    4.71
   0  -8 -23    3.67    3.42
   0  -8 -23  -11.64    4.85
   0  -8 -24    0.19    2.53
   0  -8 -24   -4.13    3.63
   0  -8 -25    0.12    2.88
   0  -8 -25   13.00    4.20
   0  -8 -26   27.34    5.83
   0  -8 -26   37.06    6.76
   0  -8 -27   12.13    4.18
   0  -8 -27   12.54    3.66
   0  -8 -28   17.69    5.01
   0  -8 -29    8.23    3.89
   0  -8 -30    4.73    3.73
   0  -9  29    2.20    3.40
   0  -9  28   17.54    5.88
   0  -9  27   -5.31    3.88
   0  -9  26    9.09    4.13
   0  -9  25    5.68    3.42
   0  -9  24    7.39    3.63
   0  -9  23    5.57    2.87
   0   9 -23    5.40    2.14
   0  -9  22    2.23    2.42
   0   9 -22   -3.71    3.71
   0   9 -22    3.63    2.06
   0  -9  21    3.47    2.70
   0   9 -21    7.25    2.19
   0   9 -21    5.44    3.55
   0  -9  20    6.57    3.05
   0   9 -20    7.42    2.30
   0   9 -20   13.39    2.99
   0   9 -20    8.52    4.27
   0   9 -19    0.57    1.59
   0  -9  19    1.69    2.23
   0   9 -19    2.44    1.91
   0   9 -19    2.43    2.29
   0  -9  18   47.99    7.24
   0   9 -18   48.42    5.10
   0   9 -18   49.31    8.00
   0   9 -18   55.32    5.43
   0  -9  17   19.24    4.97
   0   9 -17   22.10    3.62
   0   9 -17   29.64    4.33
   0   9 -17   26.42    6.04
   0  -9  16   53.00    7.48
   0   9 -16   57.66    5.59
   0   9 -16   67.89    9.22
   0   9 -16   55.72    5.75
   0   9 -15   18.75    3.62
   0  -9  15   17.12    4.40
   0   9 -15   20.20    5.49
   0   9 -15   21.03    4.65
   0   9 -15   27.06    4.26
   0   9 -14  122.26    7.90
   0  -9  14  122.00   10.68
   0   9 -14  128.03   11.77
   0   9 -14  132.39    8.54
   0   9 -14  128.72    9.34
   0   9 -13    3.80    2.36
   0  -9  13    0.43    1.91
   0   9 -13    3.51    1.71
   0   9 -13    6.13    2.91
   0   9 -13    3.14    2.58
   0  -9  12    6.99    2.33
   0   9 -12   14.59    4.65
   0   9 -12    6.77    1.93
   0   9 -12    9.43    3.55
   0   9 -12    5.82    2.00
   0   9 -12   -1.02    2.70
   0   9 -11   -3.68    2.94
   0   9 -11    2.03    1.62
   0  -9  11    1.86    1.45
   0  -9  11   -0.09    1.51
   0   9 -11   -2.17    2.26
   0   9 -11    1.19    0.84
   0   9 -11    2.31    2.18
   0  -9  10  103.02    7.61
   0   9 -10  117.05   10.18
   0  -9  10  105.41    9.30
   0   9 -10  112.90    7.69
   0   9 -10  106.47    9.89
   0   9 -10  120.77    8.17
   0   9 -10  106.35    7.32
   0  -9   9   -0.67    2.20
   0   9  -9   -2.30    2.39
   0  -9   9   -0.45    1.64
   0   9  -9   -2.31    2.65
   0   9  -9    5.74    2.80
   0   9  -9    1.40    2.37
   0   9  -9   -2.67    2.25
   0   9  -8  145.34    8.84
   0   9  -8  187.85   12.23
   0  -9   8  161.21    9.22
   0   9  -8  178.23    9.99
   0   9  -8  163.94    8.25
   0  -9   7   12.39    2.99
   0   9  -7   13.33    3.57
   0   9  -7   11.75    2.34
   0   9  -6  122.83    8.25
   0   9  -6  130.56   10.10
   0  -9   6  129.93    8.33
   0   9  -6  129.55    6.63
   0   9  -5   67.65    7.05
   0  -9   5   77.88    6.41
   0   9  -5   66.07    6.16
   0   9  -5   73.36    4.68
   0   9  -4  250.48   13.71
   0   9  -4  246.57   11.98
   0  -9   4  228.08   10.85
   0   9  -4  241.84    7.85
   0  -9   4  247.84   11.44
   0  -9   3   29.45    3.53
   0   9  -3   30.68    4.41
   0   9  -3   30.76    4.93
   0   9  -3   34.19    2.68
   0  -9   3   26.72    3.78
   0   9  -2   21.22    4.29
   0   9  -2   22.63    3.77
   0  -9   2   16.58    2.91
   0   9  -2   22.05    3.90
   0  -9   2   17.04    3.13
   0   9  -2   22.03    1.95
   0   9  -1  107.50    8.42
   0  -9   1  109.68    7.49
   0   9  -1  108.50    8.46
   0   9  -1  110.85    9.10
   0   9  -1  102.66    3.28
   0  -9   1  113.00    7.86
   0   9   0   10.39    2.90
   0  -9   0    6.98    2.40
   0   9   0   12.55    3.06
   0   9   0   13.00    3.40
   0  -9   0   12.19    2.65
   0   9   1  186.28   11.93
   0   9   1  186.49   11.04
   0  -9  -1  172.54    9.83
   0   9   1  197.32   11.11
   0  -9  -1  184.24   10.22
   0   9   2   52.67    5.81
   0   9   2   56.99    6.31
   0  -9  -2   48.49    5.64
   0  -9  -2   48.86    5.68
   0  -9  -3   43.56    5.23
   0   9   3   49.09    6.29
   0   9   3   45.50    5.51
   0  -9  -3   47.30    5.46
   0  -9  -4  145.91    9.35
   0   9   4  150.06    9.74
   0   9   4  137.68    9.80
   0  -9  -4  149.68    9.70
   0   9   5   39.35    5.26
   0  -9  -5   43.40    5.63
   0   9   5   48.91    6.33
   0  -9  -5   42.60    5.41
   0   9   6  302.30   13.59
   0   9   6  310.72   14.60
   0  -9  -6  296.57   13.90
   0  -9  -6  293.53   14.07
   0  -9  -7   18.24    3.80
   0   9   7   21.43    4.91
   0  -9  -7   26.04    4.71
   0  -9  -8   71.92    7.34
   0   9   8   68.92    7.62
   0  -9  -8   73.45    7.42
   0  -9  -9  305.58   14.92
   0  -9  -9  313.15    7.49
   0  -9  -9  327.60   15.62
   0  -9 -10   40.69    5.28
   0  -9 -10   42.30    3.53
   0  -9 -11   87.85    7.70
   0  -9 -11  104.80    9.15
   0  -9 -11   91.47    5.52
   0  -9 -12    7.67    3.08
   0  -9 -12   10.06    2.47
   0  -9 -13   41.24    5.84
   0  -9 -13   34.84    4.26
   0  -9 -13   35.11    5.16
   0  -9 -14  104.97    8.83
   0  -9 -14  112.55    9.83
   0  -9 -14  107.32    7.69
   0  -9 -15   12.03    4.01
   0  -9 -15   21.93    4.25
   0  -9 -15   20.44    3.55
   0  -9 -16   15.26    3.89
   0  -9 -16   23.76    3.96
   0  -9 -16   15.41    3.78
   0  -9 -17    5.39    2.16
   0  -9 -17   14.65    3.72
   0  -9 -18   -4.33    3.93
   0  -9 -18    5.65    2.86
   0  -9 -19   62.07    7.82
   0  -9 -19   58.32    7.27
   0  -9 -19   66.57    7.12
   0  -9 -20    8.69    3.39
   0  -9 -20   15.79    3.95
   0  -9 -21   52.18    7.33
   0  -9 -21   46.82    6.69
   0  -9 -22   16.37    4.38
   0  -9 -22   15.79    4.27
   0  -9 -23    6.22    3.25
   0  -9 -23   -0.19    2.82
   0  -9 -24   19.84    5.27
   0  -9 -24    9.93    3.73
   0  -9 -25   50.05    7.61
   0  -9 -25   46.60    7.06
   0  -9 -26    6.78    3.59
   0  -9 -26   -2.54    2.77
   0  -9 -27    6.53    3.55
   0  -9 -28   13.67    4.53
   0  -9 -29   10.19    4.35
   0 -10  28    3.78    3.21
   0 -10  27   19.20    5.87
   0 -10  26   13.62    5.28
   0 -10  25   16.71    5.86
   0 -10  24    4.13    3.32
   0 -10  23   22.04    5.76
   0  10 -23   14.58    5.04
   0 -10  22   -2.23    2.86
   0  10 -22    1.41    1.55
   0  10 -22   -2.34    3.56
   0 -10  21   17.73    5.10
   0  10 -21   15.50    5.25
   0  10 -21   18.20    3.52
   0 -10  20   -3.19    3.46
   0  10 -20    1.32    1.77
   0  10 -20    0.28    2.80
   0 -10  19   20.45    5.33
   0  10 -19   32.64    4.43
   0  10 -19   37.29    4.98
   0  10 -19   31.48    6.55
   0 -10  18    2.90    2.95
   0  10 -18    7.22    2.59
   0  10 -18   11.38    4.41
   0  10 -18    7.98    3.13
   0 -10  17   59.57    8.28
   0  10 -17   66.80    6.25
   0  10 -17   59.94    8.85
   0  10 -17   58.82    6.25
   0 -10  16   23.72    5.61
   0  10 -16   25.26    4.09
   0  10 -16   25.54    6.33
   0  10 -16   20.03    4.02
   0 -10  15   53.23    7.64
   0  10 -15   60.79    6.16
   0  10 -15   60.30    6.22
   0  10 -15   55.72    8.52
   0  10 -15   47.23    5.78
   0  10 -14   21.31    3.86
   0 -10  14   16.05    4.39
   0  10 -14   14.75    4.96
   0  10 -14   10.54    2.48
   0  10 -14   18.49    3.84
   0 -10  13   29.38    5.51
   0  10 -13   46.11    5.62
   0  10 -13   40.73    6.82
   0  10 -13   36.52    4.73
   0  10 -13   20.27    3.00
   0 -10  12   -4.15    2.99
   0  10 -12   -5.28    2.85
   0 -10  12   -0.69    1.66
   0  10 -12   -0.74    1.14
   0  10 -12   -8.97    3.90
   0  10 -12    1.20    2.58
   0 -10  11   -0.23    2.15
   0  10 -11   -4.10    2.81
   0 -10  11    4.58    1.98
   0  10 -11    2.05    2.12
   0  10 -11    0.52    2.54
   0  10 -11    2.25    0.89
   0 -10  10    2.50    1.82
   0  10 -10   -2.28    2.38
   0  10 -10   -3.42    3.13
   0  10  -9   18.93    3.18
   0 -10   9   39.56    4.86
   0  10  -9   31.02    6.06
   0  10  -9   37.07    4.29
   0 -10   8    4.63    2.34
   0  10  -8    2.30    1.91
   0  10  -8    3.06    1.71
   0 -10   7    5.40    2.35
   0  10  -7    9.30    3.34
   0  10  -7   -1.55    2.80
   0  10  -7    6.50    1.98
   0 -10   6    6.81    2.45
   0  10  -6    2.80    1.91
   0  10  -6    4.89    2.32
   0  10  -6    4.49    1.56
   0 -10   5    4.69    2.38
   0  10  -5   -1.78    2.89
   0  10  -5   -0.63    2.37
   0  10  -5    3.18    1.48
   0 -10   4   45.69    5.09
   0  10  -4   34.95    5.02
   0  10  -4   45.56    6.35
   0 -10   4   38.81    4.76
   0  10  -4   42.18    3.37
   0 -10   3  339.05   13.91
   0  10  -3  349.62   17.24
   0  10  -3  380.94   16.44
   0  10  -3  364.74   15.66
   0 -10   3  348.09   14.60
   0  10  -3  341.41    8.25
   0  10  -2   33.57    5.74
   0 -10   2   24.82    3.65
   0  10  -2   30.18    4.75
   0 -10   2   29.67    4.19
   0  10  -2   31.67    5.13
   0  10  -2   27.14    2.10
   0  10  -1  135.03    9.90
   0  10  -1  145.82   10.18
   0  10  -1  131.29   10.75
   0 -10   1  127.33    8.77
   0 -10   1  139.88    9.34
   0  10   0   74.28    7.87
   0  10   0   79.38    7.87
   0 -10   0   76.50    6.76
   0  10   0   77.92    7.59
   0 -10   0   80.23    7.22
   0  10   1   75.18    8.09
   0  10   1   60.41    6.77
   0  10   1   64.97    7.22
   0 -10  -1   59.65    6.28
   0 -10  -1   61.41    6.50
   0  10   2  252.29   13.70
   0 -10  -2  235.48   12.34
   0  10   2  248.64   13.34
   0 -10  -2  246.38   12.87
   0  10   3  113.90    9.07
   0  10   3  122.40    9.84
   0 -10  -3  123.18    9.06
   0 -10  -3  120.77    9.08
   0 -10  -4   79.08    7.32
   0  10   4   94.74    8.32
   0  10   4   98.08    8.86
   0 -10  -4   92.42    7.93
   0 -10  -5   93.47    8.13
   0  10   5   95.65    8.47
   0 -10  -6   62.07    6.87
   0  10   6   67.26    7.19
   0 -10  -7   12.13    3.73
   0 -10  -8  249.92   13.79
   0 -10  -9   43.93    6.35
   0 -10 -10    8.13    3.49
   0 -10 -11   17.54    5.05
   0 -10 -11    4.52    1.40
   0 -10 -12    4.58    1.74
   0 -10 -12    1.00    1.95
   0 -10 -13  219.36   13.97
   0 -10 -13  210.60   12.42
   0 -10 -13  214.98    9.32
   0 -10 -14   11.43    4.08
   0 -10 -14    4.50    2.79
   0 -10 -14    6.45    2.33
   0 -10 -15   39.54    6.53
   0 -10 -15   33.13    4.32
   0 -10 -15   30.23    5.33
   0 -10 -16    9.67    4.16
   0 -10 -16    1.55    2.46
   0 -10 -16    3.22    2.29
   0 -10 -17   25.64    5.63
   0 -10 -17   26.13    5.15
   0 -10 -18   98.83    9.27
   0 -10 -18   98.31   10.13
   0 -10 -19   34.59    6.42
   0 -10 -19   24.67    4.96
   0 -10 -20   29.68    5.92
   0 -10 -20   19.73    4.50
   0 -10 -21   39.10    6.97
   0 -10 -21   20.06    4.60
   0 -10 -22    6.35    3.62
   0 -10 -22    0.87    2.45
   0 -10 -23    4.83    3.65
   0 -10 -23    4.10    3.17
   0 -10 -24   22.43    5.49
   0 -10 -24   13.54    4.50
   0 -10 -25    8.93    4.04
   0 -10 -25    3.56    3.11
   0 -10 -26   33.28    6.68
   0 -10 -27    7.38    3.44
   0 -10 -28    4.42    3.02
   0 -11  27    3.51    3.99
   0 -11  26    2.26    3.03
   0 -11  25   -4.30    4.29
   0 -11  24   -1.00    2.63
   0  11 -24    2.54    2.65
   0 -11  23    4.18    3.39
   0  11 -23    3.94    3.26
   0 -11  22   10.77    4.07
   0  11 -22    7.10    3.24
   0 -11  21    1.81    2.47
   0  11 -21    2.40    2.98
   0 -11  20   40.57    7.63
   0  11 -20   46.34    8.87
   0 -11  19    3.61    3.32
   0  11 -19    2.95    2.39
   0 -11  18   31.04    6.35
   0  11 -18   28.23    6.88
   0 -11  17    2.73    3.19
   0  11 -17   -0.24    1.82
   0  11 -17   -2.89    3.28
   0  11 -16   16.55    3.36
   0 -11  16   19.13    5.40
   0  11 -16   17.76    5.44
   0  11 -15   11.53    2.66
   0 -11  15   16.69    4.43
   0  11 -15   25.85    6.00
   0  11 -14    3.06    1.35
   0 -11  14    7.43    3.12
   0  11 -14    1.65    2.35
   0  11 -14    4.84    1.44
   0 -11  13    0.12    2.01
   0  11 -13   -3.78    2.52
   0  11 -13    0.49    0.94
   0  11 -13   -1.18    3.19
   0  11 -12   -5.16    2.81
   0 -11  12   -2.43    2.47
   0  11 -12   -1.11    1.57
   0  11 -12   -5.11    3.72
   0 -11  11    2.49    1.64
   0  11 -11   -1.76    2.87
   0  11 -11    1.92    2.64
   0  11 -11    6.33    2.57
   0 -11  10   -0.73    2.03
   0  11 -10   -3.70    3.27
   0  11 -10    1.08    1.48
   0 -11   9    0.57    1.83
   0  11  -9    2.59    1.57
   0  11  -8   -2.57    3.21
   0 -11   8    3.21    2.15
   0  11  -8    2.38    1.43
   0  11  -7   -1.23    3.09
   0 -11   7    0.27    2.10
   0  11  -7    1.83    1.53
   0  11  -6   29.11    5.03
   0 -11   6   25.64    4.46
   0  11  -6   28.40    3.25
   0  11  -5   23.00    4.46
   0 -11   5   29.68    4.82
   0  11  -5   27.42    3.27
   0 -11   4  170.08   10.70
   0  11  -4  163.55   11.29
   0  11  -4  154.96    6.26
   0 -11   3   -4.40    2.77
   0  11  -3    1.83    1.08
   0 -11   2   15.55    3.28
   0  11  -2   21.51    1.85
   0 -11   1  120.11    9.02
   0 -11   0   43.55    5.48
   0 -11  -1   61.51    6.50
   0 -11  -2    4.99    2.47
   0  11   2    9.43    3.35
   0 -11  -3    0.09    2.22
   0  11   3   -0.44    1.91
   0  11   4  221.39   13.37
   0 -11  -4  209.09   12.45
   0 -11  -5   25.69    4.66
   0  11   5   31.23    5.29
   0  11   6   14.06    4.06
   0 -11  -6    9.88    3.41
   0 -11  -7   89.21    8.58
   0 -11  -8   11.17    3.66
   0 -11  -9  162.12   11.94
   0 -11 -10   21.13    4.95
   0 -11 -11   15.39    4.60
   0 -11 -12   74.52    8.53
   0 -11 -13   43.24    6.61
   0 -11 -14   21.61    5.37
   0 -11 -15   31.44    6.18
   0 -11 -16   22.85    5.39
   0 -11 -16   15.39    4.13
   0 -11 -17    9.93    3.96
   0 -11 -17    5.45    2.60
   0 -11 -18    7.40    3.16
   0 -11 -18    7.55    3.24
   0 -11 -19   27.47    5.96
   0 -11 -19   33.37    5.90
   0 -11 -20   38.51    6.97
   0 -11 -20   36.32    6.13
   0 -11 -21    6.01    3.48
   0 -11 -21    3.36    2.53
   0 -11 -22   26.83    6.08
   0 -11 -22   23.08    5.44
   0 -11 -23   41.10    7.36
   0 -11 -23   43.80    7.07
   0 -11 -24    4.01    2.96
   0 -11 -24   -0.60    2.58
   0 -11 -25   43.33    7.68
   0 -11 -26   18.64    5.70
   0 -12  25    5.92    4.33
   0 -12  24    0.68    2.78
   0  12 -24    3.37    4.16
   0 -12  23    7.90    4.34
   0  12 -23    4.08    3.47
   0 -12  22    4.75    3.41
   0  12 -22   -2.39    2.61
   0 -12  21    8.74    4.40
   0  12 -21    4.72    3.77
   0 -12  20    3.21    3.36
   0  12 -20    4.57    3.50
   0 -12  19   27.73    6.59
   0  12 -19   18.72    5.93
   0 -12  18    5.21    3.55
   0  12 -18    4.17    4.02
   0 -12  17    1.02    2.75
   0  12 -17    2.13    3.38
   0 -12  16    3.30    3.13
   0  12 -16    1.24    2.37
   0  12 -15   30.54    6.87
   0  12 -14    3.31    2.63
   0  12 -14    2.23    1.72
   0  12 -13   21.74    5.33
   0  12 -13   24.87    4.12
   0 -12  12   -2.54    2.69
   0  12 -12   -2.29    3.24
   0  12 -12    4.28    2.14
   0 -12  11    0.81    2.03
   0  12 -11    0.35    1.80
   0  12 -11    1.79    1.21
   0 -12  10   17.92    4.03
   0  12 -10   19.05    3.24
   0  12 -10   19.92    4.92
   0 -12   9   -0.86    2.23
   0  12  -9    2.18    1.79
   0 -12   8   12.86    3.65
   0  12  -8   15.83    2.76
   0 -12   7    3.61    2.32
   0  12  -7    4.16    1.81
   0 -12   6    4.71    2.85
   0  12  -6    0.96    1.10
   0 -12   5  251.92   13.50
   0  12  -5  224.43    8.02
   0 -12   4   23.55    4.82
   0  12  -4    9.96    1.77
   0 -12   3   68.26    7.13
   0  12  -3   67.44    3.30
   0 -12   2   -2.38    2.46
   0 -12   1    4.43    1.86
   0 -12   0   16.05    3.61
   0 -12  -1   39.81    5.57
   0 -12  -2   26.16    4.57
   0 -12  -3   66.00    7.39
   0 -12  -4  157.13   11.42
   0 -12  -5    1.06    1.73
   0 -12  -6   56.96    7.05
   0 -12  -7    6.72    2.56
   0 -12  -8    0.00    2.36
   0 -12  -9    2.07    2.21
   0 -12 -10  109.73   10.45
   0 -12 -11   65.47    8.42
   0 -12 -12   23.74    5.24
   0 -12 -13   15.91    4.33
   0 -12 -14    2.09    2.20
   0 -12 -15    9.42    3.63
   0 -12 -16    4.14    3.14
   0 -12 -17    2.76    2.90
   0 -12 -18    2.46    2.92
   0 -12 -19   12.95    4.64
   0 -12 -20    7.25    3.44
   0 -12 -21    3.55    3.51
   0 -12 -21    1.93    2.45
   0 -12 -22   15.37    4.88
   0 -12 -22   16.08    4.73
   0 -12 -23    2.77    2.62
   0 -12 -24   29.48    6.32
   0 -13  23    2.08    2.77
   0 -13  22   13.43    5.06
   0  13 -22   21.07    6.31
   0 -13  21   -0.84    2.58
   0  13 -21    0.94    2.80
   0 -13  20    2.57    2.49
   0  13 -20    3.21    3.25
   0  13 -19   -0.27    3.16
   0  13 -18    1.13    3.59
   0  13 -17    5.93    4.31
   0  13 -16   -0.44    2.89
   0  13 -15    2.86    3.15
   0  13 -14   15.40    5.04
   0  13 -13   -3.03    3.39
   0 -13  12   35.50    5.58
   0  13 -12   42.31    7.72
   0 -13  11   -2.94    2.59
   0  13 -11   -0.59    2.29
   0 -13  10    2.14    2.20
   0  13 -10    0.27    1.93
   0 -13   9   16.63    3.99
   0  13  -9   16.00    2.94
   0 -13   8   12.32    3.73
   0  13  -8   12.13    2.44
   0 -13   7    4.36    2.81
   0  13  -7    0.40    0.97
   0 -13   6  155.23   11.32
   0  13  -6  129.07    6.65
   0 -13   5   12.40    4.23
   0  13  -5    5.43    1.52
   0 -13   4   89.24    8.76
   0  13  -4   88.79    4.07
   0 -13   3    8.33    3.36
   0 -13   2    0.90    1.78
   0 -13   1   -3.27    2.96
   0 -13   0   -2.67    2.75
   0 -13  -1   -2.34    2.78
   0 -13  -2   40.18    6.01
   0 -13  -3   -3.86    2.81
   0 -13  -4    6.18    2.24
   0 -13  -5    5.88    2.45
   0 -13  -6    2.29    1.83
   0 -13  -7   68.16    8.15
   0 -13  -8    3.45    2.47
   0 -13  -9   76.05    8.94
   0 -13 -10   18.00    4.57
   0 -13 -11    4.94    3.25
   0 -13 -12   29.57    5.94
   0 -13 -13    2.26    3.11
   0 -13 -14   31.20    6.41
   0 -13 -15    5.81    3.42
   0 -13 -16    0.05    2.18
   0 -13 -17   18.21    5.08
   0 -13 -18   12.78    4.57
   0 -13 -19    8.67    4.14
   0 -13 -20   11.31    4.66
   0 -13 -21   56.63    8.73
   0  14 -20    1.12    3.31
   0  14 -19   12.28    5.07
   0  14 -18   -0.12    3.01
   0  14 -17   13.28    5.21
   0  14 -16    1.09    2.36
   0  14 -15   33.37    7.63
   0  14 -14    0.70    2.53
   0 -14  13   -3.63    3.28
   0  14 -13   -2.40    2.89
   0 -14  12   -2.43    2.86
   0  14 -12    1.69    2.07
   0 -14  11   -0.41    2.34
   0  14 -11   -3.83    3.07
   0 -14  10    1.39    2.16
   0  14 -10    1.64    2.62
   0 -14   9    1.08    1.89
   0 -14   8    1.67    2.10
   0 -14   7  109.92   10.11
   0 -14   6    8.63    3.37
   0 -14   5   95.23    9.39
   0 -14   4    0.76    1.89
   0 -14   3    4.38    2.88
   0 -14   2    1.71    2.09
   0 -14   1    0.08    2.04
   0 -14   0   -4.04    3.36
   0 -14  -1   -8.20    3.90
   0 -14  -2   -3.96    3.54
   0 -14  -3    0.24    2.43
   0 -14  -4    1.43    1.69
   0 -14  -5    1.96    1.63
   0 -14  -6    5.49    1.93
   0 -14  -7    6.12    2.98
   0 -14  -8   12.36    4.11
   0 -14  -9   68.21    8.89
   0 -14 -10   35.39    6.64
   0 -14 -11   28.28    5.64
   0 -14 -12    1.60    2.16
   0 -14 -13   12.43    4.24
   0 -14 -14   14.59    4.09
   0 -14 -15   -3.36    2.63
   0 -14 -16    0.41    2.02
   0 -14 -17   13.23    4.48
   0  15 -17   11.36    5.47
   0  15 -16    4.12    3.21
   0  15 -15   -2.99    3.41
   0  15 -14   23.44    6.56
   0  15 -13   -1.40    2.74
   0 -15  12    6.15    3.20
   0  15 -12    0.49    1.82
   0 -15  11    2.99    2.63
   0  15 -11   -4.49    2.91
   0 -15  10   25.82    5.58
   0  15 -10   18.33    5.68
   0 -15   9    5.40    3.15
   0  15  -9    5.02    3.23
   0 -15   8   46.16    7.01
   0 -15   7    2.66    2.78
   0 -15   6   29.85    5.76
   0 -15   5   -1.08    1.92
   0 -15   4    4.68    3.01
   0 -15   3    0.67    1.69
   0 -15   2    2.42    2.46
   0 -15   1    1.25    1.83
   0 -15   0   10.95    3.37
   0 -15  -1   -5.01    4.14
   0 -15  -2   12.32    3.30
   0 -15  -3   -2.27    2.85
   0 -15  -4   -1.33    2.94
   0 -15  -5   10.54    3.41
   0 -15  -6   -1.02    2.11
   0 -15  -7   -0.72    3.25
   0 -15  -8   31.49    6.03
   0 -15  -9    1.08    1.77
   0 -15 -10   27.51    6.13
   0 -15 -11   -2.03    2.54
   0 -15 -12    4.79    2.90
   0 -15 -13   -1.17    2.48
   0 -15 -14    5.19    3.71
   0  16 -14   -1.71    2.93
   0  16 -13   -1.03    3.37
   0 -16  12    1.35    2.66
   0  16 -12   -0.85    2.81
   0 -16  11   -0.90    2.82
   0  16 -11    4.57    2.77
   0 -16  10    0.41    2.28
   0  16 -10   -3.17    3.17
   0 -16   9    3.65    3.02
   0  16  -9    5.10    2.60
   0 -16   8    2.66    2.97
   0 -16   7   30.68    5.99
   0 -16   6    3.10    2.60
   0 -16   5    9.01    3.71
   0 -16   4    0.81    2.05
   0 -16   3    3.82    2.70
   0 -16   2    3.68    3.16
   0 -16   1   14.63    4.41
   0 -16   0    3.26    2.89
   0 -16  -1   16.80    4.64
   0 -16  -2   -1.16    2.47
   0 -16  -3    2.95    1.64
   0 -16  -4   -1.10    2.69
   0 -16  -5   -0.43    1.92
   0 -16  -6    0.30    2.22
   0 -16  -7   21.53    5.40
   0 -16  -8    1.36    2.50
   0 -16  -9   32.26    6.43
   0 -17  12    4.53    3.58
   0 -17  11    0.05    2.56
   0 -17  10   12.22    4.47
   0  17 -10    5.79    3.55
   0 -17   9   -2.66    2.75
   0  17  -9   -1.11    2.70
   0 -17   8   -0.65    2.69
   0 -17   7   -1.14    2.11
   0 -17   6    0.29    2.29
   0 -17   5   -0.16    1.79
   0 -17   4   -0.31    2.02
   0 -17   3    2.44    2.61
   0 -17   2   18.74    5.04
   0 -17   1    1.59    2.19
   0 -17   0   11.08    3.66
   0 -17  -1    9.68    3.99
   0 -17  -2    2.08    2.70
   1 -18   5    3.68    2.88
   1 -18   6    0.19    2.39
   1 -18   7    0.74    2.35
   1 -18   8    9.68    4.18
   1 -18   9    1.54    2.63
   1 -18  10    2.50    3.05
   1 -17  -4   -0.57    1.85
   1 -17  -3   15.46    4.44
   1 -17  -2   -1.14    2.32
   1 -17  -1   22.91    5.21
   1 -17   0    3.08    2.28
   1 -17   1    0.71    2.44
   1 -17   2    1.97    2.51
   1 -17   3    5.35    3.21
   1 -17   4    4.59    3.33
   1 -17   5    3.83    2.90
   1 -17   6    3.13    2.22
   1 -17   7   -0.20    2.11
   1 -17   8   -1.53    2.19
   1 -17   9    5.10    3.59
   1 -17  10   -2.30    2.47
   1 -17  11   -2.68    3.14
   1 -17  12    5.74    3.26
   1 -17  13    6.05    3.16
   1 -16 -10   15.43    4.74
   1 -16  -9    7.26    3.24
   1 -16  -8    9.88    4.13
   1 -16  -7   -0.27    1.94
   1 -16  -6    8.76    3.29
   1 -16  -5    1.70    2.35
   1 -16  -4    6.46    2.90
   1 -16  -3    1.31    2.20
   1 -16  -2   27.17    5.51
   1 -16  -1   -2.70    2.97
   1 -16   0    9.56    3.41
   1 -16   1    2.88    2.01
   1 -16   2   -4.07    2.96
   1 -16   3    3.25    2.75
   1 -16   4   19.85    4.94
   1 -16   5    1.76    2.35
   1 -16   6   20.23    5.01
   1 -16   7    1.39    2.62
   1 -16   8    5.91    3.94
   1 -16   9    2.67    2.67
   1 -16  10    1.88    2.99
  -1  16 -10    0.59    2.79
   1 -16  11    2.16    2.44
  -1  16 -11    5.03    3.65
   1 -16  12   -0.27    2.20
  -1  16 -12   -4.87    3.37
   1 -16  13    0.86    2.38
  -1  16 -13   -3.44    3.14
   1 -16  14   -1.26    2.88
   1 -15 -14    8.61    4.24
   1 -15 -13   12.47    4.93
   1 -15 -12    1.51    1.82
   1 -15 -11    8.69    3.71
   1 -15 -10   -0.65    1.68
   1 -15  -9   32.27    6.42
   1 -15  -8   12.22    3.71
   1 -15  -7    2.07    2.06
   1 -15  -6   18.44    5.19
   1 -15  -5   57.43    8.06
   1 -15  -4    0.22    2.14
   1 -15  -3   47.31    6.79
   1 -15  -2   -3.36    2.80
   1 -15  -1   10.73    3.18
   1 -15   0   -1.27    2.62
   1 -15   1   -3.44    3.14
   1 -15   2    1.81    1.69
   1 -15   3    0.78    3.01
   1 -15   4    3.37    2.59
   1 -15   5   41.39    6.50
   1 -15   6    4.32    2.71
   1 -15   7   39.16    6.22
   1 -15   8    3.03    2.92
   1 -15   9   -1.28    2.32
   1 -15  10   -0.62    2.33
  -1  15 -10    8.56    4.07
   1 -15  11   19.28    4.89
  -1  15 -11   23.80    6.86
   1 -15  12    6.36    3.09
  -1  15 -12    9.52    4.40
   1 -15  13   14.23    4.39
  -1  15 -13    9.48    5.01
   1 -15  14    0.39    2.32
  -1  15 -14    4.55    4.21
  -1  15 -15    4.69    3.42
  -1  15 -16   -1.21    3.14
  -1  15 -17    0.19    2.20
   1 -14 -18    5.23    3.64
   1 -14 -17   21.62    6.12
   1 -14 -16   11.14    4.63
   1 -14 -15    7.76    4.18
   1 -14 -14   14.92    4.82
   1 -14 -13    5.12    3.04
   1 -14 -12   48.66    7.78
   1 -14 -11    9.40    3.92
   1 -14 -10    9.26    4.04
   1 -14  -9   19.22    4.76
   1 -14  -8    9.44    3.94
   1 -14  -7    7.52    3.05
   1 -14  -6   12.67    4.04
   1 -14  -5    4.28    2.64
   1 -14  -4   26.01    5.13
   1 -14  -3   -0.45    1.74
   1 -14  -2   33.35    5.56
   1 -14  -1   -7.20    3.54
   1 -14   0    1.02    1.70
   1 -14   1    3.23    1.76
   1 -14   2   24.65    4.56
   1 -14   3    1.84    2.01
   1 -14   4   47.99    6.31
  -1  14  -4   45.96    4.36
   1 -14   5    4.26    2.78
   1 -14   6   40.50    6.00
   1 -14   7    6.83    2.64
   1 -14   8    3.42    2.74
   1 -14   9    0.49    2.15
   1 -14  10    1.91    2.28
  -1  14 -10   -1.28    2.71
   1 -14  11    0.57    2.18
  -1  14 -11   -2.13    3.00
   1 -14  12    5.88    2.74
  -1  14 -12    7.10    3.82
   1 -14  13   11.70    3.47
  -1  14 -13   19.07    6.62
   1 -14  14   15.33    3.98
  -1  14 -14   17.80    5.74
  -1  14 -15   12.69    5.13
  -1  14 -16    3.50    3.95
  -1  14 -17    7.92    5.08
  -1  14 -18   21.82    6.68
  -1  14 -19    3.21    3.83
   1 -14  20   16.78    6.08
   1 -13 -21   27.90    6.61
   1 -13 -20    8.45    4.92
   1 -13 -19   10.43    5.16
   1 -13 -18   26.21    6.03
   1 -13 -17   12.62    4.99
   1 -13 -16   29.39    6.55
   1 -13 -15   27.96    6.41
   1 -13 -14    6.26    3.64
   1 -13 -13    9.41    3.99
   1 -13 -12   20.29    5.45
   1 -13 -11   27.78    5.89
   1 -13 -10   39.63    6.79
   1 -13  -9   17.78    4.76
   1 -13  -8   56.82    7.71
   1 -13  -7   65.58    8.05
   1 -13  -6   72.79    8.37
   1 -13  -5   74.82    8.35
   1 -13  -4    9.33    3.47
   1 -13  -3   11.49    3.83
   1 -13  -2   -1.28    1.93
   1 -13  -1   -0.26    2.49
   1 -13   0    5.92    2.69
   1 -13   1   18.58    3.99
   1 -13   2    1.91    2.13
  -1  13  -2    0.75    0.80
  -1  13  -2    1.43    1.50
   1 -13   3   79.63    7.93
  -1  13  -3   74.88    5.26
  -1  13  -3   76.58    3.96
   1 -13   4    5.03    2.55
  -1  13  -4    2.37    1.04
   1 -13   5   70.50    7.27
  -1  13  -5   64.13    4.44
   1 -13   6    7.20    3.38
  -1  13  -6    3.44    1.49
   1 -13   7    3.33    2.71
  -1  13  -7    0.35    0.86
   1 -13   8    8.54    3.34
  -1  13  -8    0.17    1.12
   1 -13   9    1.14    2.01
  -1  13  -9   -0.89    0.96
   1 -13  10   -1.83    2.47
  -1  13 -10    1.15    2.62
  -1  13 -10   -0.51    1.11
   1 -13  11    9.92    2.99
  -1  13 -11   12.50    4.73
  -1  13 -11   12.03    2.66
   1 -13  12    6.71    2.66
  -1  13 -12    5.31    3.69
   1 -13  13   10.26    3.32
  -1  13 -13    6.56    3.24
   1 -13  14    0.41    2.08
  -1  13 -14   -1.73    3.33
  -1  13 -15    0.27    3.56
   1 -13  16    5.67    3.16
  -1  13 -16    3.98    4.29
   1 -13  17    8.52    4.09
  -1  13 -17    4.69    3.80
   1 -13  18    3.03    3.19
  -1  13 -18    5.90    4.15
   1 -13  19   15.29    5.05
  -1  13 -19    5.45    3.94
   1 -13  20   13.73    4.92
  -1  13 -20   16.55    6.00
   1 -13  21   34.04    7.67
  -1  13 -21   26.57    7.43
   1 -13  22   -2.52    2.77
   1 -12 -23    8.28    4.44
   1 -12 -22   10.26    4.79
   1 -12 -21    4.96    4.07
   1 -12 -20    8.39    4.13
   1 -12 -19    8.91    3.80
   1 -12 -18    2.90    2.85
   1 -12 -17   31.65    6.37
   1 -12 -16   16.45    4.97
   1 -12 -15    5.36    3.88
   1 -12 -14   56.42    8.11
   1 -12 -13   63.37    8.09
   1 -12 -12    6.55    3.40
   1 -12 -11  117.89   10.90
   1 -12 -10   22.39    5.05
   1 -12  -9   58.97    7.62
   1 -12  -8   11.44    3.87
   1 -12  -7  188.18   13.09
   1 -12  -6   39.95    5.99
   1 -12  -5   64.02    7.44
   1 -12  -4    0.27    2.28
   1 -12  -3  144.82   10.82
   1 -12  -2   15.99    4.10
   1 -12  -1    9.66    3.11
   1 -12   0    3.93    2.37
   1 -12   1   39.88    5.34
  -1  12  -1   45.27    2.64
  -1  12  -1   48.62    3.48
   1 -12   2   28.09    4.50
  -1  12  -2   31.51    3.55
  -1  12  -2   31.41    2.49
   1 -12   3    0.68    1.66
  -1  12  -3    1.95    1.12
   1 -12   4  100.74    8.41
  -1  12  -4   95.76    5.30
   1 -12   5    8.39    2.80
  -1  12  -5   10.18    2.17
   1 -12   6    7.66    2.76
  -1  12  -6    1.79    1.45
   1 -12   7   70.25    7.08
  -1  12  -7   64.01    5.16
   1 -12   8    2.67    2.10
  -1  12  -8   -0.57    1.22
  -1  12  -9   14.53    3.92
   1 -12   9   15.01    3.35
  -1  12  -9   17.64    3.22
  -1  12 -10   18.28    4.22
   1 -12  10   20.51    4.01
  -1  12 -10   13.84    2.60
  -1  12 -10    9.52    4.22
  -1  12 -11   12.75    3.67
   1 -12  11   10.16    2.94
  -1  12 -11    6.26    3.24
  -1  12 -11    6.02    1.84
   1 -12  12   10.43    3.19
  -1  12 -12   11.03    3.06
  -1  12 -12   11.39    4.60
  -1  12 -12   10.03    2.38
   1 -12  13   -3.90    3.50
   1 -12  13   -1.28    2.32
  -1  12 -13    0.39    1.45
  -1  12 -13   -5.24    4.39
  -1  12 -13   -0.45    0.66
   1 -12  14    8.80    2.81
  -1  12 -14    7.67    2.55
   1 -12  14    9.17    3.35
  -1  12 -14   11.63    4.46
   1 -12  15    2.23    2.23
  -1  12 -15    0.01    2.71
   1 -12  16    5.02    2.35
  -1  12 -16    5.42    4.33
   1 -12  17    0.80    3.06
  -1  12 -17    2.49    4.22
   1 -12  18   46.19    8.18
  -1  12 -18   54.20    9.76
   1 -12  19   -0.88    1.76
  -1  12 -19    0.77    2.75
   1 -12  20   10.56    4.42
  -1  12 -20    6.82    4.30
   1 -12  21    6.56    3.68
  -1  12 -21    9.91    4.88
   1 -12  22    1.49    2.85
  -1  12 -22   -1.13    3.11
   1 -12  23    3.45    3.61
  -1  12 -23    2.06    2.75
   1 -12  24   -2.08    2.52
   1 -11 -26   49.02    8.24
   1 -11 -25    6.14    3.79
   1 -11 -24  -10.18    5.58
   1 -11 -23   -5.71    4.23
   1 -11 -22   -2.40    4.10
   1 -11 -21   -7.87    4.58
   1 -11 -20   12.72    3.29
   1 -11 -19   -8.12    4.71
   1 -11 -18   31.00    5.68
   1 -11 -17    9.60    2.47
   1 -11 -16   -9.58    5.35
   1 -11 -15   38.06    5.92
   1 -11 -14   14.39    3.84
   1 -11 -14   28.06    4.12
   1 -11 -13   50.67    6.68
   1 -11 -13   59.53    5.43
   1 -11 -12   62.22    7.58
   1 -11 -11   10.10    2.71
   1 -11 -10  104.67    9.93
   1 -11  -9    8.94    3.16
   1 -11  -8   87.72    9.09
   1 -11  -7  117.56    9.98
  -1  11   7   92.51    8.22
  -1  11   6   22.02    4.32
   1 -11  -6   20.07    4.53
   1 -11  -5   10.76    4.09
  -1  11   5    4.00    2.41
   1 -11  -4  164.86   11.29
  -1  11   4  154.15   10.57
   1 -11  -3   10.16    4.04
  -1  11   3    4.86    2.81
   1 -11  -2   -0.94    1.47
  -1  11   2   -1.35    2.17
   1 -11  -1    8.49    3.16
  -1  11   1   13.02    3.51
  -1  11   1   11.40    1.10
  -1  11   1   10.80    1.28
   1 -11   0   17.77    3.71
  -1  11   0   23.43    2.41
  -1  11   0   19.45    4.13
  -1  11   0   19.77    1.76
  -1  11  -1   45.49    6.51
   1 -11   1   26.01    4.28
   1 -11   1   29.96    4.62
  -1  11  -1   31.80    3.27
  -1  11  -1   34.71    2.54
  -1  11  -1   32.24    5.05
   1 -11   2    3.09    1.55
  -1  11  -2   11.00    4.14
   1 -11   2    8.76    2.87
  -1  11  -2    7.78    1.65
  -1  11  -3  190.77   11.83
   1 -11   3  174.78   10.50
   1 -11   3  201.37   11.51
  -1  11  -3  175.55    6.86
  -1  11  -4   28.21    5.34
   1 -11   4   13.91    2.59
  -1  11  -4   19.27    2.70
   1 -11   4   20.02    3.52
  -1  11  -5   52.97    6.79
   1 -11   5   30.65    4.53
  -1  11  -5   36.86    3.64
   1 -11   5   37.78    4.96
  -1  11  -6  175.00   11.12
   1 -11   6  150.16    9.44
   1 -11   6  167.24   10.24
  -1  11  -6  154.98    7.78
   1 -11   7    7.97    2.88
  -1  11  -7    3.97    1.66
   1 -11   8    3.41    2.17
  -1  11  -8   -0.35    1.27
   1 -11   9   37.20    4.93
  -1  11  -9   36.37    5.14
  -1  11  -9   37.24    4.61
  -1  11 -10   16.74    3.72
   1 -11  10   16.26    3.53
  -1  11 -10   16.71    3.30
  -1  11 -10   15.85    4.80
  -1  11 -11    4.24    2.27
   1 -11  11    5.53    2.16
   1 -11  11    5.23    2.48
  -1  11 -11    6.11    1.86
  -1  11 -11    3.79    2.65
  -1  11 -12   -1.46    2.08
   1 -11  12    5.11    2.52
   1 -11  12    2.91    1.70
  -1  11 -12    2.09    3.33
  -1  11 -12    3.25    1.70
  -1  11 -13    1.32    2.03
   1 -11  13    5.55    2.63
   1 -11  13    6.92    2.52
  -1  11 -13    5.60    1.82
  -1  11 -13    9.55    4.11
   1 -11  14   33.47    6.21
  -1  11 -14   28.11    4.28
  -1  11 -14   33.68    4.85
  -1  11 -14   32.11    7.40
   1 -11  15    4.03    3.37
  -1  11 -15    1.31    1.69
  -1  11 -15    3.36    2.92
  -1  11 -16   34.89    4.81
   1 -11  16   30.26    6.20
  -1  11 -16   38.19    7.55
   1 -11  17   48.72    7.92
  -1  11 -17   45.25    5.27
  -1  11 -17   53.92    9.04
   1 -11  18    5.04    3.74
  -1  11 -18    7.39    5.11
   1 -11  19   71.70    9.93
  -1  11 -19   74.40   11.18
   1 -11  20    3.35    3.27
  -1  11 -20    9.10    4.54
   1 -11  21   15.75    5.33
  -1  11 -21   19.10    6.42
   1 -11  22   -1.25    2.03
  -1  11 -22    1.51    3.30
   1 -11  23    0.98    2.46
  -1  11 -23   -4.40    2.95
   1 -11  24   -1.17    3.03
  -1  11 -24   -2.78    3.00
   1 -11  25    3.44    3.94
  -1  11 -25    6.33    4.07
   1 -11  26    6.26    4.53
   1 -10 -28   -0.81    3.39
   1 -10 -27   12.85    4.16
   1 -10 -26   -5.55    4.10
   1 -10 -25    8.67    3.54
   1 -10 -24   -6.02    4.06
   1 -10 -23   -4.42    3.98
   1 -10 -23    1.60    2.21
   1 -10 -22    7.44    2.60
   1 -10 -22    6.85    3.29
   1 -10 -21   34.10    6.27
   1 -10 -21   44.42    5.94
   1 -10 -20   -4.60    4.37
   1 -10 -20    0.79    2.02
   1 -10 -19   20.60    4.78
   1 -10 -19   34.68    5.31
   1 -10 -18    8.37    2.55
   1 -10 -18    7.74    2.81
   1 -10 -17   16.59    4.13
   1 -10 -17   24.49    4.56
   1 -10 -16  101.90   10.27
   1 -10 -15    9.50    2.75
   1 -10 -15   17.08    3.78
   1 -10 -14  267.10   15.96
   1 -10 -14  265.72   13.10
   1 -10 -13   77.88    8.62
   1 -10 -13   91.04    7.32
   1 -10 -12   -5.51    4.66
   1 -10 -12    0.21    1.67
   1 -10 -11   50.29    6.47
   1 -10 -11   54.83    5.17
   1 -10 -10   34.32    4.79
   1 -10  -9   59.25    6.53
   1 -10  -8   -6.63    4.07
   1 -10  -7  265.99   14.27
  -1  10   7  285.81   13.22
   1 -10  -6  119.35    9.53
  -1  10   6  119.77    8.93
  -1  10   6  128.45    3.37
  -1  10   5   70.06    6.73
   1 -10  -5   85.16    8.00
   1 -10  -5   74.65    7.66
   1 -10  -4  137.60    9.90
  -1  10   4  117.23    8.86
   1 -10  -4  138.09   10.05
  -1  10   3   44.57    6.73
  -1  10   3   46.67    6.33
  -1  10   3   41.89    5.32
   1 -10  -3   46.76    5.88
  -1  10   3   42.84    1.85
   1 -10  -3   52.18    6.04
  -1  10   2   53.66    7.18
   1 -10  -2   55.28    6.17
  -1  10   2   52.88    5.90
  -1  10   2   52.90    6.67
  -1  10   2   49.40    2.52
   1 -10  -2   45.54    5.67
   1 -10  -1   15.80    3.65
  -1  10   1   18.04    4.69
  -1  10   1   14.98    3.85
   1 -10  -1   16.28    3.42
  -1  10   1   13.98    3.21
  -1  10   1   11.88    1.80
  -1  10   0  209.38   13.46
  -1  10   0  205.94   12.04
   1 -10   0  205.85   11.02
  -1  10   0  220.67   12.00
   1 -10   0  209.39   11.37
  -1  10   0  208.27    7.48
   1 -10   1   69.52    6.59
  -1  10  -1   81.37    7.97
  -1  10  -1   75.91    8.07
   1 -10   1   77.73    6.91
  -1  10  -1   68.44    4.83
  -1  10  -1   69.81    3.91
   1 -10   2   41.93    5.10
  -1  10  -2   56.42    6.79
  -1  10  -2   42.87    6.16
   1 -10   2   45.25    5.21
  -1  10  -2   46.38    3.48
  -1  10  -3   47.43    6.39
   1 -10   3   43.26    5.03
  -1  10  -3   46.66    6.38
   1 -10   3   46.70    5.39
  -1  10  -3   46.80    3.72
  -1  10  -4   94.65    9.11
  -1  10  -4   96.74    8.13
   1 -10   4   80.40    6.56
   1 -10   4   87.12    7.18
  -1  10  -4   81.01    5.19
  -1  10  -5   46.27    6.76
  -1  10  -5   40.07    5.42
   1 -10   5   32.74    4.13
   1 -10   5   35.32    4.51
  -1  10  -5   40.16    3.93
  -1  10  -6   23.66    4.74
  -1  10  -6   13.55    3.84
   1 -10   6   10.29    1.90
  -1  10  -6   12.98    2.51
   1 -10   6   16.57    2.98
   1 -10   7  170.69    9.44
  -1  10  -7  178.17   11.07
  -1  10  -7  161.13    8.37
   1 -10   7  177.16    9.64
   1 -10   8    9.86    2.62
  -1  10  -8    8.89    3.05
  -1  10  -8    6.28    1.94
   1 -10   9   22.73    4.82
   1 -10   9   24.78    3.80
  -1  10  -9   22.87    4.11
  -1  10  -9   23.50    3.64
   1 -10  10   37.50    4.58
  -1  10 -10   35.16    4.71
   1 -10  10   30.76    5.43
  -1  10 -10   36.98    4.54
  -1  10 -10   34.51    5.99
   1 -10  11   85.38    6.64
  -1  10 -11   77.02    6.53
   1 -10  11   76.53    8.65
  -1  10 -11   77.50    9.20
  -1  10 -11   84.08    6.99
   1 -10  12    0.31    1.63
   1 -10  12   -1.11    2.26
  -1  10 -12   -3.00    2.85
  -1  10 -12   -4.16    4.01
  -1  10 -12    1.44    1.08
   1 -10  13   -0.79    2.22
   1 -10  13    1.68    1.80
  -1  10 -13    2.10    1.39
  -1  10 -13   -4.42    3.87
  -1  10 -14    4.02    2.67
   1 -10  14   -1.69    2.42
  -1  10 -14   -0.36    2.21
  -1  10 -14    0.30    1.29
   1 -10  15    3.53    2.65
  -1  10 -15    5.96    2.41
  -1  10 -16   27.84    4.00
   1 -10  16   33.03    6.31
  -1  10 -16   32.29    7.19
   1 -10  17    1.49    2.97
  -1  10 -17    2.44    1.75
  -1  10 -17    3.06    4.16
  -1  10 -18  129.76    8.17
   1 -10  18  143.70   13.34
  -1  10 -18  155.43   14.81
   1 -10  19    5.09    3.11
  -1  10 -19   -2.44    3.76
   1 -10  20    9.01    3.55
  -1  10 -20   10.94    4.05
   1 -10  21    0.36    2.44
  -1  10 -21    0.26    2.70
   1 -10  22   -1.86    3.09
  -1  10 -22   -0.06    2.73
   1 -10  23    3.53    2.90
  -1  10 -23    6.81    3.98
   1 -10  24    2.25    2.04
  -1  10 -24    6.46    4.12
   1 -10  25   -1.29    2.92
   1 -10  26    5.82    3.31
   1 -10  27    0.85    1.99
   1  -9 -30    1.02    2.71
   1  -9 -29   -7.72    4.81
   1  -9 -28   54.60    8.51
   1  -9 -27    8.72    3.19
   1  -9 -26   -3.19    4.30
   1  -9 -25   -5.99    4.41
   1  -9 -24    3.13    2.85
   1  -9 -24    0.31    2.33
   1  -9 -23   -4.42    3.18
   1  -9 -23    1.22    2.48
   1  -9 -22   14.57    4.08
   1  -9 -22   21.06    4.09
   1  -9 -21   -2.95    3.28
   1  -9 -21   -1.20    2.32
   1  -9 -20   59.93    7.91
   1  -9 -20   64.02    6.93
   1  -9 -20   68.32    8.41
   1  -9 -19   38.25    6.38
   1  -9 -19   42.69    6.44
   1  -9 -19   45.76    5.72
   1  -9 -18   25.02    4.93
   1  -9 -18   35.96    4.94
   1  -9 -18   35.79    5.73
   1  -9 -17   19.98    4.33
   1  -9 -17   25.22    4.24
   1  -9 -16    0.78    2.76
   1  -9 -16    1.12    1.82
   1  -9 -15   51.67    5.54
   1  -9 -15   55.64    7.30
   1  -9 -14   35.28    5.65
   1  -9 -14   34.04    4.54
   1  -9 -14   42.20    5.40
   1  -9 -13  126.52   10.51
   1  -9 -13  122.33    8.58
   1  -9 -12  239.39   14.31
  -1   9  12  260.58    9.53
   1  -9 -12  270.76   12.08
   1  -9 -11   81.67    8.03
  -1   9  11   89.40    5.22
   1  -9 -11   87.67    6.82
   1  -9 -10  112.82    9.39
  -1   9  10  115.17    5.54
   1  -9 -10  113.00    7.30
   1  -9  -9  217.24   13.00
  -1   9   9  234.92    7.39
   1  -9  -9  220.72    9.19
   1  -9  -8   39.63    5.43
  -1   9   8   47.50    3.21
   1  -9  -7  106.77    8.62
  -1   9   7  110.98    7.95
  -1   9   7  117.04    4.35
  -1   9   6    0.47    1.94
  -1   9   6    0.11    0.71
   1  -9  -5   -1.96    3.86
  -1   9   5    3.60    0.89
  -1   9   5    3.39    2.15
   1  -9  -5    4.63    2.38
  -1   9   4   37.49    4.70
   1  -9  -4   22.54    3.20
  -1   9   4   34.65    2.04
   1  -9  -4   38.60    5.36
   1  -9  -3    5.89    2.20
  -1   9   3    5.18    3.21
  -1   9   3    1.03    0.75
   1  -9  -3    2.69    2.36
  -1   9   3   -1.32    1.72
   1  -9  -2   16.25    3.82
  -1   9   2   11.27    3.27
   1  -9  -2   11.14    3.22
  -1   9   2    6.47    1.39
  -1   9   2    5.14    2.20
  -1   9   1   66.29    6.15
  -1   9   1   68.97    6.81
   1  -9  -1   69.42    6.41
   1  -9  -1   65.02    6.28
  -1   9   1   59.69    3.95
   1  -9   0    3.79    2.12
  -1   9   0    0.23    1.42
   1  -9   0    0.59    1.73
  -1   9   0   -0.39    1.32
   1  -9   1   88.00    7.03
  -1   9  -1   92.89    7.65
   1  -9   1   82.61    6.74
  -1   9  -2  260.95   12.39
   1  -9   2  254.87   11.48
   1  -9   2  250.40   11.42
  -1   9  -3  156.28    9.60
   1  -9   3  141.20    8.39
   1  -9   3  152.43    8.72
  -1   9  -4  194.80   12.31
   1  -9   4  182.23    9.21
  -1   9  -4  181.76   10.25
   1  -9   4  186.95    9.50
  -1   9  -4  188.00    7.72
  -1   9  -5   84.20    7.29
   1  -9   5   63.16    5.38
  -1   9  -5   73.10    7.67
   1  -9   5   64.07    5.61
  -1   9  -5   64.21    4.74
  -1   9  -6    0.45    2.53
   1  -9   6   -2.83    2.69
   1  -9   6   -2.27    2.27
  -1   9  -6    2.56    1.71
   1  -9   7   17.40    3.17
  -1   9  -7   19.10    3.40
  -1   9  -7   17.49    4.11
   1  -9   7   15.27    3.78
   1  -9   7    8.29    2.04
  -1   9  -7   15.04    2.84
  -1   9  -8   72.31    7.91
  -1   9  -8   66.49    5.96
   1  -9   8   57.54    6.97
   1  -9   8   67.30    5.66
  -1   9  -8   70.09    5.72
   1  -9   9   41.69    4.46
  -1   9  -9   42.79    4.80
  -1   9  -9   37.34    6.02
   1  -9   9   43.21    6.06
  -1   9  -9   38.05    4.36
  -1   9  -9   39.26    6.27
   1  -9  10   73.34    8.04
  -1   9 -10   70.63    5.93
  -1   9 -10   84.40    8.82
   1  -9  10   67.88    5.86
  -1   9 -10   71.79    6.28
  -1   9 -10   80.17    8.92
  -1   9 -11   37.69    4.41
   1  -9  11   38.62    5.97
   1  -9  11   39.66    4.14
  -1   9 -11   50.14    5.39
  -1   9 -11   44.42    6.86
   1  -9  12    9.12    2.38
  -1   9 -12   21.21    4.01
   1  -9  12   13.92    3.66
  -1   9 -12    8.49    3.14
  -1   9 -12    9.68    2.44
  -1   9 -13   12.18    3.16
   1  -9  13    7.88    3.00
  -1   9 -13   11.58    3.06
  -1   9 -13    7.71    3.55
   1  -9  14   73.12    8.69
  -1   9 -14   73.53    6.02
  -1   9 -14   79.39    9.68
  -1   9 -14   72.18    7.21
   1  -9  15   40.80    6.58
  -1   9 -15   33.77    4.16
  -1   9 -15   36.46    5.28
  -1   9 -15   30.82    6.58
   1  -9  16    2.59    2.43
  -1   9 -16    0.62    1.72
  -1   9 -16   -0.36    2.92
   1  -9  17   95.71   10.33
  -1   9 -17   89.39    6.30
  -1   9 -17   97.67   11.19
   1  -9  18   -0.07    2.51
  -1   9 -18   -0.61    1.84
  -1   9 -18   -1.26    2.27
  -1   9 -19    2.24    1.27
   1  -9  19    0.02    2.30
  -1   9 -19    0.87    2.37
   1  -9  20   -3.50    3.07
  -1   9 -20    1.02    2.39
   1  -9  21   -2.46    2.89
  -1   9 -21   -2.83    3.57
   1  -9  22   -3.80    3.71
  -1   9 -22    0.94    2.70
   1  -9  23    1.87    1.92
  -1   9 -23    1.37    2.71
   1  -9  24    6.16    3.77
   1  -9  25    0.09    2.38
   1  -9  26    0.39    2.27
   1  -9  27    7.65    4.07
   1  -9  28    2.95    2.87
   1  -8 -30   -4.33    4.16
   1  -8 -29   23.39    5.34
   1  -8 -28   -1.25    3.48
   1  -8 -27   -5.18    3.83
   1  -8 -26   -2.01    3.27
   1  -8 -25   -4.13    3.87
   1  -8 -25    2.16    2.77
   1  -8 -24   -3.23    4.23
   1  -8 -24    0.17    2.19
   1  -8 -23   67.63    7.24
   1  -8 -23   64.73    8.66
   1  -8 -22   -1.66    3.23
   1  -8 -22    3.86    2.53
   1  -8 -21  134.74    9.61
   1  -8 -21  118.78   11.09
   1  -8 -21  143.33   11.75
   1  -8 -20    5.52    3.15
   1  -8 -20   12.86    4.18
   1  -8 -20   12.74    3.35
   1  -8 -19   -0.74    2.89
   1  -8 -19    4.56    2.82
   1  -8 -19    4.82    2.87
   1  -8 -18    9.18    3.17
   1  -8 -18    7.40    2.71
   1  -8 -18   10.86    3.82
   1  -8 -17   62.03    6.17
   1  -8 -17   63.47    7.72
   1  -8 -17   63.78    7.15
   1  -8 -16   10.02    3.34
   1  -8 -16   13.31    3.40
   1  -8 -15    4.29    2.98
  -1   8  15    0.88    1.86
   1  -8 -15    1.38    1.66
   1  -8 -14    0.05    2.05
  -1   8  14    0.81    1.68
   1  -8 -14    1.99    1.97
   1  -8 -14   -1.29    1.97
   1  -8 -13  377.12   17.42
   1  -8 -13  373.94   13.91
  -1   8  13  398.35   12.42
   1  -8 -13  383.27   15.08
   1  -8 -12   67.10    7.35
   1  -8 -12   60.36    5.52
   1  -8 -12   69.09    6.31
  -1   8  12   73.87    5.29
   1  -8 -11  220.21   12.75
   1  -8 -11  219.31   10.70
  -1   8  11  226.66    8.57
   1  -8 -10    1.11    2.39
   1  -8 -10    1.31    2.13
  -1   8  10    3.15    1.32
   1  -8  -9    0.53    1.95
  -1   8   9    1.69    1.23
   1  -8  -9   -0.10    1.70
   1  -8  -8  147.44    9.75
   1  -8  -8  131.04    7.15
  -1   8   8  126.62    5.28
   1  -8  -7   25.06    4.00
  -1   8   7   36.83    2.61
   1  -8  -6   49.44    5.58
  -1   8   6   54.13    5.28
  -1   8   6   51.95    2.95
   1  -8  -5   16.06    2.90
  -1   8   5   19.83    3.34
  -1   8   5   21.63    1.85
  -1   8   4  125.93    7.72
   1  -8  -4  109.56    7.96
  -1   8   4  117.10    4.21
   1  -8  -3   -3.23    3.09
  -1   8   3   -0.12    1.88
  -1   8   3    2.65    1.23
   1  -8  -3    6.24    2.84
  -1   8   2   96.18    7.39
  -1   8   2   89.81    6.76
   1  -8  -2   75.40    6.08
  -1   8   2   82.49    4.36
   1  -8  -2   88.21    7.03
   1  -8  -1    5.70    2.55
  -1   8   1    8.25    3.17
  -1   8   1    3.31    1.47
  -1   8   1    3.33    1.43
   1  -8  -1    6.62    2.20
   1  -8   0   71.73    5.94
  -1   8   0   68.42    6.26
  -1   8   0   64.73    4.38
   1  -8   0   70.33    6.00
   1  -8   1    9.73    2.75
  -1   8  -1    8.39    3.02
   1  -8   1    9.51    2.49
   1  -8   2   14.78    2.98
  -1   8  -2   23.98    4.52
   1  -8   2   14.54    2.82
   1  -8   3   87.69    6.18
  -1   8  -3  107.02    7.84
   1  -8   3   86.13    6.17
  -1   8  -4   96.22    6.92
   1  -8   4   86.68    6.10
   1  -8   4   90.47    6.32
   1  -8   5  952.65   19.23
  -1   8  -5  923.11   20.85
   1  -8   5  933.08   19.67
   1  -8   6   -3.88    2.50
  -1   8  -6    0.52    1.59
   1  -8   6    1.33    1.66
   1  -8   6   -0.02    1.49
   1  -8   7  256.78   13.59
   1  -8   7  262.27   10.00
  -1   8  -7  249.73   10.66
  -1   8  -7  263.96   10.26
   1  -8   7  258.12   10.05
   1  -8   8  383.52   12.01
   1  -8   8  383.29   16.74
  -1   8  -8  377.22   13.03
  -1   8  -8  409.33   17.49
  -1   8  -8  385.71   13.13
  -1   8  -9  140.47    7.83
  -1   8  -9  158.87   11.36
   1  -8   9  159.99    7.63
   1  -8   9  145.66   10.56
  -1   8  -9  149.62    8.50
  -1   8  -9  133.17   11.45
  -1   8 -10   37.22    4.37
  -1   8 -10   34.73    5.48
   1  -8  10   33.89    3.80
   1  -8  10   32.90    5.11
  -1   8 -10   30.73    5.55
  -1   8 -10   36.40    4.33
   1  -8  11   79.28    5.44
  -1   8 -11   91.96    6.67
   1  -8  11   71.00    7.73
  -1   8 -11   76.12    8.13
  -1   8 -11   76.03    8.43
  -1   8 -11   83.84    6.95
   1  -8  12   30.34    5.20
  -1   8 -12   36.45    4.12
  -1   8 -12   45.08    6.68
   1  -8  12   34.71    3.78
  -1   8 -12   39.11    6.46
  -1   8 -12   34.69    4.72
  -1   8 -13   23.48    4.95
   1  -8  13   24.44    4.88
  -1   8 -13   20.45    3.14
  -1   8 -13   19.65    3.76
  -1   8 -13   20.59    5.13
   1  -8  14   33.89    5.76
  -1   8 -14   29.88    3.65
  -1   8 -14   37.33    5.17
  -1   8 -14   40.99    7.13
  -1   8 -15   -0.99    1.91
   1  -8  15    6.48    3.22
  -1   8 -15   -1.12    1.45
  -1   8 -15    3.11    3.24
   1  -8  16   27.35    5.57
  -1   8 -16   20.14    2.97
  -1   8 -16   36.78    7.43
  -1   8 -17   16.40    2.79
   1  -8  17   25.44    5.33
  -1   8 -17   22.56    5.74
   1  -8  18   80.65    9.42
  -1   8 -18   69.72    5.15
  -1   8 -18   90.23   10.52
  -1   8 -19    0.20    1.45
   1  -8  19    0.20    2.08
  -1   8 -19    2.16    2.58
   1  -8  20   12.75    3.96
  -1   8 -20   11.88    2.00
  -1   8 -20   12.99    4.47
   1  -8  21    1.13    2.57
  -1   8 -21    7.53    2.83
   1  -8  22   -0.07    1.95
  -1   8 -22   -0.71    2.61
   1  -8  23    5.76    3.23
   1  -8  24    0.86    2.45
   1  -8  25    0.09    2.28
   1  -8  26    5.55    3.34
   1  -8  27    4.92    3.86
   1  -8  28   -1.01    2.72
   1  -8  29    7.05    3.91
   1  -7 -31   -5.53    3.76
   1  -7 -30   58.85    8.59
  -1   7  30   63.74   10.55
   1  -7 -29   -3.57    3.13
   1  -7 -28    5.71    3.23
   1  -7 -27   -5.00    3.45
   1  -7 -26   12.65    3.85
   1  -7 -26   11.18    4.00
   1  -7 -25    4.30    3.08
   1  -7 -25   -0.34    2.37
   1  -7 -24   87.11    8.33
   1  -7 -24   82.85    9.39
   1  -7 -23    8.54    3.93
   1  -7 -23    4.55    2.78
   1  -7 -22  243.18   15.51
   1  -7 -22  235.34   12.86
   1  -7 -21  111.27    8.80
   1  -7 -21  109.16   10.38
   1  -7 -20  130.67    9.22
   1  -7 -20  121.09   10.78
   1  -7 -20  125.26   10.63
   1  -7 -19    1.11    1.93
   1  -7 -19    2.44    2.59
   1  -7 -19   -1.96    2.60
   1  -7 -18   63.26    6.16
   1  -7 -18   63.50    7.61
   1  -7 -18   56.56    6.77
   1  -7 -17  115.48   10.15
   1  -7 -17  114.71    7.98
   1  -7 -17   99.85    8.76
  -1   7  17  122.47    8.31
   1  -7 -16   21.38    4.89
   1  -7 -16   19.72    3.61
  -1   7  16   23.43    4.15
   1  -7 -15  237.43   13.81
   1  -7 -15  238.87   10.89
  -1   7  15  257.93   11.17
   1  -7 -14  124.03    7.68
   1  -7 -14  125.36   10.14
  -1   7  14  121.15    7.55
   1  -7 -13    4.15    3.30
  -1   7  13    3.25    1.98
   1  -7 -13    3.45    2.15
   1  -7 -13    3.96    2.31
   1  -7 -12   98.11    6.64
   1  -7 -12  107.16    8.95
  -1   7  12   96.01    6.10
   1  -7 -12   96.71    7.35
   1  -7 -11   50.38    4.64
   1  -7 -11   45.77    6.02
   1  -7 -11   47.69    5.02
  -1   7  11   47.52    4.27
   1  -7 -10   23.12    4.35
   1  -7 -10   19.38    3.30
  -1   7  10   20.08    2.64
   1  -7 -10   18.47    3.05
   1  -7  -9   37.94    5.17
   1  -7  -9   36.99    4.45
  -1   7   9   38.61    3.30
   1  -7  -8   84.99    7.24
  -1   7   8   81.06    4.29
   1  -7  -8   76.61    5.89
   1  -7  -7  163.35    9.88
  -1   7   7  163.70    5.77
   1  -7  -7  159.74    7.74
   1  -7  -6   13.15    3.05
  -1   7   6   17.78    3.10
   1  -7  -6   17.06    2.62
  -1   7   6   17.37    1.91
   1  -7  -5    1.10    1.92
  -1   7   5    4.95    1.23
  -1   7   5    6.07    2.11
   1  -7  -4  334.73   13.19
  -1   7   4  354.25   11.75
  -1   7   4  348.70    7.83
   1  -7  -3   26.98    3.34
  -1   7   3   26.39    3.48
  -1   7   3   25.70    2.46
   1  -7  -2   81.70    6.05
  -1   7   2   96.43    6.34
  -1   7   2   89.17    4.51
   1  -7  -1  337.20   12.15
   1  -7  -1  343.42   12.47
  -1   7   1  336.82    9.42
  -1   7   0  101.91    7.00
   1  -7   0   87.53    6.20
   1  -7   0  102.97    6.82
   1  -7   1   19.91    3.32
  -1   7  -1   28.64    4.69
   1  -7   1   21.85    3.37
  -1   7  -2  217.30    9.76
   1  -7   2  199.32    8.77
   1  -7   2  197.72    8.86
   1  -7   3  342.25   10.97
  -1   7  -3  336.40   11.93
   1  -7   3  347.18   11.29
   1  -7   4  345.65   10.88
  -1   7  -4  329.82   11.72
   1  -7   4  333.78   13.93
   1  -7   4  337.71   10.91
   1  -7   5    7.46    1.71
  -1   7  -5    7.30    1.91
   1  -7   5    5.98    2.20
   1  -7   5    9.61    1.95
   1  -7   6   18.50    3.40
  -1   7  -6   19.55    3.00
   1  -7   6   16.23    2.31
   1  -7   6   18.44    2.39
  -1   7  -7    2.15    1.23
   1  -7   7   -0.24    1.46
   1  -7   7   -0.35    1.51
   1  -7   7   -1.00    1.23
  -1   7  -8   75.50    5.26
   1  -7   8   74.72    6.98
   1  -7   8   78.14    4.95
  -1   7  -8   76.96    5.72
  -1   7  -9  180.19    8.03
   1  -7   9  173.59   10.96
   1  -7   9  175.41    7.32
  -1   7  -9  183.78    9.16
  -1   7 -10  214.39   12.88
   1  -7  10  204.52    7.89
   1  -7  10  208.52   12.15
  -1   7 -10  208.22    8.79
  -1   7 -10  211.63   10.34
  -1   7 -11   67.16    4.91
  -1   7 -11   75.55    7.81
   1  -7  11   66.94    4.54
   1  -7  11   75.38    7.54
  -1   7 -11   73.16    7.81
  -1   7 -11   74.40    6.38
  -1   7 -12  553.75   21.19
   1  -7  12  530.18   20.26
  -1   7 -12  520.39   13.10
  -1   7 -12  530.50   17.53
  -1   7 -12  550.37   21.77
  -1   7 -13   50.61    6.68
   1  -7  13   49.42    6.71
  -1   7 -13   51.39    4.14
  -1   7 -13   55.52    6.02
  -1   7 -13   60.11    7.80
  -1   7 -14    5.74    3.32
  -1   7 -14   -4.58    2.44
   1  -7  14   -0.32    1.81
  -1   7 -14    1.22    1.27
  -1   7 -14    1.75    2.91
   1  -7  15    8.25    2.94
  -1   7 -15    9.45    3.29
  -1   7 -15    4.66    1.41
  -1   7 -15   11.68    2.46
  -1   7 -15    9.77    2.70
  -1   7 -15   12.61    4.56
   1  -7  16    2.62    2.30
  -1   7 -16    0.22    1.32
  -1   7 -16    5.57    2.04
  -1   7 -16    5.29    3.99
  -1   7 -16    4.58    2.56
  -1   7 -17  226.37    7.97
   1  -7  17  241.57   15.45
  -1   7 -17  229.73    8.46
  -1   7 -17  244.21   16.75
   1  -7  18    8.16    3.57
  -1   7 -18    4.52    1.42
  -1   7 -18    6.20    3.56
  -1   7 -18    7.92    2.58
   1  -7  19   57.39    8.02
  -1   7 -19   64.52    4.20
  -1   7 -19   60.57    4.40
  -1   7 -19   67.30    9.25
  -1   7 -20    5.77    1.53
   1  -7  20    4.77    2.84
  -1   7 -20    8.07    2.03
  -1   7 -20    2.40    2.14
  -1   7 -21   -1.98    1.43
   1  -7  21    1.14    1.82
   1  -7  22   27.88    5.85
   1  -7  23    4.25    3.02
   1  -7  24    2.58    1.78
   1  -7  25    7.51    3.71
   1  -7  26   25.85    6.18
   1  -7  27    4.72    3.41
   1  -7  28   11.00    4.75
   1  -7  29    1.41    2.45
   1  -7  30    2.85    3.58
  -1   6  31    7.90    4.67
   1  -6 -31    5.12    2.85
   1  -6 -30    5.26    2.76
  -1   6  30    1.50    2.96
   1  -6 -29    5.35    2.16
  -1   6  29    7.61    4.13
   1  -6 -28    3.82    2.61
  -1   6  28    5.13    3.62
   1  -6 -27    1.33    2.17
   1  -6 -26    3.63    3.16
   1  -6 -25   90.61    9.77
   1  -6 -24    0.70    3.34
   1  -6 -23  308.96   16.94
   1  -6 -22    4.40    3.58
   1  -6 -21  163.58   12.17
   1  -6 -20    2.65    3.15
   1  -6 -20    0.49    2.11
   1  -6 -19  172.38   12.05
   1  -6 -19  153.28   11.00
   1  -6 -18    3.94    3.37
   1  -6 -18    1.37    2.19
   1  -6 -18   -1.69    2.58
  -1   6  18    3.55    2.91
   1  -6 -17    8.21    3.91
   1  -6 -17    3.54    2.29
  -1   6  17    1.28    2.26
   1  -6 -17    0.83    2.02
   1  -6 -16   11.92    2.91
   1  -6 -16   26.60    5.65
   1  -6 -16   13.35    3.52
  -1   6  16   14.54    3.24
   1  -6 -15  200.67    9.67
   1  -6 -15  204.15   12.22
  -1   6  15  200.85   10.37
   1  -6 -14  127.35    7.62
   1  -6 -14  124.81    9.59
  -1   6  14  127.50    7.81
   1  -6 -13   99.22    6.45
   1  -6 -13   97.61    8.26
   1  -6 -13  104.07    7.47
  -1   6  13  109.09    6.94
   1  -6 -12   11.59    3.84
  -1   6  12   15.05    2.76
   1  -6 -12    8.66    2.11
   1  -6 -12    8.30    2.57
   1  -6 -11   79.54    7.13
   1  -6 -11   59.29    4.84
   1  -6 -11   67.33    5.87
  -1   6  11   67.22    4.85
   1  -6 -10    2.72    2.42
   1  -6 -10   -1.60    1.66
   1  -6 -10   -0.20    1.95
  -1   6  10    0.85    1.23
   1  -6  -9  290.52    9.96
   1  -6  -9  301.68   13.25
   1  -6  -9  310.87   11.39
  -1   6   9  302.01    9.01
   1  -6  -8   22.20    4.27
  -1   6   8   17.57    2.15
   1  -6  -8   17.33    2.71
   1  -6  -8   16.49    2.42
   1  -6  -7  484.93   15.94
   1  -6  -7  497.88   13.26
  -1   6   7  475.08   10.15
   1  -6  -6  106.89    7.45
  -1   6   6  103.10    5.86
   1  -6  -6  104.87    6.05
  -1   6   6  104.88    4.56
  -1   6   5  141.65    6.88
   1  -6  -5  137.37    8.25
  -1   6   5  140.09    5.22
   1  -6  -5  142.34    6.58
  -1   6   4  802.38   16.03
   1  -6  -4  777.51   18.84
  -1   6   4  802.69   12.43
   1  -6  -3  284.25   11.33
  -1   6   3  306.00   10.12
  -1   6   3  294.62    7.96
  -1   6   2  492.35   12.78
   1  -6  -2  489.49   14.22
  -1   6   2  470.20   10.63
   1  -6  -1   47.28    4.16
  -1   6   1   50.17    3.72
   1  -6   0   20.02    2.48
  -1   6   0   42.00    4.79
  -1   6  -1  302.49   10.79
   1  -6   1  273.25    9.69
   1  -6   1  282.86   10.05
  -1   6  -2  729.03   16.29
   1  -6   2  731.02   15.27
   1  -6   2  731.58   15.60
   1  -6   3 1194.64   24.22
   1  -6   3 1216.46   19.01
  -1   6  -3 1217.81   20.68
   1  -6   3 1187.49   19.27
  -1   6  -4  114.91    6.34
   1  -6   4  110.03    5.66
   1  -6   4  108.74    7.39
   1  -6   4  115.68    5.90
   1  -6   5  149.01    8.88
  -1   6  -5  160.55    7.21
   1  -6   5  160.38    6.61
   1  -6   5  163.54    6.96
   1  -6   6  597.38   18.07
  -1   6  -6  573.94   13.56
   1  -6   6  594.04   12.45
   1  -6   6  601.80   12.83
   1  -6   7  559.20   17.89
  -1   6  -7  542.50   12.86
   1  -6   7  539.26   11.70
   1  -6   7  532.07   11.84
  -1   6  -8  388.69   10.69
   1  -6   8  393.53    9.81
   1  -6   8  400.31   15.51
   1  -6   9  624.45   19.83
  -1   6  -9  636.11   13.53
   1  -6   9  633.21   12.39
  -1   6  -9  663.75   16.96
  -1   6 -10   34.89    3.37
   1  -6  10   33.80    4.72
   1  -6  10   31.85    3.00
  -1   6 -10   31.08    4.06
   1  -6  11   42.43    5.50
  -1   6 -11   38.76    3.23
  -1   6 -11   37.86    4.54
  -1   6 -11   41.68    3.51
  -1   6 -12   21.41    2.41
   1  -6  12   20.93    4.17
  -1   6 -12   23.41    4.47
  -1   6 -12   23.15    2.84
  -1   6 -12   20.87    3.50
  -1   6 -13  154.13   11.09
   1  -6  13  145.03   10.66
  -1   6 -13  137.80    5.98
  -1   6 -13  134.12    6.01
  -1   6 -13  133.19    8.96
   1  -6  14   53.39    6.67
  -1   6 -14   50.64    3.71
  -1   6 -14   50.67    6.70
  -1   6 -14   53.41    3.87
  -1   6 -14   61.71    7.58
  -1   6 -14   52.69    5.99
   1  -6  15  122.27   10.35
  -1   6 -15  129.74   10.93
  -1   6 -15  133.80    5.68
  -1   6 -15  133.17    5.74
  -1   6 -15  137.37   11.53
  -1   6 -15  129.32    9.35
   1  -6  16  115.54   10.20
  -1   6 -16  122.46   10.83
  -1   6 -16  113.41    5.29
  -1   6 -16  110.17    8.95
  -1   6 -16  123.11    5.46
  -1   6 -16  119.45   11.38
   1  -6  17   20.37    4.54
  -1   6 -17   25.60    2.76
  -1   6 -17   27.87    2.96
  -1   6 -17   23.79    5.20
   1  -6  18    2.08    2.13
  -1   6 -18    4.25    1.57
  -1   6 -18    4.14    1.62
  -1   6 -18    3.83    2.60
  -1   6 -19   35.93    2.94
   1  -6  19   38.56    6.61
  -1   6 -19   35.92    6.50
  -1   6 -19   35.58    3.00
  -1   6 -20    3.25    1.32
   1  -6  20   -0.31    2.29
  -1   6 -20    1.80    1.34
  -1   6 -21    4.62    1.38
   1  -6  21    1.68    1.75
  -1   6 -21    1.92    1.25
   1  -6  22   23.10    5.38
  -1   6 -22   26.38    2.35
  -1   6 -22   30.77    2.57
   1  -6  23   15.90    5.02
  -1   6 -23   13.50    1.89
   1  -6  24   93.38   11.27
   1  -6  25    9.27    4.09
   1  -6  26    2.46    2.79
   1  -6  27   14.59    5.10
   1  -6  28   -2.55    3.28
   1  -6  29    9.55    4.92
   1  -6  30    4.49    4.03
   1  -6  31   -4.50    3.38
   1  -5 -31    1.54    2.20
  -1   5  31    4.76    4.18
  -1   5  30   16.04    5.46
   1  -5 -30   12.24    3.96
  -1   5  29   -1.45    3.70
   1  -5 -29   -2.23    2.99
   1  -5 -28   -1.16    2.39
  -1   5  28    2.22    3.70
  -1   5  27   -0.35    2.19
   1  -5 -27    3.37    2.32
  -1   5  26   50.63    8.55
   1  -5 -26   43.63    6.86
   1  -5 -25   14.57    4.88
   1  -5 -24  199.30   13.62
   1  -5 -23   27.93    5.92
   1  -5 -22  259.70   15.11
   1  -5 -21   13.61    5.21
   1  -5 -20  319.82   16.08
   1  -5 -20  336.31   16.38
   1  -5 -19   28.62    5.99
  -1   5  19   16.01    3.86
   1  -5 -19   14.53    3.61
   1  -5 -18   22.63    5.59
  -1   5  18   17.76    3.74
   1  -5 -18   14.10    3.80
   1  -5 -17    3.55    2.68
  -1   5  17    1.78    2.11
   1  -5 -16   62.69    6.89
  -1   5  16   59.18    6.07
   1  -5 -16   55.62    6.32
   1  -5 -15   10.91    4.12
  -1   5  15    6.20    2.21
   1  -5 -14   35.18    5.58
  -1   5  14   27.33    3.73
   1  -5 -13  142.35    7.39
   1  -5 -13  155.88    9.84
  -1   5  13  145.77    8.10
   1  -5 -12    9.29    2.26
   1  -5 -12   14.79    3.89
   1  -5 -12    5.30    2.45
  -1   5  12    8.08    2.18
   1  -5 -11   17.78    2.74
   1  -5 -11   28.04    4.74
   1  -5 -11   23.04    3.57
  -1   5  11   18.07    2.78
   1  -5 -10  345.72   10.31
   1  -5 -10  346.38   13.38
   1  -5 -10  359.39   12.16
  -1   5  10  374.10   10.86
   1  -5  -9   61.66    6.11
   1  -5  -9   43.42    3.66
   1  -5  -9   42.00    4.18
  -1   5   9   48.20    3.74
   1  -5  -8  868.86   20.24
   1  -5  -8  885.27   15.38
  -1   5   8  891.98   14.88
   1  -5  -8  898.28   18.07
   1  -5  -7  347.12   12.57
   1  -5  -7  314.93    9.07
  -1   5   7  330.29    8.56
   1  -5  -7  334.41   10.68
   1  -5  -6  596.50   16.06
  -1   5   6  597.62   11.09
   1  -5  -6  608.68   14.05
  -1   5   5   55.20    3.89
   1  -5  -5   57.74    5.18
   1  -5  -5   61.96    4.51
  -1   5   5   55.71    3.40
   1  -5  -4  153.65    7.81
  -1   5   4  145.28    6.18
  -1   5   4  148.91    5.54
   1  -5  -4  148.94    6.56
   1  -5  -3   74.79    5.54
  -1   5   3   78.12    4.55
  -1   5   3   74.91    4.09
   1  -5  -2   52.87    4.55
  -1   5   2   56.22    3.66
   1  -5  -1   88.44    5.52
  -1   5   1   90.88    4.75
   1  -5   0  264.25    9.00
   1  -5   1  264.12    8.83
  -1   5  -1  260.60    9.00
  -1   5  -2  230.33    8.39
   1  -5   2  236.47    9.78
   1  -5   2  224.76    7.77
   1  -5   2  233.98    7.95
   1  -5   3  491.93   11.01
  -1   5  -3  498.34   11.91
   1  -5   3  510.47   14.68
   1  -5   3  494.03   11.26
   1  -5   4    8.51    1.90
   1  -5   4    8.27    2.00
  -1   5  -4   11.92    1.99
   1  -5   4    8.54    1.79
   1  -5   5  273.09    7.57
  -1   5  -5  261.40    8.25
   1  -5   5  263.70   11.04
   1  -5   5  276.92    7.78
   1  -5   6  193.07    9.70
  -1   5  -6  193.02    6.96
   1  -5   6  201.20    6.38
   1  -5   6  198.05    6.44
   1  -5   7  325.40    7.88
   1  -5   7  310.18   12.40
  -1   5  -7  307.78    8.55
  -1   5  -8  186.25    6.41
   1  -5   8  191.87    6.10
   1  -5   8  194.14   10.27
   1  -5   9   17.40    1.95
  -1   5  -9   25.54    3.02
   1  -5   9   17.69    3.40
   1  -5  10  792.36   21.99
  -1   5 -10  789.22   12.66
  -1   5 -10  839.36   19.51
  -1   5 -10  797.00   12.78
   1  -5  11    2.94    1.77
  -1   5 -11    4.74    1.53
  -1   5 -11    1.51    1.45
  -1   5 -11    4.83    1.48
  -1   5 -12  329.70    7.76
   1  -5  12  343.38   15.40
  -1   5 -12  336.28   13.26
  -1   5 -12  318.31    7.98
   1  -5  13   74.77    7.43
  -1   5 -13   83.66    8.08
  -1   5 -13   78.73    3.96
  -1   5 -13   74.52    3.86
  -1   5 -13   75.88    6.69
  -1   5 -14   42.28    5.69
  -1   5 -14   35.71    2.66
   1  -5  14   36.36    5.27
  -1   5 -14   35.54    2.70
  -1   5 -14   40.59    5.19
   1  -5  15   29.62    5.17
  -1   5 -15   30.15    5.40
  -1   5 -15   28.60    2.34
   1  -5  15   32.66    5.37
  -1   5 -15   26.37    4.70
  -1   5 -15   30.72    4.57
  -1   5 -15   28.95    2.47
  -1   5 -16   10.30    1.53
   1  -5  16   12.03    3.34
  -1   5 -16   13.08    3.58
  -1   5 -16   10.87    2.94
  -1   5 -16    9.75    3.46
  -1   5 -16   10.75    1.52
   1  -5  16    9.22    3.10
   1  -5  17   12.47    3.35
  -1   5 -17   15.93    1.84
  -1   5 -17   17.36    4.44
  -1   5 -17    9.59    2.82
  -1   5 -17   13.54    1.71
  -1   5 -17   13.55    3.33
   1  -5  18   -0.01    1.72
  -1   5 -18   -1.01    1.06
  -1   5 -18    1.91    1.14
   1  -5  19    7.79    3.08
  -1   5 -19    7.92    1.35
  -1   5 -19    6.69    1.37
  -1   5 -20   46.36    2.94
   1  -5  20   44.07    6.76
  -1   5 -20   46.36    2.95
  -1   5 -21   16.13    1.79
   1  -5  21   12.02    3.69
  -1   5 -21   16.25    1.78
   1  -5  22   12.88    4.28
  -1   5 -22   14.24    1.63
  -1   5 -22   13.50    1.60
   1  -5  23   51.33    8.11
  -1   5 -23   53.76    3.00
  -1   5 -23   63.73    3.10
   1  -5  24   27.78    6.34
  -1   5 -24   25.81    2.07
   1  -5  25    9.84    4.40
   1  -5  26   23.43    5.98
   1  -5  27    0.48    2.49
   1  -5  28   12.71    4.72
   1  -5  29    9.54    4.68
   1  -5  30    6.88    3.73
   1  -5  31    8.67    4.24
  -1   4  32    3.16    3.77
  -1   4  31   24.08    6.60
   1  -4 -31   23.19    4.99
  -1   4  30    2.85    3.05
   1  -4 -30   -1.66    2.35
  -1   4  29    9.23    4.54
   1  -4 -29    7.46    3.65
  -1   4  28    3.52    2.70
   1  -4 -28    7.85    3.52
   1  -4 -27    7.66    3.84
  -1   4  27    9.00    3.96
   1  -4 -26    7.39    3.55
  -1   4  26    3.71    4.03
   1  -4 -25  144.15   11.38
  -1   4  25  118.72   12.40
   1  -4 -24   15.20    5.10
  -1   4  24    7.54    3.71
   1  -4 -23  164.02   11.70
   1  -4 -22   10.96    4.64
   1  -4 -21  124.89   10.12
   1  -4 -20   33.01    5.96
  -1   4  20   34.11    5.11
   1  -4 -20   38.64    5.82
   1  -4 -19   15.96    5.12
   1  -4 -19    8.92    3.41
  -1   4  19   10.09    3.64
   1  -4 -18    5.61    2.62
  -1   4  18    4.50    2.22
   1  -4 -17    5.75    3.86
  -1   4  17    2.22    2.52
   1  -4 -17   -1.49    2.53
   1  -4 -16   29.94    5.34
  -1   4  16   24.32    4.24
   1  -4 -16   16.98    3.64
  -1   4  15  108.15    7.67
  -1   4  14   74.93    6.18
   1  -4 -13    4.62    2.11
  -1   4  13   57.61    5.17
  -1   4  12   23.94    3.48
   1  -4 -12   21.72    3.30
  -1   4  11    2.46    1.65
   1  -4 -11    3.95    1.72
  -1   4  10   68.50    4.67
   1  -4 -10   64.43    5.19
   1  -4  -9 1124.33   16.55
  -1   4   9 1105.95   17.66
   1  -4  -9 1092.38   20.00
   1  -4  -8  583.82   11.31
   1  -4  -8  531.78   13.94
  -1   4   8  583.16   12.20
   1  -4  -7  377.11    8.74
   1  -4  -7  360.40   11.72
   1  -4  -7  373.25   10.90
  -1   4   7  356.87    9.10
   1  -4  -6   19.69    3.47
   1  -4  -6   13.77    2.41
  -1   4   6   14.99    1.93
   1  -4  -6   17.69    2.05
  -1   4   5  278.72    7.31
   1  -4  -5  293.02   10.02
   1  -4  -5  294.68    9.60
  -1   4   5  284.58    7.70
  -1   4   4   19.25    1.97
   1  -4  -4   31.50    4.00
  -1   4   4   19.45    2.13
   1  -4  -4   19.12    2.67
  -1   4   3   57.81    3.39
   1  -4  -3   67.40    4.92
  -1   4   3   58.20    3.63
   1  -4  -3   59.30    3.94
   1  -4  -2  274.59    8.95
  -1   4   2  267.86    7.72
   1  -4  -1  157.87    6.72
  -1   4   1  150.29    5.87
   1  -4   0   59.82    4.44
   1  -4   1  268.61    8.20
   1  -4   1  275.50    9.39
   1  -4   2  157.16    7.24
   1  -4   2  169.00    6.05
  -1   4  -2  161.78    6.16
  -1   4  -3  391.61    9.16
   1  -4   3  400.78    8.67
   1  -4   3  392.16   11.71
   1  -4   3  369.27    8.58
   1  -4   4  850.49   17.73
   1  -4   4  862.11   12.11
  -1   4  -4  835.98   12.97
   1  -4   4  826.52   12.02
   1  -4   5    2.38    1.13
  -1   4  -5    3.10    0.95
   1  -4   5    2.86    0.96
   1  -4   5    3.90    1.20
   1  -4   6  383.15    7.31
   1  -4   6  349.92   12.26
  -1   4  -6  357.22    7.94
   1  -4   6  358.70    7.30
   1  -4   7  321.51   12.10
   1  -4   7  340.60    6.76
  -1   4  -7  316.13    7.26
  -1   4  -8   59.45    3.29
   1  -4   8   50.09    5.08
   1  -4   8   50.06    2.62
  -1   4  -9  228.04    5.66
   1  -4   9  229.96   10.91
  -1   4  -9  215.92    5.68
  -1   4 -10  310.90    6.43
   1  -4  10  316.54   13.36
  -1   4 -10  313.50    6.57
   1  -4  11  105.87    8.12
  -1   4 -11  113.67    3.84
  -1   4 -11  110.20    3.87
   1  -4  11  109.78    8.39
   1  -4  12    1.62    1.00
  -1   4 -12    2.28    0.83
   1  -4  12    2.98    1.74
  -1   4 -12    2.70    0.86
   1  -4  13   59.04    6.54
  -1   4 -13   63.05    2.99
  -1   4 -13   60.69    2.92
   1  -4  13   68.70    7.16
   1  -4  14  233.91   13.28
  -1   4 -14  245.52    5.72
  -1   4 -14  245.25   13.70
  -1   4 -14  236.65    5.75
   1  -4  14  240.52   13.69
   1  -4  15   28.30    4.91
  -1   4 -15   32.55    2.02
  -1   4 -15   25.93    4.72
  -1   4 -15   36.80    4.91
  -1   4 -15   29.98    2.08
   1  -4  15   33.30    5.31
  -1   4 -16    1.62    2.05
   1  -4  16    2.47    1.68
  -1   4 -16   -0.62    1.00
  -1   4 -16   -1.03    1.11
  -1   4 -16    0.93    1.56
   1  -4  16    2.99    1.97
   1  -4  17  156.53   11.92
  -1   4 -17  174.14    5.13
  -1   4 -17  184.96   13.00
  -1   4 -17  170.56   10.90
  -1   4 -17  161.84    5.00
   1  -4  17  180.21   12.94
  -1   4 -18   59.84    3.12
  -1   4 -18   59.78    7.92
   1  -4  18   62.18    7.75
   1  -4  19   23.81    5.16
  -1   4 -19   22.43    2.10
  -1   4 -20   24.30    2.20
   1  -4  20   20.43    4.85
   1  -4  21   96.58   10.44
  -1   4 -21  107.39    4.30
  -1   4 -22    2.99    1.14
   1  -4  22    0.68    3.24
  -1   4 -23    6.55    1.24
   1  -4  23    2.14    2.42
  -1   4 -24    3.61    1.50
  -1   4 -24   -0.50    0.82
   1  -4  24   -3.54    3.32
  -1   4 -24   -1.17    1.01
   1  -4  25   28.11    6.40
   1  -4  26    3.84    3.86
   1  -4  27  156.79   15.31
   1  -4  28    4.12    3.08
   1  -4  29   22.33    6.54
   1  -4  30    4.20    3.19
   1  -4  31   -2.55    3.62
  -1   3  33    8.35    5.05
  -1   3  32   52.21    9.37
  -1   3  31    3.99    4.03
  -1   3  30   -1.35    2.92
   1  -3 -30    5.21    3.18
  -1   3  29   -4.93    4.02
   1  -3 -29    6.67    3.61
   1  -3 -28   14.34    4.31
  -1   3  28    7.41    4.02
  -1   3  27    3.40    3.00
   1  -3 -27   16.22    4.67
   1  -3 -26   39.24    6.08
  -1   3  26   29.03    6.69
   1  -3 -25    6.07    4.16
  -1   3  25    1.07    2.88
  -1   3  24   93.46   10.56
   1  -3 -24   96.86    9.02
  -1   3  23    1.37    2.56
   1  -3 -23   11.91    4.65
   1  -3 -22  107.64    8.92
  -1   3  22  101.46   10.29
  -1   3  20   63.07    6.85
   1  -3 -20   56.08    6.68
   1  -3 -19   32.86    5.38
  -1   3  19   36.09    5.13
   1  -3 -18   80.55    7.79
  -1   3  18   83.81    7.62
  -1   3  17  287.59   13.23
   1  -3 -17  275.31   13.45
   1  -3 -16   14.96    3.37
  -1   3  16   19.39    3.41
  -1   3  15   10.30    2.62
  -1   3  14    4.61    1.99
  -1   3  13   67.72    5.50
  -1   3  12  196.42    8.94
   1  -3 -12  208.16    9.75
   1  -3 -11   44.56    4.43
  -1   3  11   45.31    4.25
  -1   3  10  586.09   13.60
   1  -3 -10  583.45   14.85
   1  -3  -9   46.19    4.24
  -1   3   9   48.34    3.83
  -1   3   8 1518.02   19.98
   1  -3  -8 1510.47   22.40
   1  -3  -7   93.11    4.04
  -1   3   7   94.71    4.81
   1  -3  -7   87.78    5.51
   1  -3  -6 1028.17   12.39
   1  -3  -6 1065.73   17.37
  -1   3   6 1048.94   15.12
  -1   3   5   13.74    1.87
   1  -3  -5   12.94    1.34
   1  -3  -5   15.17    2.17
  -1   3   4  185.21    4.91
   1  -3  -4  201.56    7.17
  -1   3   4  192.33    6.34
  -1   3   3  304.76    6.26
  -1   3   3  309.83    8.01
   1  -3  -3  309.88    8.79
  -1   3   2  633.45   11.68
   1  -3  -2  628.54   12.00
   1  -3  -1  326.84    8.42
  -1   3   1  318.80    8.32
   1  -3   0  340.71    8.25
   1  -3   1 2997.00   22.74
   1  -3   1 3004.94   27.29
   1  -3   2  186.92    5.41
   1  -3   2  170.92    6.85
  -1   3  -3   69.02    3.41
   1  -3   3   52.45    2.59
   1  -3   3   59.71    4.12
   1  -3   4  241.50    5.17
  -1   3  -4  230.75    5.53
   1  -3   4  225.05    8.46
   1  -3   4  220.30    5.13
   1  -3   5   75.02    5.16
   1  -3   5   85.07    2.81
  -1   3  -5   79.48    3.21
   1  -3   5   83.22    2.83
  -1   3  -6   -0.59    0.79
   1  -3   6   -1.13    1.14
   1  -3   6    0.98    0.65
   1  -3   7  861.14   19.07
   1  -3   7  898.31    8.52
  -1   3  -7  870.08    9.22
   1  -3   8  195.30    9.42
  -1   3  -8  185.47    3.99
  -1   3  -8  187.37    4.10
   1  -3   8  189.12    9.45
  -1   3  -9  296.17    4.88
   1  -3   9  300.74   12.22
   1  -3   9  328.69   12.82
  -1   3  -9  291.09    4.98
   1  -3  10  170.98    9.63
  -1   3 -10  177.84    3.77
   1  -3  10  185.49   10.25
  -1   3 -10  179.27    3.89
   1  -3  11   34.38    4.58
  -1   3 -11   33.96    1.67
  -1   3 -11   33.99    1.69
   1  -3  11   32.91    4.40
   1  -3  12   69.02    6.55
  -1   3 -12   77.89    2.73
   1  -3  12   84.45    7.32
   1  -3  13   16.14    3.35
  -1   3 -13   20.74    1.58
   1  -3  13   15.91    3.50
  -1   3 -14   22.56    1.83
   1  -3  14   19.90    3.80
  -1   3 -14   23.35    4.44
   1  -3  14   26.72    4.40
  -1   3 -15    5.45    1.04
  -1   3 -15    6.44    2.63
   1  -3  15    5.15    2.27
   1  -3  15    4.67    1.94
  -1   3 -16   -0.90    1.84
   1  -3  16    0.73    1.12
  -1   3 -16    0.71    0.71
   1  -3  16   -0.47    1.54
  -1   3 -17    5.67    1.04
   1  -3  17    5.33    2.55
   1  -3  17    5.71    2.41
  -1   3 -17    6.50    2.08
   1  -3  18  170.91   12.46
  -1   3 -18  176.52    5.44
  -1   3 -18  185.77   11.33
   1  -3  18  180.98   13.14
  -1   3 -19  183.44    5.76
   1  -3  19  192.31   13.63
   1  -3  20   50.05    7.44
  -1   3 -20   44.60    3.01
  -1   3 -21    2.69    1.07
   1  -3  21    5.61    3.52
   1  -3  22  293.11   18.23
  -1   3 -22  310.14    8.08
  -1   3 -22  293.55    8.07
  -1   3 -23   43.85    3.68
   1  -3  23   50.13    8.46
  -1   3 -23   37.15    2.98
   1  -3  24  108.40   11.78
  -1   3 -24  118.59    5.08
  -1   3 -24  103.34    5.07
   1  -3  25    7.65    4.18
  -1   3 -25   10.28    2.10
   1  -3  26   19.09    5.50
   1  -3  27   10.00    4.40
   1  -3  28   25.07    6.21
   1  -3  29    8.84    4.39
   1  -3  30    0.93    2.23
   1  -3  31    0.39    2.75
   1  -3  32   11.83    5.02
  -1   2  33   10.65    5.02
  -1   2  32    3.22    3.53
  -1   2  31   37.59    8.32
   1  -2 -30   12.64    3.91
  -1   2  30   11.82    5.37
  -1   2  29    0.19    2.61
   1  -2 -29    6.36    3.52
   1  -2 -28   32.00    5.63
  -1   2  28   27.41    7.02
  -1   2  27   59.62    8.94
   1  -2 -27   73.18    7.87
  -1   2  26    4.18    3.64
   1  -2 -26    5.90    3.77
   1  -2 -25  109.19    9.27
  -1   2  25  111.93   11.60
  -1   2  24   53.52    8.13
  -1   2  23    8.84    3.67
  -1   2  22   23.84    5.31
  -1   2  21   24.71    5.19
  -1   2  20   21.88    5.03
  -1   2  20   21.00    4.14
  -1   2  19    2.89    2.41
   1  -2 -19    0.67    2.47
  -1   2  19    1.46    1.30
  -1   2  18   -0.39    2.25
   1  -2 -18    2.49    3.13
  -1   2  18    4.95    2.36
  -1   2  17  179.10   10.59
   1  -2 -17  173.47   10.69
  -1   2  16  107.53    7.95
   1  -2 -16  102.14    8.27
   1  -2 -15  207.82   10.89
  -1   2  15  219.78   10.94
  -1   2  14    4.71    1.83
  -1   2  13   54.25    4.88
  -1   2  12   28.39    3.50
   1  -2 -12   31.52    4.11
   1  -2 -11 1197.08   22.33
  -1   2  11 1184.10   20.84
   1  -2 -10  383.94   12.28
  -1   2  10  398.68   11.37
  -1   2   9 1079.70   17.67
   1  -2  -9 1028.95   19.15
   1  -2  -8   75.67    5.26
  -1   2   8   77.90    4.66
  -1   2   7  618.98   12.23
  -1   2   6   19.05    2.19
  -1   2   5    1.40    0.86
  -1   2   4 1352.00   16.52
  -1   2   3  164.64    5.85
  -1   2   2  918.49   13.62
  -1   2   1  731.49   12.29
   1  -2   0 3748.68   24.61
   1  -2   1 1981.64   18.84
   1  -2   2 1130.65   15.26
   1  -2   3   96.01    2.90
   1  -2   3   92.53    4.74
   1  -2   4  525.00   11.85
   1  -2   5  565.83   13.21
   1  -2   5  570.26   13.15
   1  -2   6   11.54    2.12
   1  -2   6   10.25    2.23
   1  -2   7  198.16    8.73
   1  -2   7  198.63    8.80
   1  -2   8    0.36    1.03
   1  -2   8    2.19    1.23
   1  -2   9  244.30   10.75
   1  -2   9  265.49   11.13
   1  -2  10    2.77    1.49
   1  -2  10    1.96    1.12
   1  -2  11   84.39    6.86
   1  -2  11   90.41    7.19
   1  -2  12  172.23   10.22
   1  -2  12  192.34   10.99
   1  -2  13   86.19    7.75
   1  -2  13   83.97    7.54
   1  -2  14    6.14    2.46
   1  -2  14    5.80    2.12
   1  -2  15   75.31    7.52
   1  -2  15   72.88    7.58
   1  -2  16    5.53    2.75
   1  -2  16    8.38    2.90
   1  -2  17  165.02   11.91
  -1   2 -17  182.33   10.88
   1  -2  17  183.57   12.68
   1  -2  18   35.43    5.99
  -1   2 -18   39.15    5.56
   1  -2  18   38.68    6.12
   1  -2  19   11.14    3.56
  -1   2 -19   10.55    2.39
   1  -2  20    2.85    2.53
  -1   2 -20    9.00    2.31
   1  -2  21   64.92    8.74
  -1   2 -21   62.49    4.33
  -1   2 -22   17.98    2.88
   1  -2  22   17.76    4.65
   1  -2  23   52.28    7.85
  -1   2 -23   48.87    4.01
  -1   2 -24    5.58    1.90
   1  -2  24    5.30    3.21
  -1   2 -25   77.20    4.97
   1  -2  25   76.58   10.10
   1  -2  26   66.85    9.96
  -1   2 -26   71.23    4.52
   1  -2  27   12.99    4.69
   1  -2  28   38.72    7.92
   1  -2  29   11.86    4.89
   1  -2  30   13.44    5.21
   1  -2  31    3.46    3.89
   1  -2  32   -3.27    3.05
  -1   1  33   -0.42    2.99
  -1   1  32   17.77    6.15
  -1   1  31    4.18    3.69
   1  -1 -30    4.35    2.94
  -1   1  30    5.43    3.86
  -1   1  29   11.53    4.84
   1  -1 -29   17.71    4.31
   1  -1 -28   18.48    4.54
  -1   1  28    8.52    4.05
  -1   1  27    9.10    4.75
  -1   1  26   79.26   10.21
  -1   1  25    4.32    3.93
  -1   1  24   23.97    5.68
  -1   1  23    3.61    2.89
  -1   1  22   33.57    5.99
  -1   1  21   80.45    8.83
  -1   1  20  107.51    9.76
  -1   1  20  127.67    9.76
  -1   1  19   46.12    6.46
   1  -1 -19   55.43    7.20
  -1   1  19   59.14    6.72
  -1   1  18  276.55   14.71
   1  -1 -18  282.95   14.16
  -1   1  18  290.97   14.01
  -1   1  17   17.86    4.09
  -1   1  17   16.75    3.40
   1  -1 -17   20.00    4.13
  -1   1  16   49.24    5.89
  -1   1  16   47.83    5.31
   1  -1 -16   52.94    5.89
  -1   1  15   37.89    5.05
   1  -1 -15   36.11    5.08
  -1   1  15   34.22    4.71
  -1   1  14  125.68    8.62
  -1   1  14  124.61    7.96
  -1   1  13   17.37    2.84
  -1   1  12   64.13    5.21
  -1   1  11  485.52   13.51
  -1   1  10  682.77   15.20
  -1   1   9    3.76    1.14
  -1   1   8 1384.00   19.59
  -1   1   7    6.49    1.53
  -1   1   6   68.68    3.99
  -1   1   5  732.85   12.44
  -1   1   4   25.86    2.31
  -1   1   3    0.53    0.80
   1  -1   3  228.41    6.78
   1  -1   3  235.12    6.60
   1  -1   4  138.48    5.88
   1  -1   4  147.90    5.79
   1  -1   5  764.54   14.71
   1  -1   5  756.00   14.23
   1  -1   6   12.26    2.22
   1  -1   6   13.90    2.11
   1  -1   7   27.84    3.31
   1  -1   7   34.10    3.48
   1  -1   8    2.97    1.71
   1  -1   8    1.80    1.01
   1  -1   9  369.31   13.17
  -1   1  -9  368.19    5.63
   1  -1   9  400.41   13.54
   1  -1  10    6.72    2.32
  -1   1 -10    9.17    1.34
   1  -1  10    5.95    1.80
  -1   1 -11    3.39    1.21
   1  -1  11   -0.05    1.27
   1  -1  11   -1.75    1.74
  -1   1 -12    3.79    1.50
   1  -1  12    0.78    1.30
   1  -1  12    1.04    1.03
   1  -1  13  101.95    8.25
  -1   1 -13  107.13    4.29
   1  -1  13  115.78    8.78
  -1   1 -14  468.28    9.28
   1  -1  14  485.31   18.35
   1  -1  14  499.09   18.84
  -1   1 -15    5.53    2.50
   1  -1  15   22.49    4.92
   1  -1  15   16.87    5.10
   1  -1  16  314.07   15.79
  -1   1 -16  327.91    8.54
   1  -1  16  340.70   16.76
  -1   1 -17   48.14    4.05
   1  -1  17   55.97    7.15
   1  -1  17   58.74    7.47
  -1   1 -17   46.60    6.01
   1  -1  18  266.23   15.61
  -1   1 -18  253.05    8.39
  -1   1 -18  297.00   13.92
   1  -1  18  290.68   16.58
  -1   1 -19    8.34    3.07
   1  -1  19   12.80    4.15
  -1   1 -19   11.82    4.03
   1  -1  20   27.94    5.68
  -1   1 -20   27.30    3.26
   1  -1  21    2.70    2.58
  -1   1 -21    4.01    2.30
  -1   1 -22  109.62    6.16
   1  -1  22  111.49   11.29
   1  -1  23   63.37    9.01
  -1   1 -23   61.31    4.96
   1  -1  24   49.50    8.08
  -1   1 -24   42.64    4.09
   1  -1  25   41.95    7.55
  -1   1 -25   40.70    4.02
   1  -1  26   -0.67    2.48
  -1   1 -26   -0.08    1.28
   1  -1  27   50.76    8.64
   1  -1  28   24.21    6.31
   1  -1  29    3.15    3.21
   1  -1  30    0.46    2.52
   1  -1  31    3.64    3.43
   1  -1  32   26.16    6.81
  -1   0  34    4.88    4.14
  -1   0  33   17.93    5.97
  -1   0  32   -0.39    3.18
  -1   0  31   24.79    6.69
  -1   0  30    8.15    4.33
  -1   0  29   12.84    4.95
  -1   0  28    9.93    4.53
  -1   0  27   41.70    7.64
  -1   0  26    4.89    3.61
  -1   0  25   43.93    7.50
  -1   0  24   32.48    6.40
  -1   0  23    8.03    4.17
  -1   0  22  123.24   11.06
  -1   0  21   16.24    4.45
  -1   0  20   18.04    5.11
  -1   0  20   19.61    4.84
  -1   0  19  335.77   16.75
  -1   0  19  382.61   16.24
  -1   0  19  348.12   18.36
   1   0 -19  367.10   16.39
  -1   0  18   36.38    5.63
  -1   0  18   37.51    6.07
   1   0 -18   44.14    5.94
  -1   0  18   36.06    5.41
  -1   0  17  125.24    9.45
   1   0 -17  130.55    9.47
  -1   0  17  136.71    9.36
  -1   0  16   41.09    5.18
  -1   0  16   40.50    5.01
  -1   0  15   28.88    4.56
  -1   0  15   22.02    3.73
  -1   0  14    7.32    3.04
  -1   0  14    6.13    2.77
  -1   0  13  202.28   10.50
  -1   0  13  186.97    9.40
  -1   0  12  432.44   14.55
  -1   0  12  387.49   12.88
  -1   0  11 1441.47   24.76
  -1   0  11 1492.01   24.04
  -1   0  10   62.90    5.31
  -1   0  10   51.61    4.26
  -1   0   9  492.80   12.81
  -1   0   9  511.07   12.51
  -1   0   8   63.32    4.77
  -1   0   8   59.65    4.08
  -1   0   7  458.80   10.50
  -1   0   7  448.00   10.56
  -1   0   6   65.92    3.60
  -1   0   6   57.01    3.65
  -1   0   5  131.42    4.47
  -1   0   5  132.17    5.22
  -1   0   4  618.24    8.04
  -1   0   4  578.41   10.57
   1   0   3  290.84    7.71
  -1   0  -3  315.88    4.47
   1   0   3  315.73    7.01
   1   0   4    2.81    1.49
  -1   0  -4    4.61    0.71
   1   0   4    4.81    0.74
   1   0   4    3.77    1.14
   1   0   4    5.03    0.78
   1   0   5  876.73    8.24
   1   0   5  836.47   15.67
  -1   0  -5  877.12    7.58
  -1   0  -5  869.75    7.78
   1   0   5  866.11   14.64
   1   0   6  249.44    4.66
  -1   0  -6  245.10    4.38
   1   0   6  237.21    9.12
  -1   0  -6  241.76    4.48
   1   0   6  242.34    8.50
   1   0   7   91.38    6.06
  -1   0  -7   92.61    3.08
  -1   0  -7  104.92    3.28
   1   0   7   99.80    5.96
   1   0   8   23.48    3.55
  -1   0  -8   22.03    1.66
   1   0   8   27.16    3.37
  -1   0  -9    0.29    0.90
   1   0   9    0.13    1.00
   1   0   9    0.60    1.01
  -1   0 -10    1.98    1.18
   1   0  10   -0.63    1.10
   1   0  10   -0.34    1.04
  -1   0 -11   13.76    1.96
   1   0  11    8.09    2.46
   1   0  11   13.40    2.82
   1   0  12   95.40    7.75
  -1   0 -12  105.83    4.67
   1   0  12  112.90    8.20
  -1   0 -13  423.98    9.69
   1   0  13  410.02   16.45
   1   0  13  434.49   16.86
  -1   0 -14  171.02    6.43
   1   0  14  167.04   11.04
   1   0  14  187.90   11.59
   1   0  15  237.12   13.38
  -1   0 -15  252.08    8.14
   1   0  15  256.68   14.01
  -1   0 -15  265.86   11.95
  -1   0 -16   13.76    2.90
   1   0  16   22.60    4.91
   1   0  16   25.00    4.88
  -1   0 -16   12.57    2.95
   1   0  17  203.11   13.18
  -1   0 -17  213.59    8.02
  -1   0 -17  234.36   11.80
   1   0  17  229.30   14.10
   1   0  18   23.51    4.89
  -1   0 -18   26.14    3.82
   1   0  18   27.37    5.29
  -1   0 -18   28.60    4.51
  -1   0 -19   11.85    2.61
   1   0  19   11.01    3.55
  -1   0 -19   18.09    3.77
  -1   0 -20   13.97    2.81
   1   0  20   13.14    3.71
  -1   0 -21    8.69    2.72
   1   0  21   10.22    3.82
   1   0  22   57.27    8.06
  -1   0 -22   57.01    5.11
   1   0  23  139.79   12.78
  -1   0 -23  137.89    7.74
  -1   0 -24   22.13    3.41
   1   0  24   29.34    6.45
   1   0  25   30.03    6.33
  -1   0 -25   25.96    3.67
   1   0  26   29.66    6.65
  -1   0 -26   28.77    3.58
   1   0  27    2.79    3.24
  -1   0 -27    0.69    1.46
   1   0  28   -1.27    3.30
   1   0  29    6.67    3.44
   1   0  30   21.18    6.45
   1   0  31   19.72    6.49
   1   0  32   -0.02    2.57
  -1  -1  34   14.81    6.19
  -1  -1  33    1.11    3.43
  -1  -1  32   -2.98    4.07
  -1  -1  31    3.83    4.01
  -1  -1  30    6.46    3.59
  -1  -1  29   -2.92    2.82
  -1  -1  28    4.43    3.31
  -1  -1  27    3.03    3.41
  -1  -1  26   15.36    4.78
  -1  -1  25    7.85    4.24
  -1  -1  24    9.16    4.49
  -1  -1  23  178.05   13.70
  -1  -1  22   59.67    7.66
  -1  -1  21   12.10    3.88
  -1  -1  20   68.85    8.07
  -1  -1  19   66.78    8.06
  -1  -1  19   86.69    7.97
   1   1 -19   88.34    8.58
  -1  -1  19   88.57    9.34
  -1  -1  18  102.27    9.08
   1   1 -18  114.46    9.22
  -1  -1  18  121.18    9.08
  -1  -1  18   97.47    9.80
  -1  -1  17  113.89    9.34
  -1  -1  17  114.71    8.78
  -1  -1  17  110.17    9.77
   1   1 -17  103.78    8.57
  -1  -1  16    8.69    4.24
  -1  -1  16    6.08    3.45
  -1  -1  16   10.10    2.63
  -1  -1  15  267.24   12.82
  -1  -1  15  283.67   12.73
  -1  -1  15  276.51   14.36
  -1  -1  14   24.72    4.00
  -1  -1  14   21.41    3.40
  -1  -1  14   22.04    3.81
  -1  -1  13   30.95    4.51
  -1  -1  13   32.78    4.75
  -1  -1  13   28.47    3.79
  -1  -1  12  360.88   12.86
  -1  -1  12  368.51   12.70
  -1  -1  12  381.42   14.86
  -1  -1  11  270.36   10.69
  -1  -1  11  271.31   10.39
  -1  -1  11  273.64   12.06
  -1  -1  10  125.32    6.89
  -1  -1  10  118.20    6.45
  -1  -1  10  119.00    7.58
  -1  -1   9  215.32    8.44
  -1  -1   9  206.17    8.11
  -1  -1   9  210.46    9.40
  -1  -1   8  147.92    6.57
   1   1  -8  138.76    6.24
  -1  -1   8  133.40    7.08
  -1  -1   8  135.17    6.24
   1   1  -7  125.15    5.45
  -1  -1   7  122.82    5.32
  -1  -1   7  112.22    5.31
  -1  -1   7  119.90    6.26
   1   1  -6  555.20   10.53
  -1  -1   6  588.74   10.60
  -1  -1   6  552.03   12.41
  -1  -1   6  559.48   11.40
   1   1  -5   32.34    2.27
  -1  -1   5   31.34    2.29
  -1  -1   5   33.71    2.69
  -1  -1   5   30.87    2.69
   1   1  -4  480.74    7.54
  -1  -1   4  477.92    7.57
  -1  -1   4  480.80    9.49
  -1  -1   4  465.76    9.27
  -1  -1   3 2455.53   14.35
  -1  -1   3 2317.74   17.82
  -1  -1   3 2360.84   20.21
  -1  -1   2 1142.92   10.08
  -1  -1   2 1160.97   14.01
  -1  -1  -2  149.58    4.07
  -1  -1  -3   60.00    2.50
  -1  -1  -3   61.45    2.64
  -1  -1  -4 1609.70   13.62
  -1  -1  -4 1608.72   13.99
   1   1   5  555.08    9.20
  -1  -1  -5  586.77    8.71
  -1  -1  -5  592.75    8.80
  -1  -1  -6 2164.72   17.46
   1   1   6 2141.89   18.33
  -1  -1  -6 2161.53   17.70
   1   1   7  180.15    5.51
  -1  -1  -7  176.61    5.29
  -1  -1  -7  174.29    5.39
  -1  -1  -8   60.99    3.28
  -1  -1  -8   69.12    3.58
  -1  -1  -9   73.68    3.89
  -1  -1 -10  203.02    6.74
  -1  -1 -10  212.02    8.42
  -1  -1 -11   29.45    2.79
  -1  -1 -11   30.29    3.65
  -1  -1 -12  956.88   15.92
  -1  -1 -12  839.09   18.26
  -1  -1 -13    4.43    1.79
   1   1  13   37.01    6.03
   1   1  14  293.12   14.30
  -1  -1 -14  301.85    9.53
   1   1  15   16.00    3.79
  -1  -1 -15   12.54    2.94
  -1  -1 -15   10.52    3.42
   1   1  16  369.51   17.44
  -1  -1 -16  381.28   11.42
  -1  -1 -16  409.02   14.95
  -1  -1 -17    8.20    3.14
  -1  -1 -17    6.35    3.77
  -1  -1 -18   42.95    4.25
   1   1  18   45.98    6.80
  -1  -1 -18   49.13    5.71
   1   1  18   44.57    6.50
  -1  -1 -19    4.22    2.41
   1   1  19    4.85    2.65
  -1  -1 -19    4.60    2.58
   1   1  20  113.66   10.89
  -1  -1 -20  118.21    7.35
   1   1  21    5.33    2.90
  -1  -1 -21    2.56    2.68
   1   1  22   56.77    8.11
  -1  -1 -22   60.85    5.46
   1   1  23   80.85    9.96
  -1  -1 -23   84.79    6.56
  -1  -1 -24   32.23    4.43
   1   1  24   35.14    6.94
   1   1  25   49.01    8.03
  -1  -1 -25   43.04    5.03
   1   1  26   66.68    9.79
  -1  -1 -26   55.34    5.27
  -1  -1 -27   23.14    3.35
   1   1  27   25.25    6.40
   1   1  28   18.85    5.66
   1   1  29   23.91    6.19
   1   1  30   49.42    9.07
   1   1  31    3.26    3.19
   1   1  32    7.23    4.32
  -1  -2  34    7.55    4.87
  -1  -2  33   13.70    5.70
  -1  -2  32    7.53    4.55
  -1  -2  31    2.47    3.21
  -1  -2  30    7.79    4.19
  -1  -2  29   33.63    7.45
  -1  -2  28    6.15    3.88
  -1  -2  27    6.03    3.09
  -1  -2  26   16.61    5.34
  -1  -2  25   16.04    5.33
  -1  -2  24   16.05    5.34
  -1  -2  23   -0.50    2.41
  -1  -2  22    0.52    2.49
  -1  -2  21   19.75    4.99
  -1  -2  20   73.98    8.42
  -1  -2  19  484.53   19.68
  -1  -2  19  500.35   22.30
  -1  -2  19  497.53   18.94
  -1  -2  18  237.66   13.42
   1   2 -18  250.39   13.74
  -1  -2  18  257.38   13.24
  -1  -2  18  250.52   15.31
  -1  -2  17   89.26    8.30
   1   2 -17   80.99    7.66
  -1  -2  17   86.05    8.78
  -1  -2  17   83.82    7.62
  -1  -2  16  205.96   11.56
  -1  -2  16  219.32   13.40
  -1  -2  16  206.17   11.29
  -1  -2  15   34.98    5.34
  -1  -2  15   33.09    5.18
  -1  -2  15   31.28    4.60
  -1  -2  14  587.05   17.86
  -1  -2  14  575.76   17.65
  -1  -2  14  573.79   20.07
   1   2 -13  499.37   16.20
  -1  -2  13  463.62   15.36
  -1  -2  13  443.66   14.87
  -1  -2  13  467.24   17.39
  -1  -2  12  355.77   12.89
   1   2 -12  376.51   13.36
  -1  -2  12  362.11   12.87
  -1  -2  12  380.60   14.93
  -1  -2  11   77.55    5.65
   1   2 -11   75.63    5.75
  -1  -2  11   81.65    6.68
  -1  -2  11   75.95    5.67
   1   2 -10  124.90    7.01
  -1  -2  10  119.11    6.78
  -1  -2  10  115.91    6.66
  -1  -2  10  117.19    7.65
   1   2  -9  104.01    5.98
  -1  -2   9  105.83    5.97
  -1  -2   9  108.00    6.93
  -1  -2   9  102.27    5.90
  -1  -2   8  177.57    7.42
   1   2  -8  174.41    7.35
  -1  -2   8  185.55    7.35
  -1  -2   8  181.09    8.46
  -1  -2   7    1.22    1.37
   1   2  -7    0.25    0.52
  -1  -2   7   -0.19    0.84
  -1  -2   7    0.87    0.92
   1   2  -7    0.59    0.90
   1   2  -6  211.39    6.97
  -1  -2   6  223.78    7.26
  -1  -2   6  209.23    7.00
   1   2  -6  222.53    8.26
  -1  -2   6  206.87    7.84
   1   2  -5  119.12    4.86
  -1  -2   5  118.07    4.84
   1   2  -5  116.20    5.54
  -1  -2   5  119.50    5.03
  -1  -2   5  116.92    5.43
  -1  -2   4 2443.13   20.58
   1   2  -4 2376.93   20.18
  -1  -2   4 2459.12   21.11
  -1  -2   4 2397.13   22.34
   1   2  -4 2455.17   23.16
   1   2  -3  305.98    6.79
  -1  -2   3  309.75    6.85
   1   2  -3  304.52    7.25
  -1  -2   3  306.15    7.09
  -1  -2   2  913.02   12.66
  -1  -2   2  934.82   11.78
  -1  -2   1  197.97    6.10
  -1  -2   1  202.79    5.91
  -1  -2   1  204.20    5.51
  -1  -2   0 1287.27   14.64
  -1  -2   0 1294.27   15.86
  -1  -2   0 1312.33   13.88
  -1  -2  -1  105.47    4.21
  -1  -2  -1  109.40    4.78
  -1  -2  -1  100.81    3.99
  -1  -2  -2 1369.08   17.17
  -1  -2  -2 1414.91   15.17
  -1  -2  -2 1405.72   15.36
  -1  -2  -3  252.20    6.42
  -1  -2  -3  222.65    6.55
  -1  -2  -4 2039.34   18.94
  -1  -2  -4 2043.39   19.25
  -1  -2  -5  260.89    7.04
   1   2   5  254.11    7.33
  -1  -2  -5  248.69    7.08
  -1  -2  -6  167.42    5.86
   1   2   6  158.23    6.10
  -1  -2  -6  167.71    5.92
   1   2   7    8.31    2.28
  -1  -2  -7   14.41    2.32
  -1  -2  -7   13.36    2.15
  -1  -2  -8    7.32    1.35
   1   2   8   14.61    2.58
  -1  -2  -8    8.88    2.06
  -1  -2  -9   -1.71    1.79
  -1  -2  -9    1.61    1.59
  -1  -2  -9    2.55    1.76
  -1  -2 -10   44.44    3.56
  -1  -2 -10   46.69    4.11
  -1  -2 -11  484.18   12.36
  -1  -2 -11  514.33   13.68
  -1  -2 -12   41.97    4.10
  -1  -2 -12   46.52    4.51
  -1  -2 -13 2091.69   27.10
  -1  -2 -14    1.25    2.47
  -1  -2 -15   63.71    4.98
  -1  -2 -16   -2.92    2.32
  -1  -2 -16    1.08    1.76
  -1  -2 -17    0.03    2.29
  -1  -2 -17    2.30    1.70
   1   2  18   24.87    4.76
  -1  -2 -18   30.40    3.92
  -1  -2 -18   29.52    4.59
   1   2  19   -0.27    2.00
  -1  -2 -19   -0.20    2.96
  -1  -2 -19    0.01    1.88
  -1  -2 -20   -1.14    2.33
   1   2  20    0.15    1.41
  -1  -2 -20    1.85    2.31
   1   2  21  146.07   12.62
  -1  -2 -21  135.93    8.37
  -1  -2 -22   14.73    3.32
   1   2  22   21.28    5.59
   1   2  23  101.26   11.24
  -1  -2 -23  102.29    7.66
   1   2  24    7.46    3.58
  -1  -2 -24    3.52    2.29
   1   2  25   25.03    6.01
  -1  -2 -25   16.99    3.23
  -1  -2 -26   10.51    2.36
   1   2  26   20.19    5.71
   1   2  27   23.85    6.18
  -1  -2 -27   12.82    2.67
  -1  -2 -28    0.04    1.50
   1   2  28    6.70    3.51
   1   2  29   16.12    5.31
   1   2  30    1.89    2.48
   1   2  31   11.05    4.62
  -1  -3  34    4.59    4.05
  -1  -3  33    9.47    4.55
  -1  -3  32    7.72    4.16
  -1  -3  31    2.85    2.79
  -1  -3  30    1.60    3.49
  -1  -3  29   -0.05    2.77
  -1  -3  28   -2.77    4.16
  -1  -3  27   16.22    4.51
  -1  -3  26   -1.99    3.13
  -1  -3  25   60.91    8.98
  -1  -3  24  209.61   15.40
  -1  -3  23    9.08    3.94
  -1  -3  22  106.11   10.35
  -1  -3  21    2.27    2.47
  -1  -3  20   12.05    3.79
  -1  -3  19   17.12    4.39
  -1  -3  19   19.50    4.81
  -1  -3  18  139.72   10.23
  -1  -3  18  163.86   12.39
   1   3 -18  159.20   11.24
  -1  -3  18  152.31   10.32
  -1  -3  17  150.44   10.50
  -1  -3  17  149.78    9.93
  -1  -3  17  155.81   11.65
   1   3 -17  149.20   10.59
  -1  -3  16   -0.16    2.08
   1   3 -16    3.27    2.25
  -1  -3  16   -1.13    1.42
  -1  -3  16    2.73    2.26
  -1  -3  15  200.58   11.30
   1   3 -15  229.68   12.28
  -1  -3  15  192.55   10.74
  -1  -3  15  197.34   12.25
   1   3 -14  124.52    8.79
  -1  -3  14  106.70    7.98
  -1  -3  14  113.43    8.97
  -1  -3  14  110.42    7.77
  -1  -3  13  174.85    9.57
   1   3 -13  167.69    9.62
  -1  -3  13  168.51   10.55
  -1  -3  13  164.43    9.24
  -1  -3  12   87.68    6.58
   1   3 -12   90.96    6.76
  -1  -3  12   94.37    6.67
  -1  -3  12   83.39    7.14
   1   3 -11  241.72   10.58
  -1  -3  11  242.84   10.43
  -1  -3  11  237.79   10.21
  -1  -3  11  250.84   11.73
   1   3 -10   82.76    5.91
  -1  -3  10   88.42    6.04
  -1  -3  10   81.90    5.75
   1   3 -10   84.07    6.56
  -1  -3  10   90.34    6.78
  -1  -3   9  132.85    7.05
   1   3  -9  132.76    7.07
  -1  -3   9  126.49    6.74
  -1  -3   9  135.38    8.04
   1   3  -9  140.19    8.12
   1   3  -8   13.18    1.85
   1   3  -8   14.68    2.30
  -1  -3   8   13.48    2.34
   1   3  -8   13.27    2.44
  -1  -3   8   12.53    2.34
  -1  -3   8   16.41    2.40
   1   3  -8   12.30    2.06
   1   3  -7  213.97    7.29
   1   3  -7  213.64    8.09
  -1  -3   7  217.13    8.12
   1   3  -7  215.79    8.49
  -1  -3   7  200.00    7.54
  -1  -3   7  213.47    8.90
   1   3  -7  223.56    9.21
  -1  -3   6  375.45   10.36
   1   3  -6  379.70    9.55
   1   3  -6  370.56   10.09
  -1  -3   6  352.35    9.31
   1   3  -6  368.57   11.27
   1   3  -6  373.73   10.45
  -1  -3   5   -0.30    0.92
   1   3  -5    0.68    0.72
   1   3  -5   -0.56    0.90
   1   3  -5    0.20    0.67
  -1  -3   5   -0.40    0.69
   1   3  -4  611.39   11.91
  -1  -3   4  627.91   12.22
  -1  -3   4  625.52   10.74
   1   3  -4  631.31   11.88
   1   3  -4  630.09   12.75
  -1  -3   3   50.75    3.41
   1   3  -3   56.23    3.54
  -1  -3   3   56.43    3.02
   1   3  -3   55.72    3.34
   1   3  -2  533.93   10.73
  -1  -3   2  538.98   10.89
   1   3  -2  526.12    9.83
  -1  -3   2  553.24    8.83
  -1  -3   1 1236.17   16.23
   1   3  -1 1239.74   14.61
  -1  -3   1 1263.46   12.69
  -1  -3   0   24.56    2.57
  -1  -3   0   30.34    2.76
   1   3   0   27.57    2.08
  -1  -3   0   29.35    1.93
  -1  -3  -1  152.59    5.80
  -1  -3  -1  165.76    6.52
  -1  -3  -1  164.47    5.92
  -1  -3  -1  167.34    4.66
  -1  -3  -2   98.02    5.28
  -1  -3  -2   84.79    4.43
  -1  -3  -2   99.68    4.66
  -1  -3  -3  277.78    9.08
  -1  -3  -3  290.43    8.17
  -1  -3  -3  290.97    8.20
  -1  -3  -4   12.46    2.48
  -1  -3  -4    7.25    1.38
  -1  -3  -4    8.45    1.55
  -1  -3  -5   86.46    4.70
  -1  -3  -5   80.49    4.73
  -1  -3  -6  340.83    9.41
   1   3   6  325.18    9.80
  -1  -3  -6  344.08    9.51
  -1  -3  -7   83.00    5.02
   1   3   7   77.84    5.05
  -1  -3  -7   82.03    4.92
  -1  -3  -8  124.75    6.33
   1   3   8  134.81    6.71
  -1  -3  -8  136.03    5.82
  -1  -3  -8  128.07    6.48
   1   3   9  172.28    7.71
  -1  -3  -9  179.89    7.56
  -1  -3  -9  185.35    7.84
  -1  -3  -9  181.51    7.12
  -1  -3 -10  601.39   14.31
  -1  -3 -10  606.69   14.52
  -1  -3 -10  609.35   13.84
  -1  -3 -11    2.55    1.85
  -1  -3 -11    5.93    1.83
  -1  -3 -12 1129.66   21.23
  -1  -3 -12 1156.72   20.94
  -1  -3 -13  110.33    6.83
  -1  -3 -13   59.80    5.02
  -1  -3 -14  567.19   15.64
  -1  -3 -15   73.46    5.89
  -1  -3 -16   81.96    6.50
  -1  -3 -16   92.45    7.03
  -1  -3 -17   -0.70    2.85
  -1  -3 -17    3.23    2.09
  -1  -3 -18   63.95    6.03
  -1  -3 -18   70.20    6.49
  -1  -3 -19   -4.67    3.71
  -1  -3 -19    0.66    1.98
  -1  -3 -20   27.12    3.92
  -1  -3 -20   39.76    5.17
   1   3  21   12.61    3.79
  -1  -3 -21    9.31    2.81
   1   3  22   43.11    7.20
  -1  -3 -22   42.84    5.09
  -1  -3 -23   10.53    2.92
   1   3  23   17.14    4.73
   1   3  24    0.89    2.70
  -1  -3 -24    0.54    2.65
  -1  -3 -24    5.78    2.77
   1   3  25    2.22    2.42
  -1  -3 -25    6.80    2.76
  -1  -3 -26   -1.07    2.74
   1   3  26    1.75    2.11
  -1  -3 -27    8.18    2.45
   1   3  27   10.96    4.21
  -1  -3 -28   53.76    6.04
   1   3  28   47.95    8.81
   1   3  29   10.20    4.73
   1   3  30   42.11    8.74
   1   3  31    4.60    3.56
  -1  -4  33   14.83    6.06
  -1  -4  32    3.23    3.67
  -1  -4  31    2.47    3.54
  -1  -4  30    1.05    3.31
  -1  -4  29   -1.80    3.62
  -1  -4  28    2.61    3.40
  -1  -4  27    9.59    3.63
  -1  -4  26   47.56    7.66
   1   4 -25    7.66    2.20
  -1  -4  25   11.45    4.47
   1   4 -24   21.73    3.47
  -1  -4  24   16.98    5.13
   1   4 -23    4.43    1.68
  -1  -4  23    3.89    3.01
   1   4 -22    2.34    1.69
  -1  -4  22    4.96    3.72
  -1  -4  21  135.90   11.45
  -1  -4  20    1.93    2.33
   1   4 -19  232.82   14.11
  -1  -4  19  198.21   13.08
   1   4 -18  203.01   13.02
  -1  -4  18  191.62   12.15
  -1  -4  18  187.70   13.39
  -1  -4  17  113.15    9.25
   1   4 -17  150.14   10.68
   1   4 -17  111.60    6.94
   1   4 -17  116.33    9.54
  -1  -4  17  123.77   10.46
   1   4 -16   58.05    4.87
   1   4 -16   82.56    8.11
  -1  -4  16   61.19    6.71
   1   4 -16   65.31    7.02
  -1  -4  16   68.34    6.75
  -1  -4  16   64.19    7.31
   1   4 -15   13.63    2.31
   1   4 -15   20.92    4.17
  -1  -4  15   20.43    4.05
  -1  -4  15   17.23    3.89
   1   4 -15   19.12    4.00
  -1  -4  15   17.36    3.60
  -1  -4  14   81.40    7.08
   1   4 -14   89.77    7.55
   1   4 -14   88.77    5.82
  -1  -4  14   92.98    7.18
   1   4 -14   76.03    7.09
  -1  -4  14   94.89    8.27
  -1  -4  13   42.72    5.20
   1   4 -13   35.67    4.55
   1   4 -13   39.66    4.06
  -1  -4  13   45.63    4.96
   1   4 -13   36.52    4.64
  -1  -4  13   43.34    5.47
   1   4 -13   62.53    6.97
  -1  -4  12   -0.01    1.70
   1   4 -12    0.21    0.88
   1   4 -12    0.73    1.09
  -1  -4  12    1.23    0.89
  -1  -4  12    1.03    0.90
   1   4 -12    1.39    1.59
   1   4 -12   -0.86    1.51
   1   4 -11  162.72    9.02
  -1  -4  11  154.13    8.54
   1   4 -11  166.14    7.34
  -1  -4  11  161.32    9.59
   1   4 -11  164.01   10.00
   1   4 -11  152.93    8.75
  -1  -4  11  166.05    8.66
   1   4 -10   76.96    5.90
  -1  -4  10   73.15    5.70
   1   4 -10   80.69    4.98
   1   4 -10   73.78    5.94
  -1  -4  10   77.17    5.64
  -1  -4  10   75.68    6.43
   1   4 -10   76.45    6.52
  -1  -4   9   17.36    2.72
   1   4  -9   16.78    2.22
   1   4  -9   17.64    2.72
   1   4  -9   15.69    2.40
   1   4  -9   19.19    2.96
  -1  -4   9   15.74    2.56
  -1  -4   8   40.94    4.02
   1   4  -8   47.90    4.35
   1   4  -8   46.09    3.70
   1   4  -8   46.00    4.26
   1   4  -8   47.13    4.81
  -1  -4   8   42.45    3.83
   1   4  -7   87.70    5.62
   1   4  -7   87.74    5.00
  -1  -4   7   95.30    5.92
   1   4  -7   92.94    5.69
  -1  -4   7   84.42    5.06
   1   4  -7   93.22    6.26
   1   4  -6  165.10    7.47
  -1  -4   6  161.71    7.51
   1   4  -6  163.16    6.70
   1   4  -6  167.10    7.98
   1   4  -6  170.50    7.19
  -1  -4   6  161.23    6.53
  -1  -4   5   11.77    1.80
  -1  -4   5   10.58    2.14
   1   4  -5   14.10    2.03
   1   4  -5   14.78    2.20
   1   4  -5   11.62    2.19
   1   4  -5   14.19    2.00
  -1  -4   5   13.05    1.84
   1   4  -4  417.32   11.31
  -1  -4   4  408.98   10.68
  -1  -4   4  436.79    9.15
   1   4  -4  423.92   10.02
  -1  -4   3  251.11    8.31
   1   4  -3  260.60    8.81
  -1  -4   3  273.84    6.54
   1   4  -3  259.31    7.33
  -1  -4   2   47.57    3.72
   1   4  -2   49.02    3.83
  -1  -4   2   49.79    2.61
   1   4  -2   47.45    3.00
  -1  -4   1   31.45    3.02
  -1  -4   1   34.08    1.95
   1   4  -1   30.85    2.33
  -1  -4   0  640.57   13.06
   1   4   0  634.08    9.77
  -1  -4   0  668.75    7.95
  -1  -4  -1  126.89    6.43
  -1  -4  -1  133.04    5.93
  -1  -4  -1  134.74    6.09
  -1  -4  -1  139.20    3.64
  -1  -4  -2  129.97    6.06
  -1  -4  -2  122.12    6.44
  -1  -4  -2  141.88    3.97
  -1  -4  -2  131.27    6.19
  -1  -4  -3   82.55    5.33
  -1  -4  -3   85.54    4.99
  -1  -4  -3   92.74    5.22
  -1  -4  -4   25.25    3.15
  -1  -4  -4   29.44    3.02
  -1  -4  -4   28.23    3.02
  -1  -4  -5   57.13    4.81
  -1  -4  -5   63.97    4.53
  -1  -4  -5   63.78    4.64
  -1  -4  -6   68.70    4.85
  -1  -4  -6   73.13    5.39
  -1  -4  -6   70.87    4.93
  -1  -4  -6   70.61    3.54
  -1  -4  -7   17.91    2.86
   1   4   7   16.96    2.91
  -1  -4  -7   13.85    1.87
  -1  -4  -7   15.36    2.61
   1   4   8   14.66    2.95
  -1  -4  -8   13.71    2.91
  -1  -4  -8   11.41    1.83
  -1  -4  -8   15.37    2.73
   1   4   9  105.22    6.65
  -1  -4  -9  111.58    6.78
  -1  -4  -9   99.12    5.13
  -1  -4  -9  104.21    6.64
  -1  -4 -10    4.37    2.65
   1   4  10    6.48    2.90
  -1  -4 -10    0.51    1.02
  -1  -4 -10    1.09    2.16
  -1  -4 -11 2095.11   29.76
  -1  -4 -11 2106.73   30.27
  -1  -4 -11 2169.16   26.17
  -1  -4 -12  240.88   10.64
  -1  -4 -12  242.44    9.32
  -1  -4 -12  253.56   10.94
  -1  -4 -13  370.58   13.46
  -1  -4 -13  377.51   13.62
  -1  -4 -13  399.19   12.33
  -1  -4 -14   62.73    5.71
  -1  -4 -14   72.17    6.34
  -1  -4 -15   -4.70    3.07
  -1  -4 -15    3.03    2.88
  -1  -4 -16  183.84    9.83
  -1  -4 -16  184.62   10.12
  -1  -4 -16  183.56    9.29
  -1  -4 -17   17.18    3.46
  -1  -4 -17   18.20    3.52
  -1  -4 -17   29.41    4.83
  -1  -4 -18    2.93    2.91
  -1  -4 -18   11.25    3.03
  -1  -4 -18   14.25    3.71
  -1  -4 -19   -8.72    4.15
  -1  -4 -19   -0.43    2.03
  -1  -4 -20   15.90    3.97
  -1  -4 -20    8.93    2.74
  -1  -4 -21  144.74    9.55
  -1  -4 -21  142.89    9.74
  -1  -4 -22   -1.79    2.90
  -1  -4 -22    8.13    3.18
  -1  -4 -23   -1.62    3.49
   1   4  23    0.46    1.85
   1   4  24   15.93    5.02
  -1  -4 -24    3.90    2.36
  -1  -4 -24   16.43    3.76
   1   4  25    7.19    3.81
  -1  -4 -25    9.50    3.16
  -1  -4 -26   18.02    4.01
   1   4  26   15.81    5.43
   1   4  27   59.79    9.72
  -1  -4 -27   70.29    7.23
   1   4  28   21.94    6.40
  -1  -4 -28   25.38    4.51
   1   4  29   66.63   10.96
   1   4  30    1.43    2.79
  -1  -5  33    1.14    3.42
  -1  -5  32    2.00    3.13
  -1  -5  31    1.47    3.21
  -1  -5  30    1.54    2.88
  -1  -5  29   11.84    4.99
  -1  -5  28    7.26    4.01
  -1  -5  27   28.31    6.60
  -1  -5  26   13.94    5.01
  -1  -5  25   38.79    7.31
   1   5 -24   32.17    4.18
  -1  -5  24   25.18    5.57
  -1  -5  23    1.85    2.38
   1   5 -23    2.52    1.46
   1   5 -22   10.57    2.55
  -1  -5  22    8.56    3.45
   1   5 -21    2.57    1.50
  -1  -5  21    5.01    3.16
   1   5 -20  239.38   14.95
   1   5 -20  226.53   10.44
  -1  -5  20  222.19   14.24
   1   5 -19   60.90    7.74
   1   5 -19   59.00    5.36
  -1  -5  19   62.43    7.33
  -1  -5  18   30.42    5.25
   1   5 -18   34.73    4.05
   1   5 -17  223.25    9.90
   1   5 -17  254.56   14.63
  -1  -5  17  217.99   12.86
   1   5 -17  219.56   13.18
  -1  -5  17  217.49   14.04
  -1  -5  16   79.99    8.32
   1   5 -16  100.01    8.88
   1   5 -16   88.03    6.16
   1   5 -16   92.79    8.46
  -1  -5  16   98.44    9.24
   1   5 -15   63.76    5.23
  -1  -5  15   62.18    6.63
   1   5 -15   69.35    6.97
   1   5 -15   70.90    7.95
   1   5 -15   70.29    7.21
  -1  -5  15   66.52    7.43
   1   5 -14  207.46   11.69
   1   5 -14  202.14    8.95
  -1  -5  14  212.24   11.68
  -1  -5  14  216.09   10.93
   1   5 -14  218.87   13.33
   1   5 -14  194.01   11.34
  -1  -5  14  210.12   12.55
   1   5 -13   66.70    6.39
   1   5 -13   72.72    5.29
  -1  -5  13   67.05    6.58
   1   5 -13   68.04    6.47
   1   5 -13   84.72    8.22
  -1  -5  13   73.72    6.39
   1   5 -12    1.67    1.08
  -1  -5  12   -0.73    2.14
   1   5 -12    2.68    1.39
   1   5 -12    1.51    1.11
  -1  -5  12    2.94    1.77
   1   5 -12    1.85    1.12
  -1  -5  11   99.05    7.27
   1   5 -11  100.94    5.96
   1   5 -11   96.85    7.24
   1   5 -11   91.65    7.02
   1   5 -11  103.81    8.18
  -1  -5  11   93.08    6.61
   1   5 -10    2.24    0.99
  -1  -5  10    0.13    1.49
   1   5 -10    0.93    1.07
  -1  -5  10    3.33    1.64
   1   5 -10   -0.82    2.13
   1   5 -10   -0.63    1.49
  -1  -5   9   37.94    4.38
   1   5  -9   37.79    4.44
   1   5  -9   38.20    3.60
   1   5  -9   38.79    4.13
   1   5  -9   41.58    4.80
  -1  -5   9   41.49    4.16
   1   5  -8  277.90    9.51
   1   5  -8  286.90   11.33
  -1  -5   8  272.02   11.03
   1   5  -8  276.91   11.91
  -1  -5   8  276.54    9.82
   1   5  -8  288.99   10.71
   1   5  -7   75.46    5.64
  -1  -5   7   70.79    5.62
   1   5  -7   79.08    5.08
   1   5  -7   80.88    6.14
   1   5  -7   73.78    5.19
  -1  -5   7   74.25    4.88
   1   5  -6  298.21    9.66
  -1  -5   6  293.88   11.03
   1   5  -6  295.32   10.92
  -1  -5   6  284.21    9.75
   1   5  -6  277.02    9.69
   1   5  -6  304.88   11.51
   1   5  -6  302.88    9.81
  -1  -5   6  291.88    9.07
   1   5  -5  311.63    9.78
  -1  -5   5  290.78    9.90
   1   5  -5  314.47   11.06
   1   5  -5  321.96    9.52
   1   5  -5  298.06    9.88
  -1  -5   5  297.13    8.51
   1   5  -4  624.11   15.40
  -1  -5   4  599.18   14.03
  -1  -5   4  611.83   11.29
   1   5  -4  618.82   12.34
  -1  -5   3  854.04   16.54
   1   5  -3  854.72   17.77
  -1  -5   3  861.40   12.28
   1   5  -3  833.23   13.42
  -1  -5   2   51.11    4.13
   1   5  -2   51.78    4.43
   1   5  -2   53.90    3.25
  -1  -5   2   49.14    2.83
  -1  -5   1  196.14    7.96
  -1  -5   1  218.57    4.73
   1   5  -1  205.05    5.99
  -1  -5   0  220.68    8.46
   1   5   0  230.56    5.67
  -1  -5   0  228.94    8.66
  -1  -5   0  244.21    4.25
  -1  -5  -1  324.85   11.06
  -1  -5  -1  318.82   10.28
  -1  -5  -1  325.66   10.56
  -1  -5  -2   22.05    2.64
  -1  -5  -2   21.93    2.74
  -1  -5  -2   22.55    3.21
  -1  -5  -3  127.70    6.71
  -1  -5  -3  120.66    6.99
  -1  -5  -3  136.27    6.96
  -1  -5  -4  884.50   18.98
  -1  -5  -4  909.07   18.15
  -1  -5  -4  928.71   18.47
  -1  -5  -4  899.25    8.18
  -1  -5  -5  381.16   11.82
  -1  -5  -5  359.03   12.40
  -1  -5  -5  380.86   12.09
  -1  -5  -5  371.12    6.36
  -1  -5  -6   44.19    4.32
  -1  -5  -6   46.12    4.61
  -1  -5  -6   45.83    4.44
  -1  -5  -6   49.15    2.72
  -1  -5  -7  119.57    7.60
  -1  -5  -7  130.26    7.38
  -1  -5  -7  124.49    4.64
  -1  -5  -7  130.59    7.41
  -1  -5  -8  796.15   18.42
  -1  -5  -8  800.11   19.52
  -1  -5  -8  809.84   12.76
  -1  -5  -8  824.30   18.96
  -1  -5  -9    4.08    2.50
  -1  -5  -9    0.80    2.13
  -1  -5  -9   -0.40    0.94
  -1  -5  -9    3.18    2.01
  -1  -5 -10  142.41    8.17
  -1  -5 -10  146.40    8.33
  -1  -5 -10  142.27    6.13
  -1  -5 -11   41.39    5.07
  -1  -5 -11   31.20    3.44
  -1  -5 -11   40.43    4.77
  -1  -5 -12  193.56   10.05
  -1  -5 -12  191.11    7.93
  -1  -5 -12  190.83   10.13
  -1  -5 -13   69.72    6.45
  -1  -5 -13   67.98    6.54
  -1  -5 -13   69.66    5.09
  -1  -5 -14   60.64    6.18
  -1  -5 -14   73.97    6.85
  -1  -5 -15    4.56    2.61
  -1  -5 -15   15.23    3.80
  -1  -5 -16   10.42    2.76
  -1  -5 -16   21.59    4.38
  -1  -5 -17   11.91    3.94
  -1  -5 -17    4.87    1.73
  -1  -5 -18   -0.29    1.44
  -1  -5 -18    5.54    3.13
  -1  -5 -19   26.70    5.07
  -1  -5 -19   22.66    3.91
  -1  -5 -20  132.11    9.40
  -1  -5 -20  146.00   10.34
  -1  -5 -20  143.30    9.83
  -1  -5 -21    8.41    3.50
  -1  -5 -21   14.76    3.98
  -1  -5 -22    0.87    2.71
  -1  -5 -22    3.81    2.98
  -1  -5 -23    4.91    3.30
  -1  -5 -23   -0.32    1.82
  -1  -5 -24   10.24    3.73
  -1  -5 -25    4.27    3.04
  -1  -5 -26   69.61    7.64
   1   5  26   59.75    9.66
   1   5  27    5.03    3.46
  -1  -5 -27    8.92    3.29
   1   5  28   60.07   10.21
  -1  -5 -28   67.44    7.46
   1   5  29    3.79    3.47
  -1  -6  32    2.76    3.69
  -1  -6  31    5.31    4.16
  -1  -6  30    3.52    3.03
  -1  -6  29   -0.11    2.65
  -1  -6  28   32.54    7.15
  -1  -6  27   -3.92    3.55
  -1  -6  26   60.66    9.10
  -1  -6  25    5.02    3.26
  -1  -6  24    6.92    3.28
  -1  -6  23   52.37    7.58
   1   6 -23   52.45    5.26
  -1  -6  22   20.55    4.64
   1   6 -22   22.57    3.43
  -1  -6  21   42.73    6.82
   1   6 -21   45.14    4.82
  -1  -6  20   -4.65    3.43
   1   6 -20    0.74    1.27
   1   6 -19    8.88    2.21
  -1  -6  19    7.56    2.72
  -1  -6  18    1.93    2.43
   1   6 -18    0.56    1.37
   1   6 -17  112.69    7.18
  -1  -6  17  114.13    9.61
   1   6 -17  128.47   10.68
   1   6 -17  108.79   10.53
   1   6 -17  116.41   10.00
   1   6 -16    7.32    2.29
  -1  -6  16    7.52    2.89
   1   6 -16    9.51    2.39
   1   6 -16    7.40    2.63
   1   6 -16   11.54    3.95
  -1  -6  15   65.63    6.99
   1   6 -15   76.24    7.42
   1   6 -15   80.79    5.87
   1   6 -15   79.93    8.41
   1   6 -15   76.34    7.64
   1   6 -14    3.42    1.82
   1   6 -14   -0.96    1.99
  -1  -6  14    0.59    1.91
   1   6 -14    3.33    2.85
   1   6 -14    3.77    2.15
   1   6 -13  290.58   13.97
  -1  -6  13  284.73   13.75
   1   6 -13  295.23   10.92
   1   6 -13  294.69   13.91
   1   6 -13  316.50   16.05
  -1  -6  12   34.88    4.76
   1   6 -12   39.26    4.98
   1   6 -12   40.10    3.97
   1   6 -12   44.14    5.77
   1   6 -12   39.64    4.90
   1   6 -11  105.05    7.97
  -1  -6  11  107.15    7.93
   1   6 -11  108.44    6.51
   1   6 -11  100.60    7.51
   1   6 -11  109.21    8.71
   1   6 -10  271.93   12.75
  -1  -6  10  274.81   12.35
   1   6 -10  284.92   10.32
   1   6 -10  282.74   11.96
  -1  -6  10  289.32   11.12
   1   6 -10  281.33   13.51
   1   6 -10  289.83   10.61
   1   6  -9   53.71    5.50
   1   6  -9   54.84    4.38
  -1  -6   9   56.55    5.64
   1   6  -9   51.77    5.60
   1   6  -9   60.41    5.25
  -1  -6   9   56.04    4.92
   1   6  -9   54.44    4.44
  -1  -6   8   47.59    5.10
   1   6  -8   43.64    3.96
   1   6  -8   41.94    4.77
  -1  -6   8   46.10    4.26
   1   6  -8   47.29    4.51
   1   6  -8   45.40    5.05
   1   6  -8   38.03    3.89
   1   6  -7  614.72   17.43
  -1  -6   7  572.40   14.93
  -1  -6   7  597.17   17.24
   1   6  -7  630.19   15.11
   1   6  -7  627.18   15.36
  -1  -6   7  617.79   13.95
   1   6  -7  615.84   15.33
   1   6  -7  610.86   18.19
   1   6  -6  308.84   12.12
   1   6  -6  302.70   10.49
  -1  -6   6  294.45   10.75
  -1  -6   6  302.69    9.26
   1   6  -6  289.51   10.53
   1   6  -6  304.14   10.08
   1   6  -5   25.80    3.47
  -1  -6   5   26.83    3.22
   1   6  -5   25.77    2.97
   1   6  -5   24.54    3.15
  -1  -6   5   27.72    2.79
   1   6  -5   23.45    2.71
   1   6  -4  194.08    8.45
  -1  -6   4  193.74    8.50
   1   6  -4  185.92    9.23
   1   6  -4  190.66    7.05
   1   6  -4  185.75    8.47
  -1  -6   4  205.76    6.76
   1   6  -3    3.23    1.22
  -1  -6   3    5.02    1.51
   1   6  -3    5.00    1.11
  -1  -6   3    6.65    1.40
  -1  -6   2   88.66    5.76
   1   6  -2   91.53    6.44
  -1  -6   2   92.45    3.60
   1   6  -2   83.78    4.14
  -1  -6   1  308.61   10.86
  -1  -6   1  334.29    5.90
   1   6  -1  290.81    7.19
  -1  -6   0   11.76    2.11
  -1  -6   0   12.34    1.99
   1   6   0   14.44    1.35
  -1  -6  -1  370.15   11.90
  -1  -6  -1  367.12   12.25
  -1  -6  -2  101.46    6.32
  -1  -6  -2   99.93    6.79
  -1  -6  -2   94.60    6.59
  -1  -6  -3  156.52    8.52
  -1  -6  -3  158.64    8.05
  -1  -6  -3  170.43    8.56
  -1  -6  -4   84.39    5.94
  -1  -6  -4   81.20    6.22
  -1  -6  -4   88.46    6.15
  -1  -6  -5  113.99    7.04
  -1  -6  -5  108.38    7.28
  -1  -6  -5  124.14    7.48
  -1  -6  -5  119.87    2.81
  -1  -6  -6   98.23    7.04
  -1  -6  -6  105.80    6.93
  -1  -6  -6  108.85    7.16
  -1  -6  -6  103.18    3.33
  -1  -6  -7    6.22    2.10
  -1  -6  -7    7.30    1.17
  -1  -6  -7    8.08    2.40
  -1  -6  -7    7.88    2.32
  -1  -6  -8    6.73    2.38
  -1  -6  -8    6.19    2.14
  -1  -6  -8    6.75    2.40
  -1  -6  -8    4.92    1.03
  -1  -6  -9   35.76    4.89
   1   6   9   47.27    5.65
  -1  -6  -9   36.21    4.55
  -1  -6  -9   38.71    4.83
  -1  -6  -9   36.51    2.91
   1   6  10  247.42   11.87
  -1  -6 -10  241.19   11.39
  -1  -6 -10  248.99   12.16
  -1  -6 -10  269.44   12.14
  -1  -6 -10  244.61    7.81
  -1  -6 -11  515.00   17.61
   1   6  11  549.04   17.49
  -1  -6 -11  543.72   17.14
  -1  -6 -11  533.19   12.15
  -1  -6 -11  555.04   17.72
  -1  -6 -12    6.33    2.66
  -1  -6 -12    4.31    2.86
  -1  -6 -12    7.02    2.73
  -1  -6 -12    3.36    1.53
  -1  -6 -13   23.61    4.49
  -1  -6 -13   22.42    4.47
  -1  -6 -13   23.98    4.45
  -1  -6 -13   21.05    3.00
  -1  -6 -14   10.61    3.82
  -1  -6 -14    8.79    3.35
  -1  -6 -14    5.93    2.31
  -1  -6 -15   25.50    5.08
  -1  -6 -15   20.15    4.42
  -1  -6 -16    9.77    3.84
  -1  -6 -16    7.24    3.56
  -1  -6 -17   41.89    6.08
  -1  -6 -17   34.97    4.41
  -1  -6 -17   42.67    6.05
  -1  -6 -18   85.59    8.17
  -1  -6 -18   85.67    8.14
  -1  -6 -18   93.64    7.25
  -1  -6 -19  305.35   14.76
  -1  -6 -19  323.13   15.65
  -1  -6 -19  308.46   13.62
  -1  -6 -20    6.91    4.24
  -1  -6 -20    4.80    3.50
  -1  -6 -20    0.66    2.17
  -1  -6 -21   30.80    5.48
  -1  -6 -21   21.54    4.24
  -1  -6 -22    5.49    3.33
  -1  -6 -23   20.93    4.81
  -1  -6 -24   21.13    4.81
  -1  -6 -25    8.31    3.21
  -1  -6 -26    4.26    2.81
   1   6  27   24.97    6.90
  -1  -6 -27   29.03    5.16
   1   6  28    2.06    2.28
  -1  -6 -28    6.31    3.03
   1   6  29    8.29    3.88
  -1  -7  32   -0.22    2.83
  -1  -7  31    2.56    3.50
  -1  -7  30    0.02    3.33
  -1  -7  29   23.94    6.29
  -1  -7  28    2.21    3.30
  -1  -7  27   35.25    7.38
  -1  -7  26    3.83    3.50
  -1  -7  25   18.34    5.19
   1   7 -25   14.84    2.93
  -1  -7  24    2.57    2.83
  -1  -7  23   -3.33    3.38
   1   7 -22    5.48    2.02
  -1  -7  22    5.62    2.89
  -1  -7  21   -1.90    3.12
   1   7 -21    0.72    1.39
  -1  -7  20   -1.98    3.12
   1   7 -20    0.92    1.37
  -1  -7  19   -0.49    2.32
   1   7 -19    4.31    1.96
   1   7 -18   28.92    6.06
   1   7 -18   20.17    3.27
  -1  -7  18   14.93    3.87
   1   7 -18   17.57    4.42
   1   7 -17   -3.96    3.02
   1   7 -17    4.29    2.22
  -1  -7  17    0.75    2.32
   1   7 -17    1.60    2.79
   1   7 -17   -3.84    2.75
  -1  -7  16  141.73   10.75
   1   7 -16  141.81   10.81
   1   7 -16  159.86    8.58
   1   7 -16  145.44    8.42
   1   7 -16  163.13   11.53
   1   7 -16  153.43   12.32
   1   7 -15    7.17    2.15
  -1  -7  15    6.38    2.68
   1   7 -15    1.92    2.23
   1   7 -15    5.31    1.83
   1   7 -15    8.80    2.58
   1   7 -15    9.56    3.65
   1   7 -14   15.78    2.69
  -1  -7  14   27.29    4.53
   1   7 -14   29.99    3.68
   1   7 -14   28.45    4.67
   1   7 -14   25.73    3.74
   1   7 -13  136.98    7.89
  -1  -7  13  107.07    8.85
   1   7 -13  111.29    8.99
   1   7 -13  133.08    7.97
   1   7 -13  129.86   10.47
   1   7 -13  126.48    9.12
   1   7 -12   24.61    4.35
  -1  -7  12   18.64    3.87
   1   7 -12   18.93    2.77
   1   7 -12   19.03    2.80
   1   7 -12   25.29    4.44
   1   7 -12   22.64    4.01
   1   7 -11   79.07    5.78
  -1  -7  11   89.18    7.72
   1   7 -11   87.96    7.69
   1   7 -11   70.59    5.61
   1   7 -11   83.55    6.73
   1   7 -11   81.96    7.87
   1   7 -10   29.98    3.48
  -1  -7  10   33.79    4.97
   1   7 -10   28.68    4.27
   1   7 -10   36.65    4.98
   1   7 -10   34.11    4.28
   1   7 -10   29.14    3.53
   1   7  -9   45.24    5.30
  -1  -7   9   47.58    5.36
   1   7  -9   46.21    4.36
   1   7  -9   50.81    4.97
   1   7  -9   46.53    4.49
   1   7  -9   50.02    5.88
  -1  -7   8    7.64    1.88
   1   7  -8   12.22    2.82
  -1  -7   8   11.08    2.83
   1   7  -8    7.86    1.66
   1   7  -8    9.63    2.69
   1   7  -8    9.84    2.19
   1   7  -8   11.06    2.27
   1   7  -7  153.16    8.11
  -1  -7   7  157.58    8.36
   1   7  -7  156.11    9.44
   1   7  -7  162.00    8.37
   1   7  -7  164.17   10.09
   1   7  -7  163.37    8.03
   1   7  -6  179.89    8.66
   1   7  -6  169.37    9.76
  -1  -7   6  155.54    8.45
   1   7  -6  168.99    8.65
   1   7  -6  175.80    7.87
   1   7  -5  366.35   14.40
   1   7  -5  364.77   12.51
  -1  -7   5  353.58   12.53
   1   7  -5  369.07   10.68
   1   7  -5  353.33   12.54
  -1  -7   4    0.60    1.11
   1   7  -4   -0.23    0.88
   1   7  -4    4.63    2.19
   1   7  -4   -0.87    1.99
   1   7  -4    3.08    2.19
   1   7  -3  154.18    9.22
  -1  -7   3  152.26    8.17
   1   7  -3  153.74    8.24
   1   7  -3  148.90    6.09
   1   7  -3  144.97    8.24
   1   7  -2  581.62   17.74
  -1  -7   2  558.13   15.62
   1   7  -2  560.22   10.82
  -1  -7   1   17.41    3.31
   1   7  -1    5.04    1.89
  -1  -7   0  770.54   18.51
  -1  -7   0  797.77   19.33
  -1  -7  -1   24.63    3.43
  -1  -7  -1   27.31    3.51
  -1  -7  -2  266.18   11.02
  -1  -7  -2  274.00   11.55
  -1  -7  -3   14.62    2.63
  -1  -7  -3   15.59    2.81
  -1  -7  -4  105.97    7.51
  -1  -7  -4  111.61    7.44
   1   7   4  108.17    7.72
  -1  -7  -4  117.32    7.65
  -1  -7  -5  104.04    7.24
  -1  -7  -5  100.36    7.46
  -1  -7  -5  116.71    7.81
  -1  -7  -6    8.88    2.47
  -1  -7  -6    8.13    2.29
  -1  -7  -6    6.26    2.17
  -1  -7  -7   35.37    4.58
  -1  -7  -7   31.28    4.28
   1   7   7   33.46    5.33
  -1  -7  -7   40.55    4.88
  -1  -7  -7   36.50    2.10
   1   7   8   24.42    4.48
  -1  -7  -8   26.01    4.20
  -1  -7  -8   23.23    4.07
  -1  -7  -8   20.26    3.61
  -1  -7  -8   24.31    2.05
  -1  -7  -9   27.82    4.29
   1   7   9   28.16    4.74
  -1  -7  -9   33.41    4.61
  -1  -7  -9   29.49    4.45
  -1  -7  -9   29.67    2.50
  -1  -7 -10  236.18   12.22
   1   7  10  236.26   12.27
  -1  -7 -10  235.80   11.95
  -1  -7 -10  231.90    7.41
  -1  -7 -10  261.12   12.60
   1   7  11    8.92    3.68
  -1  -7 -11    7.11    2.95
  -1  -7 -11    4.35    2.70
  -1  -7 -11    4.31    1.38
  -1  -7 -11    7.70    3.00
  -1  -7 -12  273.97   13.78
   1   7  12  294.63   13.87
  -1  -7 -12  272.53   13.23
  -1  -7 -12  268.43    9.30
  -1  -7 -12  281.14   13.67
  -1  -7 -13    9.23    3.44
  -1  -7 -13   11.08    3.54
  -1  -7 -13    4.91    1.91
  -1  -7 -13    7.19    2.96
  -1  -7 -14    5.55    3.59
  -1  -7 -14    3.07    3.16
  -1  -7 -14    3.46    2.43
  -1  -7 -14    0.87    1.37
  -1  -7 -15    2.95    2.67
  -1  -7 -15   10.01    3.71
  -1  -7 -15   -0.78    1.16
  -1  -7 -15    9.46    3.48
  -1  -7 -16  161.56   10.90
  -1  -7 -16  149.74   10.90
  -1  -7 -16  155.98   10.89
  -1  -7 -17    6.72    3.88
  -1  -7 -17    3.60    2.98
  -1  -7 -18  103.72    9.59
  -1  -7 -18  100.53    9.30
  -1  -7 -18  109.47    7.86
  -1  -7 -19    4.89    3.20
  -1  -7 -19    3.39    3.16
  -1  -7 -19    4.79    2.32
  -1  -7 -20    2.04    2.80
  -1  -7 -20    1.89    1.66
  -1  -7 -21   29.24    5.67
  -1  -7 -21   17.65    3.90
  -1  -7 -22    4.03    3.70
  -1  -7 -23   33.01    5.84
  -1  -7 -24   14.04    4.30
  -1  -7 -25    9.93    3.65
  -1  -7 -26   76.95    8.40
  -1  -7 -27    2.55    2.55
  -1  -7 -28    3.84    2.93
  -1  -7 -29    3.88    2.24
  -1  -8  31   -1.77    3.28
  -1  -8  30   12.91    5.41
  -1  -8  29   -0.45    2.96
  -1  -8  28   24.53    6.36
  -1  -8  27    3.47    3.47
  -1  -8  26   14.93    5.12
  -1  -8  25    2.25    2.66
   1   8 -25    3.09    1.56
  -1  -8  24   -0.10    2.64
   1   8 -24   -2.70    2.07
  -1  -8  23   13.94    4.76
   1   8 -23    8.62    2.20
  -1  -8  22   10.15    3.77
   1   8 -22    7.71    2.06
  -1  -8  21   -2.22    3.18
   1   8 -21   -3.67    1.97
   1   8 -21    0.72    1.14
  -1  -8  20    3.48    2.78
   1   8 -20    5.82    1.54
   1   8 -20    6.96    2.15
  -1  -8  19   11.32    3.70
   1   8 -19    8.17    2.13
   1   8 -19   10.31    2.54
   1   8 -19    9.47    3.65
  -1  -8  18    9.45    3.46
   1   8 -18   11.18    2.38
   1   8 -18   14.14    2.67
   1   8 -18   12.76    3.99
  -1  -8  17   -1.50    2.53
   1   8 -17   -1.09    2.18
   1   8 -17    1.61    2.53
   1   8 -17    0.39    1.80
  -1  -8  16    5.25    2.46
   1   8 -16    2.72    1.49
   1   8 -16    5.89    3.12
   1   8 -16    0.78    2.22
   1   8 -16    7.95    2.94
   1   8 -15    9.27    2.22
  -1  -8  15    7.01    3.07
   1   8 -15   12.36    3.02
   1   8 -15   11.41    3.09
   1   8 -14   32.63    4.30
   1   8 -14   55.12    5.40
  -1  -8  14   45.70    6.23
   1   8 -14   48.42    5.50
   1   8 -14   65.44    8.65
   1   8 -14   47.09    6.08
   1   8 -13  121.02    9.91
  -1  -8  13  114.12    9.47
   1   8 -13  119.40    7.73
   1   8 -13  119.07    7.86
   1   8 -13  115.74    8.92
   1   8 -13  126.31   10.73
   1   8 -12  241.61   10.84
   1   8 -12  224.81   13.35
  -1  -8  12  223.33   13.06
   1   8 -12  212.45   10.58
   1   8 -12  223.86   12.00
   1   8 -12  239.59   14.34
   1   8 -11   26.56    4.62
   1   8 -11   25.76    3.54
  -1  -8  11   25.77    4.72
   1   8 -11   27.44    4.02
   1   8 -11   25.14    4.63
   1   8 -11   23.82    3.54
   1   8 -10   57.20    5.39
   1   8 -10   53.59    6.35
  -1  -8  10   62.10    6.71
   1   8 -10   63.30    5.84
   1   8 -10   60.75    5.64
   1   8 -10   61.70    7.15
   1   8  -9   23.18    3.36
  -1  -8   9   20.31    3.55
   1   8  -9   23.27    3.99
   1   8  -9   22.83    4.23
   1   8  -9   27.08    3.70
   1   8  -9   25.55    3.68
  -1  -8   8   28.46    3.87
   1   8  -8   32.48    4.11
   1   8  -8   30.30    4.55
   1   8  -8   30.09    3.75
   1   8  -8   31.01    4.04
   1   8  -8   30.83    5.09
   1   8  -7   24.00    3.46
   1   8  -7   22.72    3.87
  -1  -8   7   20.68    3.24
   1   8  -7   22.07    3.05
   1   8  -7   23.16    3.64
  -1  -8   6    6.65    2.18
   1   8  -6    9.40    2.77
   1   8  -6    5.46    1.77
   1   8  -6    2.89    1.45
   1   8  -6    8.77    2.57
   1   8  -5    0.41    0.91
   1   8  -5    4.11    1.96
  -1  -8   5    1.24    1.43
   1   8  -5    2.53    2.44
   1   8  -4   63.76    6.36
  -1  -8   4   66.20    5.81
   1   8  -4   70.24    6.19
   1   8  -4   86.31    5.27
   1   8  -4   75.14    6.51
   1   8  -3   22.99    3.97
  -1  -8   3   23.38    3.67
   1   8  -3   27.50    4.18
   1   8  -3   41.94    3.86
   1   8  -3   31.30    4.69
   1   8  -2  503.94   16.12
   1   8  -2  528.83   18.24
  -1  -8   2  495.47   15.70
   1   8  -2  523.21   16.68
   1   8  -2  487.15   10.12
  -1  -8   1  396.41   14.07
   1   8  -1  425.17   16.42
   1   8  -1  385.61    7.67
  -1  -8   0   74.79    6.27
  -1  -8   0   79.45    6.46
   1   8   1  480.33   17.20
  -1  -8  -1  441.41   15.18
  -1  -8  -1  484.65   16.18
   1   8   2  250.92   12.56
  -1  -8  -2  238.24   11.28
  -1  -8  -2  251.06   11.82
  -1  -8  -3   -0.47    1.93
   1   8   3    0.25    2.22
  -1  -8  -3   -0.43    1.31
  -1  -8  -4  266.38   12.02
   1   8   4  258.77   12.73
  -1  -8  -4  281.04   12.71
  -1  -8  -5   70.57    6.40
  -1  -8  -5   67.15    6.47
  -1  -8  -5   75.03    6.73
   1   8   6   99.67    8.31
  -1  -8  -6   84.00    7.04
  -1  -8  -6   82.34    7.28
  -1  -8  -6   93.51    7.60
   1   8   7    6.83    3.26
  -1  -8  -7    4.21    2.31
  -1  -8  -7    2.88    2.04
  -1  -8  -7    0.34    2.04
   1   8   8   22.73    4.81
  -1  -8  -8   27.26    4.40
  -1  -8  -8   21.46    4.03
  -1  -8  -8   21.17    1.67
  -1  -8  -8   26.86    4.47
  -1  -8  -9  251.64   12.64
  -1  -8  -9  262.85   13.10
   1   8   9  254.37   13.50
  -1  -8  -9  248.93   12.90
  -1  -8  -9  257.20    6.59
  -1  -8 -10   47.87    5.87
   1   8  10   49.86    6.65
  -1  -8 -10   47.25    3.20
  -1  -8 -10   34.75    4.99
  -1  -8 -10   47.75    5.85
   1   8  11   27.63    5.52
  -1  -8 -11   21.90    4.31
  -1  -8 -11   21.94    4.42
  -1  -8 -11   17.06    2.35
  -1  -8 -11   14.32    3.74
  -1  -8 -12   16.25    3.90
   1   8  12   34.47    5.90
  -1  -8 -12   20.74    2.76
  -1  -8 -12   21.49    4.22
  -1  -8 -12   17.37    4.02
  -1  -8 -13    0.09    1.89
  -1  -8 -13    1.17    1.20
  -1  -8 -14   73.84    7.70
  -1  -8 -14   68.02    7.33
  -1  -8 -14   76.45    5.57
  -1  -8 -15   14.47    4.01
  -1  -8 -15    9.69    2.40
  -1  -8 -15   15.62    4.15
  -1  -8 -16   25.67    4.78
  -1  -8 -16   26.63    5.12
  -1  -8 -17  123.76   10.48
  -1  -8 -17  117.99    9.99
  -1  -8 -18   45.41    6.53
  -1  -8 -18   43.82    6.79
  -1  -8 -18   38.44    4.76
  -1  -8 -19   78.63    8.48
  -1  -8 -19   69.47    8.67
  -1  -8 -19   79.10    7.09
  -1  -8 -20    9.00    3.62
  -1  -8 -20   11.58    4.12
  -1  -8 -20   10.92    3.11
  -1  -8 -21    5.86    3.91
  -1  -8 -21   -0.31    2.36
  -1  -8 -22   56.28    7.53
  -1  -8 -22   51.19    7.73
  -1  -8 -23   30.91    6.28
  -1  -8 -23   31.46    5.80
  -1  -8 -24   51.97    7.96
  -1  -8 -24   41.41    6.54
  -1  -8 -25   42.42    7.05
  -1  -8 -25   38.43    6.43
  -1  -8 -26    5.89    3.69
  -1  -8 -26    1.92    2.16
  -1  -8 -27    8.28    3.29
  -1  -8 -27   11.48    3.69
  -1  -8 -28    1.22    2.36
  -1  -8 -28   -0.32    3.06
  -1  -8 -29    5.34    3.85
  -1  -8 -29    4.91    2.92
  -1  -9  30   -5.41    3.96
  -1  -9  29    7.25    3.63
  -1  -9  28   -0.96    2.56
  -1  -9  27   18.42    6.21
  -1  -9  26    0.74    3.26
  -1  -9  25   -0.08    2.57
  -1  -9  24    2.80    3.31
   1   9 -24   -0.89    1.16
  -1  -9  23    6.92    3.76
   1   9 -23    7.67    2.49
  -1  -9  22    2.40    2.71
   1   9 -22    4.13    1.95
  -1  -9  21   32.27    6.36
   1   9 -21   27.48    4.12
   1   9 -21   28.10    6.23
  -1  -9  20   -2.08    2.61
   1   9 -20   -1.56    1.28
   1   9 -20    2.10    2.09
   1   9 -20   -0.71    1.81
  -1  -9  19   11.09    4.00
   1   9 -19    6.18    2.08
   1   9 -19    7.18    2.29
   1   9 -19    7.76    3.21
  -1  -9  18   -1.40    2.68
   1   9 -18   -0.23    1.30
   1   9 -18   -2.97    3.44
   1   9 -18   -0.26    1.61
   1   9 -17   14.30    3.07
  -1  -9  17   19.39    4.67
   1   9 -17   15.38    4.83
   1   9 -17   17.14    3.42
  -1  -9  16   11.32    3.81
   1   9 -16   15.84    3.22
   1   9 -16   20.41    5.42
   1   9 -16   16.21    3.55
  -1  -9  15  140.14   11.28
   1   9 -15  135.66    9.00
   1   9 -15  176.93   13.88
   1   9 -15  125.85   10.27
   1   9 -15  131.47    8.97
   1   9 -14   75.31    6.65
  -1  -9  14   57.65    7.51
   1   9 -14   58.63    6.54
   1   9 -14   60.10    5.99
   1   9 -14   66.13    8.69
   1   9 -13   59.23    5.78
  -1  -9  13   54.91    6.99
   1   9 -13   57.88    7.34
   1   9 -13   56.68    5.79
   1   9 -13   54.40    6.14
   1   9 -13   60.54    7.66
   1   9 -12    0.22    1.08
  -1  -9  12    0.39    1.93
   1   9 -12   -1.82    1.48
   1   9 -12    2.50    1.81
   1   9 -12   -0.23    1.13
   1   9 -12   -1.22    1.75
   1   9 -11   42.37    6.11
   1   9 -11   36.66    4.79
   1   9 -11   41.52    4.88
   1   9 -11   38.01    4.89
   1   9 -11   40.72    6.15
  -1  -9  10   -3.53    2.64
   1   9 -10   -0.55    1.82
   1   9 -10    0.22    1.51
   1   9 -10    1.80    1.72
   1   9 -10   -3.57    2.65
   1   9 -10   -0.25    0.98
   1   9  -9  193.85   12.32
   1   9  -9  199.44   10.53
  -1  -9   9  178.56   10.09
   1   9  -9  210.80   11.00
   1   9  -9  180.52    9.39
   1   9  -9  196.09   12.60
   1   9  -8   23.74    4.25
  -1  -9   8   22.29    3.83
   1   9  -8   46.50    5.46
   1   9  -8   38.88    5.46
   1   9  -8   22.20    3.57
   1   9  -8   21.04    4.10
   1   9  -7   71.11    6.51
  -1  -9   7   57.40    5.79
   1   9  -7   58.51    6.38
   1   9  -7   65.12    5.26
   1   9  -7   66.83    6.62
   1   9  -6   69.00    6.52
   1   9  -6   57.07    6.45
  -1  -9   6   61.42    6.07
   1   9  -6   87.05    7.43
   1   9  -6   55.31    4.87
   1   9  -5  336.87   15.84
   1   9  -5  343.56   15.55
   1   9  -5  356.19   14.27
  -1  -9   5  327.33   13.74
   1   9  -5  313.72   10.42
   1   9  -5  355.69   14.65
   1   9  -4   94.07    8.18
   1   9  -4   93.95    8.39
   1   9  -4   97.93    7.70
  -1  -9   4   98.32    7.45
   1   9  -4   76.07    5.17
   1   9  -4  105.04    8.03
   1   9  -3   18.36    3.48
   1   9  -3   12.98    3.28
  -1  -9   3   20.00    3.60
   1   9  -3   20.67    4.43
   1   9  -3   15.66    3.57
   1   9  -3   16.21    2.26
   1   9  -2  157.61    9.75
   1   9  -2  175.70   11.30
  -1  -9   2  163.11    9.72
   1   9  -2  183.75   11.44
   1   9  -2  172.43    6.00
   1   9  -2  165.93   10.54
   1   9  -1    0.64    2.82
   1   9  -1    5.96    2.78
  -1  -9   1    6.34    2.73
   1   9  -1    4.19    2.58
  -1  -9   0  163.10    9.75
   1   9   0  185.56   11.31
   1   9   0  172.01   10.74
   1   9   0  178.89   11.53
  -1  -9   0  184.54   10.52
  -1  -9  -1   23.59    3.50
   1   9   1   24.93    4.00
  -1  -9  -1   27.59    4.28
   1   9   1   27.26    4.83
  -1  -9  -2  184.64   10.56
   1   9   2  205.34   11.78
   1   9   2  199.33   11.95
  -1  -9  -2  214.39   11.52
   1   9   3  226.64   12.77
   1   9   3  226.41   12.52
  -1  -9  -3  218.35   11.52
  -1  -9  -3  232.15   12.28
   1   9   4    4.24    2.83
  -1  -9  -4    2.84    1.50
   1   9   4    6.26    2.68
  -1  -9  -4    5.65    2.20
   1   9   5  303.53   14.85
  -1  -9  -5  299.03   13.87
  -1  -9  -5  315.64   14.41
  -1  -9  -6    1.69    1.87
  -1  -9  -6    3.14    1.68
   1   9   7    4.27    3.94
  -1  -9  -7   -0.15    1.74
  -1  -9  -7   -0.52    1.22
  -1  -9  -7   -0.89    2.09
  -1  -9  -8   47.92    6.03
  -1  -9  -8   46.75    5.68
  -1  -9  -9  125.16    9.66
  -1  -9  -9  123.12    9.46
  -1  -9 -10   22.08    4.16
  -1  -9 -10   20.67    1.92
  -1  -9 -10   18.67    3.85
  -1  -9 -11   64.19    7.29
  -1  -9 -11   56.75    6.69
  -1  -9 -11   63.02    3.94
  -1  -9 -12   11.27    3.46
  -1  -9 -12    8.04    3.07
  -1  -9 -12   10.84    2.10
  -1  -9 -13   16.03    4.03
  -1  -9 -13   12.31    3.38
  -1  -9 -13   12.45    2.35
  -1  -9 -14   20.44    4.38
  -1  -9 -14   23.85    3.13
  -1  -9 -14   22.90    4.79
  -1  -9 -15   18.47    4.30
  -1  -9 -15   16.55    3.00
  -1  -9 -15   21.35    4.70
  -1  -9 -16   21.36    4.61
  -1  -9 -16   28.43    3.94
  -1  -9 -16   26.96    5.10
  -1  -9 -17   79.93    8.55
  -1  -9 -17   86.25    8.85
  -1  -9 -18  120.83   10.63
  -1  -9 -18  111.44   10.44
  -1  -9 -19   81.89    9.26
  -1  -9 -19   80.55    8.85
  -1  -9 -20   31.43    5.75
  -1  -9 -20   36.03    6.45
  -1  -9 -21   27.51    5.33
  -1  -9 -21   24.05    5.53
  -1  -9 -22   16.41    4.42
  -1  -9 -22   14.73    4.72
  -1  -9 -23   30.98    5.79
  -1  -9 -23   31.33    6.26
  -1  -9 -24   71.92    8.76
  -1  -9 -24   73.31    9.38
  -1  -9 -25   11.43    4.11
  -1  -9 -25    9.96    4.62
  -1  -9 -26    7.74    3.47
  -1  -9 -26    7.26    3.98
  -1  -9 -27    5.09    3.31
  -1  -9 -27    1.60    3.15
  -1  -9 -28    0.50    2.00
  -1  -9 -28    3.27    3.01
  -1  -9 -29   -1.17    1.69
  -1 -10  29    9.16    4.26
  -1 -10  28    5.58    4.21
  -1 -10  27   -6.49    4.06
  -1 -10  26   -3.03    3.54
  -1 -10  25   -4.24    3.86
  -1 -10  24   -3.51    3.57
  -1 -10  23    0.64    3.08
   1  10 -23    2.09    1.63
  -1 -10  22    9.96    3.81
   1  10 -22   16.54    3.49
  -1 -10  21    2.53    2.70
   1  10 -21    1.45    1.57
   1  10 -21   -2.43    2.77
  -1 -10  20    4.63    3.29
   1  10 -20    3.24    2.55
   1  10 -20    5.35    2.03
  -1 -10  19    0.33    2.37
   1  10 -19   -0.32    1.30
   1  10 -19    0.12    1.96
  -1 -10  18    1.82    2.17
   1  10 -18    1.94    1.40
   1  10 -18    2.00    1.75
   1  10 -18    2.03    1.94
   1  10 -17    5.84    2.17
  -1 -10  17    2.40    2.47
   1  10 -17    3.24    2.15
   1  10 -17   10.24    4.22
   1  10 -16   55.66    6.18
  -1 -10  16   56.79    8.02
   1  10 -16   66.34    6.68
   1  10 -16   59.34    8.88
   1  10 -15   37.90    5.06
  -1 -10  15   45.00    7.28
   1  10 -15   30.76    5.05
   1  10 -15   50.08    8.41
   1  10 -15   33.28    4.93
   1  10 -14   69.23    6.57
  -1 -10  14   76.02    8.75
   1  10 -14   69.26    6.71
   1  10 -14   89.45   10.29
   1  10 -14   72.01    7.56
   1  10 -13   -1.24    1.23
   1  10 -13   -0.90    1.77
   1  10 -13    0.23    1.54
   1  10 -13   -0.11    1.13
   1  10 -12   39.27    5.10
   1  10 -12   35.24    6.02
   1  10 -12   32.96    4.91
   1  10 -12   34.59    4.77
   1  10 -11  115.57    8.52
   1  10 -11  116.23   10.77
   1  10 -11  126.21    9.10
   1  10 -11  106.00    8.13
  -1 -10  10   -0.91    2.12
   1  10 -10    4.17    2.17
   1  10 -10   -2.12    2.63
   1  10 -10    0.53    1.74
   1  10 -10    6.84    2.90
  -1 -10   9    2.76    1.70
   1  10  -9   21.92    4.85
   1  10  -9    2.61    2.38
   1  10  -9   31.20    5.20
   1  10  -9    8.63    2.45
   1  10  -9   10.98    3.01
  -1 -10   8   -0.36    1.65
   1  10  -8   -3.87    3.34
   1  10  -8   -0.93    1.57
   1  10  -7   99.93    8.21
  -1 -10   7   84.08    7.37
   1  10  -7   83.80    8.56
   1  10  -7   78.73    5.95
   1  10  -7   97.22    8.46
   1  10  -6   80.18    8.44
   1  10  -6   97.58    8.12
  -1 -10   6   79.53    7.20
   1  10  -6   79.91    5.81
   1  10  -6   93.46    8.36
   1  10  -5   12.24    3.90
   1  10  -5   12.95    3.69
  -1 -10   5   18.09    3.74
   1  10  -5   12.59    2.49
   1  10  -5   22.51    4.83
   1  10  -4  180.55   11.00
  -1 -10   4  209.31   11.51
   1  10  -4  193.94   12.61
   1  10  -4  207.14   12.09
   1  10  -4  176.46    7.44
  -1 -10   3   85.40    7.70
   1  10  -3   79.51    7.35
   1  10  -3   80.11    8.35
   1  10  -3  100.60    8.78
   1  10  -3   83.41    4.60
   1  10  -2   34.41    5.49
   1  10  -2   30.37    4.54
  -1 -10   2   36.29    5.18
   1  10  -2   40.25    6.06
   1  10  -2   30.93    2.27
   1  10  -1  181.40   11.99
   1  10  -1  181.18   12.29
   1  10  -1  178.90   11.51
  -1 -10   1  179.20   10.79
   1  10   0   28.68    4.67
   1  10   0   27.61    5.11
  -1 -10   0   24.66    4.77
  -1 -10   0   29.06    4.37
   1  10   0   40.00    5.91
   1  10   1   55.91    6.76
  -1 -10  -1   49.18    5.46
   1  10   2  296.73   15.31
  -1 -10  -2  259.12   13.28
   1  10   3    9.89    3.24
  -1 -10  -3    5.05    2.01
   1  10   4   10.97    4.01
  -1 -10  -4    6.21    1.78
  -1 -10  -5   -1.23    2.53
  -1 -10  -6   -1.14    2.06
  -1 -10  -7  124.07    9.58
  -1 -10  -8    3.83    2.21
  -1 -10  -9   11.72    3.32
  -1 -10  -9    9.98    3.26
  -1 -10 -10   13.45    3.78
  -1 -10 -10   16.49    3.88
  -1 -10 -11    5.02    2.37
  -1 -10 -11    4.27    2.84
  -1 -10 -12   65.55    7.71
  -1 -10 -12   70.00    7.76
  -1 -10 -12   71.58    3.66
  -1 -10 -13   79.35    8.28
  -1 -10 -13   64.91    7.64
  -1 -10 -13   76.51    4.67
  -1 -10 -14   10.69    3.46
  -1 -10 -14   11.04    2.22
  -1 -10 -14   11.48    4.04
  -1 -10 -15   68.63    8.14
  -1 -10 -15   77.54    8.55
  -1 -10 -15   74.67    5.63
  -1 -10 -16   41.55    6.36
  -1 -10 -16   29.81    5.78
  -1 -10 -17   24.44    5.10
  -1 -10 -17   20.07    4.79
  -1 -10 -18   60.60    7.83
  -1 -10 -18   62.45    7.93
  -1 -10 -19   11.88    3.89
  -1 -10 -19    9.42    3.33
  -1 -10 -20   48.77    7.25
  -1 -10 -20   49.37    7.74
  -1 -10 -21   10.80    3.89
  -1 -10 -21    8.76    3.85
  -1 -10 -22   17.25    4.48
  -1 -10 -22   14.83    4.55
  -1 -10 -23   22.51    5.47
  -1 -10 -23   25.71    6.09
  -1 -10 -24    3.30    2.62
  -1 -10 -24   -1.97    2.75
  -1 -10 -25    5.59    3.06
  -1 -10 -25    7.99    4.20
  -1 -10 -26   -1.35    2.21
  -1 -10 -26   -0.13    3.11
  -1 -10 -27   13.97    4.70
  -1 -10 -27   12.08    4.84
  -1 -10 -28    1.80    1.78
  -1 -11  28   -6.16    4.00
  -1 -11  27    0.14    3.26
  -1 -11  26    3.46    2.96
  -1 -11  25    1.16    2.97
  -1 -11  24    0.89    2.35
  -1 -11  23   13.73    5.11
  -1 -11  22    7.74    4.29
   1  11 -22    7.65    2.70
   1  11 -22    4.30    2.79
  -1 -11  21    3.02    3.30
   1  11 -21    6.83    2.78
   1  11 -21    6.05    3.17
  -1 -11  20    2.91    3.07
   1  11 -20    0.27    2.42
   1  11 -20    1.70    1.99
  -1 -11  19    5.17    3.28
   1  11 -19   11.06    3.10
   1  11 -19    3.79    2.96
  -1 -11  18    8.42    3.95
   1  11 -18    6.29    3.16
   1  11 -18    5.38    2.52
  -1 -11  17   25.95    5.78
   1  11 -17   28.70    6.17
   1  11 -17   25.00    4.45
   1  11 -16    9.24    4.43
   1  11 -16    1.72    2.34
   1  11 -15   69.09    9.24
   1  11 -15   66.97    7.15
   1  11 -14    3.64    1.99
   1  11 -14    0.50    2.31
   1  11 -14    2.38    1.76
   1  11 -13   30.96    4.91
   1  11 -13   28.46    5.76
   1  11 -13   26.85    4.54
   1  11 -12    1.05    1.09
   1  11 -12    3.45    2.33
   1  11 -12   -1.51    2.80
   1  11 -11    0.15    1.86
   1  11 -11    2.69    2.12
   1  11 -11    0.37    1.34
  -1 -11  10   13.93    3.21
   1  11 -10   13.82    3.57
   1  11 -10   14.93    3.38
  -1 -11   9   -2.05    2.46
   1  11  -9    0.26    1.50
   1  11  -9   -1.78    2.93
  -1 -11   8   -4.34    2.70
   1  11  -8    3.01    2.89
   1  11  -8   -0.38    1.51
  -1 -11   7   41.11    5.61
   1  11  -7   37.27    4.35
   1  11  -7   49.01    6.46
  -1 -11   6    8.45    2.77
   1  11  -6   13.57    4.13
   1  11  -6   11.02    2.57
  -1 -11   5   49.38    6.17
   1  11  -5   46.31    4.27
  -1 -11   4   51.36    6.21
   1  11  -4   46.49    3.75
  -1 -11   3    9.24    3.21
   1  11  -3    4.74    1.44
  -1 -11   2    6.11    3.22
  -1 -11   1   37.82    5.74
  -1 -11   0   70.33    7.30
  -1 -11  -1   10.49    2.74
  -1 -11  -2    3.38    2.49
  -1 -11  -3  129.74    9.90
  -1 -11  -4   -0.80    2.69
  -1 -11  -5   -2.38    2.91
  -1 -11  -6   75.87    7.69
  -1 -11  -7   63.25    7.27
  -1 -11  -8   -1.71    2.45
  -1 -11  -9   23.69    4.68
  -1 -11 -10   22.27    4.72
  -1 -11 -11   10.28    3.18
  -1 -11 -12   64.98    7.90
  -1 -11 -12   61.27    7.73
  -1 -11 -13   20.73    4.63
  -1 -11 -13   26.29    5.46
  -1 -11 -14    4.40    2.59
  -1 -11 -14    5.18    2.72
  -1 -11 -15    8.35    3.42
  -1 -11 -15    9.88    3.91
  -1 -11 -16    4.59    2.27
  -1 -11 -16    7.77    3.45
  -1 -11 -17   47.54    7.20
  -1 -11 -17   47.61    7.37
  -1 -11 -18    2.15    1.61
  -1 -11 -18    1.25    2.68
  -1 -11 -19   45.49    7.23
  -1 -11 -19   49.39    7.47
  -1 -11 -20    4.07    2.37
  -1 -11 -20    3.51    2.97
  -1 -11 -21    2.65    1.86
  -1 -11 -21    1.86    3.42
  -1 -11 -22   24.18    5.42
  -1 -11 -22   28.95    6.19
  -1 -11 -23   10.18    3.70
  -1 -11 -23   10.81    4.26
  -1 -11 -24   10.43    3.58
  -1 -11 -24   10.49    4.17
  -1 -11 -25   -0.72    2.36
  -1 -11 -25    2.38    3.13
  -1 -11 -26    2.54    3.19
  -1 -12  26   -1.88    2.88
  -1 -12  25    5.11    3.81
  -1 -12  24    2.41    2.94
  -1 -12  23    4.15    3.64
   1  12 -23    1.29    1.87
  -1 -12  22    3.38    3.29
   1  12 -22   11.76    5.23
  -1 -12  21    1.46    3.17
   1  12 -21    6.01    2.65
   1  12 -21    2.07    2.36
  -1 -12  20    1.65    3.29
   1  12 -20    2.65    2.90
   1  12 -20    5.12    2.50
   1  12 -19   -0.66    2.13
   1  12 -19    8.05    3.09
   1  12 -18    7.21    3.46
   1  12 -18   13.60    3.85
   1  12 -17    2.66    3.18
   1  12 -17    8.04    3.21
   1  12 -16   62.93    7.43
   1  12 -16   51.27    8.63
   1  12 -15    5.51    2.75
   1  12 -15    1.58    2.31
   1  12 -14   35.69    5.65
   1  12 -14   32.26    6.68
   1  12 -13   -3.39    3.05
   1  12 -13    1.81    2.00
   1  12 -13   -0.48    1.15
   1  12 -12    7.62    2.85
   1  12 -12   10.19    2.69
   1  12 -12   18.40    4.13
  -1 -12  11    0.24    2.35
   1  12 -11    2.33    1.49
   1  12 -11    2.39    1.61
  -1 -12  10   -2.81    2.81
   1  12 -10   -0.66    2.60
   1  12 -10   -0.81    1.46
  -1 -12   9   16.57    3.77
   1  12  -9   17.76    4.34
   1  12  -9   22.45    3.66
   1  12  -9   27.66    5.42
  -1 -12   8   -3.27    2.67
   1  12  -8    1.71    1.83
  -1 -12   7    3.85    1.88
   1  12  -7    7.49    2.45
  -1 -12   6   19.34    3.96
   1  12  -6   20.77    3.23
  -1 -12   5    5.44    2.82
   1  12  -5    3.69    1.52
  -1 -12   4   54.92    6.83
   1  12  -4   55.50    3.73
  -1 -12   3   16.54    3.89
  -1 -12   2    5.57    2.89
  -1 -12   1   26.67    4.95
  -1 -12   0   65.88    7.49
  -1 -12  -1    1.45    2.05
  -1 -12  -2   43.89    5.78
  -1 -12  -3   10.76    2.62
  -1 -12  -4   -2.48    2.64
  -1 -12  -5    2.30    1.96
  -1 -12  -6   55.97    7.05
  -1 -12  -7    0.26    1.52
  -1 -12  -8   43.55    6.26
  -1 -12  -9   -0.56    2.09
  -1 -12 -10   41.47    6.28
  -1 -12 -11    0.12    2.18
  -1 -12 -12    9.11    3.77
  -1 -12 -13   14.74    4.13
  -1 -12 -14   16.99    4.24
  -1 -12 -15    5.34    2.93
  -1 -12 -16   17.22    4.53
  -1 -12 -16   20.83    5.20
  -1 -12 -17    0.54    2.02
  -1 -12 -17   -2.10    2.91
  -1 -12 -18   37.06    6.69
  -1 -12 -18   35.15    6.47
  -1 -12 -19    2.84    2.27
  -1 -12 -19    3.32    3.04
  -1 -12 -20    9.89    3.48
  -1 -12 -20   10.35    4.08
  -1 -12 -21   20.13    5.45
  -1 -12 -21   11.76    4.29
  -1 -12 -22   -0.27    1.92
  -1 -12 -22    7.19    3.95
  -1 -12 -23    3.86    2.61
  -1 -12 -23    5.51    3.73
  -1 -12 -24   -1.45    2.99
   1  13 -22    0.61    2.45
   1  13 -21    4.31    2.36
   1  13 -20    2.00    3.12
   1  13 -20    3.45    2.92
   1  13 -19    1.70    3.50
   1  13 -19    3.01    3.25
   1  13 -18    5.41    3.30
   1  13 -18    5.22    2.80
   1  13 -17   26.78    6.36
   1  13 -17   21.28    4.84
   1  13 -16   11.31    3.94
   1  13 -16   11.02    4.73
   1  13 -15   34.05    5.74
   1  13 -15   34.58    7.21
   1  13 -14    3.79    2.48
   1  13 -13    6.16    1.96
   1  13 -12   -2.79    2.94
  -1 -13  11   -2.32    3.10
   1  13 -11   -1.13    2.30
  -1 -13  10   17.93    4.10
   1  13 -10   16.43    4.19
  -1 -13   9   30.21    5.39
   1  13  -9   31.43    6.25
  -1 -13   8    0.72    2.33
  -1 -13   7   41.92    6.41
  -1 -13   6    1.64    1.76
  -1 -13   5   77.42    8.60
  -1 -13   4    8.86    3.14
  -1 -13   3   27.77    5.23
  -1 -13   2    3.29    2.52
  -1 -13   1   11.01    3.39
  -1 -13   0   14.26    3.88
  -1 -13  -1    6.36    2.98
  -1 -13  -2   29.98    5.60
  -1 -13  -3   -0.94    2.64
  -1 -13  -4    0.07    2.81
  -1 -13  -5    7.78    2.27
  -1 -13  -6   24.55    4.75
  -1 -13  -7   46.91    6.72
  -1 -13  -8   -2.57    2.67
  -1 -13  -9   29.86    5.39
  -1 -13 -10    1.57    1.99
  -1 -13 -11   39.07    6.47
  -1 -13 -12    9.67    3.97
  -1 -13 -13    8.78    3.33
  -1 -13 -14   16.60    4.37
  -1 -13 -15   11.76    3.69
  -1 -13 -16   10.26    3.97
  -1 -13 -17   23.42    5.52
  -1 -13 -18   -0.80    2.40
  -1 -13 -19    2.41    1.95
  -1 -13 -20   12.56    4.40
  -1 -13 -22    8.46    3.56
   1  14 -20    1.85    3.52
   1  14 -19   -1.94    2.85
   1  14 -18    5.00    3.04
   1  14 -17   -1.36    2.92
   1  14 -16   12.05    4.46
   1  14 -15   13.55    4.49
   1  14 -14    1.46    2.43
   1  14 -13    6.40    3.58
   1  14 -12   -1.94    2.09
  -1 -14  11    1.24    2.45
   1  14 -11    7.18    3.59
  -1 -14  10   17.35    4.36
   1  14 -10   27.30    6.14
  -1 -14   9   -0.55    2.57
   1  14  -9    0.05    1.54
  -1 -14   8   35.63    6.19
  -1 -14   7   12.48    3.80
  -1 -14   6   43.83    6.71
  -1 -14   5    7.20    3.46
  -1 -14   4    3.58    2.76
  -1 -14   3    1.06    2.50
  -1 -14   2   33.57    6.00
  -1 -14   1    1.34    2.13
  -1 -14   0    5.30    2.38
  -1 -14  -1    7.76    2.98
  -1 -14  -2    8.38    3.32
  -1 -14  -3   -0.40    1.55
  -1 -14  -4    6.33    3.04
  -1 -14  -5   35.13    5.83
  -1 -14  -6    2.26    2.19
  -1 -14  -7   -7.13    4.05
  -1 -14  -8  135.52   12.03
  -1 -14  -9   -3.60    2.97
  -1 -14 -10   34.41    6.69
  -1 -14 -11    6.05    2.94
  -1 -14 -12   -1.11    2.90
  -1 -14 -13   19.36    5.06
  -1 -14 -14   -2.24    3.15
  -1 -14 -15    6.98    3.03
  -1 -14 -16    0.08    2.12
  -1 -14 -17    3.46    2.27
   1  15 -18   12.86    5.17
   1  15 -17   11.29    4.52
   1  15 -16   -0.38    1.74
   1  15 -15    9.21    4.19
   1  15 -14    2.96    3.23
   1  15 -13    1.06    2.06
   1  15 -12    6.27    2.54
  -1 -15  11   10.47    3.81
   1  15 -11   16.72    5.13
  -1 -15  10   -1.70    3.03
   1  15 -10   -0.82    2.09
  -1 -15   9    7.68    3.28
   1  15  -9   12.69    4.33
  -1 -15   8   -2.69    3.04
   1  15  -8    4.94    2.75
  -1 -15   7   -1.77    2.73
  -1 -15   6   -1.02    1.89
  -1 -15   5    1.83    2.50
  -1 -15   4    3.21    2.19
  -1 -15   3    5.26    2.94
  -1 -15   2   -0.10    2.08
  -1 -15   1   24.57    5.45
  -1 -15   0    3.76    2.89
  -1 -15  -1   21.76    5.05
  -1 -15  -2    2.76    2.65
  -1 -15  -3   11.09    3.90
  -1 -15  -4   10.66    3.83
  -1 -15  -5   24.05    5.50
  -1 -15  -6   -3.30    2.22
  -1 -15  -7   17.75    4.59
  -1 -15  -8   -2.69    2.99
  -1 -15  -9   34.03    6.42
  -1 -15 -10   -1.57    3.59
  -1 -15 -11   15.31    4.24
  -1 -15 -12   -4.45    3.52
   1  16 -15    2.67    2.53
   1  16 -14   -0.20    1.90
   1  16 -13    0.21    1.88
   1  16 -12    3.15    2.71
   1  16 -11   -0.04    2.42
  -1 -16  10   12.76    4.24
   1  16 -10   21.36    6.28
  -1 -16   9   12.78    4.20
   1  16  -9   18.79    5.58
  -1 -16   8   17.42    4.89
   1  16  -8   16.94    5.73
  -1 -16   7   -0.28    2.41
  -1 -16   6   -0.87    2.03
  -1 -16   5    0.88    2.51
  -1 -16   4   14.95    4.17
  -1 -16   3    6.02    3.07
  -1 -16   2   10.00    3.76
  -1 -16   1    2.16    1.75
  -1 -16   0   10.85    3.89
  -1 -16  -1    2.58    2.44
  -1 -16  -2    0.08    1.97
  -1 -16  -3    5.18    3.24
  -1 -16  -4   20.99    5.57
  -1 -16  -5    8.25    4.23
  -1 -16  -6   39.06    7.38
  -1 -16  -7    8.18    4.07
   1  17 -11    0.03    2.35
  -1 -17  10    3.72    2.91
   1  17 -10    0.23    2.85
  -1 -17   9   -2.48    2.40
   1  17  -9    3.99    4.42
  -1 -17   8   -0.30    2.76
   1  17  -8    1.96    1.98
  -1 -17   7    3.61    2.94
  -1 -17   6    5.67    2.59
  -1 -17   5    0.01    2.35
  -1 -17   4    1.89    2.15
  -1 -17   3    5.81    3.05
   2 -18   2   -6.65    4.02
   2 -18   3   -2.48    2.59
   2 -18   4    5.73    3.88
   2 -18   5   16.13    4.88
   2 -18   6   -2.48    2.96
   2 -18   7    6.62    3.70
   2 -18   8   -0.90    2.32
   2 -18   9    2.83    2.83
   2 -17  -5    7.83    4.01
   2 -17  -4   49.86    8.02
   2 -17  -3   -0.34    1.96
   2 -17  -2    8.44    3.44
   2 -17  -1   -2.68    3.55
   2 -17   0   -7.83    3.71
   2 -17   1    1.23    2.00
   2 -17   2   -4.23    3.38
   2 -17   3   -8.74    4.29
   2 -17   4    0.15    2.30
   2 -17   5    5.34    3.20
   2 -17   6    7.49    3.42
   2 -17   7    4.65    3.15
   2 -17   8    0.04    2.20
   2 -17   9    2.72    2.73
   2 -17  10   -0.06    2.48
   2 -17  11   -1.56    2.53
   2 -16 -10    4.05    3.10
   2 -16  -9    0.95    1.85
   2 -16  -8   10.15    4.01
   2 -16  -7   20.56    5.35
   2 -16  -6   -1.41    1.91
   2 -16  -5   29.37    5.90
   2 -16  -4    2.74    3.17
   2 -16  -3   18.91    5.01
   2 -16  -2   -0.47    2.13
   2 -16  -1   10.26    3.66
   2 -16   0    3.06    1.91
   2 -16   1   -4.11    3.46
   2 -16   2   -2.01    3.16
   2 -16   3   14.06    4.10
   2 -16   4   -0.47    2.46
   2 -16   5   -0.14    1.99
   2 -16   6    3.35    3.13
   2 -16   7    2.31    2.93
   2 -16   8   -0.05    2.13
   2 -16   9   -0.84    2.13
   2 -16  10    0.44    2.23
  -2  16 -10   -0.55    2.53
   2 -16  11    4.95    3.16
  -2  16 -11    7.45    4.54
   2 -16  12    1.57    2.59
  -2  16 -12   -4.07    4.01
   2 -15 -14   17.65    5.47
   2 -15 -13   16.64    5.30
   2 -15 -12   12.31    4.59
   2 -15 -11    8.15    3.97
   2 -15 -10    6.76    3.91
   2 -15  -9   17.87    5.03
   2 -15  -8    5.52    3.42
   2 -15  -7    3.73    3.05
   2 -15  -6   67.92    8.93
   2 -15  -5    5.30    2.93
   2 -15  -4  114.97   11.06
   2 -15  -3    3.38    2.73
   2 -15  -2    2.48    1.91
   2 -15  -1   -0.76    2.21
   2 -15   0   -0.96    2.61
   2 -15   1    0.65    1.74
   2 -15   2   -1.88    2.72
   2 -15   3    7.37    3.30
   2 -15   4    2.66    2.43
   2 -15   5   -4.54    3.38
   2 -15   6   11.87    3.55
   2 -15   7    7.80    3.50
   2 -15   8    7.77    3.17
   2 -15   9    5.39    3.30
   2 -15  10   29.25    5.48
  -2  15 -10   37.28    8.03
   2 -15  11    2.10    2.19
  -2  15 -11    4.96    3.83
   2 -15  12    4.88    2.62
  -2  15 -12    2.04    3.43
   2 -15  13    0.51    2.25
  -2  15 -13    1.55    2.11
   2 -15  14   -1.98    2.60
  -2  15 -14   -3.60    2.52
  -2  15 -15   -2.93    2.73
  -2  15 -16   -0.70    2.68
   2 -14 -17    6.37    4.07
   2 -14 -16   36.84    7.42
   2 -14 -15   15.99    5.60
   2 -14 -14    7.81    4.40
   2 -14 -13   35.72    7.36
   2 -14 -12    0.67    2.37
   2 -14 -11    5.44    3.55
   2 -14 -10    6.20    3.71
   2 -14  -9   24.43    5.91
   2 -14  -8   27.54    5.87
   2 -14  -7   59.28    8.22
   2 -14  -6   10.32    4.27
   2 -14  -5   59.24    7.98
   2 -14  -4   18.48    4.73
   2 -14  -3   30.45    5.65
   2 -14  -2   14.33    4.00
   2 -14  -1   -1.25    1.75
   2 -14   0    6.87    2.89
  -2  14   0    8.57    1.49
   2 -14   1   27.27    5.41
  -2  14  -1   28.06    3.50
   2 -14   2    3.93    2.23
  -2  14  -2    0.62    1.70
   2 -14   3    3.28    2.16
  -2  14  -3   10.95    2.79
   2 -14   4   -3.40    3.06
  -2  14  -4    1.09    2.24
   2 -14   5   -0.92    2.43
   2 -14   6    2.55    2.01
   2 -14   7   -2.25    2.01
   2 -14   8    8.33    3.40
   2 -14   9   36.18    5.49
   2 -14  10    3.00    2.54
  -2  14 -10   -1.48    2.59
   2 -14  11   26.16    4.83
  -2  14 -11   25.29    6.63
   2 -14  12    3.97    2.72
  -2  14 -12    3.40    3.47
   2 -14  13   13.29    3.70
  -2  14 -13   18.56    5.46
   2 -14  14    7.37    2.76
  -2  14 -14    9.79    4.41
   2 -14  15    8.27    2.78
  -2  14 -15    2.99    1.99
  -2  14 -16    1.86    2.33
   2 -14  17   13.21    4.91
  -2  14 -17   15.29    5.89
   2 -14  18   10.33    4.98
  -2  14 -18    5.11    4.00
   2 -14  19    0.97    3.21
   2 -13 -20  -13.42    6.28
   2 -13 -19   25.40    5.24
   2 -13 -18   -3.29    4.43
   2 -13 -17   17.57    4.27
   2 -13 -16   35.01    6.17
   2 -13 -15    3.88    3.84
   2 -13 -14   12.93    3.31
   2 -13 -13    1.65    3.32
   2 -13 -12   -8.71    4.88
   2 -13 -11   54.90    7.66
   2 -13 -10    1.69    2.47
   2 -13  -9    0.13    2.39
   2 -13  -8   56.58    7.93
   2 -13  -7   13.09    4.53
  -2  13   7    3.82    0.76
   2 -13  -6  177.10   13.01
  -2  13   6  143.58    3.59
   2 -13  -5    7.66    4.14
  -2  13   5    0.09    0.48
   2 -13  -4    8.28    3.93
  -2  13   4    2.53    0.82
   2 -13  -3   11.81    4.34
  -2  13   3    2.78    0.96
   2 -13  -2    6.26    3.27
  -2  13   2    1.90    1.14
   2 -13  -1   43.75    6.31
  -2  13   1   51.07    4.05
   2 -13   0    4.03    2.51
  -2  13   0    2.44    1.84
   2 -13   1    4.00    2.37
  -2  13  -1    0.54    2.10
  -2  13  -1    5.98    1.51
   2 -13   2    2.71    2.02
  -2  13  -2    2.63    1.02
  -2  13  -2    4.23    2.18
   2 -13   3   -2.17    2.69
  -2  13  -3   -0.73    1.13
  -2  13  -3    0.44    2.24
   2 -13   4   -4.84    3.27
  -2  13  -4   -1.26    1.49
   2 -13   5   -2.95    2.81
  -2  13  -5    0.30    0.88
   2 -13   6    3.06    1.99
  -2  13  -6   -0.08    0.91
   2 -13   7    1.87    1.99
  -2  13  -7    3.21    1.48
   2 -13   8  128.02    9.65
  -2  13  -8  100.41    7.37
   2 -13   9    2.02    2.52
  -2  13  -9   -0.81    1.17
   2 -13  10   25.23    4.68
  -2  13 -10   26.35    6.06
  -2  13 -10   19.22    3.36
   2 -13  11    7.55    2.77
  -2  13 -11    4.06    2.14
   2 -13  12    2.01    1.94
  -2  13 -12   -0.18    2.47
   2 -13  13    1.00    2.02
  -2  13 -13    2.03    2.39
   2 -13  14    0.60    1.80
   2 -13  14    4.11    2.78
  -2  13 -14    2.83    2.48
   2 -13  15   11.05    3.18
   2 -13  15   14.90    4.89
  -2  13 -15    9.98    4.81
   2 -13  16    0.03    1.60
  -2  13 -16   -0.98    2.20
   2 -13  17    2.14    2.66
  -2  13 -17    6.99    4.06
   2 -13  18   25.45    6.41
  -2  13 -18   29.79    7.34
   2 -13  19    3.84    4.13
  -2  13 -19   -0.84    2.16
   2 -13  20   20.57    6.08
  -2  13 -20   15.84    5.45
   2 -13  21    4.17    2.93
   2 -12 -22   -0.63    3.03
   2 -12 -21    1.74    2.89
   2 -12 -20   83.49   10.47
   2 -12 -19    3.38    3.04
   2 -12 -18   40.41    7.07
   2 -12 -17   38.60    7.03
   2 -12 -16   -3.18    3.65
   2 -12 -15   28.29    5.29
   2 -12 -14   30.57    6.09
   2 -12 -13    2.10    3.27
  -2  12  13   12.26    2.24
   2 -12 -12   21.47    4.90
  -2  12  12   32.53    3.28
   2 -12 -11   22.33    4.95
  -2  12  11   25.28    2.84
   2 -12 -10   73.33    8.72
  -2  12  10   73.15    4.40
   2 -12  -9   14.82    3.59
  -2  12   9   21.69    2.31
  -2  12   8   20.59    3.99
   2 -12  -8    8.86    2.40
  -2  12   8   18.88    2.11
  -2  12   7    3.15    2.13
  -2  12   7    0.97    1.01
   2 -12  -6   74.87    8.17
  -2  12   6   79.11    7.62
  -2  12   6   78.32    3.81
   2 -12  -5   -0.35    2.10
  -2  12   5    5.17    1.26
  -2  12   5    4.60    2.12
   2 -12  -4   24.36    5.13
  -2  12   4   13.11    1.98
  -2  12   4   12.14    2.99
  -2  12   3  179.63   11.68
   2 -12  -3  188.63   12.54
  -2  12   3  175.51    7.02
   2 -12  -2   24.55    5.47
  -2  12   2   11.76    3.36
  -2  12   2   14.22    2.56
   2 -12  -1    3.90    2.81
  -2  12   1    0.17    2.09
  -2  12   1    0.23    1.83
   2 -12   0    8.26    3.24
  -2  12   0    5.60    2.56
   2 -12   1   56.52    6.57
  -2  12  -1   57.48    5.69
   2 -12   2    2.62    2.05
  -2  12  -2    0.08    2.42
   2 -12   3   29.19    4.76
   2 -12   4   11.81    2.77
   2 -12   5    6.30    2.67
   2 -12   6   46.03    5.50
  -2  12  -6   38.04    4.11
   2 -12   6   46.36    5.74
   2 -12   7  148.21    9.59
   2 -12   7  140.66    9.58
  -2  12  -7  115.42    7.46
   2 -12   8    4.63    2.07
  -2  12  -8    3.93    1.37
   2 -12   8    1.16    1.86
   2 -12   9   61.17    6.26
  -2  12  -9   52.60    5.49
   2 -12  10    4.24    2.75
  -2  12 -10    2.00    1.32
  -2  12 -10    0.60    1.69
   2 -12  11    4.81    2.67
   2 -12  11    7.01    2.87
  -2  12 -11    7.97    2.41
  -2  12 -11    3.71    2.86
   2 -12  12   -0.49    1.85
   2 -12  12   -2.32    2.18
  -2  12 -12    0.07    0.67
  -2  12 -12   -1.10    2.97
   2 -12  13   -0.46    2.39
   2 -12  13   -1.85    2.14
  -2  12 -13   -4.61    3.94
   2 -12  14    3.01    1.92
   2 -12  14    0.31    2.50
  -2  12 -14    2.17    1.81
   2 -12  15    1.46    1.62
   2 -12  15    1.15    2.34
  -2  12 -15    3.55    3.26
   2 -12  16   23.04    5.87
  -2  12 -16   21.61    5.60
   2 -12  17    4.05    2.70
  -2  12 -17    1.15    3.08
   2 -12  18    3.11    2.97
  -2  12 -18   -0.13    2.11
   2 -12  19   35.90    7.47
  -2  12 -19   29.03    7.20
   2 -12  20   12.84    4.95
  -2  12 -20    3.98    2.89
   2 -12  21    4.62    3.11
  -2  12 -21    5.72    2.59
   2 -12  22    4.82    3.78
  -2  12 -22    1.15    2.46
   2 -12  23    7.82    4.07
   2 -11 -25    9.52    3.60
   2 -11 -24   -4.32    3.87
   2 -11 -23    5.34    3.47
   2 -11 -22   10.62    4.62
   2 -11 -21   41.05    7.47
   2 -11 -20    7.82    4.02
   2 -11 -19   37.50    6.96
   2 -11 -18   45.80    7.44
   2 -11 -17   -0.70    2.75
   2 -11 -16   54.32    7.85
  -2  11  16   52.01    5.04
   2 -11 -15   66.61    8.73
  -2  11  15   67.59    5.42
   2 -11 -14   56.68    7.92
  -2  11  14   57.86    5.04
   2 -11 -14   34.42    5.54
   2 -11 -13  124.11   11.44
  -2  11  13  124.30    6.83
   2 -11 -12    5.89    2.77
  -2  11  12    6.37    1.97
   2 -11 -11   17.33    4.38
  -2  11  11   15.61    2.36
   2 -11 -10   22.87    4.73
  -2  11  10   28.84    3.02
   2 -11  -9   27.21    4.91
  -2  11   9   32.59    3.09
   2 -11  -8    1.71    3.25
  -2  11   8    9.95    2.99
  -2  11   8    9.96    1.87
   2 -11  -7   -0.14    3.96
  -2  11   7    3.96    1.89
  -2  11   7    4.29    1.46
   2 -11  -6    8.00    2.68
  -2  11   6   14.36    3.18
  -2  11   6   18.95    2.38
  -2  11   5    4.04    1.46
  -2  11   5    2.23    2.31
   2 -11  -4   17.76    3.10
  -2  11   4   32.81    4.94
  -2  11   4   29.28    3.22
   2 -11  -3  119.99    9.39
  -2  11   3  132.40    9.68
  -2  11   3  136.44    7.04
   2 -11  -2   28.22    4.43
  -2  11   2   28.73    3.58
  -2  11   2   27.28    4.27
   2 -11  -1   11.44    3.81
  -2  11   1    6.37    2.64
  -2  11   1    6.44    2.39
   2 -11   0   24.60    4.76
  -2  11   0   13.42    3.09
   2 -11   0   22.88    4.73
   2 -11   1  203.78   11.55
   2 -11   1  197.53   11.81
  -2  11  -1  190.00   10.17
   2 -11   2  106.79    8.72
   2 -11   2  114.03    8.69
   2 -11   3  122.03    8.76
   2 -11   3  115.47    8.70
   2 -11   4   36.81    4.98
   2 -11   4   42.20    5.23
   2 -11   5   46.51    5.37
   2 -11   5   47.52    5.59
   2 -11   6  147.91    9.12
   2 -11   6  134.51    9.09
   2 -11   7   68.04    6.23
   2 -11   7   63.67    6.03
   2 -11   8   18.49    3.09
   2 -11   8   23.18    3.66
   2 -11   9    1.64    2.11
   2 -11   9    1.75    1.70
  -2  11  -9    2.25    1.32
   2 -11   9   -3.01    2.57
  -2  11 -10    1.35    2.18
   2 -11  10   -0.30    1.63
   2 -11  10    1.12    1.78
  -2  11 -10    0.51    0.94
  -2  11 -10   -1.87    1.94
   2 -11  11    8.39    2.50
   2 -11  11    1.86    1.98
  -2  11 -11    2.21    1.64
  -2  11 -11    4.93    1.71
  -2  11 -11    4.82    2.24
   2 -11  12    0.11    1.49
  -2  11 -12   -3.10    2.38
   2 -11  12    3.10    2.03
  -2  11 -12   -0.51    2.08
  -2  11 -12    0.96    0.76
   2 -11  13    5.92    2.23
  -2  11 -13   -0.53    2.01
   2 -11  13    4.48    2.29
  -2  11 -13    5.99    3.51
  -2  11 -13    8.84    2.54
   2 -11  14   11.47    2.88
   2 -11  14    9.92    3.71
  -2  11 -14    8.55    3.56
   2 -11  15   29.82    6.18
  -2  11 -15   26.36    6.08
   2 -11  16   16.19    4.76
  -2  11 -16   25.43    6.23
   2 -11  17    3.74    3.01
  -2  11 -17    1.77    2.52
   2 -11  18   70.52    9.97
  -2  11 -18   70.82   10.39
   2 -11  19   26.80    6.43
  -2  11 -19   22.38    6.25
   2 -11  20    3.83    3.13
  -2  11 -20    6.74    3.92
   2 -11  21    4.41    3.09
  -2  11 -21    3.05    3.92
   2 -11  22    1.33    2.12
  -2  11 -22    2.44    2.50
   2 -11  23   -3.33    3.09
  -2  11 -23   -1.66    3.87
   2 -11  24   -1.49    2.84
  -2  11 -24    0.85    2.79
   2 -11  25   -5.53    3.34
   2 -10 -27    5.85    3.34
   2 -10 -26   11.08    3.69
   2 -10 -25   -1.39    2.86
   2 -10 -24    2.31    2.99
   2 -10 -23    5.13    2.96
   2 -10 -22   39.00    7.10
   2 -10 -21   25.75    5.40
   2 -10 -20  122.39   12.06
   2 -10 -19   48.27    7.71
  -2  10  19   52.22    5.70
   2 -10 -18    3.21    2.96
  -2  10  18    2.91    2.08
   2 -10 -17   24.19    5.23
   2 -10 -17   14.58    4.68
  -2  10  17   24.56    3.96
   2 -10 -16   54.87    7.82
  -2  10  16   59.96    5.72
   2 -10 -16   52.68    7.16
   2 -10 -15  119.76   11.20
  -2  10  15  121.61    7.69
   2 -10 -14   16.61    4.79
  -2  10  14   17.50    3.26
   2 -10 -13  172.34   13.08
   2 -10 -13  129.74    9.98
  -2  10  13  177.83    8.53
   2 -10 -12   98.77    9.79
  -2  10  12  104.33    6.22
   2 -10 -12  106.16    8.68
   2 -10 -11   15.20    3.94
  -2  10  11   17.55    2.70
   2 -10 -11   18.01    4.04
   2 -10 -10   45.24    6.51
  -2  10  10   41.59    3.80
   2 -10  -9   14.50    3.86
  -2  10   9   17.28    2.52
   2 -10  -8   -0.43    2.48
  -2  10   8    2.60    1.88
  -2  10   8    2.05    1.36
  -2  10   7   15.21    3.31
   2 -10  -7    8.13    3.00
  -2  10   7    9.88    2.06
  -2  10   6  118.19    8.11
   2 -10  -6  113.01    9.58
  -2  10   6  107.64    5.83
   2 -10  -5   71.33    7.39
  -2  10   5   85.94    8.91
  -2  10   5   76.70    6.63
  -2  10   5   75.77    4.93
   2 -10  -4   22.33    4.19
  -2  10   4   49.80    7.02
  -2  10   4   38.09    4.81
  -2  10   4   36.34    3.75
  -2  10   3  303.68   16.36
   2 -10  -3  256.27   13.56
  -2  10   3  299.63   13.20
  -2  10   3  279.87   10.44
   2 -10  -2   -5.00    3.57
  -2  10   2    0.03    3.65
  -2  10   2   -1.94    2.27
  -2  10   2    3.12    2.16
  -2  10   1  227.30   14.31
   2 -10  -1  195.19   11.03
   2 -10  -1  218.00   12.10
  -2  10   1  201.17    9.78
  -2  10   0   37.05    6.12
   2 -10   0   44.56    5.55
   2 -10   0   47.78    5.85
  -2  10   0   41.41    4.79
  -2  10  -1    1.24    3.27
   2 -10   1    4.25    3.32
   2 -10   1    6.01    2.93
  -2  10  -1   -2.38    2.37
  -2  10  -2  247.34   15.18
   2 -10   2  223.98   11.29
   2 -10   2  219.96   11.62
   2 -10   3   11.07    3.26
  -2  10  -3   10.30    3.86
   2 -10   3    9.88    3.28
   2 -10   4  119.65    8.14
  -2  10  -4  131.39   11.14
   2 -10   4  131.60    8.64
   2 -10   5    3.09    2.26
   2 -10   5    0.50    1.66
   2 -10   6   66.40    5.93
   2 -10   6   63.16    5.82
   2 -10   7   19.68    4.60
   2 -10   7   13.97    2.62
   2 -10   7   15.65    2.93
   2 -10   8   17.56    2.88
   2 -10   8   22.06    4.57
   2 -10   8   13.65    2.77
  -2  10  -9   50.00    5.45
   2 -10   9   54.02    4.96
   2 -10   9   53.82    7.25
   2 -10   9   45.36    4.59
   2 -10  10   30.46    5.79
  -2  10 -10   22.02    3.70
   2 -10  10   29.01    4.04
  -2  10 -10   34.54    6.05
   2 -10  11   -0.57    1.65
  -2  10 -11   -4.04    2.98
   2 -10  11    0.36    1.63
  -2  10 -11    1.39    2.48
  -2  10 -11    4.02    1.64
   2 -10  12    0.27    1.43
   2 -10  12    2.11    2.23
  -2  10 -12   -0.43    1.17
  -2  10 -12   -4.06    3.14
   2 -10  13   22.79    3.34
   2 -10  13   26.71    5.43
  -2  10 -13    5.22    3.44
  -2  10 -13   22.38    3.92
  -2  10 -13   22.55    5.18
   2 -10  14   -4.44    3.37
  -2  10 -14   -7.55    4.19
   2 -10  14   -1.23    1.60
  -2  10 -14    2.38    2.18
   2 -10  15   13.97    4.03
  -2  10 -15   19.21    5.09
   2 -10  16   -0.97    2.03
  -2  10 -16   -1.79    2.54
   2 -10  17   64.22    8.92
  -2  10 -17   59.61    9.20
   2 -10  18    8.04    4.29
  -2  10 -18   12.78    5.10
   2 -10  19   10.41    4.23
  -2  10 -19    8.78    4.32
   2 -10  20    3.36    2.23
  -2  10 -20   -0.05    2.63
   2 -10  21    0.85    1.53
  -2  10 -21    0.52    2.36
   2 -10  22    1.98    2.48
  -2  10 -22    3.94    2.99
   2 -10  23    1.03    1.82
  -2  10 -23    4.47    2.48
   2 -10  24    0.37    2.06
  -2  10 -24    0.06    3.66
   2 -10  25   -2.18    2.84
   2 -10  26    0.19    2.03
   2  -9 -29   28.13    6.83
   2  -9 -28   -2.06    3.30
   2  -9 -27   14.54    4.76
   2  -9 -26   10.59    4.03
   2  -9 -25    2.18    2.73
   2  -9 -24    0.12    2.84
   2  -9 -23   37.97    6.96
   2  -9 -22   -1.59    2.34
   2  -9 -21   26.33    5.96
   2  -9 -21   25.14    3.88
  -2   9  21   29.98    4.69
   2  -9 -20   17.36    4.73
  -2   9  20   19.25    3.90
   2  -9 -19   40.27    7.02
  -2   9  19   40.86    5.29
   2  -9 -19   36.94    6.67
   2  -9 -18   86.97    9.84
   2  -9 -18   88.69    9.70
  -2   9  18   89.61    7.51
   2  -9 -17   30.77    6.03
  -2   9  17   27.30    4.33
   2  -9 -17   24.96    4.84
   2  -9 -16   35.75    6.23
   2  -9 -16   39.57    6.25
  -2   9  16   33.98    4.45
   2  -9 -15   54.24    7.49
  -2   9  15   52.77    5.27
   2  -9 -14   79.40    8.82
  -2   9  14   76.82    5.95
   2  -9 -13  213.80   14.05
  -2   9  13  202.47    9.17
   2  -9 -12   -0.01    2.72
   2  -9 -12   -0.29    2.17
  -2   9  12   -0.87    1.50
   2  -9 -11   79.76    8.40
  -2   9  11   75.53    5.28
   2  -9 -11   74.66    7.36
   2  -9 -10  162.93   11.69
   2  -9 -10  161.01   10.29
  -2   9  10  155.23    7.26
   2  -9  -9    7.71    3.17
  -2   9   9    6.66    2.06
   2  -9  -9    6.39    3.07
   2  -9  -8    1.46    1.97
  -2   9   8   -0.62    1.43
   2  -9  -7   18.21    4.32
  -2   9   7   17.89    3.28
  -2   9   7   17.72    2.59
   2  -9  -6   40.35    5.43
  -2   9   6   45.68    4.84
  -2   9   6   38.01    3.77
   2  -9  -5   65.47    6.96
  -2   9   5   70.01    6.05
  -2   9   5   68.71    5.15
   2  -9  -4    3.13    2.65
  -2   9   4    0.22    1.76
  -2   9   4    1.22    1.61
  -2   9   4    1.15    1.73
   2  -9  -3    8.25    2.25
  -2   9   3   11.79    3.73
  -2   9   3   13.05    2.77
  -2   9   3    9.59    2.54
   2  -9  -2  110.37    8.16
  -2   9   2  119.80    9.72
  -2   9   2  102.45    6.82
  -2   9   1   65.67    7.27
   2  -9  -1   55.92    5.82
  -2   9   1   57.44    5.50
   2  -9   0  120.42    8.28
  -2   9   0  135.70   10.25
  -2   9   0  109.42    7.47
   2  -9   1  204.03   10.35
  -2   9  -1  228.82   13.44
   2  -9   1  205.25   10.82
  -2   9  -2    5.69    2.64
   2  -9   2   11.04    3.09
   2  -9   2   10.17    3.02
   2  -9   3  210.36   10.20
  -2   9  -3  222.33   13.45
   2  -9   3  201.64   10.29
   2  -9   4  208.56   10.23
  -2   9  -4  246.80   14.10
   2  -9   4  227.77   10.55
   2  -9   5  200.78    9.73
  -2   9  -5  232.91   13.78
   2  -9   5  210.77    9.92
   2  -9   6   54.08    4.99
  -2   9  -6   49.99    6.54
   2  -9   6   53.62    6.81
   2  -9   6   52.02    4.94
  -2   9  -7   36.46    5.79
   2  -9   7   34.99    5.54
   2  -9   7   34.89    3.82
   2  -9   7   39.18    4.07
  -2   9  -8    8.97    3.03
   2  -9   8   14.04    3.38
   2  -9   8    8.32    1.68
   2  -9   8   12.08    2.39
  -2   9  -9   -1.45    2.23
  -2   9  -9    2.21    1.84
   2  -9   9   -4.88    2.84
   2  -9   9    1.66    1.42
   2  -9   9   -2.17    1.89
  -2   9 -10   63.97    5.09
   2  -9  10  101.52    6.27
   2  -9  10   99.52    9.53
  -2   9 -10   96.21   10.06
   2  -9  11    3.06    2.18
   2  -9  11    2.95    1.66
  -2   9 -11    1.29    2.05
   2  -9  12   14.36    2.49
   2  -9  12   15.62    4.03
  -2   9 -12   11.73    2.45
  -2   9 -12   15.28    3.72
   2  -9  13   -1.51    1.58
  -2   9 -13   -9.56    3.74
   2  -9  13   -2.03    2.78
  -2   9 -13   -2.71    2.30
  -2   9 -13   -1.85    2.19
   2  -9  14   29.52    5.73
  -2   9 -14   22.99    3.56
  -2   9 -14   29.80    4.58
  -2   9 -14   30.09    6.06
   2  -9  15   18.23    4.71
  -2   9 -15   22.34    5.43
   2  -9  16  126.19   11.80
  -2   9 -16  132.37   12.81
   2  -9  17   13.61    4.41
  -2   9 -17   18.15    5.25
   2  -9  18    2.43    2.75
  -2   9 -18    3.85    2.92
   2  -9  19    8.61    3.46
  -2   9 -19   16.54    5.30
   2  -9  20   -2.91    3.48
  -2   9 -20    0.31    2.50
   2  -9  21   10.46    4.39
  -2   9 -21    2.50    2.25
   2  -9  22   -0.06    1.98
  -2   9 -22   -2.21    2.53
   2  -9  23    3.37    2.38
  -2   9 -23    5.14    2.65
   2  -9  24    2.04    2.29
   2  -9  25    5.51    3.79
   2  -9  26    1.21    2.40
   2  -9  27   12.18    5.02
   2  -8 -30   18.45    5.44
   2  -8 -29   -3.08    3.28
   2  -8 -28    5.52    3.63
   2  -8 -27   -1.59    3.36
   2  -8 -26   25.87    6.06
   2  -8 -25   -3.22    3.06
   2  -8 -24   61.32    8.48
   2  -8 -23    2.41    2.53
   2  -8 -23    2.69    2.12
   2  -8 -22   87.18    6.79
   2  -8 -22   92.26   10.31
  -2   8  22   93.25    8.54
   2  -8 -21   30.14    6.24
  -2   8  21   30.95    5.01
   2  -8 -21   31.78    4.26
   2  -8 -20   15.03    4.46
  -2   8  20    8.48    2.60
   2  -8 -20   12.87    3.96
   2  -8 -20    8.18    2.39
   2  -8 -19   15.39    4.84
   2  -8 -19    8.51    2.45
   2  -8 -19   11.85    4.11
  -2   8  19   10.18    3.26
   2  -8 -18   75.49    9.01
   2  -8 -18   72.00    5.80
   2  -8 -18   69.24    8.33
  -2   8  18   71.30    6.89
   2  -8 -17   67.59    5.47
   2  -8 -17   85.02    9.35
  -2   8  17   64.55    6.43
   2  -8 -17   71.90    8.42
   2  -8 -16   16.61    4.47
  -2   8  16   15.02    3.05
   2  -8 -15  122.47   10.61
   2  -8 -15  115.86    9.79
  -2   8  15  108.42    7.54
   2  -8 -14   22.56    5.57
  -2   8  14   10.39    2.49
   2  -8 -13   36.63    6.34
  -2   8  13   31.55    3.98
   2  -8 -12  534.00   20.56
  -2   8  12  501.50   14.12
   2  -8 -11   32.61    5.87
  -2   8  11   26.97    3.64
   2  -8 -11   26.69    4.87
   2  -8 -10    3.18    3.04
  -2   8  10   -0.35    1.28
   2  -8 -10    4.21    3.69
   2  -8  -9   21.65    4.80
   2  -8  -9   14.69    3.59
  -2   8   9   16.99    2.76
   2  -8  -8  193.61   11.88
   2  -8  -8  200.24   10.73
  -2   8   8  199.33    8.39
  -2   8   7   46.38    4.55
   2  -8  -7   61.90    7.15
  -2   8   7   51.51    4.33
   2  -8  -6  253.22   12.82
  -2   8   6  242.27    9.74
  -2   8   6  254.57    9.75
  -2   8   5  166.95    8.22
   2  -8  -5  166.28   10.53
  -2   8   5  156.28    7.74
   2  -8  -4   18.28    3.77
  -2   8   4   20.30    4.18
  -2   8   4   16.92    2.87
  -2   8   4   12.43    2.64
  -2   8   3  145.12    7.91
  -2   8   3  159.44   10.60
   2  -8  -3  142.41    9.12
  -2   8   3  137.32    7.66
   2  -8  -2  185.76   10.37
  -2   8   2  173.74    9.38
   2  -8  -1  175.61    9.87
  -2   8   1  172.60    9.09
   2  -8   0   77.74    6.27
  -2   8   0   73.33    6.14
   2  -8   1    0.01    2.52
   2  -8   2  343.91   12.60
   2  -8   3   -4.55    2.88
   2  -8   3    0.24    1.39
   2  -8   4  280.70   10.83
   2  -8   4  288.93   14.17
   2  -8   4  300.51   11.48
   2  -8   5   18.76    3.19
   2  -8   5   18.59    3.89
   2  -8   5   19.00    3.06
   2  -8   6   44.18    5.74
   2  -8   6   40.71    4.06
   2  -8   6   46.03    4.30
   2  -8   7  277.22   14.43
   2  -8   7  276.90    9.93
   2  -8   7  277.16   10.15
   2  -8   8   22.56    4.26
   2  -8   8   20.45    2.80
   2  -8   8   25.85    3.04
   2  -8   9   73.38    7.84
   2  -8   9   66.30    4.75
  -2   8  -9   73.37    8.16
  -2   8  -9   73.17    7.95
   2  -8   9   69.24    4.87
   2  -8  10    0.51    1.44
   2  -8  10    1.72    1.69
  -2   8 -10   -0.88    2.19
  -2   8 -10    2.50    2.24
   2  -8  11  108.93    9.77
   2  -8  11  102.71    5.64
  -2   8 -11  105.75    9.96
  -2   8 -11  103.79    9.80
   2  -8  12    0.71    1.23
   2  -8  12    0.66    1.20
  -2   8 -12   -0.69    2.49
   2  -8  13   -0.03    1.32
   2  -8  13    3.21    2.09
  -2   8 -13   -1.54    2.20
  -2   8 -13    1.00    1.58
   2  -8  14    8.97    3.24
  -2   8 -14    4.59    2.94
  -2   8 -14    5.92    2.44
   2  -8  15  113.68   10.95
  -2   8 -15  125.46   11.87
   2  -8  16    1.64    2.21
  -2   8 -16    4.72    3.30
   2  -8  17   58.05    8.24
  -2   8 -17   66.13    9.02
   2  -8  18   45.48    7.45
  -2   8 -18   60.71    9.00
   2  -8  19    1.28    2.77
  -2   8 -19    1.45    2.93
   2  -8  20   31.84    6.56
  -2   8 -20   30.91    6.59
   2  -8  21   12.39    4.56
  -2   8 -21    9.14    3.91
   2  -8  22    2.97    2.27
  -2   8 -22    3.66    2.72
   2  -8  23    1.46    2.18
   2  -8  24   -6.50    4.12
   2  -8  25    0.91    2.36
   2  -8  26    4.81    3.03
   2  -8  27    0.42    2.37
   2  -8  28    6.35    3.44
   2  -7 -31   50.25    8.50
  -2   7  30   -1.08    3.39
   2  -7 -30    4.26    3.33
   2  -7 -29   10.76    4.12
   2  -7 -28   -1.51    2.29
   2  -7 -27   10.21    4.14
   2  -7 -26    4.70    3.33
   2  -7 -25   72.86    9.35
   2  -7 -24    3.24    3.19
   2  -7 -24    2.41    1.93
   2  -7 -23  100.26   10.48
   2  -7 -23   95.40    7.16
  -2   7  23   98.93    9.26
   2  -7 -22    4.14    3.95
  -2   7  22    2.43    2.56
   2  -7 -22    0.21    1.69
   2  -7 -21   32.12    6.63
  -2   7  21   26.16    4.69
   2  -7 -21   19.24    3.26
   2  -7 -20   18.45    5.04
  -2   7  20   17.83    4.13
   2  -7 -20   17.54    3.22
   2  -7 -19    2.09    2.36
   2  -7 -19   -0.13    1.59
  -2   7  19    1.31    2.02
   2  -7 -18   15.58    4.90
  -2   7  18    8.30    2.88
   2  -7 -18    6.76    3.23
   2  -7 -18    6.32    1.83
   2  -7 -17  166.09   12.19
   2  -7 -17  138.97    7.47
  -2   7  17  147.15    9.35
   2  -7 -17  153.18   11.76
   2  -7 -16    1.38    2.15
   2  -7 -16   -1.30    1.39
  -2   7  16    0.44    2.00
  -2   7  15    4.87    2.20
   2  -7 -15    6.96    1.83
   2  -7 -15    6.62    3.08
  -2   7  14    0.28    1.76
   2  -7 -14   -0.14    1.28
   2  -7 -13   40.89    5.96
  -2   7  13   36.21    4.23
   2  -7 -12   51.81    6.71
  -2   7  12   44.51    4.54
  -2   7  11    0.39    1.56
   2  -7 -11    0.76    2.18
   2  -7 -10   14.50    4.32
  -2   7  10    7.53    2.10
   2  -7 -10    8.06    2.53
   2  -7  -9   65.35    7.08
   2  -7  -9   55.16    5.95
  -2   7   9   48.67    4.44
   2  -7  -8   73.17    7.20
  -2   7   8   68.97    5.10
   2  -7  -8   73.31    6.56
  -2   7   7  186.06    7.94
   2  -7  -7  190.94   10.83
   2  -7  -7  207.91   10.55
  -2   7   7  188.92    8.24
   2  -7  -6    6.96    2.73
  -2   7   6    4.69    1.77
  -2   7   6    6.86    2.17
   2  -7  -5  279.48   12.49
  -2   7   5  275.54    9.56
  -2   7   5  269.04   10.24
  -2   7   4  124.37    6.66
   2  -7  -4  126.54    8.40
  -2   7   4  114.86    7.04
   2  -7  -3    1.73    2.48
  -2   7   3   -1.46    2.18
   2  -7  -2  476.86   15.63
  -2   7   2  476.43   14.49
   2  -7  -1  101.91    7.34
  -2   7   1  111.79    7.24
   2  -7   0    2.23    1.49
  -2   7   0    3.69    2.25
   2  -7   1  113.91    7.06
   2  -7   2   48.64    4.57
   2  -7   3   63.77    6.16
   2  -7   3   54.40    4.69
   2  -7   4   46.04    3.96
   2  -7   4   48.84    5.58
   2  -7   4   54.68    4.64
   2  -7   5  288.69   13.51
   2  -7   5  276.59    9.74
   2  -7   5  292.07   10.13
   2  -7   6    5.37    2.03
   2  -7   6    5.34    2.05
   2  -7   6    6.42    1.90
   2  -7   7   37.64    5.10
   2  -7   7   39.93    3.58
   2  -7   7   38.96    3.63
   2  -7   8  111.36    8.87
   2  -7   8  115.34    5.62
   2  -7   8  115.73    5.79
   2  -7   9  103.71    5.25
   2  -7   9  116.68    9.29
   2  -7   9  104.13    5.37
   2  -7  10  123.34    9.78
   2  -7  10  125.64    5.51
   2  -7  11   16.11    2.33
   2  -7  11   16.77    3.74
  -2   7 -11   19.19    4.12
  -2   7 -11   13.82    4.75
  -2   7 -12   27.90    4.87
   2  -7  12   26.84    2.65
   2  -7  12   25.92    4.94
  -2   7 -12   21.72    5.68
  -2   7 -13    4.02    2.78
   2  -7  13    2.49    1.69
  -2   7 -13    7.31    4.31
   2  -7  14  383.75   18.89
  -2   7 -14  417.24   16.54
  -2   7 -14  392.07   20.02
   2  -7  15   -0.86    1.69
  -2   7 -15    5.67    4.32
  -2   7 -15    5.39    2.64
   2  -7  16   15.06    4.11
  -2   7 -16   18.68    5.37
   2  -7  17  135.03   12.02
  -2   7 -17  141.14   12.65
   2  -7  18   15.42    4.83
  -2   7 -18   15.80    4.92
   2  -7  19   47.36    7.47
  -2   7 -19   43.96    7.41
   2  -7  20    1.75    2.31
  -2   7 -20    0.05    2.08
   2  -7  21    0.16    1.62
  -2   7 -21   -3.54    3.16
   2  -7  22    9.96    4.02
   2  -7  23    3.31    2.97
   2  -7  24    2.05    1.92
   2  -7  25   15.83    5.08
   2  -7  26    2.02    2.92
   2  -7  27   23.91    6.38
   2  -7  28   -0.78    2.21
   2  -7  29    1.96    2.56
   2  -6 -32   33.14    7.06
  -2   6  31    9.91    5.21
   2  -6 -31    7.17    3.78
   2  -6 -30   32.36    6.66
  -2   6  30   31.64    7.75
   2  -6 -29    6.54    3.91
  -2   6  29    9.58    4.69
  -2   6  28    4.84    4.00
   2  -6 -28   17.42    5.45
   2  -6 -27    6.01    4.04
   2  -6 -26   52.24    7.90
   2  -6 -25    7.45    4.42
   2  -6 -25    2.18    2.39
   2  -6 -24  213.58   15.00
   2  -6 -24  200.33   10.45
  -2   6  24  201.35   13.44
   2  -6 -23    1.11    2.00
  -2   6  23   -0.03    2.14
   2  -6 -22   99.29    7.24
   2  -6 -22  108.42   10.39
  -2   6  22  103.86    9.29
   2  -6 -21    1.59    2.01
  -2   6  21    1.23    2.57
   2  -6 -20   76.29    8.71
   2  -6 -20   66.93    5.61
  -2   6  20   65.21    7.16
   2  -6 -19   42.08    6.59
   2  -6 -19   29.07    3.84
  -2   6  19   30.95    4.83
   2  -6 -19   30.45    5.81
   2  -6 -18   70.98    5.39
   2  -6 -18   74.56    8.23
   2  -6 -18   78.57    8.59
  -2   6  18   73.69    6.91
   2  -6 -17    5.99    3.92
  -2   6  17    2.00    2.29
   2  -6 -17    0.98    1.33
   2  -6 -17    1.94    2.65
   2  -6 -16    5.42    3.56
   2  -6 -16    2.27    1.50
   2  -6 -16    1.07    2.35
  -2   6  16    0.44    1.96
   2  -6 -15  111.29    9.70
   2  -6 -15   92.22    5.44
  -2   6  15   95.21    7.11
   2  -6 -15   94.53    8.72
   2  -6 -14  536.26   19.38
   2  -6 -14  505.64   12.28
  -2   6  14  519.47   15.61
   2  -6 -13   12.68    2.23
  -2   6  13   13.55    2.76
  -2   6  12    8.00    2.37
   2  -6 -12    5.88    1.55
   2  -6 -11   56.14    6.64
   2  -6 -11   50.03    6.02
  -2   6  11   51.11    4.74
   2  -6 -10  704.34   20.38
   2  -6 -10  743.12   21.21
  -2   6  10  702.24   16.35
   2  -6  -9    1.95    2.60
  -2   6   9    0.80    1.50
   2  -6  -8  518.11   17.00
  -2   6   8  497.89   13.74
   2  -6  -8  506.99   16.92
  -2   6   7    0.69    1.07
  -2   6   7    1.99    1.40
   2  -6  -7    0.71    1.79
  -2   6   6  471.63   10.97
   2  -6  -6  461.25   15.41
   2  -6  -6  501.34   16.01
  -2   6   6  472.63   13.52
   2  -6  -5   23.83    4.30
  -2   6   5   16.37    2.18
   2  -6  -5   15.78    3.10
  -2   6   5   16.57    2.87
  -2   6   4    0.86    1.11
  -2   6   4    0.22    1.55
   2  -6  -3  217.64   10.08
  -2   6   3  238.66   10.83
  -2   6   3  222.34    9.73
   2  -6  -2    3.99    2.88
  -2   6   2    0.31    1.72
  -2   6   2    2.40    1.85
   2  -6  -1    6.63    2.87
  -2   6   1    3.24    1.92
   2  -6   0  268.01   10.36
   2  -6   1   25.36    3.53
   2  -6   2  329.06   12.75
   2  -6   2  312.71   10.59
   2  -6   3   16.91    2.60
   2  -6   3   16.25    3.11
   2  -6   4  120.95    6.18
   2  -6   4  124.85    8.28
   2  -6   5  701.06   19.81
   2  -6   5  667.84   13.70
   2  -6   5  654.19   13.70
   2  -6   6   -1.86    1.64
   2  -6   6    2.36    1.46
   2  -6   6    2.39    1.37
   2  -6   7   29.77    2.68
   2  -6   7   31.55    4.29
   2  -6   7   31.40    2.89
   2  -6   8   15.55    3.06
   2  -6   8   18.06    2.10
   2  -6   8   17.92    2.06
   2  -6   9  183.30   11.23
   2  -6   9  190.78    6.13
   2  -6   9  174.59    6.14
   2  -6  10   82.35    3.79
   2  -6  10   75.09    7.41
   2  -6  11    3.65    0.95
   2  -6  11    5.13    2.29
   2  -6  12    2.22    1.36
   2  -6  13    7.06    2.29
  -2   6 -13    3.83    1.42
  -2   6 -13    5.48    4.38
  -2   6 -14  104.48    9.76
   2  -6  14   99.84    9.43
  -2   6 -14   97.80   10.15
  -2   6 -15  165.01   12.65
   2  -6  15  148.68   11.73
  -2   6 -15  154.59   12.49
  -2   6 -15  161.07   10.78
   2  -6  16  195.17   13.60
  -2   6 -16  209.29   15.08
   2  -6  17   -0.22    1.68
  -2   6 -17   -0.09    3.46
   2  -6  18   15.70    4.31
  -2   6 -18   18.86    5.04
   2  -6  19   10.67    3.37
  -2   6 -19    9.54    3.59
   2  -6  20    2.66    2.57
   2  -6  21   46.87    7.76
   2  -6  22    0.06    1.81
   2  -6  23    0.08    1.76
   2  -6  24    1.53    1.78
   2  -6  25    6.87    4.07
   2  -6  26   34.29    7.46
   2  -6  27    5.29    3.38
   2  -6  28   -3.58    3.99
   2  -6  29   34.67    7.99
   2  -5 -32    9.32    3.71
  -2   5  32    1.54    3.44
  -2   5  31   53.01    9.39
   2  -5 -31   48.40    8.01
  -2   5  30    3.35    3.86
   2  -5 -30   11.35    4.86
  -2   5  29    0.95    2.61
   2  -5 -29    5.58    3.74
  -2   5  28    0.08    2.57
   2  -5 -28   11.58    4.93
  -2   5  27   39.37    7.76
   2  -5 -27   51.97    7.86
  -2   5  26   -3.94    3.65
   2  -5 -26   12.47    4.92
   2  -5 -25   41.99    6.87
  -2   5  25   39.21    6.20
   2  -5 -24   25.48    5.85
  -2   5  24   20.30    4.52
   2  -5 -23   47.96    7.08
  -2   5  23   44.09    6.20
   2  -5 -22   25.54    5.67
  -2   5  22   14.66    3.69
  -2   5  21    0.58    2.35
  -2   5  20   34.53    5.44
   2  -5 -19  232.50   14.86
  -2   5  19  244.32   13.02
  -2   5  18    6.69    3.51
   2  -5 -18    0.91    2.47
   2  -5 -17  670.64   15.00
  -2   5  17  672.38   20.04
   2  -5 -17  653.78   23.73
   2  -5 -16    1.66    1.60
  -2   5  16    4.34    2.58
   2  -5 -16   -0.07    2.90
   2  -5 -15    2.47    1.34
   2  -5 -15    1.88    2.75
  -2   5  15    3.47    1.91
   2  -5 -14   65.39    4.35
  -2   5  14   72.28    5.83
   2  -5 -13  133.97    5.76
  -2   5  13  127.78    7.79
   2  -5 -12  106.44    4.98
  -2   5  12  108.53    6.93
   2  -5 -11   20.80    2.28
   2  -5 -11   20.12    4.30
  -2   5  11   21.77    3.29
  -2   5  10    0.46    1.57
   2  -5 -10    0.41    1.81
  -2   5   9  746.20   16.98
   2  -5  -9  783.15   20.96
   2  -5  -8   41.46    5.17
  -2   5   8   39.57    3.92
   2  -5  -7 1350.59   27.07
  -2   5   7 1342.61   22.77
  -2   5   6    7.30    1.53
   2  -5  -6    9.25    2.66
  -2   5   6    8.38    2.44
  -2   5   5    0.97    1.59
   2  -5  -5   -1.02    1.91
  -2   5   5   -0.20    0.93
   2  -5  -4   97.60    6.85
  -2   5   4   91.74    6.28
  -2   5   3    0.76    1.81
  -2   5   3   -1.95    2.01
  -2   5   2    2.84    2.24
  -2   5   2   -1.82    2.23
  -2   5   1 1061.86   20.95
   2  -5  -1  960.34   18.31
  -2   5   1 1004.92   20.85
   2  -5   0   23.46    3.43
   2  -5   1  773.08   15.46
   2  -5   1  792.45   18.05
   2  -5   2    2.90    1.83
   2  -5   2    6.20    1.91
   2  -5   3  197.30    7.39
   2  -5   3  195.55    9.43
   2  -5   4  387.68   13.46
   2  -5   4  369.27    9.77
   2  -5   5   67.89    5.88
   2  -5   5   69.86    3.97
   2  -5   6    7.74    2.40
   2  -5   6    7.03    1.30
   2  -5   6    9.08    1.69
   2  -5   7  695.22   19.59
   2  -5   7  629.66   10.83
   2  -5   7  652.42   10.79
   2  -5   8    3.45    1.94
   2  -5   8    1.04    0.80
   2  -5   8    2.11    0.87
   2  -5   9  330.97    6.62
   2  -5   9  323.91   14.32
   2  -5  10    8.54    1.14
   2  -5  10    6.64    2.43
   2  -5  11    8.21    2.59
   2  -5  12   48.04    6.00
   2  -5  13   84.65    8.20
  -2   5 -14   55.51    7.04
   2  -5  14   60.40    7.17
  -2   5 -14   58.80    8.07
  -2   5 -15  273.40   15.84
   2  -5  15  255.44   15.14
  -2   5 -15  283.97   16.47
  -2   5 -16   65.78   10.00
   2  -5  16   81.97    8.81
  -2   5 -16   83.59    9.33
  -2   5 -16  100.70    8.74
   2  -5  17   20.00    4.70
  -2   5 -17   16.21    5.13
   2  -5  18   -1.74    1.98
  -2   5 -18    1.18    3.75
   2  -5  19   -2.02    2.68
   2  -5  20   19.59    4.66
   2  -5  21    7.63    3.08
   2  -5  22   48.58    8.08
   2  -5  23   14.18    4.86
   2  -5  24   14.21    5.00
   2  -5  25   57.53    9.28
   2  -5  26   22.35    6.12
   2  -5  27   -0.07    1.99
   2  -5  28   26.15    6.95
   2  -5  29    0.86    2.49
   2  -5  30   17.64    6.26
  -2   4  33   10.46    5.15
   2  -4 -32   35.37    6.83
  -2   4  32   22.00    6.53
   2  -4 -31    8.48    4.32
  -2   4  31   -4.45    4.25
   2  -4 -30   13.01    4.81
  -2   4  30    9.20    4.44
   2  -4 -29    8.93    4.59
  -2   4  29    6.79    4.23
  -2   4  28   20.66    5.73
   2  -4 -28   23.93    5.54
  -2   4  27   23.13    6.22
   2  -4 -27   24.45    5.34
  -2   4  26   71.08    9.78
   2  -4 -26   75.57    8.78
  -2   4  25    3.79    3.53
  -2   4  25    4.84    2.62
  -2   4  24   65.58    8.95
  -2   4  24   74.75    8.32
  -2   4  23   37.33    5.78
  -2   4  22   44.84    6.25
  -2   4  21   16.33    3.84
  -2   4  20   35.95    5.23
  -2   4  19   24.87    4.18
   2  -4 -19   15.58    4.50
  -2   4  18    2.76    1.91
   2  -4 -18   -0.76    2.62
  -2   4  17   11.16    2.83
   2  -4 -17    9.07    3.60
   2  -4 -16  189.63   12.17
  -2   4  16  190.37   10.27
   2  -4 -15   -0.38    2.03
  -2   4  15    0.51    1.48
  -2   4  14    1.39    1.65
   2  -4 -14    0.75    1.99
  -2   4  13    5.24    2.15
   2  -4 -12  577.33   10.60
  -2   4  12  559.93   15.76
   2  -4 -11   62.55    3.27
  -2   4  11   65.02    5.40
   2  -4 -11   36.68    4.75
   2  -4 -10  744.85   10.18
  -2   4  10  731.12   17.13
   2  -4 -10  775.86   20.70
   2  -4  -9    1.32    1.76
  -2   4   9    0.65    1.52
   2  -4  -8 1414.25   27.34
  -2   4   8 1379.97   23.01
   2  -4  -7  356.15   13.52
  -2   4   7  353.16   11.74
   2  -4  -6   26.27    4.04
  -2   4   6   27.23    3.41
  -2   4   5    0.50    0.57
  -2   4   5    0.16    1.48
   2  -4  -5    1.25    2.18
  -2   4   4  263.79   10.41
   2  -4  -4  274.66   11.13
   2  -4  -3   87.74    6.34
  -2   4   3   78.65    5.67
  -2   4   2   98.27    5.87
  -2   4   2   98.83    6.49
  -2   4   1   14.09    3.03
  -2   4   1   12.15    2.83
   2  -4   0   80.72    5.33
   2  -4   1   36.57    3.68
   2  -4   2    5.15    1.45
   2  -4   3   62.59    4.05
   2  -4   3   63.01    5.01
   2  -4   4   19.39    2.49
   2  -4   4   17.04    2.79
   2  -4   5   87.08    4.07
   2  -4   5   88.31    6.29
   2  -4   6  676.67   10.01
   2  -4   6  626.37   17.40
   2  -4   7    0.74    1.30
   2  -4   7    2.76    0.99
   2  -4   7    2.30    0.94
   2  -4   8  398.87   14.76
   2  -4   8  402.12    5.90
   2  -4   8  386.81    6.07
   2  -4   9    0.67    1.50
   2  -4   9    0.77    0.45
   2  -4  10    9.31    2.75
   2  -4  11   68.52    6.91
   2  -4  12   13.57    3.20
   2  -4  13   -0.30    1.48
   2  -4  13    1.56    1.77
   2  -4  14  161.92   11.42
   2  -4  14  164.56   11.54
  -2   4 -14  172.79   12.53
  -2   4 -15   -0.43    1.47
   2  -4  15    0.86    1.87
  -2   4 -15    1.74    3.96
   2  -4  15    3.74    2.16
  -2   4 -16  124.81   11.05
   2  -4  16  120.47   10.50
   2  -4  16  138.33   11.26
  -2   4 -16  147.68   10.07
  -2   4 -16  123.09   11.21
  -2   4 -17  316.47   17.74
   2  -4  17  311.26   17.26
   2  -4  17  342.63   18.10
   2  -4  18   81.00    9.26
   2  -4  19  118.37   11.43
   2  -4  20    7.55    3.65
   2  -4  21    8.94    3.41
   2  -4  22   83.59   10.11
   2  -4  23   24.61    5.99
   2  -4  24    7.41    3.68
   2  -4  25    0.45    1.60
   2  -4  26   10.22    4.17
   2  -4  27   14.42    5.09
   2  -4  28    3.99    2.80
   2  -4  29    7.39    4.34
   2  -4  30    1.25    1.98
  -2   3  33   23.60    6.40
  -2   3  32    6.33    3.99
  -2   3  31   -0.85    2.95
   2  -3 -31   11.02    4.38
   2  -3 -30    5.01    4.12
  -2   3  30   -0.19    2.74
  -2   3  29   12.91    4.80
   2  -3 -29   27.36    5.81
  -2   3  28    3.69    3.44
  -2   3  27   74.42    9.80
  -2   3  26   32.38    6.53
  -2   3  25   17.18    5.11
  -2   3  25   15.36    4.46
  -2   3  24   76.60    9.41
  -2   3  24   93.79    9.36
  -2   3  23   -0.29    2.69
  -2   3  23    1.80    1.78
  -2   3  22   21.18    4.71
  -2   3  22   25.56    4.73
  -2   3  21    1.14    2.74
  -2   3  21    4.58    2.38
  -2   3  20    6.69    2.42
  -2   3  19    7.88    3.20
   2  -3 -19    9.54    3.63
  -2   3  18  232.54   12.28
   2  -3 -18  233.60   14.00
  -2   3  17  157.29    9.79
   2  -3 -17  167.08   11.58
  -2   3  16  127.30    8.34
   2  -3 -16  138.42   10.26
  -2   3  15   20.69    3.47
   2  -3 -15   21.54    4.29
  -2   3  14    8.05    2.19
   2  -3 -14    7.16    2.86
  -2   3  13   20.53    3.36
  -2   3  12  215.25    9.74
  -2   3  11  186.99    8.85
   2  -3 -11   50.07    5.67
  -2   3  10   26.94    3.51
   2  -3 -10   27.30    4.11
   2  -3  -9 2232.31   13.62
  -2   3   9 2149.44   29.19
   2  -3  -9 2190.50   33.59
   2  -3  -8   46.45    5.06
  -2   3   8   43.18    4.15
  -2   3   7  479.98   13.49
   2  -3  -7  477.38   15.32
  -2   3   6    1.93    1.60
   2  -3  -6    4.21    2.40
  -2   3   5   99.97    6.31
   2  -3  -5   90.30    6.78
  -2   3   4    1.20    1.24
   2  -3  -4    1.07    1.94
  -2   3   3    5.30    1.38
  -2   3   3    4.19    1.74
   2  -3  -3    7.58    2.25
  -2   3   2    2.10    1.35
  -2   3   2    2.61    1.63
  -2   3   1    4.82    1.45
  -2   3   1    9.23    2.60
   2  -3   0  130.44    5.87
  -2   3   0  129.84    6.04
   2  -3   1   67.78    4.47
   2  -3   2    2.32    1.22
   2  -3   3    2.43    1.19
   2  -3   4   70.88    5.19
   2  -3   5    4.78    1.38
   2  -3   6    9.63    1.30
   2  -3   6    6.93    1.71
   2  -3   7  476.97   15.24
   2  -3   7  496.72    5.61
   2  -3   8   17.06    2.99
   2  -3   9  157.92    9.46
   2  -3   9  157.45    9.27
   2  -3  10   23.44    3.91
   2  -3  10   28.15    4.02
   2  -3  11    4.10    2.11
   2  -3  11    4.12    1.82
   2  -3  12   11.69    2.92
   2  -3  12   11.92    3.03
   2  -3  13  106.71    8.73
   2  -3  13  107.34    8.85
   2  -3  14   65.15    7.15
  -2   3 -14   76.13    8.23
   2  -3  14   67.07    7.33
   2  -3  15  138.61   10.85
   2  -3  15  143.83   11.03
  -2   3 -16    5.42    1.91
   2  -3  16   11.83    3.50
   2  -3  16    6.39    2.72
  -2   3 -16    9.79    3.16
   2  -3  17   47.50    6.74
   2  -3  17   63.80    7.65
  -2   3 -17   58.94    6.78
   2  -3  18    5.73    2.71
   2  -3  19    2.73    1.60
   2  -3  20   43.44    7.04
   2  -3  21   94.92   10.63
   2  -3  22   19.64    5.67
   2  -3  23   51.10    8.10
   2  -3  24   13.91    4.81
   2  -3  25   26.03    6.67
   2  -3  26    9.25    4.12
   2  -3  27   -3.55    2.69
   2  -3  28    8.14    3.91
   2  -3  29   -1.33    2.31
   2  -3  30    0.96    2.45
   2  -3  31   -0.50    2.84
  -2   2  33    3.27    3.34
  -2   2  32   -0.45    3.03
   2  -2 -31   29.16    6.02
  -2   2  31   17.49    5.58
  -2   2  30   -1.93    2.89
  -2   2  29   16.33    5.35
  -2   2  28   31.82    6.87
  -2   2  27    8.00    4.02
  -2   2  26   60.41    8.78
  -2   2  25    8.06    4.11
  -2   2  25   12.33    4.14
  -2   2  24    2.28    3.44
  -2   2  24    3.11    2.16
  -2   2  23  137.29   11.67
  -2   2  23  140.45   11.26
  -2   2  22    4.37    3.12
  -2   2  22    3.57    1.89
  -2   2  21   39.76    6.38
  -2   2  21   50.22    6.44
  -2   2  20    8.85    3.44
  -2   2  20   15.50    3.53
  -2   2  19   18.94    5.11
  -2   2  19   21.79    4.97
  -2   2  18  395.69   17.00
  -2   2  18  412.82   16.47
   2  -2 -18  412.27   18.62
   2  -2 -17    2.21    2.78
  -2   2  17    3.35    1.61
   2  -2 -16   42.60    5.91
  -2   2  16   41.41    4.90
  -2   2  15    3.86    2.02
   2  -2 -15    2.64    2.29
  -2   2  14  415.83   14.37
   2  -2 -14  418.67   16.86
  -2   2  13   33.84    4.08
  -2   2  12  847.16   19.42
  -2   2  11    7.06    2.24
   2  -2 -11    0.06    1.53
  -2   2  10 1385.27   23.57
  -2   2   9   14.74    2.50
  -2   2   8  547.28   14.36
  -2   2   7    6.94    1.74
  -2   2   6 1206.85   21.59
  -2   2   5   32.05    3.55
  -2   2   4   63.50    5.14
  -2   2   3    0.45    0.78
  -2   2   3    0.29    1.05
  -2   2   2  409.94    8.64
  -2   2   2  406.37   12.73
   2  -2  -1   47.68    2.91
  -2   2   1   46.67    3.03
  -2   2   1   48.66    4.61
   2  -2   0    9.55    1.57
  -2   2   0    7.49    1.52
  -2   2  -1  781.05   13.90
   2  -2   1  793.98   13.24
   2  -2   2  541.36   11.79
   2  -2   3   43.18    3.72
   2  -2   4 1806.33   24.58
   2  -2   5  925.87   18.48
   2  -2   6  970.63   19.93
   2  -2   7    0.50    1.11
   2  -2   7    0.28    0.75
   2  -2   8   32.02    3.92
   2  -2   8   29.54    3.73
   2  -2   9  122.22    7.97
   2  -2   9  113.35    7.48
   2  -2  10  112.76    8.01
   2  -2  10  105.18    7.63
   2  -2  11   13.25    3.04
   2  -2  11    9.28    2.47
   2  -2  12   39.90    5.30
   2  -2  12   37.89    4.92
   2  -2  13   46.70    5.90
   2  -2  13   50.88    5.92
   2  -2  14   19.62    4.06
   2  -2  14   23.26    4.24
   2  -2  15   28.75    5.04
   2  -2  15   27.66    4.74
   2  -2  16  363.51   17.83
  -2   2 -16  428.03   16.49
   2  -2  16  410.67   18.60
   2  -2  17  151.73   11.97
  -2   2 -17  161.14   11.14
   2  -2  17  160.28   12.10
   2  -2  18   97.56   10.06
   2  -2  18  104.25   10.06
   2  -2  19   13.58    4.62
   2  -2  20   59.30    8.14
   2  -2  21    1.94    2.82
   2  -2  22   52.02    7.88
   2  -2  23   99.24   11.28
   2  -2  24  147.53   14.02
   2  -2  25    8.00    4.59
   2  -2  26    1.13    2.30
   2  -2  27   54.09    9.29
   2  -2  28    7.25    4.25
   2  -2  29    0.13    2.14
   2  -2  30    4.67    2.93
   2  -2  31    6.65    3.87
  -2   1  34    1.71    3.12
  -2   1  33    4.34    3.93
  -2   1  32    8.30    4.97
  -2   1  31    4.74    3.76
  -2   1  30   -3.89    4.01
  -2   1  29   29.93    6.72
  -2   1  28   -1.40    3.33
  -2   1  27   37.11    7.02
  -2   1  26   75.87    9.50
  -2   1  25    0.28    2.78
  -2   1  25    7.78    3.69
  -2   1  24   67.25    8.44
  -2   1  24   72.31    8.31
  -2   1  23    8.54    3.69
  -2   1  23    9.09    3.52
  -2   1  22   71.85    8.54
  -2   1  22   75.70    8.12
  -2   1  21   37.90    6.02
  -2   1  21   46.30    6.29
  -2   1  20   47.17    6.89
  -2   1  20   41.55    6.15
  -2   1  19  367.93   16.74
  -2   1  19  379.02   16.44
  -2   1  18    3.15    2.41
  -2   1  18    2.88    1.97
   2  -1 -18    5.21    3.52
  -2   1  17   31.30    5.02
  -2   1  17   24.69    4.06
   2  -1 -17   23.91    4.49
  -2   1  16   -1.71    2.52
  -2   1  16   -0.87    1.39
   2  -1 -16   -2.09    2.16
  -2   1  15    1.52    1.73
  -2   1  15    2.43    1.35
   2  -1 -15    1.93    2.68
  -2   1  14   71.78    6.98
  -2   1  14   65.28    5.76
  -2   1  13  760.80   18.81
  -2   1  13  801.59   19.27
  -2   1  12    7.30    2.10
  -2   1  11 2439.25   32.14
  -2   1  10  339.90   11.77
  -2   1   9    7.04    1.88
  -2   1   8   13.29    2.34
  -2   1   7   41.25    3.89
  -2   1   6    1.94    1.20
  -2   1   5   14.12    2.36
  -2   1   4   12.48    2.36
  -2   1   3  175.47    3.92
  -2   1   3  171.79    7.99
  -2   1   2   29.78    1.87
  -2   1   2   33.87    3.76
   2  -1  -1   64.86    2.68
  -2   1   1   62.81    2.84
  -2   1   1   62.30    5.01
  -2   1   0  357.88    7.45
   2  -1   0  372.04    7.31
  -2   1   0  370.17   12.06
  -2   1  -1 1909.46   19.23
   2  -1   1 1966.54   19.05
   2  -1   2  309.28    8.21
  -2   1  -2  297.89    8.39
  -2   1  -2  286.50    7.38
   2  -1   3 8402.75   47.17
  -2   1  -3 7938.27   41.50
   2  -1   4 9999.00   55.41
  -2   1  -4 9627.60   50.53
   2  -1   4 9732.12   49.37
   2  -1   5 4661.33   40.28
   2  -1   5 4629.31   20.74
  -2   1  -5 4482.18   36.99
   2  -1   5 4577.56   36.34
   2  -1   6    1.84    0.80
   2  -1   6    2.50    1.38
   2  -1   6    4.00    1.69
  -2   1  -6    2.19    2.69
   2  -1   7    4.92    1.67
   2  -1   7    5.46    0.77
  -2   1  -7    4.82    2.16
   2  -1   7    5.83    1.83
   2  -1   7    6.57    0.84
   2  -1   8   15.70    1.12
   2  -1   8   15.66    3.17
  -2   1  -8   15.66    3.68
   2  -1   8   15.99    2.71
   2  -1   9  556.29   17.19
   2  -1   9  566.06   16.47
   2  -1  10   15.68    3.88
   2  -1  10   13.59    2.74
   2  -1  11   58.09    6.00
  -2   1 -11   55.69    1.87
   2  -1  11   54.13    5.59
   2  -1  12   44.78    5.66
  -2   1 -12   44.53    1.77
   2  -1  12   51.06    5.64
   2  -1  13  286.73   14.28
  -2   1 -13  282.75    4.59
   2  -1  13  283.37   13.85
   2  -1  14  143.33   10.64
  -2   1 -14  149.02    3.54
   2  -1  14  163.17   10.91
   2  -1  15  201.43   12.92
  -2   1 -15  206.67    4.39
   2  -1  15  218.07   13.18
   2  -1  16    7.57    3.22
  -2   1 -16    1.56    0.67
  -2   1 -16    2.18    0.71
  -2   1 -16    2.72    1.82
   2  -1  16    7.73    3.24
   2  -1  17   49.71    6.84
  -2   1 -17   47.76    2.41
   2  -1  17   55.57    7.03
  -2   1 -17   51.62    2.43
  -2   1 -17   56.75    6.25
   2  -1  18  146.46   11.98
  -2   1 -18  145.43    4.24
  -2   1 -18  146.30    4.26
  -2   1 -18  167.18   10.89
   2  -1  18  154.43   12.21
   2  -1  19   80.82    9.21
  -2   1 -19   71.58    3.10
  -2   1 -19   66.57    3.08
  -2   1 -20   73.11    3.27
   2  -1  20   89.55    9.96
  -2   1 -20   75.16    3.36
   2  -1  21  139.03   12.56
  -2   1 -21  121.36    4.24
  -2   1 -21  127.93    4.39
   2  -1  22   14.28    4.63
  -2   1 -22    9.47    1.34
  -2   1 -22    8.08    1.31
   2  -1  23  102.99   11.97
  -2   1 -23  110.33    4.04
  -2   1 -23  114.20    4.04
   2  -1  24   10.54    4.75
  -2   1 -24    4.77    0.92
  -2   1 -24    3.59    0.84
   2  -1  25   -1.50    2.28
   2  -1  26    2.13    2.49
   2  -1  27    7.82    3.86
   2  -1  28    3.99    2.76
   2  -1  29    2.99    3.06
   2  -1  30    2.09    2.25
   2  -1  31   -0.38    2.91
  -2   0  34    4.44    3.73
  -2   0  33   20.81    5.63
  -2   0  32    9.32    4.40
  -2   0  31   16.43    5.40
  -2   0  30    9.14    4.46
  -2   0  29   19.73    5.85
  -2   0  28   62.98    9.62
  -2   0  27    5.68    3.56
  -2   0  26   12.59    4.52
  -2   0  25   67.40    8.66
  -2   0  25   71.90    8.58
  -2   0  24  101.12   10.53
  -2   0  24  119.03   11.06
  -2   0  23  286.00   16.58
  -2   0  23  291.19   16.29
  -2   0  22   39.97    6.35
  -2   0  22   48.76    6.60
  -2   0  21   45.17    6.68
  -2   0  21   47.90    6.49
  -2   0  20  246.21   14.06
  -2   0  20  261.96   14.30
  -2   0  19   73.25    7.82
  -2   0  19   64.97    7.29
  -2   0  19   68.22    8.63
  -2   0  18  339.97   15.37
   2   0 -18  325.98   16.80
  -2   0  18  336.12   15.14
  -2   0  17    8.19    3.47
   2   0 -17    7.00    3.29
  -2   0  17    5.73    2.26
  -2   0  16   31.23    4.63
  -2   0  16   26.33    4.00
   2   0 -16   34.07    5.30
  -2   0  15   81.13    6.99
  -2   0  15   91.53    7.07
  -2   0  14  203.95    9.95
  -2   0  14  209.79   10.34
  -2   0  13   10.53    3.56
  -2   0  13    5.97    2.10
  -2   0  12  796.07   17.73
  -2   0  12  811.33   19.25
  -2   0  11  242.12    9.33
  -2   0  11  235.01   10.11
  -2   0  10   55.73    4.30
  -2   0  10   58.23    4.92
  -2   0   9   56.19    3.99
  -2   0   9   52.41    4.61
  -2   0   8  230.23    7.10
  -2   0   8  220.33    9.02
  -2   0   7   71.38    3.69
  -2   0   7   70.38    5.16
  -2   0   6    6.14    1.18
   2   0  -6    6.63    1.09
  -2   0   6    5.02    1.47
   2   0  -5   97.17    3.50
  -2   0   5   86.45    5.60
   2   0  -4  900.26   10.91
  -2   0   4  906.34   18.17
  -2   0   3   68.57    3.04
  -2   0   3   64.45    4.94
  -2   0   2   95.56    3.87
  -2   0   2   89.28    5.69
   2   0  -1  403.75    5.74
  -2   0   1  383.41   12.25
   2   0   0   58.99    2.79
  -2   0   0   65.69    5.11
   2   0   1   72.93    3.68
  -2   0  -1   76.06    2.73
   2   0   2 1392.94   17.35
  -2   0  -2 1342.23   13.67
   2   0   3 1361.69   19.18
   2   0   3 1396.78   14.42
  -2   0  -3 1402.06   15.86
   2   0   3 1413.61   15.53
   2   0   4  219.26    8.35
   2   0   4  218.70    5.39
   2   0   4  219.57    6.91
   2   0   5    6.68    1.94
   2   0   5    9.26    1.22
   2   0   5    6.23    1.46
   2   0   6   92.02    6.17
   2   0   6   91.34    3.40
   2   0   6  100.25    5.63
   2   0   6   80.32    3.50
   2   0   7  129.69    7.66
  -2   0  -7  136.27    4.22
   2   0   7  139.36    4.17
   2   0   7  142.15    4.20
   2   0   7  139.33    7.17
   2   0   8   27.08    3.91
   2   0   8   27.16    2.03
  -2   0  -8   26.50    1.98
   2   0   8   29.06    3.56
   2   0   9   10.55    1.47
   2   0   9    7.29    2.15
  -2   0  -9    7.47    1.18
   2   0   9   10.04    2.51
   2   0  10  360.06   14.43
  -2   0 -10  355.08    6.88
   2   0  10  378.94    7.32
   2   0  10  373.13   13.71
   2   0  11  140.63    9.50
  -2   0 -11  137.91    4.38
   2   0  11  135.50    8.77
   2   0  12  244.10   12.99
  -2   0 -12  227.07    5.95
  -2   0 -12  244.43    6.10
   2   0  12  241.94   12.20
   2   0  13   55.52    6.66
  -2   0 -13   42.72    2.67
  -2   0 -13   44.33    2.77
   2   0  13   52.27    6.01
   2   0  14  179.73   11.86
  -2   0 -14  165.57    5.40
  -2   0 -14  171.19    5.51
   2   0  14  188.23   11.60
   2   0  15   89.27    8.71
  -2   0 -15   81.32    3.89
  -2   0 -15   79.80    3.81
   2   0  15   94.83    8.66
   2   0  16  192.87   13.05
  -2   0 -16  175.75    5.82
  -2   0 -16  209.06   11.25
  -2   0 -16  182.71    5.85
   2   0  16  201.24   12.98
   2   0  17  174.27   12.85
  -2   0 -17  162.17    5.72
  -2   0 -17  167.74    5.89
  -2   0 -17  199.36   11.47
   2   0  17  195.60   13.14
   2   0  18   97.30    9.93
  -2   0 -18   90.33    4.48
  -2   0 -18   87.78    4.45
  -2   0 -18  121.36    9.31
   2   0  18  105.91   10.20
  -2   0 -19   -0.13    1.33
   2   0  19    2.87    2.39
  -2   0 -19    0.71    1.13
   2   0  20   71.65    9.00
  -2   0 -20   54.89    3.62
  -2   0 -20   56.76    3.71
   2   0  21   99.68   10.76
  -2   0 -21   81.90    4.56
  -2   0 -21   79.66    4.45
   2   0  22   28.55    5.99
  -2   0 -22   16.85    2.30
  -2   0 -22   17.52    2.46
   2   0  23   20.89    5.60
  -2   0 -23   19.57    2.40
  -2   0 -23   15.20    2.46
   2   0  24    6.39    3.05
  -2   0 -24    6.92    1.49
  -2   0 -24    6.95    1.61
  -2   0 -25    7.66    1.39
   2   0  25    5.80    3.05
   2   0  26    5.17    2.91
   2   0  27    0.13    1.95
   2   0  28   -1.14    2.41
   2   0  29   -2.89    3.53
   2   0  30    4.00    3.39
   2   0  31    2.87    2.46
  -2  -1  33    3.51    3.59
  -2  -1  32   11.67    5.48
  -2  -1  31    1.41    3.00
  -2  -1  30    2.05    3.36
  -2  -1  29    7.81    4.74
  -2  -1  28   32.54    6.96
  -2  -1  27   -1.02    2.73
  -2  -1  26   33.60    6.47
  -2  -1  25   26.42    6.01
  -2  -1  25   24.02    4.95
  -2  -1  24   10.22    4.38
  -2  -1  24   15.39    4.67
  -2  -1  23  175.95   13.05
  -2  -1  23  185.92   13.16
  -2  -1  22  107.43   10.16
  -2  -1  22  119.73   10.40
  -2  -1  21  160.96   11.72
  -2  -1  21  162.63   11.69
  -2  -1  20   -0.19    2.29
  -2  -1  20    2.01    1.92
  -2  -1  19    8.07    3.43
  -2  -1  19    7.48    3.28
  -2  -1  19    8.14    3.31
  -2  -1  18  127.71    9.37
   2   1 -18  116.84   10.36
  -2  -1  18  130.55    9.55
  -2  -1  18  120.68   10.75
  -2  -1  17   15.88    4.02
  -2  -1  17   21.54    4.66
  -2  -1  17   17.97    3.56
   2   1 -17   21.38    5.05
  -2  -1  16  148.13    9.36
  -2  -1  16  161.71   11.42
  -2  -1  16  153.55    9.58
  -2  -1  15   67.38    6.04
  -2  -1  15   66.69    6.05
  -2  -1  15   68.32    7.16
  -2  -1  14   19.29    3.49
  -2  -1  14   24.62    4.30
  -2  -1  14   21.58    3.43
  -2  -1  13  201.28    9.41
  -2  -1  13  207.92   10.03
  -2  -1  13  221.45   11.80
  -2  -1  12    6.25    1.97
  -2  -1  12    5.02    1.67
  -2  -1  12    6.39    2.11
  -2  -1  11   84.71    5.36
  -2  -1  11   87.05    6.66
  -2  -1  11   87.33    6.24
  -2  -1  10    7.26    1.76
  -2  -1  10    7.43    2.12
  -2  -1  10    6.20    1.87
  -2  -1   9   26.14    2.77
  -2  -1   9   26.30    3.34
  -2  -1   9   26.56    3.29
  -2  -1   8   33.91    2.97
  -2  -1   8   34.30    3.69
  -2  -1   8   35.62    3.86
  -2  -1   7   56.40    3.22
  -2  -1   7   55.71    4.56
  -2  -1   7   55.87    4.48
   2   1  -6   92.92    3.30
  -2  -1   6  104.58    3.66
  -2  -1   6   96.85    5.24
  -2  -1   6  102.49    5.94
  -2  -1   5   12.61    1.13
   2   1  -5    9.84    0.84
  -2  -1   5   13.12    2.21
   2   1  -5   10.75    1.58
  -2  -1   5   11.54    1.80
   2   1  -4  492.06    9.78
  -2  -1   4  479.04   12.85
  -2  -1   4  490.95    8.96
   2   1  -3  287.17    7.54
  -2  -1   3  288.42    7.32
  -2  -1   3  270.05    9.74
  -2  -1   3  284.61    5.71
  -2  -1   2  284.57    7.47
  -2  -1   2  267.74    9.73
  -2  -1   1 4303.86   30.30
  -2  -1   1 4504.01   39.47
  -2  -1   0    5.27    1.36
  -2  -1  -1 5667.59   45.49
   2   1   2 8171.55   30.09
   2   1   3 2399.05   20.49
   2   1   4  171.37    5.37
  -2  -1  -4  171.47    5.73
  -2  -1  -5   44.40    2.98
   2   1   5   47.73    2.90
   2   1   5   44.01    3.01
   2   1   6   32.83    2.75
  -2  -1  -6   32.24    2.55
   2   1   6   34.24    2.70
   2   1   7   28.76    2.52
  -2  -1  -7   29.95    2.51
   2   1   7   31.50    2.79
  -2  -1  -8   33.87    2.71
   2   1   8   32.40    2.66
   2   1   9    2.77    1.25
  -2  -1  -9    3.60    1.15
   2   1  10  119.00    5.26
  -2  -1 -10  104.81    4.68
  -2  -1 -10  114.86    4.82
   2   1  11  553.24   18.70
   2   1  11  555.72   11.32
  -2  -1 -11  547.68   10.74
   2   1  11  557.48   17.64
  -2  -1 -11  550.81   10.77
   2   1  12   19.82    4.54
  -2  -1 -12   12.19    1.93
  -2  -1 -12   18.33    2.08
   2   1  12   20.53    3.95
   2   1  13  271.83   14.05
  -2  -1 -13  252.83    7.64
   2   1  13  273.60   13.36
  -2  -1 -13  250.35    7.58
   2   1  14  125.40    9.99
  -2  -1 -14  110.94    5.18
   2   1  14  120.18    9.36
  -2  -1 -14  104.17    5.29
   2   1  15    4.33    2.64
  -2  -1 -15    4.88    1.39
   2   1  15    2.79    1.96
  -2  -1 -15    1.11    1.14
  -2  -1 -15    4.27    2.49
   2   1  16   74.37    8.15
  -2  -1 -16   75.83    4.53
  -2  -1 -16   80.34    7.07
  -2  -1 -16   67.66    4.38
   2   1  16   94.19    8.84
  -2  -1 -17    3.97    1.59
   2   1  17    2.25    2.30
  -2  -1 -17    5.51    3.08
   2   1  17    6.11    2.54
  -2  -1 -17    4.55    1.71
   2   1  18   76.35    8.74
  -2  -1 -18   70.25    4.67
  -2  -1 -18   87.80    7.78
  -2  -1 -18   71.49    4.74
   2   1  18   89.92    9.29
  -2  -1 -19    3.66    1.65
   2   1  19    9.10    3.27
  -2  -1 -19   11.57    3.62
  -2  -1 -19    5.74    1.84
   2   1  20   -1.45    2.30
  -2  -1 -20    2.34    1.51
  -2  -1 -20    1.44    1.54
   2   1  21   42.27    6.85
  -2  -1 -21   34.22    3.42
  -2  -1 -21   32.89    3.56
   2   1  22   -1.40    2.89
  -2  -1 -22    2.28    1.76
  -2  -1 -22    1.89    1.39
   2   1  23   44.87    7.68
  -2  -1 -23   43.11    4.07
  -2  -1 -23   48.30    4.29
   2   1  24   14.84    4.65
  -2  -1 -24    9.41    2.25
  -2  -1 -24   10.51    2.25
   2   1  25    7.66    3.49
  -2  -1 -25    6.39    1.82
   2   1  26    4.56    3.07
  -2  -1 -26    3.54    1.18
   2   1  27   -0.90    2.30
   2   1  28    2.18    2.70
   2   1  29   20.10    5.87
   2   1  30    2.64    2.78
  -2  -2  33    8.55    4.47
  -2  -2  32    3.78    3.70
  -2  -2  31    1.43    2.83
  -2  -2  30    9.84    4.69
  -2  -2  29    4.82    3.78
  -2  -2  28    3.26    3.52
  -2  -2  27   15.13    5.06
  -2  -2  26   19.87    5.07
  -2  -2  25   76.14    9.23
  -2  -2  24   77.03    9.01
  -2  -2  24   74.16    8.57
  -2  -2  23   -0.52    2.91
  -2  -2  23    4.66    2.87
  -2  -2  22   33.09    5.83
  -2  -2  22   40.81    6.28
  -2  -2  21   81.10    8.51
  -2  -2  21   85.61    8.53
  -2  -2  20   54.08    6.58
  -2  -2  20   60.85    7.17
  -2  -2  19   42.54    5.66
  -2  -2  19   46.02    6.00
  -2  -2  19   51.48    7.22
  -2  -2  18   62.90    6.73
  -2  -2  18   67.73    7.00
  -2  -2  18   66.82    7.89
  -2  -2  17   71.36    6.81
   2   2 -17   61.63    7.46
  -2  -2  17   78.26    8.21
  -2  -2  17   68.78    6.81
  -2  -2  16   22.31    3.86
   2   2 -16   22.82    4.38
  -2  -2  16   23.74    4.46
  -2  -2  16   20.81    3.60
  -2  -2  15    2.44    1.89
  -2  -2  15    1.47    1.46
  -2  -2  15   -0.89    1.44
  -2  -2  14   14.12    2.99
  -2  -2  14   14.21    2.69
  -2  -2  14   18.15    3.59
  -2  -2  13   43.86    4.54
  -2  -2  13   38.94    4.43
  -2  -2  13   47.29    5.56
  -2  -2  12   42.84    4.25
  -2  -2  12   38.43    4.24
  -2  -2  12   41.49    5.08
  -2  -2  11    0.03    1.37
   2   2 -11    0.50    0.71
  -2  -2  11    2.41    1.58
  -2  -2  11    0.29    1.11
   2   2 -10  192.66    7.99
  -2  -2  10  196.37    7.62
  -2  -2  10  191.39    8.88
  -2  -2  10  208.23    9.93
   2   2  -9  115.11    5.68
  -2  -2   9  120.18    5.79
  -2  -2   9  118.36    6.82
  -2  -2   9  127.45    7.33
   2   2  -8   80.67    4.34
  -2  -2   8   88.17    4.46
  -2  -2   8   87.64    5.66
  -2  -2   8   79.64    5.46
  -2  -2   7    0.42    1.27
  -2  -2   7    3.19    1.44
  -2  -2   7    3.02    1.42
  -2  -2   6  402.10    8.27
   2   2  -6  397.71    8.38
  -2  -2   6  394.36   10.32
  -2  -2   6  394.87   11.59
   2   2  -5   -0.14    0.67
  -2  -2   5    0.56    1.19
   2   2  -5    0.59    1.72
  -2  -2   5   -0.86    1.25
   2   2  -4   44.77    3.47
   2   2  -4   43.20    2.44
  -2  -2   4   44.56    3.94
  -2  -2   4   48.09    2.98
   2   2  -3   56.92    3.99
  -2  -2   3   62.38    3.88
   2   2  -3   58.57    2.76
  -2  -2   3   58.57    4.43
   2   2  -3   59.97    2.94
   2   2  -3   70.87    5.57
  -2  -2   2  897.83   15.18
  -2  -2   2  910.40   17.32
   2   2  -2  908.32    9.52
   2   2  -2  903.96   18.36
  -2  -2   1   24.00    2.69
   2   2  -1   21.86    2.86
  -2  -2   1   24.77    2.96
  -2  -2   0 1404.79   19.69
  -2  -2   0 1397.70   21.60
  -2  -2  -1 5499.13   36.52
  -2  -2  -1 5452.41   39.87
  -2  -2  -1 5377.93   44.04
  -2  -2  -2 3362.71   28.52
  -2  -2  -3  159.96    6.37
   2   2   4  228.09    7.27
  -2  -2  -4  236.97    7.55
   2   2   4  238.57    7.36
   2   2   5  300.69    8.08
  -2  -2  -5  286.52    8.27
   2   2   5  292.47    8.22
   2   2   6    4.99    1.68
  -2  -2  -6    5.05    1.45
   2   2   6    8.19    2.18
   2   2   7  235.13    7.64
  -2  -2  -7  243.09    7.61
   2   2   7  241.66    7.79
   2   2   8  212.93    7.55
  -2  -2  -8  213.57    7.23
  -2  -2  -8  215.57    7.40
   2   2   9    2.17    1.27
  -2  -2  -9    0.12    1.41
  -2  -2  -9    1.33    1.09
   2   2  10   31.31    3.44
  -2  -2 -10   29.41    2.76
  -2  -2 -10   30.80    2.91
   2   2  11   97.45    5.59
  -2  -2 -11   85.62    4.85
  -2  -2 -11   86.12    5.00
   2   2  12  524.20   12.65
  -2  -2 -12  491.97   11.81
  -2  -2 -12  505.74   12.15
  -2  -2 -13    0.97    1.60
  -2  -2 -13   -0.82    1.22
  -2  -2 -14  480.71   12.17
  -2  -2 -14  477.26   12.33
  -2  -2 -15   -1.78    1.66
  -2  -2 -15   -0.25    1.26
  -2  -2 -15    0.75    1.95
   2   2  16    3.11    1.83
  -2  -2 -16    1.42    1.52
  -2  -2 -16    3.70    1.75
  -2  -2 -16    4.10    2.49
  -2  -2 -17    8.56    2.15
   2   2  17    8.50    2.99
  -2  -2 -17   11.84    3.60
  -2  -2 -17    6.70    1.97
   2   2  18   60.45    7.88
  -2  -2 -18   56.94    4.67
  -2  -2 -18   55.95    4.80
  -2  -2 -18   64.33    6.72
   2   2  18   66.10    7.98
   2   2  19    3.68    2.22
  -2  -2 -19    6.90    2.13
  -2  -2 -19    5.59    2.32
  -2  -2 -19    9.45    3.16
   2   2  20   88.58    9.88
  -2  -2 -20   65.56    5.43
  -2  -2 -20   65.11    5.23
   2   2  21    5.63    3.50
  -2  -2 -21    1.73    1.66
  -2  -2 -21    4.63    2.21
   2   2  22   43.08    7.55
  -2  -2 -22   45.56    4.46
  -2  -2 -22   36.77    4.11
  -2  -2 -23    8.65    2.53
   2   2  23   16.08    4.73
  -2  -2 -23   13.44    2.77
   2   2  24    2.26    2.66
  -2  -2 -24    3.36    2.06
  -2  -2 -24    3.18    1.61
   2   2  25    5.44    3.27
  -2  -2 -25    3.04    1.58
   2   2  26   41.82    8.11
  -2  -2 -26   46.09    4.61
   2   2  27   -0.75    2.37
   2   2  28   99.61   12.84
   2   2  29   -1.14    2.36
   2   2  30   15.97    5.35
  -2  -3  33   -0.92    2.90
  -2  -3  32    6.06    4.35
  -2  -3  31    5.47    3.96
  -2  -3  30    1.66    2.85
  -2  -3  29    2.99    4.10
  -2  -3  28   48.67    8.17
  -2  -3  27   -0.81    3.38
  -2  -3  26    0.52    2.65
  -2  -3  25   16.15    4.54
  -2  -3  24    3.51    3.47
  -2  -3  23   93.93    9.65
  -2  -3  23   91.42    9.30
  -2  -3  22    9.59    3.59
  -2  -3  22    8.81    3.44
  -2  -3  21   73.36    8.02
  -2  -3  21   82.85    8.53
  -2  -3  20   97.97    9.17
  -2  -3  20   98.95    9.01
  -2  -3  19  139.50   10.21
  -2  -3  19  150.88   10.85
  -2  -3  19  137.43   11.64
  -2  -3  18   81.97    7.67
  -2  -3  18   86.18    8.97
  -2  -3  18   77.38    7.54
  -2  -3  17    5.43    2.74
   2   3 -17    6.30    3.06
  -2  -3  17    5.88    2.70
  -2  -3  17    4.71    2.26
  -2  -3  16    7.91    2.95
  -2  -3  16    5.50    2.55
   2   3 -16    3.40    2.42
  -2  -3  16    7.52    2.40
  -2  -3  15   16.99    3.56
   2   3 -15   18.05    3.17
  -2  -3  15   17.94    3.86
   2   3 -15   19.09    3.95
  -2  -3  15   18.57    3.32
   2   3 -14   20.89    3.33
  -2  -3  14   21.54    3.65
  -2  -3  14   21.62    4.13
   2   3 -14   24.87    4.59
  -2  -3  14   21.10    3.43
   2   3 -13   19.81    3.09
  -2  -3  13   14.35    3.06
   2   3 -13   19.49    4.17
  -2  -3  13   18.63    3.70
  -2  -3  13   17.17    2.93
  -2  -3  12   -0.23    2.01
   2   3 -12    0.55    1.20
   2   3 -12    2.71    2.10
  -2  -3  12    2.13    1.70
  -2  -3  12   -1.10    1.44
  -2  -3  11  179.94    8.28
   2   3 -11  184.23    8.52
  -2  -3  11  178.87    8.90
   2   3 -11  188.61   10.76
  -2  -3  11  185.09    9.89
   2   3 -10  423.24   12.27
  -2  -3  10  415.51   11.92
  -2  -3  10  411.14   12.92
  -2  -3  10  407.68   14.15
   2   3 -10  423.75   15.41
   2   3  -9    7.30    1.77
  -2  -3   9    4.33    1.52
  -2  -3   9    6.40    1.88
   2   3  -9    6.40    2.06
  -2  -3   9    3.70    1.68
  -2  -3   8   54.65    3.94
   2   3  -8   80.00    5.37
  -2  -3   8   54.91    4.64
   2   3  -8   52.24    5.03
  -2  -3   8   56.01    4.53
  -2  -3   7 1225.18   17.46
   2   3  -7 1161.74   17.54
  -2  -3   7 1170.78   20.00
   2   3  -7 1165.80   20.24
   2   3  -7 1185.52   23.15
  -2  -3   7 1146.38   19.87
   2   3  -6  356.60   10.96
  -2  -3   6  380.81    9.33
   2   3  -6  359.34    9.17
   2   3  -6  367.84   10.59
   2   3  -6  338.33   12.05
  -2  -3   6  355.48   10.72
   2   3  -5  521.33   13.09
   2   3  -5  490.66   10.30
   2   3  -5  478.92   14.07
   2   3  -5  480.94   11.07
  -2  -3   5  493.43   12.55
   2   3  -4  612.27   11.26
   2   3  -4  622.12   14.28
   2   3  -4  598.17   11.70
   2   3  -4  608.82   15.51
  -2  -3   4  609.82   13.59
   2   3  -3   20.77    2.15
   2   3  -3   17.97    2.60
  -2  -3   3   17.98    2.45
   2   3  -3   19.14    2.03
  -2  -3   2  311.15    9.95
   2   3  -2  285.28   10.18
  -2  -3   2  305.45    9.73
  -2  -3   1   15.79    2.29
   2   3  -1   21.08    3.29
  -2  -3   1   17.26    2.55
  -2  -3   1   12.82    2.06
  -2  -3   0  209.75    8.35
  -2  -3   0  195.79    7.75
  -2  -3   0  203.47    8.08
  -2  -3  -1  772.95   16.25
  -2  -3  -1  744.67   14.96
  -2  -3  -1  783.74   15.83
  -2  -3  -2    5.78    1.42
  -2  -3  -2    7.91    2.29
  -2  -3  -2    6.72    2.05
  -2  -3  -3   34.88    3.29
  -2  -3  -3   37.81    3.99
   2   3   4    2.51    1.28
  -2  -3  -4    2.27    1.30
   2   3   4    4.08    1.86
  -2  -3  -5   17.28    2.60
   2   3   5   19.00    2.77
   2   3   5   22.34    2.98
   2   3   6   33.95    3.51
  -2  -3  -6   32.55    3.43
   2   3   6   35.84    3.72
   2   3   7   31.89    3.11
  -2  -3  -7   30.52    3.01
  -2  -3  -7   33.36    3.23
   2   3   7   40.95    4.06
   2   3   8   82.36    5.25
  -2  -3  -8   81.36    5.11
  -2  -3  -8   79.68    5.13
   2   3   9  204.73    8.53
  -2  -3  -9  189.06    7.83
  -2  -3  -9  195.75    8.08
  -2  -3 -10   45.84    3.93
   2   3  10   48.43    4.60
  -2  -3 -10   43.74    3.93
   2   3  11 1616.81   24.39
  -2  -3 -11 1567.10   22.90
  -2  -3 -11 1577.57   23.54
  -2  -3 -12   51.88    4.27
   2   3  12   55.07    5.13
  -2  -3 -12   48.76    4.35
   2   3  13  280.33   10.55
  -2  -3 -13  255.95    9.79
  -2  -3 -13  252.12    9.81
  -2  -3 -14   84.94    5.78
  -2  -3 -14   88.28    5.86
  -2  -3 -15   69.82    5.25
  -2  -3 -15   82.52    6.48
  -2  -3 -15   70.69    5.55
  -2  -3 -16   53.47    4.86
  -2  -3 -16   49.73    4.83
  -2  -3 -16   66.10    6.43
  -2  -3 -17   13.95    2.96
  -2  -3 -17   17.50    3.44
  -2  -3 -17   17.69    3.23
  -2  -3 -18    3.32    1.95
  -2  -3 -18    4.86    2.03
  -2  -3 -18    4.46    2.45
  -2  -3 -19   50.76    5.00
  -2  -3 -19   48.01    4.87
  -2  -3 -19   63.95    6.57
   2   3  20    2.26    1.62
  -2  -3 -20    3.22    1.99
  -2  -3 -20    5.52    2.61
   2   3  21   -1.01    2.49
  -2  -3 -21    3.00    2.05
  -2  -3 -21   -1.74    1.83
   2   3  22    2.36    2.34
  -2  -3 -22    4.69    2.39
  -2  -3 -22    3.03    1.99
   2   3  23    9.17    3.86
  -2  -3 -23    6.89    2.17
  -2  -3 -23   10.12    2.73
   2   3  24    2.29    2.81
  -2  -3 -24    0.56    1.79
  -2  -3 -24    3.55    1.83
   2   3  25  101.96   12.16
  -2  -3 -25   89.03    6.84
   2   3  26    9.95    4.50
  -2  -3 -26    4.43    2.12
   2   3  27  158.52   15.98
   2   3  28    5.47    4.35
   2   3  29   70.19   11.01
   2   3  30   -0.31    2.88
  -2  -4  33    2.77    2.76
  -2  -4  32    1.93    3.81
  -2  -4  31    3.08    4.15
  -2  -4  30   -0.31    3.07
  -2  -4  29    3.90    3.36
  -2  -4  28    0.89    2.97
  -2  -4  27   29.17    6.23
  -2  -4  26    8.52    3.73
  -2  -4  25   19.26    5.24
  -2  -4  24   44.77    6.84
  -2  -4  23   11.04    4.28
  -2  -4  22  219.72   14.04
  -2  -4  22  254.56   15.12
  -2  -4  21  111.81    9.78
  -2  -4  21  118.89   10.27
  -2  -4  20   69.90    7.57
  -2  -4  20   70.09    7.83
  -2  -4  19   42.59    5.69
  -2  -4  19   45.31    6.09
   2   4 -18  118.59    9.60
  -2  -4  18   92.60    8.24
  -2  -4  18  101.83    8.72
  -2  -4  18  103.31    9.93
   2   4 -17   61.64    6.45
  -2  -4  17   60.87    6.48
  -2  -4  17   67.13    6.84
  -2  -4  17   70.01    7.95
   2   4 -17   54.80    7.22
   2   4 -16    0.37    1.13
  -2  -4  16    1.34    2.41
   2   4 -16    1.12    2.28
  -2  -4  16    1.33    2.10
  -2  -4  16   -0.09    1.33
  -2  -4  15   14.78    3.68
   2   4 -15   12.35    2.56
   2   4 -15   13.97    3.88
  -2  -4  15   14.91    3.24
  -2  -4  15   14.43    3.60
   2   4 -14   -0.78    2.48
  -2  -4  14    2.22    1.91
   2   4 -14    2.13    1.71
  -2  -4  14    0.86    1.41
  -2  -4  14    2.70    2.12
   2   4 -13  194.95    9.91
  -2  -4  13  196.65    9.80
  -2  -4  13  190.99   10.09
   2   4 -13  204.34   12.21
  -2  -4  13  208.83   11.66
   2   4 -12   23.84    3.22
   2   4 -12   25.55    3.60
  -2  -4  12   26.94    3.71
   2   4 -12   25.73    4.24
  -2  -4  12   21.81    3.42
  -2  -4  12   25.74    4.33
  -2  -4  11   73.57    5.79
   2   4 -11   78.84    5.85
   2   4 -11   84.53    6.13
  -2  -4  11   76.82    6.63
  -2  -4  11   71.15    5.69
   2   4 -11   86.12    7.43
  -2  -4  10  103.83    6.52
   2   4 -10  115.47    6.77
   2   4 -10  108.06    6.68
  -2  -4  10  108.88    6.82
   2   4 -10  112.89    7.61
   2   4 -10  105.30    7.91
  -2  -4  10  102.86    7.35
   2   4  -9  123.08    7.05
  -2  -4   9  126.78    6.87
   2   4  -9  111.92    6.27
  -2  -4   9  121.00    6.85
   2   4  -9  130.41    7.82
   2   4  -9  133.26    8.59
   2   4  -8  180.03    7.80
   2   4  -8  172.12    8.19
  -2  -4   8  172.61    7.68
  -2  -4   8  170.32    7.90
   2   4  -8  158.47    9.00
   2   4  -8  171.59    8.59
   2   4  -7  243.76    8.93
  -2  -4   7  247.18    8.93
   2   4  -7  251.08    9.75
  -2  -4   7  233.04    8.97
   2   4  -7  226.18   10.13
   2   4  -7  247.47    9.81
   2   4  -6  785.74   17.97
   2   4  -6  789.12   15.52
  -2  -4   6  794.41   15.78
   2   4  -6  797.50   16.70
   2   4  -6  801.86   18.76
   2   4  -5  577.55   15.23
   2   4  -5  542.19   12.62
  -2  -4   5  544.47   12.80
   2   4  -5  555.78   15.14
   2   4  -5  557.86   13.17
   2   4  -4  147.30    6.47
   2   4  -4  146.71    7.76
   2   4  -4  151.01    6.58
  -2  -4   4  147.85    6.52
   2   4  -3  346.22    9.97
  -2  -4   3  348.96    9.77
   2   4  -3  336.67   11.38
  -2  -4   2   85.19    5.44
   2   4  -2   89.99    5.78
  -2  -4   2   92.31    5.23
  -2  -4   1  383.03   12.02
  -2  -4   1  361.86   11.38
  -2  -4   1  381.08   10.46
   2   4  -1  364.84   11.39
  -2  -4   0  222.57    9.36
  -2  -4   0  233.58    8.98
  -2  -4   0  222.67    8.04
  -2  -4  -1   79.45    5.74
  -2  -4  -1   84.32    5.44
  -2  -4  -1   88.11    5.12
  -2  -4  -2   32.78    3.75
  -2  -4  -2   34.89    3.54
  -2  -4  -2   34.85    3.54
  -2  -4  -3   70.44    5.57
  -2  -4  -3   69.09    4.99
  -2  -4  -3   73.36    5.09
  -2  -4  -4  317.72   12.15
  -2  -4  -4  332.48   10.80
   2   4   5    6.09    2.25
  -2  -4  -5    5.29    1.80
  -2  -4  -5    3.39    2.46
   2   4   5    4.41    2.20
   2   4   6  156.31    7.51
  -2  -4  -6  149.80    7.11
  -2  -4  -6  159.40    7.64
   2   4   6  155.71    7.81
   2   4   7    8.90    1.80
  -2  -4  -7    7.82    1.50
  -2  -4  -7    8.08    1.89
   2   4   7   15.82    3.32
   2   4   8   81.50    5.79
  -2  -4  -8   86.23    5.83
  -2  -4  -8   90.11    5.88
  -2  -4  -9  117.70    6.67
   2   4   9  121.54    7.10
  -2  -4  -9  121.69    6.91
   2   4  10   23.00    3.40
  -2  -4 -10   34.12    3.68
  -2  -4 -10   35.94    3.94
   2   4  11    1.08    2.40
  -2  -4 -11    5.83    2.12
  -2  -4 -11    5.35    1.89
  -2  -4 -12  401.50   12.88
  -2  -4 -12  439.92   13.00
  -2  -4 -12  417.87   13.35
  -2  -4 -13   70.03    5.62
  -2  -4 -13   70.91    5.76
  -2  -4 -14    1.43    1.87
  -2  -4 -14    0.17    1.97
  -2  -4 -15  112.30    7.21
  -2  -4 -15  114.96    7.47
  -2  -4 -15  122.99    8.15
  -2  -4 -16   52.06    5.13
  -2  -4 -16   48.76    5.01
  -2  -4 -16   55.32    5.70
  -2  -4 -17   -0.05    1.86
  -2  -4 -17    1.01    1.89
  -2  -4 -17   -0.93    1.75
  -2  -4 -18  172.93    9.45
  -2  -4 -18  212.75   11.32
  -2  -4 -18  183.84    9.81
  -2  -4 -19    5.51    2.83
  -2  -4 -19    4.84    2.78
  -2  -4 -19    5.61    2.31
  -2  -4 -20    0.18    1.99
  -2  -4 -20   -2.02    2.17
  -2  -4 -20    0.34    1.74
  -2  -4 -21   -0.59    2.11
  -2  -4 -21    0.54    1.84
   2   4  22   69.23    9.73
  -2  -4 -22   74.15    6.51
  -2  -4 -22   72.08    6.38
   2   4  23    6.06    3.72
  -2  -4 -23    5.56    2.70
  -2  -4 -23    3.18    2.00
   2   4  24   31.16    6.92
  -2  -4 -24   29.27    4.30
  -2  -4 -24   31.26    4.35
   2   4  25   -0.29    2.28
  -2  -4 -25    2.40    1.73
   2   4  26   71.43   10.92
  -2  -4 -26   68.41    6.47
   2   4  27    2.69    2.81
  -2  -4 -27    0.86    1.68
   2   4  28   61.83   10.30
   2   4  29    4.51    3.90
  -2  -5  32    0.97    2.57
  -2  -5  31    7.68    4.31
  -2  -5  30   -4.03    4.03
  -2  -5  29    0.44    3.07
  -2  -5  28    6.28    3.75
  -2  -5  27    2.82    3.11
  -2  -5  26    6.24    3.82
  -2  -5  25   26.64    5.79
  -2  -5  24    8.72    4.23
   2   5 -23   13.25    3.13
  -2  -5  23   14.02    4.00
  -2  -5  22   24.96    4.92
   2   5 -22   27.71    4.44
   2   5 -21   13.19    2.74
  -2  -5  21   15.14    3.89
  -2  -5  21   15.85    4.17
   2   5 -20   45.01    6.69
  -2  -5  20   30.11    5.25
  -2  -5  20   40.19    5.74
   2   5 -19    1.10    2.77
  -2  -5  19   -3.13    3.11
  -2  -5  19    0.97    1.57
   2   5 -18   81.00    7.91
  -2  -5  18   71.22    7.32
   2   5 -18   78.97    6.69
  -2  -5  18   84.51    7.86
  -2  -5  18   88.83    9.30
   2   5 -17   31.88    4.15
   2   5 -17   31.72    4.88
  -2  -5  17   27.50    4.57
  -2  -5  17   38.10    5.44
  -2  -5  17   31.24    5.45
   2   5 -16   49.01    5.74
   2   5 -16   48.45    5.07
  -2  -5  16   43.84    5.41
  -2  -5  16   40.41    5.40
   2   5 -16   35.03    5.79
  -2  -5  16   48.72    6.48
  -2  -5  15   60.37    6.11
   2   5 -15   70.47    6.74
   2   5 -15   65.00    5.80
  -2  -5  15   66.55    6.59
   2   5 -15   58.61    7.06
  -2  -5  15   72.94    7.74
  -2  -5  14   87.02    7.15
   2   5 -14  102.70    7.90
   2   5 -14  104.05    7.24
  -2  -5  14  100.90    8.75
   2   5 -14  108.73    9.82
  -2  -5  14   99.51    7.71
   2   5 -13    0.39    1.07
  -2  -5  13   -2.22    2.49
   2   5 -13    1.34    1.96
  -2  -5  13    1.61    1.37
   2   5 -13   -0.29    1.25
  -2  -5  12   36.69    4.38
   2   5 -12   58.11    6.02
   2   5 -12   39.45    4.20
  -2  -5  12   41.10    4.62
   2   5 -12   39.75    5.40
   2   5 -12   35.63    4.79
  -2  -5  11  114.48    7.44
   2   5 -11  135.59    8.20
   2   5 -11  117.24    7.36
   2   5 -11  117.61    8.47
   2   5 -11  119.73    8.88
  -2  -5  11  117.05    7.49
  -2  -5  10   68.16    5.68
   2   5 -10   63.32    5.31
   2   5 -10   50.42    4.02
   2   5 -10   64.71    6.44
   2   5 -10   70.92    6.27
  -2  -5  10   69.06    5.49
  -2  -5   9   41.09    4.43
   2   5  -9   31.30    3.49
   2   5  -9   37.16    4.19
   2   5  -9   58.98    6.26
  -2  -5   9   39.94    3.89
   2   5  -9   40.55    4.60
   2   5  -8  162.89    8.35
   2   5  -8  160.66    8.21
  -2  -5   8  149.46    7.47
   2   5  -8  151.65    8.53
   2   5  -8  135.39    8.00
   2   5  -7  230.00    9.71
   2   5  -7  222.81    9.46
   2   5  -7  211.60    9.60
   2   5  -7  202.74    9.83
  -2  -5   7  199.81    8.21
   2   5  -6  102.53    6.12
   2   5  -6  113.40    6.63
  -2  -5   6  107.55    5.98
   2   5  -6  108.52    7.01
   2   5  -6  113.68    6.92
   2   5  -5   50.72    4.31
  -2  -5   5   48.83    3.81
   2   5  -5   48.57    4.60
   2   5  -5   66.60    5.20
   2   5  -4  307.92   10.63
  -2  -5   4  304.90   11.26
   2   5  -4  318.61   11.38
  -2  -5   4  318.90    9.18
  -2  -5   3    1.40    1.14
   2   5  -3    2.47    1.17
  -2  -5   3    2.51    1.20
   2   5  -3    1.28    0.66
  -2  -5   2  286.51   10.78
   2   5  -2  290.35   10.42
  -2  -5   2  301.44    8.52
  -2  -5   1  246.81   10.04
   2   5  -1  251.08    9.28
  -2  -5   1  265.44    7.87
  -2  -5   0    0.03    1.05
  -2  -5   0    0.14    1.36
  -2  -5   0   -0.37    0.96
  -2  -5  -1  426.64   13.06
  -2  -5  -1  430.25   14.27
  -2  -5  -1  441.72   10.47
  -2  -5  -2   38.76    4.31
  -2  -5  -2   39.21    4.01
  -2  -5  -2   39.74    3.27
  -2  -5  -3   35.58    4.30
  -2  -5  -3   38.75    4.03
  -2  -5  -3   37.40    3.46
  -2  -5  -4    1.98    1.53
  -2  -5  -4   -0.70    1.30
  -2  -5  -4   -0.18    1.55
  -2  -5  -5   38.32    4.76
  -2  -5  -5   30.71    3.56
  -2  -5  -5   29.28    3.40
  -2  -5  -6   -1.07    2.11
  -2  -5  -6    0.30    1.46
  -2  -5  -7   18.51    3.69
  -2  -5  -7   15.04    2.32
  -2  -5  -7   15.94    2.62
  -2  -5  -8   52.88    4.77
  -2  -5  -8   50.56    5.70
  -2  -5  -8   47.89    4.66
  -2  -5  -9  665.57   17.29
  -2  -5  -9  628.61   17.53
  -2  -5 -10  100.79    6.90
  -2  -5 -10  103.67    7.07
  -2  -5 -11  107.41    7.27
  -2  -5 -11  111.64    7.56
  -2  -5 -11  121.48    6.53
  -2  -5 -12  297.78   12.19
  -2  -5 -12  298.78   12.29
  -2  -5 -12  319.96   11.07
   2   5  13   78.25    6.90
  -2  -5 -13   68.20    5.90
  -2  -5 -13   75.56    6.26
   2   5  14   12.91    3.90
  -2  -5 -14    5.90    2.47
  -2  -5 -14    5.22    2.28
  -2  -5 -15    1.87    2.12
  -2  -5 -15    1.80    1.84
  -2  -5 -16    4.34    2.73
  -2  -5 -16    1.07    1.66
  -2  -5 -16    0.05    1.92
  -2  -5 -17   78.53    6.99
  -2  -5 -17  105.66    7.48
  -2  -5 -17   84.77    7.34
  -2  -5 -18   74.99    6.99
  -2  -5 -18   81.57    7.05
  -2  -5 -18   79.06    7.17
  -2  -5 -19    4.13    2.86
  -2  -5 -19    5.89    2.90
  -2  -5 -19    7.22    2.71
  -2  -5 -20    0.95    2.24
  -2  -5 -20    3.07    2.09
  -2  -5 -20    5.06    2.76
  -2  -5 -21   50.57    6.03
  -2  -5 -21   50.72    5.85
  -2  -5 -22   30.02    4.77
  -2  -5 -22   38.92    5.18
  -2  -5 -23    0.79    1.76
   2   5  24   -2.26    2.39
  -2  -5 -24   -0.20    1.58
   2   5  25   50.61    8.96
  -2  -5 -25   43.75    5.49
   2   5  26   -3.15    2.88
  -2  -5 -26    1.06    1.29
  -2  -5 -27   50.27    5.90
   2   5  27   44.82    9.05
   2   5  28    1.62    2.45
  -2  -6  31   -4.10    3.70
  -2  -6  30    0.40    2.90
  -2  -6  29    7.33    3.80
  -2  -6  28    3.79    3.67
  -2  -6  27   24.04    5.74
  -2  -6  26    5.55    3.60
  -2  -6  25    4.42    3.91
  -2  -6  24   26.94    5.78
  -2  -6  23   56.02    7.50
   2   6 -22    6.36    2.38
  -2  -6  22   10.43    3.72
   2   6 -21    0.41    1.34
   2   6 -21    0.88    1.16
  -2  -6  21    2.61    3.45
   2   6 -20   -1.43    1.67
   2   6 -20    1.22    1.35
  -2  -6  20   -1.88    2.51
   2   6 -19   13.81    2.96
   2   6 -19   11.89    3.26
  -2  -6  19   11.49    3.50
  -2  -6  19   15.74    3.91
   2   6 -18   30.12    5.00
  -2  -6  18   30.33    5.09
   2   6 -18   33.78    4.61
  -2  -6  18   26.44    4.64
  -2  -6  17   58.17    6.63
   2   6 -17   67.29    6.28
   2   6 -17   63.82    7.20
  -2  -6  17   65.67    7.04
  -2  -6  16   -1.15    2.67
   2   6 -16    5.49    2.16
   2   6 -16   -0.02    0.96
   2   6 -16    0.73    2.00
  -2  -6  16    0.87    1.53
  -2  -6  15   53.90    6.10
   2   6 -15   52.53    6.07
   2   6 -15   48.84    5.16
   2   6 -15   48.19    7.01
  -2  -6  15   50.63    5.87
   2   6 -15   53.06    6.74
  -2  -6  14    9.44    2.82
   2   6 -14    7.30    2.49
   2   6 -14    6.98    2.05
  -2  -6  14    7.32    2.41
   2   6 -14   11.31    3.63
   2   6 -14    7.64    2.62
   2   6 -13  215.38   11.63
  -2  -6  13  182.39   10.50
   2   6 -13  198.26   10.02
  -2  -6  13  186.56   10.41
   2   6 -13  185.65   12.02
   2   6 -13  191.49   12.00
  -2  -6  12    0.04    2.10
   2   6 -12    2.01    1.50
  -2  -6  12    1.17    1.88
   2   6 -12    0.16    1.45
   2   6 -12   -0.36    1.50
  -2  -6  11    8.86    2.48
   2   6 -11    9.05    2.18
   2   6 -11    5.01    2.20
   2   6 -11    8.67    2.42
  -2  -6  11    8.52    2.46
   2   6 -11    8.80    2.68
  -2  -6  10   88.89    6.94
   2   6 -10   88.50    6.85
   2   6 -10   87.19    6.41
  -2  -6  10   88.52    6.42
   2   6 -10   88.27    7.38
   2   6 -10  102.76    8.19
   2   6  -9   23.06    3.91
   2   6  -9   12.75    2.34
   2   6  -9   22.69    3.56
   2   6  -9   13.31    2.60
  -2  -6   9   15.87    2.85
   2   6  -8  500.88   15.68
   2   6  -8  511.93   15.09
  -2  -6   8  472.69   13.49
   2   6  -8  463.91   15.56
   2   6  -8  505.83   16.40
   2   6  -7    5.58    2.46
   2   6  -7   -0.41    1.44
   2   6  -7    0.47    1.12
   2   6  -7    2.51    2.07
  -2  -6   7    1.03    1.44
   2   6  -7    0.23    0.87
   2   6  -6   19.08    2.88
   2   6  -6   10.68    1.58
   2   6  -6   23.54    4.16
   2   6  -6   16.23    2.75
   2   6  -6    8.08    1.50
  -2  -6   6   16.41    2.38
  -2  -6   5  150.49    8.46
   2   6  -5  156.36    8.40
  -2  -6   5  161.19    6.71
   2   6  -5  145.16    7.98
  -2  -6   4    4.36    1.31
   2   6  -4    6.67    2.00
  -2  -6   4    5.70    1.64
   2   6  -4    5.17    1.54
   2   6  -3  273.09   11.06
  -2  -6   3  263.82   11.08
   2   6  -3  273.08   10.35
  -2  -6   3  279.03    8.05
  -2  -6   2   53.47    4.91
   2   6  -2   44.85    4.14
  -2  -6   2   54.03    3.48
  -2  -6   1    8.67    2.29
  -2  -6   1    8.60    1.56
   2   6  -1    8.69    1.87
  -2  -6   0  308.18   11.86
  -2  -6   0  323.51    7.92
  -2  -6  -1    8.28    2.19
  -2  -6  -1    9.48    2.50
  -2  -6  -1    8.91    1.50
  -2  -6  -2   59.77    5.25
  -2  -6  -2   60.84    5.77
  -2  -6  -2   63.76    3.58
  -2  -6  -3    9.17    2.49
  -2  -6  -3    5.18    1.73
  -2  -6  -3    5.43    1.54
  -2  -6  -4    8.17    2.40
  -2  -6  -4    4.94    1.95
  -2  -6  -4    6.89    1.74
  -2  -6  -5   41.32    5.00
  -2  -6  -5   33.90    3.80
  -2  -6  -5   40.06    4.31
  -2  -6  -5   43.86    3.82
   2   6   6   -0.67    2.44
  -2  -6  -6   -0.29    1.75
  -2  -6  -6    2.05    1.03
   2   6   7    7.73    2.83
  -2  -6  -7    2.05    2.05
  -2  -6  -7    5.93    1.47
  -2  -6  -7    9.62    2.97
  -2  -6  -8  119.83    8.86
   2   6   8  136.43    8.72
  -2  -6  -8  115.10    7.65
  -2  -6  -8  122.41    8.07
  -2  -6  -9  130.35    9.57
   2   6   9  122.06    8.47
  -2  -6  -9  127.13    8.03
  -2  -6  -9  133.14    5.95
  -2  -6  -9  127.67    8.22
   2   6  10  203.49   10.92
  -2  -6 -10  187.40    9.85
  -2  -6 -10  197.68   11.70
  -2  -6 -10  197.86   10.47
  -2  -6 -10  192.68    7.53
   2   6  11   94.88    7.83
  -2  -6 -11   89.82    7.07
  -2  -6 -11   92.95    8.39
  -2  -6 -11   95.15    7.33
  -2  -6 -11   82.00    5.44
   2   6  12  127.32    9.13
  -2  -6 -12  120.00    8.21
  -2  -6 -12  130.65   10.01
  -2  -6 -12  132.98    8.80
  -2  -6 -12  134.91    7.14
   2   6  13  135.56    9.46
  -2  -6 -13  117.22    8.40
  -2  -6 -13  125.76    8.86
  -2  -6 -13  136.31    7.24
  -2  -6 -14    1.05    2.20
  -2  -6 -14    4.17    2.46
  -2  -6 -15   53.52    6.07
  -2  -6 -15   57.06    6.21
  -2  -6 -16  143.21    9.51
  -2  -6 -16  156.93   10.13
  -2  -6 -16  165.11    8.90
  -2  -6 -17    2.07    2.30
  -2  -6 -17    6.34    2.59
  -2  -6 -17    5.55    2.28
  -2  -6 -18   15.76    3.59
  -2  -6 -18   19.05    3.41
  -2  -6 -18   18.18    3.99
  -2  -6 -19   12.74    3.51
  -2  -6 -19   13.69    3.05
  -2  -6 -19   12.79    3.69
  -2  -6 -20   97.68    8.34
  -2  -6 -20  114.31    9.12
  -2  -6 -20  113.73    8.79
  -2  -6 -21   20.56    4.33
  -2  -6 -22   -1.15    2.46
  -2  -6 -23    0.16    2.03
  -2  -6 -24   41.98    5.84
  -2  -6 -25    1.35    1.81
   2   6  26   59.18   10.02
  -2  -6 -26   67.71    7.25
   2   6  27    6.44    4.28
  -2  -6 -27   -0.79    1.92
   2   6  28   12.26    4.98
  -2  -7  31    5.52    4.46
  -2  -7  30   10.57    5.10
  -2  -7  29    0.87    3.19
  -2  -7  28   -1.00    2.94
  -2  -7  27   -1.69    3.31
  -2  -7  26   -0.14    3.17
  -2  -7  25    0.46    2.88
  -2  -7  24   27.74    6.13
  -2  -7  23    3.90    3.38
  -2  -7  22   59.60    7.94
   2   7 -21   24.20    3.98
  -2  -7  21   22.09    5.06
  -2  -7  20   34.38    6.28
   2   7 -20   31.93    4.51
  -2  -7  19   10.45    3.54
   2   7 -19   10.94    3.08
   2   7 -19   17.13    3.35
  -2  -7  18    0.90    2.59
   2   7 -18    2.78    1.94
  -2  -7  17    3.79    2.60
   2   7 -17    3.38    2.26
  -2  -7  17    3.17    2.30
  -2  -7  16    2.97    2.73
   2   7 -16    0.57    0.88
  -2  -7  16    3.54    2.34
  -2  -7  15    1.31    2.00
   2   7 -15    1.52    1.21
   2   7 -15    4.37    1.92
   2   7 -15    0.41    1.79
   2   7 -15    2.69    2.39
  -2  -7  15    3.43    2.22
   2   7 -14   30.59    4.82
  -2  -7  14   33.35    5.06
   2   7 -14   31.41    4.33
   2   7 -14   26.32    4.71
   2   7 -14   30.29    5.35
  -2  -7  14   27.17    4.40
   2   7 -13  134.57    8.61
  -2  -7  13  136.75    9.57
   2   7 -13  151.61   10.14
  -2  -7  13  138.56    9.06
   2   7 -13  124.23   10.10
   2   7 -13  135.01   10.40
   2   7 -12  308.40   12.68
   2   7 -12  288.99   13.64
  -2  -7  12  272.77   13.22
   2   7 -12  301.21   14.96
  -2  -7  12  285.26   12.74
   2   7 -12  286.87   14.79
   2   7 -11   26.20    4.22
   2   7 -11   27.52    4.03
  -2  -7  11   24.14    4.34
  -2  -7  11   24.48    3.86
   2   7 -11   18.62    3.10
   2   7 -11   43.83    6.63
   2   7 -10   34.47    4.64
   2   7 -10   33.56    4.32
   2   7 -10   29.32    4.46
  -2  -7  10   28.98    3.97
   2   7 -10   18.51    2.86
   2   7 -10   30.26    4.48
   2   7  -9   50.15    5.02
   2   7  -9   56.56    6.06
   2   7  -9   39.02    4.61
   2   7  -9   53.63    5.78
  -2  -7   9   55.99    5.08
   2   7  -9   25.01    1.73
   2   7  -8   59.50    6.54
   2   7  -8   52.27    5.10
   2   7  -8   83.22    7.16
  -2  -7   8   54.80    4.85
   2   7  -8   57.42    5.72
   2   7  -8   52.54    5.08
   2   7  -8   55.77    5.95
   2   7  -7  523.09   16.05
   2   7  -7  541.68   18.40
   2   7  -7  501.25   16.76
   2   7  -7  532.94   17.51
  -2  -7   7  514.65   13.59
   2   7  -7  527.14   16.21
   2   7  -7  506.24   16.15
   2   7  -6   78.94    6.63
  -2  -7   6   79.62    6.48
   2   7  -6   77.93    6.24
   2   7  -6   81.28    6.20
  -2  -7   6   88.43    5.33
   2   7  -6  105.92    7.90
   2   7  -6   83.16    6.51
  -2  -7   5   12.11    2.49
   2   7  -5   12.76    2.78
   2   7  -5   16.25    3.03
  -2  -7   5   15.48    2.29
   2   7  -5   14.46    2.61
   2   7  -5   10.95    2.60
   2   7  -4  282.74   11.67
   2   7  -4  285.75   12.37
  -2  -7   4  276.02   12.15
  -2  -7   4  270.55    8.42
   2   7  -4  266.24   11.71
   2   7  -4  267.46   10.71
   2   7  -3  408.59   14.79
  -2  -7   3  387.99   14.35
  -2  -7   3  362.15    9.42
   2   7  -3  408.02   12.65
  -2  -7   2   23.90    3.85
   2   7  -2   30.75    4.15
  -2  -7   2   27.82    2.44
   2   7  -2   28.28    3.24
  -2  -7   1  102.65    7.25
   2   7  -1   99.76    5.70
  -2  -7   1  108.91    4.32
  -2  -7   0    7.44    2.04
  -2  -7   0    7.86    1.37
  -2  -7  -1   36.31    4.46
  -2  -7  -1   35.01    2.29
  -2  -7  -2   17.85    3.34
  -2  -7  -2   16.48    3.58
  -2  -7  -2   20.87    1.78
  -2  -7  -3   54.02    5.81
  -2  -7  -3   53.13    5.47
  -2  -7  -3   56.61    2.89
  -2  -7  -4    6.26    2.55
  -2  -7  -4    0.91    1.37
  -2  -7  -4    2.89    1.05
   2   7   5   10.68    2.48
  -2  -7  -5   11.20    1.92
  -2  -7  -5   18.15    2.22
   2   7   5   23.83    4.74
  -2  -7  -5    8.29    1.68
  -2  -7  -5   14.73    3.16
   2   7   6    3.59    1.78
  -2  -7  -6    0.28    2.13
  -2  -7  -6    3.15    1.07
  -2  -7  -6    4.08    1.56
  -2  -7  -6    3.44    2.06
   2   7   7  310.95   13.73
  -2  -7  -7  294.91   12.71
  -2  -7  -7  303.35   14.22
  -2  -7  -7  326.99   13.75
  -2  -7  -7  298.83    7.33
  -2  -7  -8  143.11    9.99
   2   7   8  134.89    9.33
  -2  -7  -8  122.49    8.63
  -2  -7  -8  141.15    5.37
  -2  -7  -8  149.29    9.40
  -2  -7  -9  351.27   15.88
   2   7   9  367.64   15.37
  -2  -7  -9  344.98   14.16
  -2  -7  -9  365.54   14.92
  -2  -7  -9  354.94    9.11
  -2  -7 -10  302.83   15.03
  -2  -7 -10  313.76   13.67
   2   7  10  300.20   14.33
  -2  -7 -10  336.92   14.76
  -2  -7 -10  310.21    9.04
  -2  -7 -11   12.06    2.82
   2   7  11   20.87    4.54
  -2  -7 -11   14.36    4.07
  -2  -7 -11   11.77    2.69
  -2  -7 -11   13.80    2.24
  -2  -7 -12   76.20    7.95
   2   7  12   85.54    8.13
  -2  -7 -12   74.49    6.81
  -2  -7 -12   77.04    5.05
  -2  -7 -12   82.42    7.34
  -2  -7 -13   51.45    6.88
   2   7  13   59.91    6.99
  -2  -7 -13   46.50    5.51
  -2  -7 -13   44.72    5.61
  -2  -7 -13   47.26    4.28
  -2  -7 -14   15.75    4.35
   2   7  14   18.71    4.98
  -2  -7 -14   10.58    3.19
  -2  -7 -14   12.37    2.57
  -2  -7 -14   11.11    3.22
   2   7  15    3.30    3.36
  -2  -7 -15   -1.67    2.40
  -2  -7 -15    6.65    3.66
  -2  -7 -15    0.76    1.77
  -2  -7 -16   12.37    3.66
  -2  -7 -16    7.69    3.37
  -2  -7 -17   78.00    7.63
  -2  -7 -17   91.88    9.40
  -2  -7 -17   78.80    6.29
  -2  -7 -18   19.20    4.26
  -2  -7 -18   25.62    3.84
  -2  -7 -19    1.86    2.39
  -2  -7 -19    0.75    1.55
  -2  -7 -20   23.10    4.58
  -2  -7 -20   28.40    4.49
  -2  -7 -21   28.24    5.13
  -2  -7 -22    0.90    1.93
  -2  -7 -23   23.03    4.58
  -2  -7 -24    4.53    2.48
  -2  -7 -25   49.18    6.55
  -2  -7 -26   -0.33    1.52
  -2  -7 -27   20.35    4.24
  -2  -8  30   -1.67    2.64
  -2  -8  29   15.78    4.66
  -2  -8  28   -6.33    3.81
  -2  -8  27    0.05    2.86
  -2  -8  26    2.62    3.28
   2   8 -26   -1.70    2.22
  -2  -8  25   17.08    4.99
   2   8 -25   11.67    2.84
  -2  -8  24    0.61    2.55
  -2  -8  23   19.44    5.41
  -2  -8  22    0.28    2.44
  -2  -8  21   18.43    4.96
  -2  -8  20   -2.18    2.78
  -2  -8  19   -0.34    2.51
  -2  -8  18    7.80    3.47
   2   8 -18    8.83    2.72
   2   8 -18   16.50    5.07
   2   8 -17   25.35    4.10
  -2  -8  17   19.86    4.58
   2   8 -17   21.38    4.32
   2   8 -17   16.91    4.15
   2   8 -17   29.83    4.79
  -2  -8  16    1.59    2.15
   2   8 -16   -0.15    1.15
   2   8 -16    3.37    1.38
   2   8 -16   -3.17    2.79
   2   8 -16   -3.04    2.47
   2   8 -15   53.45    6.66
  -2  -8  15   48.53    6.46
   2   8 -15   56.51    5.83
   2   8 -15   42.10    5.03
   2   8 -15   45.66    6.62
   2   8 -15   60.50    7.58
  -2  -8  14    2.74    2.78
   2   8 -14   -6.54    2.71
   2   8 -14    2.82    3.22
   2   8 -14   -1.56    2.03
   2   8 -14    2.03    2.52
   2   8 -14   -5.01    2.66
  -2  -8  14    3.89    2.86
   2   8 -13  198.99   12.00
   2   8 -13  204.86   10.86
  -2  -8  13  215.96   12.50
   2   8 -13  218.22   13.51
   2   8 -13  216.28   11.26
  -2  -8  13  235.92   11.76
   2   8 -13  204.60   13.40
   2   8 -12    3.93    1.26
   2   8 -12    3.29    1.89
  -2  -8  12    5.43    2.39
   2   8 -12    0.57    1.72
   2   8 -11   -1.60    2.25
   2   8 -11   -4.13    2.78
   2   8 -11   -2.66    2.49
  -2  -8  11    0.73    1.86
   2   8 -11   -0.31    1.25
   2   8 -11   -3.39    3.17
   2   8 -10  194.83   10.44
   2   8 -10  202.11   11.90
   2   8 -10  176.43   10.40
   2   8 -10  189.43   10.37
   2   8 -10  181.32   11.60
  -2  -8  10  193.80    9.85
   2   8  -9   32.88    5.22
   2   8  -9   25.11    3.78
   2   8  -9   21.89    4.71
  -2  -8   9   31.80    3.97
   2   8  -9   24.11    4.52
   2   8  -9   24.30    3.79
   2   8  -9   24.09    3.77
   2   8  -8   42.13    4.93
   2   8  -8   46.55    5.85
   2   8  -8   38.19    5.55
   2   8  -8   39.98    4.90
  -2  -8   8   43.88    4.53
   2   8  -8   43.46    5.12
   2   8  -8   44.38    5.90
   2   8  -7    0.26    0.97
  -2  -8   7   -3.46    2.58
   2   8  -7   -2.47    2.20
   2   8  -7   -1.27    1.73
   2   8  -7    1.32    1.23
  -2  -8   7    1.17    1.70
   2   8  -7   -1.92    2.13
  -2  -8   6    2.78    1.38
   2   8  -6    0.50    1.63
   2   8  -6    2.43    1.65
   2   8  -6    8.18    2.94
  -2  -8   6    5.67    2.19
   2   8  -6    1.65    1.20
   2   8  -6    0.39    2.18
   2   8  -5  517.05   18.05
   2   8  -5  528.75   16.95
   2   8  -5  519.87   19.18
  -2  -8   5  514.54   17.35
   2   8  -5  474.29   16.48
  -2  -8   5  502.90   12.41
   2   8  -5  486.60   14.94
  -2  -8   4   14.22    3.08
   2   8  -4   12.92    2.69
   2   8  -4   19.54    3.53
   2   8  -4   11.19    3.29
   2   8  -4   16.01    3.57
  -2  -8   4   13.15    2.25
   2   8  -4   10.53    1.81
   2   8  -3   83.74    7.21
   2   8  -3   88.74    7.00
  -2  -8   3   80.35    6.96
   2   8  -3   88.77    7.38
   2   8  -3   77.72    5.65
  -2  -8   3   80.15    4.39
   2   8  -2   29.82    4.31
   2   8  -2   26.63    4.14
  -2  -8   2   30.23    4.43
  -2  -8   2   28.62    2.49
   2   8  -2   31.26    3.33
   2   8  -2   30.40    4.71
   2   8  -1   35.29    4.74
  -2  -8   1   34.67    4.63
   2   8  -1   36.92    5.08
  -2  -8   1   34.94    2.53
  -2  -8   0  288.61   12.87
  -2  -8   0  292.45    6.05
   2   8   1   38.62    5.60
  -2  -8  -1   40.30    5.08
  -2  -8  -1   34.10    1.81
   2   8   2   12.49    3.45
  -2  -8  -2   18.25    3.87
   2   8   3  247.85   12.34
  -2  -8  -3  250.59   12.99
  -2  -8  -3  262.96   12.58
   2   8   3  273.95   13.15
  -2  -8  -4  150.37   10.23
  -2  -8  -4  174.21   10.32
   2   8   4  158.23    9.76
   2   8   4  160.32   10.65
  -2  -8  -5    1.96    1.34
   2   8   5    3.28    2.56
  -2  -8  -5    2.30    1.36
  -2  -8  -5    3.76    1.30
   2   8   6    6.12    2.57
  -2  -8  -6   -0.99    2.52
  -2  -8  -6    7.70    1.32
  -2  -8  -6    5.42    2.14
  -2  -8  -6    7.88    0.92
  -2  -8  -6    3.43    1.86
   2   8   7   17.97    4.14
  -2  -8  -7   17.42    2.75
  -2  -8  -7   18.40    1.65
  -2  -8  -7   14.38    3.18
  -2  -8  -7   22.33    2.39
  -2  -8  -7   20.21    3.44
   2   8   8   48.98    6.35
  -2  -8  -8   41.36    5.03
  -2  -8  -8   44.34    5.79
  -2  -8  -8   54.81    2.82
  -2  -8  -8   58.78    4.09
  -2  -8  -8   54.69    6.12
   2   8   9  100.29    8.96
  -2  -8  -9   93.53    8.79
  -2  -8  -9   91.54    7.82
  -2  -8  -9   97.06    4.18
  -2  -8  -9   94.23    8.08
  -2  -8 -10   67.25    7.34
   2   8  10   69.32    7.47
  -2  -8 -10   63.80    6.61
  -2  -8 -10   67.14    6.96
  -2  -8 -10   74.60    3.96
  -2  -8 -11   56.92    6.94
  -2  -8 -11   55.80    6.03
  -2  -8 -11   57.41    6.45
  -2  -8 -11   53.62    3.65
  -2  -8 -12   47.12    6.58
  -2  -8 -12   51.26    5.90
  -2  -8 -12   52.19    3.95
  -2  -8 -13   14.82    3.26
  -2  -8 -13   21.21    2.81
  -2  -8 -13   25.99    5.33
  -2  -8 -14   63.29    7.98
  -2  -8 -14   55.90    6.42
  -2  -8 -14   60.66    4.95
  -2  -8 -15   16.84    3.61
  -2  -8 -15   20.28    4.77
  -2  -8 -15   19.77    3.02
  -2  -8 -16   60.35    8.01
  -2  -8 -16   53.15    6.42
  -2  -8 -17   27.39    5.65
  -2  -8 -17   17.11    4.12
  -2  -8 -18   99.16   10.60
  -2  -8 -18   70.87    7.74
  -2  -8 -18   94.20    7.08
  -2  -8 -19    6.43    3.83
  -2  -8 -19   -0.45    2.64
  -2  -8 -19    3.99    2.13
  -2  -8 -20   11.49    4.40
  -2  -8 -20    7.42    3.07
  -2  -8 -21   26.36    6.19
  -2  -8 -21   20.62    4.24
  -2  -8 -22   54.96    8.43
  -2  -8 -22   41.86    6.21
  -2  -8 -23   16.01    4.99
  -2  -8 -23   12.17    3.44
  -2  -8 -24   73.09    9.78
  -2  -8 -24   63.75    7.76
  -2  -8 -25   -0.09    1.97
  -2  -8 -25    9.07    5.06
  -2  -8 -26   19.16    5.57
  -2  -8 -26   13.77    3.74
  -2  -8 -27   -0.50    2.06
  -2  -8 -27    4.63    4.27
  -2  -8 -28   -0.14    3.69
  -2  -8 -29   -3.14    2.55
  -2  -9  29    1.11    2.77
  -2  -9  28    0.56    3.00
  -2  -9  27    6.77    3.76
  -2  -9  26   -6.21    4.08
  -2  -9  25    1.52    2.95
   2   9 -25   -4.40    2.28
  -2  -9  24   28.56    6.28
   2   9 -24   19.61    3.90
  -2  -9  23    2.11    2.87
   2   9 -23   -1.70    2.04
  -2  -9  22   17.22    4.53
   2   9 -22   16.29    3.48
  -2  -9  21   -2.43    2.55
   2   9 -21   -0.89    1.68
  -2  -9  20    2.30    2.69
   2   9 -20    1.56    1.76
  -2  -9  19   -0.76    2.21
   2   9 -19   -1.01    2.08
   2   9 -19   -0.94    2.08
  -2  -9  18   37.03    6.44
   2   9 -18   33.37    6.22
   2   9 -18   37.81    5.12
  -2  -9  17   19.59    4.96
   2   9 -17   15.18    3.92
   2   9 -17   14.68    3.24
  -2  -9  16    5.54    3.69
   2   9 -16    4.55    2.30
   2   9 -16    3.23    1.29
   2   9 -15   14.39    3.81
   2   9 -15   11.57    3.76
   2   9 -15    8.36    2.61
   2   9 -15   11.67    3.70
   2   9 -14  318.56   16.53
   2   9 -14  323.78   14.63
   2   9 -14  336.54   17.51
   2   9 -14  314.61   17.60
   2   9 -13   -1.75    3.25
   2   9 -13    6.70    3.07
   2   9 -13    3.20    2.19
   2   9 -13    2.50    1.40
   2   9 -12   15.29    3.42
   2   9 -12   20.59    3.47
   2   9 -12   20.70    4.12
   2   9 -12   25.66    4.71
   2   9 -12   20.57    2.40
   2   9 -11   47.13    5.47
   2   9 -11   46.58    5.97
   2   9 -11   46.22    5.51
   2   9 -11   46.67    5.87
   2   9 -11   35.67    4.96
   2   9 -10   11.46    2.82
   2   9 -10   10.81    2.66
   2   9 -10    9.70    2.66
   2   9 -10   12.19    3.00
   2   9 -10   15.22    4.21
   2   9  -9   17.13    3.60
   2   9  -9   13.60    2.98
   2   9  -9   20.21    4.48
   2   9  -9   14.31    3.27
   2   9  -9   12.32    3.18
   2   9  -8    0.52    1.09
   2   9  -8    1.37    1.50
   2   9  -8    2.68    2.24
   2   9  -8    2.34    1.42
   2   9  -8   -1.03    1.80
  -2  -9   7    4.76    1.55
   2   9  -7    8.95    2.47
   2   9  -7    7.82    2.31
   2   9  -7   10.72    3.28
   2   9  -7   11.22    3.21
   2   9  -7    9.37    2.44
  -2  -9   6   25.96    4.01
   2   9  -6   29.93    4.63
   2   9  -6   30.64    4.59
   2   9  -6   27.21    4.52
   2   9  -6   29.08    3.78
   2   9  -5   86.62    7.98
   2   9  -5   90.95    7.62
  -2  -9   5   82.51    7.47
   2   9  -5   91.15    7.67
  -2  -9   4   14.95    3.27
   2   9  -4   18.28    3.73
   2   9  -4   23.25    4.11
   2   9  -4   24.91    4.50
   2   9  -4   20.96    4.40
   2   9  -4   11.97    2.52
   2   9  -3   82.68    7.41
   2   9  -3   83.59    7.76
  -2  -9   3   79.59    7.43
   2   9  -3   77.66    7.92
   2   9  -3   75.93    7.28
   2   9  -3   76.17    5.46
  -2  -9   2   -0.22    1.13
   2   9  -2   -1.03    0.99
   2   9  -2    1.31    2.85
   2   9  -2   -1.88    1.57
   2   9  -2   -0.10    0.67
   2   9  -1    7.70    2.96
   2   9  -1   10.89    3.78
  -2  -9   1    5.11    2.25
   2   9  -1    5.41    2.71
   2   9  -1    8.82    3.74
   2   9   0  100.74    8.15
   2   9   0   91.11    8.52
  -2  -9   0   89.21    7.81
   2   9   0   88.93    7.97
   2   9   1    3.54    2.30
   2   9   1    1.10    2.69
  -2  -9  -1    5.02    2.42
   2   9   1    4.24    3.12
   2   9   2  190.26   11.15
  -2  -9  -2  188.94   11.12
   2   9   2  186.47   12.22
   2   9   2  205.04   12.01
   2   9   3    4.12    2.16
  -2  -9  -3   12.63    3.61
  -2  -9  -4    6.75    2.76
  -2  -9  -5   26.74    4.87
  -2  -9  -5   27.28    4.73
  -2  -9  -6   41.29    5.76
  -2  -9  -6   42.62    5.34
  -2  -9  -7  172.37   11.96
  -2  -9  -7  177.64   11.17
  -2  -9  -8  150.49   10.40
  -2  -9  -8  146.43   11.04
  -2  -9  -9   -1.03    2.30
  -2  -9  -9    2.19    1.11
  -2  -9  -9   -2.16    2.09
  -2  -9  -9    0.29    0.54
  -2  -9 -10   10.68    2.58
  -2  -9 -10   20.07    1.86
  -2  -9 -10   18.36    4.09
  -2  -9 -10   21.79    2.57
  -2  -9 -11   63.85    7.08
  -2  -9 -11   65.30    7.84
  -2  -9 -11   62.74    3.83
  -2  -9 -12    1.53    2.35
  -2  -9 -12    2.76    1.24
  -2  -9 -12    1.25    1.95
  -2  -9 -13   56.07    7.34
  -2  -9 -13   62.27    7.23
  -2  -9 -13   66.09    4.42
  -2  -9 -14   70.09    8.41
  -2  -9 -14   63.94    7.10
  -2  -9 -14   70.39    4.97
  -2  -9 -15   12.97    3.30
  -2  -9 -15   17.52    4.74
  -2  -9 -15   17.81    2.82
  -2  -9 -16   17.14    3.62
  -2  -9 -16   24.48    3.43
  -2  -9 -16   22.07    4.97
  -2  -9 -17   40.24    5.97
  -2  -9 -17   43.56    7.11
  -2  -9 -18   14.52    3.83
  -2  -9 -18   16.30    4.74
  -2  -9 -19   13.27    3.89
  -2  -9 -19   15.49    4.50
  -2  -9 -20   30.11    5.47
  -2  -9 -20   42.72    7.46
  -2  -9 -21   44.21    6.55
  -2  -9 -21   53.23    8.36
  -2  -9 -22    2.57    2.27
  -2  -9 -22    3.77    3.70
  -2  -9 -23   69.19    9.66
  -2  -9 -23   54.55    7.51
  -2  -9 -24   -1.17    3.28
  -2  -9 -24    0.32    2.13
  -2  -9 -25   34.09    7.01
  -2  -9 -25   28.35    5.25
  -2  -9 -26    1.37    1.96
  -2  -9 -26    2.27    2.92
  -2  -9 -27   -1.08    2.66
  -2  -9 -27   -7.15    3.63
  -2  -9 -28   10.24    4.88
  -2 -10  28   -1.36    2.96
  -2 -10  27   -0.59    2.70
  -2 -10  26    4.08    3.61
  -2 -10  25    4.72    3.08
  -2 -10  24    0.48    2.61
   2  10 -24    3.97    2.06
  -2 -10  23    1.82    2.69
   2  10 -23    2.59    1.30
  -2 -10  22   -6.76    3.99
   2  10 -22   -1.43    2.18
  -2 -10  21    8.24    4.09
   2  10 -21    5.10    2.44
  -2 -10  20    1.48    2.67
   2  10 -20    0.49    1.45
   2  10 -20   -2.73    2.65
  -2 -10  19   -0.53    2.81
   2  10 -19   -1.27    1.94
   2  10 -19   -1.34    2.00
  -2 -10  18   13.66    4.38
   2  10 -18    5.44    2.06
   2  10 -18    9.32    2.77
   2  10 -17   12.57    3.88
   2  10 -17   11.99    3.13
   2  10 -16    3.95    2.66
   2  10 -16    3.39    1.87
   2  10 -15  198.08   12.18
   2  10 -15  236.14   16.16
   2  10 -14    5.22    2.41
   2  10 -14    4.19    2.87
   2  10 -14    2.13    2.10
   2  10 -13   24.95    5.14
   2  10 -13   29.87    4.78
   2  10 -13   17.65    3.48
   2  10 -12    6.76    2.47
   2  10 -12    8.05    1.93
   2  10 -12    5.39    1.78
   2  10 -11    6.91    1.68
   2  10 -11   12.03    3.32
   2  10 -11   10.72    2.70
   2  10 -10   -0.84    2.01
   2  10 -10    1.81    1.99
   2  10 -10   -0.10    0.98
   2  10  -9   -0.99    1.64
   2  10  -9   -0.21    1.77
   2  10  -9    2.05    1.51
  -2 -10   8   31.86    4.74
   2  10  -8   34.39    5.58
   2  10  -8   36.50    5.35
   2  10  -8   35.78    4.80
   2  10  -8   39.17    6.55
  -2 -10   7   20.47    3.76
   2  10  -7   21.98    4.34
   2  10  -7   23.62    4.51
   2  10  -7   29.76    5.35
  -2 -10   6    2.11    1.60
   2  10  -6    6.62    2.42
  -2 -10   5    9.52    2.66
   2  10  -5   14.96    3.49
   2  10  -5   20.70    4.53
  -2 -10   4    1.63    1.59
   2  10  -4    7.70    2.65
   2  10  -4    6.96    2.05
  -2 -10   3   -0.38    1.36
   2  10  -3    0.03    1.13
   2  10  -3   -0.22    0.73
   2  10  -2   40.75    5.88
  -2 -10   2   38.36    5.38
   2  10  -2   48.66    6.69
   2  10  -1   57.67    6.70
  -2 -10   1   61.93    6.93
   2  10  -1   70.73    7.81
  -2 -10   0  160.53   10.87
   2  10   0  172.85   11.57
  -2 -10  -1  129.75    9.73
   2  10   1  143.10   10.60
  -2 -10  -2   44.92    5.87
  -2 -10  -3   22.55    4.35
  -2 -10  -4    1.02    1.72
  -2 -10  -5    5.44    2.44
  -2 -10  -6   -3.00    2.53
  -2 -10  -7   62.21    7.58
  -2 -10  -7   58.70    6.73
  -2 -10  -8    5.74    1.90
  -2 -10  -8    5.38    2.55
  -2 -10  -9    5.12    1.70
  -2 -10  -9    4.38    2.55
  -2 -10 -10   72.27    7.60
  -2 -10 -10   70.69    8.10
  -2 -10 -11   16.63    3.88
  -2 -10 -11   17.75    4.36
  -2 -10 -12   78.46    8.33
  -2 -10 -12   82.34    9.15
  -2 -10 -12  105.97    4.27
  -2 -10 -12  103.84    4.93
  -2 -10 -13   15.43    3.85
  -2 -10 -13   18.41    4.70
  -2 -10 -13   21.94    2.39
  -2 -10 -14  112.43   10.21
  -2 -10 -14  126.21   11.62
  -2 -10 -15   30.85    5.28
  -2 -10 -15   33.01    6.24
  -2 -10 -16   -0.35    2.02
  -2 -10 -16   -1.40    2.30
  -2 -10 -17    7.20    2.41
  -2 -10 -17    8.08    3.35
  -2 -10 -18   11.99    3.26
  -2 -10 -18   18.96    5.20
  -2 -10 -19    3.07    1.68
  -2 -10 -19    8.06    4.13
  -2 -10 -20    0.28    1.92
  -2 -10 -20    5.51    3.23
  -2 -10 -21    1.44    2.43
  -2 -10 -21    8.49    4.15
  -2 -10 -22   38.64    6.43
  -2 -10 -22   51.19    8.40
  -2 -10 -23   -3.03    3.11
  -2 -10 -23    2.89    2.94
  -2 -10 -24   17.13    4.22
  -2 -10 -24   24.48    6.10
  -2 -10 -25   -1.33    2.02
  -2 -10 -25    6.52    4.26
  -2 -10 -26    0.07    2.47
  -2 -10 -26    1.33    2.88
  -2 -10 -27    5.08    2.38
  -2 -10 -27   16.57    5.56
  -2 -11  26   -2.16    3.42
  -2 -11  25   -1.73    3.39
  -2 -11  24   27.52    6.84
  -2 -11  23    3.83    3.55
   2  11 -23    5.88    2.65
  -2 -11  22   -0.29    2.87
   2  11 -22   -0.19    1.45
   2  11 -21    1.94    1.71
   2  11 -21    0.90    1.65
   2  11 -20    2.69    1.96
   2  11 -20    0.72    2.06
   2  11 -19    2.70    2.72
   2  11 -19    5.31    2.61
   2  11 -18   16.69    4.68
   2  11 -18   16.81    3.98
   2  11 -17    3.52    3.01
   2  11 -17    7.22    2.73
   2  11 -16   99.72    9.20
   2  11 -16  107.05   11.53
   2  11 -15    2.77    2.75
   2  11 -15    3.12    2.29
   2  11 -14   32.59    5.19
   2  11 -14   33.13    5.54
   2  11 -14   27.78    5.68
   2  11 -13    0.98    1.63
   2  11 -13    3.58    2.31
   2  11 -13    2.22    1.65
   2  11 -12    1.92    2.06
   2  11 -12   -2.50    2.25
   2  11 -12    2.00    1.39
   2  11 -11    3.45    2.49
   2  11 -11   -0.05    0.84
   2  11 -11   -0.24    1.82
   2  11 -10   26.23    5.81
   2  11 -10   20.63    4.35
   2  11 -10   18.08    3.56
   2  11  -9    6.26    3.62
   2  11  -9   11.87    3.29
   2  11  -9    5.27    2.95
  -2 -11   8    5.43    1.87
   2  11  -8    6.97    2.53
   2  11  -8   12.88    4.03
   2  11  -8   11.00    3.61
  -2 -11   7   -1.24    2.16
   2  11  -7    2.84    2.66
   2  11  -7    0.63    1.92
  -2 -11   6   11.56    3.06
   2  11  -6   19.11    4.54
   2  11  -6   10.90    2.12
  -2 -11   5   25.97    4.47
   2  11  -5   31.87    4.68
   2  11  -5   33.39    5.75
  -2 -11   4   13.24    3.28
   2  11  -4   10.96    2.13
   2  11  -4   17.89    4.82
  -2 -11   3    4.23    2.24
   2  11  -3    9.33    4.34
  -2 -11   2   38.39    5.70
   2  11  -2   50.27    6.93
  -2 -11   1    9.13    3.31
   2  11  -1   14.69    4.99
  -2 -11   0  283.23   15.28
  -2 -11  -1   28.56    5.28
  -2 -11  -2   23.42    4.52
  -2 -11  -3    6.29    2.89
  -2 -11  -4   49.83    6.67
  -2 -11  -5   14.62    3.58
  -2 -11  -6   12.45    3.61
  -2 -11  -7   -3.21    2.58
  -2 -11  -8    0.23    2.41
  -2 -11  -9  132.53   11.51
  -2 -11  -9  133.31   10.97
  -2 -11 -10   17.90    4.27
  -2 -11 -10   20.81    5.12
  -2 -11 -11    7.18    2.46
  -2 -11 -11   13.62    4.15
  -2 -11 -12   34.27    5.70
  -2 -11 -12   43.12    6.89
  -2 -11 -13   70.18    8.88
  -2 -11 -13   69.30    8.21
  -2 -11 -14   30.51    5.81
  -2 -11 -14   43.27    7.19
  -2 -11 -15    7.93    2.74
  -2 -11 -15   12.60    4.28
  -2 -11 -16   65.09    8.01
  -2 -11 -16   77.11    9.76
  -2 -11 -17   -2.29    2.46
  -2 -11 -17    4.15    3.25
  -2 -11 -18    7.10    2.57
  -2 -11 -18   13.15    4.40
  -2 -11 -19   -0.73    3.09
  -2 -11 -19    6.02    3.41
  -2 -11 -20    2.08    1.75
  -2 -11 -20    1.22    2.77
  -2 -11 -21    2.16    2.24
  -2 -11 -21    5.86    3.43
  -2 -11 -22   -3.04    3.29
  -2 -11 -22   -2.85    3.60
  -2 -11 -23    3.61    2.23
  -2 -11 -23    3.70    3.16
  -2 -11 -24   -3.73    3.41
  -2 -11 -24   -2.67    3.33
  -2 -11 -25   -8.25    3.63
  -2 -11 -25   -0.50    2.56
   2  12 -22    2.21    1.98
   2  12 -21   -5.80    3.47
   2  12 -21   -0.51    1.47
   2  12 -20    0.94    1.82
   2  12 -20   -2.39    3.04
   2  12 -19   31.09    5.42
   2  12 -19   14.73    4.84
   2  12 -18    0.61    1.61
   2  12 -18    0.67    1.79
   2  12 -17   33.42    5.58
   2  12 -17   36.78    7.32
   2  12 -16    1.56    2.23
   2  12 -16    1.73    2.18
   2  12 -15   14.46    4.46
   2  12 -15   16.32    4.10
   2  12 -14    1.91    2.34
   2  12 -14    1.43    1.84
   2  12 -13    2.62    1.59
   2  12 -13    1.52    2.16
   2  12 -12    1.54    1.59
   2  12 -12    4.95    2.42
   2  12 -11   -1.38    2.17
   2  12 -11    1.69    1.17
   2  12 -10    4.03    2.76
   2  12 -10    2.82    1.88
   2  12 -10    1.73    1.31
   2  12  -9    8.60    2.35
   2  12  -9   17.16    4.43
   2  12  -9   20.34    4.77
  -2 -12   8   25.69    4.89
   2  12  -8   27.85    4.09
   2  12  -8   31.49    5.78
   2  12  -8   38.15    6.19
  -2 -12   7    4.01    1.55
   2  12  -7   -0.80    2.46
  -2 -12   6   -0.87    2.13
   2  12  -6    6.33    2.99
   2  12  -6    5.97    3.39
  -2 -12   5    0.80    1.95
   2  12  -5    1.35    0.65
   2  12  -5    4.51    3.64
  -2 -12   4    7.07    2.83
   2  12  -4   18.44    5.22
  -2 -12   3   37.18    5.94
   2  12  -3   47.16    7.17
  -2 -12   2   39.98    6.11
  -2 -12   1   78.93    8.48
  -2 -12   0    0.64    2.29
  -2 -12  -1   52.41    6.95
  -2 -12  -2   34.06    5.86
  -2 -12  -3   50.40    6.86
  -2 -12  -4   13.30    3.92
  -2 -12  -5   11.94    3.75
  -2 -12  -6    3.13    2.06
  -2 -12  -7   26.75    5.19
  -2 -12  -8    8.60    3.33
  -2 -12  -9   54.07    7.15
  -2 -12 -10   33.16    5.60
  -2 -12 -11    7.75    2.27
  -2 -12 -12   72.34    8.62
  -2 -12 -13   31.19    5.79
  -2 -12 -13   32.22    6.20
  -2 -12 -14   -2.34    3.06
  -2 -12 -14    3.81    3.37
  -2 -12 -15   75.75    9.81
  -2 -12 -15   92.47   10.04
  -2 -12 -16    1.15    2.39
  -2 -12 -16    3.26    2.44
  -2 -12 -17   -2.41    2.89
  -2 -12 -17    0.65    2.82
  -2 -12 -18   12.95    3.68
  -2 -12 -18   12.27    4.52
  -2 -12 -19    5.87    2.52
  -2 -12 -19    8.19    4.46
  -2 -12 -20   12.68    3.81
  -2 -12 -20    9.93    4.35
  -2 -12 -21   -4.19    3.50
  -2 -12 -21   -3.84    3.55
  -2 -12 -22    4.29    2.36
  -2 -12 -22    1.08    2.97
  -2 -12 -23   -8.33    4.93
  -2 -12 -23    1.53    2.93
  -2 -12 -24   -1.60    3.43
   2  13 -22    2.19    3.78
   2  13 -21    1.36    1.95
   2  13 -21    8.75    3.49
   2  13 -20    6.49    3.33
   2  13 -20   -5.13    3.77
   2  13 -19    1.00    2.29
   2  13 -19    7.74    3.29
   2  13 -18    2.40    2.40
   2  13 -18    3.34    2.47
   2  13 -17    3.26    3.09
   2  13 -17   13.93    4.22
   2  13 -16   26.46    6.08
   2  13 -16   31.79    5.94
   2  13 -15    0.34    1.84
   2  13 -15    5.08    3.20
   2  13 -14    0.39    1.99
   2  13 -14    7.11    3.47
   2  13 -13    0.41    1.69
   2  13 -13    2.78    2.45
   2  13 -12   18.70    4.68
   2  13 -12   10.10    3.63
   2  13 -11    2.88    2.13
   2  13 -11    5.38    3.15
   2  13 -10    2.22    2.33
   2  13 -10    6.45    3.31
  -2 -13   9    0.73    1.98
   2  13  -9    2.00    1.66
  -2 -13   8   -3.07    3.11
   2  13  -8    7.59    3.27
   2  13  -8    5.76    3.52
  -2 -13   7   -1.34    2.28
   2  13  -7    9.50    4.04
  -2 -13   6   16.20    4.39
   2  13  -6   27.28    5.81
  -2 -13   5    6.94    3.04
  -2 -13   4   16.29    4.37
  -2 -13   3   -0.97    1.74
  -2 -13   2   49.26    7.08
  -2 -13   1   26.18    5.35
  -2 -13   0   11.08    3.35
  -2 -13  -1   -0.48    1.74
  -2 -13  -2   41.67    6.61
  -2 -13  -3   67.22    8.29
  -2 -13  -4    3.31    2.52
  -2 -13  -5   11.33    4.04
  -2 -13  -6   54.89    7.70
  -2 -13  -7   11.34    4.17
  -2 -13  -8   37.65    6.81
  -2 -13  -9    3.27    2.42
  -2 -13 -10   20.00    5.09
  -2 -13 -11    3.57    2.26
  -2 -13 -12   -2.44    2.64
  -2 -13 -13   17.01    4.41
  -2 -13 -14   41.48    7.13
  -2 -13 -15   10.16    3.70
  -2 -13 -16   -4.86    3.80
  -2 -13 -17   -5.12    4.21
  -2 -13 -17    3.68    3.78
  -2 -13 -18   -8.98    4.83
  -2 -13 -18   -0.69    2.59
  -2 -13 -19    0.29    3.20
  -2 -13 -19   -2.34    2.77
  -2 -13 -20   -0.93    3.52
  -2 -13 -21   -6.48    4.27
  -2 -13 -22   -2.78    3.12
   2  14 -21    2.05    3.00
   2  14 -20    2.45    3.07
   2  14 -20    1.38    2.28
   2  14 -19    6.34    3.67
   2  14 -19   10.94    4.36
   2  14 -18    2.97    3.04
   2  14 -18    1.60    3.04
   2  14 -17    0.31    2.01
   2  14 -17    1.69    2.12
   2  14 -16    6.62    3.42
   2  14 -16    0.76    1.91
   2  14 -15    0.07    2.33
   2  14 -15    5.57    3.29
   2  14 -14    2.84    2.75
   2  14 -14    1.24    1.95
   2  14 -13   -3.78    1.88
   2  14 -13    5.59    3.58
   2  14 -12    2.25    2.29
   2  14 -12   12.15    4.24
   2  14 -11   15.34    4.51
   2  14 -11   18.89    5.02
   2  14 -10    0.09    1.88
   2  14 -10    6.44    3.52
  -2 -14   9   11.68    3.69
   2  14  -9   13.31    4.42
  -2 -14   8   -1.98    2.78
   2  14  -8    2.18    2.47
  -2 -14   7    4.87    2.70
   2  14  -7   16.52    4.86
  -2 -14   6   12.08    4.03
  -2 -14   5   15.03    3.86
  -2 -14   4    4.52    2.91
  -2 -14   3   37.69    6.39
  -2 -14   2    3.11    2.46
  -2 -14   1   22.70    5.29
  -2 -14   0   -0.43    2.01
  -2 -14  -1   23.89    5.38
  -2 -14  -2    3.36    2.03
  -2 -14  -3   -0.81    1.85
  -2 -14  -4    2.87    2.27
  -2 -14  -5   43.31    7.35
  -2 -14  -6    5.48    3.13
  -2 -14  -7   15.83    4.92
  -2 -14  -8    3.35    2.57
  -2 -14  -9   11.06    4.08
  -2 -14 -10   22.04    5.84
  -2 -14 -11    7.86    4.09
  -2 -14 -12   16.60    5.10
  -2 -14 -13    6.84    4.03
  -2 -14 -14    1.26    1.98
  -2 -14 -15   -9.32    4.76
   2  15 -18    7.99    3.94
   2  15 -17    3.74    2.28
   2  15 -16   -0.25    2.80
   2  15 -15    2.02    2.36
   2  15 -14   11.29    4.59
   2  15 -13    1.68    3.33
   2  15 -12    2.78    2.68
   2  15 -11    0.37    1.78
   2  15 -10   -0.34    2.15
   2  15  -9    0.93    2.08
  -2 -15   8    8.49    3.18
   2  15  -8   10.38    3.85
  -2 -15   7    1.91    2.40
   2  15  -7    6.10    3.34
  -2 -15   6    4.48    2.50
  -2 -15   5   11.37    4.21
  -2 -15   4   53.63    8.14
  -2 -15   3    5.64    3.14
  -2 -15   2   22.94    5.30
  -2 -15   1    0.08    1.46
  -2 -15   0   -1.25    1.96
  -2 -15  -1   -1.01    1.92
  -2 -15  -2    3.46    2.40
  -2 -15  -3    8.40    3.68
  -2 -15  -4    9.59    3.78
  -2 -15  -5    5.26    2.89
  -2 -15  -6    5.81    3.09
  -2 -15  -7    0.87    2.28
  -2 -15  -8   19.69    5.53
  -2 -15  -9    6.75    3.67
  -2 -15 -10    4.95    3.21
   2  16 -16   -7.99    4.10
   2  16 -15   -0.45    1.87
   2  16 -14   -0.38    1.75
   2  16 -13    1.75    2.68
   2  16 -12   -1.48    2.19
   2  16 -11   25.05    6.41
   2  16 -10   -0.05    2.09
   2  16  -9    4.15    4.81
  -2 -16   8   -3.91    2.68
   2  16  -8   -0.85    1.70
  -2 -16   7    6.14    3.09
   2  16  -7    9.32    4.54
  -2 -16   6   -2.11    2.43
  -2 -16   5    7.16    3.56
  -2 -16   4    1.01    2.02
  -2 -16   3    4.07    2.96
  -2 -16   2   -0.08    1.78
  -2 -16   1   -1.71    2.61
  -2 -16   0    0.74    1.75
  -2 -16  -1    2.41    3.02
  -2 -16  -2    4.35    3.13
  -2 -16  -3    5.21    2.87
   2  17 -11   -4.33    2.90
   2  17 -10   -2.99    2.76
   2  17  -9    4.34    3.35
   2  17  -8    3.58    2.49
   2  17  -7    4.71    4.24
   2  17  -6   10.26    4.16
   3 -18   2    2.97    2.62
   3 -18   3    6.86    3.45
   3 -18   4    7.07    3.19
   3 -18   5   -4.24    3.04
   3 -18   6    3.59    3.11
   3 -18   7   -2.36    2.70
   3 -17  -4   -0.81    2.18
   3 -17  -3    3.86    2.46
   3 -17  -2    5.15    3.06
   3 -17  -1   -1.62    2.71
   3 -17   0   -0.71    1.98
   3 -17   1    6.00    3.06
   3 -17   2   -4.29    3.21
   3 -17   3   -1.45    2.81
   3 -17   4    2.65    2.13
   3 -17   5    0.02    2.37
   3 -17   6    0.52    2.80
   3 -17   7    7.00    3.65
   3 -17   8    4.52    3.15
   3 -17   9    4.75    3.18
   3 -16  -9   10.58    4.95
   3 -16  -8    3.61    2.98
   3 -16  -7    4.55    3.18
   3 -16  -6   24.22    5.93
   3 -16  -5    0.22    1.99
   3 -16  -4   30.16    6.23
   3 -16  -3   13.12    4.49
   3 -16  -2    3.29    2.57
   3 -16  -1    2.57    2.83
   3 -16   0   17.34    4.64
   3 -16   1    2.15    2.83
   3 -16   2    4.47    2.86
   3 -16   3   -1.17    2.78
   3 -16   4   -3.10    3.14
   3 -16   5   -0.68    2.63
   3 -16   6    1.14    2.66
   3 -16   7    2.28    2.26
   3 -16   8   -2.52    2.47
   3 -16   9    3.17    2.90
   3 -16  10    5.15    3.40
  -3  16 -10    9.26    4.45
   3 -16  11    6.25    2.84
   3 -15 -13   15.77    4.09
   3 -15 -12    0.39    2.27
   3 -15 -11   -5.07    3.56
   3 -15 -10    7.60    3.71
   3 -15  -9   30.51    6.56
   3 -15  -8    8.16    4.07
   3 -15  -7   40.95    7.38
   3 -15  -6   17.08    4.86
   3 -15  -5   25.52    5.77
   3 -15  -4    5.56    3.44
   3 -15  -3    8.88    4.17
   3 -15  -2    4.19    3.20
   3 -15  -1    6.63    3.12
   3 -15   0    6.47    3.04
   3 -15   1    7.15    2.77
   3 -15   2   -0.97    2.16
   3 -15   3    5.60    2.91
   3 -15   4   -2.30    2.53
   3 -15   5    1.70    2.26
   3 -15   6    4.54    2.85
   3 -15   7   12.55    3.61
   3 -15   8   -2.13    2.65
   3 -15   9   14.81    4.20
   3 -15  10    4.55    2.85
  -3  15 -10    1.31    3.48
   3 -15  11   10.38    3.37
  -3  15 -11    7.61    4.59
   3 -15  12    0.39    1.96
  -3  15 -12   -0.04    2.42
  -3  15 -13    5.11    3.87
  -3  15 -14    1.62    2.99
   3 -14 -16   -4.33    4.29
   3 -14 -15    2.07    3.63
   3 -14 -14   -3.52    4.35
   3 -14 -13   -4.25    4.24
   3 -14 -12   -6.08    4.21
   3 -14 -11   -5.65    4.85
   3 -14 -10   -4.19    4.93
   3 -14  -9   -5.30    4.44
   3 -14  -8   33.63    5.94
   3 -14  -7   -6.64    4.55
   3 -14  -6   52.24    7.76
   3 -14  -5   50.70    7.77
   3 -14  -4    8.69    4.04
   3 -14  -3   69.71    8.66
  -3  14   3   57.78    4.94
   3 -14  -2    9.19    3.91
  -3  14   2    5.13    1.98
   3 -14  -1   11.83    4.05
  -3  14   1    8.14    2.35
   3 -14   0   10.89    3.76
  -3  14   0    7.78    2.50
   3 -14   1    2.21    2.74
  -3  14  -1   -1.12    1.64
   3 -14   2    3.06    2.75
  -3  14  -2    4.29    2.55
   3 -14   3   -1.12    2.01
  -3  14  -3   -2.36    2.81
   3 -14   4   -0.63    2.19
  -3  14  -4    3.86    2.34
   3 -14   5    0.43    2.03
  -3  14  -5    1.97    2.51
   3 -14   6   30.11    5.15
   3 -14   7    7.32    3.01
   3 -14   8   39.65    5.66
   3 -14   9   -2.41    2.24
   3 -14  10   30.24    4.96
  -3  14 -10   24.41    6.56
   3 -14  11    1.00    1.92
  -3  14 -11    4.63    4.08
   3 -14  12    4.54    2.63
  -3  14 -12    4.34    3.29
   3 -14  13    0.16    1.91
  -3  14 -13    0.31    2.19
  -3  14 -14    3.18    2.32
   3 -14  15   -2.46    2.75
  -3  14 -15   -2.83    3.58
   3 -14  16    2.27    2.53
  -3  14 -16    1.33    3.50
   3 -14  17    6.45    4.20
  -3  14 -17    5.70    3.65
   3 -13 -19    7.66    3.56
   3 -13 -18   -2.11    3.87
   3 -13 -17   -6.29    4.48
   3 -13 -16    4.17    2.84
   3 -13 -15    0.97    3.01
   3 -13 -14    0.99    3.42
   3 -13 -13    3.32    3.07
   3 -13 -12    1.77    3.20
   3 -13 -11   13.44    3.87
  -3  13  11   15.29    2.40
   3 -13 -10   -3.39    3.54
  -3  13  10    0.78    1.00
   3 -13  -9   53.66    7.82
  -3  13   9   52.11    4.26
   3 -13  -8   29.12    5.33
  -3  13   8   34.25    5.13
  -3  13   8   31.87    3.66
  -3  13   7    3.43    1.80
   3 -13  -7    1.61    2.97
  -3  13   7    5.21    1.86
   3 -13  -6    4.93    2.06
  -3  13   6    9.45    2.36
  -3  13   6   14.58    3.59
   3 -13  -5   -4.48    4.19
  -3  13   5   -0.29    1.80
  -3  13   5   -0.07    1.30
   3 -13  -4   13.97    3.50
  -3  13   4   25.84    4.47
  -3  13   4   27.69    3.99
   3 -13  -3   -5.14    4.04
  -3  13   3    4.60    2.04
   3 -13  -2   98.54    9.45
  -3  13   2   92.98    7.45
   3 -13  -1   11.59    3.97
  -3  13   1    6.32    2.66
   3 -13   0   24.16    5.04
  -3  13   0   21.71    4.17
   3 -13   1   29.94    5.50
  -3  13  -1   29.48    5.64
   3 -13   2   42.20    6.10
  -3  13  -2   36.12    5.58
   3 -13   3    0.84    2.22
  -3  13  -3    0.67    2.40
   3 -13   4   24.34    4.54
  -3  13  -4   18.20    4.77
   3 -13   5   16.93    3.86
   3 -13   6    3.33    2.60
   3 -13   7   67.33    6.96
   3 -13   8    6.11    2.26
   3 -13   9   12.52    2.99
   3 -13  10    4.72    2.72
  -3  13 -10    7.44    3.94
   3 -13  11   12.06    3.14
  -3  13 -11   11.53    4.53
   3 -13  12   19.37    5.72
   3 -13  12   14.39    3.46
  -3  13 -12   11.82    4.92
   3 -13  13    1.41    2.24
   3 -13  13   -0.89    1.94
  -3  13 -13    0.43    1.83
   3 -13  14    1.70    1.72
   3 -13  14    1.24    2.23
  -3  13 -14    0.13    2.06
   3 -13  15   -1.06    2.07
  -3  13 -15   -0.06    3.11
   3 -13  16    2.32    2.82
  -3  13 -16    2.99    3.05
   3 -13  17   18.87    5.72
  -3  13 -17   14.09    5.87
   3 -13  18    2.93    3.67
  -3  13 -18    3.50    3.30
   3 -13  19    2.64    2.93
  -3  13 -19    6.92    4.06
   3 -13  20    4.57    3.54
   3 -12 -21   54.27    9.21
   3 -12 -20    2.25    3.28
   3 -12 -19   34.00    7.18
   3 -12 -18   16.69    4.90
   3 -12 -17   -2.81    3.12
  -3  12  17    0.88    1.07
   3 -12 -16    2.56    2.72
  -3  12  16    1.95    1.32
   3 -12 -15   37.42    6.97
  -3  12  15   40.02    4.43
   3 -12 -14   -1.30    2.89
  -3  12  14    0.44    1.14
   3 -12 -13   11.93    4.41
  -3  12  13    9.38    2.24
   3 -12 -12   -5.60    4.00
  -3  12  12    0.66    1.29
   3 -12 -11    7.01    3.50
  -3  12  11    7.38    2.24
   3 -12 -10   22.72    5.21
  -3  12  10   23.57    3.27
   3 -12  -9   -2.45    3.26
  -3  12   9   -0.99    1.64
  -3  12   8   83.79    7.28
   3 -12  -8   82.92    9.41
  -3  12   8   89.34    6.21
  -3  12   7   30.77    4.71
   3 -12  -7   30.07    5.65
  -3  12   7   33.85    4.25
   3 -12  -6    9.06    2.72
  -3  12   6   11.69    2.74
  -3  12   6   10.01    2.55
   3 -12  -5  189.90   13.50
  -3  12   5  178.64   10.92
  -3  12   5  194.35    9.90
   3 -12  -4   16.28    3.64
  -3  12   4   22.47    3.99
  -3  12   4   19.82    3.50
   3 -12  -3   16.42    3.57
  -3  12   3   19.63    3.86
  -3  12   3   15.68    3.61
   3 -12  -2   -5.30    4.23
  -3  12   2    1.63    1.61
  -3  12   2   -0.71    2.37
   3 -12  -1    7.96    2.37
  -3  12   1   17.70    4.14
   3 -12   0   64.05    7.35
  -3  12   0   68.16    7.27
   3 -12   1    5.06    3.05
  -3  12  -1    1.83    3.42
   3 -12   2   20.34    4.37
  -3  12  -2   16.95    4.28
   3 -12   3   35.98    5.52
  -3  12  -3   26.56    5.41
   3 -12   4   16.11    3.81
   3 -12   5   63.59    6.54
   3 -12   5   55.39    6.31
   3 -12   6  112.74    8.71
   3 -12   6  117.31    8.84
   3 -12   7    1.10    1.92
   3 -12   7   -0.13    1.70
   3 -12   8   14.30    2.97
   3 -12   8   20.25    3.65
   3 -12   9   15.21    3.26
   3 -12   9   11.38    2.77
   3 -12  10   68.36    6.24
   3 -12  10   72.10    9.40
   3 -12  10   72.11    6.49
  -3  12 -10   84.99   10.61
   3 -12  11    2.01    2.85
   3 -12  11    4.98    2.76
  -3  12 -11    2.79    2.89
   3 -12  12   -0.69    2.10
   3 -12  12    0.24    1.83
  -3  12 -12    0.97    2.57
   3 -12  13    0.05    1.87
   3 -12  13   -0.09    1.63
  -3  12 -13   -2.01    2.51
   3 -12  14   10.50    2.60
   3 -12  14   11.08    4.15
  -3  12 -14    8.95    3.95
   3 -12  15    7.24    2.22
   3 -12  15    0.88    2.06
  -3  12 -15    2.23    2.56
   3 -12  16    0.91    2.28
  -3  12 -16    1.30    2.36
   3 -12  17    0.12    2.24
  -3  12 -17    0.10    2.55
   3 -12  18    9.16    4.56
  -3  12 -18    6.41    4.27
   3 -12  19   33.15    7.24
  -3  12 -19   32.23    7.87
   3 -12  20    4.50    3.62
  -3  12 -20    4.85    4.09
   3 -12  21    2.56    2.81
  -3  12 -21   -1.34    2.89
   3 -12  22   11.23    5.06
   3 -11 -23    0.27    2.94
   3 -11 -22   23.25    6.25
   3 -11 -21    4.03    3.29
  -3  11  21    1.64    1.42
   3 -11 -20   32.71    6.62
  -3  11  20   34.05    4.92
   3 -11 -19    3.31    3.03
  -3  11  19    2.56    1.57
   3 -11 -18   -0.69    2.66
  -3  11  18    0.64    1.02
   3 -11 -17   15.51    5.34
  -3  11  17    8.24    2.33
   3 -11 -16   13.38    5.09
  -3  11  16   13.87    2.90
   3 -11 -15    6.07    4.10
  -3  11  15    4.16    2.08
   3 -11 -14   69.91    9.18
  -3  11  14   62.86    5.65
   3 -11 -14   76.34    8.91
   3 -11 -13    0.84    3.01
  -3  11  13    3.32    1.83
   3 -11 -12    3.10    3.48
  -3  11  12    2.28    1.82
   3 -11 -11   51.05    7.48
  -3  11  11   44.62    4.68
   3 -11 -10  195.11   14.03
  -3  11  10  187.50    9.18
   3 -11  -9   10.94    4.01
  -3  11   9    9.66    2.49
  -3  11   8   33.14    4.38
   3 -11  -8   36.72    5.94
  -3  11   8   34.10    4.08
   3 -11  -7    7.88    3.26
  -3  11   7   11.39    3.03
  -3  11   7   10.30    2.56
   3 -11  -6   13.00    4.14
  -3  11   6   14.07    3.01
  -3  11   6   15.16    3.28
   3 -11  -5   52.00    7.24
  -3  11   5   44.35    5.27
  -3  11   5   50.93    5.79
   3 -11  -4  523.13   20.98
  -3  11   4  510.72   17.61
  -3  11   4  514.07   17.42
   3 -11  -3   -3.68    3.41
  -3  11   3    1.08    2.09
  -3  11   3   -1.83    4.09
   3 -11  -2   -1.15    3.42
  -3  11   2    1.31    2.77
   3 -11  -1   37.26    5.66
  -3  11   1   36.66    5.26
   3 -11   0  121.30    9.60
  -3  11   0  119.67    9.51
   3 -11   1    9.43    2.61
  -3  11  -1   12.09    4.12
   3 -11   2    5.58    2.49
  -3  11  -2   10.10    3.99
   3 -11   3   11.57    3.74
   3 -11   3   11.22    3.45
   3 -11   4    7.06    2.89
   3 -11   4    5.08    2.22
   3 -11   5   72.93    6.72
   3 -11   5   63.60    6.46
   3 -11   6    9.41    2.97
   3 -11   6   12.20    3.10
   3 -11   7  135.93    8.72
   3 -11   7  133.97    8.80
   3 -11   8   12.02    2.87
   3 -11   8   15.72    4.64
   3 -11   8   12.34    2.84
   3 -11   9   28.76    5.70
   3 -11   9   24.78    3.55
   3 -11   9   18.68    3.31
   3 -11  10   16.59    4.75
   3 -11  10    7.25    1.89
   3 -11  10   14.76    2.75
  -3  11 -10   16.41    4.86
   3 -11  11    3.68    2.05
   3 -11  11    3.53    2.19
  -3  11 -11    3.38    2.95
   3 -11  12   15.49    4.23
   3 -11  12   11.76    2.77
  -3  11 -12   18.78    5.07
   3 -11  13   39.00    7.03
   3 -11  13   37.91    4.10
  -3  11 -13   35.34    6.96
   3 -11  14   -0.64    1.61
   3 -11  14   -0.62    2.10
  -3  11 -14   -1.89    2.92
   3 -11  15   22.00    3.04
   3 -11  15   23.14    5.73
  -3  11 -15   21.09    5.63
   3 -11  16   -2.34    2.78
  -3  11 -16    4.71    3.25
   3 -11  17    1.93    2.19
  -3  11 -17    6.43    3.35
   3 -11  18    1.09    2.10
  -3  11 -18    4.39    2.72
   3 -11  19    7.17    3.70
  -3  11 -19   -2.90    2.00
   3 -11  20    1.83    2.70
  -3  11 -20    6.83    3.83
   3 -11  21   11.33    4.59
  -3  11 -21   10.47    4.67
   3 -11  22    2.56    2.26
  -3  11 -22    4.34    3.56
   3 -11  23    2.41    2.97
  -3  11 -23    8.06    4.22
   3 -10 -25   16.23    5.92
   3 -10 -24    6.85    4.49
  -3  10  24   10.56    3.37
   3 -10 -23   35.61    7.41
  -3  10  23   39.05    5.68
   3 -10 -22   -1.64    3.59
  -3  10  22   -0.94    1.47
   3 -10 -21   12.04    4.79
  -3  10  21   13.50    3.41
   3 -10 -20    5.54    3.63
  -3  10  20    1.79    1.14
   3 -10 -19    6.41    4.47
  -3  10  19    2.40    2.08
   3 -10 -18   20.67    5.35
  -3  10  18   11.65    2.89
   3 -10 -17   37.14    7.01
   3 -10 -17   31.35    6.75
  -3  10  17   29.26    4.37
   3 -10 -16    3.19    3.05
   3 -10 -16   -1.08    2.85
  -3  10  16   -1.22    1.71
   3 -10 -15   42.90    7.57
  -3  10  15   41.53    5.02
   3 -10 -15   38.51    6.75
   3 -10 -14    1.28    3.13
   3 -10 -14   -1.65    2.85
  -3  10  14   -0.30    1.69
   3 -10 -13    4.11    3.33
   3 -10 -13    2.60    3.00
  -3  10  13    6.80    2.40
   3 -10 -12   19.61    5.03
  -3  10  12   20.03    3.52
   3 -10 -11    3.63    3.30
  -3  10  11    2.29    2.16
   3 -10 -10   44.57    7.05
  -3  10  10   39.87    4.62
   3 -10  -9  145.11   11.77
  -3  10   9  147.05    8.50
  -3  10   8   35.01    4.40
   3 -10  -8   41.84    7.12
  -3  10   8   32.99    4.18
  -3  10   7  144.20    8.34
   3 -10  -7  152.72   11.81
  -3  10   7  149.68    8.89
  -3  10   6  192.59    9.76
   3 -10  -6  195.06   13.19
  -3  10   6  193.59   10.28
   3 -10  -5  132.34   10.55
  -3  10   5  116.80    7.84
  -3  10   5  125.07    8.59
  -3  10   4  129.52    8.48
   3 -10  -4  125.25   10.27
  -3  10   4  132.60   10.98
  -3  10   4  124.32    8.83
  -3  10   3   64.26    5.98
   3 -10  -3   77.38    7.68
  -3  10   3   67.38    7.94
  -3  10   3   64.22    6.59
  -3  10   2   29.57    5.86
   3 -10  -2   25.91    4.69
  -3  10   2   27.29    4.77
  -3  10   1    6.55    3.30
   3 -10  -1    3.00    2.02
  -3  10   1    5.67    3.23
   3 -10   0   16.55    3.88
  -3  10   0   18.02    5.00
  -3  10   0   19.02    4.27
   3 -10   1   -5.32    4.09
  -3  10  -1    2.19    2.72
  -3  10  -1    4.85    3.45
   3 -10   2   12.44    2.76
   3 -10   3   22.85    3.25
   3 -10   3   32.49    4.82
   3 -10   4   61.38    5.78
   3 -10   4   58.05    5.95
   3 -10   5   55.39    5.65
   3 -10   5   44.70    5.44
   3 -10   6  125.30    8.23
   3 -10   6  130.22   11.16
   3 -10   6  127.75    8.33
   3 -10   7   53.79    5.38
   3 -10   7   50.07    7.00
   3 -10   7   53.43    5.25
   3 -10   8    1.52    2.12
   3 -10   8    1.64    1.83
   3 -10   8    0.87    1.32
   3 -10   9   25.50    5.46
   3 -10   9   21.38    2.98
   3 -10   9   24.89    3.34
   3 -10  10   -0.35    1.87
   3 -10  10   -3.62    2.50
  -3  10 -10   -0.84    3.00
   3 -10  10   -2.37    1.99
   3 -10  11    5.98    2.47
   3 -10  11    7.61    2.13
   3 -10  11    4.86    1.21
  -3  10 -11    8.42    3.58
   3 -10  12   -0.70    2.22
   3 -10  12    1.16    1.51
  -3  10 -12   -0.06    1.71
   3 -10  13    0.06    2.43
   3 -10  13   -0.67    1.26
  -3  10 -13    0.82    2.19
   3 -10  14    8.99    2.04
   3 -10  14    9.81    3.71
  -3  10 -14   10.12    3.64
   3 -10  15    4.14    3.12
  -3  10 -15    1.38    1.98
   3 -10  16    7.44    3.80
  -3  10 -16    5.36    3.37
   3 -10  17    9.37    3.81
  -3  10 -17   11.51    4.49
   3 -10  18    4.08    3.54
  -3  10 -18    3.21    2.79
   3 -10  19   18.87    5.52
  -3  10 -19   14.58    4.97
   3 -10  20   17.27    5.37
  -3  10 -20   20.45    6.33
   3 -10  21    1.76    2.53
  -3  10 -21    2.65    3.12
   3 -10  22    7.62    3.92
  -3  10 -22   11.04    4.58
   3 -10  23   -1.02    2.15
  -3  10 -23    5.09    4.04
   3 -10  24   -4.10    2.92
  -3  10 -24   -0.97    2.25
   3 -10  25   -2.84    2.89
   3  -9 -27    8.75    4.72
   3  -9 -26    3.48    3.02
  -3   9  26    2.82    2.67
   3  -9 -25    2.38    2.92
  -3   9  25    4.51    2.66
   3  -9 -24   43.23    8.11
  -3   9  24   35.09    5.68
   3  -9 -23    9.51    4.75
  -3   9  23    8.73    2.95
   3  -9 -22   13.58    5.36
  -3   9  22    6.00    2.19
   3  -9 -21    8.44    4.59
  -3   9  21    1.40    1.71
   3  -9 -20   21.49    6.05
  -3   9  20   17.23    3.67
   3  -9 -19    2.74    3.19
  -3   9  19    0.94    1.68
   3  -9 -18   29.57    6.35
  -3   9  18   28.42    4.92
   3  -9 -17   46.37    7.73
  -3   9  17   34.08    4.92
   3  -9 -17   34.93    6.92
   3  -9 -16   16.66    5.13
  -3   9  16    9.44    2.80
   3  -9 -16   11.09    4.64
   3  -9 -15   15.74    4.95
   3  -9 -15    7.79    3.67
  -3   9  15    9.84    2.95
   3  -9 -14  157.14   12.61
  -3   9  14  145.51    9.04
   3  -9 -14  156.24   12.57
   3  -9 -13    5.47    4.40
   3  -9 -13   -0.83    3.19
  -3   9  13    3.25    2.28
   3  -9 -12  107.39   10.47
   3  -9 -12  101.87    9.94
  -3   9  12   97.95    7.25
   3  -9 -11   10.09    4.25
  -3   9  11    1.69    2.19
   3  -9 -10   70.10    8.64
  -3   9  10   69.00    6.20
   3  -9  -9   30.67    6.29
  -3   9   9   20.36    3.71
  -3   9   8   42.36    4.34
   3  -9  -8   40.39    6.15
  -3   9   8   39.05    4.79
   3  -9  -7    8.53    4.18
  -3   9   7    4.86    3.14
  -3   9   7    2.36    1.73
  -3   9   7   -0.06    2.15
   3  -9  -6  224.00   13.38
  -3   9   6  212.83    9.44
  -3   9   6  217.91   13.27
  -3   9   6  216.36   11.18
   3  -9  -5   88.83    8.34
  -3   9   5  106.80    9.25
  -3   9   5  100.23    6.60
  -3   9   5   96.47    7.67
   3  -9  -4   10.66    4.13
  -3   9   4   14.28    4.41
  -3   9   4   10.38    2.40
  -3   9   4   12.73    3.30
   3  -9  -3  147.31   10.46
  -3   9   3  154.20   11.00
  -3   9   3  128.34    9.21
  -3   9   2   30.43    5.21
   3  -9  -2   26.09    4.85
  -3   9   2   27.19    4.37
  -3   9   1   68.09    7.57
   3  -9  -1   65.40    6.78
  -3   9   1   68.01    7.17
  -3   9   0  235.34   13.91
   3  -9   0  215.06   11.74
  -3   9   0  211.37   12.42
   3  -9   1   19.47    3.94
  -3   9  -1   19.11    4.45
  -3   9  -1   21.79    4.52
  -3   9  -2    3.44    3.37
   3  -9   2    2.27    2.21
   3  -9   3    0.46    2.95
  -3   9  -3    2.11    2.97
  -3   9  -4    3.24    2.14
   3  -9   4    3.69    2.48
  -3   9  -5   23.89    5.49
   3  -9   5    7.68    2.01
   3  -9   5   15.00    3.88
   3  -9   5   17.56    3.64
   3  -9   6  110.94    7.11
   3  -9   6  106.94    9.61
  -3   9  -6  126.21   10.95
   3  -9   6  112.52    7.50
  -3   9  -7   11.50    4.08
   3  -9   7   15.11    3.21
   3  -9   7    9.54    3.10
   3  -9   7   14.91    3.07
   3  -9   8  103.01    9.67
   3  -9   8  107.30    6.48
   3  -9   8  102.57    6.66
   3  -9   9   23.61    4.78
   3  -9   9   23.25    3.07
   3  -9   9   24.70    3.31
   3  -9  10   81.86    8.89
   3  -9  10   82.07    5.38
   3  -9  10   84.05    5.67
  -3   9 -10   84.71    9.48
   3  -9  11   14.24    3.94
   3  -9  11    9.95    1.91
  -3   9 -11    3.35    3.62
   3  -9  11    9.52    1.60
   3  -9  12   24.72    4.87
   3  -9  12   22.37    2.85
  -3   9 -12   25.24    5.97
   3  -9  13    2.61    1.34
   3  -9  13    0.60    1.97
  -3   9 -13    3.40    2.81
   3  -9  14   49.87    7.52
   3  -9  14   43.17    3.36
  -3   9 -14   42.63    7.35
   3  -9  15    8.61    3.26
  -3   9 -15   10.04    3.70
   3  -9  16    9.71    3.68
  -3   9 -16   12.47    4.27
   3  -9  17    1.99    2.41
  -3   9 -17    4.18    3.62
   3  -9  18   18.78    5.15
  -3   9 -18   17.50    5.47
   3  -9  19   25.04    6.15
  -3   9 -19   17.25    5.30
   3  -9  20   28.15    6.50
  -3   9 -20   29.07    6.58
   3  -9  21    6.86    3.69
  -3   9 -21    7.00    3.27
   3  -9  22   -3.28    3.07
  -3   9 -22    3.96    3.06
   3  -9  23    9.92    4.63
  -3   9 -23    9.89    4.56
   3  -9  24   -3.50    3.31
  -3   9 -24    1.69    2.43
   3  -9  25   -1.95    2.83
   3  -9  26    3.62    2.96
   3  -8 -29   27.07    6.74
   3  -8 -28    8.77    4.97
   3  -8 -27   15.15    5.44
  -3   8  27    7.14    3.22
   3  -8 -26    8.13    4.55
  -3   8  26    2.57    2.28
   3  -8 -25   23.13    6.31
  -3   8  25   18.96    4.38
   3  -8 -24   10.94    4.92
  -3   8  24    4.47    2.27
   3  -8 -23    8.83    4.66
  -3   8  23    2.24    1.59
   3  -8 -22    8.59    4.69
  -3   8  22    0.05    1.42
   3  -8 -21   15.23    5.75
  -3   8  21    2.97    2.21
   3  -8 -20   38.41    7.14
  -3   8  20   24.27    4.64
   3  -8 -19  112.67   11.33
  -3   8  19   98.32    8.38
  -3   8  18    1.58    2.06
   3  -8 -18    5.73    3.22
   3  -8 -17  162.14   13.01
  -3   8  17  147.43    9.60
   3  -8 -17  137.03   12.62
   3  -8 -16   20.26    5.76
   3  -8 -16   12.14    4.33
  -3   8  16   13.76    3.28
   3  -8 -15  134.77   11.43
  -3   8  15  129.48    8.80
   3  -8 -15  138.88   12.18
   3  -8 -14  154.15   12.05
  -3   8  14  151.44    9.13
   3  -8 -14  145.96   12.49
   3  -8 -13  246.32   14.84
  -3   8  13  231.85   11.24
   3  -8 -13  226.99   14.95
   3  -8 -12   65.01    8.24
   3  -8 -12   63.53    7.88
  -3   8  12   51.18    5.57
   3  -8 -11   30.85    6.17
  -3   8  11   21.08    3.72
   3  -8 -10   35.48    6.10
  -3   8  10   26.71    4.00
   3  -8  -9  212.04   12.86
  -3   8   9  189.07   10.56
   3  -8  -8   82.30    8.09
  -3   8   8   64.75    4.65
  -3   8   8   66.12    6.23
  -3   8   7  219.28    8.44
   3  -8  -7  224.38   12.79
  -3   8   7  210.09   11.01
   3  -8  -6  255.57   13.51
  -3   8   6  241.08    9.03
  -3   8   6  251.05   13.14
  -3   8   6  239.38   11.87
  -3   8   5   41.63    4.03
   3  -8  -5   46.37    6.17
  -3   8   5   51.07    6.20
  -3   8   5   39.70    5.15
   3  -8  -4  123.47    9.31
  -3   8   4  127.73    9.48
  -3   8   4  115.67    8.40
   3  -8  -3    2.18    2.73
  -3   8   3   -1.04    2.49
  -3   8   3   -3.39    2.73
  -3   8   2   24.84    4.39
   3  -8  -2   24.29    4.57
  -3   8   2   17.57    3.71
  -3   8   1   69.39    7.11
   3  -8  -1   74.91    7.03
  -3   8   1   68.78    7.01
   3  -8   0   27.82    4.36
  -3   8   0   29.93    4.82
  -3   8   0   25.32    4.63
  -3   8  -1  508.23   18.95
   3  -8   1  455.01   15.63
   3  -8   2    8.58    2.87
  -3   8  -2    8.35    3.37
   3  -8   3    3.09    2.19
  -3   8  -3    2.84    2.64
   3  -8   3    2.87    1.95
   3  -8   4   62.86    5.58
   3  -8   4   64.97    6.97
  -3   8  -4   74.37    7.76
  -3   8  -5    8.21    3.41
   3  -8   5   10.02    2.96
   3  -8   5    6.21    2.24
  -3   8  -6    2.29    2.71
   3  -8   6   -0.04    1.19
   3  -8   6   -4.57    2.73
   3  -8   6    2.85    2.03
  -3   8  -7   21.25    4.65
   3  -8   7   19.79    4.04
   3  -8   7   24.91    3.45
   3  -8   7   24.12    3.51
  -3   8  -8   23.79    5.33
   3  -8   8   26.17    4.79
   3  -8   8   28.90    3.61
   3  -8   8   28.97    3.48
   3  -8   9    2.07    1.84
   3  -8   9    2.15    1.53
  -3   8  -9   -1.73    3.72
   3  -8   9    4.82    1.76
  -3   8  -9   -3.83    3.90
   3  -8  10    1.56    1.23
   3  -8  10    1.29    1.87
   3  -8  10    0.99    1.22
   3  -8  11    2.51    1.27
   3  -8  11    5.28    2.70
  -3   8 -11    8.29    3.76
   3  -8  11    2.98    1.07
   3  -8  12   43.30    6.55
   3  -8  12   44.35    3.36
  -3   8 -12   39.77    7.02
   3  -8  13   -1.20    1.06
   3  -8  13    0.26    1.81
  -3   8 -13   -1.44    3.05
   3  -8  14   81.24    9.38
  -3   8 -14   66.46    9.48
   3  -8  15   95.65   10.40
  -3   8 -15  102.08   11.17
   3  -8  16    6.58    3.08
  -3   8 -16    9.89    5.54
   3  -8  17   24.84    5.55
  -3   8 -17   28.40    6.94
   3  -8  18    3.83    2.65
  -3   8 -18    5.18    3.76
   3  -8  19   41.47    7.48
  -3   8 -19   34.13    7.10
   3  -8  20   19.80    5.48
  -3   8 -20   19.55    5.63
   3  -8  21    1.13    2.30
  -3   8 -21    1.21    2.36
   3  -8  22   26.52    6.53
  -3   8 -22   19.53    5.57
   3  -8  23   -0.19    2.21
   3  -8  24   -5.43    3.90
   3  -8  25   18.86    5.95
   3  -8  26   -4.77    4.15
   3  -8  27    4.15    3.06
  -3   7  30    6.08    4.29
   3  -7 -30   16.31    6.16
  -3   7  29    1.12    3.24
   3  -7 -29    5.03    3.96
   3  -7 -28    8.85    5.17
   3  -7 -27   10.50    4.77
  -3   7  27    7.77    3.48
   3  -7 -26    8.87    4.57
  -3   7  26    0.09    1.36
   3  -7 -25    8.98    4.63
  -3   7  25    2.74    2.24
   3  -7 -24   20.60    5.85
  -3   7  24   16.90    4.12
   3  -7 -23   10.59    4.82
  -3   7  23    3.57    2.51
   3  -7 -22   13.21    5.37
  -3   7  22    2.92    2.42
   3  -7 -21   20.62    5.71
  -3   7  21   -0.18    2.09
   3  -7 -20  155.05   12.69
  -3   7  20  154.73   10.89
   3  -7 -19   50.46    7.79
  -3   7  19   32.38    5.30
  -3   7  18   58.90    6.49
  -3   7  17   69.72    6.83
   3  -7 -17   72.72    9.23
  -3   7  16  261.43   12.65
   3  -7 -16  263.94   16.68
  -3   7  15    1.58    2.19
   3  -7 -15    0.48    2.57
  -3   7  14  291.25   12.95
   3  -7 -14  284.34   16.67
   3  -7 -13   31.63    6.04
  -3   7  13   40.97    5.03
   3  -7 -12  113.09   10.30
  -3   7  12  118.37    8.38
  -3   7  11  155.86    9.41
  -3   7  10  223.00   10.99
  -3   7   9  179.73    9.98
  -3   7   8  181.99   10.13
  -3   7   7   11.22    1.86
   3  -7  -7    8.21    3.60
  -3   7   7   13.77    3.58
  -3   7   6  208.02    7.44
  -3   7   6  198.06   10.89
  -3   7   5  104.72    5.45
  -3   7   5   97.98    7.79
   3  -7  -4   21.23    4.37
  -3   7   4   15.03    3.62
   3  -7  -3  190.40   10.45
  -3   7   3  174.92   10.61
   3  -7  -2   52.74    5.75
  -3   7   2   39.09    5.50
   3  -7  -1  229.94   10.84
  -3   7   1  209.84   11.77
   3  -7   0  446.18   14.78
  -3   7   0  407.52   16.51
   3  -7   1   59.73    5.85
   3  -7   2    3.08    1.59
   3  -7   2    5.80    2.72
   3  -7   3   82.54    6.04
   3  -7   3   75.68    6.90
  -3   7  -3   81.38    7.61
   3  -7   4    5.60    2.05
  -3   7  -4    6.28    2.79
   3  -7   4    5.17    2.14
  -3   7  -5    0.30    2.48
   3  -7   5   -0.83    1.67
   3  -7   5   -0.27    1.85
  -3   7  -6    3.82    2.72
   3  -7   6    1.93    1.15
   3  -7   6    1.21    1.94
  -3   7  -7    3.32    3.33
   3  -7   7    2.06    1.79
   3  -7   7   -1.73    2.23
   3  -7   7    6.20    2.08
   3  -7   8  217.25   12.95
   3  -7   8  196.83    7.73
  -3   7  -8  216.91   13.43
  -3   7  -8  217.36   13.32
   3  -7   8  207.57    7.83
   3  -7   9   38.70    5.65
   3  -7   9   38.26    3.32
  -3   7  -9   46.26    6.67
   3  -7   9   40.83    3.45
  -3   7  -9   32.40    6.97
   3  -7  10   32.28    5.26
  -3   7 -10   30.14    5.83
   3  -7  10   27.86    2.60
   3  -7  10   28.69    2.80
  -3   7 -10   27.35    5.49
  -3   7 -11  332.76   17.68
   3  -7  11  302.08    7.93
   3  -7  11  330.32   16.94
   3  -7  11  320.88    8.06
  -3   7 -11  321.90   17.25
  -3   7 -12   78.95    8.98
   3  -7  12   70.07    3.44
   3  -7  12   65.65    7.85
  -3   7 -12   66.56    8.42
   3  -7  13  146.90   11.74
  -3   7 -13  134.34   11.74
   3  -7  14  105.14   10.17
  -3   7 -14  107.11   11.02
   3  -7  15   14.81    4.38
  -3   7 -15   12.49    5.47
   3  -7  16   28.57    5.97
  -3   7 -16   30.59    6.48
   3  -7  17    0.44    1.74
  -3   7 -17    2.25    4.31
   3  -7  18   81.91    9.97
  -3   7 -18   84.41   10.49
   3  -7  19   28.67    6.22
  -3   7 -19   34.03    7.96
   3  -7  20    0.22    2.16
  -3   7 -20    1.35    3.32
   3  -7  21    4.97    2.95
  -3   7 -21    5.32    3.30
   3  -7  22    6.16    3.48
   3  -7  23    4.61    2.94
   3  -7  24    5.16    2.90
   3  -7  25   -0.17    2.42
   3  -7  26    2.11    3.20
   3  -7  27   28.17    7.20
   3  -7  28   -1.58    2.55
  -3   6  31   13.72    5.24
   3  -6 -31   23.03    6.38
  -3   6  30    4.75    3.77
   3  -6 -30   10.87    5.16
  -3   6  29    1.52    3.27
   3  -6 -29   10.55    5.40
  -3   6  28    5.63    4.00
   3  -6 -28   13.79    5.45
  -3   6  28    5.97    2.84
  -3   6  27   16.36    5.33
   3  -6 -27   21.79    6.18
  -3   6  27   18.90    4.72
   3  -6 -26    9.18    4.50
  -3   6  26    8.16    3.28
   3  -6 -25    8.88    4.18
  -3   6  25    6.53    2.65
   3  -6 -24   10.80    4.84
  -3   6  24    1.51    2.22
  -3   6  23    0.15    1.90
  -3   6  22    5.23    3.40
   3  -6 -22    1.27    1.38
   3  -6 -21  129.85    5.65
  -3   6  21  129.83   10.40
  -3   6  20   12.48    4.04
   3  -6 -20    8.13    1.74
  -3   6  19  602.15   20.72
  -3   6  18    1.54    2.44
  -3   6  17  245.37   12.47
   3  -6 -17  229.82   15.69
  -3   6  16  193.99   11.14
   3  -6 -16  198.35   14.24
   3  -6 -15   43.93    6.92
  -3   6  15   37.43    5.13
  -3   6  14    0.57    2.00
   3  -6 -14   -0.92    3.12
  -3   6  13   25.08    4.10
   3  -6 -13   26.37    5.51
  -3   6  12   18.68    3.73
   3  -6 -12   22.79    5.19
  -3   6  11  167.30    9.76
  -3   6  10   93.08    7.17
  -3   6   9   96.56    7.49
  -3   6   8  126.87    8.75
  -3   6   7    5.43    1.24
   3  -6  -7    6.24    3.23
  -3   6   7    5.20    2.40
  -3   6   6   43.79    3.00
   3  -6  -6   42.21    5.79
  -3   6   6   39.62    5.14
  -3   6   5    2.40    1.84
  -3   6   5    6.36    3.04
  -3   6   4  347.77   13.21
  -3   6   4  420.24   15.86
  -3   6   3  117.29    7.72
  -3   6   3  132.52    9.29
  -3   6   2  194.48   10.03
  -3   6   2  257.49   12.73
  -3   6   1  107.05    7.65
  -3   6   1  309.76   14.13
  -3   6   0   -1.10    1.73
  -3   6   0   16.47    3.84
   3  -6   1  306.56   12.56
   3  -6   2   41.98    4.39
   3  -6   2   38.49    4.65
   3  -6   3   47.12    4.50
   3  -6   3   41.46    4.88
   3  -6   4   13.49    2.87
   3  -6   4   16.34    3.23
   3  -6   5  137.49    9.15
   3  -6   5  136.49    6.87
   3  -6   6   42.83    5.36
   3  -6   6   43.64    3.85
  -3   6  -6   43.06    5.74
   3  -6   7    4.07    1.40
   3  -6   7    2.76    1.64
  -3   6  -7    6.14    3.08
   3  -6   8   62.51    3.68
   3  -6   8   62.42    6.66
  -3   6  -8   57.66    6.66
   3  -6   8   64.82    4.12
   3  -6   9   32.43    2.70
   3  -6   9   26.60    4.68
   3  -6   9   28.87    2.66
  -3   6  -9   26.04    4.81
  -3   6 -10   44.36    6.57
   3  -6  10   40.96    2.71
   3  -6  10   42.48    5.61
   3  -6  10   41.93    2.80
  -3   6 -10   44.72    6.60
   3  -6  11    0.80    1.49
  -3   6 -11    3.78    2.36
   3  -6  11    2.94    1.00
  -3   6 -11    2.59    3.74
   3  -6  12    7.33    0.98
   3  -6  12    5.79    2.73
  -3   6 -12   10.02    3.64
  -3   6 -12    5.73    3.67
  -3   6 -13  267.92   16.22
   3  -6  13  269.55   15.58
  -3   6 -13  273.86   16.20
   3  -6  14    1.47    2.28
  -3   6 -14    5.44    3.93
   3  -6  15  254.72   15.90
  -3   6 -15  253.41   16.31
   3  -6  16   58.69    7.95
  -3   6 -16   47.64    7.80
   3  -6  17    2.03    2.41
  -3   6 -17    2.32    4.69
   3  -6  18   62.39    8.59
  -3   6 -18   66.54    9.33
   3  -6  19   22.10    5.28
  -3   6 -19   31.28    7.51
   3  -6  20   46.78    7.59
  -3   6 -20   53.92    9.75
   3  -6  21   38.83    7.29
   3  -6  22    7.03    3.82
   3  -6  23   10.70    3.85
   3  -6  24    1.26    2.09
   3  -6  25    2.89    3.09
   3  -6  26   24.96    6.65
   3  -6  27    7.97    4.21
   3  -6  28    4.80    3.51
   3  -5 -32    8.67    4.53
  -3   5  31   -2.23    3.66
   3  -5 -31   13.77    5.27
   3  -5 -30    2.50    3.70
  -3   5  30   -0.39    3.09
  -3   5  29    0.29    3.66
  -3   5  29    2.66    1.99
  -3   5  28   14.39    5.66
   3  -5 -28   12.46    4.90
  -3   5  28   14.66    4.40
  -3   5  27    3.00    3.68
  -3   5  27    1.50    2.11
  -3   5  26   22.46    5.67
  -3   5  26   28.85    5.55
  -3   5  25    0.72    2.85
  -3   5  25   -1.20    2.12
  -3   5  24   -2.29    1.95
   3  -5 -23   49.51    4.13
  -3   5  23   48.81    6.83
   3  -5 -22  131.12    6.25
  -3   5  22  137.49   10.91
   3  -5 -21    9.01    1.94
  -3   5  21    6.97    2.81
   3  -5 -20  255.85    7.69
  -3   5  20  248.04   13.74
  -3   5  19    3.16    2.19
   3  -5 -19    3.72    1.17
   3  -5 -18  201.56    5.80
  -3   5  18  186.08   11.30
  -3   5  17   10.42    2.97
   3  -5 -17   12.73    1.48
   3  -5 -17   10.98    4.00
   3  -5 -16   24.85    5.25
  -3   5  16   30.56    4.55
  -3   5  15   24.70    4.29
   3  -5 -15   25.59    5.85
  -3   5  14    4.32    2.48
   3  -5 -14    2.88    3.22
   3  -5 -13  203.11   13.45
  -3   5  13  209.87   10.86
   3  -5 -12   49.02    6.73
  -3   5  12   46.85    5.25
  -3   5  11   35.11    4.59
  -3   5  10  314.31   13.25
  -3   5   9   22.77    3.81
   3  -5  -8   41.02    5.96
  -3   5   8  333.46   13.79
   3  -5  -7    0.67    2.44
  -3   5   7    0.87    1.78
  -3   5   6   14.10    1.44
   3  -5  -6   16.45    3.96
  -3   5   6   12.79    3.19
  -3   5   5  271.06   10.53
   3  -5  -5  274.68   13.66
  -3   5   5  262.28   12.57
  -3   5   4  319.10   11.61
  -3   5   4  320.59   13.84
  -3   5   3  204.21    9.29
  -3   5   3  190.42   10.79
  -3   5   2  321.28   11.97
  -3   5   2  309.43   13.87
  -3   5   1   18.04    3.03
  -3   5   1   11.22    3.54
   3  -5   0  627.19   16.32
  -3   5   0  665.33   17.43
  -3   5   0  626.12   20.12
   3  -5   1   41.05    4.47
  -3   5  -1   45.76    4.95
   3  -5   2    9.62    2.32
  -3   5  -2    9.76    2.68
   3  -5   3   20.17    3.23
  -3   5  -3   20.53    3.58
   3  -5   4  484.64   15.92
  -3   5  -4   59.26    6.17
   3  -5   5  407.23   14.95
   3  -5   5  352.71    9.99
   3  -5   6  125.55    5.77
   3  -5   6  127.37    8.70
   3  -5   7    1.33    1.45
   3  -5   7    0.27    1.52
   3  -5   8   41.38    2.82
   3  -5   8   40.43    5.20
   3  -5   9   24.75    4.25
   3  -5   9   29.63    2.16
   3  -5   9   26.14    2.24
   3  -5  10   31.67    1.83
   3  -5  10   34.09    5.19
  -3   5 -10   35.55    5.52
   3  -5  10   29.79    1.85
   3  -5  11   16.68    3.62
  -3   5 -11   18.48    4.89
   3  -5  12    5.26    2.09
  -3   5 -12    2.88    2.60
  -3   5 -12    1.85    4.20
   3  -5  13    7.35    2.89
  -3   5 -13    4.02    2.65
  -3   5 -13    6.72    4.28
  -3   5 -14  118.15   10.84
   3  -5  14  112.54   10.08
  -3   5 -14  120.68   10.98
   3  -5  15    8.27    2.89
  -3   5 -15   12.09    4.67
   3  -5  16  214.76   14.83
  -3   5 -16  209.56   14.84
   3  -5  17   56.77    7.92
  -3   5 -17   53.04    8.16
   3  -5  18   37.18    6.61
  -3   5 -18   30.88    6.71
   3  -5  19   36.12    6.75
   3  -5  20    1.60    2.28
   3  -5  21   30.29    6.40
   3  -5  22    0.04    2.06
   3  -5  23    3.33    3.17
   3  -5  24    1.08    1.89
   3  -5  25   28.89    6.86
   3  -5  26    4.63    3.41
   3  -5  27   -0.43    2.36
   3  -5  28   -1.39    2.62
   3  -5  29    3.58    3.18
   3  -4 -32    4.92    3.98
  -3   4  32   -3.13    3.55
   3  -4 -31   14.91    5.49
  -3   4  31    2.77    4.04
   3  -4 -30   11.69    4.85
  -3   4  30    6.75    3.37
  -3   4  29   14.82    5.00
  -3   4  29   18.47    5.01
  -3   4  28   12.07    4.72
  -3   4  28    6.70    3.02
  -3   4  27   22.83    5.96
  -3   4  27   20.19    4.93
  -3   4  26    5.32    3.66
  -3   4  26    7.35    3.31
  -3   4  25    3.91    3.56
  -3   4  25    2.02    1.82
  -3   4  24   18.56    5.02
  -3   4  24   21.08    4.66
  -3   4  23    0.65    2.86
  -3   4  23    0.82    1.39
  -3   4  22   12.66    3.58
  -3   4  21   76.73    7.97
  -3   4  20   81.39    8.12
  -3   4  19  340.90   15.71
  -3   4  18    7.27    2.41
   3  -4 -17   53.10    2.97
  -3   4  17   46.41    5.54
   3  -4 -17   48.39    7.13
   3  -4 -16   26.41    1.92
  -3   4  16   27.87    4.44
   3  -4 -16   20.34    5.33
   3  -4 -15   -0.07    0.60
  -3   4  15    1.54    1.73
   3  -4 -15    1.22    3.41
  -3   4  14  148.81    9.39
   3  -4 -14  157.66   12.17
   3  -4 -13  387.49   18.20
  -3   4  13  390.59   14.96
  -3   4  12    0.48    0.98
   3  -4 -12   -0.76    2.31
  -3   4  11  323.26   13.40
  -3   4  10  373.04   14.29
  -3   4   9   96.92    7.36
   3  -4  -8   47.14    6.16
  -3   4   8  372.02   14.38
   3  -4  -7   99.36    8.84
  -3   4   7  116.82    8.18
   3  -4  -6   98.50    8.40
  -3   4   6  101.68    7.55
  -3   4   5  225.46    8.71
   3  -4  -5  242.12   12.55
  -3   4   5  225.16   11.37
  -3   4   4  432.73   12.01
  -3   4   4  437.64   15.87
   3  -4  -4  446.44   16.98
  -3   4   3   25.94    3.15
  -3   4   3   21.50    3.68
  -3   4   2   43.16    3.99
  -3   4   2   42.28    4.97
   3  -4  -1  394.61   11.51
  -3   4   1  411.75   12.40
  -3   4   1  404.67   15.70
  -3   4   0   27.32    3.33
   3  -4   0   25.75    3.31
  -3   4   0   23.63    4.08
   3  -4   1   12.79    2.48
  -3   4  -1   14.66    2.95
   3  -4   2   31.73    3.84
  -3   4  -2   40.00    4.34
   3  -4   3  346.11   12.12
  -3   4  -3  345.38   12.82
  -3   4  -4  169.98    9.24
   3  -4   4  154.29    8.45
  -3   4  -5  324.40   12.99
   3  -4   5  306.37   12.47
   3  -4   6  112.68    7.84
  -3   4  -6  117.31    7.93
   3  -4   7  565.95   17.98
  -3   4  -7   62.08    6.40
   3  -4   8   10.66    2.64
   3  -4   8   13.02    1.74
   3  -4   9    5.52    1.78
   3  -4   9    5.94    0.90
   3  -4  10    3.49    2.01
   3  -4  11  115.57    9.36
  -3   4 -11  111.85    9.35
   3  -4  12   63.75    7.33
  -3   4 -12   62.33    7.66
  -3   4 -13  346.37   17.56
   3  -4  13  360.50   17.35
  -3   4 -13  350.28   17.35
   3  -4  14    5.38    2.96
  -3   4 -14    3.47    3.06
  -3   4 -14   -0.54    3.78
  -3   4 -15  146.57   12.10
   3  -4  15  135.38   11.28
  -3   4 -15  149.77   12.24
   3  -4  16   36.68    6.08
  -3   4 -16   41.55    7.09
   3  -4  16   42.90    6.41
   3  -4  17    1.80    2.22
   3  -4  18   13.20    3.78
   3  -4  19   -0.41    2.11
   3  -4  20   -0.85    2.04
   3  -4  21    2.17    1.77
   3  -4  22   -1.27    2.46
   3  -4  23   27.18    6.21
   3  -4  24   -2.65    2.82
   3  -4  25    4.77    2.82
   3  -4  26   17.26    5.44
   3  -4  27   16.67    5.47
   3  -4  28   22.09    6.53
   3  -4  29    4.55    4.19
  -3   3  32   -0.39    3.01
  -3   3  31    4.64    3.74
  -3   3  30   -2.24    3.29
  -3   3  29   -5.62    4.32
  -3   3  29    0.08    1.50
  -3   3  28   45.81    7.80
  -3   3  28   54.56    8.08
  -3   3  27   10.36    4.20
  -3   3  27    7.61    3.48
  -3   3  26   60.67    8.46
  -3   3  26   68.39    8.74
  -3   3  25   40.76    6.90
  -3   3  25   42.76    6.73
  -3   3  24    2.81    2.57
  -3   3  24   -1.42    1.96
  -3   3  23   30.98    6.03
  -3   3  23   21.40    4.48
  -3   3  22   55.06    7.39
  -3   3  22   52.25    6.73
  -3   3  21    4.60    3.33
  -3   3  21    4.45    2.27
  -3   3  20  203.28   12.95
  -3   3  20  215.45   12.92
  -3   3  19  156.35   10.63
  -3   3  18   81.32    7.46
  -3   3  17    0.93    1.05
   3  -3 -17   -0.47    2.97
  -3   3  16   61.09    6.44
   3  -3 -16   66.72    8.53
  -3   3  15   73.36    6.72
   3  -3 -15   71.72    8.18
  -3   3  14   37.88    4.86
   3  -3 -14   38.47    6.30
  -3   3  13   -0.08    1.16
   3  -3 -13    0.41    2.71
   3  -3 -12  426.72   18.54
  -3   3  12  415.10   15.25
  -3   3  11  364.75   14.28
  -3   3  10  242.48   11.43
  -3   3   9    2.50    1.60
   3  -3  -8    6.56    3.04
  -3   3   8   38.29    4.70
  -3   3   7  105.17    7.71
   3  -3  -7   89.09    7.88
  -3   3   6    5.44    1.83
  -3   3   5    1.24    1.08
  -3   3   5    0.91    1.28
[truncated: 649,632 more chars]
