# Supplementary material for: Copper(II) Complexes with 2,2′:6′,2″-Terpyridine Derivatives Displaying Dimeric Dichloro−μ–Bridged Crystal Structure: Biological Activities from 2D and 3D Tumor Spheroids to In Vivo Models
Source: J Med Chem. 2024 Mar 22;67(7):5813–36. doi: 10.1021/acs.jmedchem.4c00119 (PMC11017252; doi:10.1021/acs.jmedchem.4c00119)
Supplement: Supplementary file 7 — jm4c00119_si_007.cif [file jm4c00119_si_007.cif]

data_cupf6skm32
_audit_creation_date               2022-05-10
_audit_creation_method
;
Olex2 1.5
(compiled 2022.04.07 svn.rca3783a0 for OlexSys, GUI svn.r6498)
;
_shelx_SHELXL_version_number       '2018/3'
_audit_contact_author_address      ?
_audit_contact_author_email        ?
_audit_contact_author_name         ''
_audit_contact_author_phone        ?
_publ_contact_author_id_orcid      ?
_publ_section_references
;
Dolomanov, O.V., Bourhis, L.J., Gildea, R.J, Howard, J.A.K. & Puschmann, H.
 (2009), J. Appl. Cryst. 42, 339-341.

Sheldrick, G.M. (2008). Acta Cryst. A64, 112-122.

Sheldrick, G.M. (2015). Acta Cryst. C71, 3-8.
;
_chemical_name_common              ?
_chemical_name_systematic          ?
_chemical_formula_moiety           '2(C19 H13 Cl Cu N3 O), 2(F6 P)'
_chemical_formula_sum              'C38 H26 Cl2 Cu2 F12 N6 O2 P2'
_chemical_formula_weight           1086.57
_chemical_melting_point            ?
loop_
  _atom_type_symbol
  _atom_type_description
  _atom_type_scat_dispersion_real
  _atom_type_scat_dispersion_imag
  _atom_type_scat_source
 'C' 'C' 0.0033 0.0016 'International Tables Vol C Tables 4.2.6.8 and 6.1.1.4'
 'H' 'H' 0.0000 0.0000 'International Tables Vol C Tables 4.2.6.8 and 6.1.1.4'
 'Cl' 'Cl' 0.1484 0.1585 'International Tables Vol C Tables 4.2.6.8 and 6.1.1.4'
 'Cu' 'Cu' 0.3201 1.2651 'International Tables Vol C Tables 4.2.6.8 and 6.1.1.4'
 'F' 'F' 0.0171 0.0103 'International Tables Vol C Tables 4.2.6.8 and 6.1.1.4'
 'N' 'N' 0.0061 0.0033 'International Tables Vol C Tables 4.2.6.8 and 6.1.1.4'
 'O' 'O' 0.0106 0.0060 'International Tables Vol C Tables 4.2.6.8 and 6.1.1.4'
 'P' 'P' 0.1023 0.0942 'International Tables Vol C Tables 4.2.6.8 and 6.1.1.4'

_shelx_space_group_comment
;
The symmetry employed for this shelxl refinement is uniquely defined
by the following loop, which should always be used as a source of
symmetry information in preference to the above space-group names.
They are only intended as comments.
;
_space_group_crystal_system        'monoclinic'
_space_group_IT_number             14
_space_group_name_H-M_alt          'P 1 21/c 1'
_space_group_name_Hall             '-P 2ybc'
loop_
  _space_group_symop_operation_xyz
 'x, y, z'
 '-x, y+1/2, -z+1/2'
 '-x, -y, -z'
 'x, -y-1/2, z-1/2'

_cell_length_a                     6.5051(5)
_cell_length_b                     20.1133(12)
_cell_length_c                     15.2396(8)
_cell_angle_alpha                  90
_cell_angle_beta                   94.115(6)
_cell_angle_gamma                  90
_cell_volume                       1988.8(2)
_cell_formula_units_Z              2
_cell_measurement_reflns_used      3085
_cell_measurement_temperature      295(2)
_cell_measurement_theta_max        26.3170
_cell_measurement_theta_min        4.0700
_shelx_estimated_absorpt_T_max     0.960
_shelx_estimated_absorpt_T_min     0.921
_exptl_absorpt_coefficient_mu      1.387
_exptl_absorpt_correction_T_max    1.00000
_exptl_absorpt_correction_T_min    0.55459
_exptl_absorpt_correction_type     multi-scan
_exptl_absorpt_process_details
;
CrysAlisPro 1.171.40.67a (Rigaku Oxford Diffraction, 2019)
Empirical absorption correction using spherical harmonics,
 implemented in SCALE3 ABSPACK scaling algorithm.
;
_exptl_absorpt_special_details     ?
_exptl_crystal_colour              green
_exptl_crystal_colour_primary      green
_exptl_crystal_density_diffrn      1.814
_exptl_crystal_density_meas        ?
_exptl_crystal_density_method      ?
_exptl_crystal_description         block
_exptl_crystal_F_000               1084
_exptl_crystal_size_max            0.06
_exptl_crystal_size_mid            0.05
_exptl_crystal_size_min            0.03
_exptl_transmission_factor_max     ?
_exptl_transmission_factor_min     ?
_diffrn_reflns_av_R_equivalents    0.0364
_diffrn_reflns_av_unetI/netI       0.0423
_diffrn_reflns_Laue_measured_fraction_full  0.998
_diffrn_reflns_Laue_measured_fraction_max  0.998
_diffrn_reflns_limit_h_max         7
_diffrn_reflns_limit_h_min         -7
_diffrn_reflns_limit_k_max         21
_diffrn_reflns_limit_k_min         -23
_diffrn_reflns_limit_l_max         15
_diffrn_reflns_limit_l_min         -18
_diffrn_reflns_number              9709
_diffrn_reflns_point_group_measured_fraction_full  0.998
_diffrn_reflns_point_group_measured_fraction_max  0.998
_diffrn_reflns_theta_full          25.049
_diffrn_reflns_theta_max           25.049
_diffrn_reflns_theta_min           3.321
_diffrn_ambient_temperature        295(2)
_diffrn_detector                   'CCD plate'
_diffrn_detector_area_resol_mean   10.4015
_diffrn_detector_type              Atlas
_diffrn_measured_fraction_theta_full  0.998
_diffrn_measured_fraction_theta_max  0.998
_diffrn_measurement_details
;
List of Runs (angles in degrees, time in seconds):

  # Type    Start    End  Width  t~exp~   \w     \q     \k     \f   Frames
--------------------------------------------------------------------------
  1  \w    -22.00  39.00   1.00   23.05    --   10.22  77.00   0.00   61
  2  \w    -13.00  84.00   1.00   23.05    --   10.22  38.00-180.00   97
  3  \w    -80.00 -24.00   1.00   23.05    --  -11.31 -19.00-150.00   56
;
_diffrn_measurement_device         'four-circle diffractometer'
_diffrn_measurement_device_type    'Xcalibur, Atlas, Gemini ultra'
_diffrn_measurement_method         '\w scans'
_diffrn_orient_matrix_type        
 'CrysAlisPro convention (1999,Acta A55,543-557)'
_diffrn_orient_matrix_UB_11        0.0246630000
_diffrn_orient_matrix_UB_12        -0.0342103000
_diffrn_orient_matrix_UB_13        0.0044859000
_diffrn_orient_matrix_UB_21        0.0987410000
_diffrn_orient_matrix_UB_22        0.0084425000
_diffrn_orient_matrix_UB_23        0.0197045000
_diffrn_orient_matrix_UB_31        -0.0401889000
_diffrn_orient_matrix_UB_32        -0.0002951000
_diffrn_orient_matrix_UB_33        0.0420518000
_diffrn_radiation_monochromator    graphite
_diffrn_radiation_probe            x-ray
_diffrn_radiation_type             'Mo K\a'
_diffrn_radiation_wavelength       0.71073
_diffrn_source                     'fine-focus sealed X-ray tube'
_diffrn_source_type                'Enhance (Mo) X-ray Source'
_reflns_Friedel_coverage           0.000
_reflns_Friedel_fraction_full      .
_reflns_Friedel_fraction_max       .
_reflns_number_gt                  2637
_reflns_number_total               3521
_reflns_special_details
;
 Reflections were merged by SHELXL according to the crystal
 class for the calculation of statistics and refinement.
 
 _reflns_Friedel_fraction is defined as the number of unique
 Friedel pairs measured divided by the number that would be
 possible theoretically, ignoring centric projections and
 systematic absences.
;
_reflns_threshold_expression       'I > 2\s(I)'
_computing_cell_refinement         'CrysAlisPro 1.171.40.67a (Rigaku OD, 2019)'
_computing_data_collection         'CrysAlisPro 1.171.40.67a (Rigaku OD, 2019)'
_computing_data_reduction          'CrysAlisPro 1.171.40.67a (Rigaku OD, 2019)'
_computing_molecular_graphics      'Olex2 1.5 (Dolomanov et al., 2009)'
_computing_publication_material    'Olex2 1.5 (Dolomanov et al., 2009)'
_computing_structure_refinement    'SHELXL 2018/3 (Sheldrick, 2015)'
_computing_structure_solution      'SHELXS-1997  (Sheldrick, 2008)'
_refine_diff_density_max           0.514
_refine_diff_density_min           -0.372
_refine_diff_density_rms           0.064
_refine_ls_extinction_coef         .
_refine_ls_extinction_method       none
_refine_ls_goodness_of_fit_ref     1.055
_refine_ls_hydrogen_treatment      constr
_refine_ls_matrix_type             full
_refine_ls_number_parameters       289
_refine_ls_number_reflns           3521
_refine_ls_number_restraints       0
_refine_ls_R_factor_all            0.0673
_refine_ls_R_factor_gt             0.0441
_refine_ls_restrained_S_all        1.055
_refine_ls_shift/su_max            0.001
_refine_ls_shift/su_mean           0.000
_refine_ls_structure_factor_coef   Fsqd
_refine_ls_weighting_details      
 'w=1/[\s^2^(Fo^2^)+(0.0521P)^2^+0.7158P] where P=(Fo^2^+2Fc^2^)/3'
_refine_ls_weighting_scheme        calc
_refine_ls_wR_factor_gt            0.1019
_refine_ls_wR_factor_ref           0.1109
_refine_special_details            ?
_olex2_refinement_description
;
1. Fixed Uiso
 At 1.2 times of:
  All C(H) groups
2.a Aromatic/amide H refined with riding coordinates:
 C15(H15), C14(H14), C13(H13), C12(H12), C9(H9), C7(H7), C4(H4), C3(H3),
 C2(H2), C1(H1), C17(H17), C18(H18), C19(H19)
;
_atom_sites_solution_hydrogens     geom
_atom_sites_solution_primary       direct
_atom_sites_solution_secondary     ?
loop_
  _atom_site_label
  _atom_site_type_symbol
  _atom_site_fract_x
  _atom_site_fract_y
  _atom_site_fract_z
  _atom_site_U_iso_or_equiv
  _atom_site_adp_type
  _atom_site_occupancy
  _atom_site_site_symmetry_order
  _atom_site_calc_flag
  _atom_site_refinement_flags_posn
  _atom_site_refinement_flags_adp
  _atom_site_refinement_flags_occupancy
  _atom_site_disorder_assembly
  _atom_site_disorder_group
 Cu1 Cu 0.53346(7) 0.52902(2) 0.60806(3) 0.04384(18) Uani 1 1 d . . . . .
 Cl1 Cl 0.72991(15) 0.55269(5) 0.49995(6) 0.0550(3) Uani 1 1 d . . . . .
 O1 O 0.0095(4) 0.40064(12) 0.94033(17) 0.0532(7) Uani 1 1 d . . . . .
 N3 N 0.3487(5) 0.60913(14) 0.60139(19) 0.0480(8) Uani 1 1 d . . . . .
 N2 N 0.3660(4) 0.50911(14) 0.70332(17) 0.0381(7) Uani 1 1 d . . . . .
 N1 N 0.6824(5) 0.44797(15) 0.65753(19) 0.0435(7) Uani 1 1 d . . . . .
 C15 C 0.3554(8) 0.65966(19) 0.5455(3) 0.0640(12) Uani 1 1 d . . . . .
 H15 H 0.462983 0.661879 0.508583 0.077 Uiso 1 1 calc R U . . .
 C14 C 0.2084(9) 0.7087(2) 0.5407(3) 0.0817(17) Uani 1 1 d . . . . .
 H14 H 0.215910 0.743316 0.500653 0.098 Uiso 1 1 calc R U . . .
 C13 C 0.0514(8) 0.7061(2) 0.5950(3) 0.0738(14) Uani 1 1 d . . . . .
 H13 H -0.050155 0.738687 0.591932 0.089 Uiso 1 1 calc R U . . .
 C12 C 0.0441(7) 0.65477(19) 0.6545(2) 0.0572(11) Uani 1 1 d . . . . .
 H12 H -0.061459 0.652614 0.692473 0.069 Uiso 1 1 calc R U . . .
 C11 C 0.1956(6) 0.60659(17) 0.6572(2) 0.0448(9) Uani 1 1 d . . . . .
 C10 C 0.2072(6) 0.54911(17) 0.7170(2) 0.0389(8) Uani 1 1 d . . . . .
 C9 C 0.0753(6) 0.53379(17) 0.7807(2) 0.0403(8) Uani 1 1 d . . . . .
 H9 H -0.034096 0.561823 0.791002 0.048 Uiso 1 1 calc R U . . .
 C8 C 0.1077(5) 0.47586(17) 0.8296(2) 0.0379(8) Uani 1 1 d . . . . .
 C7 C 0.2762(5) 0.43544(17) 0.8145(2) 0.0407(8) Uani 1 1 d . . . . .
 H7 H 0.302011 0.396907 0.847156 0.049 Uiso 1 1 calc R U . . .
 C6 C 0.4040(5) 0.45386(16) 0.7499(2) 0.0361(8) Uani 1 1 d . . . . .
 C5 C 0.5865(5) 0.41740(17) 0.7223(2) 0.0380(8) Uani 1 1 d . . . . .
 C4 C 0.6577(6) 0.35823(18) 0.7576(2) 0.0481(9) Uani 1 1 d . . . . .
 H4 H 0.589849 0.337422 0.801710 0.058 Uiso 1 1 calc R U . . .
 C3 C 0.8321(6) 0.3301(2) 0.7263(3) 0.0563(10) Uani 1 1 d . . . . .
 H3 H 0.882126 0.289819 0.748890 0.068 Uiso 1 1 calc R U . . .
 C2 C 0.9306(6) 0.3618(2) 0.6618(3) 0.0571(11) Uani 1 1 d . . . . .
 H2 H 1.049365 0.343830 0.640872 0.069 Uiso 1 1 calc R U . . .
 C1 C 0.8516(6) 0.4201(2) 0.6289(3) 0.0536(10) Uani 1 1 d . . . . .
 H1 H 0.918071 0.441361 0.584792 0.064 Uiso 1 1 calc R U . . .
 C16 C -0.0352(6) 0.45697(18) 0.8939(2) 0.0420(9) Uani 1 1 d . . . . .
 C17 C -0.2124(6) 0.48260(18) 0.9174(2) 0.0443(9) Uani 1 1 d . . . . .
 H17 H -0.275776 0.521236 0.895544 0.053 Uiso 1 1 calc R U . . .
 C18 C -0.2848(6) 0.4400(2) 0.9814(2) 0.0534(10) Uani 1 1 d . . . . .
 H18 H -0.406447 0.444701 1.009344 0.064 Uiso 1 1 calc R U . . .
 C19 C -0.1478(7) 0.3921(2) 0.9944(3) 0.0578(11) Uani 1 1 d . . . . .
 H19 H -0.156587 0.357485 1.034452 0.069 Uiso 1 1 calc R U . . .
 P1 P 0.62568(18) 0.80308(6) 0.34844(8) 0.0612(3) Uani 1 1 d . . . . .
 F5 F 0.6356(6) 0.87472(15) 0.3050(3) 0.1360(14) Uani 1 1 d . . . . .
 F1 F 0.3845(5) 0.80441(18) 0.3419(3) 0.1247(13) Uani 1 1 d . . . A 1
 F6 F 0.6270(6) 0.8343(2) 0.4419(2) 0.1418(16) Uani 1 1 d . . . . .
 F3 F 0.6186(6) 0.73133(15) 0.3866(2) 0.1115(11) Uani 1 1 d . . . . .
 F2 F 0.8691(4) 0.80275(17) 0.3558(2) 0.1060(10) Uani 1 1 d . . . . .
 F4 F 0.6282(7) 0.77309(18) 0.2544(2) 0.1308(14) Uani 1 1 d . . . . .

loop_
  _atom_site_aniso_label
  _atom_site_aniso_U_11
  _atom_site_aniso_U_22
  _atom_site_aniso_U_33
  _atom_site_aniso_U_23
  _atom_site_aniso_U_13
  _atom_site_aniso_U_12
 Cu1 0.0484(3) 0.0421(3) 0.0425(3) 0.0001(2) 0.0137(2) -0.0029(2)
 Cl1 0.0518(6) 0.0599(6) 0.0554(5) 0.0002(5) 0.0189(5) -0.0145(5)
 O1 0.0626(18) 0.0438(15) 0.0549(15) 0.0026(13) 0.0166(13) 0.0006(13)
 N3 0.072(2) 0.0326(17) 0.0405(16) -0.0005(13) 0.0128(15) -0.0001(15)
 N2 0.0452(18) 0.0334(16) 0.0363(14) -0.0024(13) 0.0070(13) -0.0019(14)
 N1 0.0396(18) 0.0451(18) 0.0461(16) -0.0058(14) 0.0037(14) -0.0022(14)
 C15 0.103(4) 0.039(2) 0.053(2) 0.0017(19) 0.021(2) 0.001(2)
 C14 0.146(5) 0.041(3) 0.061(3) 0.007(2) 0.028(3) 0.015(3)
 C13 0.113(4) 0.047(3) 0.062(3) 0.003(2) 0.007(3) 0.030(3)
 C12 0.082(3) 0.042(2) 0.049(2) -0.0058(19) 0.011(2) 0.012(2)
 C11 0.063(3) 0.036(2) 0.0359(18) -0.0045(16) 0.0092(17) 0.0013(18)
 C10 0.046(2) 0.0348(19) 0.0363(17) -0.0072(15) 0.0057(16) 0.0019(16)
 C9 0.042(2) 0.041(2) 0.0374(18) -0.0056(16) 0.0053(16) 0.0036(16)
 C8 0.040(2) 0.041(2) 0.0326(16) -0.0056(15) 0.0019(15) -0.0049(16)
 C7 0.046(2) 0.035(2) 0.0405(18) 0.0005(15) -0.0008(16) -0.0051(17)
 C6 0.039(2) 0.0344(19) 0.0347(17) -0.0030(15) 0.0004(15) -0.0029(15)
 C5 0.037(2) 0.036(2) 0.0398(18) -0.0053(16) -0.0039(15) -0.0028(15)
 C4 0.049(2) 0.040(2) 0.055(2) -0.0053(18) 0.0007(18) -0.0017(18)
 C3 0.057(3) 0.041(2) 0.069(3) -0.008(2) -0.007(2) 0.008(2)
 C2 0.045(2) 0.061(3) 0.065(3) -0.018(2) 0.000(2) 0.008(2)
 C1 0.039(2) 0.063(3) 0.060(2) -0.009(2) 0.0058(19) 0.002(2)
 C16 0.052(2) 0.039(2) 0.0349(18) -0.0027(16) 0.0020(16) -0.0093(17)
 C17 0.044(2) 0.044(2) 0.0462(19) -0.0012(17) 0.0077(17) -0.0037(17)
 C18 0.054(3) 0.055(3) 0.054(2) -0.006(2) 0.023(2) -0.009(2)
 C19 0.078(3) 0.048(2) 0.050(2) 0.0015(19) 0.020(2) -0.016(2)
 P1 0.0512(7) 0.0509(7) 0.0824(8) -0.0088(6) 0.0121(6) -0.0091(5)
 F5 0.114(3) 0.066(2) 0.223(4) 0.031(2) -0.020(3) -0.0198(19)
 F1 0.055(2) 0.122(3) 0.196(4) -0.016(3) 0.005(2) -0.0124(18)
 F6 0.112(3) 0.185(4) 0.130(3) -0.086(3) 0.023(2) -0.006(3)
 F3 0.129(3) 0.080(2) 0.128(3) 0.0345(19) 0.030(2) -0.008(2)
 F2 0.0556(18) 0.126(3) 0.138(3) -0.005(2) 0.0160(18) -0.0057(17)
 F4 0.184(4) 0.127(3) 0.084(2) -0.026(2) 0.033(2) -0.068(3)

_geom_special_details
;
 All esds (except the esd in the dihedral angle between two l.s. planes)
 are estimated using the full covariance matrix.  The cell esds are taken
 into account individually in the estimation of esds in distances, angles
 and torsion angles; correlations between esds in cell parameters are only
 used when they are defined by crystal symmetry.  An approximate (isotropic)
 treatment of cell esds is used for estimating esds involving l.s. planes.
;
loop_
  _geom_bond_atom_site_label_1
  _geom_bond_atom_site_label_2
  _geom_bond_distance
  _geom_bond_site_symmetry_2
  _geom_bond_publ_flag
 Cu1 Cl1 2.2083(9) . ?
 Cu1 N3 2.008(3) . ?
 Cu1 N2 1.919(3) . ?
 Cu1 N1 2.015(3) . ?
 O1 C16 1.356(4) . ?
 O1 C19 1.370(4) . ?
 N3 C15 1.329(5) . ?
 N3 C11 1.356(4) . ?
 N2 C10 1.337(4) . ?
 N2 C6 1.332(4) . ?
 N1 C5 1.353(4) . ?
 N1 C1 1.336(5) . ?
 C15 H15 0.9300 . ?
 C15 C14 1.371(6) . ?
 C14 H14 0.9300 . ?
 C14 C13 1.361(6) . ?
 C13 H13 0.9300 . ?
 C13 C12 1.377(6) . ?
 C12 H12 0.9300 . ?
 C12 C11 1.381(5) . ?
 C11 C10 1.470(5) . ?
 C10 C9 1.377(5) . ?
 C9 H9 0.9300 . ?
 C9 C8 1.391(5) . ?
 C8 C7 1.397(5) . ?
 C8 C16 1.449(5) . ?
 C7 H7 0.9300 . ?
 C7 C6 1.383(5) . ?
 C6 C5 1.482(5) . ?
 C5 C4 1.372(5) . ?
 C4 H4 0.9300 . ?
 C4 C3 1.383(5) . ?
 C3 H3 0.9300 . ?
 C3 C2 1.368(6) . ?
 C2 H2 0.9300 . ?
 C2 C1 1.361(6) . ?
 C1 H1 0.9300 . ?
 C16 C17 1.335(5) . ?
 C17 H17 0.9300 . ?
 C17 C18 1.405(5) . ?
 C18 H18 0.9300 . ?
 C18 C19 1.318(6) . ?
 C19 H19 0.9300 . ?
 P1 F5 1.589(3) . ?
 P1 F1 1.565(3) . ?
 P1 F6 1.556(3) . ?
 P1 F3 1.558(3) . ?
 P1 F2 1.579(3) . ?
 P1 F4 1.556(3) . ?

loop_
  _geom_angle_atom_site_label_1
  _geom_angle_atom_site_label_2
  _geom_angle_atom_site_label_3
  _geom_angle
  _geom_angle_site_symmetry_1
  _geom_angle_site_symmetry_3
  _geom_angle_publ_flag
 N3 Cu1 Cl1 99.53(9) . . ?
 N3 Cu1 N1 159.72(11) . . ?
 N2 Cu1 Cl1 179.07(9) . . ?
 N2 Cu1 N3 80.54(12) . . ?
 N2 Cu1 N1 80.33(12) . . ?
 N1 Cu1 Cl1 99.50(9) . . ?
 C16 O1 C19 106.1(3) . . ?
 C15 N3 Cu1 126.8(3) . . ?
 C15 N3 C11 119.3(3) . . ?
 C11 N3 Cu1 113.7(2) . . ?
 C10 N2 Cu1 118.6(2) . . ?
 C6 N2 Cu1 118.9(2) . . ?
 C6 N2 C10 122.3(3) . . ?
 C5 N1 Cu1 114.0(2) . . ?
 C1 N1 Cu1 127.1(3) . . ?
 C1 N1 C5 118.8(3) . . ?
 N3 C15 H15 119.0 . . ?
 N3 C15 C14 122.0(4) . . ?
 C14 C15 H15 119.0 . . ?
 C15 C14 H14 120.3 . . ?
 C13 C14 C15 119.4(4) . . ?
 C13 C14 H14 120.3 . . ?
 C14 C13 H13 120.3 . . ?
 C14 C13 C12 119.5(4) . . ?
 C12 C13 H13 120.3 . . ?
 C13 C12 H12 120.4 . . ?
 C13 C12 C11 119.1(4) . . ?
 C11 C12 H12 120.4 . . ?
 N3 C11 C12 120.7(3) . . ?
 N3 C11 C10 114.3(3) . . ?
 C12 C11 C10 125.1(3) . . ?
 N2 C10 C11 112.5(3) . . ?
 N2 C10 C9 120.2(3) . . ?
 C9 C10 C11 127.3(3) . . ?
 C10 C9 H9 120.4 . . ?
 C10 C9 C8 119.2(3) . . ?
 C8 C9 H9 120.4 . . ?
 C9 C8 C7 119.3(3) . . ?
 C9 C8 C16 120.1(3) . . ?
 C7 C8 C16 120.5(3) . . ?
 C8 C7 H7 120.7 . . ?
 C6 C7 C8 118.7(3) . . ?
 C6 C7 H7 120.7 . . ?
 N2 C6 C7 120.3(3) . . ?
 N2 C6 C5 112.5(3) . . ?
 C7 C6 C5 127.1(3) . . ?
 N1 C5 C6 113.8(3) . . ?
 N1 C5 C4 121.3(3) . . ?
 C4 C5 C6 125.0(3) . . ?
 C5 C4 H4 120.6 . . ?
 C5 C4 C3 118.8(4) . . ?
 C3 C4 H4 120.6 . . ?
 C4 C3 H3 120.2 . . ?
 C2 C3 C4 119.7(4) . . ?
 C2 C3 H3 120.2 . . ?
 C3 C2 H2 120.6 . . ?
 C1 C2 C3 118.8(4) . . ?
 C1 C2 H2 120.6 . . ?
 N1 C1 C2 122.7(4) . . ?
 N1 C1 H1 118.7 . . ?
 C2 C1 H1 118.7 . . ?
 O1 C16 C8 116.6(3) . . ?
 C17 C16 O1 109.9(3) . . ?
 C17 C16 C8 133.5(4) . . ?
 C16 C17 H17 126.6 . . ?
 C16 C17 C18 106.8(4) . . ?
 C18 C17 H17 126.6 . . ?
 C17 C18 H18 126.5 . . ?
 C19 C18 C17 107.1(3) . . ?
 C19 C18 H18 126.5 . . ?
 O1 C19 H19 124.9 . . ?
 C18 C19 O1 110.1(3) . . ?
 C18 C19 H19 124.9 . . ?
 F1 P1 F5 91.6(2) . . ?
 F1 P1 F2 179.2(2) . . ?
 F6 P1 F5 91.1(2) . . ?
 F6 P1 F1 89.5(2) . . ?
 F6 P1 F3 91.7(2) . . ?
 F6 P1 F2 89.8(2) . . ?
 F6 P1 F4 178.7(2) . . ?
 F3 P1 F5 177.2(2) . . ?
 F3 P1 F1 89.05(19) . . ?
 F3 P1 F2 91.5(2) . . ?
 F2 P1 F5 87.89(19) . . ?
 F4 P1 F5 87.9(2) . . ?
 F4 P1 F1 91.4(2) . . ?
 F4 P1 F3 89.3(2) . . ?
 F4 P1 F2 89.3(2) . . ?

loop_
  _geom_torsion_atom_site_label_1
  _geom_torsion_atom_site_label_2
  _geom_torsion_atom_site_label_3
  _geom_torsion_atom_site_label_4
  _geom_torsion
  _geom_torsion_site_symmetry_1
  _geom_torsion_site_symmetry_2
  _geom_torsion_site_symmetry_3
  _geom_torsion_site_symmetry_4
  _geom_torsion_publ_flag
 Cu1 N3 C15 C14 173.2(4) . . . . ?
 Cu1 N3 C11 C12 -173.7(3) . . . . ?
 Cu1 N3 C11 C10 5.5(4) . . . . ?
 Cu1 N2 C10 C11 -3.8(4) . . . . ?
 Cu1 N2 C10 C9 175.5(3) . . . . ?
 Cu1 N2 C6 C7 -175.0(2) . . . . ?
 Cu1 N2 C6 C5 3.7(4) . . . . ?
 Cu1 N1 C5 C6 -6.2(4) . . . . ?
 Cu1 N1 C5 C4 174.1(3) . . . . ?
 Cu1 N1 C1 C2 -174.0(3) . . . . ?
 O1 C16 C17 C18 -0.6(4) . . . . ?
 N3 C15 C14 C13 0.5(8) . . . . ?
 N3 C11 C10 N2 -1.3(5) . . . . ?
 N3 C11 C10 C9 179.4(3) . . . . ?
 N2 C10 C9 C8 -1.0(5) . . . . ?
 N2 C6 C5 N1 1.9(4) . . . . ?
 N2 C6 C5 C4 -178.4(3) . . . . ?
 N1 C5 C4 C3 0.6(5) . . . . ?
 C15 N3 C11 C12 2.0(6) . . . . ?
 C15 N3 C11 C10 -178.8(3) . . . . ?
 C15 C14 C13 C12 0.7(8) . . . . ?
 C14 C13 C12 C11 -0.6(7) . . . . ?
 C13 C12 C11 N3 -0.7(6) . . . . ?
 C13 C12 C11 C10 -179.8(4) . . . . ?
 C12 C11 C10 N2 177.8(4) . . . . ?
 C12 C11 C10 C9 -1.4(6) . . . . ?
 C11 N3 C15 C14 -1.9(6) . . . . ?
 C11 C10 C9 C8 178.2(3) . . . . ?
 C10 N2 C6 C7 0.8(5) . . . . ?
 C10 N2 C6 C5 179.4(3) . . . . ?
 C10 C9 C8 C7 1.6(5) . . . . ?
 C10 C9 C8 C16 -176.8(3) . . . . ?
 C9 C8 C7 C6 -1.1(5) . . . . ?
 C9 C8 C16 O1 -178.5(3) . . . . ?
 C9 C8 C16 C17 3.7(6) . . . . ?
 C8 C7 C6 N2 0.0(5) . . . . ?
 C8 C7 C6 C5 -178.4(3) . . . . ?
 C8 C16 C17 C18 177.3(4) . . . . ?
 C7 C8 C16 O1 3.0(5) . . . . ?
 C7 C8 C16 C17 -174.7(4) . . . . ?
 C7 C6 C5 N1 -179.6(3) . . . . ?
 C7 C6 C5 C4 0.1(6) . . . . ?
 C6 N2 C10 C11 -179.5(3) . . . . ?
 C6 N2 C10 C9 -0.2(5) . . . . ?
 C6 C5 C4 C3 -179.1(3) . . . . ?
 C5 N1 C1 C2 0.6(6) . . . . ?
 C5 C4 C3 C2 0.6(6) . . . . ?
 C4 C3 C2 C1 -1.1(6) . . . . ?
 C3 C2 C1 N1 0.6(6) . . . . ?
 C1 N1 C5 C6 178.6(3) . . . . ?
 C1 N1 C5 C4 -1.2(5) . . . . ?
 C16 O1 C19 C18 0.9(4) . . . . ?
 C16 C8 C7 C6 177.3(3) . . . . ?
 C16 C17 C18 C19 1.1(5) . . . . ?
 C17 C18 C19 O1 -1.2(5) . . . . ?
 C19 O1 C16 C8 -178.4(3) . . . . ?
 C19 O1 C16 C17 -0.2(4) . . . . ?

_shelx_res_file
;
TITL CuPF6SKM32 in P21/c #14
    cupf6skm32.res
    created by SHELXL-2018/3 at 14:29:35 on 10-May-2022
REM reset to P21/c #14
CELL 0.71073 6.5051 20.1133 15.2396 90 94.1147 90
ZERR 2 0.0005 0.0012 0.0008 0 0.006 0
LATT 1
SYMM -X,0.5+Y,0.5-Z
SFAC C H Cl Cu F N O P
UNIT 76 52 4 4 24 12 4 4

L.S. 10
PLAN  5
SIZE 0.05 0.06 0.03
TEMP 22(2)
CONF
BOND
MORE -1
BOND $H
fmap 2 53
acta
OMIT 0 50.1
REM <olex2.extras>
REM <HklSrc "%.\\CuPF6SKM32.hkl">
REM </olex2.extras>

WGHT    0.052100    0.715800
FVAR       2.57856
CU1   4    0.533456    0.529019    0.608060    11.00000    0.04836    0.04214 =
         0.04254    0.00008    0.01370   -0.00287
CL1   3    0.729913    0.552687    0.499947    11.00000    0.05180    0.05990 =
         0.05540    0.00023    0.01890   -0.01450
O1    7    0.009463    0.400638    0.940330    11.00000    0.06257    0.04381 =
         0.05494    0.00265    0.01660    0.00059
N3    6    0.348735    0.609132    0.601392    11.00000    0.07209    0.03256 =
         0.04050   -0.00045    0.01282   -0.00010
N2    6    0.365994    0.509107    0.703324    11.00000    0.04520    0.03343 =
         0.03628   -0.00235    0.00701   -0.00189
N1    6    0.682410    0.447974    0.657526    11.00000    0.03960    0.04506 =
         0.04606   -0.00579    0.00372   -0.00223
C15   1    0.355414    0.659664    0.545514    11.00000    0.10272    0.03869 =
         0.05272    0.00166    0.02095    0.00078
AFIX  43
H15   2    0.462983    0.661879    0.508583    11.00000   -1.20000
AFIX   0
C14   1    0.208403    0.708650    0.540680    11.00000    0.14638    0.04070 =
         0.06104    0.00745    0.02788    0.01543
AFIX  43
H14   2    0.215910    0.743316    0.500653    11.00000   -1.20000
AFIX   0
C13   1    0.051420    0.706064    0.595002    11.00000    0.11330    0.04654 =
         0.06171    0.00298    0.00715    0.03035
AFIX  43
H13   2   -0.050155    0.738687    0.591932    11.00000   -1.20000
AFIX   0
C12   1    0.044143    0.654773    0.654543    11.00000    0.08163    0.04189 =
         0.04893   -0.00583    0.01118    0.01160
AFIX  43
H12   2   -0.061459    0.652614    0.692473    11.00000   -1.20000
AFIX   0
C11   1    0.195619    0.606594    0.657212    11.00000    0.06288    0.03644 =
         0.03588   -0.00452    0.00918    0.00131
C10   1    0.207169    0.549115    0.716954    11.00000    0.04604    0.03485 =
         0.03626   -0.00718    0.00565    0.00186
C9    1    0.075297    0.533786    0.780727    11.00000    0.04234    0.04149 =
         0.03738   -0.00565    0.00531    0.00363
AFIX  43
H9    2   -0.034096    0.561823    0.791002    11.00000   -1.20000
AFIX   0
C8    1    0.107677    0.475863    0.829594    11.00000    0.03986    0.04117 =
         0.03256   -0.00564    0.00186   -0.00494
C7    1    0.276241    0.435437    0.814465    11.00000    0.04634    0.03464 =
         0.04047    0.00051   -0.00082   -0.00512
AFIX  43
H7    2    0.302011    0.396907    0.847156    11.00000   -1.20000
AFIX   0
C6    1    0.403971    0.453860    0.749921    11.00000    0.03872    0.03443 =
         0.03468   -0.00304    0.00037   -0.00286
C5    1    0.586455    0.417403    0.722337    11.00000    0.03698    0.03631 =
         0.03984   -0.00530   -0.00387   -0.00283
C4    1    0.657668    0.358228    0.757567    11.00000    0.04888    0.04024 =
         0.05479   -0.00527    0.00071   -0.00173
AFIX  43
H4    2    0.589849    0.337422    0.801710    11.00000   -1.20000
AFIX   0
C3    1    0.832071    0.330088    0.726257    11.00000    0.05668    0.04123 =
         0.06938   -0.00810   -0.00686    0.00791
AFIX  43
H3    2    0.882126    0.289819    0.748890    11.00000   -1.20000
AFIX   0
C2    1    0.930579    0.361783    0.661830    11.00000    0.04456    0.06096 =
         0.06535   -0.01789   -0.00002    0.00778
AFIX  43
H2    2    1.049365    0.343830    0.640872    11.00000   -1.20000
AFIX   0
C1    1    0.851560    0.420087    0.628949    11.00000    0.03863    0.06295 =
         0.05951   -0.00871    0.00584    0.00243
AFIX  43
H1    2    0.918071    0.441361    0.584792    11.00000   -1.20000
AFIX   0
C16   1   -0.035237    0.456967    0.893906    11.00000    0.05168    0.03915 =
         0.03488   -0.00271    0.00195   -0.00925
C17   1   -0.212404    0.482597    0.917374    11.00000    0.04367    0.04363 =
         0.04624   -0.00123    0.00767   -0.00369
AFIX  43
H17   2   -0.275776    0.521236    0.895544    11.00000   -1.20000
AFIX   0
C18   1   -0.284795    0.439984    0.981405    11.00000    0.05382    0.05505 =
         0.05411   -0.00584    0.02326   -0.00895
AFIX  43
H18   2   -0.406447    0.444701    1.009344    11.00000   -1.20000
AFIX   0
C19   1   -0.147782    0.392074    0.994399    11.00000    0.07757    0.04839 =
         0.04965    0.00150    0.02041   -0.01590
AFIX  43
H19   2   -0.156587    0.357485    1.034452    11.00000   -1.20000
AFIX   0

P1    8    0.625677    0.803083    0.348444    11.00000    0.05122    0.05093 =
         0.08241   -0.00883    0.01211   -0.00912
F5    5    0.635594    0.874725    0.304961    11.00000    0.11351    0.06644 =
         0.22345    0.03065   -0.01973   -0.01980
PART 1
F1    5    0.384550    0.804414    0.341861    11.00000    0.05512    0.12248 =
         0.19583   -0.01550    0.00509   -0.01244
PART 0
F6    5    0.627046    0.834275    0.441902    11.00000    0.11229    0.18512 =
         0.12994   -0.08556    0.02271   -0.00613
F3    5    0.618573    0.731333    0.386630    11.00000    0.12920    0.08022 =
         0.12820    0.03447    0.02983   -0.00796
F2    5    0.869092    0.802752    0.355842    11.00000    0.05556    0.12570 =
         0.13800   -0.00474    0.01598   -0.00570
F4    5    0.628178    0.773088    0.254423    11.00000    0.18447    0.12748 =
         0.08367   -0.02566    0.03257   -0.06845
HKLF 4


REM  CuPF6SKM32 in P21/c #14
REM wR2 = 0.1109, GooF = S = 1.055, Restrained GooF = 1.055 for all data
REM R1 = 0.0441 for 2637 Fo > 4sig(Fo) and 0.0673 for all 3521 data
REM 289 parameters refined using 0 restraints

END

WGHT      0.0521      0.7158

REM Highest difference peak  0.514,  deepest hole -0.372,  1-sigma level  0.064
Q1    1   0.4291  0.7959  0.2760  11.00000  0.05    0.51
Q2    1   0.5236  0.8795  0.3589  11.00000  0.05    0.43
Q3    1   0.4756  0.8639  0.3797  11.00000  0.05    0.33
Q4    1   0.7714  0.8556  0.3587  11.00000  0.05    0.32
Q5    1   0.6850  0.7376  0.3111  11.00000  0.05    0.30
;
_shelx_res_checksum                43760
_shelx_hkl_file
;
   0   0   3 28.7468 56.5762   1
   0   0   4 43252.1 629.197   1
   0   0  -4 44737.9 557.743   1
   0   0  -5 26.7451 43.7952   3
   0   0   5 57.3963 73.1735   1
   0   0  -5-22.0732 56.8344   1
   0   0  -6 548.780 71.9739   3
   0   0   6 338.180 90.8582   1
   0   0  -6 350.790 80.9369   1
   0   0   7-121.263 116.041   1
   0   0  -7 3.45187 61.1320   1
   0   0  -8 58614.6 884.960   1
   0   0   8 58702.3 1103.49   1
   0   0  -8 57304.1 1219.45   2
   0   0   9-192.799 160.403   1
   0   0  -9 164.322 143.275   2
   0   0  -9 36.7766 83.3960   1
   0   0 -10 5407.94 490.491   2
   0   0 -10 6973.87 351.225   1
   0   0 -11 43.1618 90.9117   1
   0   0 -11 64.1559 161.849   2
   0   0 -12 3187.77 366.050   2
   0   0 -12 3802.93 294.522   1
   0   0 -13 38.9917 103.606   1
   0   0 -13 70.4945 187.228   2
   0   0 -14 1153.05 202.712   1
   0   0 -14 1250.45 289.327   2
   0   0 -15 10.6776 148.542   2
   0   0 -15-127.713 134.925   1
   0   0 -16 714.183 185.070   1
   0   0 -16 482.541 199.565   2
   0   0 -17-122.799 169.251   2
   0   0 -17-80.0092 140.054   1
   0   0 -18 4509.04 519.561   2
   0   0 -19-143.428 164.254   2
   0   0 -20 1628.16 350.075   2
   0  -1  -3 13122.3 255.681   1
   0  -1   3 13014.8 310.182   1
   0   1  -4 82800.7 685.507   3
   0  -1   4 83400.1 877.948   1
   0  -1  -4 83647.0 713.226   1
   0   1  -5 16440.4 333.793   3
   0  -1  -5 16402.2 357.226   1
   0  -1   5 16230.9 442.362   1
   0  -1  -5 16197.9 536.247   2
   0   1  -5 16466.2 399.125   1
   0   1  -6 6174.46 225.777   3
   0   1   6 5614.93 161.178   3
   0   1  -6 6296.21 271.292   1
   0  -1  -6 6446.08 373.869   2
   0  -1   6 6035.11 308.872   1
   0  -1  -6 6244.08 238.779   1
   0   1  -7 11404.5 318.470   3
   0  -1  -7 11655.7 534.321   2
   0   1  -7 11156.0 386.128   1
   0  -1   7 11361.7 462.960   1
   0  -1  -7 11331.8 349.013   1
   0   1  -8 4889.02 220.473   3
   0  -1  -8 5329.59 382.858   2
   0  -1   8 4924.99 335.939   1
   0   1  -8 4929.40 276.644   1
   0  -1  -8 5028.66 255.397   1
   0   1  -9 63702.1 792.291   3
   0  -1  -9 65357.1 949.944   1
   0  -1   9 65094.9 1276.19   1
   0   1  -9 65222.4 1035.54   1
   0  -1  -9 64994.6 1383.86   2
   0   1 -10 350.121 119.001   1
   0  -1 -10 349.217 177.970   2
   0  -1 -10 388.067 115.688   1
   0   1 -11 1282.38 295.406   2
   0  -1  11 915.451 167.637   1
   0   1 -11 1314.25 185.871   1
   0  -1 -11 1362.76 173.203   1
   0  -1 -11 1402.34 292.949   2
   0  -1 -12 6850.22 372.865   1
   0   1 -12 7059.63 408.498   1
   0   1 -12 6702.39 536.302   2
   0  -1 -12 6261.89 499.244   2
   0  -1 -13 1405.29 284.449   2
   0  -1 -13 1434.25 199.753   1
   0   1 -13 1723.35 234.901   1
   0   1 -13 1576.48 301.873   2
   0  -1 -14 14.1382 109.187   1
   0   1 -14 154.967 158.618   2
   0  -1 -14-98.9720 139.234   2
   0   1 -14-16.2029 117.523   1
   0  -1 -15 808.662 214.405   2
   0   1 -15 340.940 156.207   1
   0  -1 -15 765.380 157.110   1
   0   1 -15 898.622 266.920   2
   0  -1 -16 133.887 143.742   2
   0   1 -16 349.759 141.328   1
   0   1 -16 124.357 170.575   2
   0  -1 -16 503.410 144.028   1
   0   1 -17 240.515 131.831   1
   0   1 -17 102.277 144.178   2
   0  -1 -17 221.709 113.303   1
   0  -1 -17 224.021 160.626   2
   0   1 -18-337.643 221.272   2
   0  -1 -18 164.424 149.829   2
   0   1 -19 2594.24 422.838   2
   0  -1 -19 3061.37 455.572   2
   0   1 -20 4.57533 182.355   2
   0  -1 -20 49.7480 181.370   2
   0   2   2 7028.76 229.094   2
   0  -2   3 58730.5 691.174   1
   0   2   3 58466.6 794.530   2
   0  -2  -4 524.031 70.8655   1
   0  -2   4 482.477 100.458   1
   0   2  -5 16942.2 391.180   3
   0   2  -5 18002.7 445.646   1
   0  -2  -5 17170.6 353.799   1
   0  -2   5 17199.6 474.973   1
   0   2   6 1287.49 90.4375   3
   0   2  -6 1113.37 119.983   3
   0  -2  -6 1178.81 113.969   1
   0  -2   6 1207.76 168.703   1
   0  -2  -6 1223.76 179.305   2
   0   2  -6 1193.07 140.781   1
   0   2  -7-43.6208 60.5361   3
   0   2   7 30.2105 41.0011   3
   0  -2  -7 93.9401 68.7179   1
   0  -2   7 8.50310 96.4996   1
   0   2  -7-9.36247 72.8130   1
   0  -2  -7 89.4947 100.977   2
   0   2  -8 7405.73 306.681   3
   0   2   8 7029.89 183.894   3
   0  -2  -8 7816.32 300.773   1
   0  -2   8 7860.27 426.621   1
   0  -2  -8 7888.71 465.559   2
   0   2  -8 8254.60 372.916   1
   0   2  -9 97.4595 68.6085   3
   0  -2  -9 290.199 85.7009   1
   0  -2  -9 343.248 150.854   2
   0  -2   9-30.3691 119.342   1
   0   2  -9 157.836 90.3203   1
   0   2 -10 73079.6 986.824   3
   0   2 -10 75274.5 1223.97   1
   0  -2  10 73841.6 1492.81   1
   0  -2 -10 77050.4 1564.84   2
   0  -2 -10 73842.1 1042.76   1
   0   2 -11 989.578 133.394   3
   0  -2  11 1195.03 230.003   1
   0   2 -11 1104.31 189.266   1
   0  -2 -11 1322.26 168.012   1
   0  -2 -11 1127.27 247.922   2
   0   2 -12-100.999 118.669   1
   0  -2  12-417.281 257.863   1
   0  -2 -12 22.8980 89.2414   1
   0  -2 -12-40.4762 145.787   2
   0  -2 -13-6.72741 146.236   2
   0   2 -13 43.8455 110.377   1
   0  -2 -13-84.1138 103.892   1
   0   2 -14 1225.11 212.096   1
   0   2 -14 1254.87 304.187   2
   0  -2 -14 940.403 229.527   2
   0  -2 -14 1265.02 186.928   1
   0  -2 -15 145.194 154.633   2
   0  -2 -15-65.3240 104.686   1
   0   2 -15-89.1611 119.790   1
   0   2 -15 90.0158 162.852   2
   0   2 -16-104.106 197.332   2
   0   2 -16 168.920 130.217   1
   0  -2 -16 48.8257 137.459   2
   0  -2 -16 33.7505 128.178   1
   0   2 -17 1993.20 297.250   1
   0  -2 -17 1758.43 335.029   2
   0   2 -17 1756.81 349.224   2
   0  -2 -17 2151.29 278.177   1
   0  -2 -18 3183.72 433.586   2
   0   2 -18 3338.55 467.542   2
   0  -2 -19 392.524 229.423   2
   0   2 -19-89.0871 196.390   2
   0   2 -20 120.549 191.434   2
   0  -2 -20 131.894 215.417   2
   0   3  -1 54740.3 552.898   2
   0  -3   2 163597. 1139.74   1
   0   3   2 164910. 1152.49   2
   0   3   3 19091.2 461.139   2
   0  -3   3 17581.7 426.364   1
   0  -3   4 5871.67 272.178   1
   0   3   4 6187.63 311.336   2
   0  -3  -5 346.573 59.8220   1
   0  -3   5 543.735 120.644   1
   0   3   5 534.084 144.426   2
   0  -3  -6 15673.7 542.021   2
   0  -3  -6 13592.0 342.422   1
   0   3  -6 14997.9 459.053   1
   0  -3   6 15218.3 502.449   1
   0   3   7 9512.46 255.266   3
   0   3  -7 8452.12 340.641   3
   0  -3  -7 8441.06 286.305   1
   0  -3   7 8830.70 422.091   1
   0  -3  -7 9084.71 462.737   2
   0   3  -7 8959.13 377.504   1
   0   3   8 978.446 89.4783   3
   0   3  -8 639.620 116.402   3
   0  -3   8 861.979 169.494   1
   0  -3  -8 826.961 106.988   1
   0   3  -8 905.473 148.732   1
   0  -3  -8 721.920 164.460   2
   0   3  -9 14725.9 487.792   3
   0   3   9 14445.1 272.833   3
   0  -3  -9 15550.8 432.931   1
   0  -3  -9 15432.5 661.477   2
   0  -3   9 14831.8 629.287   1
   0   3  -9 15826.7 553.237   1
   0   3 -10 303.136 112.300   3
   0  -3  10 184.948 139.900   1
   0   3 -10 463.958 157.064   1
   0  -3 -10 286.681 106.376   1
   0  -3 -10 169.409 134.766   2
   0   3 -11 461.881 124.047   3
   0  -3  11 67.5666 182.047   1
   0  -3 -11 83.7507 119.468   2
   0  -3 -11 334.337 114.229   1
   0   3 -11 478.035 148.977   1
   0   3 -12 4700.15 288.676   3
   0  -3  12 4797.99 435.133   1
   0   3 -12 5110.88 386.505   1
   0  -3 -12 5328.77 312.983   1
   0  -3 -12 4552.98 431.863   2
   0   3 -13 406.273 100.351   3
   0  -3 -13 567.961 188.637   2
   0   3 -13 668.771 163.372   1
   0  -3 -13 409.979 118.237   1
   0  -3 -14 66.3028 148.642   2
   0   3 -14 236.127 211.135   2
   0  -3 -14 171.080 101.513   1
   0   3 -14 44.4624 130.797   1
   0  -3 -15 157.793 103.716   1
   0   3 -15 299.380 149.720   1
   0   3 -15 429.340 204.069   2
   0  -3 -15 373.261 181.199   2
   0   3 -16 586.746 173.843   1
   0  -3 -16 1027.92 179.093   1
   0   3 -16 520.707 269.362   2
   0  -3 -16 813.721 240.231   2
   0   3 -17 438.485 209.671   2
   0   3 -17 239.729 127.175   1
   0  -3 -17 708.356 221.294   2
   0   3 -18-141.006 160.160   2
   0  -3 -18-9.47752 144.434   2
   0   3 -19 1227.13 305.130   2
   0  -3 -19 798.947 251.121   2
   0   3 -20 38.9253 171.226   2
   0  -3 -20 378.115 182.224   2
   0   4   0 35665.4 533.878   2
   0  -4   0 36809.0 501.288   1
   0   4   1 98246.3 903.351   2
   0   4  -1 99561.0 870.084   2
   0  -4   1 97213.0 898.674   1
   0   4  -2 291.183 69.4565   2
   0   4   2 304.758 78.0842   2
   0  -4   2 312.587 102.201   1
   0   4   3 23869.1 548.011   2
   0  -4   3 24780.0 536.424   1
   0  -4   4 24062.2 565.216   1
   0   4   4 22591.9 592.534   2
   0  -4   5 1803.18 181.029   1
   0   4   5 1952.66 211.710   2
   0   4   6 22405.3 717.123   2
   0   4  -6 22309.4 585.236   1
   0  -4   6 21818.5 630.366   1
   0  -4  -6 23420.5 674.716   2
   0  -4  -6 21327.9 436.877   1
   0  -4   7 56793.7 1086.02   1
   0   4  -7 58239.9 1000.60   1
   0  -4  -7 57691.7 1155.94   2
   0  -4  -7 56121.3 715.633   1
   0   4   7 55717.1 1226.96   2
   0   4  -8 17341.2 533.829   3
   0  -4  -8 16941.8 409.841   1
   0   4  -8 17739.0 579.567   1
   0  -4  -8 17407.3 671.742   2
   0  -4   8 15988.9 630.334   1
   0   4   9 16933.2 357.733   3
   0   4  -9 16555.5 548.062   3
   0  -4   9 15636.4 673.697   1
   0  -4  -9 17360.0 434.509   1
   0  -4  -9 16910.3 699.502   2
   0   4  -9 16829.4 602.984   1
   0   4 -10 20755.9 632.123   3
   0   4  10 20772.4 337.201   3
   0  -4 -10 20572.7 819.272   2
   0   4 -10 21454.1 704.547   1
   0  -4 -10 20995.2 502.738   1
   0  -4  10 20428.4 804.395   1
   0   4 -11 23835.1 693.334   3
   0   4 -11 24678.1 785.571   1
   0  -4 -11 23323.3 901.077   2
   0  -4 -11 24723.6 588.967   1
   0  -4  11 23496.0 922.627   1
   0   4 -12 553.305 140.782   3
   0  -4 -12 478.372 179.933   2
   0   4 -12 723.955 195.200   1
   0  -4 -12 810.710 143.221   1
   0  -4  12 440.413 180.779   1
   0   4 -13 63.1513 89.6904   3
   0  -4 -13 16.0056 129.724   2
   0  -4  13-368.343 259.111   1
   0  -4 -13 1.72783 92.0239   1
   0   4 -13-20.2793 112.749   1
   0   4 -14 2992.11 236.796   3
   0   4 -14 3373.38 351.504   1
   0  -4  14 2599.72 374.357   1
   0  -4 -14 3305.82 407.537   2
   0  -4 -14 3345.26 265.295   1
   0  -4 -15 242.373 156.504   2
   0   4 -15 270.729 138.190   1
   0  -4 -15 302.558 103.041   1
   0   4 -16 181.868 180.985   2
   0  -4 -16 36.0381 110.838   1
   0  -4 -16 254.647 197.746   2
   0   4 -16-124.072 162.349   1
   0   4 -17 775.351 274.835   2
   0  -4 -17 781.366 214.521   2
   0  -4 -18 708.226 241.333   2
   0   4 -18 263.871 186.149   2
   0   4 -19 309.117 219.076   2
   0  -4 -19 240.112 193.787   2
   0   4 -20 557.587 279.502   2
   0  -4 -20 452.336 228.978   2
   0   5   0 46.6573 60.5997   2
   0  -5   0-23.3434 83.6720   1
   0   5   1 3402.14 192.672   2
   0   5  -1 3313.50 185.919   2
   0  -5   1 3266.21 200.209   1
   0   5   2 59572.5 817.431   2
   0   5  -2 59912.9 758.496   2
   0  -5   2 57605.3 828.067   1
   0   5  -3 59409.9 753.241   2
   0  -5   3 56798.1 867.118   1
   0   5   3 57431.4 863.738   2
   0  -5   4 3314.85 239.695   1
   0   5   4 3450.71 238.310   2
   0   5   5 1154.13 169.829   2
   0  -5   5 1228.71 168.738   1
   0  -5  -6 1136.68 168.239   2
   0   5   6 1220.22 196.520   2
   0  -5   6 1034.50 166.684   1
   0  -5  -7 20342.6 447.885   1
   0  -5   7 21711.9 706.767   1
   0   5   7 21134.9 773.797   2
   0  -5  -7 21690.6 706.268   2
   0   5  -7 21936.8 642.879   1
   0   5  -8 11915.9 481.161   3
   0   5   8 10482.0 588.739   2
   0  -5   8 11468.7 549.981   1
   0  -5  -8 10297.4 317.926   1
   0   5  -8 11490.1 490.542   1
   0  -5  -8 11441.0 549.639   2
   0   5  -9 15946.6 577.172   3
   0   5  -9 16724.8 616.233   1
   0  -5   9 16341.5 692.876   1
   0  -5  -9 16935.0 416.744   1
   0  -5  -9 17133.7 706.243   2
   0   5  10 24.9465 59.9262   3
   0   5 -10 119.387 110.759   3
   0  -5 -10 74.6978 77.7852   1
   0  -5  10 135.110 163.588   1
   0   5 -10-72.5987 132.614   1
   0  -5 -10 67.4698 137.245   2
   0   5 -11 2172.56 240.692   3
   0   5  11 2091.91 116.146   3
   0  -5 -11 2185.98 315.212   2
   0  -5  11 2120.37 330.943   1
   0  -5 -11 2161.86 181.379   1
   0   5 -11 2276.91 265.885   1
   0   5 -12 12717.7 548.332   3
   0  -5 -12 12686.3 432.806   1
   0   5 -12 13145.6 634.347   1
   0  -5 -12 12770.8 709.104   2
   0  -5  12 12824.5 751.051   1
   0   5 -13 9063.47 460.254   3
   0  -5 -13 10243.8 649.593   2
   0   5 -13 9796.41 559.406   1
   0  -5  13 8734.04 652.478   1
   0  -5 -13 9554.33 394.641   1
   0   5 -14 6.22944 93.2652   3
   0  -5 -14 101.429 77.4269   1
   0   5 -14 84.8478 131.184   1
   0  -5 -14 79.5872 133.417   2
   0  -5 -15 209.988 160.537   2
   0  -5 -15 58.0771 87.6771   1
   0   5 -15-86.1709 137.104   1
   0  -5 -16 1695.12 314.190   2
   0   5 -16 1030.13 224.497   1
   0  -5 -16 1129.39 172.063   1
   0   5 -17 349.739 237.184   2
   0  -5 -17 282.978 170.722   2
   0   5 -18-137.719 207.994   2
   0  -5 -18 264.364 209.130   2
   0  -5 -19 67.0485 159.875   2
   0   5 -19 58.1097 204.659   2
   0  -5 -20 641.909 232.571   2
   0   6   0 10561.8 362.694   2
   0  -6   0 10658.3 342.767   1
   0   6   1 43212.4 735.510   2
   0   6  -1 43236.7 708.808   2
   0  -6  -1 42987.8 626.373   1
   0  -6   1 42081.2 710.063   1
   0   6  -2 9297.31 330.670   2
   0   6   2 8781.39 339.582   2
   0  -6   2 8927.79 357.718   1
   0   6   3 11046.8 398.690   2
   0   6  -3 10836.5 354.491   2
   0  -6   3 10855.8 413.326   1
   0   6   4 20648.2 605.283   2
   0  -6   4 21299.8 602.110   1
   0  -6   5 438.939 123.843   1
   0   6   5 252.492 94.9686   2
   0   6   6 1034.04 185.124   2
   0  -6   6 1096.57 177.021   1
   0  -6  -7 15578.6 607.217   2
   0   6  -7 14585.3 546.600   1
   0  -6   7 15003.6 601.528   1
   0   6   7 15062.2 667.597   2
   0   6   8 4151.10 379.822   2
   0  -6  -8 3870.23 203.318   1
   0  -6  -8 3778.29 324.386   2
   0  -6   8 4019.82 357.003   1
   0   6  -8 3765.76 307.301   1
   0   6  -9 2218.03 242.289   3
   0  -6  -9 1900.96 152.296   1
   0   6  -9 1814.94 236.356   1
   0  -6  -9 2105.21 266.275   2
   0  -6   9 1779.24 280.894   1
   0   6   9 2056.01 296.299   2
   0   6 -10 341.279 132.858   3
   0  -6 -10 165.970 129.453   2
   0   6 -10 536.560 170.433   1
   0  -6 -10 317.475 83.2030   1
   0   6  11 4637.24 216.682   3
   0   6 -11 4395.30 356.450   3
   0  -6 -11 4436.21 232.578   1
   0   6 -11 4373.19 371.585   1
   0  -6  11 4559.74 446.751   1
   0  -6 -11 4705.93 416.887   2
   0   6 -12 639.510 159.892   3
   0   6  12 567.784 66.4537   3
   0  -6 -12 693.221 118.443   1
   0   6 -12 404.138 161.446   1
   0  -6 -12 1102.86 247.588   2
   0  -6  12 919.053 252.114   1
   0   6 -13 414.732 142.526   3
   0  -6 -13 386.286 108.084   1
   0   6 -13 283.781 157.285   1
   0  -6 -13 583.810 189.154   2
   0   6 -14 1235.46 204.911   3
   0  -6 -14 1141.37 273.405   2
   0   6 -14 910.893 226.827   1
   0  -6 -14 1133.95 153.279   1
   0   6 -15 175.350 143.342   1
   0  -6 -15 210.737 160.682   2
   0  -6 -15 94.4185 86.1728   1
   0  -6 -16 768.311 225.983   2
   0   6 -16 846.715 205.375   1
   0  -6 -17 1329.91 294.928   2
   0   6 -17 1438.20 332.724   2
   0   6 -18-76.5942 163.751   2
   0  -6 -18-26.0875 131.500   2
   0  -6 -19-225.274 161.350   2
   0   6 -19 503.579 239.813   2
   0  -6 -20 3.43750 150.246   2
   0   7   0 23.9581 56.4074   2
   0  -7   0 38.8648 77.1340   1
   0   7  -1 144.730 73.7765   2
   0  -7  -1 161.132 83.1880   1
   0  -7   1 138.154 92.3179   1
   0   7   1 93.6586 75.4360   2
   0   7  -2 16155.3 468.085   2
   0   7   2 16279.3 496.684   2
   0  -7   2 15967.3 503.024   1
   0   7  -3 30515.3 641.891   2
   0   7   3 30036.7 701.511   2
   0  -7   3 29975.4 717.285   1
   0   7  -4 6216.10 297.236   2
   0   7   4 6196.73 340.552   2
   0  -7   4 5739.69 340.320   1
   0  -7   5 222.930 118.577   1
   0   7   5 3.15961 73.6088   2
   0   7   6 9703.84 492.656   2
   0  -7   6 9099.99 468.308   1
   0  -7  -7 2897.76 282.205   2
   0   7   7 2676.86 298.774   2
   0  -7   7 2651.64 288.057   1
   0  -7  -8 37708.4 1016.84   2
   0  -7   8 36775.0 1039.45   1
   0   7   8 36294.3 1121.56   2
   0  -7  -8 34329.4 609.747   1
   0   7  -8 36085.8 925.641   1
   0  -7  -9 4124.55 368.255   2
   0  -7   9 4728.60 408.989   1
   0   7   9 4389.15 428.649   2
   0   7  -9 4161.73 347.910   1
   0  -7  -9 4252.41 215.505   1
   0  -7 -10 5140.21 420.591   2
   0   7 -10 5006.79 378.467   3
   0   7 -10 5088.25 386.568   1
   0  -7  10 5009.46 448.280   1
   0  -7 -10 5323.89 232.764   1
   0   7  11 286.583 108.393   3
   0   7 -11 349.175 158.703   3
   0   7 -11 322.980 165.071   1
   0  -7  11 478.816 217.836   1
   0  -7 -11 357.174 92.0207   1
   0  -7 -11 537.780 197.180   2
   0   7 -12 20992.6 780.597   3
   0   7  12 19658.4 444.027   3
   0  -7 -12 21092.5 899.687   2
   0   7 -12 20160.1 806.384   1
   0  -7 -12 19273.4 463.728   1
   0   7 -13 1632.24 236.634   3
   0  -7 -13 1524.07 147.494   1
   0  -7 -13 2000.82 302.718   2
   0   7 -13 1617.21 265.505   1
   0   7 -14 403.098 128.659   3
   0  -7 -14 470.625 98.9005   1
   0   7 -14 248.866 150.836   1
   0  -7 -14 320.644 163.449   2
   0  -7 -15 328.362 162.834   2
   0  -7 -15 213.384 78.3795   1
   0   7 -15-93.0047 143.193   1
   0  -7 -16 1936.85 346.016   2
   0  -7 -17 149.685 139.203   2
   0  -7 -18 324.697 167.585   2
   0   7 -18 159.207 195.352   2
   0  -7 -19 246.452 204.914   2
   0   7 -19 587.593 282.278   2
   0  -7 -20 156.033 170.808   2
   0   8   0 43331.3 838.030   2
   0  -8   0 43288.6 792.777   1
   0   8  -1 445.852 104.878   2
   0  -8   1 386.201 97.6273   1
   0  -8  -1 447.271 106.202   1
   0   8   1 352.145 98.7213   2
   0   8  -2 2742.28 217.150   2
   0   8   2 2785.04 222.252   2
   0  -8  -2 2758.39 187.883   1
   0  -8   2 3049.16 243.981   1
   0   8  -3 38749.2 777.470   2
   0   8   3 37736.2 827.538   2
   0  -8   3 39426.2 867.366   1
   0   8  -4 4373.14 270.268   2
   0   8   4 4260.41 301.461   2
   0  -8   4 4457.98 320.076   1
   0   8  -5 1989.97 191.935   2
   0  -8   5 1855.20 228.321   1
   0   8   5 1819.98 219.897   2
   0   8   6 23824.9 791.185   2
   0  -8   6 23420.1 766.989   1
   0  -8  -7 7771.07 468.633   2
   0   8   7 8150.69 503.852   2
   0  -8   7 8200.21 488.445   1
   0  -8  -8 5275.66 409.646   2
   0   8  -8 5661.75 395.503   1
   0   8   8 5549.03 448.878   2
   0  -8   8 4707.68 406.343   1
   0  -8  -9 3853.48 360.675   2
   0   8  -9 3537.38 323.700   1
   0  -8   9 4122.11 405.986   1
   0   8   9 2804.04 361.456   2
   0  -8  -9 3365.84 193.314   1
   0   8 -10 1559.43 241.850   3
   0   8 -10 1018.02 197.955   1
   0  -8  10 1648.20 303.815   1
   0  -8 -10 1322.51 128.398   1
   0   8  10 1434.03 281.470   2
   0  -8 -10 1475.59 243.077   2
   0  -8 -11 21727.6 918.057   2
   0   8 -11 21575.0 830.010   3
   0  -8 -11 20596.7 424.703   1
   0   8 -11 20650.5 813.333   1
   0  -8  11 21774.1 961.341   1
   0   8  12 516.307 118.760   3
   0   8 -12 465.545 166.918   3
   0   8 -12 517.956 192.857   1
   0  -8 -12 462.513 89.2314   1
   0  -8 -12 694.187 216.594   2
   0   8 -13 1768.17 267.446   3
   0   8  13 1857.69 137.090   3
   0   8 -13 1960.34 310.994   1
   0  -8 -13 1701.82 137.212   1
   0  -8 -13 1789.75 293.172   2
   0   8 -14 1163.04 226.806   3
   0  -8 -14 1114.64 261.845   2
   0  -8 -14 959.109 108.726   1
   0   8 -14 1052.34 245.208   1
   0  -8 -15 889.528 240.614   2
   0   8 -15 877.789 220.272   1
   0  -8 -16-105.601 135.641   2
   0  -8 -17 1048.32 257.969   2
   0  -8 -18 199.707 163.522   2
   0  -8 -19 269.139 209.699   2
   0   8 -19 235.726 307.389   2
   0  -8 -20-486.232 219.878   2
   0   9   0-81.1141 71.9750   2
   0  -9   0 93.2000 95.7786   1
   0   9  -1 6146.48 332.883   2
   0   9   1 5948.91 337.479   2
   0  -9  -1 6147.36 310.138   1
   0  -9   1 5861.88 334.288   1
   0   9   2 93573.8 1329.62   2
   0   9  -2 91193.4 1264.61   2
   0  -9   2 92128.1 1345.22   1
   0  -9  -2 91698.3 1124.05   1
   0   9  -3 5003.73 301.758   2
   0   9   3 5222.55 328.205   2
   0  -9   3 5353.20 355.800   1
   0  -9  -3 5181.50 262.012   1
   0   9   4 1786.41 205.732   2
   0   9  -4 1540.53 176.951   2
   0  -9   4 2042.85 242.972   1
   0   9  -5 16413.0 549.969   2
   0  -9   5 16676.8 649.188   1
   0   9   5 16142.4 635.257   2
   0   9  -6 36122.4 832.500   2
   0   9   6 35901.8 995.613   2
   0  -9   6 35061.7 992.709   1
   0  -9  -7 4670.50 379.931   2
   0   9  -7 5105.15 323.856   2
   0   9   7 5020.54 396.835   2
   0  -9   7 4916.29 402.419   1
   0  -9  -8 2055.62 266.944   2
   0  -9   8 1519.26 259.908   1
   0   9   8 1653.48 286.953   2
   0   9  -8 1983.16 266.212   1
   0   9   9 249.067 156.774   2
   0  -9  -9 88.1349 117.368   2
   0   9  -9 86.8310 131.253   1
   0  -9 -10 4196.79 402.532   2
   0   9 -10 3858.63 367.326   1
   0  -9  10 4337.23 459.613   1
   0   9  10 4241.41 478.592   2
   0  -9 -10 4176.68 207.342   1
   0   9 -11 110.391 126.122   3
   0  -9 -11-154.606 125.691   2
   0   9 -11 58.5318 143.770   1
   0  -9 -11 6.62157 58.6835   1
   0   9 -12 1894.45 271.066   3
   0  -9 -12 1926.57 124.707   1
   0  -9 -12 1704.20 277.255   2
   0   9 -12 1993.34 300.488   1
   0   9 -13 5294.97 449.507   3
   0   9  13 5011.79 274.087   3
   0  -9 -13 4725.93 468.178   2
   0  -9 -13 4769.16 175.367   1
   0   9 -13 4478.72 427.419   1
   0   9 -14 79.5501 127.889   3
   0  -9 -14-25.4308 143.756   2
   0   9 -14 48.4576 156.907   1
   0  -9 -15 1022.54 247.909   2
   0  -9 -16 1714.94 355.163   2
   0  -9 -17 476.008 181.576   2
   0  -9 -18 141.961 164.632   2
   0  -9 -19 6.44545 177.318   2
   0  10   0 7023.80 384.079   2
   0 -10   0 6710.79 360.107   1
   0  10   1 44765.1 960.573   2
   0  10  -1 42557.2 929.244   2
   0 -10  -1 43414.7 862.518   1
   0 -10   1 43330.7 933.415   1
   0  10  -2 101.161 93.9649   2
   0 -10  -2 167.212 109.078   1
   0  10   2 173.260 107.499   2
   0 -10   2 168.132 122.113   1
   0  10  -3 347.236 113.157   2
   0 -10   3 426.730 142.694   1
   0 -10  -3 502.745 117.682   1
   0  10   3 387.588 104.134   2
   0  10  -4 25420.8 711.926   2
   0  10   4 25079.6 766.951   2
   0 -10   4 25744.8 806.084   1
   0 -10  -4 24201.8 568.455   1
   0  10  -5 276.213 102.721   2
   0  10   5 305.188 117.473   2
   0 -10   5 260.144 138.371   1
   0  10  -6 405.524 119.275   2
   0 -10   6 595.660 194.128   1
   0  10   6 607.561 166.346   2
   0  10  -7 23439.7 713.826   2
   0 -10  -7 24354.4 864.709   2
   0  10  -7 23238.3 798.946   1
   0  10   7 23028.3 876.949   2
   0 -10   7 23900.6 887.411   1
   0 -10  -8 8063.48 521.213   2
   0  10  -8 7521.31 420.176   2
   0 -10   8 7549.13 541.702   1
   0  10   8 7568.44 548.991   2
   0  10  -8 8012.92 496.556   1
   0  10   9 1191.43 268.423   2
   0 -10  -9 1048.98 216.001   2
   0 -10   9 1464.44 315.693   1
   0  10  -9 901.158 185.421   1
   0 -10 -10 4958.98 444.389   2
   0  10 -10 4998.08 426.031   1
   0 -10 -10 4658.86 219.866   1
   0  10 -11 16625.2 793.439   3
   0 -10 -11 15695.3 805.775   2
   0  10 -11 15344.1 733.252   1
   0 -10 -11 14976.8 317.277   1
   0  10 -12 1132.56 237.064   3
   0 -10 -12 571.618 188.937   2
   0 -10 -12 705.698 62.3029   1
   0  10 -12 876.391 204.329   1
   0  10 -13 231.054 129.523   3
   0  10 -13 374.453 172.920   1
   0 -10 -13 396.281 154.160   2
   0  10 -14 457.486 178.834   3
   0 -10 -14 390.194 211.421   2
   0 -10 -15 545.370 187.530   2
   0 -10 -16 161.726 174.794   2
   0 -10 -17 659.454 226.619   2
   0 -10 -18 574.087 243.267   2
   0 -10 -19-7.18917 143.353   2
   0  11   0-32.0367 72.3158   2
   0 -11   0-1.11426 94.2564   1
   0  11  -1 34198.2 877.532   2
   0  11   1 34576.3 890.524   2
   0 -11  -1 34689.9 820.909   1
   0 -11   1 34201.9 876.191   1
   0  11   2 31530.2 854.427   2
   0  11  -2 31184.3 828.120   2
   0 -11  -2 31745.4 750.514   1
   0 -11   2 32190.2 880.729   1
   0  11  -3 301.489 110.558   2
   0 -11   3 405.054 156.438   1
   0  11   3 641.305 138.934   2
   0 -11  -3 407.496 118.760   1
   0  11  -4 31331.7 829.100   2
   0  11   4 31040.1 887.392   2
   0 -11   4 30982.8 940.993   1
   0 -11  -4 30757.4 684.894   1
   0  11  -5 2116.61 227.056   2
   0 -11  -5 2084.01 177.519   1
   0  11   5 2172.50 262.262   2
   0 -11   5 2241.20 288.016   1
   0 -11  -6 7116.23 487.957   2
   0  11  -6 7320.98 418.723   2
   0  11   6 7784.76 496.865   2
   0 -11   6 7753.74 514.871   1
   0 -11  -6 7176.61 303.627   1
   0 -11  -7 13158.0 666.209   2
   0  11  -7 13565.2 569.457   2
   0  11   7 13843.9 690.304   2
   0  11  -7 14060.7 642.817   1
   0 -11   7 12824.2 691.281   1
   0 -11  -8 24187.3 923.911   2
   0  11  -8 25217.7 786.165   2
   0  11  -8 25365.1 877.197   1
   0 -11   8 24239.5 972.243   1
   0  11   8 24433.9 972.565   2
   0  11  -9 269.272 156.695   2
   0 -11  -9 47.4648 132.974   2
   0  11  -9 217.904 163.939   1
   0  11 -10 612.831 172.842   2
   0 -11 -10 113.359 99.1796   1
   0 -11 -10 395.505 166.809   2
   0  11 -10 36.5158 171.989   1
   0  11 -11 1986.10 256.084   2
   0  11 -11 1509.68 239.698   1
   0 -11 -11 1777.12 292.817   2
   0 -11 -11 1485.91 103.254   1
   0 -11 -12 6742.18 576.926   2
   0  11 -12 7184.62 550.564   3
   0  11 -12 6304.22 517.391   1
   0  11 -13 375.642 171.410   3
   0 -11 -13 308.905 144.751   2
   0 -11 -14 194.944 146.216   2
   0 -11 -15 10.7112 129.882   2
   0 -11 -16 2234.23 380.053   2
   0 -11 -17 392.311 224.453   2
   0 -11 -18-318.381 160.342   2
   0  12   0 73441.6 1337.23   2
   0 -12   0 72658.3 1286.93   1
   0  12  -1 43245.8 1029.94   2
   0  12   1 43083.6 1035.19   2
   0 -12  -1 42842.7 958.931   1
   0 -12   1 44004.0 1044.97   1
   0  12  -2-4.46220 101.645   2
   0 -12  -2-131.335 118.398   1
   0 -12   2 99.6426 157.358   1
   0  12   2 92.3628 103.625   2
   0  12   3 13239.4 595.566   2
   0  12  -3 12925.3 557.966   2
   0 -12  -3 13173.8 495.335   1
   0 -12   3 12832.0 613.686   1
   0  12   4 7793.19 474.530   2
   0  12  -4 8066.90 443.790   2
   0 -12  -4 7780.43 373.248   1
   0 -12   4 7992.21 502.365   1
   0  12  -5 23378.3 757.115   2
   0 -12  -5 23814.5 877.267   2
   0 -12   5 25389.8 904.833   1
   0  12   5 25020.3 862.381   2
   0 -12  -5 23543.6 608.157   1
   0  12  -6 374.847 123.848   2
   0 -12  -6 744.911 188.524   2
   0 -12  -6 385.660 103.189   1
   0  12   6 607.258 188.504   2
   0 -12   6 220.446 155.902   1
   0  12  -7 7274.29 445.182   2
   0 -12  -7 7421.87 523.416   2
   0  12   7 7011.43 510.969   2
   0 -12  -7 7546.57 320.292   1
   0 -12   7 6733.92 526.528   1
   0 -12  -8 14164.6 739.524   2
   0  12  -8 13025.1 606.188   2
   0 -12  -8 13694.3 406.366   1
   0  12  -9 485.143 150.738   2
   0 -12  -9 319.871 80.4863   1
   0 -12  -9 31.4905 148.559   2
   0  12 -10 2467.05 288.223   2
   0 -12 -10 2032.42 133.587   1
   0 -12 -10 2187.69 325.369   2
   0 -12 -11 4998.30 482.965   2
   0 -12 -11 4534.47 161.513   1
   0 -12 -11 4401.20 148.959   1
   0  12 -12 1524.33 297.635   3
   0 -12 -12 1590.68 291.690   2
   0 -12 -13 2240.84 358.259   2
   0 -12 -14 840.651 237.995   2
   0 -12 -15 390.840 192.871   2
   0 -12 -16 160.338 164.667   2
   0 -12 -17 712.659 276.778   2
   0 -12 -18 65.1404 181.860   2
   0 -13   0 364.718 150.507   2
   0 -13   0 94.8204 151.257   1
   0  13   0 304.743 138.898   2
   0 -13   1 293.896 149.984   2
   0  13  -1 126.050 97.1409   2
   0 -13   1 321.868 140.964   1
   0 -13  -1 195.215 136.205   1
   0  13   1 72.4753 100.266   2
   0 -13   2 34314.6 942.074   2
   0  13  -2 33542.3 949.934   2
   0  13   2 34307.9 975.010   2
   0 -13  -2 33444.3 866.627   1
   0 -13   2 34480.3 999.230   1
   0  13  -3 8116.97 469.107   2
   0  13   3 8927.04 515.686   2
   0 -13   3 8069.30 510.748   1
   0 -13  -3 7833.88 407.481   1
   0  13  -4 25.0461 80.1958   2
   0 -13  -4-50.3717 120.312   2
   0 -13   4 21.2476 137.168   1
   0 -13  -4 27.3282 96.8062   1
   0  13   4 7.46914 103.196   2
   0 -13  -5 10287.2 606.278   2
   0  13  -5 11479.7 560.047   2
   0  13   5 10783.9 596.573   2
   0 -13   5 11516.3 651.243   1
   0 -13  -5 10902.6 450.839   1
   0  13  -6 11205.9 565.859   2
   0 -13  -6 10004.4 615.322   2
   0 -13   6 11494.2 675.774   1
   0 -13  -6 12006.2 448.532   1
   0  13   6 11322.3 639.036   2
   0 -13  -7 678.219 197.819   2
   0  13  -7 706.930 166.046   2
   0 -13  -7 645.846 121.734   1
   0  13  -8 10.4468 93.6919   2
   0 -13  -8-19.5499 80.2559   1
   0 -13  -8 34.3390 145.728   2
   0 -13  -9 6120.74 529.473   2
   0  13  -9 5959.62 445.281   2
   0 -13  -9 6287.44 276.543   1
   0 -13 -10 420.141 207.407   2
   0 -13 -10 593.995 91.8676   1
   0 -13 -11 2995.40 123.270   1
   0 -13 -11 2877.99 132.186   1
   0 -13 -12 854.136 264.332   2
   0 -13 -13 778.238 245.922   2
   0 -13 -14-110.884 195.474   2
   0 -13 -15 550.842 232.913   2
   0 -13 -16 189.224 191.946   2
   0 -13 -17-33.2156 147.429   2
   0 -14   0 13626.9 642.606   2
   0  14   0 14054.0 638.023   2
   0 -14   0 14275.9 638.248   1
   0 -14  -1 1284.31 219.690   2
   0 -14   1 1600.92 235.654   2
   0  14  -1 1268.43 207.612   2
   0 -14  -1 1556.70 233.384   1
   0 -14   1 1184.92 225.291   1
   0  14   1 1350.15 220.430   2
   0  14  -2 2853.59 305.250   2
   0  14   2 2907.09 304.782   2
   0 -14   2 3667.83 348.789   2
   0 -14  -2 2689.07 319.816   2
   0 -14   2 3103.74 345.122   1
   0 -14  -2 2740.75 282.100   1
   0  14  -3 251.126 123.034   2
   0 -14  -3 216.280 136.032   2
   0 -14   3 554.192 193.959   1
   0  14   3 524.920 153.920   2
   0 -14  -3 429.413 130.031   1
   0  14  -4 8478.07 492.497   2
   0  14   4 8528.98 526.359   2
   0 -14  -4 7297.60 525.469   2
   0 -14   4 8453.09 561.749   1
   0 -14  -4 8380.79 433.538   1
   0 -14  -5 1470.36 263.374   2
   0  14  -5 1530.15 232.834   2
   0  14   5 1527.14 245.973   2
   0 -14  -5 1725.61 210.028   1
   0 -14   5 1462.79 269.723   1
   0 -14  -6 3635.09 394.665   2
   0  14  -6 3801.22 347.538   2
   0 -14  -6 3943.38 280.229   1
   0  14  -7 2032.78 270.689   2
   0 -14  -7 2310.71 336.100   2
   0 -14  -7 2342.78 211.033   1
   0  14  -8 3476.53 337.773   2
   0 -14  -8 3361.97 404.154   2
   0 -14  -8 3223.52 229.339   1
   0 -14  -9-52.1235 67.3478   1
   0 -14  -9 17.5736 142.682   2
   0 -14 -10 3361.03 419.733   2
   0 -14 -10 3389.68 189.330   1
   0 -14 -11 941.215 252.110   2
   0 -14 -11 899.037 83.2998   1
   0 -14 -12-294.918 187.078   2
   0 -14 -13 1177.91 309.893   2
   0 -14 -14 623.889 238.872   2
   0 -14 -15 1109.99 296.360   2
   0 -14 -16 134.690 174.918   2
   0 -14 -17-248.603 196.478   2
   0 -15   0 64.6676 120.087   2
   0  15   0 123.681 86.8625   2
   0 -15   0 81.8761 143.361   1
   0 -15  -1 8705.59 548.692   2
   0 -15   1 8542.71 536.197   2
   0  15  -1 8086.58 510.728   2
   0  15   1 8890.73 530.207   2
   0 -15   1 8914.63 552.905   1
   0 -15  -1 8887.75 509.854   1
   0  15   2 4882.62 402.974   2
   0  15  -2 5577.43 424.336   2
   0 -15   2 5545.03 420.183   2
   0 -15  -2 4742.96 413.977   2
   0 -15  -2 5359.03 394.983   1
   0 -15   2 5307.86 447.586   1
   0  15  -3 17314.2 746.073   2
   0 -15  -3 15855.6 765.767   2
   0 -15   3 18495.0 820.668   1
   0 -15  -3 18315.4 685.113   1
   0 -15  -4 174.590 144.820   2
   0  15  -4-86.4840 96.3737   2
   0 -15   4 308.193 202.465   1
   0 -15  -4-85.2838 112.910   1
   0  15  -5 8108.69 510.294   2
   0 -15  -5 7111.43 547.219   2
   0 -15  -5 8095.51 434.004   1
   0 -15  -6 164.796 148.543   2
   0  15  -6 173.328 117.179   2
   0 -15  -6 185.494 133.039   1
   0 -15  -7 2125.25 343.110   2
   0 -15  -7 2600.15 237.563   1
   0 -15  -8 245.236 166.786   2
   0 -15  -8 231.214 93.0407   1
   0 -15  -9 3171.30 404.491   2
   0 -15  -9 2902.36 219.548   1
   0 -15 -10 583.501 205.814   2
   0 -15 -10 577.254 100.966   1
   0 -15 -11 237.413 152.287   2
   0 -15 -12 16.5548 149.927   2
   0 -15 -13 866.974 272.044   2
   0 -15 -14 289.862 227.039   2
   0 -15 -15 1473.75 346.280   2
   0 -15 -16 155.453 170.418   2
   0 -16   0 8211.87 540.397   2
   0 -16   0 8998.04 561.235   1
   0 -16   1 1441.81 247.029   2
   0 -16  -1 1172.09 235.611   2
   0 -16   1 1119.82 249.860   1
   0 -16  -1 1239.19 230.531   1
   0 -16   2 1046.01 232.695   2
   0 -16  -2 537.642 156.435   2
   0 -16  -2 1083.57 224.359   1
   0 -16   2 1141.33 249.539   1
   0 -16  -3 2771.74 345.068   2
   0 -16  -3 3126.39 322.936   1
   0 -16  -4 8065.26 571.632   2
   0 -16  -4 8234.48 474.591   1
   0 -16  -5 794.885 199.801   2
   0 -16  -5 946.595 191.185   1
   0 -16  -6 14549.0 800.536   2
   0 -16  -6 15213.2 587.845   1
   0 -16  -7 67.1388 159.071   2
   0 -16  -7 83.6196 106.582   1
   0 -16  -8 1006.05 244.053   2
   0 -16  -8 1254.16 174.544   1
   0 -16  -9 408.062 202.598   2
   0 -16  -9 439.176 117.691   1
   0 -16 -10 203.048 155.872   2
   0 -16 -11 325.322 218.588   2
   0 -16 -12 971.605 291.830   2
   0 -16 -13 83.7729 164.250   2
   0 -16 -14 2331.00 422.715   2
   0 -16 -15 56.5787 181.281   2
   0 -17   0 151.570 125.992   2
   0 -17   0 233.864 192.302   1
   0 -17  -1 1288.43 270.051   2
   0 -17   1 1826.04 283.806   2
   0 -17  -1 1383.23 273.332   1
   0 -17   1 1681.74 293.727   1
   0 -17  -2 4954.60 453.158   2
   0 -17   2 5890.29 478.064   2
   0 -17  -2 5479.93 440.059   1
   0 -17  -3 55.1858 142.016   2
   0 -17  -3 324.643 156.987   1
   0 -17  -4 80.8563 164.731   2
   0 -17  -4 76.2721 144.882   1
   0 -17  -5 6681.56 580.614   2
   0 -17  -5 6712.86 435.864   1
   0 -17  -6 449.557 199.234   2
   0 -17  -6 194.513 127.754   1
   0 -17  -7 86.1265 166.867   2
   0 -17  -7 445.119 146.808   1
   0 -17  -8 1107.27 262.285   2
   0 -17  -8 1584.74 204.760   1
   0 -17  -9 1593.58 321.580   2
   0 -17 -10 192.654 167.615   2
   0 -17 -11 123.795 146.105   2
   0 -17 -12 143.234 203.475   2
   0 -17 -13 3772.77 530.207   2
   0 -17 -14 459.731 313.438   2
   0 -18   0 1521.27 273.436   2
   0 -18   1 675.737 200.438   2
   0 -18  -1 676.074 186.399   2
   0 -18  -1 1030.16 238.137   1
   0 -18  -2 1857.24 298.585   2
   0 -18   2 2450.50 336.188   2
   0 -18  -2 2036.26 288.680   1
   0 -18  -3 1804.05 311.850   2
   0 -18  -3 2300.04 297.393   1
   0 -18  -4 15203.4 835.432   2
   0 -18  -4 15679.0 706.224   1
   0 -18  -5 356.973 196.738   2
   0 -18  -5 608.772 182.243   1
   0 -18  -6 1978.09 340.197   2
   0 -18  -6 2300.77 269.839   1
   0 -18  -7 290.198 177.665   2
   0 -18  -7 20.0797 114.224   1
   0 -18  -8 291.607 196.169   2
   0 -18  -9-7.71330 159.189   2
   0 -18 -10 35.8618 174.670   2
   0 -18 -11 29.1941 169.268   2
   0 -18 -12 568.753 258.937   2
   0 -18 -13-181.268 191.267   2
   0 -18 -14 1385.27 333.342   2
   0 -19   0-11.1571 129.670   2
   0 -19  -1-112.407 137.201   2
   0 -19   1 201.327 166.494   2
   0 -19   2 252.345 172.888   2
   0 -19  -2 15.1582 131.024   2
   0 -19  -2 460.161 182.544   1
   0 -19  -3 311.097 175.332   2
   0 -19  -3 372.985 178.463   1
   0 -19  -4 1537.75 300.809   2
   0 -19  -4 1977.96 278.024   1
   0 -19  -5 8950.85 680.429   2
   0 -19  -5 9366.84 559.401   1
   0 -19  -6 255.071 179.070   2
   0 -19  -6 372.629 160.246   1
   0 -19  -7 20.1519 142.791   2
   0 -19  -8 1539.48 333.244   2
   0 -19  -9 2211.14 388.555   2
   0 -19 -10 179.032 205.999   2
   0 -19 -11 132.115 208.396   2
   0 -19 -12 57.2929 172.172   2
   0 -19 -13 1987.41 421.706   2
   0 -20   0 1031.76 260.584   2
   0 -20  -1 106.628 135.243   2
   0 -20   1 264.675 180.590   2
   0 -20   2 474.058 218.903   2
   0 -20  -2 305.342 187.939   2
   0 -20  -3 276.785 207.399   2
   0 -20  -4 2554.41 382.049   2
   0 -20  -4 2708.45 340.164   1
   0 -20  -5 176.779 167.128   2
   0 -20  -5 542.354 202.394   1
   0 -20  -6 3648.34 485.688   2
   0 -20  -7 61.4193 163.395   2
   0 -20  -8-45.0822 154.940   2
   0 -20  -9 287.509 181.677   2
   0 -20 -10 1642.96 357.506   2
   0 -20 -11 299.291 225.419   2
   0 -20 -12 853.746 322.697   2
   0 -21   0 132.974 166.753   2
   0 -21   1 1004.45 248.295   2
   0 -21  -1 1314.26 285.132   2
   0 -21  -2 16.7857 155.300   2
   0 -21  -3 301.718 185.385   2
   0 -21  -4-34.1912 157.598   2
   0 -21  -5 5228.53 559.095   2
   0 -21  -6 3331.18 459.037   2
   0 -21  -7 104.207 159.995   2
   0 -21  -8 305.054 221.544   2
   0 -21  -9 451.827 240.505   2
   0 -21 -10 104.212 165.654   2
   0 -22   0 2138.33 366.990   2
   0 -22   1 188.122 194.640   2
   0 -22  -1 281.207 197.252   2
   0 -22  -2 376.758 196.727   2
   0 -22  -3 1376.03 295.673   2
   0 -22  -4 3535.21 473.963   2
   0 -22  -5 312.036 177.534   2
   0 -22  -6-86.8835 185.174   2
   0 -22  -7 715.034 258.857   2
   0 -22  -8 252.907 213.589   2
   0 -22  -9 13.8507 238.176   2
   0 -23   0 124.152 170.442   2
   0 -23   1 350.579 210.215   2
   0 -23  -1 60.0855 169.316   2
   0 -23  -2 1012.09 294.928   2
   0 -23  -3 33.5831 160.394   2
   0 -23  -4 1255.20 297.876   2
   0 -23  -5 2141.61 397.995   2
   0 -23  -6 1421.18 334.738   2
   0 -23  -7-315.375 232.140   2
   0 -24   0 583.271 248.996   2
   0 -24   1 3158.37 445.306   2
   0 -24  -1 3059.23 471.252   2
   0 -24  -2 152.436 194.524   2
   0 -24  -3 1981.02 378.401   2
   0 -24  -4 510.534 221.910   2
   0 -24  -5 49.6186 217.816   2
   0 -25   0 244.926 209.160   2
   0 -25  -1 107.938 174.101   2
   0 -25  -2 1371.83 338.585   2
   0 -25  -3 220.226 216.069   2
   1   0 -19 418.277 183.169   2
   1   0 -18 1720.71 276.665   1
   1   0 -18 934.883 233.954   2
   1   0 -17-200.267 164.939   1
   1   0 -17 6.34923 117.821   2
   1   0 -16 304.465 161.517   1
   1   0 -16 353.324 137.065   2
   1   0 -15-129.131 123.396   1
   1   0 -15 55.7954 107.288   2
   1   0 -14 13530.7 610.368   1
   1   0 -14 11961.9 656.710   2
   1   0 -13-6.13344 134.607   1
   1   0 -13-48.7363 113.002   2
   1   0 -12-46.4041 114.606   2
   1   0 -12 10.0858 114.135   1
   1   0 -11-234.236 130.546   2
   1   0 -11-38.0046 109.160   1
   1   0 -10 4022.05 326.239   2
   1   0 -10 4796.01 347.010   1
   1   0  -9 146.461 128.328   1
   1   0  -9 52.9467 95.2389   2
   1   0  -8 25109.3 719.805   1
   1   0  -8 24715.7 679.481   2
   1   0  -7-62.9460 107.101   1
   1   0  -7-78.8589 72.6557   2
   1   0  -6 54381.4 822.411   2
   1   0  -6 56257.5 1065.90   1
   1   0  -5 36.0653 48.2689   2
   1   0  -5-132.493 135.662   1
   1   0  -4 56748.0 573.957   2
   1   0  -3 85.6328 30.5002   2
  -1   0   3 184.904 53.8518   2
   1   0  -2 115116. 879.688   3
   1   0   1 29.6393 63.8224   3
   1   0   2 20622.5 462.905   3
   1   0   3 87.0644 103.739   3
   1   0   4 6388.81 288.056   3
  -1   0  -4 5715.89 278.572   3
   1   0   4 6050.24 207.214   1
   1   0   5-103.338 90.1562   3
  -1   0  -5 1.03406 73.0046   3
   1   0   5 28.8220 51.7151   1
  -1   0  -6 4126.34 257.289   3
   1   0   6 4330.46 257.515   3
   1   0   6 4378.50 204.066   1
   1   0   7 4.95333 82.2648   3
   1   0   7 21.3147 58.9002   1
   1   0   8 25860.0 626.286   3
   1   0   8 27739.3 613.589   1
   1   0   9-88.2200 83.2530   3
   1   0   9 156.426 105.156   1
   1   0  10 10337.4 403.016   3
   1   0  10 10528.9 469.717   1
  -1   0 -11 363.661 221.547   2
   1   0  11-219.985 150.785   1
  -1   0 -12 2284.58 367.235   2
   1   0  12 1162.42 192.271   1
  -1   0 -13 517.462 257.512   2
   1   0  13-281.746 177.934   1
  -1   0 -14 3887.99 480.860   2
  -1   0 -15 137.064 208.938   2
  -1   0 -16 1162.65 294.762   2
  -1   0 -17-75.2576 170.652   2
  -1   0 -18 184.254 174.176   2
  -1   0 -19-138.646 204.535   2
  -1   0 -20 520.120 262.237   2
   1   1 -19 3109.35 387.286   1
   1  -1 -19 3130.15 403.006   2
   1   1 -19 3335.84 426.376   2
   1  -1 -18 232.888 151.191   2
   1   1 -18 111.941 104.282   2
   1   1 -18 232.931 175.892   1
   1  -1 -18-105.885 136.258   1
   1   1 -17 1878.59 308.514   2
   1   1 -17 1485.78 243.058   1
   1  -1 -17 1721.28 259.321   1
   1  -1 -17 1824.75 300.473   2
   1   1 -16 1697.66 268.638   1
   1  -1 -16 1567.09 248.707   1
   1  -1 -16 1349.49 263.253   2
   1   1 -16 1569.24 274.177   2
   1   1 -15 1501.32 246.193   1
   1  -1 -15 1386.49 251.497   2
   1  -1 -15 1583.29 240.184   1
   1   1 -15 1457.78 261.507   2
   1  -1 -14 722.913 173.627   1
   1   1 -14 503.361 159.405   1
   1  -1 -14 286.156 120.701   2
   1   1 -14 646.786 171.285   2
   1   1 -13 3950.48 338.328   1
   1  -1 -13 3261.74 332.617   2
   1  -1 -13 3989.86 336.447   1
   1   1 -13 3374.72 348.941   2
   1  -1 -12 376.218 141.641   1
   1   1 -12 452.829 144.797   2
   1   1 -12 507.920 164.226   1
   1  -1 -12 317.005 135.136   2
   1   1 -11 2733.32 307.750   2
   1  -1 -11 3368.43 299.138   1
   1  -1 -11 2666.34 278.112   2
   1   1 -11 3205.70 297.348   1
   1  -1 -10 1181.16 194.544   1
   1   1 -10 1211.21 206.348   2
   1   1 -10 878.963 184.531   1
   1  -1 -10 828.063 156.106   2
   1  -1  -9 65545.9 1174.17   2
   1   1  -9 63884.6 1195.40   2
   1   1  -9 66906.7 1194.86   1
   1  -1  -9 67088.0 1202.70   1
   1  -1  -8 5273.14 345.848   1
   1   1  -8 5180.01 323.581   2
   1  -1  -8 4923.02 300.533   2
   1   1  -8 5390.56 344.173   1
   1   1  -7 24233.0 693.859   1
   1  -1  -7 23536.9 596.044   2
   1  -1  -7 24781.3 720.103   1
   1   1  -7 23963.2 622.250   2
   1  -1  -6 1487.05 141.582   2
   1   1  -6 1594.40 200.390   1
   1   1  -6 1621.66 155.751   2
   1  -1  -6 1191.08 166.763   1
  -1   1   5 39603.1 664.709   2
   1  -1  -5 43233.4 636.826   2
   1   1  -5 41330.9 629.453   2
   1  -1  -4 8556.75 201.592   3
   1  -1  -4 8232.03 238.020   2
  -1   1   4 8496.05 260.479   2
   1   1  -4 8421.46 234.057   2
   1  -1  -3 11293.4 235.014   2
  -1   1   3 11754.7 261.228   3
   1  -1  -3 11332.3 263.656   3
  -1   1   3 11155.1 237.177   2
   1  -1  -2 28684.2 445.461   3
  -1   1   2 27710.3 328.214   2
   1  -1  -2 28592.4 326.848   2
   1  -1  -1 110682. 922.359   3
  -1   1   1 110401. 638.139   2
   1  -1   1 75577.0 856.629   3
   1   1   2 55163.3 765.115   3
   1  -1   2 57077.2 780.878   3
   1  -1   3 41241.6 703.006   3
   1   1   3 41257.1 686.569   3
   1  -1   4 4032.40 242.240   3
   1   1   4 3982.99 231.937   3
  -1   1  -4 4203.03 249.056   3
   1  -1   4 4143.83 193.075   1
   1   1   4 4130.46 151.772   1
   1   1   5 33583.4 662.171   3
   1  -1   5 33019.5 670.170   3
  -1   1  -5 32027.4 675.833   3
   1  -1   5 31843.4 553.773   1
   1   1   5 31762.5 433.946   1
  -1   1  -6 13.8212 75.8218   3
   1  -1   6 174.974 85.3012   3
   1   1   6 107.604 86.9184   3
   1   1   6 106.427 54.4237   1
   1  -1   6-13.6262 60.2703   1
   1  -1   7 31.2794 85.1753   3
   1   1   7 36.8425 93.0361   3
  -1   1  -7 71.3179 85.0373   3
   1  -1   7-43.1624 66.6500   1
   1   1   7 59.7062 71.6091   1
  -1   1  -8 884.152 159.381   3
   1  -1   8 661.890 122.326   3
   1   1   8 757.593 128.531   3
   1  -1   8 752.003 129.337   1
   1   1   8 889.291 129.900   1
   1   1   9 18231.3 534.365   3
  -1   1  -9 18644.5 603.279   3
   1   1   9 18278.5 545.019   1
  -1  -1  -9 18892.7 849.195   2
   1  -1   9 19111.5 582.387   1
   1   1  10 631.568 124.057   3
  -1  -1 -10 855.667 260.239   2
   1  -1  10 1117.43 186.457   1
   1   1  10 769.012 139.699   1
   1   1  11 2667.43 211.098   3
   1  -1  11 2710.34 287.906   1
   1   1  11 2421.14 251.842   1
  -1  -1 -11 3216.26 401.184   2
  -1  -1 -12 2946.75 426.317   2
   1  -1  12 2271.75 281.581   1
   1  -1  13 6250.20 476.183   1
  -1   1 -13 5868.23 603.121   2
  -1  -1 -13 6553.68 609.678   2
   1  -1  14-351.973 234.474   1
  -1   1 -14 25.9989 200.119   2
  -1  -1 -14 145.988 183.684   2
  -1   1 -15 2699.93 434.290   2
  -1  -1 -15 2362.15 414.464   2
  -1  -1 -16 405.186 195.159   2
  -1   1 -16-44.4766 160.574   2
  -1  -1 -17 271.032 185.084   2
  -1   1 -17 1466.20 351.066   2
  -1   1 -18-317.714 219.469   2
  -1  -1 -18-141.519 203.299   2
  -1   1 -19 820.861 299.025   2
  -1  -1 -19 814.985 257.171   2
  -1  -1 -20 82.7562 186.559   2
  -1   1 -20 142.014 208.354   2
   1   2 -19 17.8706 160.523   1
   1  -2 -19 115.247 169.880   2
   1   2 -18 601.906 207.308   1
   1  -2 -18 219.061 139.891   2
   1   2 -18 226.403 145.619   2
   1  -2 -18 261.708 142.027   1
   1   2 -17 1566.77 289.151   2
   1  -2 -17 1443.95 267.306   2
   1   2 -17 1507.93 263.538   1
   1  -2 -17 1644.18 250.983   1
   1   2 -16 1720.69 280.395   2
   1   2 -16 1798.91 276.519   1
   1  -2 -16 1826.46 260.353   1
   1  -2 -16 1604.00 285.371   2
   1   2 -15 4543.14 408.155   1
   1   2 -15 4434.38 430.697   2
   1  -2 -15 5275.39 394.274   1
   1  -2 -15 4401.38 424.232   2
   1   2 -14 4472.14 418.459   2
   1  -2 -14 5000.52 432.275   2
   1  -2 -14 5975.50 406.211   1
   1   2 -14 5260.29 414.329   1
   1   2 -13-84.7549 119.511   1
   1   2 -13 156.441 142.652   2
   1  -2 -13 80.2739 126.417   1
   1  -2 -13 262.328 145.859   2
   1   2 -12 1053.55 243.780   2
   1   2 -12 847.612 175.099   1
   1  -2 -12 1218.44 210.171   1
   1  -2 -12 1009.09 191.665   2
   1   2 -11 2719.17 122.921   3
   1   2 -11 2872.77 281.062   1
   1  -2 -11 2912.57 288.107   1
   1   2 -11 3010.33 320.310   2
   1  -2 -11 2604.70 294.199   2
   1   2 -10 22395.2 404.596   3
   1   2 -10 23818.8 732.095   1
   1  -2 -10 21992.2 731.728   2
   1   2 -10 21770.0 754.631   2
   1  -2 -10 23848.2 725.299   1
   1   2  -9 21706.1 697.422   1
   1  -2  -9 21086.6 695.475   1
   1  -2  -9 21561.0 678.005   2
   1   2  -8 35721.2 854.461   1
   1  -2  -8 34783.8 803.459   2
   1  -2  -8 33681.6 870.074   1
   1  -2  -7 8160.58 360.549   2
   1   2  -7 8356.07 403.217   1
   1  -2  -7 7938.44 416.466   1
  -1   2   6 30811.5 710.260   2
   1  -2  -6 33407.2 647.279   2
   1   2  -6 32562.3 763.778   1
   1  -2  -5 2438.14 166.034   2
  -1   2   5 2554.86 107.918   3
  -1   2   5 2320.98 179.923   2
  -1   2   4 20174.7 338.020   3
   1  -2  -4 19319.9 395.989   2
  -1   2   4 18841.0 398.583   2
  -1   2   3 13042.1 311.745   3
  -1   2   3 12196.2 284.101   2
   1  -2  -3 13575.5 306.294   2
   1  -2  -3 13353.7 288.704   3
   1  -2  -2 89601.1 815.242   3
  -1   2   2 88540.4 720.291   2
  -1   2   1 73373.0 649.100   2
   1  -2  -1 75059.4 785.885   3
   1   2  -1 76080.5 556.029   2
   1  -2   0 6113.01 242.242   3
   1   2   0 6309.55 221.224   2
   1  -2   1 487.297 102.982   3
   1  -2   2 28961.0 577.203   3
   1  -2   3 411743. 2245.17   3
   1  -2   4 8734.58 352.653   3
  -1   2  -4 8713.62 364.032   3
   1  -2   4 8519.42 306.277   1
   1   2   4 8839.93 174.725   1
   1  -2   5 474.111 107.402   3
  -1   2  -5 535.965 122.522   3
   1   2   5 549.102 108.993   3
   1   2   5 572.716 58.0721   1
   1  -2   5 508.639 102.432   1
   1  -2   6 65.6301 85.4599   3
   1   2   6 85.5851 93.6756   3
  -1   2  -6 55.4195 89.8748   3
   1   2   6 199.651 59.1023   1
   1  -2   6 38.2309 73.6661   1
   1  -2   7 2961.38 236.870   3
  -1   2  -7 3103.75 247.752   3
   1   2   7 3108.13 227.289   3
   1  -2   7 3141.32 220.778   1
   1   2   7 3307.53 179.940   1
  -1   2  -8 119.558 103.154   3
   1   2   8 50.2410 80.2315   3
  -1  -2  -8 237.820 171.936   2
   1  -2   8 238.758 111.730   1
   1   2   8 114.053 68.7745   1
   1   2   9 6967.34 340.380   3
  -1   2  -9 7350.37 399.287   3
   1  -2   9 6913.69 376.575   1
   1   2   9 6687.28 327.131   1
  -1  -2  -9 7155.32 548.240   2
   1   2  10 15087.9 498.034   3
  -1   2 -10 16064.6 594.818   3
  -1  -2 -10 14952.1 806.118   2
   1   2  10 14302.9 512.461   1
   1  -2  10 15549.9 592.551   1
   1   2  11 7768.00 351.336   3
  -1   2 -11 8170.48 431.849   3
   1  -2  11 8209.38 473.338   1
  -1  -2 -11 8555.28 620.139   2
   1   2  12 127.219 92.0545   3
  -1  -2 -12 185.519 171.893   2
   1  -2  12 383.897 184.363   1
  -1  -2 -13 268.807 211.144   2
   1  -2  13 24.6961 140.117   1
  -1  -2 -14 3251.10 435.862   2
   1  -2  14 2724.78 347.576   1
  -1  -2 -15-68.3463 171.280   2
   1  -2  15-452.704 239.485   1
  -1   2 -16 891.999 290.509   2
  -1  -2 -16 775.138 246.774   2
  -1   2 -17 31.8306 217.664   2
  -1  -2 -17 22.1697 162.720   2
  -1   2 -18 227.693 193.820   2
  -1  -2 -18 94.1747 172.985   2
  -1   2 -19 169.610 179.543   2
  -1  -2 -19 25.8226 159.448   2
  -1   2 -20-37.9373 173.700   2
  -1  -2 -20 95.7980 196.877   2
   1  -3 -19 1364.00 283.031   2
   1   3 -19 1230.88 271.113   1
   1   3 -18 121.130 123.604   1
   1   3 -18 340.211 153.953   2
   1  -3 -18 315.425 175.712   2
   1   3 -17-73.1194 149.588   2
   1  -3 -17 31.6770 123.589   1
   1   3 -17-1.77849 138.085   1
   1  -3 -17 1.32504 118.967   2
   1   3 -16 5708.36 464.695   1
   1   3 -16 4508.52 461.496   2
   1  -3 -16 5950.29 424.856   1
   1  -3 -16 5544.04 486.495   2
   1  -3 -15 4954.79 446.416   2
   1   3 -15 4688.31 461.905   2
   1  -3 -15 6076.39 410.914   1
   1   3 -15 5829.32 458.520   1
   1   3 -14 175.343 116.739   1
   1  -3 -14 46.8832 99.1424   1
   1  -3 -14 77.5056 121.946   2
   1   3 -14 221.991 148.275   2
   1   3 -13 5.16711 35.5676   3
   1   3 -13 262.493 158.248   2
   1  -3 -13-7.67126 89.7159   2
   1  -3 -13 12.1405 124.505   1
   1   3 -13 13.2635 129.408   1
   1   3 -12 2728.80 162.891   3
   1  -3 -12 3237.08 302.333   1
   1   3 -12 2844.67 306.275   1
   1  -3 -12 2790.06 303.871   2
   1   3 -12 2376.89 314.286   2
   1   3 -11 5252.31 243.273   3
   1   3 -11 5437.33 381.970   1
   1  -3 -11 5682.14 409.466   2
   1  -3 -11 5705.36 382.452   1
   1   3 -10 196.552 82.0317   3
   1  -3 -10 148.763 127.833   1
   1  -3 -10 40.3133 92.4740   2
   1   3 -10 120.194 120.841   1
   1   3  -9 6463.36 392.033   1
   1  -3  -9 6421.21 385.468   2
   1  -3  -9 6074.84 389.296   1
   1  -3  -8 1386.86 196.767   1
   1   3  -8 1500.60 195.834   1
   1  -3  -8 1754.33 192.771   2
  -1  -3   8 924.318 158.331   1
  -1  -3   7 959.701 184.136   1
   1   3  -7 986.275 166.734   1
   1  -3  -7 1119.55 146.003   2
  -1   3   7 1464.32 191.062   2
   1  -3  -6 57126.4 890.968   2
  -1   3   6 57611.5 510.817   3
  -1   3   6 57092.8 958.734   2
  -1  -3   6 57089.9 1199.29   1
   1  -3  -5 14314.3 406.499   2
  -1   3   5 14650.2 299.690   3
  -1  -3   5 14194.7 573.397   1
  -1   3   5 14025.9 429.377   2
  -1   3   4 9298.62 263.940   3
   1  -3  -4 9374.17 309.169   2
  -1  -3   4 9133.87 438.705   1
  -1   3   4 9393.94 303.981   2
  -1   3   3 7597.13 252.092   3
  -1   3   3 7027.37 244.820   2
   1  -3  -3 7754.67 264.754   2
   1   3  -3 7613.68 179.634   2
  -1  -3   3 6415.04 351.283   1
  -1  -3   2 1884.10 93.2960   2
  -1   3   2 2137.86 136.265   2
   1   3  -2 2110.37 98.4436   2
  -1  -3   2 1534.84 162.049   1
   1   3  -1 19696.3 324.689   2
  -1  -3   1 19446.1 308.572   2
  -1   3   1 19250.7 384.182   2
  -1   3   0 47957.1 592.660   2
   1  -3   0 49044.7 715.442   3
   1   3   0 48034.6 615.997   2
   1  -3   1 323229. 1906.88   3
   1   3   1 334245. 1945.21   2
   1   3   1 322184. 1579.91   1
   1  -3   2 104125. 1134.51   3
   1   3   2 106189. 1259.30   2
   1  -3   3 493249. 2511.46   3
   1   3   3 497101. 2982.07   2
  -1   3  -4 31939.2 711.991   3
   1  -3   4 32121.2 619.498   1
  -1   3  -5 2382.18 217.859   3
   1  -3   5 2361.12 187.827   1
  -1   3  -6 9054.93 425.452   3
   1   3   6 9435.34 389.338   3
   1   3   6 7994.35 218.417   1
   1  -3   6 9343.62 369.935   1
  -1   3  -7 1126.63 168.056   3
   1   3   7 1124.66 151.625   3
   1  -3   7 988.858 157.106   1
   1   3   8 11115.9 437.949   3
  -1   3  -8 11372.9 505.343   3
   1  -3   8 11161.2 461.052   1
  -1  -3  -8 12440.7 659.656   2
   1   3   9 10374.6 425.797   3
  -1   3  -9 10707.0 502.230   3
   1  -3   9 10149.6 461.282   1
  -1  -3  -9 10341.4 612.214   2
  -1   3 -10 14188.8 593.645   3
   1   3  10 14506.7 499.352   3
   1  -3  10 14307.0 593.187   1
  -1  -3 -10 14964.5 788.355   2
  -1   3 -11-60.7779 116.246   3
   1   3  11-6.49719 96.3601   3
  -1  -3 -11-175.736 177.555   2
   1  -3  11 284.170 158.779   1
  -1   3 -12 6445.52 415.831   3
   1   3  12 5685.33 301.764   3
   1  -3  12 6486.27 464.625   1
  -1  -3 -12 6020.31 544.482   2
  -1   3 -13 1861.80 236.190   3
   1   3  13 1598.26 155.423   3
   1  -3  13 1955.34 290.857   1
  -1  -3 -13 1880.45 344.202   2
  -1  -3 -14 357.847 165.466   2
   1  -3  14 424.413 182.896   1
  -1  -3 -15 1974.88 371.698   2
   1  -3  15 1530.50 263.895   1
  -1  -3 -16 548.221 225.009   2
  -1   3 -16 701.771 271.718   2
  -1   3 -17 858.934 295.331   2
  -1  -3 -17 450.875 216.306   2
  -1  -3 -18 13.5092 149.991   2
  -1   3 -18-147.603 201.974   2
  -1  -3 -19 1174.05 298.900   2
  -1   3 -19 1340.99 368.461   2
  -1  -3 -20 86.2116 154.490   2
  -1   3 -20-226.881 220.720   2
   1   4 -19 2.83141 152.333   1
   1  -4 -19 259.701 179.065   2
   1   4 -18 183.602 141.783   2
   1  -4 -18 181.511 142.098   2
   1   4 -18 400.910 195.321   1
   1   4 -17 1494.66 315.372   2
   1  -4 -17 2135.54 270.909   1
   1  -4 -17 1361.62 277.091   2
   1   4 -17 1419.15 259.944   1
   1  -4 -16 187.190 115.321   2
   1   4 -16 281.361 157.687   2
   1   4 -16 240.452 149.506   1
   1  -4 -16 233.785 136.101   1
   1  -4 -15 4177.29 408.734   2
   1   4 -15 3876.55 430.708   2
   1   4 -15 3932.50 380.869   1
   1  -4 -15 5114.71 372.599   1
   1   4 -14 435.976 81.3227   3
   1   4 -14 487.367 170.623   1
   1   4 -14 388.753 190.089   2
   1  -4 -14 558.017 162.293   1
   1  -4 -14 444.723 145.564   2
   1   4 -13 14.8104 66.1295   3
   1  -4 -13 143.821 127.881   2
   1   4 -13 472.068 188.677   2
   1   4 -13 2.76036 124.579   1
   1  -4 -13 190.769 138.284   1
   1   4 -12-50.2101 81.8255   3
   1  -4 -12 282.225 151.025   1
   1   4 -12 87.8640 135.327   1
   1  -4 -12 197.550 138.804   2
   1  -4 -11 8377.22 498.863   2
   1   4 -11 7875.86 345.116   3
   1  -4 -11 8537.04 460.251   1
   1   4 -11 8189.32 472.562   1
   1  -4 -10 485.648 142.149   1
  -1  -4  10 157.845 198.112   1
   1   4 -10 490.410 167.805   1
   1  -4 -10 477.375 149.437   2
   1  -4  -9 19076.3 663.661   2
   1   4  -9 19605.2 671.835   1
   1  -4  -9 19476.8 670.549   1
  -1  -4   9 19891.2 854.164   1
   1  -4  -8 19002.2 623.372   2
  -1  -4   8 19626.0 812.963   1
   1   4  -8 18433.0 631.029   1
  -1   4   8 18619.7 687.579   2
  -1   4   7 75219.6 641.270   3
   1  -4  -7 72443.7 1133.49   2
  -1   4   7 73742.4 1243.30   2
   1   4  -7 71325.5 1200.94   1
  -1  -4   7 73691.3 1482.56   1
  -1   4   6 1780.82 116.596   3
   1  -4  -6 1804.53 175.651   2
  -1   4   6 1841.35 191.965   2
  -1  -4   6 1853.88 232.665   1
  -1   4   5 24697.2 444.993   3
   1  -4  -5 24971.2 580.408   2
  -1  -4   5 24711.4 765.268   1
  -1   4   5 24972.6 578.852   2
   1  -4  -4 31273.5 615.325   2
  -1   4   4 32249.1 540.007   3
   1   4  -4 31431.7 440.500   2
  -1   4   4 30846.8 588.728   2
  -1  -4   4 30788.6 811.876   1
   1  -4  -3 3161.63 191.708   2
  -1   4   3 3254.09 186.308   2
   1   4  -3 3195.91 141.660   2
  -1   4   3 3687.02 198.780   3
  -1  -4   3 3024.53 251.294   1
   1   4  -2 2945.48 143.722   2
  -1   4   2 2919.59 177.521   2
  -1  -4   2 2914.11 138.508   2
  -1   4   2 3501.62 215.060   3
  -1  -4   2 2712.26 226.584   1
   1   4  -1 102949. 844.024   2
  -1  -4   1 101501. 839.964   2
  -1   4   1 100877. 976.432   2
  -1  -4   1 99522.3 1150.68   1
  -1   4   0 64538.5 773.829   2
   1   4   0 63927.6 752.988   2
  -1  -4   0 62116.6 844.334   1
   1   4   1 61406.3 853.701   2
   1   4   1 59625.1 644.378   1
   1   4   2 214.215 121.895   2
   1   4   2 241.652 64.1914   1
   1   4   3 441170. 2874.14   2
  -1   4  -4 21166.9 613.794   3
   1   4   4 21937.5 719.131   2
   1  -4   4 22342.7 550.176   1
  -1   4  -5 1633.85 196.491   3
   1  -4   5 1670.64 174.957   1
  -1   4  -6 164.478 104.540   3
   1  -4   6 140.022 94.4793   1
  -1   4  -7 3243.67 274.574   3
   1  -4   7 3258.69 260.636   1
   1   4   8 4141.23 283.163   3
  -1   4  -8 4161.21 329.909   3
   1  -4   8 4231.32 298.481   1
  -1  -4  -8 4447.18 379.254   2
  -1   4  -9 262.529 144.055   3
   1   4   9 427.894 120.092   3
   1  -4   9 356.323 136.935   1
  -1  -4  -9 414.327 172.997   2
   1   4  10 1943.10 207.500   3
  -1   4 -10 1471.47 222.924   3
   1  -4  10 1707.91 237.767   1
  -1  -4 -10 1744.73 298.304   2
  -1   4 -11 14922.6 643.862   3
   1   4  11 14921.9 517.022   3
   1  -4  11 15418.9 662.445   1
  -1  -4 -11 14965.4 807.755   2
   1   4  12 681.827 131.951   3
  -1   4 -12 711.004 188.658   3
  -1  -4 -12 931.791 240.874   2
   1  -4  12 1052.20 232.664   1
  -1   4 -13 5083.20 383.285   3
   1   4  13 4310.90 253.911   3
   1  -4  13 4896.41 441.830   1
  -1  -4 -13 5217.52 506.905   2
  -1   4 -14 1911.86 242.345   3
   1  -4  14 1643.81 286.926   1
  -1  -4 -14 1502.74 301.121   2
  -1  -4 -15 1162.11 296.394   2
  -1  -4 -16 635.584 226.308   2
  -1   4 -17 99.4948 213.239   2
  -1  -4 -17-118.123 139.935   2
  -1  -4 -18 72.3368 162.955   2
  -1   4 -18 320.765 214.226   2
  -1  -4 -19 209.862 218.907   2
  -1   4 -19 136.168 181.166   2
  -1   4 -20-239.260 225.461   2
  -1  -4 -20 112.693 184.502   2
   1   5 -20 50.2439 186.653   1
   1   5 -19 240.973 179.087   1
   1  -5 -19-109.224 158.202   2
   1  -5 -18 565.658 186.928   2
   1   5 -18 422.825 182.639   2
   1   5 -18 658.838 235.460   1
   1   5 -17-108.336 132.899   2
   1   5 -17 47.1229 144.222   1
   1  -5 -17 45.8634 129.086   2
   1  -5 -16 3670.34 408.758   2
   1  -5 -16 4682.09 359.705   1
   1   5 -16 3704.83 451.770   2
   1   5 -16 4345.37 445.034   1
   1   5 -15 232.662 150.562   1
   1  -5 -15 142.728 114.897   2
   1  -5 -15 527.922 159.280   1
   1   5 -15 173.800 184.155   2
   1   5 -14 135.708 74.4446   3
   1  -5 -14 83.4301 119.848   2
   1   5 -14-45.4081 134.919   1
   1  -5 -14 143.053 97.0957   1
   1  -5 -13 2186.27 291.213   2
   1   5 -13 2145.60 198.168   3
   1   5 -13 1939.93 271.669   1
   1  -5 -13 2525.88 267.049   1
   1   5 -12 170.177 96.7535   3
   1   5 -12 130.874 166.161   1
   1  -5 -12 233.106 138.924   1
   1  -5 -12 125.495 126.976   2
   1  -5 -11 199.796 126.292   2
   1   5 -11 184.570 136.156   1
   1  -5 -11 100.746 135.640   1
   1  -5 -10 55.6533 86.6045   2
   1   5 -10 100.678 127.753   1
   1  -5 -10-151.589 160.848   1
  -1  -5  10-287.648 239.806   1
   1  -5  -9 14022.8 590.824   2
   1   5  -9 13099.3 562.396   1
  -1  -5   9 13426.7 727.954   1
  -1   5   9 12915.3 624.701   2
   1  -5  -8 37561.5 903.529   2
  -1   5   8 36633.2 491.166   3
  -1   5   8 37090.8 990.154   2
   1   5  -8 35536.9 888.393   1
  -1  -5   8 35963.1 1125.42   1
  -1   5   7 2124.58 141.462   3
   1  -5  -7 1810.34 189.627   2
  -1   5   7 1721.72 208.407   2
  -1  -5   7 2185.77 283.568   1
   1  -5  -6 10894.2 439.587   2
  -1  -5   6 11063.6 558.435   1
  -1   5   6 10661.7 441.819   2
   1   5  -5 21620.7 427.401   2
   1  -5  -5 21351.9 578.206   2
  -1  -5   5 21522.7 734.059   1
  -1   5   5 22086.9 574.397   2
  -1   5   4 4284.77 240.944   2
   1   5  -4 4386.35 191.195   2
   1  -5  -4 4040.88 249.329   2
  -1  -5   4 4071.12 316.558   1
  -1  -5   3 2873.90 156.961   2
   1   5  -3 2663.93 152.758   2
  -1   5   3 2856.26 192.003   2
  -1  -5   3 2519.02 238.654   1
  -1   5   2 4902.15 246.882   2
   1   5  -2 4864.13 207.814   2
  -1  -5   2 4542.83 196.111   2
  -1  -5   2 4665.14 303.789   1
   1   5  -1 2493.83 152.598   2
  -1   5   1 2770.15 187.654   2
  -1  -5   1 2223.36 148.164   2
  -1  -5   1 2552.18 213.199   1
  -1   5   0 26290.5 545.580   2
   1   5   0 26490.4 519.910   2
   1   5   0 25728.7 482.667   1
  -1  -5   0 25790.4 562.936   1
  -1   5  -1 3003.67 191.968   2
   1   5   1 2862.57 151.267   1
  -1  -5  -1 2726.11 170.513   1
   1   5   1 2959.45 204.604   2
   1   5   2 20367.5 318.113   1
  -1  -5  -2 20748.4 402.149   1
   1   5   2 19943.5 564.543   2
   1   5   3 53533.1 1048.27   2
   1   5   3 55384.7 401.859   1
  -1   5  -4 18676.8 609.199   3
   1  -5   4 18766.7 545.128   1
   1   5   4 19101.1 687.148   2
  -1   5  -5 385.624 117.254   3
   1   5   5 340.304 150.181   2
   1  -5   5 409.874 113.302   1
  -1   5  -6 2183.86 241.415   3
   1  -5   6 2298.25 218.263   1
  -1   5  -7 6320.07 396.131   3
   1  -5   7 6256.78 362.447   1
  -1   5  -8 1729.78 239.597   3
  -1  -5  -8 1775.36 242.087   2
   1  -5   8 1875.63 221.196   1
   1   5   9 6284.42 361.354   3
  -1   5  -9 6291.63 424.909   3
  -1  -5  -9 6789.45 495.725   2
   1  -5   9 6713.15 407.553   1
   1   5  10 4054.80 292.827   3
  -1   5 -10 4365.09 367.600   3
   1  -5  10 4472.55 363.704   1
  -1  -5 -10 4184.04 417.928   2
  -1   5 -11 5989.86 438.511   3
   1   5  11 6147.95 354.373   3
   1  -5  11 6150.96 454.668   1
  -1  -5 -11 6547.48 517.738   2
   1   5  12 12549.8 485.107   3
  -1   5 -12 12734.7 637.489   3
   1  -5  12 12978.6 673.157   1
  -1  -5 -12 13021.3 769.756   2
  -1   5 -13 7029.96 474.434   3
   1   5  13 5813.91 318.378   3
   1  -5  13 6390.85 513.880   1
  -1  -5 -13 6851.13 582.036   2
  -1   5 -14 1314.94 215.229   3
   1   5  14 1596.36 155.219   3
  -1  -5 -14 1930.89 336.822   2
  -1  -5 -15 355.495 168.070   2
  -1  -5 -16 270.790 171.204   2
  -1  -5 -17 222.194 207.078   2
  -1   5 -18-229.837 205.601   2
  -1  -5 -18-14.3936 178.677   2
  -1   5 -19 170.221 206.788   2
  -1  -5 -19 614.566 220.364   2
  -1   5 -20 685.719 303.978   2
   1   6 -20 619.543 255.523   1
   1  -6 -19-164.737 167.693   2
   1   6 -19-15.1222 151.018   1
   1   6 -18 284.285 164.298   2
   1  -6 -18 19.6031 108.531   2
   1   6 -18 458.656 195.591   1
   1  -6 -17 2490.12 356.685   2
   1   6 -17 2782.93 361.261   1
   1   6 -17 2693.31 413.022   2
   1   6 -16-80.6099 159.226   1
   1   6 -16-65.9561 146.731   2
   1  -6 -16-6.09142 100.638   1
   1  -6 -16-87.5622 122.065   2
   1  -6 -15 3185.48 380.240   2
   1   6 -15 2731.15 349.506   1
   1  -6 -15 3228.87 296.695   1
   1   6 -14-13.7237 88.0282   3
   1  -6 -14 40.3178 104.645   2
   1   6 -14 48.6002 132.390   1
   1  -6 -14 70.5364 101.533   1
   1   6 -13 1945.77 214.520   3
   1   6 -13 1847.16 271.737   1
   1  -6 -13 1668.81 258.071   2
   1  -6 -13 2372.21 257.034   1
   1   6 -12-39.8560 89.2342   3
   1   6 -12-25.5968 141.963   1
   1  -6 -12 276.422 139.732   2
   1  -6 -12 142.895 134.639   1
   1  -6 -11 402.507 142.842   1
  -1  -6  11-130.553 238.950   1
   1   6 -11 157.460 136.873   1
   1  -6 -11 336.770 142.799   2
   1  -6 -10 2402.26 271.186   2
   1   6 -10 2730.80 297.998   1
  -1   6  10 2780.24 333.351   2
  -1  -6  10 2344.78 338.994   1
   1  -6 -10 2451.12 263.231   1
  -1   6   9 10434.6 284.900   3
   1  -6  -9 10036.5 508.659   2
  -1  -6   9 9976.67 646.202   1
   1   6  -9 10098.0 518.292   1
  -1   6   9 10573.1 590.452   2
   1  -6  -8 2120.98 231.182   2
  -1   6   8 2261.00 158.867   3
  -1   6   8 2311.65 260.221   2
  -1  -6   8 1829.19 284.005   1
   1   6  -8 2492.87 260.880   1
   1  -6  -7 29560.0 795.428   2
  -1  -6   7 29558.1 976.727   1
  -1   6   7 30330.2 817.968   2
   1  -6  -6 9662.67 440.265   2
   1   6  -6 9883.09 329.897   2
  -1   6   6 9716.39 437.290   2
  -1  -6   6 9546.83 536.195   1
   1   6  -5 6965.90 269.209   2
   1  -6  -5 6297.27 338.632   2
  -1   6   5 6833.97 335.308   2
  -1  -6   5 6897.04 431.811   1
  -1   6   4 4594.01 264.208   2
   1  -6  -4 4059.28 267.316   2
   1   6  -4 4206.44 208.208   2
  -1  -6   4 4402.77 339.597   1
  -1  -6   3 83.4409 51.4419   2
   1   6  -3 79.5595 50.2856   2
  -1   6   3 152.472 73.2128   2
  -1  -6   3 216.988 123.659   1
  -1   6   2 5802.53 292.342   2
  -1  -6   2 5786.59 247.336   2
   1   6  -2 6051.52 254.221   2
  -1  -6   2 6088.87 339.462   1
  -1  -6   1 654.106 98.7859   2
  -1   6   1 765.479 115.461   2
  -1  -6   1 813.672 156.771   1
   1   6  -1 719.558 100.008   2
   1   6   0 9811.37 343.445   2
  -1   6   0 9134.01 353.572   2
  -1  -6   0 9827.10 361.932   1
   1   6   0 9261.73 304.140   1
  -1   6  -1 42235.7 743.235   2
   1   6   1 41391.3 568.533   1
  -1  -6  -1 42363.7 671.961   1
   1   6   1 43282.4 772.913   2
  -1   6  -2 40862.8 737.156   2
   1   6   2 38475.2 481.673   1
   1   6   2 38851.7 809.028   2
  -1  -6  -2 39821.1 591.800   1
  -1  -6  -3 58159.8 637.399   1
   1   6   3 57218.9 498.444   1
   1  -6   3 56521.6 949.100   1
   1   6   3 58558.7 1077.16   2
  -1   6  -4 4917.76 338.297   3
   1  -6   4 4471.74 291.507   1
   1   6   4 4698.44 347.216   2
  -1   6  -5 20367.6 697.727   3
   1  -6   5 20127.7 619.720   1
   1   6   5 19213.0 748.110   2
  -1   6  -6 266.359 134.803   3
   1   6   6 28.4559 135.442   2
   1  -6   6 79.3125 103.182   1
  -1   6  -7 8301.91 475.871   3
   1  -6   7 8780.42 444.221   1
  -1   6  -8 269.814 144.675   3
   1  -6   8 268.370 126.033   1
  -1  -6  -8 111.774 112.189   2
  -1   6  -9 11922.4 604.104   3
  -1  -6  -9 12434.9 653.939   2
   1  -6   9 12914.4 585.012   1
  -1   6 -10-187.713 149.742   3
   1   6  10-56.8559 101.503   3
   1  -6  10 98.5866 146.212   1
  -1  -6 -10-220.588 204.238   2
   1   6  11 14690.6 569.919   3
  -1   6 -11 15084.8 714.672   3
   1  -6  11 15739.7 734.569   1
  -1  -6 -11 15207.2 795.429   2
   1   6  12 3428.60 276.216   3
  -1   6 -12 3363.31 366.482   3
   1  -6  12 4264.04 426.571   1
  -1  -6 -12 4009.98 443.731   2
  -1   6 -13 3000.19 336.354   3
   1   6  13 2356.15 220.064   3
  -1  -6 -13 2772.12 385.411   2
  -1   6 -14 1316.62 243.366   3
   1   6  14 1413.89 154.551   3
  -1  -6 -14 1693.28 317.894   2
  -1  -6 -15 445.329 211.183   2
  -1  -6 -16 694.298 237.957   2
  -1  -6 -17 284.612 196.679   2
  -1  -6 -18 183.962 187.444   2
  -1  -6 -19 241.847 174.132   2
  -1   6 -19 293.651 289.616   2
  -1   6 -20 233.027 251.310   2
   1   7 -20-477.102 221.836   1
   1   7 -19-25.7509 162.603   1
   1  -7 -19 108.198 133.382   2
   1  -7 -18 322.380 145.431   2
   1   7 -18 501.205 211.158   1
   1   7 -17-82.6256 150.201   1
   1   7 -17 327.593 197.433   2
   1  -7 -17 111.683 149.193   2
   1  -7 -16 4220.59 448.672   2
   1  -7 -16 4717.76 345.459   1
   1   7 -16 4131.92 435.903   1
   1  -7 -15 878.788 174.352   1
   1   7 -15 640.883 208.220   1
   1  -7 -15 645.950 195.066   2
   1   7 -14 355.150 128.445   3
   1   7 -14 266.806 141.753   1
   1  -7 -14 367.621 159.673   2
   1  -7 -14 602.372 157.898   1
   1   7 -13 535.763 150.224   3
   1   7 -13 584.527 164.558   1
   1  -7 -13 976.766 189.631   1
   1  -7 -13 839.732 203.946   2
   1   7 -12 55.2789 132.278   1
   1  -7 -12-64.1674 133.216   1
   1  -7 -12 254.352 141.074   2
   1   7 -11 819.791 211.284   1
   1  -7 -11 437.685 143.746   1
  -1  -7  11 409.417 206.088   1
   1  -7 -11 766.361 184.073   2
   1  -7 -10 2680.77 288.292   2
  -1   7  10 2898.89 167.772   3
   1   7 -10 3310.44 325.182   1
  -1   7  10 2893.35 355.664   2
  -1  -7  10 2468.14 358.260   1
  -1   7   9 1101.81 127.965   3
  -1  -7   9 1033.77 274.109   1
   1   7  -9 943.106 197.510   1
  -1   7   9 1047.70 221.865   2
   1  -7  -9 1002.94 194.673   2
   1  -7  -8 61820.2 1257.70   2
  -1  -7   8 63500.9 1550.44   1
  -1   7   8 62663.0 1313.39   2
   1   7  -8 62689.5 1222.54   1
   1   7  -7 1101.11 138.992   2
  -1  -7   7 1049.11 236.825   1
   1  -7  -7 1190.11 185.836   2
  -1   7   7 904.414 157.624   2
   1   7  -6 15815.6 448.790   2
   1  -7  -6 15734.2 587.613   2
  -1  -7   6 16390.8 713.428   1
  -1   7   6 16464.8 585.379   2
   1  -7  -5 226.444 104.623   2
   1   7  -5 172.473 61.5451   2
  -1  -7   5 237.571 157.815   1
  -1   7   5 139.709 81.7815   2
   1   7  -4 18675.3 478.370   2
   1  -7  -4 18987.3 600.439   2
  -1   7   4 18618.7 559.621   2
  -1  -7   4 18863.7 680.490   1
   1   7  -3 291.453 77.8452   2
  -1  -7   3 444.555 102.734   2
  -1   7   3 288.504 93.3755   2
  -1  -7   3 464.653 143.031   1
   1   7  -2 180.547 66.6182   2
  -1  -7   2 145.693 55.7712   2
  -1   7   2 201.064 77.5279   2
  -1  -7   2 198.800 122.063   1
  -1   7   1 4561.27 273.225   2
  -1  -7   1 4631.72 251.686   2
   1   7  -1 4908.95 254.645   2
   1   7  -1 4472.67 244.691   1
  -1  -7   1 4589.04 304.341   1
  -1   7   0 6307.94 315.465   2
   1   7   0 6958.41 311.128   2
  -1  -7   0 6404.95 305.973   2
   1   7   0 7004.17 278.749   1
  -1  -7   0 6346.82 319.788   1
  -1   7  -1 1094.70 147.439   2
   1   7   1 1162.90 146.879   2
   1   7   1 1157.62 116.842   1
  -1  -7  -1 1408.03 155.903   1
  -1   7  -2 82703.7 1122.48   2
   1   7   2 80620.0 1195.08   2
   1   7   2 77171.3 760.955   1
  -1  -7  -2 79515.5 903.010   1
  -1   7  -3 16.6152 68.3750   2
   1   7   3 18.0967 84.4226   2
  -1  -7  -3 54.5095 55.3292   1
   1  -7   3-111.168 107.418   1
   1  -7   4 1234.90 180.824   1
   1   7   4 1243.18 191.409   2
  -1  -7  -4 1404.93 94.4632   1
  -1   7  -5 16478.0 672.257   3
   1  -7   5 15610.3 574.719   1
   1   7   5 14668.6 654.519   2
  -1   7  -6 6036.11 422.056   3
   1   7   6 6126.90 463.078   2
   1  -7   6 6828.95 395.445   1
  -1   7  -7 1397.97 236.010   3
   1   7   7 1771.15 272.833   2
   1  -7   7 1696.23 223.492   1
  -1   7  -8 3145.47 342.936   3
  -1  -7  -8 3573.79 350.191   2
   1  -7   8 2958.09 295.632   1
  -1   7  -9 7456.55 495.474   3
  -1  -7  -9 6995.96 505.812   2
   1  -7   9 6392.13 458.044   1
  -1   7 -10 11073.0 621.995   3
  -1  -7 -10 10804.4 640.755   2
   1  -7  10 10502.0 581.627   1
   1   7  11 161.579 134.053   3
  -1   7 -11 262.372 143.249   3
   1  -7  11 41.3471 153.922   1
   1   7  12 10829.9 497.228   3
  -1   7 -12 10373.3 625.253   3
   1  -7  12 11255.0 671.684   1
  -1  -7 -12 11938.1 732.533   2
  -1   7 -13 2047.74 306.321   3
   1   7  13 2310.48 230.358   3
  -1  -7 -13 2657.11 384.453   2
   1   7  14 754.324 137.901   3
  -1   7 -14 1000.42 234.382   3
  -1  -7 -14 917.564 269.409   2
  -1  -7 -15 121.383 164.910   2
  -1  -7 -16 147.710 153.000   2
  -1  -7 -17 56.4135 165.316   2
  -1  -7 -18 493.218 232.505   2
  -1   7 -19 641.386 308.586   2
  -1  -7 -19 400.745 287.549   2
   1   8 -20 199.825 205.217   1
   1   8 -19 119.543 204.836   1
   1  -8 -19 180.669 167.349   2
   1   8 -18 37.8450 153.984   1
   1  -8 -18 226.523 167.051   2
   1   8 -17 3698.59 433.941   1
   1  -8 -17 2260.34 371.665   2
   1   8 -16-5.65037 145.863   1
   1  -8 -16-169.924 147.275   2
   1   8 -15 1191.25 255.055   1
   1  -8 -15 1216.90 259.300   2
   1  -8 -15 1544.62 204.284   1
   1   8 -14 397.324 131.928   3
   1  -8 -14 633.058 160.316   1
   1   8 -14 220.418 132.972   1
   1  -8 -14 544.717 184.957   2
   1  -8 -13 2366.91 317.360   2
   1   8 -13 1895.06 251.227   3
   1   8 -13 2194.18 313.327   1
   1  -8 -13 2483.15 252.925   1
   1  -8 -12 3012.75 346.977   2
   1  -8 -12 2858.57 293.963   1
   1   8 -12 3403.03 359.537   1
  -1   8  11 11755.3 330.682   3
   1  -8 -11 10664.8 617.037   2
   1  -8 -11 10967.6 527.335   1
  -1   8  11 11257.3 730.103   2
   1   8 -11 11130.3 606.285   1
   1  -8 -10 9122.44 547.893   2
  -1   8  10 10622.9 361.452   3
   1   8 -10 9444.04 532.597   1
  -1  -8  10 9889.92 702.078   1
  -1   8  10 10289.9 633.619   2
   1  -8  -9 17201.3 720.687   2
  -1  -8   9 18043.8 894.029   1
   1   8  -9 18275.9 713.720   1
  -1   8   9 17811.2 781.292   2
   1   8  -8 9103.43 388.180   2
   1  -8  -8 9457.77 527.906   2
   1   8  -8 8888.40 488.525   1
  -1  -8   8 9568.92 628.572   1
  -1   8   8 8995.94 517.060   2
   1   8  -7 31987.9 696.949   2
   1  -8  -7 31903.0 907.150   2
  -1   8   7 32545.9 904.436   2
  -1  -8   7 32302.0 1066.76   1
   1  -8  -6 17994.6 669.206   2
   1   8  -6 18156.9 519.807   2
  -1  -8   6 17528.5 766.548   1
  -1   8   6 18590.7 641.913   2
   1  -8  -5 418.674 129.802   2
   1   8  -5 357.498 76.3761   2
  -1  -8   5 557.234 182.492   1
  -1   8   5 554.628 132.897   2
   1   8  -4 1297.84 150.330   2
   1  -8  -4 1124.56 166.481   2
  -1   8   4 1154.92 152.934   2
  -1  -8   4 1244.53 232.781   1
   1   8  -3 63642.4 952.893   2
  -1  -8   3 66973.9 957.575   2
  -1   8   3 62189.4 1072.11   2
  -1  -8   3 66484.0 1240.55   1
   1   8  -2 12641.5 434.812   2
  -1   8   2 12414.8 480.587   2
  -1  -8   2 13407.7 441.866   2
  -1  -8   2 12957.9 529.381   1
  -1   8   1 51.2822 66.3509   2
  -1  -8   1 57.8943 63.1792   2
  -1  -8   1 185.236 138.581   1
   1   8  -1 162.992 81.3901   2
   1   8  -1 78.1346 75.6179   1
  -1  -8   0 45.2641 78.6152   2
  -1   8   0 136.674 92.2387   2
   1   8   0 52.9026 74.6602   2
   1   8   0-3.31234 64.2684   1
   1   8   1 37514.9 798.021   2
  -1   8  -1 35877.3 795.857   2
  -1  -8  -1 36598.2 717.907   1
   1   8   1 37773.7 625.456   1
  -1   8  -2 1901.88 193.325   2
   1   8   2 2187.40 142.981   1
   1   8   2 1889.65 206.323   2
  -1  -8  -2 2208.46 179.970   1
  -1   8  -3 61542.7 1033.28   2
   1  -8   3 60625.7 1084.31   1
  -1  -8  -3 61232.0 769.724   1
   1   8   3 63596.8 1176.62   2
  -1   8  -4 12647.2 479.613   2
   1  -8   4 12226.8 513.051   1
   1   8   4 12772.4 571.752   2
  -1  -8  -4 12386.5 311.998   1
   1  -8   5 15899.4 611.188   1
   1   8   5 15775.2 691.247   2
  -1   8  -6 9556.85 545.776   3
   1  -8   6 8733.50 473.659   1
   1   8   6 8791.70 560.346   2
  -1   8  -7 8312.33 525.367   3
   1  -8   7 8045.89 469.205   1
   1   8   7 7371.79 548.579   2
  -1   8  -8 2910.70 338.224   3
   1   8   8 2457.12 362.799   2
  -1  -8  -8 2754.79 329.077   2
   1  -8   8 2702.28 302.493   1
  -1   8  -9-21.9474 152.894   3
  -1  -8  -9 81.6305 123.079   2
   1  -8   9 155.461 148.553   1
  -1   8 -10 3010.35 357.562   3
  -1  -8 -10 2893.36 353.143   2
   1  -8  10 2739.36 329.765   1
  -1   8 -11 17646.1 827.462   3
   1  -8  11 17164.1 817.727   1
  -1  -8 -11 18760.8 881.514   2
   1   8  12 746.857 163.745   3
  -1   8 -12 569.506 189.848   3
  -1  -8 -12 1008.10 237.978   2
   1   8  13 2820.49 267.415   3
  -1   8 -13 3342.98 392.633   3
  -1  -8 -13 2882.22 391.806   2
  -1   8 -14 583.194 202.860   3
   1   8  14 327.814 123.294   3
  -1  -8 -14 499.680 204.553   2
  -1  -8 -15 1788.27 332.757   2
  -1  -8 -16 129.791 161.379   2
  -1  -8 -17 1334.37 338.541   2
  -1  -8 -18-99.2581 205.541   2
   1  -9 -19-229.106 162.624   2
   1   9 -19 203.569 244.497   1
   1  -9 -18 1115.62 271.846   2
   1   9 -18 1487.43 307.456   1
   1  -9 -17 336.092 180.555   2
   1   9 -17 203.097 181.371   1
   1  -9 -16 2802.56 400.954   2
   1   9 -16 2972.45 403.648   1
   1  -9 -15 171.206 137.819   2
   1   9 -15-6.49032 155.865   1
   1  -9 -15 104.519 95.0441   1
   1   9 -14 712.975 185.467   3
   1  -9 -14 416.069 138.054   2
   1   9 -14 562.542 182.158   1
   1  -9 -14 678.799 165.610   1
   1  -9 -13 75.6984 131.411   2
   1  -9 -13-14.9684 116.302   1
   1   9 -13-107.281 168.779   1
  -1   9  12 2310.79 153.487   3
   1  -9 -12 1900.26 236.656   1
   1   9 -12 2063.44 308.312   1
   1  -9 -12 2263.61 307.659   2
  -1   9  11 434.686 110.188   3
   1  -9 -11 307.371 125.751   2
   1   9 -11 361.648 188.664   1
   1   9 -10 399.591 126.565   2
  -1   9  10 263.552 190.840   2
   1   9 -10 202.744 151.348   1
   1  -9 -10 86.9528 122.023   2
   1   9  -9 229.318 98.7006   2
  -1   9   9 120.610 115.075   2
  -1  -9   9 373.925 209.815   1
   1  -9  -9 131.793 107.118   2
   1   9  -9 97.9943 162.680   1
   1   9  -8 12913.0 487.296   2
   1  -9  -8 14441.4 669.613   2
  -1   9   8 14482.2 659.648   2
   1   9  -8 13228.3 613.383   1
  -1  -9   8 14657.7 795.187   1
   1   9  -7 1708.94 182.545   2
   1  -9  -7 1326.22 213.301   2
  -1   9   7 1625.37 223.305   2
  -1  -9   7 1443.03 272.436   1
   1   9  -6 432.080 97.1349   2
   1  -9  -6 772.069 167.029   2
  -1   9   6 605.294 143.461   2
  -1  -9   6 611.226 208.194   1
   1   9  -5 2701.41 221.014   2
  -1   9   5 2930.08 266.657   2
   1  -9  -5 3001.49 285.718   2
  -1  -9   5 2840.81 327.024   1
  -1   9   4 2566.88 236.314   2
   1   9  -4 2103.50 188.934   2
  -1  -9   4 2445.95 289.144   1
  -1  -9   3 9910.88 400.871   2
   1   9  -3 9918.08 409.470   2
  -1   9   3 9135.44 437.270   2
  -1  -9   3 9758.37 504.773   1
   1   9  -2 27361.4 672.736   2
  -1  -9   2 27305.1 676.445   2
  -1   9   2 26298.4 736.164   2
  -1  -9   2 27456.9 795.103   1
   1   9  -2 27463.8 673.789   1
  -1  -9   1 252.743 92.1543   2
  -1   9   1 220.756 76.2609   2
   1   9  -1 248.474 75.8893   2
  -1  -9   1 612.286 161.565   1
   1   9  -1 361.264 103.521   1
  -1  -9   0 775.172 139.694   2
  -1   9   0 814.158 138.201   2
   1   9   0 915.632 127.687   1
  -1  -9   0 927.076 175.420   1
   1   9   0 723.077 131.501   2
   1   9   1 4687.29 309.296   2
  -1   9  -1 4639.44 306.799   2
   1   9   1 4727.59 240.621   1
  -1  -9  -1 4502.91 292.179   1
  -1   9  -2 60318.8 1084.59   2
   1  -9   2 58412.3 1081.23   1
   1   9   2 57206.2 1092.21   2
  -1  -9  -2 59138.0 911.776   1
  -1   9  -3 11826.7 478.838   2
   1  -9   3 11294.1 501.898   1
  -1  -9  -3 11820.6 381.856   1
   1   9   3 11771.0 530.220   2
  -1   9  -4 2937.04 255.100   2
   1   9   4 2867.22 293.154   2
  -1  -9  -4 3058.90 182.748   1
   1  -9   4 2593.51 249.714   1
  -1   9  -5 887.553 159.533   2
   1  -9   5 915.030 180.653   1
  -1  -9  -5 980.579 96.0431   1
   1   9   5 912.673 189.464   2
   1   9   6 7080.24 500.370   2
   1  -9   6 6888.59 432.672   1
  -1   9  -7 886.967 243.103   3
   1   9   7 523.050 195.252   2
   1  -9   7 700.959 192.278   1
  -1   9  -8 1415.68 268.102   3
   1   9   8 1701.41 333.773   2
  -1  -9  -8 1471.13 239.744   2
   1  -9   8 1536.76 253.010   1
  -1   9  -9 1.14393 152.981   3
   1   9   9-133.188 165.467   2
  -1  -9  -9 112.604 146.145   2
   1  -9   9 289.777 182.818   1
  -1   9 -10 10073.9 645.085   3
  -1  -9 -10 9308.54 623.203   2
   1  -9  10 9785.83 602.368   1
  -1   9 -11 263.720 164.590   3
  -1  -9 -11 222.875 172.646   2
   1   9  12 1110.56 198.125   3
  -1   9 -12 1092.98 235.595   3
  -1  -9 -12 1494.08 289.588   2
   1   9  13-15.1996 96.8525   3
  -1   9 -13-16.4589 162.792   3
  -1  -9 -13-62.2954 149.729   2
   1   9  14 176.243 114.288   3
  -1   9 -14 482.639 201.369   3
  -1  -9 -14 406.109 191.379   2
  -1  -9 -15 564.238 237.605   2
  -1  -9 -16 1047.70 286.490   2
  -1  -9 -17 5.33450 168.515   2
  -1  -9 -18-96.3141 168.482   2
   1 -10 -19 172.416 187.046   2
   1  10 -19 214.231 174.207   1
   1 -10 -18 278.604 136.432   2
   1  10 -18 277.386 196.407   1
   1  10 -17 1097.19 271.867   1
   1 -10 -17 1363.04 295.824   2
   1 -10 -16 725.294 228.757   2
   1  10 -16 958.335 249.049   1
   1 -10 -15 571.268 211.213   2
   1  10 -15 606.643 189.941   1
   1  10 -14 32.0404 144.096   1
   1 -10 -14 143.333 117.333   1
   1 -10 -14 96.7673 132.367   2
   1 -10 -13 4653.43 466.005   2
  -1  10  13 4423.58 196.262   3
   1  10 -13 4365.51 349.924   2
   1  10 -13 4457.36 432.659   1
   1 -10 -13 4266.90 330.889   1
   1  10 -12 372.107 130.800   2
  -1  10  12 364.189 99.7732   3
   1 -10 -12 385.664 128.311   1
   1  10 -12 448.994 203.739   1
   1 -10 -12 295.853 129.804   2
   1 -10 -11 8465.66 592.925   2
   1  10 -11 9048.89 468.427   2
   1  10 -11 9122.24 574.697   1
   1  10 -10 656.639 143.638   2
  -1  10  10 498.344 187.921   2
   1  10 -10 496.879 163.983   1
   1 -10 -10 496.466 172.433   2
   1  10  -9 4984.25 330.368   2
   1 -10  -9 4894.83 426.223   2
   1  10  -9 4736.04 407.692   1
  -1  10   9 4616.70 422.526   2
   1  10  -8 4521.70 310.588   2
   1 -10  -8 4503.09 398.368   2
   1  10  -8 4860.70 393.327   1
  -1  10   8 4157.96 376.208   2
  -1 -10   8 4847.74 500.093   1
   1 -10  -7 6992.19 472.893   2
   1  10  -7 7075.59 374.564   2
  -1  10   7 7525.22 481.294   2
  -1 -10   7 7120.47 552.073   1
   1 -10  -6 16414.9 697.613   2
  -1  10   6 17396.6 666.980   2
   1  10  -6 16576.4 563.790   2
  -1 -10   6 18637.9 830.392   1
   1  10  -5 28.3233 70.7598   2
   1 -10  -5 19.9739 94.7491   2
  -1  10   5-15.8285 87.7932   2
  -1 -10   5 272.293 190.295   1
   1  10  -4 132.577 80.2898   2
  -1 -10   4 436.085 192.087   1
  -1  10   4 365.928 116.303   2
   1  10  -3 14081.2 515.321   2
  -1 -10   3 14944.0 524.856   2
  -1  10   3 14337.4 573.964   2
  -1 -10   3 15576.3 660.617   1
   1  10  -2 61857.4 1074.48   2
  -1 -10   2 58997.6 1055.86   2
  -1  10   2 58650.2 1155.86   2
  -1 -10   2 59896.8 1229.95   1
   1  10  -1 10902.0 458.610   2
  -1 -10   1 10827.9 465.166   2
  -1  10   1 10443.7 483.031   2
   1  10  -1 11050.4 430.357   1
  -1 -10   1 10690.2 504.446   1
   1  10   0 1932.64 205.445   2
  -1  10   0 1425.96 189.568   2
  -1 -10   0 1787.36 208.271   2
  -1 -10   0 1496.09 212.725   1
   1  10   0 1673.09 176.537   1
   1  10   1 36007.8 874.284   2
  -1  10  -1 35868.1 882.183   2
  -1 -10  -1 33588.8 797.391   1
   1  10   1 36091.0 688.705   1
  -1  10  -2-67.6725 89.4372   2
   1 -10   2-56.1781 107.168   1
   1  10   2 61.8231 83.6943   2
  -1 -10  -2-119.590 87.9150   1
  -1  10  -3 3897.13 299.712   2
   1 -10   3 3467.25 296.134   1
   1  10   3 3709.70 315.418   2
  -1 -10  -3 3858.66 251.807   1
  -1  10  -4 8989.39 449.300   2
   1 -10   4 9010.69 482.747   1
  -1 -10  -4 8762.16 329.169   1
   1  10   4 9231.59 516.010   2
  -1  10  -5 13963.7 563.721   2
   1  10   5 14751.0 676.870   2
   1 -10   5 12926.1 590.187   1
  -1 -10  -5 13465.7 359.979   1
  -1  10  -6 1409.74 199.365   2
   1  10   6 1296.47 240.400   2
   1 -10   6 1075.80 204.276   1
  -1 -10  -6 931.615 82.2250   1
  -1  10  -7 18221.0 835.828   3
  -1 -10  -7 17296.0 746.994   2
   1 -10   7 15808.1 715.390   1
   1  10   7 17548.2 857.371   2
  -1  10  -8 1337.88 291.976   3
   1 -10   8 1041.11 241.013   1
   1  10   8 1029.81 271.375   2
  -1 -10  -8 1123.79 219.813   2
  -1  10  -9-121.247 181.069   3
  -1 -10  -9-120.660 133.056   2
   1 -10   9 48.2183 138.907   1
  -1  10 -10 1297.06 255.473   3
  -1 -10 -10 1138.44 256.253   2
  -1 -10 -11 2959.85 375.724   2
  -1  10 -11 2817.11 364.337   3
  -1  10 -12-72.5354 157.660   3
  -1 -10 -12-0.36099 140.076   2
   1  10  13 1598.20 230.940   3
  -1  10 -13 1428.11 292.617   3
  -1 -10 -13 1329.81 283.691   2
   1  10  14 1067.50 180.289   3
  -1 -10 -14 1026.49 267.989   2
  -1 -10 -15 1602.57 339.087   2
  -1 -10 -16 597.927 253.080   2
  -1 -10 -17 1207.04 310.001   2
  -1 -10 -18 809.561 285.036   2
   1 -11 -19 249.392 161.755   2
   1 -11 -18 469.616 203.706   2
   1  11 -18 44.8389 195.610   1
   1  11 -17 213.986 202.900   1
   1 -11 -17-167.704 161.829   2
   1  11 -16 302.422 198.221   1
   1 -11 -16 404.670 196.202   2
   1 -11 -15 471.288 176.292   2
   1  11 -15 659.255 250.440   1
   1  11 -14 358.922 174.893   1
   1 -11 -14 133.837 115.993   1
   1 -11 -14-68.8409 151.234   2
   1  11 -13 223.980 118.042   2
   1  11 -13-148.465 167.868   1
   1 -11 -13-78.7040 121.527   1
   1 -11 -13 21.2290 135.809   2
  -1  11  12 8010.64 382.884   3
   1 -11 -12 8356.42 627.046   2
   1  11 -12 7525.56 454.307   2
   1  11 -12 8151.69 570.091   1
   1  11 -11 83.1722 88.3152   2
   1 -11 -11 40.4067 128.111   2
   1  11 -11 29.1062 145.965   1
   1 -11 -10 11102.6 671.994   2
   1  11 -10 10783.2 516.262   2
   1  11 -10 11088.4 619.704   1
   1  11  -9 2099.83 233.834   2
   1 -11  -9 2345.64 328.535   2
  -1  11   9 1714.08 283.881   2
   1  11  -9 2103.13 292.288   1
   1 -11  -8 21427.0 877.128   2
   1  11  -8 22412.5 706.500   2
  -1  11   8 21780.6 856.351   2
   1  11  -8 20881.6 797.789   1
  -1 -11   8 21241.9 1008.51   1
   1 -11  -7 4417.66 407.022   2
   1  11  -7 4405.35 310.713   2
  -1 -11   7 4762.90 473.196   1
   1  11  -7 4843.37 381.912   1
  -1  11   7 4388.57 390.056   2
   1  11  -6 12942.9 530.327   2
   1 -11  -6 12666.2 642.753   2
  -1  11   6 13329.2 608.701   2
   1  11  -6 13906.4 608.136   1
  -1 -11   6 13805.1 761.318   1
   1  11  -5 11679.0 492.792   2
   1 -11  -5 11166.3 573.117   2
  -1  11   5 12836.0 584.001   2
  -1 -11   5 12377.4 675.473   1
   1  11  -4 12490.1 514.219   2
   1 -11  -4 13002.1 602.633   2
  -1  11   4 12918.1 572.556   2
  -1 -11   4 13019.1 672.834   1
   1  11  -4 12544.8 541.421   1
  -1  11   3 3702.87 307.228   2
   1  11  -3 3579.43 284.974   2
  -1 -11   3 4227.70 397.285   1
  -1  11   2 20665.5 712.553   2
   1  11  -2 20117.9 648.312   2
  -1 -11   2 19965.7 764.010   1
  -1  11   1 4184.43 327.867   2
   1  11  -1 4395.22 313.563   2
  -1 -11   1 3553.05 329.593   1
  -1  11   0 112.060 94.1310   2
   1  11   0 13.9410 76.5909   2
  -1 -11   0 37.5251 131.938   1
   1  11   0 147.474 89.7676   1
   1  11   1 2396.30 240.576   2
  -1  11  -1 2391.14 243.542   2
  -1 -11  -1 1868.48 220.404   1
   1 -11   1 1976.55 221.748   1
  -1  11  -2 86.5873 89.6592   2
   1  11   2 118.238 108.728   2
   1 -11   2 64.0872 106.649   1
  -1 -11  -2 6.93538 114.309   1
  -1  11  -3 1809.18 220.341   2
  -1 -11  -3 1344.99 171.992   1
   1 -11   3 1634.45 224.657   1
   1  11   3 1774.95 221.925   2
  -1  11  -4 75.3303 88.3939   2
   1 -11   4 111.942 133.132   1
  -1 -11  -4 219.151 106.138   1
   1  11   4 61.4546 104.007   2
  -1  11  -5 5626.50 376.187   2
  -1 -11  -5 6061.39 277.313   1
   1 -11   5 5726.65 417.901   1
   1  11   5 5812.33 452.516   2
  -1  11  -6 5076.13 374.162   2
  -1 -11  -6 4855.42 213.717   1
   1 -11   6 4836.01 404.634   1
   1  11   6 4715.88 441.302   2
  -1  11  -7 2227.00 261.461   2
   1  11   7 2314.03 334.348   2
   1 -11   7 1952.65 287.218   1
  -1 -11  -7 1972.17 274.862   2
  -1  11  -8 9629.53 639.555   3
  -1 -11  -8 9394.79 588.657   2
   1 -11   8 9075.65 580.261   1
  -1  11  -9 3692.67 418.230   3
  -1 -11  -9 3258.61 370.846   2
  -1  11 -10 230.125 179.572   3
  -1 -11 -10 71.6062 134.261   2
  -1  11 -11 335.393 183.986   3
  -1 -11 -11 474.461 199.577   2
  -1  11 -12 1233.59 287.506   3
  -1 -11 -12 1070.90 270.512   2
  -1 -11 -13 1821.49 360.617   2
   1  11  14 331.789 160.983   3
  -1 -11 -14 230.238 224.647   2
  -1 -11 -15 284.813 195.076   2
  -1 -11 -16 1861.99 374.551   2
  -1 -11 -17-32.8986 172.826   2
   1 -12 -19 482.816 231.131   2
   1 -12 -18-165.376 153.002   2
   1 -12 -17 431.721 198.656   2
   1  12 -17 94.5566 186.756   1
   1  12 -16-164.989 176.350   1
   1 -12 -16 212.065 174.662   2
   1 -12 -15 365.799 185.366   2
   1  12 -15 748.827 248.248   1
   1 -12 -14 1069.42 256.324   2
   1  12 -14 1307.17 289.371   1
   1 -12 -13 3702.99 452.453   2
   1 -12 -13 3620.85 302.583   1
   1  12 -13 3709.83 429.496   1
   1  12 -12 534.368 154.699   2
   1  12 -12 582.825 221.292   1
   1 -12 -12 339.407 197.488   2
   1 -12 -11 2238.87 339.885   2
   1  12 -11 2542.43 272.712   2
   1  12 -11 2321.21 325.860   1
   1 -12 -10 1326.51 275.825   2
   1  12 -10 1095.06 176.694   2
   1  12 -10 837.985 218.465   1
   1 -12  -9-64.0398 158.448   2
   1  12  -9-0.58360 103.906   2
   1  12  -9 0.51357 144.828   1
   1  12  -8 3490.09 297.659   2
   1 -12  -8 3810.73 412.365   2
   1  12  -8 4089.28 378.962   1
  -1  12   8 3909.14 389.116   2
   1 -12  -7 260.038 131.178   2
   1  12  -7 172.216 111.010   2
  -1  12   7 513.616 190.705   2
  -1 -12   7 514.321 259.947   1
   1  12  -6 101.341 99.0629   2
   1 -12  -6 12.9918 134.046   2
  -1 -12   6 365.864 209.158   1
   1  12  -6 138.677 145.291   1
  -1  12   6 105.870 108.365   2
   1  12  -5-28.1609 87.4994   2
   1 -12  -5 9.74872 117.950   2
   1  12  -5 64.4013 127.106   1
  -1 -12   5 312.166 195.725   1
  -1  12   5-33.8563 102.660   2
   1 -12  -4 2620.67 296.285   2
   1  12  -4 3054.24 277.190   2
  -1  12   4 2727.09 281.518   2
   1  12  -4 3176.82 301.200   1
  -1 -12   4 3258.66 373.133   1
   1  12  -3 26680.6 789.978   2
  -1  12   3 25704.5 839.365   2
   1  12  -3 27475.8 797.878   1
  -1 -12   3 27829.8 962.854   1
  -1  12   2 2257.61 255.962   2
   1  12  -2 2551.20 260.057   2
  -1 -12   2 2552.31 314.368   1
   1  12  -1 43422.3 1014.26   2
  -1  12   1 44393.9 1094.66   2
  -1 -12   1 40648.9 1077.09   1
  -1  12   0 6548.10 420.240   2
   1  12   0 6495.92 398.943   2
   1 -12   0 6034.02 385.156   1
  -1 -12   0 5222.11 385.974   1
  -1 -12  -1 11318.8 549.394   2
   1  12   1 12281.6 561.490   2
  -1  12  -1 12352.6 569.590   2
  -1 -12  -1 9667.19 485.808   1
   1 -12   1 11479.3 542.486   1
  -1  12  -2 198.390 123.489   2
  -1 -12  -2 299.963 133.056   2
   1 -12   2 154.779 116.006   1
   1  12   2 303.540 116.214   2
  -1 -12  -2 226.690 116.458   1
  -1  12  -3 12811.8 584.464   2
   1  12   3 14882.3 652.833   2
   1 -12   3 13503.4 619.812   1
  -1 -12  -4 11959.7 612.016   2
  -1  12  -4 12201.2 575.839   2
   1  12   4 12841.2 639.460   2
   1 -12   4 12830.0 622.337   1
  -1 -12  -4 10994.3 443.277   1
  -1 -12  -5 6961.04 487.592   2
  -1  12  -5 8070.05 475.920   2
   1 -12   5 7509.49 496.573   1
  -1 -12  -5 7017.80 325.968   1
   1  12   5 7686.32 520.187   2
  -1  12  -6 160.399 105.366   2
   1  12   6-32.1003 137.726   2
   1 -12   6-122.826 153.032   1
  -1 -12  -6 140.795 94.0914   1
  -1 -12  -6 205.441 133.365   2
  -1  12  -7 17466.5 717.518   2
  -1 -12  -7 16908.1 785.761   2
  -1 -12  -7 16970.6 360.419   1
  -1 -12  -8 3436.69 386.138   2
  -1  12  -8 3108.72 321.890   2
  -1  12  -8 3745.98 446.122   3
  -1  12  -9 312.728 228.433   3
  -1 -12  -9 628.105 195.091   2
  -1 -12 -10 702.431 210.590   2
  -1 -12 -11 1109.98 261.599   2
  -1 -12 -12-48.6214 131.386   2
  -1 -12 -13-340.501 190.831   2
  -1 -12 -14 8.33776 139.242   2
  -1 -12 -15 557.174 224.915   2
  -1 -12 -16 1.98459 165.434   2
  -1 -12 -17 904.700 283.567   2
   1 -13 -18 618.063 312.844   2
   1 -13 -17 372.060 165.598   2
   1  13 -17 448.624 202.444   1
   1 -13 -16-39.9469 150.283   2
   1  13 -16-90.2985 196.380   1
   1 -13 -15 1912.71 349.070   2
   1  13 -15 1186.77 285.088   1
   1 -13 -14 975.696 296.195   2
   1  13 -14 903.179 272.159   1
   1 -13 -13 678.683 225.206   2
   1  13 -13 1065.99 267.278   1
   1 -13 -12 7374.24 627.080   2
   1  13 -12 6890.35 468.018   2
   1  13 -12 6462.42 541.181   1
   1 -13 -11 1972.68 336.987   2
   1  13 -11 1998.01 253.832   2
   1  13 -11 2627.46 348.367   1
   1 -13 -10 6984.89 574.713   2
   1  13 -10 7158.02 456.792   2
   1  13 -10 7621.05 547.319   1
   1 -13  -9 5445.31 496.247   2
   1  13  -9 5285.36 388.869   2
   1  13  -9 5250.32 458.833   1
   1 -13  -8 2293.82 338.889   2
   1  13  -8 2509.00 268.729   2
   1  13  -8 2751.26 326.194   1
   1  13  -7 1189.98 198.587   2
   1 -13  -7 1113.08 221.973   2
   1  13  -7 1391.57 256.471   1
   1  13  -6 1092.27 179.867   2
   1 -13  -6 932.910 209.182   2
   1  13  -6 909.475 208.468   1
  -1 -13   6 1128.42 313.711   1
  -1  13   6 1053.94 207.122   2
   1  13  -5 29212.0 867.715   2
  -1  13   5 28274.2 935.278   2
   1 -13  -5 27504.0 967.097   2
   1  13  -5 30153.0 919.709   1
  -1 -13   5 32074.3 1155.04   1
   1  13  -4 3188.29 297.336   2
  -1 -13   4 3639.58 314.872   2
   1 -13  -4 2901.83 324.092   2
  -1  13   4 3228.85 318.811   2
   1  13  -4 3296.65 313.516   1
  -1 -13   4 3711.00 420.715   1
  -1 -13   3 1643.78 229.850   2
   1 -13  -3 1110.29 207.870   2
   1  13  -3 1189.60 197.145   2
  -1 -13   3 2166.42 336.304   1
  -1  13   3 1327.07 211.552   2
   1  13  -3 1597.66 226.394   1
  -1 -13   2 10946.3 531.892   2
  -1  13   2 11270.7 577.717   2
   1  13  -2 10808.8 524.668   2
   1  13  -2 10916.3 505.178   1
  -1 -13   2 9780.31 594.047   1
   1  13  -1 5841.29 397.478   2
  -1 -13   1 5633.62 397.286   2
  -1  13   1 6010.26 426.388   2
   1 -13  -1 5141.74 368.935   1
  -1 -13   1 5253.51 424.700   1
   1  13   0 4254.45 339.606   2
  -1 -13   0 4042.89 349.927   2
  -1  13   0 4122.97 364.996   2
   1 -13   0 4090.40 341.121   1
  -1 -13   0 3690.51 363.686   1
  -1  13  -1 5402.43 399.076   2
   1  13   1 5944.57 407.214   2
  -1 -13  -1 5152.17 396.204   2
   1 -13   1 5599.88 404.901   1
  -1 -13  -1 3969.43 336.305   1
  -1 -13  -2 7728.54 492.973   2
  -1  13  -2 9227.85 514.550   2
   1  13   2 8892.52 518.152   2
   1 -13   2 8682.63 509.117   1
  -1 -13  -2 6819.56 416.799   1
  -1  13  -3 5633.04 407.394   2
  -1 -13  -3 5940.02 435.229   2
   1  13   3 5852.17 432.846   2
  -1 -13  -3 4304.32 320.591   1
   1 -13   3 5665.13 433.017   1
  -1  13  -4 1294.23 206.978   2
  -1 -13  -4 1135.78 225.244   2
   1  13   4 1258.44 241.347   2
  -1 -13  -4 976.738 170.004   1
   1 -13   4 1586.23 260.005   1
  -1  13  -5 1031.61 195.528   2
   1 -13   5 1286.68 248.622   1
  -1 -13  -5 1404.07 247.890   2
  -1 -13  -5 1521.23 194.961   1
   1  13   5 1472.35 242.232   2
  -1  13  -6 14457.0 666.264   2
  -1 -13  -6 14475.9 729.871   2
  -1 -13  -6 12777.1 430.072   1
  -1  13  -7 1525.77 241.236   2
  -1 -13  -7 1443.05 133.015   1
  -1 -13  -7 1338.27 246.888   2
  -1 -13  -8 8558.67 608.653   2
  -1 -13  -9 5225.27 493.165   2
  -1 -13 -10 72.0186 143.869   2
  -1 -13 -11 168.299 142.861   2
  -1 -13 -12 408.158 196.750   2
  -1 -13 -13 492.524 202.281   2
  -1 -13 -14 1619.46 325.901   2
  -1 -13 -15 147.846 194.860   2
  -1 -13 -16 1161.47 311.700   2
   1 -14 -17 347.561 211.537   2
   1 -14 -16 30.2366 137.008   2
   1  14 -16 179.087 222.250   1
   1 -14 -15 398.621 217.828   2
   1  14 -15 64.0079 164.632   1
   1 -14 -14 3142.57 460.130   2
   1  14 -14 3125.54 415.048   1
   1 -14 -13 536.488 214.925   2
   1  14 -13 465.279 187.757   1
   1 -14 -12-4.28719 174.421   2
   1  14 -12-152.927 194.539   1
   1 -14 -11 1636.61 320.702   2
   1  14 -11 1793.51 250.777   2
   1  14 -11 1734.02 314.433   1
   1 -14 -10 3792.12 442.853   2
   1  14 -10 3702.03 345.505   2
   1  14 -10 3814.07 406.305   1
   1  14  -9 421.607 142.911   2
   1 -14  -9 207.430 147.974   2
   1  14  -9 172.251 160.377   1
   1 -14  -8 759.201 201.260   2
   1  14  -8 1027.16 186.193   2
   1  14  -8 835.771 215.855   1
   1  14  -7 920.548 179.440   2
   1 -14  -7 743.576 183.847   2
   1  14  -7 860.736 210.899   1
   1 -14  -6 698.172 183.298   2
   1  14  -6 768.940 169.162   2
   1  14  -6 680.941 194.916   1
   1  14  -5 18663.6 724.616   2
   1 -14  -5 18414.2 828.931   2
  -1  14   5 17773.6 771.665   2
   1  14  -5 19019.8 756.750   1
  -1 -14   5 20368.3 957.509   1
   1  14  -4 14529.6 641.231   2
  -1 -14   4 15219.4 637.761   2
   1 -14  -4 13724.1 697.362   2
  -1  14   4 13595.1 670.592   2
   1  14  -4 14470.2 639.900   1
  -1 -14   4 15691.4 823.164   1
   1 -14  -3 30318.0 1018.68   2
   1  14  -3 32923.1 952.548   2
  -1 -14   3 31985.4 930.216   2
  -1  14   3 31448.7 996.802   2
   1  14  -3 32722.8 926.690   1
  -1 -14   3 32775.1 1141.14   1
   1 -14  -2 1739.03 260.292   2
  -1 -14   2 1407.09 226.348   2
   1 -14  -2 1182.26 190.459   1
  -1 -14   2 1882.62 314.700   1
   1  14  -2 1502.48 226.268   2
  -1  14   2 1489.26 232.593   2
   1  14  -2 1633.37 222.559   1
  -1 -14   1 1354.67 207.679   2
  -1  14   1 1698.17 255.456   2
   1 -14  -1 1174.62 213.756   2
  -1 -14   1 1273.21 230.536   1
   1  14  -1 1480.07 222.492   2
   1 -14  -1 1344.02 210.120   1
   1 -14   0 3140.68 324.188   2
  -1 -14   0 3039.74 310.980   2
  -1  14   0 3134.60 322.841   2
   1  14   0 3058.23 312.466   2
   1 -14   0 2863.46 303.751   1
  -1 -14   0 2733.28 322.732   1
  -1 -14  -1 361.921 149.120   2
   1 -14   1 876.740 212.687   2
  -1  14  -1 371.185 138.128   2
   1 -14   1 428.279 167.894   1
   1  14   1 452.167 141.273   2
  -1 -14  -1-54.5412 142.708   1
  -1  14  -2 1515.47 229.737   2
  -1 -14  -2 1185.68 228.549   2
   1 -14   2 1195.81 240.459   1
   1  14   2 1619.79 230.813   2
  -1 -14  -2 1162.14 211.616   1
  -1  14  -3 4929.62 401.587   2
  -1 -14  -3 4702.16 410.795   2
  -1 -14  -3 3437.19 309.055   1
   1  14   3 5458.25 433.202   2
   1 -14   3 4957.30 415.440   1
  -1  14  -4 19879.8 786.677   2
  -1 -14  -4 20270.9 855.390   2
   1 -14   4 19472.9 814.286   1
   1  14   4 20896.1 875.153   2
  -1  14  -5-34.1839 122.349   2
  -1 -14  -5-93.4922 144.611   2
  -1 -14  -5 247.491 141.541   1
  -1 -14  -6 2148.46 309.269   2
  -1 -14  -6 1847.21 206.112   1
  -1 -14  -7 3675.69 401.253   2
  -1 -14  -7 3288.87 223.833   1
  -1 -14  -8 2739.12 370.330   2
  -1 -14  -9 2422.22 356.917   2
  -1 -14 -10 149.760 139.407   2
  -1 -14 -11-122.275 171.474   2
  -1 -14 -12 57.1722 142.667   2
  -1 -14 -13-272.046 216.577   2
  -1 -14 -14 2041.91 372.822   2
  -1 -14 -15 2220.01 409.188   2
  -1 -14 -16 307.822 211.800   2
   1 -15 -17 804.303 272.004   2
   1 -15 -16 213.050 181.509   2
   1 -15 -15 2553.53 456.213   2
   1  15 -15 2708.78 425.621   1
   1 -15 -14 335.122 214.698   2
   1  15 -14 201.163 194.310   1
   1 -15 -13 1129.36 291.094   2
   1  15 -13 1101.30 292.927   1
   1 -15 -12 1489.11 325.334   2
   1  15 -12 1235.00 281.504   1
   1 -15 -11 2285.07 368.620   2
   1  15 -11 1808.05 314.431   1
   1 -15 -10 521.198 195.278   2
   1  15 -10 403.149 165.822   1
   1  15  -9 636.270 155.591   2
   1 -15  -9 335.122 141.111   2
   1  15  -9 647.720 211.782   1
   1  15  -8 33.8931 96.7478   2
   1 -15  -8-29.4298 145.314   2
   1  15  -8 269.830 179.908   1
   1  15  -7 126.685 105.763   2
   1 -15  -7 141.578 138.309   2
   1  15  -7 152.692 145.398   1
   1 -15  -6-62.0445 149.149   2
   1  15  -6-62.8016 105.341   2
   1  15  -6-22.3711 162.205   1
   1 -15  -5 3642.05 406.847   2
   1  15  -5 3977.46 350.505   2
   1  15  -5 3803.77 366.926   1
  -1 -15   4 4412.16 378.627   2
   1 -15  -4 3240.45 363.541   2
   1  15  -4 3799.31 359.554   2
  -1 -15   4 4504.14 489.363   1
   1  15  -4 3463.03 329.792   1
   1 -15  -3 7852.65 543.903   2
  -1 -15   3 8323.23 510.411   2
   1  15  -3 8763.80 516.750   2
   1 -15  -3 7796.36 471.104   1
  -1 -15   3 9741.03 667.572   1
   1  15  -3 8115.98 489.113   1
  -1 -15   2 7186.44 475.250   2
   1 -15  -2 6959.69 509.864   2
   1  15  -2 7505.98 484.364   2
   1 -15  -2 6510.72 433.754   1
  -1 -15   2 7595.91 566.808   1
  -1  15   1 13799.8 692.464   2
   1 -15  -1 13764.5 685.310   2
  -1 -15   1 14192.7 668.689   2
   1  15  -1 15252.4 681.741   2
   1 -15  -1 13725.2 633.853   1
  -1 -15   1 14257.4 755.609   1
  -1  15   0 2654.81 311.319   2
   1 -15   0 3115.83 338.776   2
   1  15   0 2441.92 288.878   2
  -1 -15   0 2133.90 273.999   2
   1 -15   0 2430.52 292.414   1
  -1 -15   0 2146.42 307.456   1
  -1 -15  -1 34797.3 1079.16   2
  -1  15  -1 37006.4 1102.79   2
   1  15   1 36155.5 1077.39   2
   1 -15   1 36110.0 1071.91   2
   1 -15   1 35310.6 1048.97   1
  -1 -15  -1 32704.4 1053.89   1
  -1  15  -2 567.538 176.723   2
  -1 -15  -2 679.204 198.189   2
  -1 -15  -2 620.132 188.130   1
   1 -15   2 586.979 175.413   1
   1  15   2 722.663 180.916   2
  -1 -15  -3 3843.61 393.234   2
  -1 -15  -3 3508.17 337.346   1
  -1 -15  -4 3514.67 389.161   2
  -1 -15  -4 3477.00 328.423   1
  -1 -15  -5 20316.1 907.310   2
  -1 -15  -5 18622.8 654.549   1
  -1 -15  -6 1550.74 282.565   2
  -1 -15  -6 1634.13 214.426   1
  -1 -15  -7 139.531 149.168   2
  -1 -15  -7 537.538 132.347   1
  -1 -15  -8 542.914 204.895   2
  -1 -15  -9 7148.11 610.002   2
  -1 -15 -10 259.306 151.197   2
  -1 -15 -11 162.700 153.263   2
  -1 -15 -12 131.231 151.060   2
  -1 -15 -13 681.711 209.337   2
  -1 -15 -14 348.338 193.903   2
  -1 -15 -15 48.0030 203.756   2
   1 -16 -16-225.952 194.391   2
   1 -16 -15 1233.45 341.741   2
   1 -16 -14 688.729 270.810   2
   1 -16 -13-110.378 154.175   2
   1  16 -13 36.4577 176.942   1
   1 -16 -12 325.889 195.862   2
   1  16 -12 182.168 171.070   1
   1 -16 -11 4.06911 164.020   2
   1  16 -11-79.9721 176.508   1
   1 -16 -10 5065.10 537.564   2
   1  16 -10 4708.03 464.329   1
   1 -16  -9 979.928 264.683   2
   1  16  -9 670.005 223.530   1
   1 -16  -8 1875.76 325.116   2
   1  16  -8 1629.86 279.379   1
   1  16  -7 3912.88 374.996   2
   1 -16  -7 3703.28 430.442   2
   1  16  -7 3542.57 379.004   1
   1 -16  -6 7219.58 577.171   2
   1  16  -6 7684.67 508.444   2
   1  16  -6 8185.84 547.552   1
   1 -16  -5 195.637 152.718   2
   1  16  -5 212.697 121.755   2
   1  16  -5 112.269 159.332   1
   1 -16  -5 39.5869 121.669   1
   1  16  -4 7682.42 500.080   2
   1 -16  -4 6466.73 525.779   2
   1 -16  -4 6787.85 447.676   1
  -1 -16   3 1166.72 227.423   2
   1  16  -3 899.895 198.525   2
   1 -16  -3 732.380 180.410   1
   1 -16  -2 2944.48 350.813   2
  -1 -16   2 3590.30 365.722   2
   1  16  -2 3285.53 342.462   2
   1 -16  -2 2785.65 303.241   1
  -1 -16   2 3240.65 447.270   1
  -1 -16   1 6830.14 487.102   2
   1 -16  -1 6410.37 491.363   2
   1  16  -1 7517.83 497.750   2
   1 -16  -1 6757.24 472.100   1
  -1 -16   1 6904.14 569.417   1
   1 -16   0 283.266 171.686   2
  -1 -16   0 297.304 143.829   2
  -1 -16   0 149.655 175.648   1
   1 -16   0 274.172 168.036   1
   1  16   0 386.030 152.419   2
  -1 -16  -1 289.917 208.452   2
   1 -16   1 491.991 216.723   2
  -1 -16  -1-23.8087 150.313   1
   1 -16   1 31.2982 171.789   1
  -1 -16  -2 191.235 158.786   2
  -1 -16  -2-276.279 191.484   1
  -1 -16  -3 770.907 204.667   2
  -1 -16  -3 872.252 206.429   1
  -1 -16  -4 1330.29 264.073   2
  -1 -16  -4 1638.81 260.429   1
  -1 -16  -5 9422.08 643.079   2
  -1 -16  -5 9085.33 500.505   1
  -1 -16  -6 5672.31 517.590   2
  -1 -16  -6 5133.56 359.769   1
  -1 -16  -7 2651.37 377.574   2
  -1 -16  -7 2186.78 225.131   1
  -1 -16  -8 6061.78 557.770   2
  -1 -16  -8 4840.95 278.039   1
  -1 -16  -9 94.8352 139.720   2
  -1 -16 -10 565.819 210.658   2
  -1 -16 -11 897.574 263.203   2
  -1 -16 -12 438.899 218.776   2
  -1 -16 -13-54.8047 164.620   2
  -1 -16 -14 2100.54 413.816   2
   1 -17 -15 868.091 291.787   2
   1 -17 -14 58.2571 151.798   2
   1 -17 -13 1253.16 327.326   2
   1 -17 -12 2.49397 147.835   2
   1 -17 -11-29.3360 136.777   2
   1 -17 -10 252.028 183.794   2
   1  17 -10 12.9909 159.709   1
   1 -17  -9 1706.22 304.291   2
   1  17  -9 1586.10 308.135   1
   1 -17  -8 715.381 223.297   2
   1  17  -8 319.803 170.706   1
   1 -17  -8 344.371 116.031   1
   1 -17  -7 4439.23 484.113   2
   1  17  -7 4433.08 437.110   1
   1 -17  -7 4130.25 342.300   1
   1 -17  -6 1378.06 275.312   2
   1 -17  -6 1122.84 195.034   1
   1 -17  -5 5688.07 517.131   2
   1 -17  -5 6413.26 437.156   1
   1 -17  -4 3140.19 375.757   2
   1 -17  -4 3186.50 327.704   1
   1 -17  -3-116.433 155.212   2
  -1 -17   3 324.972 165.294   2
   1 -17  -3-30.1399 130.390   1
  -1 -17   2 1401.51 249.532   2
   1 -17  -2 1214.64 242.918   2
   1 -17  -2 1149.23 216.365   1
   1 -17  -1 6020.89 501.477   2
  -1 -17   1 6366.16 490.772   2
   1 -17  -1 6215.73 470.751   1
  -1 -17   1 7871.36 605.424   1
  -1 -17   0 1144.02 235.757   2
   1 -17   0 1473.12 267.507   2
  -1 -17   0 1364.83 313.840   1
  -1 -17  -1-232.234 161.188   2
   1 -17   1 356.705 195.048   2
  -1 -17  -1 209.213 195.752   1
  -1 -17  -2 246.791 145.970   2
  -1 -17  -2 498.491 210.770   1
  -1 -17  -3 1719.18 296.208   2
  -1 -17  -3 1634.76 276.300   1
  -1 -17  -4 483.289 176.095   2
  -1 -17  -4 674.681 215.080   1
  -1 -17  -5 520.496 195.658   2
  -1 -17  -5 598.207 198.476   1
  -1 -17  -6 123.665 152.648   2
  -1 -17  -6 311.617 153.263   1
  -1 -17  -7-2.34278 139.001   2
  -1 -17  -7 83.6616 121.199   1
  -1 -17  -8 245.169 152.407   2
  -1 -17  -9 4138.25 498.342   2
  -1 -17 -10 384.119 187.519   2
  -1 -17 -11 290.265 164.846   2
  -1 -17 -12 157.355 187.480   2
  -1 -17 -13 656.809 256.802   2
  -1 -17 -14 209.481 221.950   2
   1 -18 -14 352.324 240.662   2
   1 -18 -13-204.491 223.177   2
   1 -18 -12 349.272 173.326   2
   1 -18 -11-116.546 181.728   2
   1 -18 -10 3167.49 465.477   2
   1 -18  -9 842.656 246.844   2
   1 -18  -8 636.100 235.928   2
   1 -18  -8 377.327 126.320   1
   1 -18  -7-100.157 173.816   2
   1 -18  -7-123.084 123.617   1
   1 -18  -6 1393.49 300.021   2
   1 -18  -6 1033.60 218.376   1
   1 -18  -5 652.763 221.038   2
   1 -18  -5 1124.80 223.821   1
   1 -18  -4 1854.95 310.218   2
   1 -18  -4 1986.14 283.346   1
  -1 -18   3 2886.93 353.514   2
   1 -18  -3 2878.99 370.958   2
   1 -18  -3 2575.90 327.053   1
  -1 -18   2 1025.41 221.258   2
   1 -18  -2 1156.49 250.445   2
   1 -18  -1 155.673 160.390   2
  -1 -18   1-15.9189 135.910   2
  -1 -18   0 3761.23 396.991   2
   1 -18   0 4678.44 446.309   2
  -1 -18   0 4940.94 513.692   1
  -1 -18  -1 942.378 226.077   2
  -1 -18  -1 1950.39 337.763   1
  -1 -18  -2 311.088 147.007   2
  -1 -18  -2 746.061 254.605   1
  -1 -18  -3 1873.63 316.583   2
  -1 -18  -3 2204.13 316.197   1
  -1 -18  -4 6026.42 536.913   2
  -1 -18  -4 6556.04 504.190   1
  -1 -18  -5 964.771 235.116   2
  -1 -18  -5 1789.69 259.539   1
  -1 -18  -6 1076.73 261.637   2
  -1 -18  -6 1391.20 241.663   1
  -1 -18  -7 141.743 185.739   2
  -1 -18  -8 2950.40 417.910   2
  -1 -18  -9 238.372 233.384   2
  -1 -18 -10 344.662 247.634   2
  -1 -18 -11 369.361 226.276   2
  -1 -18 -12 805.409 272.300   2
  -1 -18 -13-229.331 230.299   2
   1 -19 -13 752.279 256.939   2
   1 -19 -12-128.758 180.577   2
   1 -19 -11 263.753 164.677   2
   1 -19 -10-61.0542 210.082   2
   1 -19  -9 2483.77 412.199   2
   1 -19  -8 291.174 202.751   2
   1 -19  -7 362.138 176.103   2
   1 -19  -6-13.2606 151.757   2
   1 -19  -6 269.660 157.354   1
   1 -19  -5 974.351 236.048   2
   1 -19  -5 1841.70 281.500   1
   1 -19  -4 474.864 207.429   2
  -1 -19   3 1273.06 257.554   2
   1 -19  -3 1031.11 251.445   2
  -1 -19   2 701.469 217.174   2
   1 -19  -2 789.945 219.100   2
  -1 -19   1 7454.53 562.793   2
   1 -19  -1 7841.83 595.819   2
  -1 -19   0 486.459 191.064   2
   1 -19   0 577.355 229.740   2
  -1 -19  -1-142.722 173.156   2
  -1 -19  -1 467.069 213.904   1
  -1 -19  -2-158.562 126.573   2
  -1 -19  -2 596.765 263.254   1
  -1 -19  -3 2894.26 400.246   2
  -1 -19  -3 3557.54 404.534   1
  -1 -19  -4 18.1484 142.132   2
  -1 -19  -4 487.595 213.771   1
  -1 -19  -5 4151.16 479.753   2
  -1 -19  -5 4692.62 433.358   1
  -1 -19  -6 23.0933 140.583   2
  -1 -19  -7 314.713 194.520   2
  -1 -19  -8-165.071 204.051   2
  -1 -19  -9 2318.17 404.981   2
  -1 -19 -10-60.1099 158.561   2
  -1 -19 -11 128.598 163.943   2
  -1 -19 -12 348.024 248.105   2
   1 -20 -12-147.819 206.462   2
   1 -20 -11 154.410 211.608   2
   1 -20 -10 3745.19 518.934   2
   1 -20  -9 167.881 150.768   2
   1 -20  -8 109.735 171.784   2
   1 -20  -7-58.6266 156.723   2
   1 -20  -6 1370.36 294.155   2
   1 -20  -5 657.880 220.529   2
   1 -20  -4 3234.97 434.150   2
  -1 -20   3 5741.92 515.766   2
   1 -20  -3 5669.38 550.438   2
   1 -20  -2 4227.02 460.245   2
  -1 -20   2 4513.89 458.682   2
  -1 -20   1-19.4973 126.916   2
   1 -20  -1 272.039 189.165   2
   1 -20   0 2530.92 359.311   2
  -1 -20   0 2158.39 323.034   2
  -1 -20  -1 131.211 152.896   2
  -1 -20  -2-296.278 204.934   2
  -1 -20  -2 610.342 253.601   1
  -1 -20  -3 225.836 189.580   2
  -1 -20  -3 973.903 300.048   1
  -1 -20  -4 1032.59 276.692   2
  -1 -20  -4 1323.95 290.090   1
  -1 -20  -5 2141.14 365.434   2
  -1 -20  -6 1371.57 307.370   2
  -1 -20  -7 643.546 212.202   2
  -1 -20  -8 24.3588 175.730   2
  -1 -20  -9 48.4288 161.544   2
  -1 -20 -10 246.918 195.487   2
  -1 -20 -11 135.196 189.733   2
   1 -21 -11 1071.71 323.284   2
   1 -21 -10 229.913 230.360   2
   1 -21  -9 243.453 172.653   2
   1 -21  -8-308.235 223.585   2
   1 -21  -7 148.327 189.840   2
   1 -21  -6 97.2531 154.033   2
   1 -21  -5-13.8233 166.084   2
   1 -21  -4 400.121 221.945   2
  -1 -21   3 1499.16 296.274   2
   1 -21  -3 1184.83 280.815   2
   1 -21  -2 1403.18 304.233   2
  -1 -21   2 1282.19 288.599   2
  -1 -21   1 568.714 214.170   2
   1 -21  -1 841.064 260.379   2
   1 -21   0 805.404 245.344   2
  -1 -21   0 371.443 188.512   2
  -1 -21  -1 1170.44 281.962   2
  -1 -21  -2 2869.17 408.586   2
  -1 -21  -3 425.441 194.507   2
  -1 -21  -4 321.006 222.206   2
  -1 -21  -5 888.932 265.307   2
  -1 -21  -6 1566.25 336.384   2
  -1 -21  -7 1040.64 259.396   2
  -1 -21  -8 11.0340 181.012   2
  -1 -21  -9 644.484 259.310   2
  -1 -21 -10-182.830 185.223   2
   1 -22  -9-133.254 175.917   2
   1 -22  -8 227.196 207.628   2
   1 -22  -7 1074.21 315.340   2
   1 -22  -6-55.5889 201.810   2
   1 -22  -5 171.710 166.106   2
   1 -22  -4 2785.54 425.506   2
   1 -22  -3 6126.42 597.643   2
   1 -22  -2 279.679 200.162   2
  -1 -22   2 523.046 241.029   2
   1 -22  -1 443.004 213.887   2
  -1 -22   1 375.495 201.881   2
  -1 -22   0 162.581 140.235   2
   1 -22   0 1044.16 286.889   2
  -1 -22  -1-164.615 147.878   2
  -1 -22  -2 821.583 279.763   2
  -1 -22  -3 76.3291 160.315   2
  -1 -22  -4 481.049 208.829   2
  -1 -22  -5 503.097 228.162   2
  -1 -22  -6 441.278 209.173   2
  -1 -22  -7 1068.75 315.416   2
  -1 -22  -8 742.307 277.970   2
   1 -23  -7-66.4381 226.672   2
   1 -23  -6 258.546 191.120   2
   1 -23  -5 322.553 221.133   2
   1 -23  -4 2419.41 407.750   2
   1 -23  -3 277.459 223.988   2
   1 -23  -2 3931.09 494.029   2
  -1 -23   2 3901.69 479.694   2
  -1 -23   1 296.549 198.738   2
   1 -23  -1 798.472 274.278   2
  -1 -23   0-5.46274 144.328   2
  -1 -23  -1 219.190 169.668   2
  -1 -23  -2-114.924 176.545   2
  -1 -23  -3-149.852 173.549   2
  -1 -23  -4-223.719 212.640   2
  -1 -23  -5 389.879 233.448   2
  -1 -23  -6 748.792 247.079   2
  -1 -23  -7-202.348 200.268   2
   1 -24  -5 253.879 190.065   2
   1 -24  -4 874.829 243.211   2
   1 -24  -3 2092.26 402.312   2
   1 -24  -2 41.3996 157.731   2
  -1 -24   2 965.249 285.630   2
   1 -24  -1 1949.66 373.754   2
  -1 -24   1 2130.62 377.083   2
  -1 -24   0 223.584 196.803   2
  -1 -24  -1-288.020 207.891   2
  -1 -24  -2-5.71790 156.549   2
  -1 -24  -3 327.276 209.479   2
  -1 -24  -4-50.1891 174.503   2
  -1 -24  -5-269.372 205.740   2
  -1 -25   2 3117.61 448.347   2
   1 -25  -1 644.751 278.069   2
  -1 -25   1 556.805 244.528   2
  -1 -25   0 445.315 220.582   2
  -1 -25  -1 342.064 205.262   2
  -1 -25  -2 262.625 212.687   2
  -1 -25  -3 111.152 160.448   2
  -1 -26   1 458.325 242.923   2
   2   0 -19 106.727 152.914   1
   2   0 -18 760.296 217.706   1
   2   0 -17 81.7474 126.454   1
   2   0 -17 5.87199 83.6526   2
   2   0 -16 1276.09 253.606   1
   2   0 -16 1262.33 200.272   2
   2   0 -15 45.6479 73.5391   2
   2   0 -15-187.362 176.263   1
   2   0 -14 8538.21 469.222   2
   2   0 -14 9830.80 602.448   1
   2   0 -13 321.401 182.963   1
   2   0 -13 87.3657 93.3969   2
   2   0 -12 691.595 233.648   1
   2   0 -12 772.433 145.409   2
   2   0 -11-21.9665 174.730   1
   2   0 -11 33.7751 67.0448   2
   2   0 -10 1541.79 164.850   2
   2   0 -10 1383.61 248.471   1
   2   0  -9-27.8797 49.3043   3
   2   0  -9 50.8731 62.2800   2
   2   0  -9-111.904 174.535   1
   2   0  -8 158.312 69.4734   3
   2   0  -8 179.334 57.6479   2
   2   0  -7-6.50409 63.5893   3
   2   0  -7-38.9068 46.7841   2
   2   0  -6 169972. 1462.99   3
   2   0  -6 174160. 1014.80   2
   2   0  -5-0.29607 23.5842   2
   2   0  -5-68.2057 89.5549   3
   2   0  -4 106493. 1240.44   3
   2   0  -3-16.1668 91.8148   3
  -2   0   3 33.1355 28.8748   2
   2   0  -2 25490.9 644.997   3
   2   0  -1 214.408 126.591   3
   2   0   0 491.064 141.269   3
   2   0   1-81.4398 125.134   3
   2   0   2-17.6859 106.266   3
   2   0   3 102.840 107.039   3
  -2   0  -4 127245. 1637.36   3
   2   0   4 123719. 1621.60   3
  -2   0  -5 95.5198 120.497   3
   2   0   5-39.1006 119.077   3
   2   0   6 9249.26 473.510   3
   2   0   7 23.1839 118.093   3
   2   0   7 38.5330 66.9082   1
   2   0   8 2006.23 245.692   3
   2   0   8 2289.01 184.181   1
   2   0   9 82.6472 114.354   3
   2   0   9-4.51492 80.3680   1
   2   0  10 1119.66 209.996   3
   2   0  10 1088.45 151.354   1
   2   0  11-55.9768 117.919   3
   2   0  11 152.345 111.569   1
   2   0  12 8321.94 473.360   3
   2   0  12 7854.94 426.006   1
  -2   0 -13 512.710 247.903   2
   2   0  13 125.170 118.597   1
   2   0  14 6853.09 468.184   1
  -2   0 -14 7980.71 716.803   2
  -2   0 -15 282.928 246.402   2
  -2   0 -16-124.829 173.283   2
  -2   0 -17 249.579 237.354   2
  -2   0 -18 769.151 281.348   2
  -2   0 -19 205.329 243.896   2
   2   1 -19 322.653 196.481   1
   2  -1 -19 392.738 193.080   1
   2   1 -18 192.634 147.390   1
   2  -1 -18 36.8314 134.299   1
   2   1 -17 1773.15 256.648   2
   2  -1 -17 1676.44 270.477   1
   2   1 -17 2068.72 305.764   1
   2  -1 -17 1531.97 235.031   2
   2   1 -16 9.86668 89.3072   2
   2  -1 -16-162.505 121.051   2
   2   1 -16-123.724 150.017   1
   2  -1 -16 84.8639 134.519   1
   2  -1 -15 2945.65 298.563   2
   2   1 -15 3665.92 378.443   1
   2  -1 -15 3392.87 361.597   1
   2   1 -15 3030.30 294.974   2
   2  -1 -14 174.739 85.3962   2
   2  -1 -14 328.233 205.382   1
   2   1 -14 141.875 89.1027   2
   2   1 -14 1.63739 150.897   1
   2  -1 -13 6964.98 420.787   2
   2   1 -13 6708.70 402.424   2
   2  -1 -13 7899.11 532.079   1
   2   1 -12 505.563 204.667   1
   2  -1 -12 424.807 176.870   1
   2  -1 -12 381.402 112.996   2
   2   1 -12 291.934 119.187   2
   2  -1 -11 875.522 208.474   1
   2   1 -11 1156.49 238.012   1
   2  -1 -11 1034.18 161.383   2
   2   1 -11 854.264 137.155   2
   2   1 -10 207.967 58.6331   3
   2   1 -10 186.685 87.1284   2
   2  -1 -10 204.368 75.5354   2
   2  -1 -10 161.251 159.067   1
   2   1 -10 276.542 176.954   1
   2  -1  -9 6793.91 315.569   2
   2   1  -9 7377.59 278.106   3
   2   1  -9 6978.63 295.978   2
   2   1  -9 8222.50 540.351   1
   2  -1  -9 6671.02 469.386   1
   2  -1  -8 9875.48 280.810   3
   2  -1  -8 9184.44 331.913   2
   2   1  -8 9392.58 332.409   3
   2   1  -8 9132.34 294.688   2
   2   1  -8 9281.25 560.787   1
   2   1  -7 865.034 80.0276   2
   2  -1  -7 926.748 108.332   3
   2  -1  -7 863.408 97.2736   2
   2   1  -7 504.246 145.825   1
   2   1  -6 1731.39 84.1402   2
   2  -1  -6 1644.06 121.727   2
   2  -1  -6 1913.92 155.527   3
  -2   1   6 1910.40 144.808   2
   2  -1  -5 77193.4 1005.23   3
   2  -1  -5 77601.1 696.357   2
  -2   1   5 77695.9 709.075   2
  -2   1   4 1831.41 99.9953   2
   2  -1  -4 2024.84 103.362   2
   2  -1  -4 1757.15 171.505   3
   2  -1  -3 23705.9 597.373   3
  -2   1   3 23609.9 360.473   2
  -2   1   2 6540.20 201.517   2
  -2   1   2 6431.16 324.397   3
   2  -1  -2 6555.38 330.074   3
   2  -1  -1 16591.1 532.304   3
   2  -1   0 74731.8 1140.73   3
   2   1   0 74277.3 1163.57   3
   2   1   1 4697.49 310.323   3
   2  -1   1 5059.06 318.805   3
   2  -1   2 247.562 129.579   3
   2   1   2 350.983 143.200   3
   2   1   3 16716.4 598.325   3
   2  -1   3 17026.9 594.903   3
   2  -1   4 1638.39 210.691   3
  -2   1  -4 1947.49 226.941   3
   2   1   4 1841.77 215.208   3
   2  -1   5 35994.5 903.596   3
  -2   1  -5 36577.9 925.631   3
   2   1   5 35627.2 894.081   3
  -2   1  -6 2509.28 263.965   3
   2  -1   6 2427.83 255.473   3
   2   1   6 2161.93 256.842   3
   2   1   7 1610.30 215.324   3
   2  -1   7 1416.56 219.602   3
  -2   1  -7 1735.06 239.582   3
   2  -1   7 1304.85 156.386   1
   2   1   7 1360.93 135.166   1
   2   1   8 61.8748 121.289   3
   2  -1   8 12.7607 124.648   3
  -2   1  -8 69.0402 124.546   3
   2  -1   8-32.7720 87.7091   1
   2   1   8-18.4843 60.4673   1
   2   1   9 2108.40 261.017   3
   2  -1   9 1964.36 255.919   3
  -2   1  -9 1861.49 258.605   3
   2  -1   9 2025.94 203.371   1
   2   1   9 1961.91 169.126   1
   2   1  10 354.894 143.747   3
   2  -1  10 542.239 167.763   3
   2  -1  10 310.698 104.776   1
   2   1  10 339.216 96.8706   1
   2   1  11 1257.92 216.174   3
   2  -1  11 1257.80 219.794   3
  -2  -1 -11 2017.90 375.773   2
   2   1  11 1529.94 192.324   1
   2  -1  11 1284.08 186.946   1
   2   1  12 417.128 150.542   3
   2  -1  12 424.836 163.249   3
   2  -1  12 922.666 196.875   1
  -2  -1 -12 717.282 264.833   2
   2   1  12 431.060 152.325   1
   2   1  13 6459.10 419.248   3
  -2  -1 -13 6169.99 643.090   2
   2   1  13 5993.84 401.890   1
   2  -1  13 6903.75 450.049   1
  -2  -1 -14 94.1071 196.221   2
  -2   1 -14 446.629 253.727   2
   2   1  14-234.636 168.389   1
   2  -1  14 125.180 128.252   1
  -2  -1 -15 2997.55 498.864   2
  -2   1 -15 2719.70 476.348   2
  -2   1 -16-93.0604 181.655   2
  -2  -1 -16 163.158 193.308   2
  -2  -1 -17 1179.04 359.297   2
  -2   1 -17 916.799 330.050   2
  -2  -1 -18-284.434 266.315   2
  -2   1 -18 209.499 248.800   2
  -2  -1 -19 767.298 284.257   2
  -2   1 -19 285.892 201.836   2
   2   2 -19 224.664 212.911   1
   2  -2 -18 430.207 175.424   1
   2   2 -18 503.978 199.303   1
   2   2 -17-58.3624 142.628   1
   2  -2 -17 42.4044 77.7526   2
   2  -2 -17 23.9172 144.295   1
   2   2 -17 10.0052 73.1726   2
   2  -2 -16 2463.71 296.434   2
   2   2 -16 2240.39 267.347   2
   2   2 -16 2993.78 351.695   1
   2  -2 -16 2904.39 335.070   1
   2  -2 -15 136.205 136.453   1
   2   2 -15 93.1568 137.541   1
   2  -2 -15 15.5820 85.8154   2
   2   2 -15 178.957 116.049   2
   2  -2 -14 7946.12 470.192   2
   2  -2 -14 9577.43 583.855   1
   2   2 -14 10270.8 612.611   1
   2   2 -14 7390.35 440.898   2
   2   2 -13 1718.91 270.622   1
   2  -2 -13 1540.45 267.516   1
   2   2 -13 1336.79 179.549   2
   2  -2 -13 1464.20 203.274   2
   2  -2 -12 5886.58 374.383   2
   2   2 -12 6808.60 509.213   1
   2  -2 -12 6362.95 496.176   1
   2   2 -12 5965.27 352.011   2
   2  -2 -11 2062.14 214.433   2
   2   2 -11 2309.47 145.936   3
   2   2 -11 2242.11 315.786   1
   2  -2 -11 2233.08 311.970   1
   2   2 -11 1882.30 184.578   2
   2  -2 -10 3081.09 245.875   2
   2   2 -10 2974.55 219.352   2
   2   2 -10 3509.67 371.099   1
   2  -2 -10 2859.23 336.615   1
   2   2  -9 294.360 177.880   1
   2   2  -9 305.363 71.6509   2
   2  -2  -9 200.389 67.8465   2
   2   2  -8-96.6528 161.350   1
   2  -2  -8-6.45468 49.1497   2
   2   2  -8-52.6320 57.8518   2
   2  -2  -7 19641.6 430.584   3
   2  -2  -7 19038.3 475.737   2
  -2   2   7 19891.3 530.395   2
   2   2  -7 20615.1 809.101   1
   2   2  -7 18451.7 337.196   2
   2  -2  -6 90518.8 972.436   2
   2  -2  -6 91784.5 1012.19   3
  -2   2   6 89746.9 967.001   2
   2  -2  -5 1101.55 108.955   2
  -2   2   5 941.289 92.7731   2
   2  -2  -5 902.006 120.444   3
  -2   2   4 8356.82 248.961   2
  -2   2   4 8585.36 349.831   3
   2  -2  -4 8575.31 250.150   2
   2  -2  -4 8583.07 349.892   3
  -2   2   3 5391.58 203.754   2
  -2   2   3 5190.57 292.002   3
   2  -2  -3 5196.28 288.841   3
   2  -2  -2 3577.80 251.418   3
  -2   2   2 3516.69 250.508   3
  -2   2   2 3619.19 171.933   2
  -2  -2   2 3589.26 135.989   2
   2  -2  -1 5881.51 328.085   3
  -2  -2   1 5873.20 230.069   2
   2  -2   0 1605.87 206.873   3
   2  -2   1-31.3728 116.677   3
   2  -2   2 21660.7 657.663   3
   2  -2   3 3677.39 293.365   3
   2   2   3 3742.88 291.946   3
   2   2   4 55819.5 1114.65   3
  -2   2  -4 58497.6 1152.36   3
   2  -2   4 55219.8 1110.95   3
  -2   2  -5 7289.20 431.195   3
   2  -2   5 7291.83 417.180   3
   2   2   5 7233.46 415.927   3
  -2   2  -6 13246.9 600.868   3
   2  -2   6 14034.1 582.777   3
   2   2   6 14079.3 585.074   3
   2  -2   7 107.224 116.493   3
  -2   2  -7 177.942 121.317   3
   2   2   7 337.591 155.034   3
   2   2   7 203.599 64.7681   1
   2  -2   7 168.750 86.5726   1
  -2   2  -8 5847.99 428.247   3
   2  -2   8 5248.53 384.594   3
   2   2   8 5264.15 394.593   3
   2  -2   8 5603.62 321.596   1
   2   2   8 5841.49 241.263   1
   2   2   9 175.444 126.030   3
  -2   2  -9 214.929 147.661   3
   2  -2   9 276.730 146.478   3
   2  -2   9 187.363 105.523   1
  -2  -2  -9 416.980 252.635   2
   2   2   9 169.116 76.4234   1
   2   2  10 227.079 155.332   3
  -2   2 -10 130.131 158.257   3
   2  -2  10 112.688 131.335   3
  -2  -2 -10 202.119 189.090   2
   2   2  10 353.766 108.237   1
   2  -2  10 127.817 114.881   1
   2   2  11 718.793 187.573   3
  -2   2 -11 1129.80 228.938   3
  -2  -2 -11 1268.94 343.477   2
   2   2  11 847.598 142.891   1
   2  -2  11 859.565 174.313   1
   2   2  12 4089.56 350.065   3
  -2  -2 -12 4135.90 500.360   2
   2  -2  12 4433.57 355.199   1
   2   2  12 3219.64 271.022   1
   2   2  13 801.193 175.734   3
  -2  -2 -13 1399.50 355.497   2
   2  -2  13 1275.32 232.466   1
   2   2  13 739.391 148.022   1
   2   2  14 7092.89 428.247   3
  -2  -2 -14 7265.20 686.366   2
   2  -2  14 7076.66 499.972   1
  -2  -2 -15-98.2297 174.326   2
  -2  -2 -16 71.1096 175.556   2
  -2   2 -16 86.9806 183.381   2
  -2  -2 -17 150.666 242.122   2
  -2   2 -17 287.643 251.965   2
  -2  -2 -18 865.492 311.094   2
  -2   2 -18 559.357 273.839   2
  -2   2 -19-269.946 235.750   2
  -2  -2 -19 279.110 205.615   2
   2   3 -20 225.687 162.450   1
   2   3 -19 1103.83 266.647   1
   2  -3 -18 329.328 133.825   2
   2  -3 -18 525.560 201.672   1
   2   3 -18 305.940 166.742   1
   2  -3 -17 909.380 216.374   1
   2  -3 -17 649.594 175.313   2
   2   3 -17 536.896 198.837   1
   2  -3 -16 3369.53 347.605   2
   2   3 -16 3593.11 405.304   1
   2   3 -16 3194.43 310.643   2
   2  -3 -16 4444.24 423.849   1
   2  -3 -15 3580.90 340.459   2
   2  -3 -15 4548.65 414.512   1
   2   3 -15 3838.70 393.156   1
   2   3 -15 3019.45 295.125   2
   2  -3 -14 1840.84 238.091   2
   2  -3 -14 2497.86 331.326   1
   2   3 -14 1814.49 220.475   2
   2   3 -14 2056.92 295.469   1
   2  -3 -13 4917.41 371.561   2
   2   3 -13 4207.52 320.306   2
   2  -3 -13 5805.72 469.399   1
   2   3 -13 5411.49 461.233   1
   2   3 -12 900.931 158.067   2
   2  -3 -12 1194.45 243.062   1
   2  -3 -12 1031.42 168.697   2
   2   3 -12 980.024 227.235   1
   2  -3 -11 5853.85 364.714   2
   2   3 -11 6800.75 492.780   1
   2   3 -11 5608.24 323.718   2
   2  -3 -11 5487.89 455.257   1
   2  -3 -10 1701.43 192.291   2
   2   3 -10 1774.24 289.424   1
   2  -3 -10 1176.86 224.447   1
   2   3 -10 1380.93 163.432   2
   2  -3  -9 2233.00 208.249   2
   2   3  -9 2287.59 303.901   1
   2   3  -9 2128.08 177.658   2
   2  -3  -8 1488.37 157.200   2
   2   3  -8 1808.88 284.296   1
   2   3  -8 1602.19 136.489   2
  -2   3   8 1662.87 189.652   2
   2  -3  -7 12495.5 426.238   2
  -2   3   7 12486.4 439.389   2
   2   3  -7 11752.3 291.169   2
   2  -3  -6 33799.1 653.022   2
   2  -3  -6 34198.1 622.493   3
  -2   3   6 34636.2 656.438   3
  -2   3   6 33492.0 639.126   2
   2  -3  -5 114600. 1110.54   2
  -2   3   5 114052. 1072.42   2
   2  -3  -5 115429. 1209.97   3
  -2   3   5 117117. 1266.77   3
  -2   3   4 25444.9 623.853   3
   2  -3  -4 25767.1 604.436   3
   2  -3  -4 25442.3 493.057   2
  -2   3   4 25510.1 489.697   2
  -2   3   3 4486.11 210.368   2
  -2   3   3 4483.53 276.107   3
   2  -3  -3 4460.53 205.157   2
   2  -3  -3 4441.08 271.054   3
  -2   3   2 3542.47 189.225   2
   2  -3  -2 3327.11 249.158   3
  -2   3   2 3443.12 250.243   3
  -2  -3   2 3571.64 137.407   2
  -2   3   1 7428.56 272.352   2
   2  -3  -1 7392.81 368.207   3
  -2  -3   1 7055.24 241.797   2
   2  -3   0 694.585 156.736   3
  -2  -3   0 683.715 115.240   2
   2  -3   1 5335.85 332.564   3
  -2  -3  -1 5305.48 292.399   2
   2  -3   2 10191.8 465.147   3
   2  -3   3 11950.5 514.889   3
   2  -3   4 9996.36 475.185   3
  -2   3  -4 10655.2 513.151   3
  -2   3  -5 9391.05 502.840   3
   2   3   5 9399.66 483.014   3
   2  -3   5 10075.8 492.187   3
   2   3   6 2373.61 271.598   3
   2  -3   6 2440.44 261.648   3
  -2   3  -6 2237.39 270.537   3
  -2   3  -7 581.166 159.419   3
   2  -3   7 615.045 163.662   3
   2   3   7 670.440 177.991   3
   2  -3   7 725.940 148.647   1
   2   3   7 792.111 80.1169   1
   2  -3   8 128.854 126.813   3
  -2   3  -8 34.9227 121.167   3
   2   3   8-114.290 144.139   3
   2  -3   8 235.952 109.417   1
   2   3   8 58.3660 51.9027   1
   2  -3   9 2419.04 285.321   3
   2   3   9 2807.07 297.664   3
  -2   3  -9 3201.47 334.757   3
   2  -3   9 2945.14 259.064   1
   2   3   9 3010.65 175.421   1
  -2  -3  -9 3272.28 411.526   2
  -2   3 -10 2912.91 335.869   3
   2   3  10 2816.13 299.392   3
   2  -3  10 2506.94 260.825   1
  -2  -3 -10 2406.86 364.121   2
   2   3  10 2720.18 187.633   1
   2   3  11 1540.44 238.491   3
  -2   3 -11 1314.48 251.106   3
  -2  -3 -11 1028.15 294.548   2
   2  -3  11 1552.28 224.200   1
   2   3  11 1106.94 145.564   1
   2   3  12 445.803 158.307   3
  -2   3 -12 498.707 191.576   3
  -2  -3 -12 810.974 274.560   2
   2  -3  12 569.270 154.279   1
   2   3  13 5214.77 383.001   3
   2  -3  13 5943.68 442.554   1
  -2  -3 -13 5361.08 609.192   2
   2   3  14 486.812 140.601   3
  -2  -3 -14 487.667 255.659   2
   2  -3  14 675.728 210.688   1
   2   3  15 729.055 165.495   3
  -2  -3 -15 698.211 262.622   2
  -2  -3 -16-143.625 184.055   2
  -2  -3 -17 945.523 292.860   2
  -2   3 -17 1044.07 332.060   2
  -2  -3 -18 107.087 200.912   2
  -2   3 -18 84.6731 200.398   2
  -2   3 -19 195.421 270.416   2
   2   4 -20-235.443 167.884   1
   2   4 -19 123.809 148.297   1
   2   4 -18 720.719 219.766   1
   2  -4 -18 233.143 114.257   2
   2   4 -17 375.691 175.354   1
   2  -4 -17 302.327 138.008   2
   2  -4 -17 353.527 156.993   1
   2  -4 -16 1819.94 276.368   2
   2  -4 -16 2060.29 301.380   1
   2   4 -16 2356.59 340.951   1
   2   4 -16 1438.70 211.331   2
   2  -4 -15 1097.10 195.542   2
   2  -4 -15 1600.20 260.388   1
   2   4 -15 1445.80 274.969   1
   2   4 -15 1234.47 204.602   2
   2   4 -14 6568.01 204.426   3
   2  -4 -14 7113.27 472.209   2
   2   4 -14 6866.63 425.635   2
   2   4 -14 7976.98 550.234   1
   2  -4 -14 8096.22 547.891   1
   2   4 -13 2712.88 175.516   3
   2  -4 -13 2441.30 277.774   2
   2  -4 -13 2833.62 340.673   1
   2   4 -13 2473.53 325.464   1
   2   4 -13 2306.24 249.279   2
   2   4 -12 101.007 97.1789   2
   2  -4 -12-8.35002 91.8565   2
   2  -4 -12-19.0051 169.859   1
   2   4 -12-118.676 144.371   1
   2  -4 -11 5462.99 367.395   2
   2   4 -11 4836.92 317.175   2
   2   4 -11 5950.53 467.160   1
   2  -4 -11 4979.09 425.038   1
   2  -4 -10 8160.51 428.218   2
   2   4 -10 8607.27 558.362   1
   2   4 -10 6985.70 365.492   2
  -2   4   9 519.184 149.540   2
   2   4  -9 643.236 208.456   1
   2  -4  -9 329.647 84.3889   2
   2  -4  -8 2724.88 228.833   2
   2   4  -8 2850.42 333.706   1
  -2   4   8 3436.51 267.628   2
   2   4  -7 3964.40 148.286   2
   2  -4  -7 4013.92 260.681   2
  -2   4   7 3740.97 227.950   3
  -2   4   7 4013.31 251.473   2
   2  -4  -6 19078.8 531.495   2
  -2   4   6 19464.5 520.485   3
   2   4  -6 18378.1 290.891   2
  -2   4   6 18439.5 504.724   2
  -2   4   5 1059.66 122.435   2
   2  -4  -5 1353.74 152.073   2
   2   4  -5 1047.62 66.4274   2
  -2   4   5 1080.12 145.036   3
  -2   4   4 933.930 134.772   3
   2  -4  -4 963.269 139.761   3
  -2   4   4 996.800 119.348   2
   2  -4  -4 948.490 118.389   2
   2   4  -4 926.456 70.8566   2
   2  -4  -3 164.844 96.6907   3
  -2  -4   3 178.854 40.3585   2
  -2   4   3 174.648 70.1156   2
  -2   4   3 134.453 96.5243   3
   2  -4  -3 254.624 77.4080   2
   2   4  -3 166.082 46.7072   2
  -2  -4   2 4463.49 168.544   2
  -2   4   2 4476.47 232.893   2
   2  -4  -2 4140.18 280.295   3
  -2   4   2 4611.35 298.081   3
   2   4  -2 4384.35 213.839   2
  -2   4   1 628.759 101.079   2
   2  -4  -1 681.192 144.965   3
   2   4  -1 665.698 119.556   2
  -2  -4   1 745.279 91.8045   2
   2  -4   0 6576.44 367.220   3
  -2  -4   0 6701.69 279.667   2
   2  -4   1 9147.52 435.377   3
  -2  -4  -1 8930.21 363.442   2
   2  -4   2 20015.4 654.581   3
  -2  -4  -2 22118.1 631.689   2
   2  -4   3 50080.2 1036.11   3
   2  -4   4 55676.0 1123.56   3
  -2   4  -5 10608.0 540.279   3
   2  -4   5 10180.7 511.291   3
  -2   4  -6 2190.96 271.128   3
   2   4   6 2055.36 261.171   3
   2  -4   6 2199.83 270.601   3
   2  -4   6 2363.85 228.113   1
   2  -4   7 1644.86 245.336   3
  -2   4  -7 1793.46 261.590   3
   2   4   7 1802.15 239.896   3
   2   4   7 1563.12 86.9115   1
   2  -4   7 1799.05 208.101   1
   2   4   8 17932.0 715.242   3
  -2   4  -8 17299.3 752.887   3
   2   4   8 17657.4 296.633   1
   2  -4   8 18587.7 641.203   1
  -2   4  -9 494.308 187.380   3
   2   4   9 548.886 169.399   3
  -2  -4  -9 614.144 225.495   2
   2  -4   9 561.094 147.162   1
   2   4   9 353.762 57.2332   1
  -2   4 -10 3739.10 386.399   3
   2   4  10 3469.63 331.663   3
   2  -4  10 3457.22 322.543   1
  -2  -4 -10 4170.70 477.457   2
  -2   4 -11 3382.40 377.505   3
   2   4  11 3591.74 348.425   3
  -2  -4 -11 3917.28 468.584   2
   2  -4  11 4356.26 355.071   1
   2   4  12 2185.50 283.946   3
  -2   4 -12 2109.20 307.673   3
  -2  -4 -12 2442.73 403.099   2
   2  -4  12 2530.22 305.427   1
  -2   4 -13 146.492 148.851   3
   2   4  13 24.7709 111.739   3
  -2  -4 -13 181.024 173.528   2
   2  -4  13 468.522 182.245   1
   2   4  14 2988.37 292.234   3
  -2   4 -14 3017.20 351.570   3
  -2  -4 -14 2578.21 418.796   2
   2  -4  14 3338.35 370.642   1
   2   4  15 178.422 113.627   3
  -2  -4 -15 235.478 176.141   2
  -2  -4 -16 458.190 248.199   2
  -2  -4 -17 203.631 190.204   2
  -2   4 -18 374.565 242.262   2
  -2  -4 -18 174.364 224.136   2
  -2   4 -19 130.560 227.247   2
   2   5 -20 24.5939 174.333   1
   2   5 -19 904.727 268.493   1
   2   5 -18 339.548 158.271   1
   2  -5 -18 268.989 136.143   2
   2  -5 -17 142.340 144.654   2
   2   5 -17 363.994 192.370   1
   2  -5 -17 182.153 173.073   1
   2  -5 -16 6000.85 482.829   2
   2  -5 -16 7131.33 517.190   1
   2   5 -16 6245.38 520.881   1
   2   5 -15 869.562 184.093   2
   2  -5 -15 1226.69 246.630   1
   2   5 -15 1023.25 241.976   1
   2  -5 -15 834.651 200.367   2
   2   5 -14 1189.69 133.013   3
   2   5 -14 1180.11 202.646   2
   2  -5 -14 1642.22 268.862   1
   2  -5 -14 1448.43 232.564   2
   2   5 -14 1709.65 273.902   1
   2   5 -13 225.071 129.467   2
   2  -5 -13 260.604 161.359   1
   2   5 -13 299.961 170.939   1
   2  -5 -13 273.658 131.704   2
   2  -5 -12 7320.23 462.640   2
   2   5 -12 6514.96 406.549   2
   2   5 -12 6801.48 502.485   1
   2  -5 -12 6765.79 505.700   1
   2  -5 -11 1133.47 184.339   2
   2   5 -11 1687.35 268.622   1
   2   5 -10 1230.11 237.931   1
  -2   5  10 1344.98 246.394   2
   2  -5 -10 1158.79 178.248   2
   2  -5  -9 7117.10 403.232   2
   2   5  -9 7780.93 512.944   1
  -2   5   9 7292.47 435.148   2
  -2   5   8 34532.9 644.906   3
   2  -5  -8 34659.0 852.488   2
   2   5  -8 33517.0 513.369   2
   2   5  -8 36448.7 1040.45   1
  -2   5   8 33726.6 839.909   2
   2  -5  -7 2693.24 230.330   2
  -2   5   7 2727.41 202.802   3
   2   5  -7 2732.97 140.988   2
  -2   5   7 2683.52 224.594   2
  -2   5   6 1132.71 149.134   3
   2   5  -6 1033.76 86.6993   2
   2  -5  -6 973.779 146.235   2
  -2   5   6 1100.41 133.561   2
  -2   5   5 55979.0 956.151   3
  -2   5   5 55417.2 875.243   2
   2  -5  -5 54454.5 917.127   2
   2   5  -5 56345.4 586.205   2
   2   5  -4 10009.8 255.135   2
   2  -5  -4 9909.40 378.415   2
  -2   5   4 10078.8 424.682   3
  -2   5   4 10232.2 375.916   2
  -2   5   3 6372.26 299.841   2
  -2  -5   3 6627.96 216.300   2
  -2   5   3 6582.38 356.539   3
   2  -5  -3 6646.10 299.018   2
   2   5  -3 6588.74 233.086   2
   2  -5  -2 22090.4 527.411   2
  -2  -5   2 22112.1 430.626   2
  -2   5   2 22196.9 652.562   3
  -2   5   2 22156.4 554.718   2
   2   5  -2 20832.7 469.310   2
   2  -5  -1 20773.6 627.764   3
  -2  -5   1 19989.2 438.922   2
  -2   5   1 20625.0 537.521   2
   2   5  -1 19891.1 661.968   1
   2   5  -1 20271.9 530.041   2
   2  -5   0 16236.5 574.844   3
  -2   5   0 16640.5 479.682   2
   2   5   0 16785.1 541.557   2
  -2  -5   0 16973.5 452.814   2
   2   5   0 17088.7 589.005   1
   2  -5   1 28443.7 774.820   3
  -2  -5  -1 29485.6 659.613   2
   2   5   1 29364.6 715.832   1
   2   5   1 29058.6 779.375   2
   2  -5   2 20848.0 677.292   3
   2   5   2 21727.9 731.591   2
  -2  -5  -2 21943.8 622.046   2
   2   5   2 20531.9 560.951   1
   2  -5   3 25930.9 762.226   3
   2  -5   4 8073.08 450.753   3
  -2   5  -5 24089.5 834.704   3
   2  -5   5 25180.3 786.012   3
  -2   5  -6 103510. 1762.70   3
   2  -5   6 108513. 1482.72   1
  -2   5  -7 1024.38 218.822   3
   2  -5   7 1302.05 195.338   1
  -2   5  -8 4809.97 430.855   3
   2   5   8 5038.67 405.411   3
   2  -5   8 4529.68 343.424   1
   2   5   9 131.075 139.522   3
  -2   5  -9-105.669 156.010   3
  -2  -5  -9 308.394 199.134   2
   2  -5   9 78.9496 123.324   1
   2   5  10 3217.41 327.232   3
  -2   5 -10 2830.18 357.981   3
   2  -5  10 2994.16 305.457   1
  -2  -5 -10 3574.02 420.393   2
  -2   5 -11 819.944 218.070   3
   2   5  11 913.201 198.331   3
  -2  -5 -11 653.700 261.989   2
   2  -5  11 1129.25 216.488   1
   2   5  12 1677.94 254.585   3
  -2   5 -12 1596.05 278.384   3
  -2  -5 -12 2144.56 372.268   2
   2  -5  12 1801.58 265.892   1
   2   5  13 2372.53 287.449   3
  -2   5 -13 2032.99 306.111   3
   2  -5  13 2456.27 319.870   1
  -2  -5 -13 2033.27 376.032   2
   2   5  14 1337.64 211.783   3
  -2   5 -14 1034.83 241.198   3
  -2  -5 -14 957.870 268.657   2
   2   5  15-10.1216 90.9904   3
  -2  -5 -15-159.639 223.120   2
  -2  -5 -16 112.567 154.507   2
  -2  -5 -17 450.914 211.288   2
  -2   5 -18 669.305 297.394   2
  -2  -5 -18-84.4959 187.512   2
  -2   5 -19 268.631 301.012   2
   2   6 -20 115.052 184.481   1
   2   6 -19 254.226 173.594   1
   2   6 -18 1095.07 265.226   1
   2  -6 -18 771.713 194.339   2
   2  -6 -17 2911.55 359.613   2
   2   6 -17 3131.08 398.963   1
   2  -6 -17 3219.15 348.655   1
   2   6 -16-26.2327 124.286   2
   2  -6 -16 362.733 186.007   1
   2   6 -16 186.380 168.683   1
   2  -6 -16-119.026 111.892   2
   2   6 -15 7.35628 114.077   2
   2  -6 -15 86.6545 104.444   2
   2  -6 -15 6.93750 137.929   1
   2   6 -15 93.2094 150.222   1
   2   6 -14 994.518 155.673   3
   2   6 -14 961.612 201.706   2
   2   6 -14 795.845 218.484   1
   2  -6 -14 810.091 178.320   2
   2  -6 -14 975.712 226.973   1
   2  -6 -13 8878.63 545.088   2
   2   6 -13 7631.12 477.398   2
   2  -6 -13 9197.00 582.848   1
   2   6 -13 9436.12 600.971   1
   2  -6 -12 3604.16 341.523   2
   2  -6 -12 3805.10 375.406   1
   2   6 -12 4167.94 399.613   1
  -2   6  11 241.597 156.888   2
   2  -6 -11-117.092 149.513   2
   2   6 -11 89.7934 145.526   1
   2  -6 -10 6994.14 441.593   2
   2   6 -10 7242.33 294.588   2
   2   6 -10 7056.52 490.101   1
  -2   6  10 7451.51 492.280   2
  -2   6   9 22980.7 522.338   3
   2   6  -9 22514.6 484.046   2
   2  -6  -9 21948.2 747.289   2
  -2   6   9 22805.2 774.344   2
   2   6  -9 23352.7 860.479   1
  -2   6   8 2570.13 202.304   3
   2   6  -8 2875.80 170.514   2
   2  -6  -8 2968.92 272.343   2
  -2   6   8 2780.66 254.578   2
   2   6  -8 3203.91 338.726   1
   2  -6  -7 8521.40 428.976   2
   2   6  -7 8697.23 279.528   2
  -2   6   7 8075.59 365.456   3
  -2   6   7 8969.65 425.139   2
   2   6  -6 6556.65 239.259   2
  -2   6   6 6462.69 333.423   3
  -2   6   6 6820.70 348.221   2
   2  -6  -6 6574.14 358.849   2
  -2   6   5-22.8362 82.0334   3
   2  -6  -5 128.292 95.0097   2
   2   6  -5-16.7819 43.7690   2
  -2   6   5 10.8907 63.3422   2
   2  -6  -4 771.327 117.575   2
  -2   6   4 1100.38 157.055   3
  -2  -6   4 998.393 97.1262   2
   2   6  -4 1142.11 103.755   2
  -2   6   4 950.455 135.263   2
   2  -6  -3 24614.2 619.879   2
  -2   6   3 25757.3 644.132   2
   2   6  -3 25344.8 494.549   2
  -2   6   3 25096.4 714.416   3
  -2  -6   3 25757.7 477.922   2
  -2  -6   2 1162.30 118.884   2
  -2   6   2 1301.01 181.160   3
   2  -6  -2 1346.62 158.283   2
  -2   6   2 1328.61 157.713   2
   2   6  -2 1294.95 135.493   2
   2   6  -2 1127.46 182.286   1
  -2   6   1 55.5775 64.1419   2
  -2  -6   1 175.010 56.7921   2
   2   6  -1 124.229 103.911   1
   2   6  -1 153.095 76.5480   2
  -2  -6   0 26488.1 590.502   2
  -2   6   0 25338.2 628.965   2
   2   6   0 26489.4 695.031   1
   2   6   0 25795.8 681.266   2
  -2   6  -1 95495.1 1216.24   2
  -2  -6  -1 100423. 1231.33   2
   2   6   1 98576.5 1263.48   1
   2   6   1 98789.1 1461.04   2
   2   6   2 17.8741 79.7810   1
   2   6   2 158.399 136.352   2
  -2  -6  -2 70.9825 83.5662   2
   2   6   3 39066.7 1067.88   2
   2   6   3 36284.4 640.051   1
   2   6   4 26024.8 458.534   1
  -2   6  -5 11269.6 597.511   3
   2   6   5 11214.5 222.690   1
  -2   6  -6 59296.9 1384.83   3
   2  -6   6 63257.3 1178.71   1
  -2   6  -7 5659.16 457.293   3
   2  -6   7 5475.40 370.947   1
  -2   6  -8 7486.35 549.093   3
   2  -6   8 6991.73 442.903   1
  -2  -6  -8 7778.59 542.293   2
   2   6   9 2925.98 322.308   3
  -2   6  -9 3252.27 373.563   3
   2  -6   9 3452.19 323.603   1
  -2  -6  -9 3154.31 376.596   2
  -2   6 -10 2107.49 325.538   3
   2   6  10 1673.34 265.300   3
  -2  -6 -10 1659.40 311.015   2
   2  -6  10 1826.31 258.031   1
  -2   6 -11 7905.35 574.719   3
   2   6  11 6989.33 490.343   3
  -2  -6 -11 7804.66 616.839   2
   2  -6  11 7492.95 507.539   1
  -2   6 -12 392.431 183.107   3
   2   6  12 553.960 190.339   3
  -2  -6 -12 458.298 194.391   2
   2  -6  12 604.032 196.232   1
   2   6  13 92.2705 119.186   3
  -2   6 -13-121.945 140.553   3
  -2  -6 -13-109.795 218.174   2
   2   6  14-61.5128 121.329   3
  -2   6 -14 39.5043 148.194   3
  -2  -6 -14-279.247 204.947   2
   2   6  15 439.727 152.329   3
  -2  -6 -15 220.692 192.810   2
  -2  -6 -16-215.871 191.084   2
  -2  -6 -17-289.405 217.126   2
  -2  -6 -18 254.360 237.640   2
   2   7 -20 119.506 193.744   1
   2   7 -19 1118.31 293.494   1
   2   7 -18 1598.36 312.789   1
   2  -7 -18 1606.29 282.833   2
   2   7 -17 741.323 220.097   1
   2  -7 -17 791.250 203.486   2
   2   7 -16 1782.53 311.107   1
   2  -7 -16 2249.43 300.443   1
   2  -7 -16 1661.98 276.693   2
   2  -7 -15 767.779 199.904   2
   2   7 -15 969.761 197.761   2
   2   7 -15 1219.92 262.199   1
   2  -7 -15 1278.78 242.422   1
   2  -7 -14 1407.31 224.653   1
   2   7 -14 1209.80 202.995   2
   2   7 -14 1579.85 295.794   1
   2  -7 -14 947.369 198.455   2
   2  -7 -13 1208.10 234.858   1
   2   7 -13 1261.32 262.704   1
   2  -7 -13 1189.81 218.064   2
   2   7 -12 10091.8 398.255   2
   2  -7 -12 10766.1 605.096   2
  -2   7  12 10517.8 670.618   2
   2   7 -12 11514.9 648.397   1
   2   7 -11 856.550 126.014   2
  -2   7  11 967.513 239.879   2
   2  -7 -11 444.875 140.703   2
   2   7 -11 776.651 209.548   1
   2  -7 -10 30.4483 93.6355   2
   2   7 -10-13.8835 60.8549   2
  -2   7  10 17.4514 69.0504   3
  -2   7  10-62.1872 108.042   2
   2   7 -10-45.0711 162.176   1
   2   7  -9 905.553 111.020   2
   2  -7  -9 1041.39 193.312   2
  -2   7   9 1147.41 144.760   3
  -2   7   9 991.878 181.293   2
   2   7  -9 871.267 226.801   1
   2  -7  -8 14049.6 601.746   2
   2   7  -8 13928.0 398.228   2
  -2   7   8 13541.2 483.108   3
  -2   7   8 14361.8 580.583   2
   2   7  -8 13535.2 643.994   1
   2   7  -7 237.580 70.6347   2
  -2   7   7 266.428 98.7518   3
   2  -7  -7 134.634 104.379   2
  -2   7   7 159.599 93.8425   2
  -2   7   6 2029.62 211.263   3
  -2   7   6 2056.63 206.091   2
   2   7  -6 2210.96 159.965   2
   2  -7  -6 2607.93 250.345   2
   2   7  -5 4020.53 210.736   2
  -2   7   5 4266.96 298.232   3
  -2   7   5 3930.43 267.912   2
   2  -7  -5 3804.23 285.657   2
  -2  -7   5 3266.17 349.207   1
  -2   7   4 964.883 164.157   3
   2   7  -4 1006.45 116.767   2
   2  -7  -4 942.773 146.633   2
  -2  -7   4 988.957 110.540   2
  -2   7   4 1088.51 156.134   2
   2  -7  -3 3358.26 254.266   2
  -2   7   3 3567.83 262.526   2
  -2   7   3 3737.08 292.305   3
  -2  -7   3 3457.58 200.363   2
   2   7  -3 3414.36 209.431   2
  -2   7   2 33351.6 884.329   3
  -2  -7   2 34076.9 644.799   2
   2  -7  -2 32960.3 743.204   2
  -2   7   2 32686.0 764.371   2
   2   7  -2 31873.6 656.346   2
   2   7  -2 34526.6 838.437   1
  -2   7   1 24758.4 665.854   2
  -2  -7   1 24138.9 569.460   2
   2   7  -1 24471.2 625.326   2
   2   7  -1 25121.8 678.587   1
  -2  -7   0 4327.64 252.779   2
  -2   7   0 4029.33 272.364   2
   2   7   0 3923.86 280.021   2
   2   7   0 4308.75 281.813   1
  -2   7  -1 13459.8 491.086   2
  -2  -7  -1 14317.1 489.565   2
   2   7   1 13323.4 449.588   1
   2   7   1 13958.8 559.594   2
  -2  -7  -2 40785.7 867.976   2
   2   7   2 40837.7 1028.11   2
   2   7   2 40287.9 697.939   1
   2   7   3 2486.57 168.667   1
   2   7   3 2942.62 318.180   2
   2   7   4 274.532 156.939   2
   2   7   4 45.7276 46.9490   1
  -2   7  -5 641.375 195.031   3
   2   7   5 577.424 51.6863   1
   2   7   5 995.975 250.094   2
  -2   7  -6 105714. 1910.98   3
   2  -7   6 108371. 1602.62   1
  -2   7  -7 10099.4 624.570   3
   2  -7   7 9317.78 515.581   1
  -2   7  -8-67.4396 164.418   3
   2  -7   8 77.2700 118.209   1
  -2  -7  -8-96.1205 165.637   2
  -2   7  -9 382.617 175.454   3
   2  -7   9 810.971 184.955   1
  -2  -7  -9 812.449 222.846   2
   2   7  10 4831.85 441.269   3
  -2   7 -10 4788.78 476.644   3
   2  -7  10 4817.50 400.165   1
  -2  -7 -10 4580.19 455.973   2
  -2   7 -11 199.245 191.892   3
   2   7  11 228.953 141.273   3
   2  -7  11-37.3938 130.567   1
  -2  -7 -11-302.242 196.532   2
   2   7  12 2803.94 337.189   3
  -2   7 -12 3154.90 396.424   3
  -2  -7 -12 3585.43 451.786   2
   2   7  13 31.0784 124.841   3
  -2   7 -13 64.2182 158.666   3
  -2  -7 -13-2.06469 158.490   2
   2   7  14-17.5912 112.026   3
  -2  -7 -14-152.844 190.755   2
  -2  -7 -15 1178.86 311.939   2
  -2  -7 -16 2812.10 477.793   2
  -2  -7 -17 57.7308 152.826   2
  -2  -7 -18-54.1083 211.420   2
   2   8 -19 17.5208 195.623   1
   2  -8 -18 795.978 214.553   2
   2   8 -18 760.161 262.823   1
   2  -8 -17 3079.17 389.411   2
   2   8 -17 3315.25 434.653   1
   2  -8 -16 680.287 192.084   2
   2   8 -16 774.087 265.250   1
   2  -8 -16 998.986 222.975   1
   2   8 -15 60.1695 124.478   2
   2   8 -15 300.198 173.196   1
   2  -8 -15 103.740 114.516   2
   2  -8 -15 101.103 144.403   1
   2   8 -14 616.084 200.832   1
   2  -8 -14 680.712 186.119   2
   2  -8 -14 531.646 161.095   1
   2   8 -13 234.790 81.6246   2
   2  -8 -13-14.3218 127.275   2
   2   8 -13 222.806 161.954   1
   2  -8 -13 15.7334 170.074   1
   2  -8 -12-60.1125 113.985   2
   2   8 -12-43.1973 69.1600   2
  -2   8  12 143.627 167.682   2
   2   8 -12 101.045 158.980   1
   2  -8 -11 377.405 148.200   2
  -2   8  11 264.140 77.1134   3
   2   8 -11 143.593 74.8309   2
  -2   8  11 197.940 143.230   2
   2   8 -11 41.3436 154.110   1
   2  -8 -10 1779.97 251.055   2
  -2   8  10 1898.51 180.774   3
   2   8 -10 1971.32 182.123   2
  -2   8  10 1835.35 276.151   2
   2   8 -10 1669.75 283.368   1
   2  -8  -9 4738.28 387.647   2
   2   8  -9 5122.26 271.515   2
  -2   8   9 5123.93 307.542   3
   2   8  -9 4871.86 411.944   1
  -2   8   9 4948.05 382.583   2
   2  -8  -8 7910.94 473.908   2
  -2   8   8 7938.18 395.705   3
   2   8  -8 8591.08 339.111   2
  -2   8   8 8504.98 471.243   2
   2   8  -8 9492.42 547.373   1
  -2  -8   8 8121.66 612.979   1
   2  -8  -7 15766.9 639.714   2
  -2   8   7 16474.3 573.771   3
  -2   8   7 16857.1 619.979   2
   2   8  -7 16613.3 466.244   2
  -2  -8   7 17309.1 886.409   1
   2   8  -6 6587.75 296.117   2
  -2   8   6 6639.46 376.729   3
   2  -8  -6 6443.40 399.901   2
  -2   8   6 6712.81 379.614   2
  -2  -8   6 6443.64 525.596   1
  -2   8   5 350.996 132.327   3
   2  -8  -5 98.1429 98.8779   2
  -2  -8   5-107.999 209.471   1
   2   8  -5 192.674 67.9175   2
  -2   8   5 33.4985 88.5356   2
  -2  -8   4 23496.9 534.296   2
   2   8  -4 23649.3 562.177   2
   2  -8  -4 22680.2 690.606   2
  -2   8   4 23343.8 740.583   3
  -2   8   4 24071.8 698.617   2
  -2  -8   4 23759.2 922.270   1
  -2   8   3 43510.4 946.940   2
   2   8  -3 44313.0 788.825   2
  -2   8   3 46004.6 1054.69   3
   2  -8  -3 43499.1 931.629   2
  -2  -8   3 46233.4 778.918   2
  -2  -8   3 44832.7 1197.75   1
  -2  -8   2 325.576 85.8206   2
  -2   8   2 355.087 143.771   3
  -2   8   2 293.212 100.440   2
   2  -8  -2 215.927 113.935   2
   2   8  -2 237.063 117.431   1
  -2  -8   2-44.3621 168.483   1
   2   8  -2 147.070 68.3884   2
  -2   8   1 22053.0 664.678   2
  -2  -8   1 23292.8 608.110   2
   2   8  -1 21839.3 616.768   2
   2   8  -1 24001.1 670.164   1
  -2  -8   0 12034.4 449.041   2
  -2   8   0 11876.2 490.429   2
   2   8   0 12530.7 456.517   1
   2   8   0 11679.9 486.345   2
  -2   8  -1 17618.9 592.720   2
  -2  -8  -1 18625.6 581.144   2
   2   8   1 19072.4 523.248   1
   2   8   1 17773.0 642.500   2
  -2   8  -2 25298.3 709.776   2
  -2  -8  -2 26063.2 721.386   2
   2   8   2 24889.7 819.920   2
   2   8   2 27156.4 567.077   1
   2   8   3 11770.4 335.558   1
   2   8   3 12036.4 619.667   2
   2   8   4 1050.82 228.763   2
   2   8   4 850.141 90.1367   1
  -2   8  -5 207.811 159.393   3
   2   8   5 218.127 162.261   2
   2  -8   5-73.2390 114.964   1
   2   8   5 79.9445 34.4667   1
  -2   8  -6 20183.2 872.485   3
   2   8   6 19945.5 924.232   2
   2  -8   6 19867.7 717.896   1
  -2   8  -7 3087.04 367.243   3
  -2  -8  -7 2904.18 343.425   2
   2  -8   7 2806.08 301.739   1
  -2   8  -8 786.964 223.635   3
   2  -8   8 756.456 196.311   1
  -2  -8  -8 1001.25 226.835   2
  -2   8  -9 2134.44 334.404   3
   2  -8   9 1898.64 275.263   1
  -2  -8  -9 1789.19 282.259   2
  -2   8 -10 653.891 234.332   3
   2  -8  10 336.219 161.621   1
  -2  -8 -10 233.354 150.207   2
   2   8  11 3588.17 384.237   3
  -2   8 -11 3812.95 439.538   3
  -2  -8 -11 3849.66 447.571   2
  -2   8 -12 226.658 175.734   3
   2   8  12 480.738 161.572   3
  -2  -8 -12 567.986 220.727   2
  -2   8 -13 624.503 231.759   3
   2   8  13 706.102 204.774   3
  -2  -8 -13 781.158 244.727   2
   2   8  14-96.7906 112.096   3
  -2  -8 -14 447.429 227.973   2
  -2  -8 -15 1454.49 342.773   2
  -2  -8 -16-253.653 205.894   2
  -2  -8 -17 319.899 210.396   2
   2  -9 -18 668.096 209.907   2
   2   9 -18 1222.18 289.389   1
   2  -9 -17-42.0405 139.191   2
   2   9 -17 675.917 239.704   1
   2  -9 -16 1275.80 269.693   2
   2   9 -16 1506.49 302.911   1
   2  -9 -15-68.6841 139.654   2
   2   9 -15-102.368 200.878   1
   2  -9 -15 65.7328 132.327   1
   2  -9 -14 410.461 172.258   2
   2   9 -14 295.996 193.113   1
   2  -9 -14 103.224 129.966   1
   2  -9 -13 2615.37 350.146   2
   2   9 -13 2649.64 234.013   2
   2   9 -13 2620.18 350.326   1
   2  -9 -13 2254.38 293.144   1
  -2   9  12 12015.8 332.677   3
   2  -9 -12 10674.7 661.867   2
   2   9 -12 10646.1 446.948   2
   2   9 -12 11426.5 667.275   1
  -2   9  12 11074.4 704.092   2
   2   9 -11 22.0804 60.9512   2
   2  -9 -11 181.485 135.600   2
  -2   9  11 71.7341 78.8318   3
  -2   9  11 118.363 155.150   2
   2   9 -11 24.9452 153.631   1
  -2   9  10 454.064 114.852   3
   2   9 -10 474.794 104.264   2
   2  -9 -10 440.119 155.874   2
  -2   9  10 577.889 169.429   2
   2   9 -10 430.833 169.121   1
   2  -9  -9 14458.4 692.766   2
   2   9  -9 14742.9 486.837   2
  -2   9   9 14776.4 536.315   3
  -2   9   9 15033.3 684.621   2
   2   9  -9 14843.6 700.668   1
   2   9  -8 7709.03 350.026   2
  -2   9   8 8066.47 414.316   3
   2  -9  -8 7624.71 489.766   2
  -2  -9   8 6944.44 611.007   1
   2   9  -8 7402.18 495.311   1
  -2   9   8 8705.99 487.838   2
   2   9  -7 1308.71 149.145   2
  -2   9   7 1260.78 191.103   3
   2  -9  -7 1197.88 201.206   2
  -2  -9   7 902.009 234.994   1
  -2   9   7 1513.40 211.727   2
   2   9  -7 1413.02 250.233   1
   2  -9  -6 99.0037 124.245   2
  -2   9   6 34.3088 107.461   3
   2   9  -6 92.2714 63.5442   2
  -2   9   6 86.7812 74.0673   2
  -2  -9   6-66.7788 237.220   1
  -2   9   5 8973.82 454.718   2
   2  -9  -5 8872.10 471.688   2
  -2   9   5 9371.30 483.611   3
   2   9  -5 8947.75 367.773   2
  -2  -9   5 9694.34 636.196   1
  -2   9   4 3243.91 277.181   2
   2  -9  -4 3250.02 287.565   2
  -2  -9   4 3717.70 239.338   2
   2   9  -4 3217.25 227.517   2
  -2   9   4 3041.34 297.804   3
  -2  -9   4 3203.78 354.480   1
   2  -9  -3 782.501 160.289   2
  -2  -9   3 421.970 94.1721   2
  -2   9   3 415.919 116.491   2
   2   9  -3 592.461 121.020   2
  -2  -9   3 475.915 165.813   1
   2  -9  -2 25196.2 731.452   2
   2   9  -2 26314.9 675.694   2
  -2   9   2 24654.0 743.950   2
  -2  -9   2 25563.4 645.276   2
  -2  -9   2 25241.3 915.565   1
  -2   9   1 957.527 159.175   2
  -2  -9   1 891.560 133.532   2
  -2  -9   1 716.559 157.817   1
   2   9  -1 907.858 158.809   1
   2   9  -1 882.975 141.231   2
  -2   9   0 6906.59 395.868   2
  -2  -9   0 7094.48 369.305   2
   2   9   0 7007.47 394.259   2
   2   9   0 7238.20 351.460   1
  -2  -9   0 6286.61 415.451   1
  -2   9  -1 757.376 142.800   2
   2   9   1 838.678 131.603   1
  -2  -9  -1 698.846 130.922   2
   2   9   1 633.736 137.843   2
  -2   9  -2 12474.1 524.516   2
   2   9   2 13575.9 404.308   1
   2   9   2 13345.0 606.868   2
  -2   9  -3 12734.0 537.627   2
   2   9   3 13349.4 366.312   1
   2   9   3 12851.7 650.587   2
   2   9   4 149.310 52.1514   1
   2   9   4 179.004 136.831   2
  -2  -9  -4 414.916 143.580   2
  -2   9  -5 125.361 156.176   3
   2   9   5 111.935 158.023   2
   2  -9   5-121.612 127.827   1
  -2   9  -6 35304.8 1173.20   3
  -2  -9  -6 34376.4 1018.47   2
   2  -9   6 32566.1 955.570   1
   2   9   6 33345.6 1249.08   2
  -2   9  -7 1049.39 260.352   3
   2  -9   7 1104.64 211.720   1
  -2  -9  -7 918.122 219.602   2
  -2   9  -8 411.330 184.551   3
   2  -9   8 657.831 195.192   1
  -2  -9  -8 421.953 177.403   2
  -2   9  -9 2195.77 347.332   3
   2  -9   9 2200.73 310.271   1
  -2  -9  -9 2477.18 340.903   2
  -2   9 -10 9337.45 686.994   3
  -2  -9 -10 9204.12 650.729   2
  -2   9 -11 2847.63 406.605   3
   2   9  11 2848.23 353.348   3
  -2  -9 -11 2299.54 359.730   2
  -2   9 -12 2574.22 386.090   3
   2   9  12 2680.88 331.821   3
  -2  -9 -12 3138.43 433.783   2
   2   9  13 467.967 173.048   3
  -2  -9 -13 443.595 223.530   2
   2   9  14 44.3708 123.789   3
  -2  -9 -14 314.184 224.022   2
  -2  -9 -15 1005.42 287.275   2
  -2  -9 -16 1538.56 381.134   2
  -2  -9 -17-33.8367 188.062   2
   2 -10 -18 280.881 176.745   2
   2  10 -18 325.234 218.428   1
   2 -10 -17 1985.64 334.084   2
   2  10 -17 2426.00 390.089   1
   2 -10 -16 635.185 205.227   2
   2  10 -16 728.213 242.273   1
   2 -10 -15 112.737 135.110   2
   2 -10 -15 75.3851 132.663   1
   2  10 -15 30.1872 160.938   1
   2 -10 -14 3386.43 408.735   2
   2  10 -14 3371.42 406.391   1
   2 -10 -14 2954.01 346.651   1
   2 -10 -13 2606.50 353.884   2
   2  10 -13 1988.97 212.387   2
   2  10 -13 2726.97 362.842   1
   2  10 -12 276.291 91.8899   2
  -2  10  12 340.279 102.583   3
   2 -10 -12 401.239 176.774   2
   2  10 -12 381.942 192.810   1
  -2  10  11 3756.81 275.177   3
   2 -10 -11 4277.22 426.878   2
   2  10 -11 3846.97 276.711   2
   2  10 -11 3920.27 415.698   1
  -2  10  11 4368.41 435.882   2
  -2  10  10 531.639 128.944   3
   2 -10 -10 584.162 186.749   2
   2  10 -10 659.831 121.847   2
  -2  10  10 564.753 162.735   2
   2  10 -10 551.172 206.850   1
   2  10  -9 183.657 84.6098   2
  -2  10   9 325.036 116.305   3
   2 -10  -9 354.130 147.341   2
   2  10  -9 134.970 168.302   1
  -2  10   9 37.4706 127.066   2
  -2  10   8 150.903 114.589   3
   2 -10  -8 6.09166 125.949   2
   2  10  -8 10.6296 69.1523   2
   2  10  -8 57.5820 159.190   1
  -2  10   8-50.7812 92.5996   2
  -2  10   7 24618.0 811.472   2
   2  10  -7 22464.2 629.401   2
  -2  10   7 25116.8 796.747   3
   2 -10  -7 23255.8 851.458   2
   2  10  -7 23357.2 852.400   1
  -2 -10   7 24524.3 1127.79   1
   2  10  -6 13030.2 484.165   2
  -2  10   6 13274.7 592.118   3
  -2  10   6 13727.4 595.736   2
   2 -10  -6 13266.6 623.081   2
   2  10  -6 12427.1 597.050   1
  -2 -10   6 13255.7 802.427   1
  -2  10   5 7850.48 450.168   2
   2  10  -5 7377.52 361.311   2
   2 -10  -5 7717.46 464.101   2
   2  10  -5 6918.58 439.287   1
  -2 -10   5 7626.00 593.977   1
   2 -10  -4 39794.2 1014.35   2
   2  10  -4 41184.7 849.703   2
  -2 -10   4 41692.2 825.192   2
  -2  10   4 40826.3 1005.76   2
   2  10  -4 41320.0 996.506   1
  -2 -10   4 43796.9 1329.38   1
  -2 -10   3 20339.6 597.037   2
  -2  10   3 19588.3 704.436   2
   2 -10  -3 19989.3 701.524   2
   2  10  -3 19477.3 596.926   2
  -2 -10   3 20006.2 866.578   1
   2 -10  -2 534.049 162.267   2
  -2 -10   2 622.499 132.095   2
  -2  10   2 594.434 143.372   2
  -2 -10   2 496.918 171.309   1
   2  10  -2 503.913 123.929   2
  -2 -10   1 1.36820 71.5277   2
  -2  10   1 18.5195 78.1526   2
   2  10  -1-35.3483 76.4107   2
  -2 -10   1-59.8038 164.483   1
  -2  10   0 2193.78 237.593   2
   2  10   0 2124.66 208.157   1
  -2 -10   0 1824.42 252.402   1
   2  10   0 2466.39 250.486   2
  -2  10  -1 8349.44 451.301   2
   2  10   1 8622.85 364.753   1
   2  10   1 8137.89 461.349   2
  -2 -10  -1 7325.83 437.473   1
  -2  10  -2 5213.31 364.963   2
   2  10   2 5367.40 270.511   1
   2  10   2 5010.14 389.947   2
  -2 -10  -3 6732.26 425.570   2
  -2  10  -3 6745.82 411.138   2
   2  10   3 6733.33 480.830   2
   2  10   3 7250.60 285.320   1
  -2 -10  -4 7445.88 455.998   2
  -2  10  -4 7689.68 445.478   2
  -2  10  -4 8025.83 582.372   3
   2  10   4 7186.28 254.251   1
   2  10   4 7026.02 523.287   2
  -2  10  -5 4397.73 435.718   3
  -2 -10  -5 4049.05 356.783   2
   2 -10   5 3896.11 339.795   1
   2  10   5 4146.04 422.568   2
  -2  10  -6 370.897 203.988   3
   2 -10   6-70.6079 136.838   1
   2  10   6 68.2870 166.521   2
  -2 -10  -6-23.7390 113.004   2
  -2 -10  -7 10491.1 609.990   2
  -2  10  -7 11273.0 711.266   3
   2  10   7 11176.2 748.651   2
   2 -10   7 9755.83 565.057   1
  -2  10  -8-9.61965 190.817   3
   2 -10   8-15.0290 139.607   1
  -2 -10  -8 39.6709 145.081   2
  -2  10  -9 1983.74 345.071   3
  -2 -10  -9 1529.80 273.133   2
  -2  10 -10 68.1636 177.897   3
  -2 -10 -10 25.0903 139.618   2
  -2 -10 -11 2944.80 403.979   2
   2  10  12 687.659 223.208   3
  -2 -10 -12 713.854 249.611   2
   2  10  13 71.2053 151.014   3
  -2 -10 -13 89.1054 197.715   2
   2  10  14 654.161 185.522   3
  -2 -10 -14 1112.40 299.553   2
  -2 -10 -15 1571.18 359.110   2
  -2 -10 -16 639.235 262.294   2
  -2 -10 -17 58.3143 188.286   2
   2 -11 -18-221.555 194.689   2
   2 -11 -17-179.159 145.394   2
   2  11 -17 39.1146 200.017   1
   2 -11 -16-74.3557 163.993   2
   2  11 -16 383.605 206.725   1
   2 -11 -15 335.552 208.846   2
   2  11 -15 509.067 221.428   1
   2 -11 -14-65.3164 124.281   2
   2  11 -14 66.8907 152.511   1
   2 -11 -14 17.4859 143.577   1
   2 -11 -13 2227.04 342.431   2
   2  11 -13 2605.24 363.243   1
  -2  11  12 7544.60 375.697   3
   2  11 -12 7082.22 396.951   2
   2 -11 -12 6832.89 561.259   2
   2  11 -12 7834.38 574.948   1
  -2  11  11 83.1693 84.7312   3
   2  11 -11 89.4463 90.1250   2
   2 -11 -11 204.268 138.528   2
   2  11 -11 257.652 204.157   1
  -2  11  10 1617.63 218.335   3
   2 -11 -10 1391.08 265.847   2
   2  11 -10 1587.98 188.854   2
   2  11 -10 1391.52 257.294   1
  -2  11  10 1625.06 275.587   2
   2 -11  -9 2556.17 332.490   2
  -2  11   9 2350.72 252.875   3
   2  11  -9 2494.47 235.677   2
   2  11  -9 2444.62 320.983   1
  -2  11   9 2242.03 289.121   2
   2  11  -8 14095.1 528.913   2
   2 -11  -8 13430.5 688.865   2
  -2  11   8 14394.6 679.672   2
   2  11  -8 14891.2 703.610   1
  -2  11   7 2471.67 285.567   2
   2  11  -7 2406.49 227.838   2
   2 -11  -7 2608.80 312.606   2
   2  11  -7 2798.77 328.535   1
  -2 -11   7 2357.39 377.821   1
  -2  11   6 2907.59 294.053   2
   2  11  -6 2863.37 247.389   2
   2 -11  -6 2598.99 302.250   2
  -2 -11   6 2805.56 396.114   1
   2  11  -6 3401.49 346.106   1
  -2  11   5 4868.41 373.375   2
   2 -11  -5 4907.84 389.819   2
   2  11  -5 4757.01 313.277   2
   2  11  -5 4953.84 386.403   1
  -2 -11   5 5179.09 503.291   1
   2  11  -4 6192.81 354.338   2
  -2 -11   4 6529.34 357.399   2
   2 -11  -4 6267.70 420.414   2
  -2  11   4 6601.95 426.685   2
   2  11  -4 6544.00 432.781   1
  -2 -11   4 6815.06 560.372   1
  -2  11   3 12181.4 582.079   2
  -2  11   3 11192.5 603.179   3
   2 -11  -3 11793.6 564.675   2
  -2 -11   3 12504.3 499.996   2
   2  11  -3 12129.4 498.616   2
   2  11  -3 11490.8 534.834   1
  -2 -11   3 11936.1 715.181   1
  -2  11   2 6505.25 421.489   2
   2 -11  -2 5952.18 405.248   2
  -2  11   2 7286.47 504.621   3
   2  11  -2 6529.42 382.422   2
  -2 -11   2 6243.19 498.969   1
   2  11  -1 5051.08 341.903   2
  -2  11   1 5501.03 458.903   3
   2 -11  -1 5191.47 374.566   2
  -2  11   1 5186.74 377.848   2
  -2 -11   1 4070.58 393.665   1
  -2  11   0 5402.91 384.043   2
   2  11   0 5820.76 332.773   1
   2  11   0 5911.95 394.880   2
  -2 -11   0 5299.79 427.980   1
  -2  11  -1 3417.86 312.680   2
   2  11   1 4059.79 268.487   1
   2  11   1 3858.19 337.795   2
  -2 -11  -1 3096.61 309.940   1
  -2 -11  -2 14249.0 607.929   2
  -2  11  -2 12909.9 589.901   2
   2  11   2 13208.8 432.535   1
   2  11   2 13607.8 643.672   2
  -2 -11  -2 12248.3 571.952   1
  -2  11  -3 1019.07 189.055   2
   2  11   3 1092.26 205.239   2
   2  11   3 1119.95 133.181   1
  -2 -11  -3 967.955 173.396   2
  -2  11  -4 1355.27 214.613   2
  -2  11  -4 1244.67 284.764   3
   2  11   4 1321.24 261.502   2
  -2 -11  -4 937.615 186.956   2
   2 -11   4 851.517 178.206   1
  -2 -11  -5 9534.42 552.500   2
  -2  11  -5 9396.67 674.900   3
  -2  11  -5 9538.04 513.511   2
   2 -11   5 9377.33 542.749   1
   2  11   5 9938.74 659.255   2
  -2  11  -6 4035.36 358.471   2
  -2 -11  -6 3521.34 362.674   2
  -2  11  -6 4198.32 472.518   3
   2 -11   6 2917.84 323.784   1
   2  11   6 3601.15 439.588   2
  -2  11  -7 228.478 197.628   3
  -2 -11  -7-68.8791 119.800   2
  -2  11  -8 1164.27 287.034   3
  -2 -11  -8 908.820 217.485   2
  -2 -11  -9 323.447 179.635   2
  -2 -11 -10 158.629 134.565   2
  -2 -11 -11 1396.22 303.005   2
  -2 -11 -12 3450.41 434.788   2
   2  11  13 773.317 234.429   3
  -2 -11 -13 890.461 276.660   2
   2  11  14 155.796 141.301   3
  -2 -11 -14 231.455 199.165   2
  -2 -11 -15 911.116 292.004   2
  -2 -11 -16 2054.80 411.167   2
   2 -12 -18 32.4892 128.071   2
   2 -12 -17 1423.63 309.431   2
   2  12 -17 1173.39 316.349   1
   2 -12 -16 182.765 148.532   2
   2  12 -16 143.399 175.482   1
   2 -12 -15 101.912 155.092   2
   2  12 -15-145.471 207.364   1
   2 -12 -14 6113.43 569.372   2
   2  12 -14 5856.87 555.038   1
   2 -12 -14 4590.99 417.160   1
   2 -12 -13 1927.20 339.396   2
   2  12 -13 1622.89 318.922   1
   2 -12 -12 101.243 137.761   2
   2  12 -12 2.01997 70.4108   2
   2  12 -12 95.1350 157.274   1
   2 -12 -11 3669.68 418.802   2
  -2  12  11 4777.85 341.348   3
   2  12 -11 4291.18 322.245   2
   2  12 -11 4644.94 445.566   1
   2 -12 -10 2967.78 373.374   2
   2  12 -10 2699.83 250.657   2
   2  12 -10 3110.61 370.915   1
   2 -12  -9-66.2454 144.754   2
   2  12  -9 17.6303 70.1387   2
   2  12  -9-153.438 146.065   1
   2 -12  -8-15.6718 135.518   2
   2  12  -8-48.2834 73.3747   2
   2  12  -8 121.911 177.700   1
  -2  12   8 55.5497 98.9790   2
  -2  12   7 10348.5 579.366   2
   2  12  -7 9456.94 462.969   2
   2 -12  -7 8875.77 577.690   2
   2  12  -7 9244.47 557.847   1
   2 -12  -6 9146.24 559.562   2
   2  12  -6 10275.9 482.827   2
  -2  12   6 10680.7 583.264   3
  -2  12   6 10006.2 556.675   2
   2  12  -6 9731.85 564.232   1
  -2 -12   6 9927.32 743.164   1
   2 -12  -5 1367.64 225.313   2
  -2  12   5 1697.46 265.223   3
   2  12  -5 1518.13 195.331   2
  -2  12   5 1580.69 230.448   2
   2  12  -5 1557.96 259.722   1
  -2 -12   5 1542.04 336.880   1
  -2  12   4 2206.31 267.869   2
   2  12  -4 2162.86 227.476   2
   2 -12  -4 2085.11 267.719   2
  -2  12   4 2601.70 318.218   3
  -2 -12   4 2181.59 355.779   1
   2  12  -4 2260.15 282.602   1
   2 -12  -3 6951.37 458.371   2
  -2  12   3 7484.24 475.916   2
   2  12  -3 7380.27 415.137   2
   2  12  -3 7821.25 447.096   1
  -2 -12   3 7867.88 606.409   1
   2 -12  -2 199.666 156.242   2
  -2  12   2 319.756 130.423   2
   2  12  -2 137.653 86.5770   2
   2  12  -2 245.782 136.361   1
  -2 -12   2 56.2776 191.485   1
   2  12  -1 4649.42 349.265   2
   2 -12  -1 4910.38 377.179   2
  -2  12   1 4329.87 360.306   2
  -2 -12   1 4558.35 432.755   1
  -2  12   0 1178.99 205.773   2
  -2  12   0 1512.18 300.855   3
  -2 -12   0 1047.03 196.378   1
   2  12   0 1228.29 204.031   2
  -2  12  -1-121.693 116.711   2
  -2  12  -1-49.8931 162.225   3
  -2 -12  -1 61.5910 98.8740   2
  -2 -12  -1-18.1139 171.144   1
   2  12   1 189.872 106.490   1
   2  12   1 91.8053 119.026   2
  -2 -12  -2 5771.96 411.138   2
  -2  12  -2 4737.84 378.392   2
   2  12   2 5907.01 306.697   1
   2  12   2 5266.22 420.849   2
  -2 -12  -2 4397.32 356.791   1
  -2  12  -3 2035.31 333.023   3
  -2  12  -3 1941.59 259.461   2
   2  12   3 2206.82 297.843   2
   2  12   3 1918.80 167.204   1
  -2 -12  -3 1887.46 258.453   2
  -2 -12  -4 22058.4 834.150   2
  -2  12  -4 24510.8 1051.50   3
  -2  12  -4 22952.4 818.145   2
   2  12   4 23639.9 974.993   2
   2 -12   4 21515.2 826.603   1
  -2  12  -5 1677.15 306.543   3
  -2  12  -5 1912.27 256.201   2
   2  12   5 1886.85 315.053   2
  -2 -12  -5 1336.63 231.121   2
   2 -12   5 1553.93 233.555   1
  -2 -12  -6 7122.51 508.130   2
  -2  12  -6 7401.89 616.421   3
  -2 -12  -7 13203.3 710.103   2
  -2 -12  -8 1969.24 305.907   2
  -2 -12  -9 1581.96 291.991   2
  -2 -12 -10 65.1418 142.334   2
  -2 -12 -11 2996.83 415.378   2
  -2 -12 -12 1423.17 306.208   2
   2  12  13 15.6194 140.804   3
  -2 -12 -13 133.810 167.337   2
   2  12  14 677.620 227.431   3
  -2 -12 -14 1004.23 282.424   2
  -2 -12 -15 707.343 240.202   2
  -2 -12 -16 322.157 239.317   2
   2 -13 -18-169.478 183.790   2
   2 -13 -17 235.579 132.475   2
   2 -13 -16 285.986 159.745   2
   2  13 -16 434.307 214.761   1
   2 -13 -15 94.0367 137.931   2
   2  13 -15 22.6540 176.167   1
   2 -13 -14 15.2208 150.768   2
   2  13 -14 112.975 171.782   1
   2 -13 -13 4790.72 511.128   2
   2  13 -13 5554.82 530.184   1
   2 -13 -12 1049.81 249.592   2
   2  13 -12 1041.95 264.512   1
   2  13 -11 1191.82 185.457   2
   2 -13 -11 1365.81 283.519   2
   2  13 -11 1155.53 257.415   1
   2 -13 -10 896.723 240.224   2
   2  13 -10 679.463 150.665   2
   2  13 -10 987.150 246.317   1
   2 -13  -9 953.412 234.591   2
  -2  13   9 1113.21 201.606   3
   2  13  -9 914.932 163.168   2
   2  13  -9 1142.94 266.146   1
  -2  13   8 3349.66 356.005   3
   2  13  -8 2908.27 282.223   2
   2 -13  -8 3011.83 359.925   2
   2  13  -8 3345.67 371.075   1
  -2  13   7 442.080 175.040   3
   2  13  -7 386.843 119.830   2
   2 -13  -7 362.066 159.564   2
   2  13  -7 270.715 182.751   1
   2 -13  -6 427.968 122.960   2
  -2  13   6 1058.79 269.126   3
   2  13  -6 1002.82 231.304   1
   2  13  -6 894.642 163.383   2
  -2  13   6 958.421 208.424   2
   2  13  -5 30764.9 873.738   2
   2 -13  -5 30044.3 1026.70   2
  -2  13   5 31189.3 998.808   2
  -2 -13   5 33213.8 1349.36   1
   2  13  -5 31774.6 971.483   1
   2  13  -4 3272.66 291.465   2
   2 -13  -4 3542.90 356.282   2
  -2  13   4 3955.16 361.884   2
  -2 -13   4 4510.83 502.927   1
   2  13  -4 3116.33 318.778   1
   2  13  -3 1868.25 228.395   2
  -2  13   3 1898.31 258.942   2
   2 -13  -3 1924.35 266.511   2
   2  13  -3 2162.73 264.537   1
  -2 -13   3 1509.82 292.654   1
  -2  13   2 2224.82 278.792   2
   2 -13  -2 2392.40 289.831   2
   2  13  -2 2362.23 260.785   2
   2  13  -2 2481.74 264.878   1
  -2 -13   2 2091.48 328.765   1
   2  13  -1 5385.46 391.929   2
  -2  13   1 4631.13 387.480   2
  -2 -13   1 4951.12 368.457   2
   2 -13  -1 5498.76 416.719   2
   2  13  -1 5235.09 359.739   1
  -2 -13   1 4831.47 454.446   1
  -2  13   0 375.224 124.805   2
  -2 -13   0 431.837 143.328   2
  -2 -13   0 443.345 184.376   1
   2  13   0 470.828 151.999   2
  -2 -13  -1 3702.52 339.730   2
  -2  13  -1 4271.40 450.760   3
  -2  13  -1 4106.26 366.978   2
   2  13   1 4314.07 377.031   2
  -2 -13  -1 3090.77 348.382   1
  -2 -13  -2 9961.97 565.621   2
  -2  13  -2 10039.6 689.930   3
  -2  13  -2 8694.73 520.815   2
   2  13   2 9762.20 588.943   2
   2  13   2 10027.3 415.255   1
  -2 -13  -2 8290.11 527.001   1
  -2  13  -3 3348.45 425.036   3
  -2 -13  -3 3202.80 336.266   2
  -2  13  -3 2682.54 304.303   2
   2 -13   3 2591.45 300.362   1
  -2 -13  -3 2368.30 269.934   1
   2  13   3 2523.35 320.046   2
  -2  13  -4-42.9195 109.033   2
  -2  13  -4 299.389 209.426   3
   2  13   4 2.57488 129.130   2
  -2 -13  -4-38.6782 113.507   2
  -2 -13  -5 783.172 200.829   2
  -2 -13  -6 802.272 186.273   2
  -2 -13  -7 1445.21 258.937   2
  -2 -13  -8-92.6315 155.531   2
  -2 -13  -9 1200.36 264.102   2
  -2 -13 -10 905.405 241.840   2
  -2 -13 -11-165.275 157.382   2
  -2 -13 -12 472.390 186.064   2
  -2 -13 -13 621.006 233.580   2
  -2 -13 -14 428.920 238.382   2
  -2 -13 -15 66.6802 178.346   2
   2 -14 -17 773.263 265.341   2
   2 -14 -16 208.841 178.793   2
   2 -14 -15 343.544 196.709   2
   2  14 -15-38.4972 172.901   1
   2 -14 -14 2781.59 409.949   2
   2  14 -14 3094.17 439.684   1
   2 -14 -13 137.347 178.512   2
   2  14 -13 138.429 203.263   1
   2 -14 -12 242.818 166.905   2
   2  14 -12 255.430 173.330   1
   2  14 -11 418.461 110.963   2
   2 -14 -11 428.705 181.161   2
   2  14 -10 3626.36 319.248   2
  -2  14  10 4058.36 377.020   3
   2 -14 -10 4103.23 466.019   2
   2  14 -10 3793.78 414.811   1
   2 -14  -9-59.6948 124.045   2
   2  14  -9 65.3823 85.9031   2
  -2  14   9 15.5950 126.732   3
   2  14  -9 71.9511 161.150   1
   2  14  -8 576.375 138.639   2
  -2  14   8 825.216 199.237   3
   2 -14  -8 897.575 228.563   2
   2  14  -8 918.503 223.324   1
   2  14  -7 15180.8 638.254   2
  -2  14   7 16073.5 764.237   3
   2 -14  -7 14092.2 764.792   2
   2  14  -7 16569.5 767.691   1
   2 -14  -6 9725.33 628.042   2
   2  14  -6 11468.4 553.834   2
   2  14  -6 11005.8 613.948   1
   2 -14  -5 791.179 201.875   2
   2  14  -5 973.899 238.325   1
   2  14  -5 1263.62 212.045   2
   2  14  -4 4015.05 332.759   2
  -2 -14   4 4782.03 360.435   2
   2 -14  -4 3847.71 380.582   2
   2  14  -4 4082.32 386.681   1
  -2 -14   4 4731.60 536.018   1
   2 -14  -3 19032.0 806.127   2
  -2  14   3 20194.5 838.117   2
   2  14  -3 20077.7 752.032   2
  -2 -14   3 20297.7 744.901   2
   2  14  -3 21089.3 763.814   1
  -2 -14   3 20215.5 1015.29   1
  -2  14   2 4738.46 410.033   2
   2 -14  -2 4585.22 401.981   2
  -2 -14   2 3536.44 319.060   2
   2  14  -2 4609.09 364.249   2
   2  14  -2 4932.91 367.855   1
  -2 -14   2 5103.40 513.303   1
  -2 -14   1 440.664 147.963   2
   2 -14  -1 357.980 165.058   2
  -2  14   1 229.083 130.878   2
   2  14  -1 183.905 114.492   1
  -2 -14   1-99.2722 212.509   1
   2  14  -1 203.444 95.5646   2
  -2  14   0 8509.45 540.166   2
  -2 -14   0 9321.33 533.993   2
   2  14   0 9379.90 457.653   1
   2  14   0 8984.09 534.394   2
  -2 -14   0 8778.31 603.787   1
  -2 -14  -1 3940.06 363.769   2
  -2  14  -1 3921.40 364.452   2
   2  14   1 4278.31 389.909   2
  -2 -14  -1 3579.50 377.289   1
  -2 -14  -2 31.9576 111.789   2
   2 -14   2-404.272 200.878   1
   2  14   2-64.1381 143.854   2
  -2 -14  -2-292.439 190.479   1
  -2 -14  -3 2700.49 324.508   2
   2  14   3 3140.95 371.170   2
  -2 -14  -3 2391.22 281.469   1
  -2 -14  -4 3811.03 385.717   2
  -2 -14  -5 2391.26 326.741   2
  -2 -14  -6-77.7815 153.285   2
  -2 -14  -7 110.382 121.446   2
  -2 -14  -8 74.6914 126.667   2
  -2 -14  -9 260.049 158.530   2
  -2 -14 -10 402.235 184.715   2
  -2 -14 -11 613.358 212.309   2
  -2 -14 -12 1118.02 283.791   2
  -2 -14 -13-302.177 186.083   2
  -2 -14 -14 1053.74 302.797   2
  -2 -14 -15 444.103 237.003   2
   2 -15 -17-146.601 180.477   2
   2 -15 -16-79.6360 152.649   2
   2 -15 -15 71.0511 163.458   2
   2  15 -15 251.875 195.889   1
   2 -15 -14-6.25139 142.329   2
   2  15 -14-95.3834 168.517   1
   2 -15 -13 1064.78 278.219   2
   2  15 -13 996.576 286.838   1
   2 -15 -12 302.906 152.895   2
   2  15 -12 220.517 193.315   1
   2 -15 -11 986.524 260.328   2
   2  15 -11 1417.56 295.747   1
   2 -15 -10 154.047 178.467   2
   2  15 -10-80.1615 110.449   2
  -2  15  10 21.3630 123.330   3
   2  15 -10 127.354 176.844   1
   2  15  -9 1215.56 198.865   2
  -2  15   9 1624.00 268.361   3
   2 -15  -9 1475.59 298.412   2
   2  15  -9 1545.49 295.593   1
  -2  15   8 480.242 195.433   3
   2  15  -8 194.954 104.178   2
   2 -15  -8 222.134 150.742   2
   2  15  -8 223.923 166.113   1
   2 -15  -7 160.742 134.764   2
  -2  15   7 484.428 189.380   3
   2  15  -7 393.607 119.036   2
   2  15  -7 545.878 194.791   1
   2 -15  -6-32.8092 155.576   2
   2  15  -6-113.284 152.034   1
   2  15  -6 31.4229 90.2597   2
   2  15  -5 7582.29 477.142   2
   2 -15  -5 7460.06 555.806   2
   2  15  -5 6785.68 493.544   1
  -2 -15   4 6360.09 441.292   2
   2  15  -4 6390.65 437.812   2
   2 -15  -4 5798.72 480.945   2
   2  15  -4 6368.11 458.408   1
   2 -15  -3 9.34992 153.820   2
  -2 -15   3 189.930 121.859   2
   2  15  -3 172.864 153.002   1
  -2 -15   3 11.9253 211.994   1
   2  15  -3 139.496 109.921   2
   2 -15  -2 393.152 167.519   2
  -2 -15   2 8.38385 130.120   2
   2  15  -2 154.421 137.530   1
  -2 -15   2 45.5530 203.988   1
   2  15  -2 236.669 130.825   2
   2 -15  -1 1692.45 280.353   2
  -2 -15   1 1428.22 224.716   2
   2  15  -1 1493.44 211.278   1
  -2 -15   1 1618.18 327.983   1
   2  15  -1 1432.50 230.664   2
  -2 -15   0 711.319 173.647   2
  -2 -15   0 399.048 197.436   1
   2  15   0 815.784 198.627   2
   2  15   0 1011.60 179.932   1
  -2 -15  -1 621.912 172.588   2
  -2 -15  -1 517.850 222.953   1
   2  15   1 749.872 151.492   1
   2  15   1 1033.95 225.325   2
  -2 -15  -2 6080.47 476.624   2
  -2 -15  -2 6118.51 489.618   1
  -2 -15  -3 208.677 177.786   2
  -2 -15  -3-44.7325 184.457   1
  -2 -15  -4 7318.79 552.333   2
  -2 -15  -4 6114.03 435.945   1
  -2 -15  -5 3337.81 382.721   2
  -2 -15  -6 2351.01 343.663   2
  -2 -15  -7 741.366 196.258   2
  -2 -15  -8-125.363 174.596   2
  -2 -15  -9 6088.11 552.669   2
  -2 -15 -10 50.0524 172.520   2
  -2 -15 -11-109.507 172.405   2
  -2 -15 -12-84.0913 160.386   2
  -2 -15 -13 735.255 246.332   2
  -2 -15 -14-141.537 171.044   2
   2 -16 -16-2.71799 181.139   2
   2 -16 -15 123.748 141.230   2
   2 -16 -14 129.698 185.986   2
   2  16 -14 188.623 185.739   1
   2 -16 -13 389.944 163.090   2
   2  16 -13 688.670 247.928   1
   2 -16 -12 326.145 196.867   2
   2  16 -12 160.242 189.327   1
   2 -16 -11 212.911 161.567   2
   2  16 -11-103.482 179.508   1
   2 -16 -10 5403.26 559.149   2
   2  16 -10 5617.08 527.272   1
   2 -16  -9 235.680 177.369   2
  -2  16   9 552.792 195.429   3
   2  16  -9 292.345 124.183   2
   2  16  -9 222.095 201.544   1
   2 -16  -8 589.354 190.018   2
  -2  16   8 768.361 213.560   3
   2  16  -8 770.074 223.477   1
   2  16  -8 1025.52 200.117   2
   2 -16  -7 2893.24 397.508   2
   2  16  -7 3335.34 330.934   2
   2  16  -7 3333.23 377.786   1
   2  16  -6 3029.87 316.430   2
   2 -16  -6 3014.14 379.615   2
   2  16  -6 2906.65 350.267   1
   2 -16  -5 1190.41 262.303   2
   2  16  -5 1457.41 252.139   1
   2  16  -5 1406.13 228.090   2
   2 -16  -4 1725.43 288.361   2
  -2 -16   4 1951.43 277.063   2
   2  16  -4 2287.81 296.902   1
   2  16  -4 2061.56 272.474   2
   2 -16  -3 412.605 188.974   2
  -2 -16   3 603.645 173.378   2
   2  16  -3 297.009 142.763   1
   2  16  -3 606.465 177.546   2
   2 -16  -2 4763.12 452.532   2
  -2 -16   2 4337.39 389.695   2
   2  16  -2 4680.36 404.032   2
   2  16  -2 4873.93 387.875   1
  -2 -16   2 4673.24 534.989   1
  -2 -16   1 214.907 141.029   2
   2 -16  -1 306.725 201.274   2
  -2 -16   1 84.7670 211.382   1
   2  16  -1 329.090 155.587   2
   2  16  -1 344.993 170.615   1
  -2 -16   0 19824.0 839.168   2
   2  16   0 21585.5 737.431   1
   2  16   0 22495.6 909.938   2
  -2 -16  -1 2993.68 349.188   2
  -2 -16  -1 2170.59 348.976   1
  -2 -16  -2 848.012 208.433   2
  -2 -16  -2 59.0981 205.547   1
  -2 -16  -3 2203.40 314.896   2
  -2 -16  -3 2208.00 332.358   1
  -2 -16  -4 2400.69 346.045   2
  -2 -16  -4 1337.35 222.744   1
  -2 -16  -5 504.923 196.936   2
  -2 -16  -6 282.428 160.732   2
  -2 -16  -7 967.637 261.009   2
  -2 -16  -8 2936.57 412.947   2
  -2 -16  -9 299.845 166.598   2
  -2 -16 -10 1231.57 283.719   2
  -2 -16 -11 436.141 193.893   2
  -2 -16 -12-129.711 172.952   2
  -2 -16 -13-9.10688 159.896   2
   2 -17 -15 373.683 191.313   2
   2 -17 -14 365.691 243.798   2
   2 -17 -13 295.354 195.270   2
   2  17 -13 170.551 197.188   1
   2 -17 -12 108.832 170.122   2
   2  17 -12 166.005 198.212   1
   2 -17 -11 2558.63 409.638   2
   2  17 -11 2191.53 387.104   1
   2 -17 -10 695.239 259.807   2
   2  17 -10 491.041 220.130   1
   2 -17  -9 4306.23 498.221   2
   2  17  -9 4818.69 485.810   1
   2 -17  -8-103.386 166.100   2
   2  17  -8 76.3443 168.233   1
   2  17  -8 152.825 114.008   2
   2 -17  -7 282.024 176.876   2
   2  17  -7 198.273 152.372   1
   2  17  -7 585.567 146.999   2
   2 -17  -6 136.656 151.667   2
   2  17  -6 251.154 163.761   1
   2  17  -6 195.762 109.454   2
   2 -17  -5 2353.71 347.491   2
   2  17  -5 2762.93 319.962   2
   2  17  -5 2892.85 351.880   1
   2 -17  -4 1973.24 317.088   2
  -2 -17   4 1980.70 273.715   2
   2  17  -4 2151.62 296.905   1
   2  17  -4 2103.29 272.275   2
   2 -17  -3 287.330 176.893   2
  -2 -17   3 119.743 119.522   2
   2  17  -3 150.129 133.713   1
   2 -17  -2 3602.60 404.557   2
  -2 -17   2 3464.23 367.792   2
   2  17  -2 3072.35 327.814   1
   2 -17  -1 19172.2 872.394   2
  -2 -17   1 19419.4 848.283   2
   2  17  -1 20372.2 771.766   1
  -2 -17   1 17178.4 1004.52   1
  -2 -17   0 247.571 189.680   2
  -2 -17   0 50.4653 190.464   1
  -2 -17  -1 435.971 160.072   2
  -2 -17  -1 458.858 222.477   1
  -2 -17  -2 270.884 163.615   2
  -2 -17  -2-181.751 197.576   1
  -2 -17  -3 3285.56 386.431   2
  -2 -17  -3 2469.58 333.456   1
  -2 -17  -4 3522.72 414.415   2
  -2 -17  -4 2367.22 299.595   1
  -2 -17  -5 2389.79 351.409   2
  -2 -17  -6 318.389 176.618   2
  -2 -17  -7 4080.77 485.022   2
  -2 -17  -8 335.146 207.786   2
  -2 -17  -9 4084.49 504.755   2
  -2 -17 -10 267.169 185.981   2
  -2 -17 -11-63.7081 155.173   2
  -2 -17 -12 3.51065 153.598   2
  -2 -17 -13-89.5910 166.690   2
   2 -18 -14 779.303 263.474   2
   2 -18 -13 127.215 181.380   2
   2 -18 -12 1208.27 329.981   2
   2  18 -12 968.032 288.411   1
   2 -18 -11 37.6261 156.675   2
   2  18 -11 307.577 236.287   1
   2 -18 -10 6832.13 656.577   2
   2  18 -10 6598.25 599.224   1
   2 -18  -9 21.0665 175.182   2
   2  18  -9 45.3424 168.426   1
   2 -18  -8-291.192 205.222   2
   2  18  -8 154.042 190.942   1
   2 -18  -7-157.789 200.429   2
   2  18  -7-7.30422 156.370   1
   2 -18  -6 181.409 164.061   2
   2  18  -6-134.386 174.988   1
   2 -18  -5 1669.06 313.954   2
   2  18  -5 1860.15 303.520   1
   2 -18  -4 283.598 174.555   2
  -2 -18   4 245.519 146.036   2
   2  18  -4 395.153 165.936   1
   2 -18  -3 47.8667 151.058   2
  -2 -18   3-48.7597 133.973   2
   2  18  -3-74.4574 167.610   1
  -2 -18   2 660.214 189.840   2
   2 -18  -2 1205.54 290.612   2
   2  18  -2 1078.24 217.838   1
  -2 -18   1-12.7005 148.140   2
  -2 -18   0 15439.6 795.515   2
  -2 -18   0 13971.9 915.791   1
  -2 -18  -1 337.792 181.465   2
  -2 -18  -1-54.8141 211.376   1
  -2 -18  -2 133.674 153.318   2
  -2 -18  -2 101.896 184.434   1
  -2 -18  -3 419.484 190.080   2
  -2 -18  -3-115.139 217.834   1
  -2 -18  -4 5993.08 546.028   2
  -2 -18  -4 5385.41 487.330   1
  -2 -18  -5 37.1965 136.496   2
  -2 -18  -6 16.0414 166.107   2
  -2 -18  -7 877.088 248.502   2
  -2 -18  -8 8492.73 700.957   2
  -2 -18  -9-11.7314 162.973   2
  -2 -18 -10 863.623 286.317   2
  -2 -18 -11 86.2091 174.162   2
  -2 -18 -12 591.943 241.245   2
   2 -19 -13-208.451 158.184   2
   2 -19 -12 380.809 196.011   2
   2 -19 -11 1256.13 318.254   2
   2  19 -11 1240.87 329.693   1
   2 -19 -10 192.070 188.910   2
   2  19 -10-295.327 230.757   1
   2 -19  -9 1556.97 320.275   2
   2  19  -9 1936.13 349.808   1
   2 -19  -8-14.3498 149.471   2
   2  19  -8-119.566 184.935   1
   2 -19  -7 392.673 201.224   2
   2  19  -7-29.6507 175.680   1
   2 -19  -6 419.178 199.072   2
   2  19  -6 739.035 212.357   1
   2 -19  -5 169.742 167.325   2
   2  19  -5-144.731 169.252   1
   2 -19  -4 2657.64 382.591   2
  -2 -19   4 3453.46 379.225   2
   2  19  -4 2631.74 328.689   1
  -2 -19   3 113.146 122.640   2
   2 -19  -3 309.886 209.808   2
   2  19  -3 35.3620 141.973   1
   2 -19  -2 2848.43 395.794   2
  -2 -19   2 2455.35 340.114   2
  -2 -19   1 12708.0 731.292   2
  -2 -19   0 359.931 180.871   2
  -2 -19  -1 2316.51 344.145   2
  -2 -19  -1 2173.01 410.949   1
  -2 -19  -2 1577.43 303.318   2
  -2 -19  -2 724.777 248.031   1
  -2 -19  -3 14.0921 151.122   2
  -2 -19  -3-397.221 235.426   1
  -2 -19  -4 173.076 154.092   2
  -2 -19  -4-377.091 226.552   1
  -2 -19  -5 1698.83 320.193   2
  -2 -19  -6 137.701 173.167   2
  -2 -19  -7 549.872 209.946   2
  -2 -19  -8-59.8173 169.292   2
  -2 -19  -9 2534.32 414.529   2
  -2 -19 -10 116.520 226.194   2
  -2 -19 -11-111.526 186.175   2
   2 -20 -12 172.919 226.950   2
   2 -20 -11-114.354 181.505   2
   2  20 -11 150.796 187.952   1
   2 -20 -10 2502.05 438.277   2
   2  20 -10 2742.30 425.156   1
   2 -20  -9-69.0591 160.380   2
   2  20  -9 97.6830 179.692   1
   2 -20  -8 800.712 250.399   2
   2  20  -8 553.238 251.808   1
   2 -20  -7 41.1944 196.414   2
   2  20  -7-102.742 180.173   1
   2 -20  -6-70.2274 202.682   2
   2  20  -6 144.641 167.776   1
   2 -20  -5 239.481 193.876   2
   2  20  -5-33.3899 163.141   1
   2 -20  -4 502.691 196.952   2
  -2 -20   4 407.501 188.087   2
  -2 -20   3 556.651 219.919   2
   2 -20  -3 662.417 230.751   2
  -2 -20   2 790.771 206.186   2
   2 -20  -2 1142.12 292.501   2
  -2 -20   1 97.1763 176.432   2
  -2 -20   0 3334.18 406.209   2
  -2 -20  -1 315.010 172.977   2
  -2 -20  -2 159.757 149.794   2
  -2 -20  -3 192.246 194.221   2
  -2 -20  -4 664.553 210.544   2
  -2 -20  -5 420.960 212.475   2
  -2 -20  -6 471.463 227.602   2
  -2 -20  -7 381.876 217.540   2
  -2 -20  -8 2314.93 404.606   2
  -2 -20  -9-83.4956 162.007   2
  -2 -20 -10 376.541 249.314   2
   2 -21 -11 1403.29 353.268   2
   2 -21 -10-110.327 242.663   2
   2 -21  -9 607.840 265.063   2
   2 -21  -8-105.900 210.339   2
   2 -21  -7-128.080 211.989   2
   2 -21  -6 219.836 231.654   2
   2 -21  -5 638.825 230.211   2
   2 -21  -4 750.717 258.740   2
  -2 -21   4 1023.06 261.811   2
   2 -21  -3 156.647 143.828   2
  -2 -21   3 119.694 132.603   2
  -2 -21   2 1986.37 330.671   2
   2 -21  -2 2401.71 387.964   2
  -2 -21   1 3073.38 393.840   2
  -2 -21   0 116.093 144.390   2
  -2 -21  -1 2250.33 360.395   2
  -2 -21  -2 227.161 132.984   2
  -2 -21  -3 409.675 197.740   2
  -2 -21  -4 87.9958 182.803   2
  -2 -21  -5 279.963 194.109   2
  -2 -21  -6 1689.90 349.660   2
  -2 -21  -7-58.1751 156.253   2
  -2 -21  -8 370.855 209.232   2
  -2 -21  -9 2056.94 401.521   2
   2 -22  -9-261.138 206.300   2
   2 -22  -8 308.671 213.137   2
   2 -22  -7 1806.91 387.612   2
   2 -22  -6 168.541 168.432   2
   2 -22  -5 605.333 244.825   2
   2 -22  -4 312.085 206.477   2
   2 -22  -3 2175.50 370.717   2
  -2 -22   3 1865.61 331.400   2
  -2 -22   2 225.326 178.755   2
  -2 -22   1-5.05865 142.122   2
  -2 -22   0 279.473 157.679   2
  -2 -22  -1 993.165 258.989   2
  -2 -22  -2-82.5978 165.690   2
  -2 -22  -3 249.182 171.960   2
  -2 -22  -4 272.447 211.881   2
  -2 -22  -5 405.831 193.538   2
  -2 -22  -6 11.7640 161.889   2
  -2 -22  -7 98.9205 188.687   2
   2 -23  -7-87.7094 200.895   2
   2 -23  -6 536.584 224.858   2
   2 -23  -5 1118.54 321.757   2
   2 -23  -4 696.830 263.715   2
   2 -23  -3 617.273 267.067   2
  -2 -23   3 409.103 225.375   2
  -2 -23   2 2125.61 365.699   2
  -2 -23   1 2084.85 354.998   2
  -2 -23   0 489.513 241.244   2
  -2 -23  -1 57.4494 159.751   2
  -2 -23  -2 367.998 187.169   2
  -2 -23  -3-68.4069 196.873   2
  -2 -23  -4 39.3063 150.812   2
  -2 -23  -5 33.5190 149.361   2
  -2 -23  -6 722.818 236.730   2
   2 -24  -4 368.357 273.709   2
   2 -24  -3 1987.73 393.212   2
  -2 -24   3 1168.12 289.413   2
  -2 -24   2 156.280 193.439   2
  -2 -24   1 1035.34 287.412   2
  -2 -24   0-25.1666 169.296   2
  -2 -24  -1 345.819 233.025   2
  -2 -24  -2-196.648 230.779   2
  -2 -24  -3 22.2828 168.225   2
  -2 -24  -4-373.961 224.274   2
  -2 -25   2 780.294 266.662   2
  -2 -25   1 226.608 209.836   2
  -2 -25   0-92.3223 189.231   2
  -2 -25  -1 184.565 177.280   2
  -2 -25  -2 426.206 227.023   2
  -2 -26   2 360.505 204.498   2
  -2 -26   1 268.800 226.323   2
   3   0 -19-113.693 166.276   1
   3   0 -18 637.327 243.131   1
   3   0 -17-64.0955 189.166   1
   3   0 -16 2338.65 362.885   1
   3   0 -15-64.7895 66.3624   2
   3   0 -15 167.347 164.657   1
   3   0 -14 1018.58 255.849   1
   3   0 -14 909.037 130.753   2
   3   0 -13-46.0941 69.3953   2
   3   0 -13 80.2892 203.790   1
   3   0 -12 63.0385 52.0170   2
   3   0 -12 11.4675 182.882   1
   3   0 -11 34.6155 52.3798   2
   3   0 -11-1.78277 74.4706   3
   3   0 -10 21726.1 442.731   2
   3   0 -10 22998.9 611.813   3
   3   0 -10 22986.0 995.421   1
   3   0  -9-27.9996 41.4605   2
   3   0  -9 79.2217 90.6040   3
   3   0  -8 14.4102 99.5828   3
   3   0  -7-58.3700 120.627   3
   3   0  -6 5002.52 345.244   3
   3   0  -5-146.185 130.678   3
  -3   0   5-20.5287 21.2914   2
   3   0  -4 6157.36 398.662   3
  -3   0   4 6221.26 184.455   2
   3   0  -3-2.48600 125.979   3
   3   0  -2 7722.40 450.339   3
   3   0  -1 54.9881 131.557   3
   3   0   0 24791.9 815.910   3
   3   0   1-81.8823 143.958   3
   3   0   2 50.9318 142.412   3
   3   0   3-137.187 141.525   3
   3   0   4 16663.1 727.384   3
   3   0   5-64.8922 153.076   3
   3   0   6 4958.17 427.786   3
   3   0   7-39.9648 152.955   3
   3   0   8 17869.9 815.272   3
   3   0   9-187.696 190.949   3
   3   0   9-108.770 96.1648   1
   3   0  10 1124.07 273.771   3
   3   0  10 1159.31 166.066   1
   3   0  11-248.840 194.364   3
   3   0  11 144.723 104.752   1
   3   0  12 2282.75 316.450   3
   3   0  12 2067.65 222.517   1
   3   0  13 55.0285 131.888   3
   3   0  13-185.222 106.785   1
  -3   0 -13 214.602 227.950   2
   3   0  14 2035.93 305.302   3
  -3   0 -14 2601.90 478.642   2
  -3   0 -15 305.572 242.628   2
  -3   0 -16 357.030 255.448   2
  -3   0 -17-41.5301 218.505   2
   3   1 -20-26.8406 146.324   1
   3   1 -19 836.608 243.925   1
   3  -1 -19 832.639 233.767   1
   3   1 -18 137.483 175.180   1
   3  -1 -18-93.0095 194.993   1
   3  -1 -17-117.660 181.994   1
   3   1 -17-37.0172 162.792   1
   3   1 -16-45.1293 191.624   1
   3  -1 -16 261.941 212.417   1
   3  -1 -15 4489.74 317.491   2
   3   1 -15 4372.40 282.389   2
   3   1 -15 6196.08 543.648   1
   3  -1 -15 5800.61 515.487   1
   3  -1 -14 514.051 116.947   2
   3   1 -14 1170.65 282.823   1
   3   1 -14 576.295 104.866   2
   3  -1 -14 1086.62 273.102   1
   3  -1 -13 3702.42 274.499   2
   3   1 -13 3404.53 226.183   2
   3  -1 -13 3611.26 420.169   1
   3   1 -13 4072.13 471.349   1
   3   1 -12 191.488 67.2305   3
   3  -1 -12 104.681 64.9449   2
   3   1 -12 84.1491 44.9482   2
   3  -1 -12 11.6807 192.754   1
   3   1 -12 125.468 191.006   1
   3  -1 -11 1178.32 140.372   2
   3   1 -11 995.279 101.153   2
   3   1 -11 1422.10 167.299   3
   3   1 -11 884.113 255.938   1
   3  -1 -11 696.394 201.467   1
   3   1 -10 2390.96 223.004   3
   3  -1 -10 2343.16 193.155   3
   3   1 -10 2092.39 115.352   2
   3  -1 -10 2194.18 169.248   2
   3   1 -10 2068.47 326.529   1
   3  -1 -10 1621.92 262.260   1
   3  -1  -9 4528.89 209.499   2
   3  -1  -9 4948.01 298.532   3
   3   1  -9 4673.63 315.251   3
   3   1  -9 4757.25 476.695   1
   3  -1  -8 758.264 149.354   3
   3  -1  -8 698.097 78.6330   2
   3   1  -8 633.547 148.344   3
   3   1  -7 17013.9 625.903   3
   3  -1  -7 18041.0 612.028   3
  -3   1   7 17337.7 374.449   2
   3  -1  -6 86.1872 107.091   3
   3   1  -6 283.526 128.195   3
  -3   1   6 130.445 40.0370   2
   3   1  -5 48042.8 1084.54   3
  -3   1   5 48759.4 544.534   2
   3  -1  -5 48434.7 1052.90   3
  -3   1   4 26.5389 37.3177   2
  -3  -1   4 14.6307 22.8428   2
   3   1  -4-112.611 148.216   3
   3  -1  -4-9.80710 117.466   3
  -3   1   3 263.853 61.2145   2
   3   1  -3 259.783 137.049   3
   3  -1  -3 232.846 126.407   3
   3   1  -2 4486.28 354.597   3
   3  -1  -2 4617.07 355.019   3
   3   1  -1 34207.1 970.905   3
   3  -1  -1 35038.3 948.786   3
   3   1   0 3450.42 335.444   3
   3  -1   0 3146.72 312.554   3
   3   1   1 783.827 197.352   3
   3  -1   1 898.426 194.522   3
   3   1   2 1448.95 248.021   3
   3  -1   2 1583.30 247.914   3
   3   1   3 29147.7 938.377   3
   3  -1   3 27804.7 914.634   3
   3  -1   4 9071.58 541.861   3
   3   1   4 8336.21 517.542   3
  -3   1  -5 3995.12 382.257   3
   3   1   5 3949.56 384.363   3
   3  -1   5 3846.60 374.300   3
   3  -1   6 1573.23 248.563   3
  -3   1  -6 1944.54 291.240   3
   3   1   6 1409.51 254.095   3
   3   1   7 86.0479 177.039   3
   3  -1   7 710.803 202.957   3
   3   1   8 2370.92 331.346   3
   3  -1   8 2192.69 298.765   3
   3   1   9 6737.27 527.177   3
   3  -1   9 6480.27 508.040   3
   3  -1   9 6930.92 381.596   1
   3   1   9 6908.14 341.320   1
   3   1  10 1691.74 278.946   3
   3  -1  10 1457.82 265.753   3
   3  -1  10 2063.56 227.696   1
   3   1  10 2002.08 195.192   1
   3   1  11 4476.52 427.814   3
   3  -1  11 5090.66 452.838   3
   3  -1  11 4846.42 338.010   1
   3   1  11 4619.98 289.412   1
   3   1  12 10.3504 129.661   3
   3  -1  12 168.029 148.976   3
   3  -1  12 210.804 108.555   1
   3   1  12 29.1399 81.1905   1
   3   1  13 2592.82 335.790   3
   3  -1  13 2128.08 310.377   3
  -3  -1 -13 2812.15 494.332   2
   3  -1  13 2490.71 279.414   1
   3   1  13 2369.64 242.654   1
   3   1  14-106.898 137.975   3
  -3  -1 -14 165.239 199.450   2
   3   1  15 406.893 167.649   3
  -3  -1 -15 327.306 237.285   2
  -3   1 -15 62.2508 197.047   2
  -3  -1 -16 421.102 259.323   2
  -3   1 -16-55.0032 200.371   2
  -3  -1 -17 1185.25 368.201   2
  -3   1 -17 1099.92 362.020   2
   3   2 -20 412.485 216.185   1
   3   2 -19 537.625 220.191   1
   3  -2 -19 325.735 171.275   1
   3   2 -18 351.214 221.822   1
   3  -2 -18 175.396 149.949   1
   3  -2 -17-13.9615 141.686   1
   3   2 -17 7.57013 167.077   1
   3  -2 -16 2141.89 347.237   1
   3   2 -16 1903.73 317.423   1
   3  -2 -15-66.4893 97.5758   2
   3   2 -15 463.351 211.905   1
   3  -2 -15 234.961 184.588   1
   3  -2 -14 510.301 116.051   2
   3   2 -14 453.665 78.8593   2
   3  -2 -14 756.642 226.715   1
   3  -2 -13 5241.21 346.172   2
   3   2 -13 4725.62 195.609   3
   3   2 -13 4718.59 239.129   2
   3   2 -13 6044.55 542.568   1
   3  -2 -13 5315.92 520.137   1
   3   2 -12 27.6106 43.1920   2
   3  -2 -12 32.3553 65.2451   2
   3   2 -12 113.680 81.5776   3
   3  -2 -12-103.292 209.646   1
   3   2 -12 141.760 157.219   1
   3   2 -11 87.9927 40.4021   2
   3  -2 -11 94.5577 67.1786   2
   3   2 -11 112.235 95.1317   3
   3   2 -11 146.942 192.433   1
   3  -2 -11-249.116 275.691   1
   3   2 -10 6456.75 372.156   3
   3  -2 -10 6079.30 283.781   3
   3  -2 -10 6523.90 307.757   2
   3   2 -10 6141.38 554.445   1
   3   2  -9 251.025 128.473   3
   3  -2  -9 285.167 95.0406   3
   3  -2  -9 334.584 76.8290   2
   3   2  -9 219.175 179.442   1
   3  -2  -8 113.403 89.9074   3
   3  -2  -8 146.302 57.1300   2
   3   2  -8-6.40682 117.711   3
  -3   2   8 216.494 90.5951   2
   3   2  -7 471.381 150.167   3
   3  -2  -7 520.946 135.076   3
   3  -2  -7 500.740 79.9344   2
  -3   2   7 383.679 74.2846   2
   3  -2  -6 37611.9 909.972   3
  -3   2   6 38155.9 561.921   2
   3  -2  -5 5130.59 348.445   3
  -3   2   5 4759.12 207.920   2
   3  -2  -4 21559.4 709.376   3
  -3   2   4 20855.2 444.327   2
  -3   2   3 4098.21 329.254   3
  -3   2   3 4162.31 211.562   2
   3  -2  -3 4088.00 327.163   3
  -3  -2   3 3887.95 169.798   2
  -3   2   2 44437.0 1040.93   3
   3  -2  -2 44226.7 1051.61   3
   3   2  -1 10072.1 552.467   3
   3  -2  -1 9961.68 513.476   3
   3  -2   0 22753.3 784.010   3
   3   2   0 23289.3 827.354   3
   3   2   1 7541.37 489.752   3
   3  -2   1 8453.99 500.019   3
   3  -2   2 34566.4 995.675   3
   3   2   2 32564.7 1001.50   3
   3  -2   3-9.12003 133.440   3
   3   2   3 90.3858 137.418   3
   3  -2   4 37484.8 1082.31   3
   3   2   4 37162.0 1091.46   3
   3  -2   5 2457.92 287.847   3
  -3   2  -5 2514.75 322.142   3
   3   2   5 2076.31 295.761   3
   3  -2   6 112.057 149.909   3
  -3   2  -6 138.214 163.699   3
   3   2   6-100.867 165.945   3
   3   2   7 3545.45 380.046   3
  -3   2  -7 3630.44 392.028   3
   3  -2   7 3653.92 375.470   3
  -3   2  -8 9853.49 626.616   3
   3  -2   8 8439.51 564.767   3
   3   2   8 9398.92 594.304   3
   3   2   9 464.394 221.411   3
   3  -2   9 378.701 176.065   3
  -3   2  -9 455.024 195.808   3
   3   2   9 378.455 100.829   1
  -3  -2  -9 760.588 299.755   2
   3  -2   9 598.044 151.029   1
   3   2  10 356.208 199.173   3
   3  -2  10 471.715 211.476   3
   3  -2  10 445.774 149.225   1
  -3  -2 -10 547.034 294.953   2
   3   2  10 449.922 103.836   1
   3   2  11-120.937 181.070   3
   3  -2  11 0.56697 143.208   3
  -3  -2 -11 144.484 201.133   2
   3  -2  11-52.5668 105.430   1
   3   2  11 124.388 87.8370   1
   3   2  12 122.163 150.009   3
   3  -2  12 279.735 186.370   3
   3   2  12 292.139 115.956   1
  -3  -2 -12 567.332 260.731   2
   3  -2  12-75.5029 111.901   1
   3   2  13 262.414 171.053   3
   3  -2  13 572.939 188.996   3
  -3  -2 -13 546.973 266.164   2
   3  -2  13 592.045 174.329   1
   3   2  14 2398.08 328.699   3
  -3  -2 -14 2597.45 469.503   2
   3   2  15 780.371 207.570   3
  -3  -2 -15 835.764 305.531   2
  -3  -2 -16 152.972 222.498   2
  -3   2 -16-14.1972 209.569   2
  -3  -2 -17-90.4279 225.230   2
  -3   2 -17 297.862 243.519   2
   3   3 -20 487.577 238.386   1
   3   3 -19 1267.88 277.811   1
   3  -3 -18-32.1524 157.471   1
   3   3 -18 13.5540 150.022   1
   3  -3 -17 495.735 234.263   1
   3   3 -17 152.791 161.593   1
   3  -3 -16 32.6578 68.3908   2
   3  -3 -16 207.317 172.870   1
   3   3 -16-222.063 211.458   1
   3  -3 -15 5811.05 403.439   2
   3   3 -15 6596.11 583.744   1
   3  -3 -15 6255.99 542.726   1
   3   3 -14 3979.93 221.838   2
   3  -3 -14 4629.42 349.404   2
   3   3 -14 5493.74 513.112   1
   3  -3 -14 4796.48 483.264   1
   3   3 -13 3435.65 185.412   2
   3  -3 -13 4187.99 324.975   2
   3   3 -13 3961.68 244.629   3
   3   3 -13 4467.04 466.189   1
   3  -3 -13 3204.68 388.045   1
   3  -3 -12 2378.52 234.122   2
   3   3 -12 2234.80 213.915   3
   3   3 -12 2033.16 126.030   2
   3  -3 -12 1528.44 279.393   1
   3   3 -12 2701.63 379.173   1
   3  -3 -11 16223.5 561.949   2
   3   3 -11 15308.2 581.124   3
   3   3 -11 17254.0 887.687   1
   3  -3 -10 399.828 107.164   2
   3   3 -10 498.367 220.870   1
   3  -3  -9 7969.99 350.416   2
   3   3  -9 6677.15 568.227   1
  -3   3   9 7642.07 377.818   2
   3  -3  -8 133.912 105.416   3
   3  -3  -8 61.4216 59.4350   2
   3   3  -8 96.9611 196.798   1
  -3   3   8 248.614 84.5565   2
   3  -3  -7 8744.30 317.391   2
   3  -3  -7 8697.14 419.256   3
  -3   3   7 8367.17 323.866   2
  -3   3   6 2312.83 162.336   2
   3  -3  -6 2586.48 176.853   2
   3  -3  -6 2484.46 245.235   3
  -3   3   5 47897.9 727.771   2
  -3   3   5 49404.9 1051.01   3
   3  -3  -5 49614.0 1052.45   3
  -3   3   4 458.257 88.5845   2
   3  -3  -4 277.890 118.875   3
  -3   3   4 698.939 160.619   3
  -3   3   3 14515.2 596.221   3
  -3   3   3 14886.4 426.799   2
   3  -3  -3 14100.8 591.686   3
  -3  -3   3 14272.8 291.305   2
   3  -3  -2 1442.35 216.633   3
  -3   3   2 1709.51 156.377   2
  -3   3   2 1861.24 241.280   3
  -3  -3   2 1679.88 134.623   2
   3  -3  -1 366.208 149.147   3
  -3  -3   1 226.844 92.9253   2
   3  -3   0 7771.78 472.940   3
  -3  -3   0 8774.08 392.855   2
   3  -3   1 15692.3 670.146   3
  -3  -3  -1 14978.8 557.944   2
   3  -3   2 553.728 176.783   3
   3   3   2 394.796 165.858   3
  -3  -3  -2 813.152 177.864   2
   3   3   3 9683.13 571.781   3
   3  -3   3 9243.27 531.269   3
   3   3   4 11202.0 615.847   3
   3  -3   4 11167.6 602.206   3
   3   3   5 17742.4 796.235   3
   3  -3   5 19015.2 792.313   3
  -3   3  -5 19076.2 820.926   3
  -3  -3  -5 20234.4 830.775   2
  -3   3  -6 8224.38 561.590   3
   3  -3   6 8047.95 539.145   3
   3   3   6 8241.91 562.271   3
  -3  -3  -6 8716.08 600.511   2
  -3   3  -7 11030.1 654.384   3
   3  -3   7 10467.4 614.834   3
   3   3   7 10176.0 623.593   3
  -3  -3  -7 12069.3 707.692   2
  -3   3  -8 3830.72 420.908   3
   3  -3   8 3511.21 384.835   3
   3   3   8 3403.20 380.362   3
   3  -3   8 3563.95 304.076   1
  -3  -3  -8 4008.01 473.639   2
  -3   3  -9 13507.3 757.563   3
   3   3   9 13899.2 743.248   3
   3  -3   9 14197.2 725.224   3
   3  -3   9 14431.1 594.994   1
   3   3   9 14212.2 408.791   1
  -3  -3  -9 13935.4 845.221   2
   3   3  10 26.2174 169.374   3
   3  -3  10 41.9697 161.116   3
  -3   3 -10 175.077 158.269   3
   3  -3  10 148.380 118.094   1
  -3  -3 -10 118.229 226.815   2
   3   3  10 76.6617 64.7019   1
   3   3  11 1074.99 236.250   3
  -3   3 -11 1431.89 282.737   3
   3  -3  11 1532.13 290.648   3
  -3  -3 -11 1958.15 373.482   2
   3  -3  11 1394.55 215.069   1
   3   3  11 1262.11 139.633   1
   3   3  12 11.5677 142.609   3
  -3  -3 -12-145.969 173.658   2
   3   3  12 158.666 92.4525   1
   3  -3  12 223.475 137.060   1
   3   3  13 3585.29 402.619   3
  -3  -3 -13 3587.61 526.748   2
   3  -3  13 3434.47 338.964   1
   3   3  14 227.031 159.942   3
  -3  -3 -14 215.103 215.169   2
   3   3  15 11.4909 134.510   3
  -3  -3 -15-10.7050 209.639   2
  -3  -3 -16 9.46963 184.671   2
  -3  -3 -17 382.193 248.423   2
  -3   3 -17 1294.89 390.897   2
   3   4 -20-73.7450 200.497   1
   3   4 -19-150.054 226.942   1
   3  -4 -18 411.913 180.846   1
   3   4 -18 662.078 251.109   1
   3  -4 -17 800.135 268.026   1
   3   4 -17 304.903 218.772   1
   3  -4 -16 784.546 165.559   2
   3  -4 -16 1131.55 280.018   1
   3   4 -16 936.727 256.682   1
   3  -4 -15 1425.89 220.929   2
   3   4 -15 1506.48 303.998   1
   3  -4 -15 1517.75 310.014   1
   3  -4 -14 3328.46 308.499   2
   3   4 -14 2850.55 206.644   3
   3   4 -14 2207.75 154.504   2
   3  -4 -14 2976.50 393.433   1
   3   4 -14 3721.72 439.295   1
   3  -4 -13 4376.52 342.190   2
   3   4 -13 3432.64 169.576   2
   3   4 -13 3659.36 161.785   2
   3   4 -13 3747.57 279.810   3
   3   4 -13 4231.88 467.373   1
   3  -4 -13 3430.18 403.314   1
   3   4 -12 670.181 63.2739   2
   3  -4 -12 828.265 158.016   2
   3   4 -12 804.054 250.510   1
   3   4 -12 533.504 61.5492   2
   3  -4 -12 694.123 186.655   1
   3  -4 -11 2274.47 238.161   2
   3   4 -11 2417.18 374.639   1
   3  -4 -10 2128.86 213.553   2
  -3   4  10 2125.99 247.685   2
   3   4 -10 1924.11 333.192   1
   3  -4  -9 1925.93 196.320   2
   3   4  -9 2170.59 352.595   1
  -3   4   9 1776.12 197.444   2
   3  -4  -8 3106.27 223.924   2
  -3   4   8 3401.68 232.902   2
   3   4  -8 3089.04 390.419   1
   3  -4  -7 176.830 104.815   3
   3  -4  -7 240.922 85.4157   2
  -3   4   7 212.633 82.8873   2
  -3   4   6 17466.7 618.465   3
   3  -4  -6 17128.5 471.181   2
   3  -4  -6 16909.0 600.154   3
  -3   4   6 17276.3 471.909   2
  -3   4   5 13412.7 565.411   3
   3  -4  -5 13836.8 563.604   3
  -3   4   5 13312.9 421.002   2
  -3   4   4 2260.90 182.378   2
   3  -4  -4 2292.33 248.232   3
  -3  -4   4 2071.33 83.9906   2
  -3   4   4 2513.42 263.431   3
  -3   4   3 75522.8 1381.44   3
   3  -4  -3 73855.3 1345.91   3
  -3  -4   3 75293.7 688.117   2
  -3   4   3 76483.7 1044.67   2
  -3   4   2 15538.2 639.437   3
   3  -4  -2 15748.0 639.299   3
  -3   4   2 15808.9 476.379   2
  -3  -4   2 15075.0 383.188   2
   3  -4  -1 27112.8 848.299   3
  -3  -4   1 28709.7 608.375   2
   3  -4   0 15425.8 659.294   3
  -3  -4   0 16595.0 526.445   2
   3  -4   1 35346.4 1007.52   3
  -3  -4  -1 35315.3 837.511   2
   3  -4   2 419.984 175.238   3
  -3  -4  -2 494.962 164.348   2
   3  -4   3 6716.66 470.806   3
   3   4   4 15397.6 745.189   3
   3  -4   4 15728.5 709.919   3
  -3   4  -5 14776.5 739.364   3
   3   4   5 13996.1 709.427   3
   3  -4   5 13824.0 688.258   3
  -3  -4  -5 14948.6 710.021   2
   3   4   6 6369.29 490.246   3
   3  -4   6 6630.23 481.311   3
  -3   4  -6 5637.58 481.096   3
  -3  -4  -6 6383.95 498.314   2
   3  -4   7 1361.30 262.959   3
   3   4   7 1502.39 274.380   3
  -3   4  -7 1760.84 301.555   3
  -3  -4  -7 1467.84 302.341   2
   3  -4   8 1275.29 275.120   3
  -3   4  -8 1523.99 308.590   3
   3   4   8 1321.20 279.214   3
   3  -4   8 1490.48 207.368   1
  -3  -4  -8 1626.28 324.554   2
   3  -4   9 350.838 195.292   3
   3   4   9 107.507 172.375   3
  -3   4  -9 53.6468 210.484   3
   3  -4   9 115.445 121.406   1
  -3  -4  -9 488.054 233.615   2
   3   4   9 135.879 65.6780   1
   3  -4  10 466.896 206.255   3
  -3   4 -10 179.992 190.377   3
   3   4  10 429.544 215.761   3
  -3  -4 -10 405.599 231.526   2
   3  -4  10 419.066 161.835   1
   3   4  10 336.792 77.6024   1
   3   4  11 274.215 167.782   3
  -3   4 -11 107.237 150.519   3
  -3  -4 -11 213.153 205.456   2
   3   4  11 258.907 82.3716   1
   3  -4  11 29.9519 110.632   1
   3   4  12 1120.43 277.356   3
  -3   4 -12 1079.19 274.349   3
  -3  -4 -12 1455.01 351.716   2
   3   4  12 661.515 96.9162   1
   3  -4  12 971.871 211.608   1
   3   4  13-266.039 192.115   3
  -3   4 -13 78.4638 173.007   3
  -3  -4 -13 23.3107 171.940   2
   3  -4  13 104.484 155.102   1
   3   4  14 1698.49 287.145   3
  -3  -4 -14 2041.64 429.047   2
   3   4  15 718.512 192.194   3
  -3  -4 -15 870.185 291.222   2
  -3  -4 -16 1.72202 180.218   2
  -3  -4 -17 734.539 296.794   2
   3   5 -19 641.806 266.065   1
   3  -5 -18 613.069 200.793   1
   3   5 -18 101.935 218.449   1
   3  -5 -17 81.1111 175.499   1
   3   5 -17 40.3398 172.049   1
   3  -5 -16 191.765 108.774   2
   3   5 -16 455.011 205.684   1
   3  -5 -16 337.081 200.593   1
   3  -5 -15 3375.86 334.026   2
   3  -5 -15 3347.97 413.572   1
   3   5 -15 3866.22 439.468   1
   3  -5 -14 8054.26 495.687   2
   3   5 -14 6276.91 252.136   2
   3   5 -14 7368.70 392.851   3
   3   5 -14 8911.75 644.826   1
   3  -5 -14 7056.38 587.745   1
   3   5 -13-65.6488 50.1392   2
   3  -5 -13-26.0882 105.060   2
   3   5 -13 189.571 239.577   1
   3  -5 -13-103.732 203.707   1
   3   5 -13-38.0952 48.2844   2
   3  -5 -12 1651.12 222.593   2
   3   5 -12 1230.46 85.0794   2
   3   5 -12 1203.81 84.5272   2
   3  -5 -11 1677.26 226.236   2
  -3   5  11 1355.86 226.900   2
   3   5 -11 1813.39 341.196   1
   3  -5 -10 7030.07 403.909   2
   3   5 -10 6860.40 582.896   1
  -3   5  10 6677.90 416.485   2
   3  -5  -9 18428.0 619.113   2
  -3   5   9 17369.1 597.306   2
   3   5  -9 18013.1 876.285   1
  -3   5   8 8332.97 412.690   3
   3  -5  -8 7501.55 377.371   2
  -3   5   8 7737.46 374.875   2
   3   5  -8 8511.23 613.960   1
   3  -5  -7 122.491 78.4871   2
  -3   5   7 117.262 96.2296   3
  -3   5   7 82.2035 61.3596   2
   3  -5  -6 470.737 115.415   2
   3  -5  -6 311.518 141.183   3
  -3   5   6 216.210 111.671   3
  -3   5   6 305.506 69.0151   2
   3  -5  -5 4084.58 323.535   3
  -3   5   5 4073.16 323.504   3
   3  -5  -5 4210.69 259.271   2
  -3   5   5 4036.06 254.037   2
  -3   5   4 22133.4 598.067   2
  -3  -5   4 22347.0 340.367   2
   3  -5  -4 22171.3 733.050   3
  -3   5   4 21767.5 754.238   3
  -3   5   3 10511.5 538.398   3
   3  -5  -3 10624.7 529.788   3
  -3  -5   3 10546.4 288.184   2
  -3   5   3 10599.0 425.338   2
  -3   5   2 37475.6 1016.15   3
  -3  -5   2 36742.7 609.774   2
   3  -5  -2 37263.5 985.320   3
  -3   5   2 37528.2 792.809   2
   3  -5  -1 256.272 154.038   3
  -3   5   1 310.186 97.0406   2
  -3  -5   1 292.670 90.8524   2
   3  -5   0 3034.64 308.703   3
  -3  -5   0 3417.34 240.544   2
   3  -5   1 7842.34 494.091   3
  -3  -5  -1 7950.59 396.129   2
   3  -5   2 4323.00 376.827   3
  -3  -5  -2 5005.91 347.966   2
   3  -5   3 5107.01 417.561   3
   3  -5   4 8810.63 549.557   3
   3  -5   5 1730.83 285.521   3
  -3   5  -5 1636.15 256.054   3
  -3  -5  -5 1815.67 267.869   2
  -3   5  -6 13083.9 733.380   3
   3   5   6 12950.2 709.538   3
   3  -5   6 12630.2 674.066   3
  -3  -5  -6 13283.7 704.090   2
   3   5   7 8638.45 586.473   3
   3  -5   7 7502.08 533.206   3
  -3   5  -7 7410.38 565.305   3
  -3  -5  -7 7919.00 583.090   2
   3  -5   8 730.714 217.213   3
   3   5   8 864.239 251.968   3
  -3   5  -8 1387.83 286.527   3
  -3  -5  -8 989.227 255.666   2
   3   5   8 1056.64 97.2409   1
   3  -5   8 1149.35 210.957   1
   3  -5   9 567.031 210.785   3
  -3   5  -9 410.718 198.717   3
   3   5   9 391.524 213.115   3
   3  -5   9 714.631 179.195   1
  -3  -5  -9 1024.83 282.505   2
   3   5   9 527.041 67.9819   1
  -3   5 -10 95.6927 162.135   3
   3   5  10-75.7718 176.343   3
  -3  -5 -10-119.323 209.288   2
   3  -5  10-5.09368 134.589   1
   3   5  10 129.770 46.7455   1
  -3   5 -11 66.5042 167.504   3
   3   5  11-53.8191 152.053   3
  -3  -5 -11-90.2716 183.562   2
   3  -5  11 159.260 141.251   1
   3   5  12-44.3199 163.871   3
  -3   5 -12 122.368 169.918   3
  -3  -5 -12 185.386 205.541   2
   3  -5  12 81.5711 117.926   1
   3   5  13 371.271 187.865   3
  -3  -5 -13-25.4926 183.945   2
   3   5  14 536.371 203.472   3
  -3  -5 -14 502.596 244.874   2
   3   5  15 110.463 126.369   3
  -3  -5 -15 523.956 270.765   2
  -3  -5 -16 1716.55 388.159   2
  -3  -5 -17 360.414 253.244   2
   3   6 -19-114.868 193.519   1
   3   6 -18 535.708 208.205   1
   3  -6 -17 1316.96 266.185   1
   3   6 -17 1162.83 286.859   1
   3  -6 -16 211.466 96.3194   2
   3   6 -16 290.816 196.856   1
   3  -6 -16 102.566 147.639   1
   3  -6 -15 256.570 115.251   2
   3  -6 -15 276.352 171.695   1
   3   6 -15 459.577 226.279   1
   3  -6 -14 994.859 200.927   2
   3  -6 -14 967.068 209.463   1
   3   6 -14 1054.19 265.885   1
   3  -6 -13 16364.4 710.214   2
   3   6 -13 12787.0 326.044   2
   3   6 -13 14528.6 335.486   2
   3   6 -13 15524.8 858.951   1
   3  -6 -13 14004.2 787.903   1
   3  -6 -12 5486.77 406.657   2
   3   6 -12 4329.05 168.587   2
   3   6 -12 5012.22 179.527   2
   3   6 -12 4921.43 496.581   1
   3  -6 -11 23939.9 804.065   2
  -3   6  11 22385.5 833.788   2
   3   6 -11 24432.4 1024.70   1
   3  -6 -10 2113.96 246.417   2
  -3   6  10 1680.35 219.623   2
   3   6 -10 2019.43 336.625   1
   3  -6  -9 5571.15 365.602   2
  -3   6   9 5084.50 326.614   3
  -3   6   9 5607.10 353.832   2
   3   6  -9 5596.84 512.544   1
   3  -6  -8-103.615 105.212   2
  -3   6   8-6.16454 94.3547   3
  -3   6   8 202.636 98.1493   2
   3  -6  -7-20.2864 85.0520   2
  -3   6   7-38.5263 107.125   3
  -3   6   7 40.5577 59.4651   2
  -3   6   6 20616.7 598.691   2
   3  -6  -6 19305.0 595.027   2
  -3   6   6 19945.3 703.093   3
   3  -6  -5 8359.96 381.601   2
  -3   6   5 8195.83 382.015   2
  -3   6   5 8402.39 470.750   3
  -3   6   4 80.0786 66.8817   2
   3  -6  -4 341.594 163.698   3
  -3  -6   4 193.701 52.8097   2
  -3   6   4 110.688 111.560   3
   3  -6  -3 69210.5 1333.91   3
  -3  -6   3 69041.2 814.595   2
  -3   6   3 70382.0 1141.58   2
  -3  -6   2 5341.04 248.597   2
   3  -6  -2 4607.84 371.476   3
  -3   6   2 5112.31 314.496   2
   3  -6  -1 5428.93 411.777   3
  -3  -6   1 5632.14 279.610   2
  -3   6   1 5575.54 326.224   2
   3   6  -1 5631.08 443.041   1
  -3   6   0 3982.83 281.283   2
   3  -6   0 4167.58 372.289   3
  -3  -6   0 3896.93 267.253   2
   3   6   0 3629.68 333.298   1
   3  -6   1 4895.33 404.595   3
  -3  -6  -1 5323.27 324.708   2
   3  -6   2 23.6166 136.100   3
   3  -6   3 52.2291 137.334   3
   3  -6   4 1211.47 249.170   3
  -3   6  -5 12573.1 709.143   3
   3  -6   5 11907.0 648.328   3
  -3  -6  -5 12726.3 645.358   2
   3  -6   6 291.603 175.956   3
  -3   6  -6-81.6952 195.891   3
  -3  -6  -6 23.2088 169.666   2
   3  -6   7 27107.3 991.329   3
  -3   6  -7 25804.9 1057.98   3
   3   6   7 25321.5 1009.36   3
  -3  -6  -7 25530.9 1004.31   2
   3   6   8 1925.36 322.004   3
  -3   6  -8 2879.31 404.850   3
  -3  -6  -8 2260.41 341.980   2
   3  -6   8 2553.95 302.847   1
   3   6   8 2609.75 110.206   1
  -3   6  -9 135.083 179.110   3
   3   6   9 43.1509 167.743   3
   3  -6   9 274.168 144.905   1
  -3  -6  -9 159.946 198.500   2
   3   6  10 3745.19 420.517   3
  -3   6 -10 3582.55 439.499   3
   3  -6  10 3796.87 370.103   1
  -3  -6 -10 4039.14 466.126   2
  -3   6 -11 4117.91 467.186   3
   3   6  11 3752.60 425.895   3
   3  -6  11 4344.77 396.258   1
  -3  -6 -11 3612.22 467.985   2
   3   6  12 1005.84 236.317   3
  -3  -6 -12 805.173 278.106   2
   3   6  13 538.708 216.411   3
  -3  -6 -13 521.856 221.640   2
   3   6  14 335.484 198.932   3
  -3  -6 -14-2.00037 200.046   2
   3   6  15 2020.04 323.681   3
  -3  -6 -15 2619.88 440.914   2
  -3  -6 -16 192.829 213.267   2
   3   7 -18 274.655 199.800   1
   3   7 -17 519.539 214.423   1
   3  -7 -17 745.377 252.640   1
   3  -7 -16 406.255 155.291   2
   3  -7 -16 416.489 201.897   1
   3   7 -16 441.025 218.820   1
   3  -7 -15 485.550 150.966   2
   3  -7 -15 236.518 188.859   1
   3   7 -15 692.075 231.341   1
   3  -7 -14 2412.89 297.117   2
   3  -7 -14 1566.01 279.404   1
   3   7 -14 2600.58 376.529   1
   3  -7 -13 1130.12 223.722   2
   3   7 -13 1346.29 300.125   1
   3   7 -13 912.515 99.6140   2
   3   7 -12 2495.92 142.767   2
   3  -7 -12 2656.73 297.864   2
   3   7 -12 2096.99 130.791   2
  -3   7  12 2723.36 322.271   2
   3   7 -12 2934.87 392.381   1
   3   7 -11 2391.75 125.985   2
   3  -7 -11 3277.75 326.071   2
   3   7 -11 3206.43 408.529   1
   3   7 -11 2178.09 124.294   2
  -3   7  11 2890.56 318.898   2
   3  -7 -10 1116.52 198.227   2
  -3   7  10 887.244 156.751   3
   3   7 -10 689.818 63.1360   2
  -3   7  10 768.771 169.584   2
   3   7 -10 668.123 69.8541   2
  -3   7   9 3491.90 291.827   3
   3  -7  -9 3639.74 317.268   2
   3   7  -9 2802.21 112.731   2
   3   7  -9 4381.02 454.204   1
  -3   7   9 3396.91 286.568   2
  -3   7   8 5564.99 362.129   3
   3  -7  -8 5622.89 372.971   2
   3   7  -8 4615.71 147.492   2
  -3   7   8 5663.10 354.130   2
   3   7  -8 5819.03 506.156   1
   3  -7  -7 1292.15 190.819   2
  -3   7   7 1231.14 206.198   3
   3   7  -7 1211.68 88.3589   2
   3   7  -7 1296.83 282.259   1
  -3   7   7 1391.21 180.666   2
   3  -7  -6 366.757 119.091   2
  -3   7   6 298.125 140.401   3
   3   7  -6 236.185 55.2831   2
  -3   7   6 322.909 98.4017   2
   3   7  -6 540.423 211.011   1
  -3   7   5 970.960 177.413   3
   3  -7  -5 1324.48 186.685   2
  -3   7   5 1164.65 161.747   2
   3   7  -5 1225.53 127.541   2
  -3   7   4 37128.0 880.167   2
  -3  -7   4 37283.2 590.608   2
   3   7  -4 38702.9 1176.05   1
   3   7  -4 34930.9 702.483   2
  -3  -7   3 6991.40 286.804   2
  -3   7   3 7170.47 390.172   2
   3   7  -3 6222.83 340.369   2
  -3   7   2 40218.9 918.456   2
  -3  -7   2 41665.6 732.415   2
   3   7  -2 39308.6 911.071   2
  -3  -7   1 4196.82 255.690   2
  -3   7   1 3974.31 293.848   2
   3   7  -1 4066.23 325.591   2
  -3   7   0 4750.72 318.278   2
  -3  -7   0 5099.92 303.616   2
   3  -7   0 4732.56 397.147   3
   3   7   0 5141.23 394.417   1
  -3   7  -1 896.760 155.680   2
   3  -7   1 721.968 195.429   3
   3   7   1 724.027 161.657   1
  -3  -7  -1 898.399 149.120   2
   3  -7   2 13735.1 670.061   3
   3   7   2 13883.0 586.459   1
   3  -7   3 331.641 174.218   3
   3   7   3 307.696 121.329   1
   3   7   4 570.186 128.804   1
  -3  -7  -4 698.151 168.047   2
  -3   7  -5 1012.09 254.604   3
   3   7   5 746.904 128.084   1
  -3  -7  -5 738.262 167.983   2
  -3   7  -6 17705.0 884.525   3
  -3  -7  -6 18659.6 804.872   2
   3   7   6 17614.9 452.584   1
  -3   7  -7 1228.99 302.825   3
  -3  -7  -7 776.192 221.111   2
   3   7   7 1100.99 101.760   1
   3   7   8 51.2321 209.419   3
  -3   7  -8-54.6159 200.472   3
  -3  -7  -8 116.651 167.700   2
   3  -7   8 67.7956 131.631   1
   3   7   9 1883.93 340.968   3
  -3   7  -9 1522.17 315.218   3
  -3  -7  -9 2145.59 325.932   2
   3  -7   9 1781.27 269.476   1
   3   7  10 46.0576 161.065   3
  -3  -7 -10-142.887 172.739   2
   3   7  11 133.000 159.017   3
  -3  -7 -11 187.793 214.157   2
   3   7  12 555.611 211.699   3
  -3  -7 -12 419.603 227.641   2
   3   7  13 380.815 186.727   3
  -3  -7 -13-278.110 231.036   2
   3   7  14 1559.78 315.784   3
  -3  -7 -14 1367.66 330.073   2
  -3  -7 -15 302.182 195.267   2
  -3  -7 -16 1429.13 356.434   2
   3   8 -18 322.285 229.695   1
   3   8 -17 750.695 276.571   1
   3  -8 -16 167.193 123.633   2
   3  -8 -16 295.517 181.029   1
   3   8 -16-213.283 185.035   1
   3  -8 -15 131.011 105.416   2
   3  -8 -15-134.922 236.877   1
   3   8 -15 188.067 205.894   1
   3  -8 -14 15.9425 113.084   2
   3  -8 -14-7.73805 173.102   1
   3  -8 -13 9203.46 580.980   2
   3   8 -13 7802.43 306.266   2
  -3   8  13 8957.02 629.362   2
   3   8 -12 1104.11 108.662   2
   3  -8 -12 1255.37 225.096   2
   3   8 -12 1159.17 121.751   2
  -3   8  12 1275.92 239.532   2
   3   8 -12 1699.59 308.164   1
   3   8 -11 10217.8 294.558   2
   3  -8 -11 11369.4 615.950   2
   3   8 -11 11582.5 713.708   1
  -3   8  11 11187.1 615.102   2
  -3   8  10 2357.21 243.171   3
   3   8 -10 1830.37 120.267   2
   3  -8 -10 2327.03 285.130   2
   3   8 -10 1963.87 337.607   1
  -3   8  10 1928.71 250.014   2
   3   8  -9 7292.23 234.420   2
   3  -8  -9 7023.05 452.232   2
  -3   8   9 6810.33 406.631   3
  -3   8   9 7199.02 438.543   2
   3   8  -9 7318.57 573.452   1
  -3   8   8 5387.72 362.396   2
  -3   8   8 5117.31 370.735   3
   3   8  -8 4637.85 195.140   2
   3  -8  -8 4754.06 364.754   2
   3   8  -8 4892.56 481.264   1
  -3   8   7 13274.5 552.870   2
  -3   8   7 12315.7 573.545   3
   3  -8  -7 12708.9 572.350   2
   3   8  -7 12661.7 345.272   2
   3   8  -7 12738.7 725.735   1
  -3   8   6 1775.01 211.427   2
   3  -8  -6 1768.93 226.484   2
   3   8  -6 1911.12 304.876   1
   3   8  -6 1562.42 134.876   2
   3  -8  -5 1807.70 223.750   2
  -3  -8   5 1681.22 135.714   2
  -3   8   5 1504.12 186.525   2
   3   8  -5 1711.61 291.905   1
   3   8  -5 1363.03 138.883   2
  -3   8   4 1948.15 216.358   2
   3  -8  -4 2247.53 234.105   2
  -3  -8   4 1867.55 157.194   2
   3   8  -4 1880.95 304.135   1
   3   8  -4 1498.67 164.974   2
  -3  -8   3 23893.1 567.858   2
  -3   8   3 23079.0 732.094   2
   3   8  -3 24039.1 879.838   1
   3   8  -3 22609.3 660.908   2
  -3  -8   2 24196.0 602.530   2
  -3   8   2 22472.3 725.655   2
   3   8  -2 21814.0 703.641   2
  -3  -8   1 4454.21 276.206   2
  -3   8   1 4228.16 390.327   3
  -3   8   1 4323.99 322.570   2
   3   8  -1 4310.65 345.718   2
  -3   8   0 877.500 151.682   2
   3   8   0 1047.81 211.517   2
  -3  -8   0 896.791 150.460   2
   3   8   0 879.429 197.883   1
  -3   8  -1 7416.59 413.865   2
   3   8   1 7116.34 443.078   1
   3   8   1 7200.23 509.518   2
   3   8   2 624.896 144.344   1
   3   8   3 80.4686 109.333   1
  -3  -8  -3 211.249 124.872   2
  -3   8  -4 694.592 184.667   3
   3   8   4 696.671 142.874   1
  -3  -8  -4 760.219 197.360   2
  -3   8  -5 20913.8 959.677   3
  -3  -8  -5 20328.7 797.217   2
   3   8   5 19796.1 488.133   1
  -3   8  -6 15219.2 856.590   3
   3   8   6 15166.5 349.709   1
  -3  -8  -6 15403.8 736.813   2
  -3   8  -7 29238.5 1179.12   3
   3  -8   7 29902.3 957.303   1
  -3  -8  -7 30833.0 1065.92   2
  -3   8  -8 1030.01 260.324   3
   3  -8   8 895.379 206.198   1
  -3  -8  -8 753.692 223.203   2
   3   8   9 8013.32 616.303   3
  -3  -8  -9 8791.73 639.635   2
   3   8  10 621.411 240.133   3
  -3  -8 -10 797.095 230.616   2
   3   8  11 1391.15 302.250   3
  -3  -8 -11 968.505 275.609   2
   3   8  12 1239.65 271.940   3
  -3  -8 -12 1230.90 295.259   2
   3   8  13 161.106 162.151   3
  -3  -8 -13 150.122 198.299   2
   3   8  14 89.8142 152.580   3
  -3  -8 -14 221.622 189.887   2
  -3  -8 -15 1062.19 309.445   2
  -3  -8 -16 168.199 226.621   2
   3   9 -17 111.886 180.060   1
   3  -9 -16 1277.44 245.054   2
   3  -9 -16 1296.32 277.361   1
   3   9 -16 1470.73 323.961   1
   3  -9 -15 357.386 145.793   2
   3  -9 -15 55.3210 173.624   1
   3   9 -15 113.194 192.661   1
   3  -9 -14 1956.82 292.847   2
   3   9 -14 2355.52 376.595   1
   3  -9 -13 1382.96 243.498   2
   3   9 -13 1174.41 151.811   2
   3   9 -13 1572.76 318.184   1
   3   9 -12 4302.17 222.547   2
   3  -9 -12 4409.67 415.267   2
   3   9 -12 4910.10 475.253   1
  -3   9  12 4450.31 440.568   2
  -3   9  11 2903.22 262.352   3
   3   9 -11 3033.63 183.309   2
   3  -9 -11 3503.79 374.356   2
  -3   9  11 3336.19 347.742   2
   3   9 -11 2850.08 399.911   1
   3   9 -10 1760.53 138.896   2
  -3   9  10 1830.51 222.950   3
   3  -9 -10 1877.66 264.591   2
   3   9 -10 2320.04 345.617   1
  -3   9  10 2115.38 271.020   2
   3  -9  -9-112.664 138.488   2
  -3   9   9 187.682 123.942   3
   3   9  -9 111.002 57.2018   2
  -3   9   9 142.806 108.734   2
   3   9  -9-77.6343 192.015   1
   3   9  -8 16010.6 421.241   2
  -3   9   8 16242.8 651.188   2
   3  -9  -8 16380.0 701.710   2
  -3   9   8 15663.1 650.594   3
   3   9  -8 17474.7 833.948   1
  -3   9   7 5369.78 373.531   2
   3   9  -7 5163.81 251.895   2
   3  -9  -7 5223.45 399.196   2
   3   9  -7 5487.81 492.785   1
   3  -9  -6 991.617 188.687   2
  -3   9   6 699.675 147.988   2
   3   9  -6 757.509 120.005   2
   3  -9  -5 1406.95 210.480   2
  -3  -9   5 1446.43 142.511   2
   3   9  -5 1189.01 263.369   1
  -3   9   5 1288.09 195.908   2
   3   9  -5 1153.86 143.417   2
  -3  -9   4 19854.8 525.398   2
   3  -9  -4 18842.6 667.151   2
  -3   9   4 19876.7 717.826   2
   3   9  -4 17742.3 561.465   2
   3   9  -4 19042.4 787.540   1
  -3   9   3 410.197 159.054   3
  -3  -9   3 464.942 99.8417   2
  -3   9   3 565.546 143.955   2
   3   9  -3 515.522 126.094   2
   3   9  -3 725.643 233.227   1
  -3  -9   2 18106.2 559.944   2
  -3   9   2 16771.7 772.051   3
  -3   9   2 17869.8 674.292   2
   3   9  -2 16576.4 634.642   2
  -3   9   1 198.566 163.467   3
  -3   9   1 22.8434 90.8179   2
   3   9  -1 197.257 124.950   2
  -3  -9   1 174.885 87.3357   2
  -3   9   0 3693.55 388.211   3
  -3   9   0 3126.48 286.113   2
   3   9   0 3375.72 346.251   2
  -3   9  -1 198.088 125.595   2
   3   9   1 145.216 149.010   2
   3   9   1 129.826 149.054   1
  -3   9  -2 12926.7 568.774   2
   3   9   2 13300.3 518.320   1
   3   9   2 12122.9 692.930   2
  -3   9  -3 2441.85 366.986   3
  -3  -9  -3 2891.20 291.628   2
   3   9   3 2641.50 364.019   2
   3   9   3 3071.97 255.515   1
   3   9   4 112.776 91.1887   1
  -3  -9  -4 230.000 145.035   2
  -3   9  -5 42.6508 163.845   3
   3   9   5 205.235 81.0893   1
  -3  -9  -5 301.816 159.857   2
  -3   9  -6 19299.7 975.319   3
   3   9   6 19123.1 352.329   1
  -3  -9  -6 19766.2 848.589   2
  -3   9  -7 1881.31 344.142   3
   3  -9   7 1405.87 261.035   1
  -3  -9  -7 1816.57 321.787   2
  -3  -9  -8 4869.83 459.767   2
  -3  -9  -9 12929.6 776.782   2
   3   9  10 4441.67 486.415   3
  -3  -9 -10 4647.74 493.040   2
   3   9  11 281.187 168.489   3
  -3  -9 -11 470.429 228.053   2
   3   9  12 821.513 243.721   3
  -3  -9 -12 1212.33 297.481   2
   3   9  13 304.833 196.113   3
  -3  -9 -13 356.113 222.342   2
   3   9  14 1524.88 315.744   3
  -3  -9 -14 1433.92 351.615   2
  -3  -9 -15 320.656 238.015   2
  -3  -9 -16 44.3386 185.179   2
   3  10 -17 2984.05 454.138   1
   3 -10 -16-173.994 142.166   2
   3  10 -16 173.945 225.160   1
   3 -10 -15 122.699 110.079   2
   3 -10 -15-21.6180 224.525   1
   3  10 -15 363.940 201.939   1
   3 -10 -14 17.0037 115.676   2
   3  10 -14 27.8160 170.718   1
   3 -10 -13 1349.48 254.336   2
   3  10 -13 1143.27 272.522   1
   3 -10 -12 1537.48 271.071   2
   3  10 -12 1231.80 269.651   1
  -3  10  11 4530.55 329.442   3
   3  10 -11 4191.21 237.074   2
   3 -10 -11 4867.39 453.914   2
  -3  10  11 4453.38 408.356   2
   3  10 -11 4766.84 471.333   1
   3 -10 -10 1903.63 267.125   2
   3  10 -10 2065.52 167.320   2
  -3  10  10 1900.29 243.404   3
  -3  10  10 2414.94 305.542   2
   3  10 -10 2555.11 354.902   1
   3  10  -9 3694.51 224.187   2
   3 -10  -9 4163.73 386.064   2
   3  10  -9 4488.88 447.204   1
  -3  10   9 4746.30 391.775   2
   3 -10  -8 1281.62 221.114   2
   3  10  -8 1179.75 134.808   2
  -3  10   8 1353.96 207.194   2
   3  10  -8 1829.12 314.656   1
  -3  10   7 12806.2 595.010   2
   3 -10  -7 13348.3 645.941   2
   3  10  -7 12447.7 430.990   2
   3  10  -7 13401.0 732.945   1
  -3  10   6 4426.24 353.961   2
   3 -10  -6 4952.52 387.172   2
   3  10  -6 3918.35 258.889   2
   3  10  -6 4271.44 430.337   1
   3 -10  -5 1424.55 237.613   2
  -3  10   5 1362.92 243.112   3
  -3 -10   5 1672.13 169.423   2
   3  10  -5 1240.78 240.505   1
   3  10  -5 1556.14 177.812   2
  -3  10   5 1460.60 223.189   2
  -3  10   4 9324.30 580.793   3
  -3  10   4 8992.05 510.682   2
   3 -10  -4 8479.05 482.273   2
  -3 -10   4 8843.61 378.727   2
   3  10  -4 8306.01 409.482   2
   3  10  -4 9718.96 574.922   1
  -3  10   3 12334.8 588.405   2
  -3  10   3 12340.6 679.264   3
  -3 -10   3 12673.3 475.397   2
   3  10  -3 12621.7 637.933   1
   3  10  -3 11951.6 519.309   2
  -3  10   2 128.098 100.644   2
  -3  10   2 64.8397 165.566   3
  -3 -10   2-8.44909 74.4683   2
   3  10  -2-58.7824 118.312   2
   3  10  -2 399.274 189.378   1
  -3  10   1 469.125 172.265   3
  -3  10   1 285.856 100.546   2
   3  10  -1 440.009 162.578   2
  -3  10   0 454.068 195.645   3
  -3  10   0 332.984 120.843   2
   3  10   0 387.145 163.825   2
  -3  10  -1 21240.5 953.745   3
  -3  10  -1 20359.9 747.789   2
   3  10   1 21826.7 686.708   1
   3  10   1 21137.4 881.350   2
  -3  10  -2 2524.21 374.015   3
  -3 -10  -2 2163.71 246.962   2
  -3  10  -2 1980.60 248.905   2
   3  10   2 2451.49 356.209   2
   3  10   2 2258.15 224.782   1
  -3  10  -3 9114.99 508.193   2
  -3  10  -3 9638.75 694.797   3
  -3 -10  -3 9803.27 526.971   2
   3  10   3 9283.85 400.519   1
   3  10   3 9232.69 646.869   2
  -3  10  -4 1142.29 278.716   3
   3  10   4 1170.52 283.104   2
   3  10   4 1482.68 156.704   1
  -3 -10  -4 1264.06 224.633   2
  -3  10  -5 5946.02 570.713   3
   3  10   5 5298.33 235.143   1
  -3 -10  -5 5563.79 440.454   2
   3  10   6 715.484 77.2169   1
  -3 -10  -6 787.919 214.037   2
  -3 -10  -7 5107.93 456.897   2
  -3 -10  -8 806.939 241.931   2
  -3 -10  -9 9197.08 655.395   2
  -3 -10 -10 344.158 219.152   2
   3  10  11 368.111 233.073   3
  -3 -10 -11 268.697 201.053   2
   3  10  12 831.268 268.329   3
  -3 -10 -12 986.672 264.508   2
   3  10  13 52.3700 162.954   3
  -3 -10 -13 174.487 186.454   2
   3  10  14 100.973 176.746   3
  -3 -10 -14 254.508 196.903   2
  -3 -10 -15 1427.56 355.575   2
   3 -11 -16 575.609 205.885   2
   3  11 -16 1223.00 337.644   1
   3 -11 -15 609.733 213.377   2
   3 -11 -15 314.350 152.517   1
   3  11 -15 929.955 294.223   1
   3 -11 -14 1775.17 308.573   2
   3  11 -14 1318.83 300.473   1
   3 -11 -13 1006.36 243.208   2
   3  11 -13 1074.47 281.822   1
   3 -11 -12 318.865 151.302   2
   3  11 -12 235.337 208.711   1
   3  11 -11 1842.07 174.393   2
   3 -11 -11 2244.84 312.866   2
  -3  11  11 1901.43 231.127   3
   3  11 -11 2174.01 342.629   1
   3 -11 -10 980.866 201.068   2
   3  11 -10 1059.24 135.436   2
   3  11 -10 1487.39 295.557   1
  -3  11  10 1066.81 205.277   2
   3 -11  -9 863.171 187.003   2
   3  11  -9 1650.00 309.747   1
   3  11  -9 1140.49 138.348   2
  -3  11   9 1157.89 210.112   2
   3 -11  -8 731.172 182.764   2
   3  11  -8 790.566 128.149   2
  -3  11   8 760.960 186.125   2
   3  11  -8 776.951 240.897   1
  -3  11   7 4441.78 372.267   2
  -3  11   7 4101.24 383.652   3
   3 -11  -7 4682.37 406.840   2
   3  11  -7 4806.83 293.889   2
   3  11  -7 4514.11 438.647   1
  -3  11   6 7530.65 476.887   2
   3  11  -6 7089.63 369.968   2
  -3  11   6 7523.17 526.191   3
   3 -11  -6 7514.91 496.174   2
   3  11  -6 7258.77 535.060   1
   3 -11  -5 560.916 189.779   2
  -3  11   5 393.105 166.378   3
  -3 -11   5 745.159 139.196   2
  -3  11   5 660.665 159.834   2
   3  11  -5 588.440 124.642   2
   3  11  -5 435.213 188.803   1
  -3  11   4 4680.25 397.272   2
  -3 -11   4 4973.70 307.218   2
  -3  11   4 4787.75 452.116   3
   3 -11  -4 4699.23 381.630   2
   3  11  -4 4466.58 321.891   2
   3  11  -4 4282.19 401.302   1
  -3 -11   3 346.572 129.719   2
  -3  11   3 158.796 110.375   2
  -3  11   3 451.565 190.981   3
   3  11  -3 442.527 181.111   1
   3  11  -3 323.804 123.370   2
  -3  11   2 16624.8 830.405   3
  -3  11   2 16400.0 700.250   2
   3  11  -2 16545.5 682.934   1
   3  11  -2 14894.5 639.606   2
  -3  11   1-131.594 201.354   3
  -3  11   1 163.312 115.434   2
   3  11  -1 16.3399 109.891   2
   3  11  -1-58.9766 167.623   1
  -3  11   0 19129.3 758.133   2
  -3  11   0 20712.2 966.567   3
   3  11   0 19733.6 818.331   2
  -3  11  -1 13.8096 176.457   3
  -3  11  -1 40.2001 94.3022   2
   3  11   1 5.85284 130.384   2
  -3 -11  -1-73.3229 113.013   2
  -3  11  -2 14076.8 835.744   3
  -3  11  -2 13932.9 645.944   2
  -3 -11  -2 14727.9 634.422   2
   3  11   2 14682.2 525.847   1
   3  11   2 13932.3 777.222   2
  -3  11  -3 991.517 201.539   2
  -3  11  -3 995.333 284.353   3
   3  11   3 1331.17 285.819   2
   3  11   3 925.342 148.667   1
  -3 -11  -3 1057.37 203.909   2
  -3 -11  -4 6404.81 455.373   2
   3  11   4 6512.47 300.480   1
   3  11   4 6194.72 587.282   2
   3  11   5 801.922 108.063   1
   3  11   5 1006.83 298.571   2
  -3 -11  -5 917.909 223.509   2
  -3 -11  -6 785.107 194.792   2
  -3 -11  -7 891.059 227.711   2
  -3 -11  -8 609.101 227.806   2
  -3 -11  -9 10568.3 684.305   2
  -3 -11 -10 1240.87 285.693   2
  -3 -11 -11 208.204 183.696   2
   3  11  12 1143.14 282.193   3
  -3 -11 -12 1610.93 331.681   2
   3  11  13 877.682 282.666   3
  -3 -11 -13 1467.45 350.893   2
   3  11  14 31.4482 154.725   3
  -3 -11 -14 13.7029 159.325   2
  -3 -11 -15 531.522 270.237   2
   3 -12 -16 452.918 199.437   2
   3  12 -16-2.62501 193.250   1
   3 -12 -15 516.335 205.183   2
   3  12 -15 663.188 270.288   1
   3 -12 -14 845.963 228.610   2
   3  12 -14 793.768 268.070   1
   3 -12 -13 66.3108 117.070   2
   3  12 -13 20.2870 167.155   1
   3 -12 -12 266.936 156.519   2
   3  12 -12 197.294 195.701   1
   3 -12 -11-172.028 167.461   2
   3  12 -11 23.2239 189.684   1
   3  12 -10 1336.08 161.542   2
   3 -12 -10 1125.67 235.685   2
   3  12 -10 1500.20 304.510   1
   3  12  -9 5577.02 322.396   2
  -3  12   9 5718.80 441.714   3
   3 -12  -9 6171.47 506.022   2
   3  12  -9 6863.04 554.897   1
  -3  12   8 881.346 206.303   3
   3 -12  -8 1096.04 216.935   2
   3  12  -8 995.887 147.068   2
   3  12  -8 1397.56 288.404   1
  -3  12   8 1401.92 230.642   2
  -3  12   7 6925.43 482.120   2
   3  12  -7 7125.11 380.989   2
  -3  12   7 6862.57 517.999   3
   3 -12  -7 7498.59 528.540   2
   3  12  -7 7570.11 547.504   1
   3 -12  -6 743.922 204.454   2
  -3  12   6 696.190 192.860   3
  -3  12   6 841.452 192.802   2
   3  12  -6 852.961 239.060   1
   3  12  -6 590.599 131.811   2
   3 -12  -5 504.412 190.954   2
  -3  12   5 121.042 168.598   3
  -3 -12   5 437.229 119.083   2
  -3  12   5 227.260 109.086   2
   3  12  -5 434.070 185.139   1
   3  12  -5 359.399 106.470   2
  -3  12   4 87.0207 110.625   2
  -3  12   4 108.355 174.897   3
   3 -12  -4 368.560 173.897   2
   3  12  -4-71.1654 153.418   1
   3  12  -4 134.367 117.379   2
  -3  12   3 174.355 129.064   2
  -3  12   3-37.6547 176.774   3
   3  12  -3 14.5167 141.336   1
   3  12  -3 91.8567 102.555   2
  -3  12   2 3627.97 350.551   2
  -3  12   2 3629.78 427.270   3
   3  12  -2 2950.19 299.771   2
   3  12  -2 3402.61 328.510   1
  -3  12   1 4096.60 464.881   3
  -3  12   1 3471.14 342.002   2
   3  12  -1 4204.88 346.422   1
   3  12  -1 3631.75 347.307   2
  -3  12   0 124.810 203.651   3
  -3 -12   0 78.2071 116.297   2
  -3  12   0 78.2027 120.035   2
   3  12   0-94.9738 116.496   2
  -3  12  -1 906.020 269.895   3
  -3  12  -1 1248.28 221.989   2
   3  12   1 1216.99 252.247   2
  -3 -12  -1 1207.70 212.651   2
  -3  12  -2 314.758 143.084   2
   3  12   2 569.378 219.475   2
  -3 -12  -2 366.604 142.471   2
  -3 -12  -3 12700.4 629.335   2
   3  12   3 12288.8 449.965   1
   3  12   3 13136.2 800.839   2
   3  12   4 228.410 252.579   2
   3  12   4 349.937 111.018   1
  -3 -12  -4 145.520 126.394   2
   3  12   5 153.300 77.3565   1
  -3 -12  -5 15.4688 145.276   2
  -3 -12  -6 1935.56 299.178   2
  -3 -12  -7 282.143 148.655   2
  -3 -12  -8 104.198 133.574   2
  -3 -12  -9 3768.95 427.688   2
  -3 -12 -10 210.379 163.758   2
  -3 -12 -11 1042.87 286.517   2
   3  12  12 849.452 274.361   3
  -3 -12 -12 1031.03 280.670   2
   3  12  13 11.6840 169.979   3
  -3 -12 -13 359.774 209.459   2
   3  12  14-168.260 169.305   3
  -3 -12 -14-90.9200 149.937   2
   3 -13 -16 1026.77 265.894   2
   3 -13 -15 474.693 211.208   2
   3  13 -15 392.836 251.107   1
   3 -13 -14 504.840 196.753   2
   3  13 -14 595.523 244.505   1
   3 -13 -13 143.408 164.365   2
   3  13 -13 178.889 189.641   1
   3 -13 -12 145.404 152.449   2
   3  13 -12 124.971 170.426   1
   3 -13 -11 411.733 178.836   2
   3  13 -11 477.202 234.745   1
  -3  13  10 2476.47 299.804   3
   3  13 -10 2294.57 228.677   2
   3 -13 -10 2369.11 327.206   2
   3  13 -10 2601.05 381.577   1
  -3  13   9 920.744 218.049   3
   3 -13  -9 850.870 211.048   2
   3  13  -9 871.696 259.394   1
   3  13  -9 769.407 136.618   2
  -3  13   8 4017.50 411.606   3
   3 -13  -8 3586.71 402.763   2
   3  13  -8 3818.18 290.231   2
   3  13  -8 4418.83 448.003   1
  -3  13   7 167.472 138.714   3
   3 -13  -7 225.066 143.672   2
   3  13  -7 220.288 167.428   1
   3  13  -7 128.125 78.9720   2
   3  13  -6 4992.89 348.563   2
   3 -13  -6 5464.46 467.031   2
  -3  13   6 5319.72 488.171   3
   3  13  -6 5237.19 471.251   1
   3 -13  -5 10125.1 603.867   2
  -3  13   5 10963.4 684.333   3
  -3  13   5 10640.5 616.197   2
   3  13  -5 9940.83 502.198   2
   3  13  -5 11165.3 634.936   1
   3 -13  -4 7469.44 515.856   2
  -3  13   4 7414.04 523.272   2
  -3  13   4 7355.44 581.072   3
   3  13  -4 6821.31 436.583   2
   3  13  -4 6929.91 484.973   1
  -3  13   3 343.563 191.096   3
  -3  13   3 429.183 157.636   2
   3  13  -3 298.584 163.581   1
   3  13  -3 236.202 110.494   2
  -3 -13   2 1807.25 231.314   2
  -3  13   2 2139.92 372.642   3
  -3  13   2 1964.95 286.442   2
   3  13  -2 2226.64 284.376   1
   3  13  -2 1424.04 229.218   2
  -3 -13   1 9111.14 501.192   2
  -3  13   1 10183.9 719.908   3
  -3  13   1 9416.27 573.971   2
   3  13  -1 9462.35 516.132   1
   3  13  -1 9355.14 580.644   2
  -3 -13   0 4758.54 381.094   2
   3  13   0 4482.15 352.611   1
   3  13   0 4375.74 425.049   2
   3  13   1 1373.68 254.596   2
  -3 -13  -1 1209.99 214.831   2
  -3 -13  -2 6242.24 465.963   2
   3  13   2 6356.31 550.005   2
  -3 -13  -3 17148.7 762.136   2
   3  13   3 18132.6 557.376   1
   3  13   3 17737.6 945.637   2
   3  13   4 2.49876 82.5328   1
  -3 -13  -4-2.69332 111.941   2
  -3 -13  -5 428.897 157.371   2
   3  13   5 705.243 105.772   1
  -3 -13  -6 894.955 228.616   2
  -3 -13  -7 375.762 145.644   2
  -3 -13  -8 271.680 149.803   2
  -3 -13  -9 97.6652 161.654   2
  -3 -13 -10 2389.52 373.213   2
  -3 -13 -11 252.762 213.059   2
  -3 -13 -12 3770.46 504.224   2
   3  13  13 868.135 281.425   3
  -3 -13 -13 272.688 219.493   2
  -3 -13 -14 103.871 199.456   2
   3 -14 -16 479.786 202.983   2
   3 -14 -15 410.641 202.822   2
   3 -14 -14-70.7930 204.942   2
   3  14 -14 220.232 206.964   1
   3 -14 -13-319.064 200.813   2
   3  14 -13-36.6476 185.433   1
   3 -14 -12 212.154 150.344   2
   3  14 -12 936.684 291.743   1
   3 -14 -11-285.661 179.993   2
   3  14 -11 341.911 198.475   1
  -3  14  10 2493.05 311.060   3
   3 -14 -10 1651.93 302.553   2
   3  14 -10 2499.45 391.070   1
  -3  14   9 3727.47 393.193   3
   3 -14  -9 3108.46 395.624   2
   3  14  -9 3515.33 294.881   2
   3  14  -9 4062.35 440.964   1
  -3  14   8-56.6665 139.576   3
   3 -14  -8 261.977 156.561   2
   3  14  -8 73.5842 164.592   1
   3  14  -8-19.3385 93.6440   2
   3  14  -7 11181.9 531.060   2
   3 -14  -7 12179.3 722.258   2
  -3  14   7 12649.3 741.142   3
   3  14  -7 12686.9 717.202   1
   3 -14  -6 545.422 207.535   2
  -3  14   6 843.471 248.460   3
   3  14  -6 460.838 184.913   1
   3  14  -6 553.566 150.929   2
  -3  14   5 549.326 231.394   3
   3 -14  -5 449.003 170.871   2
   3  14  -5 169.030 145.528   1
   3  14  -5 330.635 132.044   2
  -3 -14   4 760.613 161.972   2
   3 -14  -4 974.497 232.280   2
   3  14  -4 703.882 220.713   1
   3  14  -4 766.276 188.452   2
  -3 -14   3 840.649 166.679   2
   3  14  -3 1136.05 238.525   1
   3  14  -3 1216.33 215.017   2
  -3 -14   2 703.169 173.504   2
   3  14  -2 841.738 204.553   1
   3  14  -2 345.974 129.559   2
  -3 -14   1 3074.42 320.662   2
   3  14  -1 3353.38 321.328   1
   3  14  -1 3103.47 358.197   2
  -3 -14   0 7955.01 513.322   2
   3  14   0 8299.91 463.909   1
   3  14   0 8204.39 574.129   2
  -3 -14  -1 3556.48 360.456   2
   3  14   1 3320.22 297.148   1
   3  14   1 3489.88 406.327   2
  -3 -14  -2 4398.02 402.357   2
   3  14   2 4452.90 483.182   2
  -3 -14  -3 4164.14 402.755   2
  -3 -14  -4 193.633 123.422   2
   3  14   4 105.447 92.1640   1
  -3 -14  -5 2048.31 305.864   2
  -3 -14  -6 205.562 124.902   2
  -3 -14  -7 815.663 227.943   2
  -3 -14  -8 4316.05 455.171   2
  -3 -14  -9 690.269 213.887   2
  -3 -14 -10 452.704 209.102   2
  -3 -14 -11 711.101 250.253   2
  -3 -14 -12-183.629 177.543   2
   3  14  13 503.497 241.742   3
  -3 -14 -13 65.4079 172.378   2
   3 -15 -16 765.678 244.433   2
   3 -15 -15 212.229 160.111   2
   3 -15 -14-182.329 172.451   2
   3  15 -14 75.0854 206.818   1
   3 -15 -13 127.180 176.076   2
   3  15 -13 153.341 204.271   1
   3 -15 -12 246.824 151.124   2
   3  15 -12 250.822 204.099   1
   3 -15 -11 3092.26 418.364   2
   3  15 -11 3444.19 451.607   1
   3 -15 -10 1968.27 333.390   2
   3  15 -10 2835.55 413.125   1
  -3  15   9 1139.21 240.703   3
   3 -15  -9 941.401 246.154   2
   3  15  -9 1110.59 272.953   1
   3  15  -8 4164.02 339.570   2
  -3  15   8 4890.09 469.417   3
   3 -15  -8 4884.04 497.079   2
   3  15  -8 5213.04 502.511   1
   3  15  -7 5542.69 394.256   2
   3 -15  -7 4979.51 495.179   2
   3  15  -7 5720.16 510.860   1
   3 -15  -6 1725.31 298.637   2
   3  15  -6 1778.51 305.509   1
   3  15  -6 1430.80 212.209   2
  -3 -15   5 1839.73 235.914   2
   3 -15  -5 1888.61 315.562   2
   3  15  -5 1578.12 279.703   1
   3  15  -5 1487.91 229.551   2
   3 -15  -4 3132.84 381.343   2
  -3 -15   4 3252.34 307.164   2
   3  15  -4 3223.02 331.533   2
   3  15  -4 3171.78 357.438   1
  -3 -15   3 1155.62 205.382   2
   3  15  -3 911.658 208.967   1
   3  15  -3 1316.36 228.808   2
  -3 -15   2 5132.00 400.628   2
   3  15  -2 4735.10 397.510   1
   3  15  -2 5029.70 436.073   2
  -3 -15   1 351.622 143.249   2
   3  15  -1 495.475 186.811   1
   3  15  -1 442.104 167.912   2
  -3 -15   0 186.904 127.701   2
   3  15   0-35.3802 134.989   2
   3  15   0 326.817 149.866   1
  -3 -15  -1 2911.92 335.640   2
   3  15   1 3129.56 291.759   1
  -3 -15  -2 6815.91 515.773   2
  -3 -15  -3 2222.26 310.379   2
  -3 -15  -4 2217.89 320.557   2
  -3 -15  -5 3847.98 418.606   2
  -3 -15  -6 394.458 172.230   2
  -3 -15  -7 358.056 181.309   2
  -3 -15  -8-18.9707 137.306   2
  -3 -15  -9 3116.15 401.641   2
  -3 -15 -10 1587.96 311.612   2
  -3 -15 -11 468.258 204.789   2
  -3 -15 -12 1452.27 322.172   2
  -3 -15 -13 681.094 241.047   2
   3 -16 -16 115.292 187.548   2
   3 -16 -15 809.777 264.371   2
   3 -16 -14 490.654 216.827   2
   3 -16 -13 889.905 259.869   2
   3  16 -13 810.512 280.315   1
   3 -16 -12 385.016 175.024   2
   3  16 -12 657.016 269.334   1
   3 -16 -11 85.5513 151.658   2
   3  16 -11 277.501 233.498   1
   3 -16 -10 3406.93 454.663   2
   3  16 -10 4565.91 511.016   1
   3 -16  -9 141.543 173.653   2
   3  16  -9 305.146 212.898   1
   3 -16  -8 423.397 216.636   2
   3  16  -8 338.851 209.907   1
   3  16  -8 126.733 100.919   2
   3 -16  -7 1716.50 308.994   2
   3  16  -7 1658.54 306.710   1
   3  16  -7 1591.19 238.612   2
   3  16  -6-151.013 146.739   1
   3  16  -6-69.9319 102.440   2
  -3 -16   5 1267.01 220.673   2
   3 -16  -5 1212.74 259.359   2
   3  16  -5 1302.35 259.285   1
   3  16  -5 1126.33 208.230   2
   3 -16  -4 4137.85 435.268   2
  -3 -16   4 4526.67 374.890   2
   3  16  -4 4422.30 420.352   1
   3  16  -4 4169.83 391.131   2
  -3 -16   3 8121.52 510.227   2
   3  16  -3 8263.86 543.660   1
   3  16  -3 8276.39 558.888   2
  -3 -16   2 4063.24 372.861   2
   3  16  -2 4083.65 386.058   1
   3  16  -2 4563.96 437.764   2
  -3 -16   1 868.747 203.232   2
   3  16  -1 1120.98 202.470   1
   3  16  -1 589.236 194.894   2
  -3 -16   0 7913.92 550.440   2
   3  16   0 8418.72 489.397   1
  -3 -16  -1 474.805 163.108   2
   3  16   1 711.189 170.872   1
  -3 -16  -2 3573.33 392.847   2
   3  16   2 4010.65 320.336   1
  -3 -16  -3 2192.21 333.182   2
  -3 -16  -4 20.1348 127.053   2
  -3 -16  -5 2227.53 345.581   2
  -3 -16  -6 329.781 177.312   2
  -3 -16  -7-63.0311 159.789   2
  -3 -16  -8 2024.15 340.919   2
  -3 -16  -9-40.0029 174.816   2
  -3 -16 -10 621.514 225.360   2
  -3 -16 -11 473.349 216.015   2
  -3 -16 -12-114.146 184.366   2
   3 -17 -15 184.316 180.139   2
   3 -17 -14 154.493 183.779   2
   3 -17 -13 38.2749 185.746   2
   3 -17 -12 579.247 247.645   2
   3  17 -12 513.820 239.700   1
   3 -17 -11 1246.84 307.996   2
   3  17 -11 1500.49 326.678   1
   3 -17 -10 826.940 250.467   2
   3  17 -10 935.262 312.744   1
   3 -17  -9 3551.55 466.092   2
   3  17  -9 4823.18 504.664   1
   3 -17  -8 115.901 141.371   2
   3  17  -8 132.559 202.185   1
   3 -17  -7 456.129 190.273   2
   3  17  -7 811.183 257.170   1
   3 -17  -6 1062.47 281.495   2
   3  17  -6 699.374 229.831   1
   3  17  -6 853.406 184.940   2
   3  17  -5 3617.01 372.453   2
   3 -17  -5 3963.71 456.426   2
  -3 -17   5 3922.75 359.736   2
   3  17  -5 3543.51 403.222   1
  -3 -17   4 1224.57 227.764   2
   3 -17  -4 1693.88 315.643   2
   3  17  -4 1114.40 245.586   1
   3  17  -4 1645.16 269.409   2
  -3 -17   3 562.048 177.804   2
   3  17  -3 629.883 220.323   1
   3  17  -3 652.020 191.481   2
  -3 -17   2 452.955 167.093   2
   3  17  -2 384.827 173.027   1
  -3 -17   1 8332.35 558.557   2
   3  17  -1 8938.61 534.421   1
  -3 -17   0 681.428 192.953   2
   3  17   0 547.019 179.892   1
  -3 -17  -1 1505.40 265.959   2
   3  17   1 1587.92 234.745   1
  -3 -17  -2 3603.44 407.132   2
   3  17   2 3998.88 323.365   1
  -3 -17  -3 3299.23 398.878   2
  -3 -17  -4 70.9245 154.006   2
  -3 -17  -5 1440.24 297.203   2
  -3 -17  -6 766.930 232.214   2
  -3 -17  -7 3605.87 451.595   2
  -3 -17  -8-7.07120 160.809   2
  -3 -17  -9 379.466 177.308   2
  -3 -17 -10-2.74517 143.711   2
  -3 -17 -11-323.007 209.004   2
   3 -18 -14 827.423 258.477   2
   3 -18 -13-240.470 187.225   2
   3 -18 -12-91.4601 174.804   2
   3 -18 -11 44.8942 173.152   2
   3  18 -11 22.3986 183.400   1
   3 -18 -10 3687.18 500.250   2
   3  18 -10 3530.70 474.123   1
   3 -18  -9-39.7824 166.850   2
   3  18  -9 87.2918 201.011   1
   3 -18  -8 521.611 210.721   2
   3  18  -8 192.620 202.195   1
   3 -18  -7 19.4298 146.820   2
   3  18  -7-24.8690 174.254   1
   3 -18  -6 1316.63 298.342   2
   3  18  -6 1527.56 288.256   1
  -3 -18   5 626.684 183.985   2
   3 -18  -5 247.344 205.091   2
   3  18  -5 200.578 174.238   1
   3 -18  -4 2594.25 383.439   2
  -3 -18   4 2465.59 315.848   2
   3  18  -4 1797.19 281.132   1
  -3 -18   3 136.763 121.766   2
   3  18  -3 134.786 151.176   1
  -3 -18   2 8496.59 575.824   2
   3  18  -2 9229.15 583.453   1
  -3 -18   1 896.677 215.973   2
   3  18  -1 635.215 189.167   1
  -3 -18   0 2654.81 347.459   2
   3  18   0 3064.45 321.076   1
  -3 -18  -1 523.020 175.203   2
   3  18   1 716.061 182.733   1
  -3 -18  -2-39.5253 160.818   2
  -3 -18  -3 404.817 187.277   2
  -3 -18  -4 1843.44 324.747   2
  -3 -18  -5 345.086 204.858   2
  -3 -18  -6 6.05662 150.086   2
  -3 -18  -7 668.811 254.283   2
  -3 -18  -8 2538.33 400.346   2
  -3 -18  -9 331.797 200.910   2
  -3 -18 -10 1135.09 300.918   2
   3 -19 -13-264.166 202.623   2
   3 -19 -12-20.9338 224.541   2
   3 -19 -11 1791.20 392.764   2
   3  19 -11 1225.97 323.488   1
   3 -19 -10-63.9957 175.804   2
   3  19 -10 297.355 208.579   1
   3 -19  -9 1959.30 387.734   2
   3  19  -9 2467.48 397.723   1
   3 -19  -8-176.931 212.661   2
   3  19  -8-38.7453 172.737   1
   3 -19  -7 387.981 206.374   2
   3  19  -7 172.740 183.758   1
   3 -19  -6 374.002 221.604   2
   3  19  -6 164.018 164.947   1
  -3 -19   5 1490.13 263.036   2
   3 -19  -5 1955.62 361.820   2
   3  19  -5 1244.58 278.709   1
  -3 -19   4 180.503 148.867   2
   3  19  -4 108.365 148.379   1
  -3 -19   3 38.3861 128.321   2
   3  19  -3 82.0081 137.863   1
  -3 -19   2 779.930 208.343   2
   3  19  -2 1055.96 224.129   1
  -3 -19   1 4549.05 448.325   2
   3  19  -1 5348.45 440.824   1
  -3 -19   0 247.387 170.192   2
   3  19   0-43.6931 119.980   1
  -3 -19  -1 60.6068 141.673   2
  -3 -19  -2 95.9755 133.692   2
  -3 -19  -3 1428.89 297.154   2
  -3 -19  -4 836.865 271.570   2
  -3 -19  -5 624.053 237.216   2
  -3 -19  -6 252.821 174.559   2
  -3 -19  -7 2158.93 376.342   2
  -3 -19  -8 197.853 207.190   2
  -3 -19  -9 1204.75 315.238   2
  -3 -19 -10 352.373 226.963   2
   3 -20 -12 385.666 231.461   2
   3 -20 -11 32.4670 167.765   2
   3 -20 -10 193.584 185.965   2
   3  20 -10 86.3800 211.586   1
   3 -20  -9 2462.73 444.699   2
   3  20  -9 1771.06 368.853   1
   3 -20  -8 278.319 193.232   2
   3  20  -8 393.630 228.964   1
   3 -20  -7 573.898 239.189   2
   3  20  -7 710.898 257.747   1
   3 -20  -6 2642.03 425.888   2
   3  20  -6 2307.08 348.272   1
   3 -20  -5 1501.17 334.597   2
   3  20  -5 1321.46 283.846   1
  -3 -20   4 2070.48 315.597   2
   3  20  -4 1815.09 304.368   1
  -3 -20   3 132.030 147.961   2
   3  20  -3 149.024 154.545   1
  -3 -20   2 2916.14 377.182   2
   3  20  -2 3181.08 372.912   1
  -3 -20   1-114.713 167.144   2
   3  20  -1 146.056 170.829   1
  -3 -20   0 5544.13 519.517   2
  -3 -20  -1 1558.35 299.961   2
  -3 -20  -2 1295.32 288.968   2
  -3 -20  -3 275.776 161.121   2
  -3 -20  -4 1778.91 343.377   2
  -3 -20  -5-14.0633 133.701   2
  -3 -20  -6 100.310 157.588   2
  -3 -20  -7 1858.43 363.270   2
  -3 -20  -8 1150.76 315.201   2
  -3 -20  -9 340.337 218.669   2
   3 -21 -10 446.160 240.187   2
   3 -21  -9 636.913 250.571   2
   3  21  -9 268.123 235.985   1
   3 -21  -8 1771.37 385.888   2
   3  21  -8 1301.37 313.979   1
   3 -21  -7 743.861 295.690   2
   3  21  -7 22.7587 185.126   1
   3 -21  -6 58.9440 211.747   2
   3  21  -6-171.816 189.166   1
   3 -21  -5 161.529 195.188   2
   3  21  -5-90.0597 170.779   1
  -3 -21   4 386.240 169.764   2
   3  21  -4 412.441 220.138   1
  -3 -21   3 74.1909 134.605   2
   3  21  -3-99.0574 185.846   1
  -3 -21   2 10.6680 147.052   2
   3  21  -2 26.5521 170.490   1
  -3 -21   1 156.070 152.786   2
  -3 -21   0 64.5437 146.696   2
  -3 -21  -1 117.013 149.377   2
  -3 -21  -2 1164.04 280.188   2
  -3 -21  -3 304.537 189.899   2
  -3 -21  -4 109.542 162.977   2
  -3 -21  -5 800.443 269.428   2
  -3 -21  -6-126.143 156.462   2
  -3 -21  -7 514.331 258.844   2
   3 -22  -8 360.414 247.067   2
   3  22  -8-212.974 233.334   1
   3 -22  -7 1314.28 340.564   2
   3  22  -7 1561.34 333.209   1
   3 -22  -6 707.132 303.075   2
   3  22  -6 376.661 187.251   1
   3  22  -5-112.209 164.234   1
  -3 -22   4 113.949 154.448   2
   3  22  -4-57.1430 206.497   1
  -3 -22   3 937.213 246.678   2
  -3 -22   2-104.074 157.717   2
  -3 -22   1 393.658 166.635   2
  -3 -22   0 20.0614 142.337   2
  -3 -22  -1 1066.77 255.811   2
  -3 -22  -2 454.404 214.750   2
  -3 -22  -3 406.963 208.780   2
  -3 -22  -4 357.605 202.726   2
  -3 -22  -5 414.966 222.370   2
  -3 -22  -6 24.5666 153.600   2
  -3 -23   4 651.540 245.304   2
  -3 -23   3 47.0506 144.710   2
  -3 -23   2 26.1517 151.689   2
  -3 -23   1 610.639 225.963   2
  -3 -23   0-4.32701 164.394   2
  -3 -23  -1 73.4080 176.731   2
  -3 -23  -2 1158.95 291.868   2
  -3 -23  -3 295.740 187.921   2
  -3 -23  -4-107.201 173.637   2
  -3 -23  -5-198.302 193.220   2
  -3 -24   3 262.490 189.783   2
  -3 -24   2 372.328 201.539   2
  -3 -24   1 421.478 177.847   2
  -3 -24   0-21.4190 192.277   2
  -3 -24  -1 192.079 179.735   2
  -3 -24  -2 278.009 202.417   2
  -3 -24  -3 489.118 253.716   2
  -3 -25   3 124.039 177.748   2
  -3 -25   2 146.981 181.459   2
  -3 -25   1-33.3740 143.661   2
  -3 -25   0 596.034 236.867   2
  -3 -25  -1-281.171 221.629   2
  -3 -26   3 798.606 284.695   2
  -3 -26   2 69.4672 161.760   2
   4   0 -19-29.1762 162.287   1
   4   0 -18 2047.17 365.765   1
   4   0 -17 478.163 210.017   1
   4   0 -16 687.795 257.004   1
   4   0 -15-85.9502 159.956   1
   4   0 -14 625.244 262.061   1
   4   0 -13 79.0804 89.8601   3
   4   0 -13-286.976 247.684   1
   4   0 -12 7511.72 389.839   3
   4   0 -12 7051.12 626.429   1
   4   0 -11-48.5134 114.587   3
   4   0 -11-266.219 291.315   1
   4   0 -10 52242.6 1201.01   3
   4   0  -9 194.337 161.327   3
   4   0  -8 4561.89 394.210   3
   4   0  -7-164.030 140.724   3
   4   0  -6 19921.8 821.169   3
  -4   0   5-2.69278 32.2284   2
   4   0  -5 41.8522 140.766   3
   4   0  -4 11609.5 645.141   3
  -4   0   4 12325.4 334.309   2
   4   0  -3 14.5756 146.481   3
   4   0  -2 80491.6 1714.05   3
   4   0  -1-9.98408 169.033   3
   4   0   0 10673.2 645.879   3
   4   0   1 21.4075 177.329   3
   4   0   2 14763.5 771.390   3
   4   0   3-38.9828 184.465   3
   4   0   4 4610.13 472.564   3
   4   0   5 29.2892 188.205   3
   4   0   6 566.573 257.933   3
   4   0   7 249.335 243.533   3
   4   0   8 10898.4 730.981   3
   4   0   9-268.944 214.242   3
   4   0  10 1485.11 308.122   3
   4   0  10 1604.70 210.872   1
   4   0  11 365.815 231.409   3
   4   0  11 29.0164 103.799   1
   4   0  12 1508.39 311.051   3
   4   0  12 1678.55 217.838   1
   4   0  13-123.491 178.989   3
  -4   0 -13 31.5509 208.435   2
   4   0  14-230.733 186.272   3
  -4   0 -14-215.625 242.031   2
   4   0  15-183.368 151.650   3
  -4   0 -15-237.843 232.302   2
  -4   0 -16 1049.37 405.073   2
   4  -1 -19 1947.39 357.048   1
   4   1 -19 1616.27 357.595   1
   4   1 -18-350.025 253.421   1
   4  -1 -18 49.8062 190.102   1
   4   1 -17 455.064 224.614   1
   4  -1 -17 342.188 223.367   1
   4   1 -16 207.680 206.029   1
   4  -1 -16 214.748 184.416   1
   4   1 -15 2160.51 379.708   1
   4  -1 -15 1457.25 314.183   1
   4  -1 -14 962.980 254.594   1
   4   1 -14 1460.79 358.965   1
   4   1 -13 792.282 132.031   3
   4   1 -13 727.960 246.912   1
   4  -1 -13 796.473 227.287   1
   4   1 -12 1411.01 197.375   3
   4  -1 -12 1209.17 165.971   3
   4  -1 -12 852.196 262.629   1
   4   1 -12 817.219 274.607   1
   4  -1 -11 15999.2 609.302   3
   4   1 -11 15071.5 644.645   3
   4   1 -11 16324.4 937.656   1
   4  -1 -11 14707.3 857.804   1
   4  -1 -10-7.82030 129.365   3
   4   1 -10-58.3149 122.588   3
   4   1 -10-227.564 265.499   1
   4  -1  -9 1372.38 239.553   3
   4   1  -9 1324.91 237.137   3
   4  -1  -8 1186.19 249.753   3
   4   1  -8 907.283 232.565   3
   4  -1  -7 284.814 192.150   3
   4   1  -7 24.2896 163.619   3
  -4   1   7 56.9820 35.9491   2
   4  -1  -6 86.8727 147.624   3
   4   1  -6 6.43339 158.045   3
  -4   1   6 80.3426 37.8816   2
  -4  -1   5 42.3507 23.5468   2
  -4   1   5 71.9526 43.1077   2
   4   1  -5 108.058 162.149   3
   4  -1  -5 12.6172 170.830   3
  -4  -1   5 126.532 48.2095   2
  -4   1   4 78.8379 48.8097   2
   4   1  -4 188.279 162.555   3
  -4  -1   4 190.703 52.4461   2
   4  -1  -4 243.310 194.814   3
   4   1  -3 9795.13 614.832   3
  -4   1   3 10525.2 354.681   2
   4  -1  -3 9641.03 593.469   3
   4   1  -2 37200.2 1182.90   3
   4  -1  -2 35930.6 1139.25   3
   4  -1  -1 28696.9 1023.13   3
   4   1  -1 28180.7 1042.51   3
   4   1   0-10.1475 164.944   3
   4  -1   0-10.2908 166.298   3
   4  -1   1 1201.17 263.649   3
   4   1   1 1377.41 289.912   3
   4   1   2 31355.7 1120.42   3
   4  -1   2 31162.1 1109.47   3
   4   1   3 9401.37 629.941   3
   4  -1   3 9038.64 617.936   3
   4   1   4 9154.75 639.022   3
   4  -1   4 9146.88 628.787   3
   4  -1   5-46.0153 183.388   3
   4   1   5-16.7453 214.097   3
   4  -1   6 2048.78 350.438   3
   4   1   6 2246.21 358.068   3
   4   1   7 19975.1 969.538   3
   4  -1   7 19156.8 949.960   3
   4   1   8 2130.89 373.707   3
   4  -1   8 1684.51 340.038   3
   4   1   9 7217.02 618.159   3
   4  -1   9 7750.07 620.281   3
   4   1  10-251.683 222.164   3
   4  -1  10 74.6120 174.555   3
   4  -1  10-113.303 124.241   1
   4   1  10 195.821 110.440   1
   4   1  11 764.506 256.363   3
   4  -1  11 171.980 184.881   3
   4  -1  11 595.286 155.605   1
   4   1  11 374.536 119.766   1
   4   1  12 185.829 176.542   3
   4  -1  12 76.6833 156.205   3
   4  -1  12 176.091 130.665   1
   4   1  13-127.988 166.297   3
   4  -1  13-25.6161 150.852   3
  -4  -1 -13 169.741 242.112   2
   4   1  14 68.4655 148.795   3
   4  -1  14 153.707 173.537   3
  -4  -1 -14-160.802 207.304   2
   4   1  15 91.9040 167.353   3
   4  -1  15 112.459 163.625   3
  -4  -1 -15 447.443 294.361   2
  -4   1 -15 92.0761 209.183   2
  -4  -1 -16-308.005 280.071   2
  -4   1 -16 425.263 314.291   2
   4  -2 -19 147.254 201.633   1
   4   2 -19 416.207 195.276   1
   4  -2 -18 968.287 270.963   1
   4   2 -18 569.841 245.856   1
   4   2 -17 180.999 207.898   1
   4  -2 -17-31.9536 179.742   1
   4   2 -16 1403.56 331.194   1
   4  -2 -16 749.359 259.996   1
   4  -2 -15-233.630 220.052   1
   4   2 -15 347.223 247.859   1
   4   2 -14 935.736 262.310   1
   4  -2 -14 431.620 179.694   1
   4  -2 -13 2224.49 153.012   2
   4   2 -13 2439.96 236.264   3
   4  -2 -13 1578.82 303.640   1
   4   2 -13 2619.37 411.491   1
   4   2 -12 10478.0 525.544   3
   4   2 -12 10630.3 766.027   1
   4  -2 -12 9218.27 701.552   1
   4  -2 -11 80.4490 89.2773   3
   4   2 -11 9.89062 109.328   3
   4   2 -11-221.228 246.629   1
   4   2 -10 10683.0 583.531   3
   4  -2 -10 10396.8 517.740   3
   4   2 -10 9325.12 718.828   1
   4  -2  -9 1212.74 203.763   3
   4   2  -9 1446.87 258.643   3
   4   2  -9 1030.97 282.232   1
   4  -2  -8 2414.59 289.574   3
   4   2  -8 2733.75 331.325   3
  -4   2   8 2850.96 163.816   2
   4   2  -7 7014.59 518.516   3
   4  -2  -7 7209.74 475.660   3
  -4   2   7 7298.82 256.310   2
   4   2  -6 6999.20 523.819   3
  -4   2   6 6947.56 256.970   2
   4  -2  -6 6885.22 478.608   3
  -4   2   5 6582.91 277.705   2
   4   2  -5 6660.65 517.130   3
   4  -2  -5 6970.64 495.354   3
   4  -2  -4 665.976 207.083   3
  -4   2   4 519.570 89.7915   2
   4   2  -4 351.694 175.665   3
  -4  -2   4 547.039 76.1399   2
  -4   2   3-11.9203 55.4585   2
   4  -2  -3-51.9481 162.163   3
   4   2  -3-143.064 165.667   3
  -4  -2   3 30.0955 71.0709   2
   4   2  -2 16348.2 809.345   3
   4  -2  -2 17384.8 790.886   3
   4   2  -1 4380.98 430.036   3
   4  -2  -1 4521.38 422.248   3
   4   2   0 62535.6 1584.13   3
   4  -2   0 61641.3 1513.07   3
   4  -2   1 64.1831 173.496   3
   4   2   1 269.160 175.837   3
   4  -2   2 423.702 195.921   3
   4   2   2 371.957 176.542   3
   4  -2   3 7186.38 555.019   3
   4   2   3 7419.45 580.735   3
  -4   2  -4 25947.4 1054.27   3
   4   2   4 25133.4 1041.59   3
   4  -2   4 23839.8 1005.24   3
   4  -2   5 1639.71 301.973   3
  -4   2  -5 2359.58 368.261   3
   4   2   5 2338.40 360.668   3
  -4   2  -6 7056.09 596.255   3
   4   2   6 6883.70 589.088   3
   4  -2   6 6419.99 544.858   3
   4  -2   7 1997.45 370.084   3
   4   2   7 2049.68 344.342   3
   4  -2   8 9915.64 701.668   3
   4   2   8 10219.8 732.254   3
   4   2   9 654.152 261.746   3
   4  -2   9 574.936 233.267   3
  -4  -2  -9 865.685 297.738   2
   4   2  10-188.946 175.977   3
   4  -2  10 255.471 203.445   3
  -4  -2 -10 232.533 201.367   2
   4  -2  10 182.579 133.413   1
   4   2  10 20.1564 81.7388   1
   4   2  11 1074.92 267.557   3
   4  -2  11 1933.59 343.103   3
   4  -2  11 1177.89 207.059   1
   4   2  11 1696.05 196.202   1
  -4  -2 -11 1797.81 388.738   2
   4   2  12 1499.97 318.999   3
   4  -2  12 1879.51 341.154   3
  -4  -2 -12 1880.93 413.347   2
   4  -2  12 1574.71 247.364   1
   4   2  13 20.6193 183.869   3
   4  -2  13 37.8235 166.451   3
  -4  -2 -13 36.6946 205.751   2
   4   2  14 26.2714 166.532   3
   4  -2  14 237.861 183.615   3
  -4  -2 -14-173.064 250.811   2
   4   2  15 14.4272 152.856   3
  -4  -2 -15 216.749 251.187   2
  -4   2 -16 257.742 273.063   2
   4  -3 -19 1398.71 326.941   1
   4  -3 -18 214.645 208.535   1
   4   3 -18-209.254 232.871   1
   4   3 -17 400.102 193.437   1
   4  -3 -17 663.698 214.375   1
   4   3 -16 572.110 249.145   1
   4  -3 -16-95.7016 158.896   1
   4   3 -15 2309.07 406.523   1
   4  -3 -15 1635.54 337.805   1
   4  -3 -14 1026.01 265.863   1
   4   3 -14 1659.59 379.193   1
   4  -3 -13 348.065 88.2560   2
   4   3 -13 199.533 109.301   3
   4  -3 -12 1978.43 164.698   2
   4   3 -12 1510.80 225.164   3
   4   3 -12 1865.91 372.193   1
   4   3 -11 8068.32 520.983   3
   4   3 -11 8398.18 690.256   1
   4  -3 -10 290.712 123.861   3
   4   3 -10 241.479 143.587   3
   4   3  -9 4858.86 436.924   3
   4  -3  -9 4845.62 385.271   3
   4   3  -9 4172.24 492.500   1
  -4   3   9 5070.78 267.270   2
   4   3  -8 6856.24 514.484   3
   4  -3  -8 6955.95 457.948   3
  -4   3   8 6731.28 283.878   2
   4   3  -8 6155.13 574.925   1
   4   3  -7 4510.74 430.106   3
   4  -3  -7 4450.25 384.560   3
  -4   3   7 4264.48 222.401   2
   4   3  -6 7037.49 539.730   3
   4  -3  -6 7422.16 486.766   3
  -4   3   6 7391.36 303.705   2
  -4   3   5 7341.11 319.941   2
   4   3  -5 7091.28 546.313   3
   4  -3  -5 7383.16 508.041   3
   4  -3  -4 13262.4 679.280   3
  -4  -3   4 13383.2 285.215   2
   4   3  -4 13366.3 738.765   3
  -4   3   4 13881.3 454.657   2
   4   3  -3 22100.9 956.797   3
   4  -3  -3 23696.1 909.294   3
  -4   3   3 23928.2 610.660   2
  -4  -3   3 22841.8 499.691   2
   4  -3  -2 1148.72 253.819   3
  -4   3   2 1503.28 170.022   2
   4   3  -2 1141.96 256.052   3
  -4   3   2 899.164 219.362   3
  -4  -3   2 1276.18 156.320   2
   4   3  -1 3987.02 431.191   3
  -4   3   1 4043.21 393.222   3
   4  -3  -1 4043.81 402.812   3
  -4  -3   1 3773.97 275.806   2
   4  -3   0 763.909 226.390   3
   4   3   0 934.073 283.146   3
  -4  -3   0 1006.06 187.953   2
   4  -3   1 2304.50 327.776   3
   4   3   1 2487.42 365.897   3
  -4  -3  -1 2903.20 303.510   2
   4  -3   2 335.499 184.543   3
   4   3   2 343.770 203.401   3
   4  -3   3 436.396 171.964   3
   4   3   3 360.395 214.339   3
   4  -3   4 456.845 188.631   3
  -4   3  -4 982.328 280.783   3
   4   3   4 786.724 236.139   3
  -4  -3  -4 1013.88 249.209   2
   4  -3   5 668.311 243.865   3
  -4   3  -5 796.423 245.439   3
   4   3   5 748.638 254.627   3
  -4  -3  -5 713.213 271.967   2
   4  -3   6 281.338 183.455   3
  -4   3  -6 735.252 241.074   3
   4   3   6 657.211 224.963   3
  -4  -3  -6 822.949 262.289   2
   4  -3   7 334.891 189.307   3
  -4   3  -7 770.869 278.521   3
   4   3   7 298.641 225.998   3
  -4  -3  -7 554.152 281.357   2
   4  -3   8 421.718 223.975   3
   4   3   8 519.018 264.101   3
  -4  -3  -8 631.006 290.581   2
   4   3   9 6909.41 619.532   3
   4  -3   9 7073.25 597.038   3
  -4  -3  -9 6361.17 656.756   2
   4   3  10 150.036 202.730   3
   4  -3  10-196.657 163.943   3
  -4  -3 -10-77.4873 223.600   2
   4  -3  10 125.748 116.549   1
   4   3  10 27.4239 87.5061   1
   4   3  11-174.221 228.073   3
   4  -3  11 1.11847 220.182   3
   4  -3  11 66.8108 130.766   1
  -4  -3 -11 233.835 225.637   2
   4   3  11 2.96610 75.4655   1
   4   3  12 174.258 169.414   3
   4  -3  12 191.438 168.556   3
  -4  -3 -12-30.2564 209.272   2
   4   3  13 1083.63 276.556   3
   4  -3  13 1407.62 314.106   3
  -4  -3 -13 886.002 343.777   2
   4   3  14 1888.56 347.893   3
  -4  -3 -14 1567.97 407.226   2
   4   3  15-175.250 180.765   3
  -4  -3 -15-2.54161 206.759   2
   4  -4 -18 445.637 202.930   1
   4   4 -18-43.1603 177.910   1
   4  -4 -17 538.380 235.230   1
   4   4 -17 821.157 255.656   1
   4   4 -16 584.088 206.138   1
   4  -4 -16 266.517 188.999   1
   4   4 -15 912.216 280.970   1
   4  -4 -15 334.108 191.502   1
   4   4 -14 1265.41 315.468   1
   4  -4 -14 528.658 193.975   1
   4  -4 -13 2615.33 217.766   2
   4   4 -13 2035.34 260.120   3
   4  -4 -13 1763.38 306.612   1
   4   4 -13 2695.04 412.247   1
   4  -4 -12 2603.32 210.331   2
   4   4 -12 2455.10 297.141   3
   4   4 -12 2455.56 398.110   1
   4   4 -11 418.868 161.365   3
   4  -4 -11 865.556 130.535   2
   4   4 -11 910.033 308.266   1
   4   4 -10 7162.74 524.134   3
   4   4 -10 7378.94 652.762   1
  -4   4  10 7522.95 382.100   2
   4   4  -9 4132.36 434.002   3
   4  -4  -9 4291.49 353.155   3
  -4   4   9 4483.72 273.519   2
   4   4  -9 3772.37 467.188   1
   4  -4  -8 2352.83 270.865   3
  -4   4   8 2435.57 198.891   2
   4   4  -8 1925.00 353.001   1
   4  -4  -7 363.487 178.062   3
  -4   4   7 306.385 74.5414   2
   4  -4  -6 16041.5 710.984   3
  -4   4   6 14596.8 467.272   2
   4   4  -6 14641.8 853.076   1
  -4   4   5-67.8496 72.6983   2
   4  -4  -5-361.985 194.222   3
   4  -4  -4 29.4132 174.289   3
  -4   4   4 22.3395 102.330   3
  -4   4   4 123.753 81.7069   2
  -4  -4   4 68.5302 33.5136   2
  -4   4   3 10966.7 623.590   3
   4  -4  -3 11344.0 628.310   3
  -4   4   3 11590.1 454.328   2
  -4  -4   3 11450.3 344.035   2
  -4   4   2 18088.9 804.722   3
  -4   4   2 18119.8 563.463   2
   4  -4  -2 16361.2 778.558   3
  -4  -4   2 17795.4 503.535   2
  -4   4   1 14496.5 743.388   3
   4  -4  -1 15074.0 738.248   3
  -4  -4   1 14994.1 525.268   2
   4   4   0 4384.28 457.650   3
  -4   4   0 4395.43 425.556   3
   4  -4   0 4723.36 430.297   3
  -4  -4   0 4633.16 325.890   2
   4  -4   1 17290.7 836.663   3
   4   4   1 18830.0 922.813   3
   4  -4   2 21.4275 167.588   3
   4   4   2 199.037 183.802   3
   4  -4   3-314.884 198.619   3
   4   4   3-32.9518 183.734   3
  -4   4  -3 4.19984 190.059   3
  -4  -4  -3 10.6594 129.697   2
   4  -4   4 1713.33 321.079   3
   4   4   4 1086.65 293.391   3
  -4   4  -4 1320.34 293.133   3
  -4  -4  -4 1858.77 296.261   2
   4   4   5 20004.3 998.288   3
  -4   4  -5 20224.8 971.576   3
   4  -4   5 19984.3 940.712   3
  -4  -4  -5 19870.9 887.236   2
   4  -4   6-58.9742 190.976   3
  -4   4  -6 238.535 204.910   3
   4   4   6-129.719 215.149   3
  -4  -4  -6 533.838 226.676   2
   4  -4   7 516.410 235.281   3
   4   4   7 465.756 221.373   3
  -4  -4  -7 751.049 253.489   2
   4  -4   8 2311.07 364.268   3
   4   4   8 1771.81 335.300   3
  -4  -4  -8 2269.14 372.306   2
   4  -4   9 967.545 262.738   3
   4   4   9 917.703 293.013   3
  -4  -4  -9 936.004 290.928   2
   4  -4  10 2154.12 353.392   3
   4   4  10 2130.10 385.219   3
  -4  -4 -10 2706.79 441.900   2
   4   4  10 2492.90 199.053   1
   4  -4  10 2289.13 299.798   1
   4   4  11-60.0972 187.520   3
   4  -4  11 372.194 228.994   3
   4  -4  11 113.912 141.095   1
  -4  -4 -11-31.2114 221.727   2
   4   4  12 1494.46 341.200   3
   4  -4  12 1051.13 289.280   3
  -4  -4 -12 1558.19 368.394   2
   4   4  13 171.212 215.717   3
  -4  -4 -13 489.847 274.636   2
   4   4  14 17.6774 170.654   3
  -4  -4 -14-85.4420 190.152   2
   4   4  15 575.307 254.085   3
  -4  -4 -15 1071.31 365.913   2
   4  -5 -18 438.146 213.686   1
   4   5 -18 224.224 174.436   1
   4   5 -17-288.938 222.264   1
   4  -5 -17 168.602 171.966   1
   4  -5 -16 227.195 209.186   1
   4   5 -16 346.103 222.902   1
   4   5 -15 635.372 246.357   1
   4  -5 -15 640.894 221.467   1
   4   5 -14 2072.73 386.641   1
   4  -5 -14 1486.77 302.675   1
   4  -5 -13 313.030 95.6798   2
   4   5 -13 383.967 145.356   3
   4   5 -12 6387.25 492.945   3
   4  -5 -12 7351.57 379.448   2
   4   5 -12 7102.77 628.309   1
   4  -5 -11 129.597 106.947   2
  -4   5  11 112.332 84.3495   2
   4  -5 -10 715.340 134.623   2
   4   5 -10 332.519 232.050   1
  -4   5  10 426.538 117.064   2
   4   5  -9 1443.24 331.214   1
  -4   5   9 1186.96 154.265   2
  -4   5   8 11256.8 444.457   2
   4  -5  -8 11079.2 576.708   3
   4   5  -8 11142.6 789.792   1
   4  -5  -7 82.3684 156.639   3
   4   5  -7-82.7098 268.092   1
  -4   5   7 116.969 84.9903   2
   4  -5  -6 344.284 176.500   3
   4   5  -6-31.8088 238.550   1
  -4   5   6 265.367 86.3318   2
  -4   5   5 9531.57 419.590   2
   4  -5  -5 9813.78 577.729   3
  -4   5   4 21113.8 850.789   3
  -4  -5   4 20394.4 376.266   2
   4  -5  -4 20820.4 838.814   3
  -4   5   4 20825.8 635.314   2
  -4   5   3 5608.43 471.333   3
  -4  -5   3 5522.71 243.283   2
   4  -5  -3 5380.47 449.235   3
  -4   5   3 5568.25 333.011   2
  -4   5   2 7085.24 525.704   3
   4  -5  -2 8228.03 548.423   3
  -4   5   2 7764.14 394.033   2
  -4  -5   2 8281.58 345.617   2
  -4   5   1 36522.7 1176.31   3
  -4   5   1 35608.4 840.345   2
   4  -5  -1 34961.5 1129.80   3
  -4  -5   1 35987.3 792.338   2
   4  -5   0 1770.71 292.880   3
  -4   5   0 1294.05 268.327   3
  -4  -5   0 1483.33 191.545   2
  -4   5  -1 4142.74 432.152   3
   4  -5   1 3648.51 405.263   3
   4  -5   2 6291.65 514.589   3
   4  -5   3 16331.6 818.798   3
  -4   5  -3 18409.2 899.689   3
   4   5   3 18006.3 925.202   3
  -4  -5  -3 18286.3 766.781   2
   4  -5   4 346.974 194.572   3
   4   5   4 275.962 190.468   3
  -4   5  -4 163.615 167.418   3
  -4  -5  -4 557.452 225.381   2
   4  -5   5 1514.86 284.137   3
   4   5   5 1601.63 339.117   3
  -4   5  -5 1436.31 310.689   3
  -4  -5  -5 1504.98 275.722   2
   4   5   6 9454.33 712.066   3
  -4   5  -6 9796.82 710.474   3
   4  -5   6 9791.24 669.811   3
  -4  -5  -6 10044.5 661.584   2
   4   5   7 5248.31 542.027   3
   4  -5   7 4893.92 505.410   3
  -4  -5  -7 6487.23 574.362   2
   4  -5   8 460.151 223.829   3
   4   5   8 458.144 207.879   3
  -4  -5  -8 591.048 263.680   2
   4  -5   9 289.892 187.069   3
   4   5   9-169.446 208.767   3
  -4  -5  -9 138.223 186.114   2
   4  -5   9 157.955 136.475   1
   4  -5  10 3481.76 442.741   3
   4   5  10 2937.15 429.841   3
  -4  -5 -10 3295.53 466.516   2
   4   5  10 3405.72 197.825   1
   4  -5  11 478.399 226.356   3
   4   5  11-34.0190 193.884   3
  -4  -5 -11 186.564 173.309   2
   4   5  12 456.762 248.333   3
  -4  -5 -12-0.51212 199.668   2
   4   5  13 526.087 240.100   3
  -4  -5 -13 173.535 241.984   2
   4   5  14 956.337 283.822   3
  -4  -5 -14 859.561 321.147   2
   4   5  15 67.8577 169.402   3
  -4  -5 -15 369.647 257.103   2
   4  -6 -18-100.116 175.646   1
   4  -6 -17 494.936 198.319   1
   4   6 -17 682.281 226.381   1
   4  -6 -16 916.679 276.445   1
   4   6 -16 860.434 297.146   1
   4   6 -15-231.961 234.128   1
   4  -6 -15-324.876 217.691   1
   4  -6 -14 733.932 139.806   2
   4  -6 -14 867.525 220.108   1
   4   6 -13 3244.93 359.467   3
   4  -6 -13 3584.93 302.108   2
   4   6 -13 3972.16 505.083   1
   4  -6 -12 111.353 81.2401   2
  -4   6  12 57.1307 117.154   2
   4  -6 -11 1775.37 207.512   2
   4   6 -11 1877.03 362.968   1
  -4   6  11 1644.28 234.596   2
   4  -6 -10 2549.11 240.451   2
  -4   6  10 2487.69 242.213   2
   4   6 -10 2863.52 427.028   1
  -4   6   9 3434.89 274.858   2
   4   6  -9 2817.94 425.932   1
  -4   6   8 3068.99 247.469   2
   4   6  -8 3553.27 484.490   1
  -4   6   7 8051.48 391.418   2
   4   6  -7 8292.27 681.900   1
   4  -6  -6 11260.7 603.279   3
  -4   6   6 11008.5 470.107   2
   4   6  -6 11031.4 772.267   1
  -4   6   5 30508.4 1023.87   3
  -4   6   5 30923.1 804.588   2
   4  -6  -5 30420.9 998.484   3
   4   6  -5 32822.0 1279.87   1
  -4  -6   4 4273.09 192.949   2
  -4   6   4 4530.21 418.482   3
   4  -6  -4 4328.90 407.473   3
  -4   6   4 4439.20 315.051   2
   4   6  -4 3682.58 434.705   1
  -4  -6   3 24294.9 522.427   2
  -4   6   3 23544.2 934.405   3
  -4   6   3 23251.5 714.620   2
   4  -6  -3 23136.5 899.194   3
   4   6  -3 24764.9 1061.97   1
   4  -6  -2 2850.00 353.930   3
  -4   6   2 3169.19 379.652   3
  -4  -6   2 3288.32 222.837   2
  -4   6   2 2840.67 252.678   2
   4  -6  -1 875.711 244.038   3
  -4   6   1 899.641 230.867   3
  -4   6   1 892.019 166.057   2
  -4  -6   1 963.806 148.424   2
  -4   6   0 3168.74 393.619   3
   4  -6   0 3626.66 392.303   3
  -4  -6   0 3186.28 264.754   2
   4  -6   1 434.869 194.526   3
  -4   6  -1 705.101 244.626   3
   4  -6   2 1336.49 288.950   3
  -4   6  -2 955.806 247.838   3
   4  -6   3 248.950 199.832   3
  -4   6  -3 215.934 191.651   3
  -4  -6  -3 86.2684 117.304   2
   4  -6   4 2607.00 372.360   3
  -4   6  -4 2366.24 371.491   3
  -4  -6  -4 2630.21 314.783   2
   4   6   5 2113.10 374.502   3
   4  -6   5 2489.08 370.018   3
  -4   6  -5 2431.63 383.283   3
  -4  -6  -5 1900.59 301.520   2
   4  -6   6 1814.78 331.618   3
   4   6   6 2030.96 366.091   3
  -4  -6  -6 1879.71 315.831   2
   4  -6   7 2924.67 404.252   3
   4   6   7 2849.61 432.318   3
  -4  -6  -7 3351.93 408.921   2
   4  -6   8 2307.31 371.773   3
   4   6   8 2242.63 377.208   3
  -4  -6  -8 2470.98 354.217   2
   4  -6   9 1311.77 290.280   3
   4   6   9 1091.24 298.782   3
  -4  -6  -9 1252.04 296.952   2
   4   6  10 567.332 231.720   3
  -4  -6 -10 366.844 223.918   2
   4   6  10 400.651 66.8903   1
   4   6  11 2521.46 422.466   3
  -4  -6 -11 2593.85 443.865   2
   4   6  12 46.0568 222.214   3
  -4  -6 -12 446.563 261.081   2
   4   6  13 338.860 221.662   3
  -4  -6 -13 131.621 184.464   2
   4   6  14 304.177 185.496   3
  -4  -6 -14 250.277 195.584   2
   4   6  15 1356.08 321.339   3
  -4  -6 -15 1904.19 431.199   2
   4  -7 -17 15.0452 183.188   1
   4   7 -17 6.15776 213.082   1
   4   7 -16-10.8165 185.610   1
   4  -7 -16 24.4291 200.617   1
   4  -7 -15-363.376 278.470   1
   4   7 -15 318.664 182.469   1
   4  -7 -14 3450.91 321.368   2
   4   7 -14 4052.16 509.398   1
   4  -7 -13 487.884 116.830   2
   4   7 -13 1155.04 357.754   1
   4  -7 -12 3229.79 297.872   2
   4   7 -12 3595.13 499.027   1
  -4   7  12 2991.96 314.420   2
   4  -7 -11 419.512 131.547   2
  -4   7  11 397.850 135.815   2
   4   7 -11 737.741 307.889   1
   4  -7 -10 625.596 163.443   2
   4   7 -10 680.933 269.467   1
  -4   7  10 311.427 106.286   2
   4  -7  -9 593.777 154.798   2
   4   7  -9 280.975 248.770   1
  -4   7   9 102.654 81.1733   2
  -4   7   8 7430.03 404.703   2
   4   7  -8 8072.02 685.362   1
  -4   7   7 2313.53 231.596   2
   4   7  -7 2497.70 410.295   1
  -4   7   6 2614.23 250.465   2
  -4   7   6 2730.51 327.759   3
   4   7  -6 3116.82 452.946   1
  -4   7   5 3417.22 292.935   2
  -4   7   5 3427.37 377.525   3
  -4  -7   5 3676.91 152.800   2
   4  -7  -5 3713.18 381.310   3
   4   7  -5 3331.95 447.284   1
  -4  -7   4 10100.1 320.191   2
  -4   7   4 10498.0 638.752   3
   4  -7  -4 10244.3 608.995   3
  -4   7   4 10839.9 507.549   2
   4   7  -4 10028.5 716.761   1
   4  -7  -3 1779.81 287.196   3
  -4   7   3 1511.46 201.116   2
  -4  -7   3 1556.11 151.739   2
  -4   7   3 1465.22 267.670   3
   4   7  -3 1303.87 274.106   1
  -4   7   2 18371.4 867.804   3
   4  -7  -2 18275.4 821.353   3
  -4   7   2 19026.4 676.020   2
  -4  -7   2 19222.6 543.710   2
   4   7  -2 18016.1 915.282   1
  -4   7   1 107.136 103.711   2
   4  -7  -1-40.4292 165.756   3
  -4   7   1 16.0758 148.744   3
   4   7  -1-379.191 236.968   1
  -4  -7   1 72.9170 88.3809   2
  -4   7   0 14115.2 785.754   3
  -4   7   0 14698.9 594.518   2
   4  -7   0 14869.5 768.838   3
   4  -7   1 1160.85 285.663   3
  -4   7  -1 1565.08 297.666   3
  -4   7  -2 11639.2 745.464   3
   4  -7   2 12916.5 731.892   3
  -4  -7  -2 12263.3 578.148   2
   4  -7   3 2011.67 319.878   3
  -4   7  -3 1557.04 321.714   3
  -4  -7  -3 1957.80 253.474   2
   4  -7   4 3672.32 427.686   3
  -4  -7  -4 3352.29 351.913   2
   4  -7   5 727.344 281.982   3
  -4  -7  -5 485.112 197.045   2
   4   7   6 10078.6 748.907   3
   4  -7   6 11117.2 724.508   3
  -4  -7  -6 10139.1 635.755   2
   4  -7   7 944.857 270.354   3
   4   7   7 890.688 292.993   3
  -4  -7  -7 695.069 237.723   2
   4   7   8-54.0783 215.789   3
  -4  -7  -8 196.425 154.161   2
   4   7   8-139.303 123.480   1
   4   7   9-90.7889 202.308   3
  -4  -7  -9-30.3533 174.098   2
   4   7   9 15.4371 43.0835   1
   4   7   9 3.68492 69.5413   1
   4   7  10 1142.55 315.022   3
  -4  -7 -10 1425.04 316.914   2
   4   7  11-97.1525 198.366   3
  -4  -7 -11 206.097 179.221   2
   4   7  12 478.228 247.060   3
  -4  -7 -12 93.2143 159.562   2
   4   7  13 392.924 211.061   3
  -4  -7 -13 158.940 206.407   2
   4   7  14-186.417 164.090   3
  -4  -7 -14-82.8138 190.033   2
  -4  -7 -15 536.194 282.249   2
   4  -8 -17 467.211 212.069   1
   4  -8 -16 354.593 197.413   1
   4   8 -16 1579.30 342.488   1
   4  -8 -15-313.391 187.119   1
   4   8 -15 56.5646 172.892   1
   4  -8 -14 177.473 94.7971   2
   4   8 -14 528.944 248.965   1
   4  -8 -13 4483.39 387.213   2
   4   8 -13 5493.99 577.192   1
   4  -8 -12 324.260 133.558   2
  -4   8  12 298.720 158.942   2
   4   8 -12 401.987 234.130   1
   4  -8 -11 51.2411 97.2296   2
  -4   8  11 236.182 136.352   2
   4  -8 -10 9943.73 521.409   2
  -4   8  10 9889.20 522.204   2
   4   8 -10 10465.1 750.099   1
   4  -8  -9 316.608 142.977   2
   4   8  -9 217.828 269.922   1
  -4   8   9 64.4276 80.7486   2
  -4   8   8 637.310 172.263   3
   4   8  -8 566.664 277.646   1
  -4   8   8 814.793 158.799   2
  -4   8   7 7852.17 439.791   2
  -4   8   7 8156.29 551.658   3
   4   8  -7 8500.10 673.056   1
  -4   8   6 140.926 156.658   3
  -4   8   6 26.7055 78.2529   2
   4   8  -6 167.993 250.716   1
  -4  -8   5 1734.30 128.029   2
  -4   8   5 1272.11 245.273   3
  -4   8   5 1666.94 216.684   2
   4   8  -5 2124.41 384.883   1
  -4   8   4 15691.1 639.899   2
  -4   8   4 15427.9 787.804   3
  -4  -8   4 15468.5 429.767   2
   4   8  -4 14865.1 868.057   1
  -4  -8   3 13304.5 441.419   2
  -4   8   3 12206.9 703.411   3
  -4   8   3 13273.1 592.273   2
   4   8  -3 12264.0 759.171   1
  -4  -8   2 1473.11 163.821   2
   4  -8  -2 1508.85 282.875   3
  -4   8   2 1582.14 212.218   2
  -4   8   2 1487.91 279.536   3
   4   8  -2 1651.21 321.689   1
  -4   8   1 786.720 163.402   2
   4  -8  -1 643.633 236.631   3
  -4   8   1 775.210 257.222   3
  -4  -8   1 617.085 127.501   2
   4   8  -1 369.380 218.892   1
  -4   8   0 271.109 121.291   2
   4  -8   0 119.736 204.362   3
  -4   8   0-120.334 178.531   3
   4   8   0-7.45844 200.057   1
  -4   8  -1 23047.2 1030.65   3
  -4   8  -1 22139.4 761.916   2
   4  -8   1 22738.9 961.736   3
   4  -8   2 1586.11 311.824   3
  -4   8  -2 1271.08 307.067   3
  -4  -8  -2 1479.75 236.288   2
   4  -8   3 606.993 247.559   3
  -4  -8  -3 314.520 135.452   2
   4  -8   4 4853.35 483.235   3
  -4  -8  -4 4634.19 408.061   2
   4   8   4 4650.41 377.476   1
  -4  -8  -5 8504.06 569.519   2
   4   8   5 8235.97 464.655   1
   4   8   6-12.0062 129.173   1
  -4  -8  -6-125.195 163.535   2
   4   8   7 298.477 102.027   1
  -4  -8  -7 197.317 148.273   2
   4   8   8 199.813 208.721   3
   4   8   8 90.9759 74.6105   1
  -4  -8  -8-212.332 186.070   2
   4   8   9 231.822 261.483   3
  -4  -8  -9-42.8458 149.581   2
   4   8  10 3497.97 503.903   3
  -4  -8 -10 4109.16 483.752   2
   4   8  11-302.070 237.151   3
  -4  -8 -11-265.735 196.545   2
   4   8  12 189.645 199.060   3
  -4  -8 -12-214.487 169.267   2
   4   8  13 88.1972 180.220   3
  -4  -8 -13 824.103 300.663   2
   4   8  14-6.11677 179.013   3
  -4  -8 -14 113.672 212.450   2
   4   9 -16 248.480 211.146   1
   4  -9 -16 65.5957 218.971   1
   4   9 -15 264.654 219.576   1
   4  -9 -14 858.025 195.199   2
   4   9 -14 1017.40 301.517   1
   4  -9 -13 218.874 94.8111   2
   4   9 -13-74.6997 198.796   1
   4  -9 -12 6858.37 481.549   2
   4   9 -12 7929.31 663.082   1
   4  -9 -11 225.064 114.096   2
   4   9 -11 210.264 241.452   1
  -4   9  11 78.6253 101.189   2
   4  -9 -10 364.802 134.631   2
   4   9 -10 429.303 254.724   1
  -4   9  10 153.262 134.186   2
  -4   9   9 2592.98 301.282   3
   4  -9  -9 2872.87 310.973   2
  -4   9   9 2485.90 276.044   2
   4   9  -9 2952.07 424.327   1
  -4   9   8 25147.1 942.885   3
  -4   9   8 26610.3 844.896   2
   4  -9  -8 28407.9 890.673   2
   4   9  -8 26503.4 1157.61   1
  -4   9   7 258.083 156.348   3
  -4   9   7 277.036 120.986   2
   4   9  -7 652.479 278.709   1
  -4   9   6-26.9948 169.672   3
  -4   9   6 130.849 108.649   2
   4   9  -6 215.395 235.750   1
  -4   9   5 330.957 129.566   2
  -4  -9   5 337.511 75.4286   2
  -4   9   5 506.406 210.709   3
   4   9  -5 441.412 270.623   1
  -4   9   4 21335.0 775.600   2
  -4   9   4 19475.7 903.181   3
  -4  -9   4 20648.7 534.291   2
   4   9  -4 21483.9 983.287   1
  -4   9   3 820.783 254.614   3
  -4   9   3 679.964 167.908   2
  -4  -9   3 628.481 116.150   2
   4   9  -3 652.493 255.408   1
  -4   9   2 135.492 161.762   3
  -4   9   2-56.7932 124.451   2
   4   9  -2 201.699 202.802   1
  -4  -9   2-85.4957 87.6666   2
  -4   9   1 1814.30 318.445   3
  -4   9   1 1228.20 211.052   2
   4   9  -1 1276.16 250.881   1
  -4   9   0 19981.0 975.661   3
  -4   9   0 19574.0 743.350   2
   4   9   0 19685.5 869.599   1
  -4   9  -1 2563.94 383.831   3
  -4   9  -1 2923.18 304.267   2
  -4  -9  -1 2416.91 259.403   2
  -4   9  -2 1391.05 225.693   2
  -4  -9  -2 1100.92 199.622   2
  -4  -9  -3 2150.78 287.112   2
  -4  -9  -4 481.443 181.685   2
   4   9   4 626.098 168.326   1
   4   9   5 479.896 150.964   1
  -4  -9  -5 651.768 207.669   2
  -4  -9  -6 3365.91 379.262   2
   4   9   6 3163.05 250.966   1
   4   9   7 511.329 108.200   1
  -4  -9  -7 216.397 145.613   2
   4   9   8 776.179 288.372   3
   4   9   8 678.712 70.3254   1
  -4  -9  -8 572.535 196.189   2
   4   9   9 665.768 272.979   3
  -4  -9  -9 403.934 216.229   2
   4   9  10 1404.43 326.420   3
  -4  -9 -10 1476.85 318.120   2
   4   9  11-238.588 219.392   3
  -4  -9 -11 186.690 186.563   2
   4   9  12 308.704 252.686   3
  -4  -9 -12 257.095 198.852   2
   4   9  13 240.304 212.688   3
  -4  -9 -13 282.307 185.616   2
   4   9  14 663.561 281.058   3
  -4  -9 -14 779.676 288.982   2
   4 -10 -16-186.909 206.099   1
   4  10 -15 203.851 195.356   1
   4 -10 -14 789.265 190.427   2
   4  10 -14 899.284 288.681   1
   4 -10 -13 2933.23 346.870   2
   4  10 -13 3290.25 454.771   1
   4 -10 -12 1299.86 237.285   2
   4  10 -12 1101.95 296.102   1
   4 -10 -11 147.490 118.750   2
  -4  10  11 42.5558 95.1186   2
   4  10 -11-55.8656 184.200   1
  -4  10  10 3431.38 343.206   3
   4 -10 -10 4633.00 410.519   2
  -4  10  10 4112.77 377.338   2
  -4  10   9 4075.40 364.480   2
  -4  10   9 4209.52 397.066   3
   4 -10  -9 4463.28 391.288   2
   4  10  -9 5005.61 538.552   1
  -4  10   8 7519.49 470.062   2
  -4  10   8 6975.81 522.496   3
   4 -10  -8 7980.56 509.759   2
   4  10  -8 8091.93 652.505   1
  -4  10   7 954.905 242.871   3
   4  10  -7 1404.12 312.234   1
  -4  10   7 842.534 170.733   2
  -4  10   6 8925.61 614.804   3
  -4  10   6 9082.75 524.735   2
   4  10  -6 10599.3 717.526   1
  -4  10   5 1152.85 251.934   3
  -4 -10   5 1160.81 137.918   2
  -4  10   5 1313.71 226.207   2
   4  10  -5 1111.51 284.636   1
  -4  10   4 75.6370 105.016   2
  -4  10   4-1.99601 184.564   3
  -4 -10   4 160.625 84.6428   2
   4  10  -4 234.435 211.506   1
  -4 -10   3 13835.1 510.341   2
  -4  10   3 13680.4 793.059   3
  -4  10   3 13851.8 653.513   2
   4  10  -3 14217.2 775.476   1
  -4  10   2 399.440 201.048   3
  -4  10   2 138.563 107.898   2
   4  10  -2 513.696 233.326   1
  -4  10   1 2804.37 371.717   3
  -4  10   1 2794.08 306.616   2
   4  10  -1 2937.13 373.436   1
  -4  10   0 16123.3 704.257   2
   4  10   0 16892.2 775.458   1
  -4 -10  -1 14646.2 627.028   2
  -4  10  -1 13849.2 651.399   2
  -4 -10  -2 99.1856 117.124   2
  -4 -10  -3 1015.44 200.810   2
  -4 -10  -4 4544.39 408.651   2
   4  10   4 5320.05 361.080   1
  -4 -10  -5 6200.08 483.204   2
   4  10   5 6450.38 357.794   1
  -4 -10  -6 9079.80 616.824   2
   4  10   6 8835.33 365.389   1
   4  10   7 43.7783 57.5443   1
  -4 -10  -7 49.5147 145.861   2
  -4 -10  -8 1142.56 272.360   2
   4  10   9 3641.92 517.403   3
  -4 -10  -9 3275.51 422.934   2
   4  10  10 933.141 329.088   3
  -4 -10 -10 1065.51 280.933   2
   4  10  11 610.098 265.023   3
  -4 -10 -11 589.522 236.017   2
   4  10  12-384.452 257.505   3
  -4 -10 -12 0.94050 175.158   2
   4  10  13 477.143 263.578   3
  -4 -10 -13 177.171 201.161   2
   4  10  14 65.2309 192.003   3
  -4 -10 -14 408.728 227.540   2
   4  11 -15 25.6931 231.616   1
   4 -11 -14 337.258 157.725   2
   4  11 -14 877.239 294.296   1
   4 -11 -13 8.73954 116.619   2
   4  11 -13 54.0955 183.196   1
   4 -11 -12 468.533 160.852   2
   4  11 -12 452.940 247.856   1
   4 -11 -11 1354.13 250.808   2
   4  11 -11 1455.85 330.610   1
  -4  11  10 4103.93 388.120   3
   4 -11 -10 4878.76 446.313   2
  -4  11  10 4529.55 418.671   2
   4  11 -10 4492.34 526.622   1
  -4  11   9 1899.53 278.563   3
   4 -11  -9 1951.76 291.373   2
  -4  11   9 1685.96 249.825   2
   4  11  -9 1970.06 348.626   1
  -4  11   8 3759.45 355.148   2
  -4  11   8 3335.05 388.177   3
   4 -11  -8 3721.48 375.427   2
   4  11  -8 2914.63 399.920   1
  -4  11   7 1421.94 282.198   3
   4  11  -7 962.452 153.900   2
  -4  11   7 1489.08 237.550   2
  -4  11   6-58.4432 143.450   3
   4  11  -6 3.30790 84.8481   2
  -4  11   6-126.358 125.790   2
  -4  11   5 98.4091 100.504   2
  -4  11   5 154.007 168.734   3
  -4 -11   5 173.264 79.6888   2
   4  11  -5 394.154 137.824   2
  -4  11   4 2824.77 387.268   3
  -4  11   4 2823.93 319.768   2
  -4 -11   4 2431.43 215.215   2
   4  11  -4 3211.85 404.038   1
   4  11  -4 2792.71 293.759   2
  -4 -11   3 4929.34 325.252   2
  -4  11   3 5346.65 528.506   3
  -4  11   3 5403.59 430.435   2
   4  11  -3 5125.67 502.111   1
   4  11  -3 4355.20 395.194   2
  -4  11   2 7811.62 513.924   2
   4  11  -2 7902.73 558.011   1
   4  11  -2 6707.01 503.782   2
  -4  11   1 23.9962 124.035   2
   4  11  -1 652.362 225.940   1
  -4 -11   0 4865.81 362.313   2
   4  11   0 5893.41 455.100   1
  -4 -11  -1 8972.05 501.222   2
   4  11   1 9655.67 557.231   1
  -4 -11  -2 5413.43 411.138   2
  -4 -11  -3 77.2900 110.853   2
   4  11   4-136.001 100.849   1
  -4 -11  -4 27.4188 108.417   2
  -4 -11  -5 1425.52 260.407   2
   4  11   5 1602.13 180.599   1
  -4 -11  -6 9397.69 610.080   2
   4  11   6 9717.11 354.166   1
   4  11   7 385.228 71.0646   1
  -4 -11  -7 627.595 203.784   2
  -4 -11  -8 1616.35 307.778   2
  -4 -11  -9 3532.66 432.170   2
   4  11  10 5020.85 603.281   3
  -4 -11 -10 4808.26 523.949   2
   4  11  11 162.195 236.823   3
  -4 -11 -11 147.115 213.211   2
   4  11  12 293.752 196.673   3
  -4 -11 -12 397.479 214.191   2
   4  11  13-223.286 212.081   3
  -4 -11 -13 63.2345 187.580   2
   4  11  14-75.4908 212.795   3
   4 -12 -14 234.490 121.851   2
   4  12 -14 369.152 248.001   1
   4 -12 -13 3318.24 396.585   2
   4  12 -13 2855.10 435.385   1
   4 -12 -12 1207.91 255.183   2
   4  12 -12 972.803 256.841   1
   4 -12 -11 122.903 140.802   2
   4  12 -11-16.1004 194.263   1
   4 -12 -10 3908.46 416.505   2
   4  12 -10 4267.41 495.263   1
  -4  12   9 10130.9 641.712   3
   4 -12  -9 10545.4 649.196   2
   4  12  -9 10980.1 740.247   1
   4 -12  -8 339.694 183.543   2
  -4  12   8-69.5162 149.250   3
   4  12  -8 41.5518 74.9516   2
   4  12  -8 163.027 179.829   1
  -4  12   7 1024.66 258.040   3
   4  12  -7 962.227 157.237   2
   4  12  -7 817.252 263.389   1
  -4  12   6 5498.26 515.390   3
   4  12  -6 5887.11 526.063   1
   4  12  -6 4455.89 333.448   2
  -4  12   5 3388.65 357.581   2
  -4 -12   5 3856.85 271.395   2
   4  12  -5 4115.23 453.494   1
   4  12  -5 3579.28 324.893   2
  -4 -12   4 3966.83 291.830   2
   4  12  -4 3400.93 423.020   1
   4  12  -4 3701.37 353.917   2
   4  12  -3 599.613 234.207   1
   4  12  -3 280.126 170.381   2
   4  12  -2 6342.20 497.647   1
   4  12  -2 5126.10 454.077   2
  -4 -12   1 9178.63 498.124   2
   4  12  -1 9726.68 586.242   1
   4  12  -1 8263.78 609.332   2
   4  12   0 780.887 211.576   1
   4  12   0 1235.64 289.628   2
  -4 -12   0 684.929 163.940   2
   4  12   1 1534.85 236.758   1
  -4 -12  -1 1503.67 225.596   2
  -4 -12  -2 477.411 138.651   2
  -4 -12  -3 1929.19 279.402   2
  -4 -12  -4 1204.81 229.023   2
   4  12   4 1079.56 160.864   1
   4  12   5 873.584 131.898   1
  -4 -12  -5 695.646 203.289   2
   4  12   6 665.310 100.731   1
  -4 -12  -6 506.407 186.199   2
  -4 -12  -7 513.666 186.465   2
   4  12   7 685.780 76.6173   1
  -4 -12  -8 1310.38 280.929   2
  -4 -12  -9 1936.10 341.600   2
   4  12  10 3430.08 511.478   3
  -4 -12 -10 3135.61 439.944   2
   4  12  11 2269.99 433.378   3
  -4 -12 -11 1658.48 345.029   2
   4  12  12 2799.06 492.394   3
  -4 -12 -12 2209.55 396.620   2
   4  12  13-142.529 238.461   3
  -4 -12 -13 134.564 177.666   2
   4  12  14 291.186 238.815   3
   4 -13 -14 40.8826 137.815   2
   4  13 -14 0.46084 189.200   1
   4 -13 -13 436.781 174.987   2
   4  13 -13 613.580 268.207   1
   4 -13 -12 1500.79 289.630   2
   4  13 -12 1197.00 306.152   1
   4 -13 -11 1471.53 297.734   2
   4  13 -11 1761.03 355.803   1
   4 -13 -10 2167.73 331.323   2
   4  13 -10 2587.68 410.382   1
   4 -13  -9 1009.05 248.701   2
   4  13  -9 864.994 276.451   1
  -4  13   8 3785.61 436.938   3
   4 -13  -8 4139.18 422.763   2
   4  13  -8 4125.65 478.335   1
   4  13  -7 112.884 109.059   2
   4  13  -7 143.898 186.389   1
   4  13  -6 188.308 105.587   2
   4  13  -6 326.476 166.158   1
   4  13  -5 211.666 121.852   2
   4  13  -5 350.558 197.604   1
   4  13  -4 6202.78 510.009   1
   4  13  -4 5436.10 432.618   2
   4  13  -3 408.549 154.802   2
   4  13  -3 420.502 171.132   1
  -4 -13   2 736.098 159.402   2
   4  13  -2 660.439 218.440   2
   4  13  -2 1073.30 243.888   1
  -4 -13   1 8365.80 496.654   2
   4  13  -1 9399.91 565.602   1
   4  13  -1 8009.03 620.269   2
  -4 -13   0 144.068 110.404   2
   4  13   0 364.389 202.814   2
   4  13   0 389.786 181.270   1
  -4 -13  -1 8346.99 522.047   2
   4  13   1 8339.18 495.302   1
   4  13   1 8814.24 706.686   2
  -4 -13  -2 820.840 196.452   2
   4  13   2 670.862 168.333   1
  -4 -13  -3 8839.32 566.246   2
  -4 -13  -4 786.970 216.656   2
   4  13   5 198.733 93.4049   1
  -4 -13  -5 206.519 136.786   2
   4  13   6 261.859 84.0830   1
  -4 -13  -6 351.449 164.528   2
  -4 -13  -7 4109.56 442.145   2
  -4 -13  -8 111.325 144.453   2
  -4 -13  -9 1254.41 307.701   2
  -4 -13 -10 2701.96 406.071   2
   4  13  11 425.625 278.590   3
  -4 -13 -11 399.079 234.401   2
   4  13  12 314.672 281.776   3
  -4 -13 -12 428.409 187.674   2
   4  13  13 216.995 205.221   3
   4 -14 -14 433.699 138.063   2
   4 -14 -13 586.207 208.681   2
   4  14 -13 780.112 319.924   1
   4 -14 -12 781.776 243.842   2
   4  14 -12 842.081 298.251   1
   4 -14 -11 80.7391 154.935   2
   4  14 -11 113.330 189.172   1
   4 -14 -10 987.838 263.981   2
   4  14 -10 1003.87 307.771   1
   4 -14  -9 428.948 195.306   2
   4  14  -9 829.751 272.658   1
   4 -14  -8 266.780 181.195   2
   4  14  -8 254.137 194.030   1
   4  14  -7 716.676 265.761   1
   4  14  -6 6266.16 563.225   1
   4  14  -6 5910.54 419.112   2
   4  14  -5 3863.83 430.135   1
   4  14  -5 2886.07 311.677   2
   4  14  -4-28.1941 110.789   2
   4  14  -4 264.850 152.333   1
  -4 -14   3 204.276 121.986   2
   4  14  -3-19.2012 119.556   2
   4  14  -3 262.882 158.069   1
  -4 -14   2 1326.97 212.613   2
   4  14  -2 1387.30 289.649   2
   4  14  -2 1412.07 257.891   1
  -4 -14   1 206.450 122.144   2
   4  14  -1-2.59772 151.475   2
   4  14  -1 181.788 149.052   1
  -4 -14   0 2674.02 317.235   2
   4  14   0 2451.45 373.738   2
   4  14   0 2909.56 320.213   1
  -4 -14  -1 11288.7 634.028   2
   4  14   1 11477.8 568.295   1
  -4 -14  -2 395.720 162.422   2
   4  14   2 480.800 160.506   1
  -4 -14  -3 2380.38 318.171   2
  -4 -14  -4 3778.31 403.930   2
  -4 -14  -5 6712.09 539.445   2
   4  14   5 7242.02 345.459   1
  -4 -14  -6-125.385 153.604   2
   4  14   6 64.9362 65.3198   1
  -4 -14  -7 56.4230 121.964   2
  -4 -14  -8 1957.70 334.184   2
  -4 -14  -9 1103.70 275.535   2
  -4 -14 -10 396.538 228.792   2
  -4 -14 -11 882.124 275.228   2
   4  14  12 2087.70 439.866   3
  -4 -14 -12 2121.84 401.284   2
   4  14  13 159.308 244.686   3
   4 -15 -14 120.389 128.126   2
   4 -15 -13 364.741 183.578   2
   4 -15 -12 280.659 181.010   2
   4  15 -12 595.683 270.567   1
   4 -15 -11 2908.00 415.237   2
   4  15 -11 3704.46 498.290   1
   4 -15 -10 650.181 224.927   2
   4  15 -10 529.717 238.510   1
   4 -15  -9 2528.61 394.307   2
   4  15  -9 2335.90 392.763   1
   4 -15  -8 1332.17 311.042   2
   4  15  -8 1143.10 299.659   1
   4  15  -7 2490.50 377.958   1
   4  15  -6 544.347 146.124   2
   4  15  -6 1134.44 281.477   1
  -4 -15   5 335.006 122.887   2
   4  15  -5 160.298 120.449   2
   4  15  -5 273.604 200.161   1
  -4 -15   4 703.513 158.377   2
   4  15  -4 614.269 188.282   2
   4  15  -4 840.306 251.187   1
  -4 -15   3 1218.78 203.627   2
   4  15  -3 1597.61 276.113   2
   4  15  -3 1074.58 258.289   1
  -4 -15   2 154.166 101.669   2
   4  15  -2 74.6531 125.225   2
   4  15  -2 64.4523 154.533   1
  -4 -15   1 2211.89 286.577   2
   4  15  -1 2591.11 371.426   2
   4  15  -1 2429.50 303.969   1
  -4 -15   0 132.350 133.141   2
   4  15   0 81.4990 134.324   1
  -4 -15  -1 1928.31 296.834   2
   4  15   1 1998.82 260.112   1
   4  15   2 404.769 151.630   1
  -4 -15  -2-36.6445 111.294   2
   4  15   3 537.480 145.754   1
  -4 -15  -3 706.049 204.258   2
  -4 -15  -4 1292.76 258.945   2
  -4 -15  -5-12.1591 147.131   2
   4  15   5 91.1164 79.2890   1
  -4 -15  -6 421.572 170.403   2
  -4 -15  -7 184.941 135.477   2
  -4 -15  -8 266.477 178.460   2
  -4 -15  -9 345.817 196.701   2
  -4 -15 -10 298.905 191.863   2
  -4 -15 -11 129.672 192.831   2
   4  15  12 182.601 238.428   3
   4  15  13 728.797 327.296   3
   4 -16 -14 221.932 179.757   2
   4 -16 -13 211.082 174.398   2
   4 -16 -12 390.600 228.073   2
   4  16 -12 173.843 226.739   1
   4 -16 -11 55.1429 179.614   2
   4  16 -11-40.3609 191.052   1
   4 -16 -10 375.187 231.965   2
   4  16 -10 424.555 249.080   1
   4 -16  -9 711.410 249.419   2
   4  16  -9 842.348 295.951   1
   4 -16  -8 327.947 184.816   2
   4  16  -8 162.994 223.202   1
   4  16  -7 229.569 214.062   1
   4  16  -6 5472.51 519.748   1
  -4 -16   5 522.474 143.002   2
   4  16  -5 573.777 180.453   2
   4  16  -5 529.319 219.474   1
  -4 -16   4 3015.91 305.238   2
   4  16  -4 2370.80 325.746   2
   4  16  -4 2972.63 373.496   1
  -4 -16   3 1079.16 198.532   2
   4  16  -3 1426.08 265.002   2
   4  16  -3 1156.01 259.118   1
  -4 -16   2 2918.99 322.801   2
   4  16  -2 2572.27 386.704   2
   4  16  -2 3461.15 380.107   1
  -4 -16   1 1922.31 276.072   2
   4  16  -1 2184.76 289.180   1
  -4 -16   0 1410.65 247.592   2
   4  16   0 1262.37 229.053   1
  -4 -16  -1 39.4679 118.922   2
   4  16   1 381.082 156.536   1
  -4 -16  -2 2646.02 348.496   2
   4  16   2 2474.27 264.490   1
   4  16   3 47.1145 107.397   1
  -4 -16  -3 59.3402 134.339   2
  -4 -16  -4 3604.20 424.020   2
  -4 -16  -5 126.157 130.135   2
   4  16   5 87.1700 84.5650   1
  -4 -16  -6 329.374 175.598   2
  -4 -16  -7 10.1453 168.094   2
  -4 -16  -8 245.670 156.918   2
  -4 -16  -9-258.266 189.103   2
  -4 -16 -10-81.3034 144.000   2
   4  16  13 447.616 285.244   3
   4 -17 -14 269.843 198.683   2
   4 -17 -13 353.892 230.441   2
   4 -17 -12 135.789 176.115   2
   4 -17 -11 1482.90 329.075   2
   4  17 -11 1342.48 358.457   1
   4 -17 -10 262.895 175.852   2
   4  17 -10 28.0236 207.950   1
   4 -17  -9 35.3160 136.306   2
   4  17  -9 319.040 232.104   1
   4 -17  -8 312.159 222.732   2
   4  17  -8 277.019 209.838   1
   4  17  -7 2247.69 379.679   1
   4  17  -6 1198.31 290.255   1
  -4 -17   5 3798.33 345.700   2
   4  17  -5 4393.40 459.893   1
  -4 -17   4 376.475 138.763   2
   4  17  -4 199.645 158.871   1
  -4 -17   3 499.016 166.525   2
   4  17  -3 483.161 210.454   1
  -4 -17   2 218.785 146.733   2
   4  17  -2 168.419 174.064   1
  -4 -17   1 4444.21 425.204   2
   4  17  -1 5339.80 455.405   1
  -4 -17   0 294.056 174.953   2
   4  17   0 513.237 189.067   1
  -4 -17  -1-110.613 114.318   2
   4  17   1-33.8894 132.181   1
  -4 -17  -2 114.954 128.577   2
   4  17   2 543.682 163.096   1
  -4 -17  -3 6990.00 576.916   2
   4  17   3 7749.23 442.384   1
  -4 -17  -4-8.43220 158.057   2
  -4 -17  -5 625.150 224.978   2
  -4 -17  -6-32.5300 127.258   2
  -4 -17  -7 553.183 214.274   2
  -4 -17  -8 99.9244 152.818   2
  -4 -17  -9-480.505 245.975   2
  -4 -17 -10 60.5813 153.882   2
   4 -18 -13 135.737 179.008   2
   4 -18 -12 229.425 178.328   2
   4 -18 -11 261.417 196.485   2
   4 -18 -10 2182.88 400.274   2
   4  18 -10 2291.05 430.245   1
   4 -18  -9 414.798 228.514   2
   4  18  -9 448.735 263.287   1
   4 -18  -8 584.996 249.179   2
   4  18  -8 226.680 181.036   1
   4  18  -7 493.690 227.911   1
   4  18  -6 8113.59 658.499   1
  -4 -18   5 306.904 155.903   2
   4  18  -5 275.057 201.512   1
  -4 -18   4 835.401 205.047   2
   4  18  -4 702.956 229.330   1
  -4 -18   3 805.689 183.504   2
   4  18  -3 918.884 254.561   1
  -4 -18   2 2142.40 298.366   2
   4  18  -2 1940.04 308.509   1
  -4 -18   1 103.970 140.781   2
   4  18  -1 367.841 184.008   1
  -4 -18   0 109.057 115.157   2
   4  18   0 208.282 151.089   1
  -4 -18  -1 446.999 169.136   2
   4  18   1 125.885 131.755   1
  -4 -18  -2 817.498 230.377   2
   4  18   2 730.574 180.858   1
  -4 -18  -3 89.7773 140.593   2
   4  18   3 201.767 112.841   1
  -4 -18  -4 703.501 243.876   2
  -4 -18  -5-127.012 157.270   2
  -4 -18  -6 490.866 208.423   2
  -4 -18  -7 49.8453 150.144   2
  -4 -18  -8 207.102 167.512   2
  -4 -18  -9-304.768 212.489   2
   4 -19 -12 245.130 163.203   2
   4 -19 -11 458.121 264.040   2
   4 -19 -10 236.764 218.404   2
   4 -19  -9 143.278 160.196   2
   4  19  -9 84.5782 251.378   1
   4  19  -8 313.629 234.411   1
   4  19  -7 2464.54 401.331   1
   4  19  -6 507.831 225.680   1
  -4 -19   5 3123.90 340.741   2
   4  19  -5 3025.70 414.945   1
  -4 -19   4 112.304 132.731   2
   4  19  -4-67.5539 158.817   1
  -4 -19   3 215.921 147.569   2
   4  19  -3 261.767 194.985   1
  -4 -19   2 1680.65 281.846   2
   4  19  -2 1915.90 312.327   1
  -4 -19   1 2322.55 330.378   2
   4  19  -1 2515.97 342.013   1
  -4 -19   0 939.703 246.811   2
   4  19   0 878.397 221.215   1
  -4 -19  -1 1028.60 240.298   2
   4  19   1 637.649 181.850   1
  -4 -19  -2 595.658 218.263   2
   4  19   2 939.328 209.117   1
  -4 -19  -3 1994.66 345.596   2
  -4 -19  -4 38.0509 148.762   2
  -4 -19  -5 350.200 211.784   2
  -4 -19  -6 402.750 201.826   2
  -4 -19  -7 1.37556 151.646   2
  -4 -19  -8 454.168 219.737   2
   4 -20 -11 215.698 202.390   2
   4 -20 -10 753.001 248.267   2
   4 -20  -9 806.521 313.148   2
   4  20  -8 31.2747 208.311   1
   4  20  -7 1664.35 372.494   1
   4  20  -6 893.541 261.192   1
  -4 -20   5 399.398 168.127   2
   4  20  -5 74.8674 182.055   1
  -4 -20   4 1384.16 264.372   2
   4  20  -4 991.406 247.548   1
  -4 -20   3 85.5925 114.670   2
   4  20  -3-6.15065 168.156   1
  -4 -20   2 203.975 149.131   2
   4  20  -2 368.407 203.320   1
  -4 -20   1-122.089 126.224   2
   4  20  -1 245.438 164.605   1
  -4 -20   0 42.6195 128.181   2
   4  20   0-237.253 153.367   1
  -4 -20  -1 594.167 200.507   2
   4  20   1 539.447 182.600   1
  -4 -20  -2 934.605 251.630   2
   4  20   2 1470.49 230.297   1
  -4 -20  -3 378.741 186.230   2
  -4 -20  -4 901.019 286.096   2
  -4 -20  -5 2.73806 150.632   2
  -4 -20  -6 71.1781 159.591   2
  -4 -20  -7 170.213 198.331   2
   4  21  -7 1572.75 344.798   1
   4  21  -6 129.676 206.370   1
   4  21  -5 826.509 236.092   1
  -4 -21   4 408.249 187.993   2
   4  21  -4 140.442 177.768   1
  -4 -21   3-67.8413 115.586   2
   4  21  -3-111.496 169.077   1
  -4 -21   2 124.465 128.186   2
   4  21  -2-134.591 156.922   1
  -4 -21   1 1766.92 309.529   2
   4  21  -1 1841.24 319.722   1
  -4 -21   0 699.805 235.203   2
   4  21   0 744.821 222.040   1
  -4 -21  -1 1125.96 275.403   2
  -4 -21  -2 86.2900 162.168   2
  -4 -21  -3 75.0702 162.883   2
  -4 -21  -4 234.908 251.376   2
  -4 -21  -5 311.486 201.104   2
  -4 -21  -6-93.0364 191.774   2
   4  22  -6 1680.87 351.450   1
   4  22  -5-39.9881 182.862   1
  -4 -22   4 270.248 174.554   2
   4  22  -4 83.0488 188.117   1
  -4 -22   3 339.510 148.893   2
   4  22  -3 394.009 209.212   1
  -4 -22   2-150.003 136.744   2
   4  22  -2-77.4260 178.042   1
  -4 -22   1-146.118 145.514   2
   4  22  -1-0.66451 183.206   1
  -4 -22   0-232.549 159.390   2
  -4 -22  -1 1574.03 329.652   2
  -4 -22  -2 1122.34 300.732   2
  -4 -22  -3 902.856 274.807   2
  -4 -22  -4-189.182 196.041   2
  -4 -22  -5 313.898 204.879   2
   4  23  -5-50.4569 233.912   1
   4  23  -4 32.9358 181.484   1
  -4 -23   3 179.923 166.956   2
   4  23  -3 205.152 185.732   1
  -4 -23   2 241.474 152.397   2
   4  23  -2 19.4663 166.098   1
  -4 -23   1 427.461 151.649   2
  -4 -23   0 141.605 152.249   2
  -4 -23  -1-23.6114 159.491   2
  -4 -23  -2 845.869 292.115   2
  -4 -23  -3 1709.76 361.983   2
   4  24  -4 234.970 215.886   1
  -4 -24   2 309.305 175.292   2
  -4 -24   1 6.60294 140.986   2
  -4 -24   0-341.825 218.164   2
  -4 -24  -1 208.506 163.353   2
  -4 -24  -2 308.105 207.405   2
   5   0 -17 485.367 269.953   1
   5   0 -16 212.637 201.129   1
   5   0 -15-99.2608 197.340   1
   5   0 -14 1213.62 317.083   1
   5   0 -13-483.299 275.035   1
   5   0 -12 3290.66 340.640   3
   5   0 -12 3165.42 446.636   1
   5   0 -11-223.411 158.690   3
   5   0 -11-158.690 239.398   1
   5   0 -10 12364.0 712.998   3
   5   0  -9 33.0396 149.685   3
   5   0  -8 325.621 212.210   3
   5   0  -7-131.375 183.129   3
   5   0  -6 26.4501 176.093   3
  -5   0   6 100.501 35.1868   2
  -5   0   5 7.90252 52.7110   2
   5   0  -5-90.9834 190.178   3
  -5   0   4 268.062 75.4923   2
   5   0  -4 5.11375 202.178   3
   5   0  -3-103.652 242.657   3
   5   0  -2 38674.8 1381.55   3
   5   0  -1-95.0345 220.838   3
   5   0   0 450.057 244.598   3
   5   0   1-378.286 259.248   3
   5   0   2 3890.67 493.937   3
   5   0   3 96.2239 207.178   3
   5   0   4 358.680 268.301   3
   5   0   5 249.712 280.152   3
   5   0   6 3523.63 493.201   3
   5   0   7 242.822 234.399   3
   5   0   8 2567.33 423.506   3
   5   0   9-81.1678 201.630   3
   5   0  10 159.824 208.765   3
   5   0  11 110.034 232.173   3
   5   0  12 20.1349 195.337   3
   5   0  13-125.405 185.449   3
  -5   0 -13 31.0536 242.090   2
   5   0  14 595.877 268.832   3
  -5   0 -14 888.516 392.908   2
   5   0  15 377.628 247.520   3
   5   1 -17 230.797 209.117   1
   5  -1 -17 268.168 214.665   1
   5  -1 -16 330.151 176.117   1
   5   1 -16 666.651 297.615   1
   5  -1 -15 730.323 287.509   1
   5   1 -15 1040.75 309.501   1
   5   1 -14 291.810 196.910   1
   5  -1 -14 3.85944 218.513   1
   5   1 -13 823.559 255.902   1
   5  -1 -13 1072.41 291.194   1
   5   1 -12 39.7318 112.617   3
   5  -1 -12-52.0092 132.174   3
   5  -1 -12-182.724 294.925   1
   5   1 -12-417.459 289.179   1
   5   1 -11 13227.5 725.223   3
   5  -1 -11 14310.8 695.070   3
   5   1 -11 13119.4 902.665   1
   5   1 -10 739.981 236.659   3
   5  -1 -10 982.674 239.598   3
   5  -1  -9-169.564 207.580   3
   5   1  -9 235.378 192.178   3
   5  -1  -8 343.677 170.411   3
   5   1  -8 436.509 191.587   3
   5  -1  -7 2290.20 346.961   3
  -5   1   7 1673.42 93.5000   2
   5   1  -7 1834.36 328.923   3
   5  -1  -6-4.46075 196.810   3
  -5   1   6 47.6607 44.1291   2
   5   1  -6 358.938 215.684   3
   5   1  -5 9123.53 680.441   3
   5  -1  -5 8967.30 648.556   3
  -5  -1   5 8394.03 257.610   2
  -5   1   5 8880.58 333.637   2
  -5  -1   5 8777.60 300.832   2
   5   1  -4 4415.46 485.426   3
  -5  -1   4 4347.28 221.987   2
   5  -1  -4 4490.37 496.479   3
  -5   1   4 4643.95 261.229   2
   5   1  -3 13464.1 830.697   3
   5  -1  -3 13818.5 815.701   3
   5  -1  -2 316.686 227.161   3
   5   1  -2 246.990 233.155   3
   5   1  -1 11249.4 771.312   3
   5  -1  -1 11704.3 773.149   3
   5  -1   0 254.384 206.404   3
   5   1   0 108.575 209.410   3
   5  -1   1 2103.33 399.077   3
   5   1   1 1792.82 358.406   3
   5  -1   2 3195.17 414.978   3
   5   1   2 3226.63 479.466   3
   5   1   3 4823.41 542.739   3
   5  -1   3 4430.43 518.730   3
   5  -1   4 10.5775 217.188   3
   5   1   4 361.071 265.441   3
   5  -1   5 3506.48 479.293   3
   5   1   5 3029.71 441.245   3
   5   1   6 921.178 298.042   3
   5  -1   6 311.488 189.316   3
   5   1   7 8251.79 716.021   3
   5  -1   7 7194.38 661.122   3
   5   1   8 555.000 255.803   3
   5  -1   8-173.282 245.136   3
   5   1   9 1337.58 331.819   3
   5  -1   9 1444.11 342.826   3
   5   1  10 272.119 214.741   3
   5  -1  10 855.473 298.083   3
   5   1  11 472.784 239.705   3
   5  -1  11 450.486 219.425   3
  -5  -1 -11 835.227 349.562   2
   5   1  12-210.148 222.516   3
   5  -1  12 4.36111 181.286   3
   5   1  13 552.909 253.917   3
   5  -1  13 778.274 312.685   3
  -5  -1 -13 677.108 308.034   2
   5   1  14-21.0312 182.859   3
   5  -1  14 283.707 218.965   3
  -5   1 -14 132.964 249.261   2
   5   1  15 586.960 262.334   3
   5  -1  15 641.962 257.479   3
   5  -2 -17 18.7397 175.244   1
   5  -2 -16 825.439 286.191   1
   5   2 -16 924.641 309.493   1
   5  -2 -15 40.2029 188.640   1
   5   2 -15 122.203 197.863   1
   5   2 -14 1273.37 320.196   1
   5  -2 -14 708.492 237.046   1
   5   2 -13 32.1653 194.735   1
   5  -2 -13-172.385 255.489   1
   5   2 -12 4744.62 433.677   3
   5  -2 -12 4812.25 378.687   3
   5   2 -12 4483.09 551.009   1
   5  -2 -11 124.966 126.532   3
   5   2 -11 150.301 139.001   3
   5   2 -11-120.982 225.237   1
   5   2 -10 3628.56 412.534   3
   5  -2 -10 3006.26 342.436   3
   5   2 -10 3155.39 454.434   1
   5   2  -9 4491.55 470.700   3
   5  -2  -9 4456.39 440.831   3
   5  -2  -8 1755.52 263.320   3
   5   2  -8 1802.61 334.858   3
  -5   2   8 1932.98 113.672   2
   5   2  -7 8041.49 621.400   3
   5  -2  -7 8069.62 593.598   3
  -5   2   7 7425.79 258.622   2
   5  -2  -6 1419.24 277.932   3
  -5   2   6 1555.83 138.869   2
   5   2  -6 1548.59 316.332   3
   5   2  -5 6995.97 603.325   3
   5  -2  -5 7040.56 589.090   3
  -5  -2   5 6339.30 190.471   2
  -5   2   5 7207.87 327.030   2
  -5  -2   5 6563.44 202.868   2
   5  -2  -4 1417.70 313.405   3
  -5   2   4 821.086 127.417   2
   5   2  -4 1073.26 282.630   3
  -5  -2   4 848.126 116.488   2
   5   2  -3 1441.89 324.631   3
  -5   2   3 1041.74 154.272   2
  -5  -2   3 1127.09 170.832   2
   5  -2  -2 4274.78 484.614   3
   5   2  -2 3838.19 486.362   3
  -5  -2   2 4245.49 324.256   2
   5   2  -1 10253.5 753.111   3
   5  -2  -1 11888.4 781.590   3
   5   2   0 10700.9 766.673   3
   5  -2   0 11338.1 756.167   3
   5  -2   1 2319.36 395.454   3
   5   2   1 2353.74 398.785   3
   5  -2   2-125.966 196.590   3
   5   2   2 0.41665 238.699   3
   5  -2   3 294.632 223.582   3
   5   2   3-141.631 203.600   3
   5  -2   4 4032.78 486.026   3
   5   2   4 3811.71 520.797   3
   5  -2   5 381.537 256.948   3
   5   2   5 555.735 243.797   3
   5  -2   6 3012.97 436.386   3
   5   2   6 2113.46 393.926   3
   5   2   7 1184.68 306.147   3
   5  -2   7 952.760 279.995   3
   5   2   8 7010.19 664.470   3
   5  -2   8 7373.23 672.078   3
  -5  -2  -8 6929.66 656.549   2
   5   2   9 503.069 258.083   3
   5  -2   9 309.384 221.285   3
  -5  -2  -9 847.624 323.226   2
   5   2  10-364.729 247.146   3
   5  -2  10-130.161 196.890   3
  -5  -2 -10 100.177 220.834   2
   5   2  11-162.458 233.845   3
  -5  -2 -11-64.4385 216.872   2
   5   2  12 109.538 254.805   3
   5  -2  12 741.966 278.858   3
  -5  -2 -12 188.824 246.271   2
   5   2  13 32.2820 195.748   3
   5  -2  13 201.203 196.173   3
  -5  -2 -13 415.929 320.292   2
   5   2  14 29.4628 211.137   3
   5  -2  14 28.9106 200.170   3
  -5  -2 -14-57.0891 238.857   2
   5   2  15 186.813 235.237   3
   5  -2  15 152.239 199.512   3
   5  -3 -17-271.663 207.883   1
   5  -3 -16 762.296 266.139   1
   5   3 -16 1126.02 339.344   1
   5  -3 -15 233.799 194.851   1
   5   3 -15 699.951 264.482   1
   5  -3 -14-704.833 325.366   1
   5   3 -14 48.7463 223.256   1
   5   3 -13 178.255 130.692   3
   5   3 -13 107.248 220.107   1
   5   3 -12 446.906 180.989   3
   5   3 -12 206.277 218.682   1
   5   3 -11 4211.73 450.802   3
   5  -3 -11 4311.28 381.648   3
   5   3 -11 2914.41 460.451   1
   5  -3 -10 352.312 146.250   3
   5   3 -10 424.962 186.546   3
   5   3 -10-120.647 276.794   1
   5  -3  -9 3459.89 382.497   3
   5   3  -9 3102.68 396.063   3
  -5   3   9 3465.62 187.539   2
   5   3  -9 2745.57 433.498   1
   5   3  -8 8849.51 664.811   3
   5  -3  -8 9288.43 621.378   3
  -5   3   8 9040.78 316.787   2
   5  -3  -7 3586.63 411.611   3
  -5   3   7 3689.73 211.446   2
   5   3  -7 3587.76 445.668   3
   5  -3  -6 110.238 204.380   3
  -5   3   6 286.214 84.7834   2
   5   3  -6-7.42821 225.519   3
  -5  -3   5 7395.03 169.815   2
   5   3  -5 8325.96 690.927   3
   5  -3  -5 9176.01 651.815   3
  -5   3   5 8859.87 384.361   2
   5  -3  -4 2975.83 392.146   3
  -5   3   4 3075.81 246.961   2
   5   3  -4 3317.30 454.849   3
  -5  -3   4 2915.08 175.907   2
   5   3  -3 10689.6 780.071   3
   5  -3  -3 11377.4 730.693   3
  -5   3   3 11180.2 463.487   2
  -5  -3   3 11365.6 431.004   2
   5  -3  -2 4596.96 484.093   3
   5   3  -2 4479.69 513.591   3
  -5  -3   2 4502.69 313.774   2
   5   3  -1 16916.3 958.933   3
   5  -3  -1 16778.5 912.417   3
  -5  -3   1 17032.2 651.938   2
   5   3   0 15963.6 948.442   3
   5  -3   0 16654.7 900.360   3
   5   3   1 5878.61 602.645   3
   5  -3   1 5246.56 532.818   3
  -5  -3  -1 5538.95 438.008   2
   5  -3   2 535.556 254.234   3
   5   3   2 388.720 269.942   3
  -5  -3  -2 276.192 201.912   2
   5  -3   3 422.330 219.688   3
   5   3   3 489.322 257.253   3
  -5  -3  -3 727.620 232.096   2
   5  -3   4 453.146 221.707   3
   5   3   4 703.218 273.889   3
  -5  -3  -4 855.514 253.461   2
   5  -3   5 1707.07 323.481   3
   5   3   5 1993.59 392.316   3
  -5  -3  -5 1622.85 333.961   2
   5  -3   6 97.7495 190.994   3
   5   3   6 867.620 311.666   3
  -5  -3  -6 537.920 258.646   2
   5  -3   7 3196.03 458.971   3
   5   3   7 3561.46 499.925   3
  -5  -3  -7 3830.97 518.032   2
   5  -3   8 455.924 255.011   3
   5   3   8 288.920 222.334   3
  -5  -3  -8 668.001 265.047   2
   5   3   9 1735.77 365.647   3
   5  -3   9 1395.88 346.763   3
  -5  -3  -9 1443.32 355.792   2
   5   3  10 1128.95 329.780   3
   5  -3  10 273.159 185.561   3
  -5  -3 -10 824.562 317.823   2
   5   3  11 158.997 189.520   3
   5  -3  11-11.7855 198.909   3
  -5  -3 -11-355.088 248.735   2
   5   3  12 714.536 277.844   3
   5  -3  12 1126.47 325.887   3
  -5  -3 -12 945.667 359.050   2
   5   3  13 439.305 247.831   3
   5  -3  13 722.824 302.550   3
  -5  -3 -13 704.533 360.165   2
   5   3  14 410.376 253.956   3
   5  -3  14 154.721 208.826   3
  -5  -3 -14 267.909 253.936   2
   5   3  15 90.2930 195.820   3
   5  -4 -17 1022.26 253.955   1
   5   4 -16 612.809 281.419   1
   5  -4 -16 19.9719 192.886   1
   5   4 -15 586.345 294.043   1
   5  -4 -15-278.341 301.143   1
   5  -4 -14 143.903 223.300   1
   5   4 -14 696.863 279.793   1
   5   4 -13 287.051 151.003   3
   5   4 -13 463.348 268.161   1
   5   4 -12 507.730 211.756   3
   5   4 -12 973.262 326.090   1
   5   4 -11 2929.92 387.783   3
   5   4 -11 3700.64 515.339   1
   5  -4 -10 2307.09 288.748   3
   5   4 -10 2356.67 357.093   3
  -5   4  10 2513.51 192.241   2
   5   4 -10 2232.24 399.309   1
   5   4  -9 7466.32 628.908   3
   5  -4  -9 7618.63 544.134   3
  -5   4   9 8110.08 331.615   2
   5   4  -9 7162.68 686.619   1
   5  -4  -8 935.783 227.697   3
  -5   4   8 1190.29 136.452   2
   5   4  -8 1181.33 273.003   3
   5   4  -7 7963.06 644.237   3
  -5   4   7 8011.09 350.064   2
   5  -4  -7 7586.15 569.664   3
   5   4  -7 7024.51 635.068   1
   5  -4  -6 3241.63 395.653   3
  -5   4   6 3108.32 240.233   2
   5   4  -6 2811.83 426.829   3
   5  -4  -5 3112.98 385.397   3
   5   4  -5 3399.14 459.064   3
  -5   4   5 3179.34 254.403   2
   5  -4  -4 936.565 243.985   3
  -5  -4   4 925.085 108.083   2
  -5   4   4 716.144 129.515   2
   5   4  -4 686.086 264.324   3
   5  -4  -3 259.729 203.305   3
  -5   4   3 567.617 135.520   2
   5   4  -3 350.820 252.771   3
  -5  -4   3 225.545 72.4021   2
  -5   4   2 4811.51 509.158   3
  -5   4   2 4851.24 332.093   2
   5  -4  -2 4639.79 490.586   3
   5   4  -2 3654.21 489.373   3
  -5  -4   2 4267.25 293.588   2
   5  -4  -1 831.672 281.190   3
   5   4  -1 641.594 259.405   3
  -5  -4   1 942.899 173.771   2
   5  -4   0 1885.65 334.181   3
   5   4   0 1998.36 361.917   3
   5   4   1 13244.3 900.266   3
   5  -4   1 13990.5 832.151   3
  -5  -4  -1 14230.5 668.167   2
   5  -4   2 955.027 285.963   3
   5   4   2 1047.98 320.095   3
  -5  -4  -2 1003.31 246.118   2
   5  -4   3 1496.00 330.025   3
   5   4   3 1391.16 352.884   3
  -5  -4  -3 1706.51 300.516   2
   5  -4   4 682.299 278.478   3
   5   4   4 278.262 237.370   3
  -5  -4  -4 401.763 210.776   2
   5  -4   5 1028.79 294.554   3
   5   4   5 508.496 278.243   3
  -5  -4  -5 526.415 243.500   2
   5  -4   6 1261.32 323.055   3
   5   4   6 1470.01 351.241   3
  -5  -4  -6 1554.31 327.646   2
   5  -4   7 469.762 230.437   3
   5   4   7 121.380 225.057   3
  -5  -4  -7 880.530 282.164   2
   5  -4   8 536.153 244.676   3
   5   4   8 618.020 301.467   3
  -5  -4  -8 654.700 284.690   2
   5  -4   9 4852.57 551.421   3
   5   4   9 3192.90 499.391   3
  -5  -4  -9 4077.39 535.747   2
   5   4  10 320.868 230.300   3
   5  -4  10 483.648 256.362   3
  -5  -4 -10 438.514 273.615   2
   5   4  11 1076.70 331.973   3
   5  -4  11 643.083 288.552   3
  -5  -4 -11 893.495 311.856   2
   5   4  12 394.840 238.027   3
   5  -4  12 463.546 231.602   3
  -5  -4 -12 491.262 275.432   2
   5   4  13-196.528 228.265   3
   5  -4  13 163.757 236.632   3
  -5  -4 -13 390.809 270.464   2
   5   4  14 85.3538 201.567   3
   5   4  15 196.774 227.872   3
   5  -5 -17 189.548 221.788   1
   5  -5 -16 993.948 297.473   1
   5   5 -16 1719.92 394.390   1
   5  -5 -15 1110.21 285.718   1
   5   5 -15 2361.54 411.403   1
   5   5 -14 26.4277 175.436   1
   5   5 -13 159.993 140.017   3
   5   5 -13 398.397 256.883   1
   5   5 -12 760.861 240.945   3
   5   5 -12 695.177 299.142   1
   5   5 -11 2892.50 404.249   3
   5   5 -11 3092.35 470.841   1
   5   5 -10 2160.32 354.454   3
   5   5 -10 2198.43 414.129   1
   5  -5  -9 667.250 224.675   3
   5   5  -9 284.688 186.635   3
  -5   5   9 439.847 107.765   2
   5  -5  -8 2471.73 335.444   3
  -5   5   8 2467.85 211.675   2
   5   5  -8 2986.73 430.628   3
   5   5  -8 1860.96 353.439   1
   5  -5  -7 528.292 220.368   3
   5   5  -7 493.871 242.811   3
   5   5  -7 136.730 231.951   1
  -5   5   7 395.017 107.386   2
  -5   5   6 6323.82 360.021   2
   5   5  -6 6278.37 617.975   3
   5  -5  -6 6230.51 549.776   3
   5   5  -6 5589.52 586.404   1
   5  -5  -5 393.339 222.775   3
  -5   5   5 334.219 113.842   2
   5   5  -5-32.5516 216.214   3
  -5  -5   4 4904.76 215.921   2
  -5   5   4 5830.44 523.780   3
   5   5  -4 5104.75 554.647   3
   5  -5  -4 4904.63 492.018   3
  -5   5   4 4949.39 334.312   2
   5  -5  -3 199.055 208.391   3
  -5   5   3 183.363 92.1755   2
   5   5  -3 196.518 216.820   3
  -5   5   3 202.032 209.159   3
  -5  -5   3 256.435 90.6839   2
  -5   5   2 416.304 126.024   2
   5  -5  -2 257.919 191.145   3
   5   5  -2 610.836 300.663   3
  -5   5   2 941.935 260.271   3
  -5  -5   2 321.062 106.798   2
   5  -5  -1 1187.39 273.189   3
  -5   5   1 1534.80 211.516   2
   5   5  -1 1235.61 338.512   3
   5   5   0 7199.75 687.869   3
   5  -5   0 6814.51 585.460   3
   5  -5   1 36.8818 212.540   3
   5   5   1 217.759 241.382   3
  -5  -5  -1-108.017 159.129   2
   5  -5   2 4267.69 509.447   3
   5   5   2 4188.24 536.368   3
  -5  -5  -2 3703.50 368.712   2
   5   5   3 5958.63 631.244   3
   5  -5   3 4748.93 519.036   3
  -5  -5  -3 4720.99 436.165   2
   5  -5   4 1533.64 346.049   3
   5   5   4 1247.83 335.310   3
  -5  -5  -4 1496.20 284.792   2
   5  -5   5 862.768 257.628   3
   5   5   5 540.009 280.777   3
  -5  -5  -5 768.713 239.457   2
   5  -5   6-8.71731 191.084   3
   5   5   6-4.32357 231.727   3
  -5  -5  -6 467.603 222.441   2
   5  -5   7 1750.19 351.870   3
   5   5   7 1654.93 373.548   3
  -5  -5  -7 1844.67 352.413   2
   5  -5   8 576.115 246.922   3
   5   5   8 721.093 273.278   3
  -5  -5  -8 395.989 198.776   2
   5  -5   9 811.818 286.102   3
   5   5   9 701.991 316.794   3
  -5  -5  -9 652.064 262.202   2
   5  -5  10 508.284 260.588   3
   5   5  10 714.188 277.354   3
  -5  -5 -10 641.006 298.309   2
   5   5  11 581.464 245.255   3
   5  -5  11 661.750 261.576   3
  -5  -5 -11 849.667 305.114   2
   5   5  12 797.441 317.355   3
   5  -5  12 1074.04 307.795   3
  -5  -5 -12 694.458 314.317   2
   5   5  13 44.0138 247.343   3
  -5  -5 -13 10.9227 211.625   2
   5   5  14 81.9816 223.600   3
   5   5  15-540.234 267.137   3
   5  -6 -17 689.750 259.860   1
   5  -6 -16-252.723 237.413   1
   5  -6 -15-352.768 263.031   1
   5   6 -15 577.109 315.851   1
   5   6 -14 1005.82 303.193   1
   5   6 -13 15.5405 134.935   3
   5   6 -13 384.113 259.638   1
   5   6 -12-53.5664 168.740   3
   5   6 -12 212.884 208.648   1
   5   6 -11-68.5820 177.447   3
   5   6 -11 28.5198 225.353   1
   5   6 -10 480.488 231.963   3
   5   6 -10 252.376 224.733   1
   5   6  -9 7492.09 651.957   3
  -5   6   9 8055.84 404.040   2
   5   6  -9 7740.77 723.255   1
   5  -6  -8 62.5227 134.515   3
  -5   6   8-0.14882 65.8617   2
   5   6  -8-274.948 277.532   1
  -5   6   7 26216.2 731.041   2
   5  -6  -7 26052.0 1032.37   3
   5   6  -7 24983.5 1244.33   1
  -5   6   6 4736.05 472.616   3
  -5   6   6 4630.66 331.691   2
   5  -6  -6 4700.69 465.308   3
   5   6  -6 4834.74 563.579   1
   5  -6  -5 1103.85 283.346   3
  -5   6   5 908.866 164.127   2
  -5   6   5 732.366 252.936   3
  -5  -6   5 551.297 53.8680   2
   5   6  -5 349.794 231.053   1
   5  -6  -4 391.246 196.077   3
  -5   6   4 308.979 239.584   3
  -5   6   4 292.406 116.669   2
  -5  -6   4 28.7384 43.2704   2
   5  -6  -3 3570.56 437.242   3
  -5   6   3 3979.14 461.107   3
  -5  -6   3 4024.19 250.246   2
  -5   6   3 4334.33 335.418   2
  -5   6   2 1112.88 183.313   2
   5  -6  -2 1277.59 308.763   3
  -5  -6   2 1034.65 155.658   2
  -5   6   1 13791.2 597.997   2
   5  -6  -1 13770.5 819.705   3
   5  -6   0 56.6114 188.937   3
   5   6   0 487.660 280.757   3
   5   6   1 15072.2 995.143   3
   5  -6   1 13779.9 829.636   3
  -5  -6  -1 14861.5 654.249   2
   5  -6   2 2911.20 428.779   3
   5   6   2 3659.96 545.456   3
  -5  -6  -2 3921.93 369.700   2
   5  -6   3 180.683 212.064   3
   5   6   3-381.068 259.092   3
  -5  -6  -3 131.323 139.528   2
   5  -6   4 505.720 235.391   3
   5   6   4 296.349 234.824   3
  -5  -6  -4 579.463 207.051   2
   5  -6   5-323.546 208.088   3
   5   6   5 71.1386 240.604   3
  -5  -6  -5-58.4964 139.539   2
   5  -6   6 299.771 228.650   3
   5   6   6 68.1052 221.499   3
  -5  -6  -6-136.269 186.324   2
   5  -6   7 364.368 247.605   3
   5   6   7-69.1127 197.167   3
  -5  -6  -7 205.668 161.072   2
   5  -6   8 324.165 219.754   3
   5   6   8 124.939 234.074   3
  -5  -6  -8 267.073 205.462   2
   5  -6   9 1128.62 316.437   3
   5   6   9 941.354 304.268   3
  -5  -6  -9 1322.89 316.916   2
   5  -6  10 594.523 294.708   3
   5   6  10 257.228 243.228   3
  -5  -6 -10 311.777 217.793   2
   5   6  11 467.245 290.669   3
  -5  -6 -11 608.361 274.010   2
   5   6  12 668.211 300.515   3
  -5  -6 -12 775.917 317.206   2
   5   6  13 350.423 271.946   3
  -5  -6 -13 90.8034 189.355   2
   5   6  14-47.3860 220.144   3
   5  -7 -17 104.857 196.410   1
   5  -7 -16 637.610 204.479   1
   5   7 -15 607.846 274.920   1
   5  -7 -15-71.2851 235.516   1
   5   7 -14 1470.25 348.097   1
   5   7 -13 655.539 244.781   3
   5   7 -13 1409.10 357.650   1
   5   7 -12 323.904 190.735   3
   5   7 -12 895.122 304.287   1
   5   7 -11 15.0145 202.123   3
   5   7 -11 327.182 232.720   1
   5   7 -10 4486.81 546.551   1
   5   7  -9 126.486 210.157   1
  -5   7   9 10.8929 65.1888   2
   5   7  -8 782.547 268.777   1
  -5   7   8 696.355 132.832   2
  -5   7   7 1675.35 210.338   2
   5  -7  -7 1758.37 306.642   3
  -5   7   7 1307.06 262.142   3
   5   7  -7 1701.74 363.049   1
   5  -7  -6 343.582 187.285   3
  -5   7   6 139.793 174.690   3
  -5   7   6 359.175 107.826   2
   5   7  -6-47.5190 253.221   1
  -5   7   5 5169.86 376.397   2
  -5   7   5 5560.83 528.488   3
   5  -7  -5 5627.69 518.252   3
  -5  -7   5 4500.86 165.710   2
   5   7  -5 4155.68 573.999   1
  -5   7   4 379.209 137.165   2
   5  -7  -4 767.985 265.576   3
  -5  -7   4 498.452 86.0928   2
   5   7  -4 387.667 296.804   1
  -5  -7   3 1936.12 178.141   2
   5  -7  -3 1482.17 311.019   3
  -5   7   3 1581.91 216.252   2
  -5   7   2 1469.41 216.020   2
   5  -7  -2 1648.47 323.505   3
   5   7  -2 1295.95 305.958   1
  -5  -7   2 1349.64 169.306   2
  -5   7   1 1371.50 205.335   2
   5  -7  -1 1149.98 288.869   3
   5  -7   0 3849.31 453.363   3
  -5   7   0 3331.86 327.793   2
   5  -7   1 3016.76 424.099   3
  -5  -7  -1 2776.92 292.427   2
   5  -7   2 4032.72 491.765   3
   5   7   2 4416.00 574.751   3
  -5  -7  -2 4214.25 381.610   2
   5  -7   3 1793.06 371.659   3
   5   7   3 2089.11 441.604   3
  -5  -7  -3 1925.60 280.417   2
   5  -7   4-212.753 196.573   3
   5   7   4 64.8680 230.363   3
  -5  -7  -4 58.6675 135.711   2
   5  -7   5 587.522 246.284   3
   5   7   5 531.690 296.902   3
  -5  -7  -5 311.443 160.490   2
   5  -7   6 1771.99 364.991   3
   5   7   6 1380.42 342.998   3
  -5  -7  -6 1897.99 331.431   2
   5  -7   7 1501.60 335.746   3
   5   7   7 834.487 300.676   3
  -5  -7  -7 1425.94 297.270   2
   5  -7   8 2229.70 421.088   3
   5   7   8 2111.97 420.546   3
  -5  -7  -8 2294.28 366.720   2
   5  -7   9 498.338 289.496   3
   5   7   9 60.1123 247.685   3
  -5  -7  -9 150.075 179.604   2
   5   7  10 944.917 324.932   3
  -5  -7 -10 687.031 279.845   2
   5   7  11-167.188 203.034   3
  -5  -7 -11 318.913 228.278   2
   5   7  12 108.566 233.990   3
  -5  -7 -12-58.9349 177.895   2
   5   7  13-6.23689 231.765   3
  -5  -7 -13-38.8194 183.377   2
   5   7  14 400.022 269.544   3
   5  -8 -17 35.0916 179.006   1
   5  -8 -16 5.15524 212.488   1
   5   8 -14 315.629 266.697   1
   5   8 -13 2846.50 410.375   3
   5   8 -13 3406.49 507.184   1
   5   8 -12 265.926 244.476   1
   5   8 -11 664.661 287.118   1
   5   8 -10 64.5507 202.575   1
  -5   8   9 7225.24 428.472   2
   5   8  -9 7839.13 717.631   1
  -5   8   8 1282.56 270.192   3
  -5   8   8 1208.80 187.816   2
   5   8  -8 1249.12 341.209   1
  -5   8   7 1509.10 284.484   3
   5   8  -7 1710.48 377.406   1
  -5   8   7 1468.73 207.869   2
  -5   8   6 600.092 158.618   2
  -5   8   6 407.057 191.492   3
   5   8  -6 134.040 221.406   1
  -5   8   5 610.048 149.178   2
  -5  -8   5 490.002 70.3690   2
   5   8  -5 215.462 225.371   1
  -5  -8   4 264.170 77.3037   2
  -5   8   4 334.691 124.001   2
   5  -8  -3 604.423 260.781   3
  -5   8   3 296.803 118.970   2
   5   8  -3 65.1092 270.837   1
  -5  -8   3 168.893 65.3375   2
  -5   8   2 889.278 180.622   2
   5  -8  -2 987.461 291.232   3
   5   8  -2 393.746 243.290   1
  -5  -8   2 994.504 153.073   2
   5  -8  -1 3220.48 434.876   3
  -5   8   1 3391.99 327.729   2
   5   8  -1 2366.56 407.532   1
  -5   8   0 84.9155 128.697   2
   5  -8   0 266.544 231.037   3
  -5  -8   0-2.10872 113.171   2
   5  -8   1 11453.1 762.805   3
  -5  -8  -1 10957.5 569.318   2
   5   8   1 10579.6 726.845   1
   5  -8   2 4160.71 487.893   3
  -5  -8  -2 4480.50 391.631   2
   5   8   2 4193.69 462.389   1
   5  -8   3 865.701 275.825   3
   5   8   3 602.291 186.783   1
  -5  -8  -3 752.559 189.829   2
   5  -8   4 321.847 220.091   3
   5   8   4 125.343 247.961   3
   5   8   4-26.4908 232.525   1
  -5  -8  -4 96.7910 151.193   2
   5  -8   5 1400.65 342.687   3
   5   8   5 1366.39 397.370   3
  -5  -8  -5 884.044 221.144   2
   5  -8   6 958.830 333.373   3
   5   8   6 635.383 284.946   3
  -5  -8  -6 470.284 175.721   2
   5   8   7 3092.25 510.112   3
   5   8   7 2502.35 281.344   1
  -5  -8  -7 3655.33 452.345   2
   5   8   8 369.945 124.820   1
  -5  -8  -8 640.939 235.388   2
   5   8   9 3407.33 533.198   3
  -5  -8  -9 3728.66 479.036   2
   5   8  10 898.403 321.462   3
  -5  -8 -10 540.318 243.574   2
   5   8  11 1060.58 340.285   3
  -5  -8 -11 1095.57 327.480   2
   5   8  12 415.968 279.160   3
  -5  -8 -12 127.814 198.699   2
   5   8  13-94.5866 225.771   3
  -5  -8 -13 74.3278 181.013   2
   5   8  14 141.657 275.791   3
   5  -9 -16-82.9100 245.391   1
   5   9 -14 223.774 223.754   1
   5   9 -13 675.806 314.779   1
   5   9 -12 1749.49 414.672   1
   5   9 -11 843.207 302.796   1
   5   9 -10 1744.09 390.757   1
  -5   9   9 227.352 199.653   3
   5   9  -9 735.097 359.250   1
  -5   9   9 485.286 132.326   2
  -5   9   8 5518.37 505.666   3
  -5   9   8 5702.75 400.154   2
   5   9  -8 6299.24 639.513   1
  -5   9   7 2690.37 290.187   2
  -5   9   7 2804.68 387.371   3
   5   9  -7 3231.16 501.196   1
  -5   9   6 192.810 124.479   2
   5   9  -6 432.410 264.275   1
  -5   9   5 314.434 141.765   2
  -5  -9   5 152.334 51.9995   2
   5   9  -5 100.787 216.975   1
  -5  -9   4 10594.3 392.794   2
  -5   9   4 10801.0 587.444   2
   5   9  -4 10279.7 811.031   1
  -5  -9   3 174.839 79.9001   2
  -5   9   3 62.7485 96.2833   2
   5   9  -3 112.417 238.300   1
  -5   9   2 57.3556 102.816   2
   5   9  -2 86.9064 210.361   1
  -5   9   1 2.75681 100.036   2
   5  -9  -1 194.032 225.181   3
   5   9  -1-157.338 246.952   1
  -5  -9   0 6590.66 421.535   2
   5  -9   0 6416.78 589.037   3
   5   9   0 6123.48 577.415   1
   5  -9   1 2342.64 379.451   3
  -5  -9  -1 1999.61 259.795   2
   5   9   1 1742.92 340.043   1
   5  -9   2 507.448 280.299   3
   5   9   2-100.490 212.446   1
  -5  -9  -2 667.848 177.976   2
   5  -9   3 414.639 255.170   3
  -5  -9  -3-53.9888 106.923   2
   5   9   3 21.3809 183.250   1
   5   9   4-155.717 201.905   1
  -5  -9  -4 132.170 137.384   2
   5   9   5 68.4442 278.797   3
  -5  -9  -5 14.4437 125.883   2
   5   9   6 2219.30 453.846   3
  -5  -9  -6 1804.23 310.165   2
   5   9   7 1251.53 372.028   3
   5   9   7 1501.22 210.868   1
  -5  -9  -7 1328.46 290.622   2
   5   9   8 479.820 286.612   3
  -5  -9  -8 570.187 207.657   2
   5   9   9 91.8844 218.877   3
  -5  -9  -9 58.9416 150.967   2
   5   9  10 168.769 236.267   3
  -5  -9 -10 101.132 160.052   2
   5   9  11 66.3915 203.996   3
  -5  -9 -11 175.586 200.204   2
   5   9  12 174.482 240.938   3
  -5  -9 -12 448.736 275.349   2
   5   9  13 231.639 259.991   3
   5   9  14 604.857 310.332   3
   5  10 -13 2793.84 443.607   1
   5  10 -12 791.649 306.549   1
   5  10 -11 461.030 271.726   1
   5  10 -10 244.231 272.507   1
   5  10  -9 5518.87 595.084   1
   5  10  -8 753.412 316.623   1
  -5  10   8 506.965 160.060   2
  -5  10   7 358.276 138.408   2
   5  10  -7 496.238 255.531   1
  -5  10   6 3390.02 345.796   2
   5  10  -6 3400.46 484.051   1
  -5  10   5 1861.44 266.787   2
  -5 -10   5 2027.77 161.580   2
   5  10  -5 2375.45 429.388   1
  -5 -10   4 169.658 79.9471   2
  -5  10   4 434.899 157.409   2
   5  10  -4 377.429 247.519   1
  -5 -10   3 10526.0 454.533   2
  -5  10   3 10676.2 607.542   2
   5  10  -3 10540.7 765.555   1
   5  10  -2 385.012 238.589   1
   5  10  -1 127.884 194.640   1
  -5 -10   1 549.070 141.144   2
  -5 -10   0 7166.87 440.905   2
   5  10   0 7874.46 625.410   1
  -5 -10  -1 3223.94 319.968   2
   5  10   1 3628.24 435.178   1
   5  10   2 1273.16 270.962   1
  -5 -10  -2 1552.99 235.725   2
   5  10   3 53.4696 149.983   1
  -5 -10  -3 75.6512 118.157   2
  -5 -10  -4 1156.31 243.922   2
   5  10   4 1253.09 241.660   1
  -5 -10  -5 1979.17 325.701   2
   5  10   6 1557.77 400.096   3
  -5 -10  -6 933.616 250.350   2
   5  10   7 1638.13 410.251   3
   5  10   7 1969.75 215.746   1
  -5 -10  -7 1821.30 335.832   2
   5  10   8 544.394 334.558   3
  -5 -10  -8 717.900 237.172   2
   5  10   9 909.579 337.030   3
  -5 -10  -9 959.940 276.804   2
   5  10  10 170.855 226.260   3
  -5 -10 -10-49.6198 165.622   2
   5  10  11 1101.83 351.181   3
  -5 -10 -11 1625.97 354.959   2
   5  10  12-209.384 248.862   3
  -5 -10 -12 808.492 297.442   2
   5  10  13-67.0098 237.855   3
   5  10  14-174.838 224.997   3
   5  11 -13-71.8939 220.248   1
   5  11 -12 921.129 290.116   1
   5  11 -11 1666.01 388.818   1
   5  11 -10 2307.05 428.173   1
   5  11  -9 1717.38 394.219   1
   5  11  -8 1273.35 353.041   1
   5  11  -7 491.865 259.386   1
   5  11  -6 203.786 243.330   1
  -5 -11   5 1199.88 137.272   2
   5  11  -5 1854.12 366.596   1
  -5 -11   4 576.958 116.616   2
   5  11  -4 1246.55 336.166   1
   5  11  -3 2677.17 423.303   1
   5  11  -2 347.827 256.081   1
  -5 -11   1 282.944 109.431   2
   5  11  -1 597.697 250.482   1
  -5 -11   0 40.5491 91.5396   2
   5  11   0 300.068 216.273   1
  -5 -11  -1 91.2835 114.639   2
   5  11   1 66.3255 189.509   1
  -5 -11  -2 2996.48 340.188   2
   5  11   2 3371.69 389.809   1
  -5 -11  -3 2382.40 308.116   2
   5  11   3 2538.61 323.586   1
   5  11   4 1656.29 266.796   1
  -5 -11  -4 1404.18 253.298   2
  -5 -11  -5 528.688 181.469   2
  -5 -11  -6 4634.80 477.839   2
   5  11   6 5060.95 338.249   1
   5  11   7 941.838 342.311   3
  -5 -11  -7 313.643 171.627   2
   5  11   8 792.986 334.426   3
  -5 -11  -8 426.370 205.951   2
   5  11   9-43.5387 219.169   3
  -5 -11  -9 423.613 216.455   2
   5  11  10 898.842 303.251   3
  -5 -11 -10 1279.34 332.056   2
   5  11  11-96.6262 210.906   3
  -5 -11 -11 134.513 197.905   2
   5  11  12-103.402 222.987   3
   5  11  13 288.673 298.542   3
   5  11  14 51.5477 224.008   3
   5  12 -12-77.3423 249.356   1
   5  12 -11 314.333 220.775   1
   5  12 -10 2764.16 459.885   1
   5  12  -9 1371.60 340.475   1
   5  12  -8 339.172 234.072   1
   5  12  -7 685.163 311.703   1
   5  12  -6 2699.42 427.944   1
  -5 -12   5 8040.89 368.398   2
   5  12  -5 10443.8 754.227   1
   5  12  -4 607.827 281.233   1
   5  12  -3 12269.3 778.899   1
  -5 -12   2 5004.12 370.784   2
   5  12  -2 4690.32 512.542   1
   5  12  -1 832.535 261.365   1
  -5 -12   1 529.744 148.308   2
   5  12   0 1203.17 283.953   1
  -5 -12   0 700.158 171.533   2
   5  12   1 2216.98 344.620   1
  -5 -12  -1 1665.66 242.179   2
   5  12   2 916.424 241.801   1
  -5 -12  -2 650.690 180.783   2
   5  12   3 2506.10 327.371   1
  -5 -12  -3 2236.12 304.604   2
   5  12   4 302.856 161.337   1
  -5 -12  -4 79.8451 140.279   2
  -5 -12  -5 279.611 168.879   2
   5  12   6 845.558 149.995   1
  -5 -12  -6 551.165 205.159   2
  -5 -12  -7 826.734 243.791   2
   5  12   8 324.898 261.189   3
  -5 -12  -8 240.045 170.963   2
   5  12   9 223.208 257.780   3
  -5 -12  -9 27.9434 142.973   2
   5  12  10-20.8851 244.287   3
  -5 -12 -10-35.5696 167.921   2
   5  12  11 8.73773 272.154   3
  -5 -12 -11 423.779 225.918   2
   5  12  12 145.879 289.522   3
   5  12  13-270.118 267.276   3
   5  13 -12 1485.37 361.015   1
   5  13 -11 1132.21 364.462   1
   5  13 -10-52.8136 209.200   1
   5  13  -9-135.619 254.584   1
   5  13  -8 496.663 245.552   1
   5  13  -7 1713.14 335.075   1
   5  13  -6 15.2654 212.288   1
  -5 -13   5 664.409 129.652   2
   5  13  -5 1349.25 324.389   1
   5  13  -4 3255.67 444.549   1
  -5 -13   3 31.0854 86.3325   2
   5  13  -3 1074.92 304.649   1
  -5 -13   2 281.757 116.339   2
   5  13  -2 901.367 273.171   1
  -5 -13   1 1833.80 244.630   2
   5  13  -1 2239.58 343.924   1
   5  13   0 2688.91 357.668   1
  -5 -13   0 2036.87 276.861   2
   5  13   1 832.153 242.874   1
  -5 -13  -1 337.897 131.127   2
   5  13   2-16.6257 130.609   1
  -5 -13  -2 104.781 135.142   2
  -5 -13  -3 4082.81 401.654   2
   5  13   3 4096.30 366.908   1
  -5 -13  -4 3452.64 391.540   2
   5  13   4 4126.26 336.951   1
  -5 -13  -5 173.237 163.543   2
  -5 -13  -6 978.375 244.650   2
  -5 -13  -7 1874.38 322.370   2
  -5 -13  -8-50.1347 144.328   2
   5  13   9 412.360 271.635   3
  -5 -13  -9 237.213 202.007   2
   5  13  10 648.381 331.621   3
  -5 -13 -10 459.459 224.786   2
   5  13  11 169.096 295.570   3
   5  13  12-384.259 285.623   3
   5  13  13 371.715 250.970   3
   5  14 -11 484.573 281.805   1
   5  14 -10 1731.78 379.731   1
   5  14  -9 165.883 214.231   1
   5  14  -8 319.786 234.713   1
   5  14  -7 1902.44 364.557   1
   5  14  -6 2739.02 425.366   1
   5  14  -5 1095.23 301.237   1
   5  14  -4-73.8178 207.079   1
  -5 -14   3 1590.24 222.406   2
   5  14  -3 1532.21 317.369   1
  -5 -14   2 1102.45 202.284   2
   5  14  -2 996.904 271.107   1
  -5 -14   1 1825.88 265.973   2
   5  14  -1 1814.24 299.886   1
  -5 -14   0-48.3071 116.196   2
   5  14   0-55.0206 150.846   1
  -5 -14  -1 1075.36 215.277   2
   5  14   1 1100.69 230.641   1
  -5 -14  -2 793.022 210.311   2
   5  14   2 598.818 180.908   1
  -5 -14  -3-139.223 118.500   2
   5  14   3 142.089 145.964   1
  -5 -14  -4 2567.68 349.559   2
   5  14   4 2980.89 290.194   1
  -5 -14  -5 1090.77 246.185   2
  -5 -14  -6-16.5443 138.656   2
  -5 -14  -7 780.996 244.772   2
  -5 -14  -8 594.910 205.519   2
   5  14   9 555.454 328.620   3
  -5 -14  -9 441.980 219.049   2
   5  14  10 92.4826 301.283   3
  -5 -14 -10-83.6747 173.056   2
   5  14  11 584.919 316.989   3
   5  14  12-518.572 307.933   3
   5  15 -10 156.754 216.033   1
   5  15  -9 523.806 268.006   1
   5  15  -8 123.755 184.201   1
   5  15  -7 5163.03 546.325   1
   5  15  -6 942.325 269.868   1
   5  15  -5 4667.18 505.192   1
  -5 -15   4 395.416 115.660   2
   5  15  -4 161.223 165.380   1
  -5 -15   3 4149.27 365.978   2
   5  15  -3 4111.02 461.300   1
  -5 -15   2 1188.66 220.315   2
   5  15  -2 1145.33 261.922   1
  -5 -15   1 2457.26 301.583   2
   5  15  -1 2427.42 340.230   1
  -5 -15   0 187.744 127.857   2
   5  15   0 108.587 144.234   1
  -5 -15  -1 791.877 198.459   2
   5  15   1 1013.05 225.129   1
  -5 -15  -2 128.574 138.077   2
   5  15   2 27.6942 120.083   1
   5  15   3 1856.24 260.062   1
  -5 -15  -3 1102.05 226.148   2
   5  15   4 1349.42 213.012   1
  -5 -15  -4 877.423 223.363   2
  -5 -15  -5-143.587 150.604   2
  -5 -15  -6 578.598 205.309   2
  -5 -15  -7 75.2224 157.397   2
  -5 -15  -8-72.0328 169.312   2
  -5 -15  -9 7.16047 164.770   2
   5  15  10 59.5895 242.025   3
   5  15  11 245.241 250.866   3
   5  15  12 315.964 310.991   3
   5  16 -10 972.886 327.945   1
   5  16  -9 157.016 257.762   1
   5  16  -8 994.144 298.760   1
   5  16  -7 32.0158 188.363   1
   5  16  -6 1624.16 334.082   1
   5  16  -5 778.860 255.421   1
  -5 -16   4-164.889 124.354   2
   5  16  -4-70.3627 166.142   1
  -5 -16   3 804.202 175.904   2
   5  16  -3 380.011 201.710   1
  -5 -16   2 70.8742 92.5413   2
   5  16  -2 146.650 158.997   1
  -5 -16   1-24.3630 108.758   2
   5  16  -1-133.927 160.601   1
  -5 -16   0 124.829 130.747   2
   5  16   0 241.452 164.456   1
  -5 -16  -1 151.321 141.059   2
   5  16   1 180.907 131.380   1
  -5 -16  -2 1228.93 251.123   2
   5  16   2 1547.88 250.340   1
   5  16   3 559.789 178.740   1
  -5 -16  -3 474.327 181.260   2
  -5 -16  -4 3394.34 415.106   2
  -5 -16  -5 88.9450 144.762   2
  -5 -16  -6-21.4473 131.815   2
  -5 -16  -7-166.210 168.524   2
  -5 -16  -8 422.225 193.335   2
  -5 -16  -9 14.1845 144.650   2
   5  16  11 8.38524 242.016   3
   5  17  -9-361.310 238.939   1
   5  17  -8 227.441 220.215   1
   5  17  -7 613.011 261.916   1
   5  17  -6 1148.54 306.836   1
   5  17  -5 716.232 235.236   1
  -5 -17   4 18.2253 89.6568   2
   5  17  -4 25.2651 171.788   1
  -5 -17   3-227.366 154.843   2
   5  17  -3-258.759 180.664   1
  -5 -17   2 1289.42 237.585   2
   5  17  -2 1321.42 295.626   1
  -5 -17   1 671.397 181.968   2
   5  17  -1 554.434 202.153   1
  -5 -17   0 361.759 160.478   2
   5  17   0 227.848 156.776   1
  -5 -17  -1-49.9144 142.358   2
   5  17   1 298.323 179.064   1
  -5 -17  -2 18.1481 144.542   2
   5  17   2-3.42930 142.845   1
  -5 -17  -3 1094.32 263.243   2
  -5 -17  -4 832.043 266.731   2
  -5 -17  -5 320.468 170.428   2
  -5 -17  -6 115.717 145.120   2
  -5 -17  -7 36.6572 139.036   2
  -5 -17  -8-52.7220 148.232   2
   5  18  -8 305.623 227.108   1
   5  18  -7 510.744 264.895   1
   5  18  -6 2957.25 429.263   1
   5  18  -5 181.870 184.497   1
   5  18  -4 504.881 231.656   1
  -5 -18   3-92.0276 129.790   2
   5  18  -3 237.896 195.026   1
  -5 -18   2 524.307 176.005   2
   5  18  -2 182.035 160.251   1
  -5 -18   1 13.9426 114.278   2
   5  18  -1 92.2589 155.621   1
  -5 -18   0 18.6326 118.569   2
   5  18   0 45.5520 168.129   1
  -5 -18  -1 541.348 201.748   2
   5  18   1 118.181 160.211   1
  -5 -18  -2 2487.82 364.443   2
   5  18   2 2704.96 320.281   1
  -5 -18  -3-25.6473 139.042   2
  -5 -18  -4 110.054 171.316   2
  -5 -18  -5 36.9509 152.168   2
  -5 -18  -6 44.3085 158.226   2
  -5 -18  -7-110.173 212.979   2
   5  19  -7 745.499 303.337   1
   5  19  -6 19.6654 196.397   1
   5  19  -5 1284.11 327.815   1
   5  19  -4 400.597 251.030   1
   5  19  -3 176.922 168.203   1
  -5 -19   2 57.2073 115.336   2
   5  19  -2-209.726 160.974   1
  -5 -19   1 582.979 195.743   2
   5  19  -1 582.241 219.843   1
  -5 -19   0-93.2452 137.034   2
   5  19   0 33.1699 149.554   1
  -5 -19  -1 354.742 165.282   2
   5  19   1 464.632 190.939   1
  -5 -19  -2 749.384 241.400   2
  -5 -19  -3 833.455 252.597   2
  -5 -19  -4 15.8279 136.682   2
  -5 -19  -5-46.1082 147.338   2
  -5 -19  -6 339.919 192.656   2
   5  20  -6 650.630 282.952   1
   5  20  -5 569.902 244.135   1
   5  20  -4 253.883 244.730   1
   5  20  -3 2.24008 156.241   1
  -5 -20   2 208.859 133.231   2
   5  20  -2-41.2801 171.490   1
  -5 -20   1 58.3828 139.034   2
   5  20  -1 281.047 181.407   1
  -5 -20   0 576.489 209.849   2
   5  20   0 412.555 185.080   1
  -5 -20  -1 457.970 175.395   2
  -5 -20  -2 570.110 217.036   2
  -5 -20  -3 201.526 189.619   2
  -5 -20  -4 626.679 243.494   2
  -5 -20  -5 62.3126 147.991   2
   5  21  -5 233.785 210.507   1
   5  21  -4 872.049 240.326   1
   5  21  -3 568.832 243.437   1
   5  21  -2 304.585 223.468   1
  -5 -21   1-278.236 171.192   2
   5  21  -1-37.1687 147.515   1
  -5 -21   0 174.778 180.150   2
  -5 -21  -1 281.983 193.994   2
  -5 -21  -2 223.101 205.133   2
  -5 -21  -3 211.188 182.603   2
  -5 -21  -4 85.7027 159.277   2
   5  22  -4 351.053 216.697   1
   5  22  -3 225.148 220.873   1
   5  22  -2 253.151 205.230   1
  -5 -22   0 34.7420 126.463   2
  -5 -22  -1 1055.24 284.868   2
  -5 -22  -2 572.585 214.778   2
  -5 -22  -3 384.644 254.344   2
   6   0 -14 324.015 202.710   1
   6   0 -13-416.079 299.540   1
   6   0 -12-315.850 313.992   1
   6   0 -11-126.312 190.324   3
   6   0 -10-118.527 189.061   3
   6   0  -9 336.044 222.310   3
   6   0  -8 3101.68 441.144   3
   6   0  -7 80.5258 194.339   3
  -6   0   6 9061.40 264.866   2
   6   0  -6 10287.0 802.370   3
  -6   0   6 9853.69 314.714   2
   6   0  -5-269.174 235.335   3
  -6   0   5-22.0449 54.7671   2
   6   0  -4 3660.37 508.602   3
  -6   0   4 4073.59 255.873   2
   6   0  -3 227.713 227.828   3
   6   0  -2 20689.6 1146.14   3
   6   0  -1 199.514 246.318   3
   6   0   0 31.4904 238.995   3
   6   0   1-22.8526 237.816   3
   6   0   2 15474.0 1027.24   3
   6   0   3 11.7468 251.235   3
   6   0   4 2210.16 425.690   3
   6   0   5 118.856 228.022   3
   6   0   6 1.07589 251.049   3
   6   0   7 123.919 228.649   3
   6   0   8 854.503 319.049   3
   6   0   9-157.203 253.009   3
   6   0  10 336.231 257.799   3
   6   0  11-275.546 274.974   3
  -6   0 -11 219.363 274.100   2
   6   0  12 1223.48 373.072   3
  -6   0 -12 905.328 426.698   2
   6   0  13-32.7107 231.103   3
   6   0  14 55.2758 259.905   3
   6  -1 -14-103.706 216.803   1
   6   1 -14-3.21936 209.755   1
   6   1 -13-97.0363 224.087   1
   6  -1 -13-220.035 258.495   1
   6   1 -12 82.0627 187.129   3
   6   1 -12-141.716 296.930   1
   6   1 -11 2545.41 384.056   3
   6  -1 -11 2466.96 340.821   3
   6   1 -11 2478.22 432.999   1
   6   1 -10 675.779 243.021   3
   6  -1 -10 515.482 197.925   3
   6   1  -9-14.7547 174.944   3
   6  -1  -9-393.910 252.837   3
   6   1  -8 207.040 213.032   3
   6  -1  -8-115.610 227.826   3
   6   1  -7 6581.97 651.147   3
   6  -1  -7 6637.30 633.343   3
  -6   1   7 5068.60 182.345   2
   6  -1  -6 30.3681 219.803   3
  -6   1   6 55.1748 46.0844   2
   6   1  -6-34.7858 198.553   3
   6  -1  -5 2189.43 419.639   3
  -6  -1   5 2258.76 159.538   2
  -6   1   5 2303.52 193.104   2
   6   1  -5 2428.42 431.883   3
  -6  -1   5 2415.34 191.011   2
   6  -1  -4 381.200 258.057   3
  -6   1   4 131.736 81.4977   2
  -6  -1   4 205.921 74.4534   2
   6   1  -4 295.231 230.196   3
  -6  -1   4 195.796 104.878   2
   6  -1  -3 547.430 254.417   3
  -6   1   3 450.871 120.495   2
   6   1  -3 299.358 260.207   3
   6  -1  -2 249.832 227.595   3
   6   1  -2 80.3435 204.310   3
   6  -1  -1 2866.45 479.787   3
   6   1  -1 2427.84 415.525   3
   6  -1   0 404.007 271.167   3
   6   1   0 273.171 252.594   3
   6  -1   1 2266.31 426.242   3
   6   1   1 2475.05 441.847   3
   6  -1   2 811.953 308.293   3
   6   1   2 522.469 296.590   3
   6   1   3 8443.52 796.244   3
   6  -1   3 7480.70 716.801   3
   6   1   4 0.52940 226.265   3
   6  -1   4 285.091 243.428   3
   6   1   5 835.242 330.214   3
   6  -1   5 215.623 226.923   3
   6   1   6 88.2061 255.782   3
   6  -1   6 174.956 203.133   3
   6   1   7 805.492 299.128   3
   6  -1   7 1082.07 345.727   3
   6   1   8 819.512 338.763   3
   6  -1   8 82.6307 213.790   3
   6   1   9 170.843 227.236   3
   6  -1   9-64.1111 209.066   3
  -6  -1  -9 542.336 283.955   2
   6   1  10-37.3330 208.885   3
   6  -1  10 339.151 221.826   3
  -6  -1 -10 75.3859 236.200   2
   6   1  11 575.071 281.376   3
   6  -1  11 1493.83 405.926   3
  -6  -1 -11 1276.43 434.897   2
   6   1  12-128.772 249.738   3
   6  -1  12 128.731 233.096   3
  -6  -1 -12 305.554 309.055   2
   6   1  13 326.067 279.103   3
   6  -1  13 242.294 294.974   3
   6   1  14 156.109 231.281   3
   6  -1  14 222.063 254.039   3
   6  -2 -14 280.229 210.889   1
   6   2 -14 764.662 288.708   1
   6  -2 -13-565.090 308.685   1
   6   2 -13-248.999 253.656   1
   6   2 -12 863.087 265.233   3
   6   2 -12 416.285 238.465   1
   6   2 -11 240.371 216.523   3
   6  -2 -11 161.860 159.984   3
   6   2 -10 26.3246 172.347   3
   6  -2 -10 4.83089 172.534   3
   6   2 -10-339.937 317.336   1
   6  -2  -9 1028.65 243.261   3
   6   2  -9 1303.40 318.134   3
   6   2  -8 6583.28 638.771   3
   6  -2  -8 5676.91 567.577   3
   6  -2  -7 268.796 201.223   3
   6   2  -7 471.598 259.150   3
  -6   2   6 3733.55 235.912   2
   6  -2  -6 4332.08 522.647   3
   6   2  -6 3865.29 514.988   3
   6  -2  -5 138.734 191.024   3
  -6  -2   5 190.884 50.0992   2
   6   2  -5 252.115 193.626   3
  -6   2   5 241.699 88.6704   2
  -6  -2   5 366.743 70.5550   2
   6  -2  -4 3316.82 466.678   3
  -6   2   4 3666.30 274.012   2
   6   2  -4 4232.79 542.657   3
  -6  -2   4 3639.11 255.428   2
   6  -2  -3 144.929 228.921   3
   6   2  -3 65.0329 236.710   3
  -6   2   3 158.075 81.8181   2
  -6  -2   3 129.957 100.349   2
   6   2  -2 7981.66 747.806   3
   6  -2  -2 7078.49 664.029   3
   6  -2  -1 2231.18 415.616   3
   6   2  -1 1960.26 409.203   3
   6  -2   0 158.024 227.027   3
   6   2   0 55.0228 212.418   3
  -6  -2   0 171.775 160.785   2
   6  -2   1 3096.66 497.561   3
   6   2   1 3444.52 510.298   3
   6  -2   2 4893.26 579.013   3
   6   2   2 4288.09 574.365   3
   6  -2   3-22.2708 195.255   3
   6   2   3 506.230 290.888   3
   6  -2   4 3462.97 508.238   3
   6   2   4 3516.13 532.294   3
   6   2   5 32.9212 212.288   3
   6  -2   5 8.70277 198.336   3
  -6  -2  -5 453.215 228.953   2
   6   2   6-68.0788 244.023   3
   6  -2   6 162.045 221.521   3
  -6  -2  -6 637.102 288.535   2
   6   2   7-110.127 214.751   3
   6  -2   7-136.651 227.795   3
  -6  -2  -7 487.442 239.939   2
   6   2   8 1258.03 377.202   3
   6  -2   8 967.816 339.399   3
  -6  -2  -8 1163.93 337.709   2
   6   2   9 1.77075 208.570   3
   6  -2   9-238.219 238.375   3
  -6  -2  -9 126.539 214.333   2
   6   2  10-69.3771 248.678   3
   6  -2  10-71.9880 238.092   3
  -6  -2 -10-79.0866 237.423   2
   6   2  11-28.7574 301.745   3
   6  -2  11-213.242 280.431   3
  -6  -2 -11-62.2411 253.036   2
   6   2  12 621.745 304.785   3
   6  -2  12 1219.10 366.657   3
   6   2  13 81.9079 237.203   3
   6  -2  13 59.6465 257.688   3
   6   2  14-18.1037 208.785   3
   6  -2  14-48.5842 221.432   3
   6  -3 -14-280.007 299.070   1
   6   3 -14 379.761 240.708   1
   6   3 -13-100.429 205.170   1
   6   3 -12 157.470 138.276   3
   6   3 -12 44.4677 236.185   1
   6  -3 -11 1304.03 266.627   3
   6   3 -11 1500.46 341.945   3
   6   3 -11 596.191 311.714   1
   6  -3 -10 1342.85 277.973   3
   6   3 -10 1281.85 297.357   3
   6   3 -10 1185.55 309.880   1
   6  -3  -9-183.085 172.201   3
   6   3  -9 152.807 194.742   3
   6   3  -9-270.714 286.850   1
   6  -3  -8 3504.05 451.742   3
   6   3  -8 2969.28 441.288   3
   6  -3  -7 3438.17 468.297   3
   6   3  -7 3334.53 477.086   3
   6  -3  -6 67.1207 189.691   3
  -6   3   6 69.8429 57.3069   2
   6   3  -6-118.901 206.025   3
  -6   3   5 569.297 125.031   2
   6  -3  -5 639.883 242.620   3
  -6  -3   5 577.200 69.3621   2
   6   3  -5 560.276 259.379   3
  -6  -3   5 578.969 70.7550   2
   6  -3  -4 1554.63 306.954   3
  -6   3   4 1943.08 211.390   2
   6   3  -4 2008.21 394.387   3
  -6  -3   4 1925.88 178.039   2
  -6   3   3 670.115 145.713   2
   6  -3  -3 444.452 189.687   3
   6   3  -3 162.390 256.202   3
  -6  -3   3 568.776 126.093   2
   6  -3  -2 11.8036 210.692   3
  -6   3   2 453.907 140.154   2
   6   3  -2 343.389 238.484   3
   6  -3  -1 3933.13 513.254   3
   6   3  -1 3887.44 545.032   3
   6   3   0 5731.78 648.581   3
   6  -3   0 4633.72 553.662   3
  -6  -3   0 5276.02 430.951   2
   6  -3   1 1220.21 312.099   3
   6   3   1 1242.13 356.703   3
  -6  -3  -1 1196.41 236.870   2
   6  -3   2 233.445 221.947   3
   6   3   2 7.05353 238.378   3
  -6  -3  -2 516.084 204.944   2
   6  -3   3 2364.22 416.528   3
   6   3   3 2308.67 446.746   3
  -6  -3  -3 2266.26 368.068   2
   6  -3   4 159.224 227.645   3
   6   3   4 154.855 246.778   3
  -6  -3  -4 423.402 229.746   2
   6  -3   5 57.8655 198.146   3
   6   3   5 101.235 208.083   3
  -6  -3  -5 36.5733 178.667   2
   6  -3   6 389.561 284.346   3
   6   3   6 65.6008 223.430   3
  -6  -3  -6 343.427 239.278   2
   6   3   7 486.147 291.893   3
   6  -3   7 557.797 284.915   3
  -6  -3  -7 386.009 260.943   2
   6   3   8-184.369 275.789   3
   6  -3   8 394.868 268.178   3
  -6  -3  -8 149.568 241.478   2
   6   3   9 183.386 217.659   3
   6  -3   9-17.0509 196.943   3
  -6  -3  -9 284.087 273.055   2
   6   3  10 1176.63 362.833   3
   6  -3  10 1523.36 381.204   3
  -6  -3 -10 1036.73 339.607   2
   6   3  11 276.217 287.491   3
   6  -3  11 579.046 296.867   3
  -6  -3 -11 486.744 329.088   2
   6   3  12-224.450 294.288   3
   6  -3  12-310.046 254.379   3
   6   3  13-796.189 332.792   3
   6  -3  13 183.330 256.159   3
   6   3  14-484.031 289.620   3
   6  -3  14 136.102 266.647   3
   6  -4 -14-585.847 295.218   1
   6   4 -13 612.831 317.506   1
   6   4 -12 609.126 222.828   3
   6   4 -12 578.023 296.359   1
   6  -4 -11 592.327 216.531   3
   6   4 -11 99.1951 172.519   3
   6   4 -11-93.9880 236.479   1
   6  -4 -10 379.071 208.056   3
   6   4 -10 357.825 243.583   3
   6   4  -9 7154.24 685.405   3
   6  -4  -9 7175.58 597.096   3
   6   4  -9 5919.80 676.686   1
   6  -4  -8 2349.99 379.522   3
   6   4  -8 1896.03 378.793   3
   6   4  -8 1713.64 388.866   1
   6  -4  -7 1149.22 280.444   3
   6   4  -7 1640.35 376.584   3
   6  -4  -6 1002.97 270.898   3
  -6   4   6 1084.25 157.468   2
   6   4  -6 1414.72 376.681   3
  -6  -4   5 261.760 43.1250   2
  -6   4   5 236.031 101.689   2
   6  -4  -5 138.542 176.488   3
  -6  -4   5 304.236 50.4572   2
   6  -4  -4-105.148 234.625   3
  -6   4   4 33.7259 91.1841   2
   6   4  -4 194.755 266.219   3
  -6  -4   4 213.775 75.6823   2
   6  -4  -3 2701.08 410.455   3
  -6   4   3 2553.69 262.736   2
   6   4  -3 2583.55 463.970   3
  -6  -4   3 2039.08 210.255   2
   6  -4  -2 3474.75 483.985   3
  -6   4   2 2858.12 281.952   2
   6   4  -2 2410.64 444.881   3
   6  -4  -1-91.5345 242.835   3
   6   4  -1-9.80578 228.030   3
   6  -4   0 259.198 200.690   3
   6   4   0 134.650 264.920   3
  -6  -4   0 731.743 193.975   2
   6  -4   1 3437.43 494.212   3
   6   4   1 2841.75 497.921   3
  -6  -4  -1 2763.12 350.501   2
   6  -4   2 3388.10 497.975   3
   6   4   2 3459.25 540.733   3
  -6  -4  -2 3016.69 374.487   2
   6  -4   3 114.390 205.635   3
   6   4   3-186.123 278.044   3
  -6  -4  -3 232.425 160.198   2
   6  -4   4 940.845 280.304   3
   6   4   4 1477.28 385.113   3
  -6  -4  -4 1333.03 300.918   2
   6  -4   5-100.864 210.506   3
   6   4   5 121.334 270.903   3
  -6  -4  -5 493.111 229.584   2
   6  -4   6 1212.44 350.259   3
   6   4   6 527.471 299.720   3
  -6  -4  -6 700.933 255.094   2
   6  -4   7 368.641 254.780   3
   6   4   7-13.0323 218.709   3
  -6  -4  -7 8.49629 183.478   2
   6  -4   8 99.3808 232.922   3
   6   4   8 300.798 255.317   3
  -6  -4  -8 341.402 229.340   2
   6   4   9 2204.77 473.912   3
   6  -4   9 1844.83 402.463   3
  -6  -4  -9 1765.06 415.719   2
   6   4  10-82.2194 234.386   3
   6  -4  10-83.5522 191.257   3
  -6  -4 -10-203.502 209.463   2
   6   4  11 532.086 323.708   3
   6  -4  11 523.264 290.820   3
  -6  -4 -11 323.417 263.047   2
   6   4  12-424.463 297.952   3
   6  -4  12 742.118 355.907   3
   6   4  13-46.6271 232.511   3
   6  -4  13 128.380 214.680   3
   6   4  14 211.774 230.072   3
   6   5 -13 488.068 284.188   1
   6   5 -12-14.8992 204.278   3
   6   5 -12 38.6413 215.844   1
   6   5 -11 1871.22 367.545   3
   6   5 -11 1619.20 369.893   1
   6  -5 -10 2965.22 388.293   3
   6   5 -10 3194.43 488.144   3
   6   5 -10 2624.54 455.977   1
   6  -5  -9 163.997 178.753   3
   6   5  -9 221.161 220.053   3
   6   5  -9-322.587 302.952   1
   6   5  -8 4954.16 585.404   3
   6  -5  -8 4904.82 516.879   3
   6   5  -8 3916.14 571.626   1
   6  -5  -7 4222.17 504.132   3
   6   5  -7 4143.58 561.687   3
   6   5  -7 3096.56 490.069   1
   6  -5  -6 682.196 253.320   3
  -6   5   6 247.732 106.656   2
   6   5  -6-5.29295 215.876   3
   6   5  -6-39.8195 279.911   1
  -6  -5   5 150.978 34.0162   2
   6  -5  -5 398.743 211.224   3
  -6   5   5 370.847 131.276   2
   6   5  -5 323.723 231.749   3
  -6  -5   5 229.803 40.5015   2
   6  -5  -4 1226.77 309.108   3
  -6   5   4 1175.95 180.517   2
   6   5  -4 1016.38 331.837   3
  -6  -5   4 945.701 114.217   2
   6  -5  -3-196.767 232.175   3
  -6   5   3 6.65431 76.8015   2
   6   5  -3 43.6091 225.526   3
  -6  -5   3 19.4428 57.0773   2
  -6   5   2 670.395 153.148   2
   6  -5  -2 500.049 233.511   3
   6   5  -2 377.646 249.762   3
   6  -5  -1 893.406 290.308   3
   6   5  -1 938.098 314.509   3
  -6   5   1 1357.36 210.582   2
   6   5   0 5615.53 667.705   3
   6  -5   0 5189.58 577.961   3
  -6  -5   0 5529.15 422.875   2
   6  -5   1 10.6036 193.252   3
   6   5   1-337.796 287.997   3
  -6  -5  -1 91.9421 128.807   2
   6  -5   2 462.430 243.311   3
   6   5   2 388.838 262.586   3
  -6  -5  -2 444.970 175.887   2
   6  -5   3 476.644 230.394   3
  -6  -5  -3 271.127 193.660   2
   6  -5   4 126.540 208.383   3
   6   5   4 262.829 264.439   3
  -6  -5  -4-92.6220 157.293   2
   6  -5   5 229.366 221.095   3
   6   5   5 305.519 271.951   3
  -6  -5  -5 181.483 197.021   2
   6  -5   6 53.2607 234.435   3
   6   5   6-66.1279 212.603   3
  -6  -5  -6 331.737 214.042   2
   6  -5   7 108.104 201.184   3
   6   5   7 183.088 228.016   3
  -6  -5  -7 151.878 189.975   2
   6  -5   8 430.465 265.304   3
   6   5   8 598.577 318.637   3
  -6  -5  -8 683.482 284.842   2
   6  -5   9 846.117 352.853   3
   6   5   9 485.469 275.163   3
  -6  -5  -9 682.905 277.262   2
   6   5  10 4044.13 631.379   3
   6  -5  10 4301.14 583.707   3
  -6  -5 -10 4071.88 579.272   2
   6   5  11 910.176 375.053   3
   6  -5  11 1364.32 367.909   3
  -6  -5 -11 884.765 350.979   2
   6   5  12 538.798 324.628   3
   6  -5  12-198.631 204.038   3
   6   5  13-64.1450 294.560   3
   6   5  14-1.32520 258.069   3
   6   6 -13 774.410 331.821   1
   6   6 -12 221.497 206.545   3
   6   6 -12 228.592 262.551   1
   6   6 -11 197.331 209.715   3
   6   6 -11-36.8435 205.313   1
   6   6 -10 451.225 196.796   3
   6   6 -10 207.894 229.829   1
   6   6  -9 4236.88 553.202   3
   6  -6  -9 5246.03 534.740   3
   6   6  -9 4446.55 610.784   1
   6  -6  -8-44.0644 166.075   3
   6   6  -8 147.098 229.800   3
   6   6  -8 214.041 229.664   1
   6  -6  -7 1572.58 336.824   3
   6   6  -7 1237.43 347.714   3
   6   6  -7 600.362 259.711   1
   6  -6  -6 227.103 209.170   3
   6   6  -6 337.563 270.205   3
  -6   6   6 226.488 94.2284   2
   6   6  -6-331.085 313.589   1
   6  -6  -5 1033.84 298.605   3
  -6   6   5 1242.82 196.365   2
   6   6  -5 737.225 290.828   3
  -6  -6   5 819.706 65.8128   2
   6   6  -5 494.453 237.507   1
  -6  -6   4 2297.67 172.602   2
   6  -6  -4 2608.17 406.476   3
   6   6  -4 3111.10 532.691   3
  -6   6   4 2549.72 278.174   2
   6  -6  -3 260.211 262.844   3
  -6   6   3-62.5257 84.4040   2
   6   6  -3 284.306 257.747   3
  -6  -6   3 91.7246 73.9697   2
  -6   6   2 692.472 166.006   2
   6  -6  -2 686.701 257.723   3
   6   6  -2 625.430 345.340   3
   6  -6  -1 1762.63 375.471   3
   6   6  -1 1797.86 441.298   3
  -6   6   1 1262.59 211.634   2
  -6  -6   1 1555.07 217.499   2
   6  -6   0-14.4609 210.506   3
   6   6   0 324.749 280.806   3
  -6  -6   0-0.45851 110.155   2
   6  -6   1 2415.69 431.392   3
   6   6   1 1718.01 422.255   3
  -6  -6  -1 1686.41 255.708   2
   6  -6   2 1651.75 344.445   3
   6   6   2 1546.98 385.233   3
  -6  -6  -2 1594.80 266.943   2
   6  -6   3-86.3871 207.601   3
   6   6   3 23.8137 263.831   3
  -6  -6  -3 156.702 161.522   2
   6  -6   4 36.2730 203.916   3
   6   6   4-415.221 302.018   3
  -6  -6  -4 155.553 171.770   2
   6  -6   5 39.0463 180.855   3
   6   6   5 24.7374 231.549   3
  -6  -6  -5-112.265 142.189   2
   6  -6   6 265.358 234.598   3
   6   6   6 415.319 264.283   3
  -6  -6  -6 34.0430 161.813   2
   6  -6   7 134.116 227.244   3
   6   6   7 66.0000 224.173   3
  -6  -6  -7-19.4332 162.675   2
   6  -6   8 834.324 321.255   3
   6   6   8 783.046 366.654   3
  -6  -6  -8 666.760 242.161   2
   6  -6   9 2103.55 446.773   3
   6   6   9 2056.40 482.035   3
  -6  -6  -9 1524.72 355.583   2
   6  -6  10 231.696 235.794   3
   6   6  10 127.601 221.897   3
  -6  -6 -10-202.132 189.036   2
   6   6  11-163.092 273.253   3
   6  -6  11 375.471 300.584   3
  -6  -6 -11 335.095 250.468   2
   6   6  12-105.207 250.894   3
   6   6  13-73.2061 280.840   3
   6   7 -12 831.710 267.072   3
   6   7 -12 555.725 282.661   1
   6   7 -11 699.529 279.126   3
   6   7 -11 738.769 308.873   1
   6   7 -10 2954.89 475.254   3
   6   7 -10 3773.91 566.152   1
   6   7  -9 439.972 236.081   3
   6   7  -9 493.592 311.196   1
   6  -7  -8 3383.36 424.538   3
   6   7  -8 2657.27 448.500   3
   6   7  -8 3243.16 511.386   1
   6  -7  -7 220.405 198.813   3
   6   7  -7 262.044 256.700   3
   6   7  -7 81.9235 238.371   1
  -6   7   6 461.426 136.780   2
   6  -7  -6 140.433 185.076   3
   6   7  -6 641.279 273.132   3
   6   7  -6 8.70902 255.319   1
   6  -7  -5 169.013 186.937   3
  -6   7   5 150.380 98.3328   2
   6   7  -5 100.098 232.636   3
   6   7  -5-336.378 311.288   1
   6  -7  -4 2305.47 398.856   3
  -6  -7   4 1895.94 160.261   2
   6   7  -4 2148.37 451.734   3
  -6   7   4 1895.11 259.002   2
   6   7  -4 1435.05 380.086   1
   6  -7  -3 460.980 239.003   3
  -6   7   3 415.731 140.429   2
   6   7  -3 279.122 234.278   3
  -6  -7   3 543.415 109.228   2
   6   7  -3-142.282 321.844   1
  -6   7   2 195.970 118.859   2
   6  -7  -2 412.771 257.765   3
   6   7  -2 602.155 296.721   3
   6  -7  -1 676.604 281.862   3
   6   7  -1 834.766 348.272   3
  -6  -7   1 337.062 128.299   2
   6   7   0 6537.54 747.510   3
   6  -7   0 6986.15 665.268   3
  -6  -7   0 6975.79 459.326   2
   6  -7   1 397.595 273.406   3
   6   7   1 96.2433 268.036   3
  -6  -7  -1-208.053 136.678   2
   6  -7   2 667.251 288.312   3
   6   7   2 509.794 295.283   3
  -6  -7  -2 348.424 147.302   2
   6  -7   3 285.039 249.388   3
   6   7   3-165.460 253.639   3
  -6  -7  -3 138.755 133.044   2
   6  -7   4 307.092 221.782   3
   6   7   4 582.903 297.216   3
  -6  -7  -4-15.4623 133.400   2
   6  -7   5 512.820 249.363   3
   6   7   5 555.195 306.060   3
  -6  -7  -5 594.534 210.066   2
   6  -7   6 1539.55 377.861   3
   6   7   6 976.752 361.642   3
  -6  -7  -6 1552.98 309.771   2
   6  -7   7 196.786 218.242   3
   6   7   7-6.94920 216.398   3
  -6  -7  -7 91.7226 214.783   2
   6  -7   8 169.078 255.504   3
   6   7   8 160.998 264.189   3
  -6  -7  -8 213.036 225.373   2
   6  -7   9 1047.20 351.944   3
   6   7   9 437.867 316.625   3
  -6  -7  -9 994.945 298.789   2
   6  -7  10 2639.30 482.014   3
   6   7  10 2425.97 510.740   3
  -6  -7 -10 2745.00 470.328   2
   6   7  11 284.529 278.774   3
  -6  -7 -11 249.848 209.588   2
   6   7  12 386.541 299.270   3
   6   7  13 229.488 310.743   3
   6   8 -12 1250.81 361.927   3
   6   8 -12 1781.87 426.335   1
   6   8 -11 198.456 224.425   3
   6   8 -11 172.556 253.313   1
   6   8 -10 628.991 252.104   3
   6   8 -10 1024.17 372.570   1
   6   8  -9 3238.90 503.164   3
   6   8  -9 3956.27 570.618   1
   6   8  -8 20.1038 239.999   3
   6   8  -8-164.543 240.200   1
   6   8  -7-59.9050 222.644   3
   6   8  -7 133.621 238.539   1
  -6   8   6 107.705 95.6197   2
   6  -8  -6 36.2207 199.851   3
   6   8  -6 30.1763 231.547   3
   6   8  -6-187.414 279.713   1
   6  -8  -5 1577.15 347.579   3
   6   8  -5 1298.26 400.738   3
  -6   8   5 1342.04 222.139   2
   6   8  -5 1504.60 369.724   1
  -6  -8   4 2980.99 210.168   2
   6  -8  -4 3010.21 444.382   3
   6   8  -4 3557.97 567.186   3
  -6   8   4 2978.49 319.840   2
   6   8  -4 2881.52 486.813   1
  -6  -8   3 2180.46 209.032   2
   6  -8  -3 2538.58 413.841   3
   6   8  -3 2107.37 475.607   3
  -6   8   3 1654.53 247.379   2
   6  -8  -2 214.953 191.089   3
   6   8  -2 51.6907 249.091   3
   6  -8  -1 1117.13 309.252   3
   6   8  -1 1046.34 354.217   3
  -6  -8   1 1279.85 204.520   2
   6  -8   0 727.887 291.231   3
   6   8   0 828.675 352.436   3
   6   8   0 91.0370 244.587   1
  -6  -8   0 968.941 187.733   2
   6  -8   1 1481.18 366.133   3
   6   8   1 2246.44 477.353   3
   6   8   1 1362.44 314.393   1
  -6  -8  -1 1357.80 234.409   2
   6  -8   2-41.2268 200.174   3
   6   8   2 66.3536 243.962   3
  -6  -8  -2 103.406 153.933   2
   6  -8   3 525.526 270.532   3
   6   8   3 272.762 249.141   3
  -6  -8  -3-60.3282 146.896   2
   6  -8   4 587.473 284.325   3
   6   8   4 720.251 317.714   3
  -6  -8  -4 385.979 182.380   2
   6  -8   5 1704.75 378.545   3
   6   8   5 1143.78 414.468   3
  -6  -8  -5 1051.66 243.713   2
   6  -8   6 100.023 222.424   3
   6   8   6 5.13538 215.015   3
   6   8   6-498.809 261.663   1
  -6  -8  -6-22.2424 134.589   2
   6  -8   7 447.028 264.866   3
   6   8   7 236.148 285.349   3
  -6  -8  -7 13.7031 151.397   2
   6  -8   8 1172.18 351.831   3
   6   8   8 727.212 315.953   3
  -6  -8  -8 437.159 199.690   2
   6   8   9 781.566 364.349   3
  -6  -8  -9 633.333 244.481   2
   6   8  10 284.724 262.188   3
  -6  -8 -10-111.527 232.220   2
   6   8  11 98.3422 239.376   3
   6   8  12 117.404 242.715   3
   6   8  13-394.475 299.095   3
   6   9 -12 809.658 309.056   3
   6   9 -11 802.043 317.797   3
   6   9 -11 1024.25 399.573   1
   6   9 -10 164.626 230.295   3
   6   9 -10 612.680 339.727   1
   6   9  -9 172.053 221.027   3
   6   9  -9 679.524 327.175   1
   6   9  -8 2143.41 463.635   1
   6   9  -7 198.710 223.447   1
   6   9  -6-324.393 242.934   1
   6   9  -5-319.362 306.939   1
  -6  -9   4 4610.36 269.438   2
   6   9  -4 5330.50 619.474   1
   6  -9  -3 1277.48 325.879   3
   6   9  -3 1209.61 357.246   1
   6  -9  -2 567.403 276.516   3
   6   9  -2 123.551 240.659   1
   6  -9  -1 100.959 208.421   3
   6   9  -1-251.203 311.725   1
  -6  -9   1 71.2718 92.1855   2
   6   9   0 8604.54 871.419   3
  -6  -9   0 7387.42 476.894   2
   6  -9   0 7900.44 713.396   3
   6   9   0 7159.36 672.985   1
   6  -9   1 218.705 228.417   3
   6   9   1-371.968 336.011   3
   6   9   1 230.750 285.328   1
  -6  -9  -1 262.563 143.004   2
   6  -9   2 813.075 316.741   3
   6   9   2-387.238 322.045   3
   6   9   2-123.988 259.323   1
  -6  -9  -2 604.195 180.672   2
   6  -9   3 367.467 331.952   3
   6   9   3 427.989 314.055   3
   6   9   3-246.350 261.525   1
  -6  -9  -3 147.336 120.486   2
   6   9   4 2523.37 515.034   3
   6   9   4 1621.14 337.318   1
  -6  -9  -4 2153.43 322.751   2
   6  -9   5 290.822 228.018   3
   6   9   5 578.736 351.579   3
   6   9   5-109.990 199.624   1
  -6  -9  -5 98.7938 133.672   2
   6   9   6 1078.58 373.099   3
   6   9   6 706.968 226.019   1
  -6  -9  -6 930.825 244.820   2
   6   9   7 116.833 255.511   3
  -6  -9  -7 92.5458 142.313   2
   6   9   8 126.527 252.160   3
  -6  -9  -8 141.900 169.741   2
   6   9   9-342.638 305.590   3
  -6  -9  -9 254.444 201.023   2
   6   9  10 383.210 288.016   3
  -6  -9 -10 255.251 243.983   2
   6   9  11 490.808 324.650   3
   6   9  12-284.669 279.391   3
   6   9  13 27.0119 283.883   3
   6  10 -12 267.899 272.867   3
   6  10 -11 99.9631 187.812   3
   6  10 -11 429.986 355.768   1
   6  10 -10 679.865 296.528   1
   6  10  -9 1261.33 401.931   1
   6  10  -8 1745.98 413.503   1
   6  10  -7 417.787 267.866   1
   6  10  -6 1021.57 344.913   1
   6  10  -5 540.176 289.712   1
  -6 -10   4 253.718 78.1490   2
   6  10  -4 330.274 268.698   1
   6  10  -3 4024.17 546.347   1
   6  10  -2 198.165 236.245   1
  -6 -10   2 264.004 106.339   2
   6  10  -1-397.103 274.388   1
  -6 -10   1 216.117 121.925   2
   6  10   0 213.777 216.126   1
  -6 -10   0 586.259 158.199   2
   6  10   1 1153.90 315.542   1
  -6 -10  -1 1895.71 265.768   2
   6  10   2 635.384 365.537   3
   6  10   2 436.055 202.946   1
  -6 -10  -2 488.180 164.554   2
   6  10   3 281.172 250.410   3
   6  10   3 85.3292 172.284   1
  -6 -10  -3 148.897 144.339   2
   6  10   4 876.863 358.267   3
   6  10   4 530.770 177.992   1
  -6 -10  -4 646.161 231.445   2
   6  10   5 2669.23 551.260   3
   6  10   5 2202.00 334.316   1
  -6 -10  -5 2341.13 354.959   2
   6  10   6 370.565 322.958   3
  -6 -10  -6 448.429 212.626   2
   6  10   7 134.246 226.750   3
  -6 -10  -7 207.471 157.515   2
   6  10   8 249.915 267.527   3
  -6 -10  -8 242.552 166.638   2
   6  10   9 443.472 292.186   3
  -6 -10  -9 563.177 236.466   2
   6  10  10 237.911 290.686   3
  -6 -10 -10 832.215 291.153   2
   6  10  11 128.501 303.961   3
   6  10  12 401.041 334.486   3
   6  11 -10 1175.19 384.674   1
   6  11  -9 1057.63 375.567   1
   6  11  -8 900.533 343.101   1
   6  11  -7 1620.23 384.882   1
   6  11  -6 2243.62 477.619   1
   6  11  -5 725.278 338.224   1
   6  11  -4 4371.74 580.842   1
   6  11  -3 316.534 243.594   1
  -6 -11   2 178.983 104.505   2
   6  11  -2 357.340 283.412   1
  -6 -11   1-176.732 115.262   2
   6  11  -1-22.9202 198.488   1
  -6 -11   0 1549.82 234.429   2
   6  11   0 1565.05 348.069   1
  -6 -11  -1 413.660 133.251   2
   6  11   1 582.312 280.990   1
  -6 -11  -2 841.229 202.337   2
   6  11   2 759.876 277.922   1
  -6 -11  -3 330.124 148.958   2
   6  11   3 480.343 241.395   1
   6  11   4 1715.90 457.560   3
   6  11   4 1694.99 297.614   1
  -6 -11  -4 1905.60 296.691   2
   6  11   5 69.4187 283.198   3
   6  11   5 419.612 195.856   1
  -6 -11  -5 293.955 148.402   2
   6  11   6 1283.76 399.461   3
  -6 -11  -6 1591.83 317.502   2
   6  11   7 162.837 283.985   3
  -6 -11  -7 110.790 146.928   2
   6  11   8 422.463 244.496   3
  -6 -11  -8 21.1466 143.060   2
   6  11   9 17.0364 267.359   3
  -6 -11  -9 421.945 234.562   2
   6  11  10 4.29574 294.282   3
   6  11  11 433.283 355.443   3
   6  12 -10 1079.37 336.947   1
   6  12  -9 545.447 345.783   1
   6  12  -8 1196.00 394.831   1
   6  12  -7 702.053 321.019   1
   6  12  -6 1907.65 405.990   1
   6  12  -5 2233.15 430.043   1
   6  12  -4 947.840 323.194   1
   6  12  -3 3397.57 480.831   1
  -6 -12   2 551.578 142.132   2
   6  12  -2 1154.73 344.161   1
  -6 -12   1 84.6172 92.6200   2
   6  12  -1 742.644 268.833   1
  -6 -12   0 245.889 132.635   2
   6  12   0 115.757 213.309   1
   6  12   1 495.339 261.592   1
  -6 -12  -1 507.567 169.329   2
   6  12   2 1707.76 318.670   1
  -6 -12  -2 1326.60 235.800   2
   6  12   3 801.994 244.762   1
  -6 -12  -3 684.744 207.636   2
   6  12   4 1342.99 261.276   1
  -6 -12  -4 913.869 227.056   2
   6  12   5 1971.70 491.833   3
  -6 -12  -5 1521.74 302.837   2
   6  12   6 556.189 357.036   3
  -6 -12  -6 412.910 186.054   2
   6  12   7 295.232 307.885   3
  -6 -12  -7-22.1832 139.541   2
   6  12   8 381.279 305.737   3
  -6 -12  -8 132.620 174.153   2
   6  12   9 171.105 280.633   3
  -6 -12  -9 245.802 222.539   2
   6  12  10 224.062 281.669   3
   6  13  -9 295.188 247.697   1
   6  13  -8 655.661 310.611   1
   6  13  -7 4095.17 557.155   1
   6  13  -6 1381.34 378.928   1
   6  13  -5 880.822 336.272   1
   6  13  -4 3199.93 489.580   1
   6  13  -3 468.824 261.352   1
  -6 -13   2 386.176 145.369   2
   6  13  -2 1543.93 347.588   1
   6  13  -1 732.493 270.063   1
  -6 -13   1 201.465 130.093   2
   6  13   0 1399.01 301.961   1
  -6 -13   0 1254.68 235.484   2
   6  13   1 454.803 279.017   1
  -6 -13  -1 53.2215 118.194   2
   6  13   2 246.298 179.691   1
  -6 -13  -2 35.4946 112.539   2
   6  13   3 1580.91 287.445   1
  -6 -13  -3 1011.94 228.151   2
  -6 -13  -4 963.217 246.852   2
  -6 -13  -5 389.902 214.534   2
   6  13   6 836.444 402.770   3
  -6 -13  -6 126.320 137.559   2
   6  13   7 190.114 285.600   3
  -6 -13  -7 235.732 168.266   2
   6  13   8-290.076 290.831   3
  -6 -13  -8 157.061 165.378   2
   6  13   9-14.1804 285.542   3
  -6 -13  -9-12.0059 157.361   2
   6  14  -9 189.544 246.217   1
   6  14  -8 288.102 227.260   1
   6  14  -7 56.3850 217.658   1
   6  14  -6 1955.97 393.677   1
   6  14  -5 1047.84 322.710   1
   6  14  -4 433.712 243.012   1
   6  14  -3 621.423 289.541   1
  -6 -14   2 1412.42 234.271   2
   6  14  -2 1524.81 350.220   1
  -6 -14   1 59.3925 107.623   2
   6  14  -1 376.368 242.819   1
   6  14   0 316.670 204.328   1
  -6 -14   0 100.224 97.7338   2
   6  14   1 176.343 202.987   1
  -6 -14  -1-151.112 134.130   2
   6  14   2 288.681 187.123   1
  -6 -14  -2 196.576 148.472   2
  -6 -14  -3-183.452 173.290   2
   6  14   3-204.807 174.565   1
  -6 -14  -4 728.769 230.248   2
  -6 -14  -5 729.200 222.541   2
   6  14   6 685.836 366.963   3
  -6 -14  -6 187.581 175.205   2
   6  14   7 149.147 301.609   3
  -6 -14  -7 30.5616 149.841   2
   6  14   8 397.039 310.122   3
  -6 -14  -8 39.5617 163.215   2
   6  15  -8-73.9309 234.457   1
   6  15  -7 533.784 274.879   1
   6  15  -6 246.868 261.874   1
   6  15  -5 400.177 245.658   1
   6  15  -4-198.545 227.646   1
   6  15  -3-50.0218 218.014   1
   6  15  -2 113.456 220.292   1
  -6 -15   1 1389.98 245.224   2
   6  15  -1 1294.67 291.155   1
  -6 -15   0 368.165 159.477   2
   6  15   0 377.011 226.863   1
  -6 -15  -1 865.258 217.726   2
   6  15   1 812.833 245.740   1
  -6 -15  -2-87.8839 133.653   2
   6  15   2 112.100 147.131   1
  -6 -15  -3 1211.51 265.428   2
  -6 -15  -4 282.911 161.110   2
  -6 -15  -5 149.126 146.135   2
  -6 -15  -6-74.8690 144.139   2
  -6 -15  -7-123.136 176.482   2
   6  16  -7 96.3452 207.586   1
   6  16  -6 974.482 301.027   1
   6  16  -5 284.182 239.005   1
   6  16  -4 89.9198 192.061   1
   6  16  -3 29.6093 191.372   1
   6  16  -2 2451.08 387.813   1
  -6 -16   1 121.307 136.225   2
   6  16  -1 269.055 214.018   1
  -6 -16   0-56.4231 141.179   2
   6  16   0 18.3568 146.124   1
  -6 -16  -1-86.2045 108.295   2
   6  16   1 148.437 155.327   1
  -6 -16  -2 329.895 172.685   2
  -6 -16  -3 148.978 135.444   2
  -6 -16  -4 474.355 199.302   2
  -6 -16  -5 392.862 198.954   2
  -6 -16  -6 499.108 205.591   2
  -6 -16  -7 387.078 179.946   2
   6  17  -6 365.062 258.819   1
   6  17  -5-108.014 236.687   1
   6  17  -4 174.993 217.565   1
   6  17  -3 703.565 257.567   1
   6  17  -2 217.340 212.300   1
   6  17  -1 374.764 221.449   1
  -6 -17   0 90.5499 121.501   2
   6  17   0-12.5400 154.437   1
  -6 -17  -1 66.5266 155.210   2
  -6 -17  -2 192.824 114.826   2
  -6 -17  -3 227.632 170.619   2
  -6 -17  -4 231.641 162.673   2
  -6 -17  -5-43.2339 133.941   2
  -6 -17  -6 69.1845 157.459   2
   6  18  -5 268.118 267.708   1
   6  18  -4 363.382 212.168   1
   6  18  -3 135.278 200.002   1
   6  18  -2 1486.48 328.440   1
   6  18  -1 305.429 195.428   1
   6  18   0-105.565 148.316   1
  -6 -18  -1 135.376 139.613   2
  -6 -18  -2 139.885 127.336   2
  -6 -18  -3 38.5485 129.011   2
  -6 -18  -4 259.032 180.780   2
  -6 -18  -5 203.409 183.582   2
   6  19  -5 27.8418 189.378   1
   6  19  -4-105.142 198.544   1
   6  19  -3 1057.60 292.540   1
   6  19  -2 36.9720 205.470   1
   6  19  -1 367.482 204.176   1
  -6 -19  -2 345.618 180.298   2
  -6 -19  -3-233.405 174.616   2
  -6 -19  -4 48.7075 165.778   2
   6  20  -4 557.434 279.895   1
   6  20  -3 192.236 201.174   1
   6  20  -2 36.7365 203.129   1
   7   0 -10-285.461 253.980   3
   7   0  -9 101.136 176.630   3
   7   0  -8 1714.98 386.570   3
   7   0  -7 141.367 226.020   3
   7   0  -6 5504.25 664.580   3
   7   0  -5 45.5635 226.460   3
   7   0  -4 833.427 347.460   3
   7   0  -3 196.650 254.852   3
   7   0  -2 378.501 302.543   3
   7   0  -1 137.537 228.679   3
   7   0   0 154.839 234.306   3
   7   0   1 454.647 286.018   3
   7   0   2 6454.17 751.181   3
   7   0   3-62.2044 243.678   3
   7   0   4 1856.01 454.953   3
   7   0   5 57.2481 230.556   3
   7   0   6 171.673 276.186   3
   7   0   7 28.0268 227.632   3
   7   0   8 20.4162 245.460   3
   7   0   9-157.056 299.600   3
  -7   0  -9-48.9931 292.990   2
   7   0  10 572.360 326.185   3
   7   1 -11 931.229 282.001   3
   7   1 -10-252.508 248.492   3
   7  -1 -10-159.675 200.007   3
   7   1  -9 530.276 272.476   3
   7  -1  -9 51.9199 186.568   3
   7   1  -8-231.304 221.702   3
   7  -1  -8 118.112 236.881   3
   7   1  -7 4088.29 578.758   3
   7  -1  -7 3662.83 533.256   3
   7   1  -6 500.111 268.134   3
   7  -1  -6 128.609 237.949   3
   7   1  -5 517.728 251.929   3
   7  -1  -5 833.412 331.591   3
   7   1  -4-79.8865 210.598   3
   7  -1  -4 103.072 233.097   3
   7   1  -3 408.124 290.600   3
   7  -1  -3 489.005 297.919   3
   7   1  -2 493.505 301.560   3
   7  -1  -2 699.781 343.907   3
  -7  -1   2 435.991 167.193   2
   7   1  -1 2319.09 482.151   3
   7  -1  -1 1744.21 433.464   3
  -7  -1   1 1638.98 290.420   2
   7   1   0 565.560 289.338   3
   7  -1   0 643.760 320.883   3
  -7  -1   0 886.276 256.373   2
   7   1   1 3101.88 544.382   3
   7  -1   1 3125.06 559.406   3
   7   1   2 107.655 305.229   3
   7  -1   2-126.842 244.231   3
   7   1   3 1917.26 465.499   3
   7  -1   3 1401.25 387.882   3
   7   1   4 349.340 326.037   3
   7  -1   4 212.635 265.402   3
   7   1   5-245.001 301.209   3
   7  -1   5 117.757 242.726   3
  -7  -1  -5 232.733 221.415   2
   7   1   6-249.923 252.767   3
   7  -1   6-184.701 288.781   3
  -7  -1  -6 113.402 257.741   2
   7   1   7 130.855 233.817   3
   7  -1   7-147.128 223.417   3
  -7  -1  -7 541.155 297.427   2
   7   1   8 470.327 306.178   3
   7  -1   8 437.398 276.233   3
  -7  -1  -8 1020.21 362.203   2
   7   1   9 277.757 290.358   3
   7  -1   9-191.761 272.569   3
  -7  -1  -9 387.866 318.439   2
   7   1  10-544.774 369.892   3
   7   2 -11 85.3804 187.143   3
   7   2 -10 688.865 285.934   3
   7  -2 -10 490.421 190.862   3
   7   2 -10 393.440 237.996   1
   7   2  -9 185.209 218.599   3
   7  -2  -9 205.405 200.357   3
   7   2  -8 3048.25 491.487   3
   7  -2  -8 2781.01 461.742   3
   7   2  -7-51.9103 199.761   3
   7  -2  -7 369.567 218.616   3
   7  -2  -6 4306.61 569.586   3
   7   2  -6 4410.09 620.896   3
   7  -2  -5 353.215 222.807   3
   7   2  -5 724.945 353.740   3
   7  -2  -4-7.97168 211.087   3
   7   2  -4 353.717 243.115   3
   7  -2  -3 655.896 252.922   3
   7   2  -3 294.259 240.306   3
   7  -2  -2-203.578 281.758   3
   7   2  -2 171.259 225.505   3
  -7  -2   2 2.48690 114.420   2
   7  -2  -1 377.585 222.038   3
   7   2  -1 922.146 377.929   3
  -7  -2   1 858.959 217.407   2
   7  -2   0 304.181 241.473   3
   7   2   0 280.689 250.652   3
  -7  -2   0 571.359 197.855   2
   7  -2   1 509.276 257.931   3
   7   2   1 1114.60 367.264   3
  -7  -2  -1 790.489 238.292   2
   7   2   2 1646.89 442.962   3
   7  -2   2 1412.88 407.094   3
  -7  -2  -2 1390.69 314.248   2
   7   2   3 444.186 332.440   3
   7  -2   3 60.3818 235.160   3
  -7  -2  -3 417.590 222.703   2
   7   2   4 674.935 322.258   3
   7  -2   4 186.448 243.729   3
  -7  -2  -4 615.576 254.031   2
   7   2   5 593.369 341.489   3
   7  -2   5 162.334 297.299   3
  -7  -2  -5 638.438 262.468   2
   7   2   6 295.179 263.551   3
   7  -2   6-294.753 273.706   3
  -7  -2  -6 159.719 246.269   2
   7   2   7 71.3793 263.881   3
   7  -2   7-73.7426 230.451   3
  -7  -2  -7-44.5788 203.060   2
   7   2   8-32.3273 224.725   3
   7  -2   8-321.238 263.196   3
  -7  -2  -8-130.122 216.097   2
   7   2   9-335.025 298.586   3
   7  -2   9-151.042 228.104   3
  -7  -2  -9 368.224 299.297   2
   7   3 -11 9.10207 208.052   3
   7   3 -10 445.012 249.440   3
   7  -3 -10 372.145 241.289   3
   7  -3  -9 74.0493 182.816   3
   7   3  -9 198.904 233.378   3
   7   3  -9-258.398 266.132   1
   7  -3  -8 279.684 202.489   3
   7   3  -8-40.3546 214.131   3
   7  -3  -7 1616.61 378.380   3
   7   3  -7 1582.53 385.342   3
   7  -3  -6 390.616 256.268   3
   7   3  -6 144.247 220.235   3
   7  -3  -5 558.718 253.725   3
   7   3  -5 1153.67 379.794   3
   7  -3  -4 912.051 326.957   3
   7   3  -4 772.135 357.740   3
   7  -3  -3 483.740 210.680   3
   7   3  -3 473.577 298.038   3
   7  -3  -2-15.3937 230.587   3
   7   3  -2 95.4644 354.479   3
  -7  -3   2 155.465 106.121   2
   7  -3  -1 782.324 296.670   3
  -7  -3   1 1047.13 214.277   2
   7  -3   0-268.038 306.313   3
   7   3   0-6.64207 275.813   3
  -7  -3   0 64.0907 137.584   2
   7  -3   1 2270.56 474.241   3
   7   3   1 2577.65 525.785   3
  -7  -3  -1 2338.45 349.426   2
   7  -3   2 357.881 232.308   3
   7   3   2 448.689 323.950   3
  -7  -3  -2 330.952 189.887   2
   7  -3   3 3429.52 588.730   3
   7   3   3 3116.82 609.002   3
  -7  -3  -3 2992.05 426.284   2
   7   3   4 734.145 353.350   3
   7  -3   4 219.792 263.313   3
  -7  -3  -4 953.687 297.980   2
   7   3   5 660.974 373.567   3
   7  -3   5 212.262 216.280   3
  -7  -3  -5 638.959 254.040   2
   7   3   6 1162.25 394.668   3
   7  -3   6 893.854 355.630   3
  -7  -3  -6 875.613 302.672   2
   7   3   7 504.205 348.262   3
   7  -3   7 286.759 274.499   3
  -7  -3  -7-6.53025 205.677   2
   7   3   8 51.4423 243.278   3
   7  -3   8 462.494 309.210   3
  -7  -3  -8-28.4030 227.593   2
   7   3   9 152.802 251.292   3
   7  -3   9-134.797 286.966   3
  -7  -3  -9 263.256 251.644   2
   7   4 -11 96.2941 183.725   3
   7  -4 -10 1036.69 311.057   3
   7   4 -10 823.432 306.769   3
   7   4 -10 427.480 264.277   1
   7  -4  -9 772.489 283.509   3
   7   4  -9 1019.97 360.372   3
   7   4  -9 794.171 260.964   1
   7  -4  -8 672.355 267.388   3
   7   4  -8 711.201 232.553   3
   7   4  -8 257.788 229.621   1
   7  -4  -7 320.624 235.331   3
   7   4  -7 291.535 222.350   3
   7  -4  -6 1325.07 330.069   3
   7   4  -6 1507.34 399.835   3
   7  -4  -5 2267.27 444.056   3
   7   4  -5 3198.96 559.598   3
   7  -4  -4-168.470 223.427   3
   7   4  -4-33.3584 229.590   3
   7  -4  -3-305.298 274.704   3
   7   4  -3 241.772 283.500   3
   7  -4  -2 835.685 303.915   3
   7   4  -2 1268.99 401.904   3
  -7  -4   2 1070.20 191.424   2
   7  -4  -1 370.516 258.955   3
   7   4  -1 48.0053 294.739   3
  -7  -4   1 193.707 121.037   2
   7  -4   0 56.4158 221.151   3
   7   4   0 563.284 319.512   3
  -7  -4   0 285.757 142.566   2
   7  -4   1 705.984 307.245   3
   7   4   1 420.901 304.333   3
  -7  -4  -1 798.892 215.874   2
   7  -4   2 997.581 322.546   3
   7   4   2 851.305 359.845   3
  -7  -4  -2 943.525 248.077   2
   7  -4   3 810.136 327.234   3
   7   4   3 608.840 305.136   3
  -7  -4  -3 490.083 223.460   2
   7  -4   4 171.209 266.492   3
   7   4   4 240.337 277.344   3
  -7  -4  -4-7.21410 164.368   2
   7  -4   5 440.049 322.939   3
   7   4   5 293.025 328.665   3
  -7  -4  -5 279.566 227.263   2
   7   4   6 608.900 334.535   3
   7  -4   6 119.277 207.747   3
  -7  -4  -6 413.379 225.596   2
   7   4   7 580.413 372.372   3
   7  -4   7 412.335 292.374   3
  -7  -4  -7 511.729 257.854   2
   7   4   8-194.865 258.177   3
   7  -4   8 249.055 288.331   3
  -7  -4  -8 528.933 277.595   2
   7   4   9 335.526 325.560   3
   7  -4   9 345.735 254.440   3
  -7  -4  -9 406.248 277.438   2
   7   5 -11 259.591 260.066   3
   7  -5 -10 549.953 244.041   3
   7   5 -10 104.435 209.355   3
   7   5 -10-171.334 293.109   1
   7  -5  -9 68.9053 203.112   3
   7   5  -9 25.7057 196.311   3
   7   5  -9-517.094 316.568   1
   7  -5  -8 186.024 208.992   3
   7   5  -8 209.260 270.142   3
   7   5  -8-239.862 318.682   1
   7  -5  -7 780.692 276.457   3
   7   5  -7 589.448 242.660   3
   7   5  -7 437.266 242.939   1
   7  -5  -6 963.600 316.836   3
   7   5  -6 1023.64 378.142   3
   7   5  -6-54.3546 286.820   1
   7  -5  -5 55.5037 185.872   3
   7   5  -5-14.5439 244.284   3
   7  -5  -4 1437.68 387.628   3
   7   5  -4 1652.37 448.535   3
   7  -5  -3 457.497 274.219   3
   7   5  -3 38.0660 257.809   3
   7  -5  -2 554.468 283.773   3
   7   5  -2 264.730 234.859   3
  -7  -5   2 170.729 88.7922   2
   7  -5  -1 45.5044 202.484   3
   7   5  -1 440.719 302.802   3
  -7  -5   1-99.4949 127.163   2
   7  -5   0-146.345 241.345   3
   7   5   0-52.4194 273.409   3
  -7  -5   0-55.3879 123.592   2
   7  -5   1 662.449 275.762   3
   7   5   1 398.398 254.830   3
  -7  -5  -1 1069.94 249.689   2
   7  -5   2-296.389 234.386   3
   7   5   2 58.0271 248.923   3
  -7  -5  -2-6.82571 167.237   2
   7  -5   3 364.405 291.586   3
   7   5   3-417.711 310.887   3
  -7  -5  -3 174.926 169.069   2
   7  -5   4 821.949 321.298   3
   7   5   4 1004.89 411.027   3
  -7  -5  -4 760.054 233.878   2
   7  -5   5-122.032 215.769   3
   7   5   5-80.8247 277.943   3
  -7  -5  -5-99.4773 169.030   2
   7  -5   6 759.782 305.453   3
   7   5   6 1270.07 402.916   3
  -7  -5  -6 660.721 238.906   2
   7  -5   7 468.756 289.680   3
   7   5   7 268.810 231.774   3
  -7  -5  -7 133.832 177.093   2
   7   5   8 39.2652 265.047   3
   7  -5   8 263.139 311.949   3
  -7  -5  -8 68.4472 214.392   2
   7   5   9 1153.73 446.000   3
  -7  -5  -9 501.344 259.429   2
   7   6 -11 28.2285 189.182   3
   7   6 -10 95.1927 207.300   3
   7  -6  -9 316.064 223.726   3
   7   6  -9 347.167 243.475   3
   7   6  -9-62.2235 240.655   1
   7  -6  -8 460.648 247.657   3
   7   6  -8 188.405 225.351   3
   7   6  -8 166.194 265.043   1
   7  -6  -7-78.7985 188.156   3
   7   6  -7-29.3899 236.657   3
   7   6  -7-653.491 339.308   1
   7  -6  -6 81.8490 201.759   3
   7   6  -6 332.239 258.607   3
   7   6  -6-155.205 332.592   1
   7  -6  -5 2130.16 415.815   3
   7   6  -5 1780.84 405.262   1
   7  -6  -4 145.336 189.246   3
   7   6  -4-152.586 287.613   3
   7  -6  -3 974.208 340.073   3
   7   6  -3 1207.70 441.307   3
   7  -6  -2 942.314 315.315   3
   7   6  -2 862.654 408.045   3
  -7  -6   2 778.991 159.684   2
   7  -6  -1 19.8088 245.665   3
   7   6  -1 276.515 321.778   3
  -7  -6   1 135.965 118.209   2
   7  -6   0 2841.70 496.626   3
   7   6   0 2191.12 496.908   3
  -7  -6   0 2556.84 310.823   2
   7  -6   1 2905.31 501.265   3
   7   6   1 3297.88 597.176   3
  -7  -6  -1 2868.50 357.776   2
   7  -6   2 385.926 270.094   3
   7   6   2 239.829 307.521   3
  -7  -6  -2 199.268 155.946   2
   7  -6   3 2698.47 461.980   3
   7   6   3 2113.67 501.745   3
  -7  -6  -3 2143.28 342.656   2
   7  -6   4-24.0384 200.753   3
   7   6   4 301.354 297.480   3
  -7  -6  -4 21.7480 152.539   2
   7  -6   5 2602.68 496.271   3
   7   6   5 1785.72 474.991   3
  -7  -6  -5 1702.41 348.821   2
   7  -6   6 162.719 233.603   3
   7   6   6-0.74412 250.095   3
  -7  -6  -6 305.911 207.785   2
   7  -6   7 126.387 248.787   3
   7   6   7-74.2315 267.877   3
  -7  -6  -7 185.485 183.373   2
   7  -6   8-46.1601 225.067   3
   7   6   8 558.838 342.268   3
  -7  -6  -8 297.843 243.587   2
  -7  -6  -9 110.667 184.183   2
   7   7 -11 200.470 226.013   3
   7   7 -10 1067.09 343.462   3
   7   7  -9 313.102 257.942   3
   7   7  -9-303.908 299.824   1
   7  -7  -8 663.176 283.910   3
   7   7  -8 177.788 220.517   3
   7   7  -8-5.01533 283.164   1
   7  -7  -7 644.717 287.209   3
   7   7  -7 758.194 313.758   3
   7  -7  -6 2237.96 419.045   3
   7   7  -6 2326.52 524.659   3
   7   7  -6 2116.07 441.964   1
   7  -7  -5 213.338 233.200   3
   7   7  -5 24.2799 225.791   3
   7   7  -5-300.219 366.875   1
   7  -7  -4 3547.42 523.696   3
   7   7  -4 3093.31 589.660   3
   7   7  -4 2210.33 487.838   1
   7  -7  -3 183.077 218.049   3
   7   7  -3 40.0541 238.720   3
   7  -7  -2 73.9106 244.095   3
   7   7  -2 149.232 252.794   3
   7   7  -2-608.525 380.313   1
   7  -7  -1 590.800 299.887   3
   7   7  -1 1301.22 418.260   3
  -7  -7   1 747.390 171.846   2
   7  -7   0-102.327 248.125   3
   7   7   0 220.726 325.001   3
  -7  -7   0 241.676 146.326   2
   7  -7   1 473.781 287.917   3
   7   7   1 588.167 344.951   3
  -7  -7  -1 119.168 112.867   2
   7  -7   2 322.364 260.647   3
   7   7   2 623.616 367.859   3
  -7  -7  -2 6.98906 133.341   2
   7  -7   3-247.916 203.259   3
   7   7   3 403.536 332.738   3
  -7  -7  -3 121.133 134.509   2
   7  -7   4 374.852 274.640   3
   7   7   4 479.119 327.996   3
  -7  -7  -4 321.471 157.690   2
   7  -7   5 26.5992 190.952   3
   7   7   5 31.6585 294.115   3
  -7  -7  -5-88.1545 160.036   2
   7  -7   6 123.938 285.995   3
  -7  -7  -6 152.745 157.129   2
   7  -7   7 365.149 275.638   3
   7   7   7 270.118 343.098   3
  -7  -7  -7 602.805 249.402   2
   7   7   8 76.4469 316.165   3
  -7  -7  -8-372.934 220.333   2
  -7  -7  -9 218.335 209.647   2
   7   8 -11 49.4840 195.803   3
   7   8 -10 767.472 323.501   3
   7   8  -9 587.988 330.240   3
   7   8  -9 528.651 329.797   1
   7   8  -8 169.937 259.266   3
   7   8  -8 123.971 278.741   1
   7   8  -7 349.257 294.002   3
   7   8  -7 174.689 252.994   1
   7  -8  -6 443.880 245.649   3
   7   8  -6 245.074 269.249   3
   7   8  -6-221.919 273.662   1
   7   8  -5 5919.07 766.388   3
   7  -8  -5 4469.71 581.031   3
   7   8  -5 4165.33 634.282   1
   7  -8  -4 787.170 319.402   3
   7   8  -4 1364.66 428.982   3
   7   8  -4 756.729 365.867   1
   7  -8  -3 229.716 215.126   3
   7   8  -3 67.4936 250.962   3
   7   8  -3-38.4347 288.101   1
   7  -8  -2 6.43559 187.001   3
   7   8  -2 66.9330 259.586   3
   7  -8  -1 1372.02 392.522   3
   7   8  -1 580.642 330.230   3
   7   8  -1 457.408 274.137   1
  -7  -8   1 958.276 190.345   2
   7  -8   0 1586.87 405.687   3
   7   8   0 1522.61 464.993   3
   7   8   0 279.817 273.354   1
  -7  -8   0 1423.41 237.863   2
[truncated: 15,552 more chars]
