# Supplementary material for: Copper(II) Complexes with 2,2′:6′,2″-Terpyridine Derivatives Displaying Dimeric Dichloro−μ–Bridged Crystal Structure: Biological Activities from 2D and 3D Tumor Spheroids to In Vivo Models
Source: J Med Chem. 2024 Mar 22;67(7):5813–36. doi: 10.1021/acs.jmedchem.4c00119 (PMC11017252; doi:10.1021/acs.jmedchem.4c00119)
Supplement: Supplementary file 8 — jm4c00119_si_008.cif [file jm4c00119_si_008.cif]

data_cu182a
# start Validation Reply Form
_vrf_PLAT230_cu182a
;
PROBLEM: Hirshfeld Test Diff for    S1       --C19      .        8.0 s.u.  
RESPONSE: It is caused by the presence of a two-position disorder
 in the structure. The sulfur S1 and carbon C17 atoms 
are mutually disordered over these two positions. 
However, the use of the two-position disorder model 
leads to the worsening of the refinement parameters.
;
# end Validation Reply Form
_audit_creation_date               2022-05-09
_audit_creation_method
;
Olex2 1.5
(compiled 2022.04.07 svn.rca3783a0 for OlexSys, GUI svn.r6498)
;
_shelx_SHELXL_version_number       '2018/3'
_audit_contact_author_address      ?
_audit_contact_author_email        ?
_audit_contact_author_name         ''
_audit_contact_author_phone        ?
_publ_contact_author_id_orcid      ?
_publ_section_references
;
Dolomanov, O.V., Bourhis, L.J., Gildea, R.J, Howard, J.A.K. & Puschmann, H.
 (2009), J. Appl. Cryst. 42, 339-341.

Sheldrick, G.M. (2015). Acta Cryst. C71, 3-8.
;
_chemical_name_common              ?
_chemical_name_systematic          ?
_chemical_formula_moiety           '2(C19 H13 Cl Cu N3 S), 2(F6 P)'
_chemical_formula_sum              'C38 H26 Cl2 Cu2 F12 N6 P2 S2'
_chemical_formula_weight           1118.69
_chemical_melting_point            ?
_chemical_oxdiff_formula           'C30 H20 N4 Cl1 P1 F6 S2 Cu1'
loop_
  _atom_type_symbol
  _atom_type_description
  _atom_type_scat_dispersion_real
  _atom_type_scat_dispersion_imag
  _atom_type_scat_source
 'C' 'C' 0.0033 0.0016 'International Tables Vol C Tables 4.2.6.8 and 6.1.1.4'
 'H' 'H' 0.0000 0.0000 'International Tables Vol C Tables 4.2.6.8 and 6.1.1.4'
 'Cl' 'Cl' 0.1484 0.1585 'International Tables Vol C Tables 4.2.6.8 and 6.1.1.4'
 'Cu' 'Cu' 0.3201 1.2651 'International Tables Vol C Tables 4.2.6.8 and 6.1.1.4'
 'F' 'F' 0.0171 0.0103 'International Tables Vol C Tables 4.2.6.8 and 6.1.1.4'
 'N' 'N' 0.0061 0.0033 'International Tables Vol C Tables 4.2.6.8 and 6.1.1.4'
 'P' 'P' 0.1023 0.0942 'International Tables Vol C Tables 4.2.6.8 and 6.1.1.4'
 'S' 'S' 0.1246 0.1234 'International Tables Vol C Tables 4.2.6.8 and 6.1.1.4'

_shelx_space_group_comment
;
The symmetry employed for this shelxl refinement is uniquely defined
by the following loop, which should always be used as a source of
symmetry information in preference to the above space-group names.
They are only intended as comments.
;
_space_group_crystal_system        'monoclinic'
_space_group_IT_number             14
_space_group_name_H-M_alt          'P 1 21/c 1'
_space_group_name_Hall             '-P 2ybc'
loop_
  _space_group_symop_operation_xyz
 'x, y, z'
 '-x, y+1/2, -z+1/2'
 '-x, -y, -z'
 'x, -y-1/2, z-1/2'

_cell_length_a                     6.6795(6)
_cell_length_b                     19.8481(16)
_cell_length_c                     15.6455(15)
_cell_angle_alpha                  90
_cell_angle_beta                   92.455(9)
_cell_angle_gamma                  90
_cell_volume                       2072.3(3)
_cell_formula_units_Z              2
_cell_measurement_reflns_used      2344
_cell_measurement_temperature      293(2)
_cell_measurement_theta_max        25.5660
_cell_measurement_theta_min        3.6780
_shelx_estimated_absorpt_T_max     0.960
_shelx_estimated_absorpt_T_min     0.833
_exptl_absorpt_coefficient_mu      1.427
_exptl_absorpt_correction_T_max    1.00000
_exptl_absorpt_correction_T_min    0.14105
_exptl_absorpt_correction_type     multi-scan
_exptl_absorpt_process_details
;
CrysAlisPro 1.171.38.43 (Rigaku Oxford Diffraction, 2015)
Empirical absorption correction using spherical harmonics,
 implemented in SCALE3 ABSPACK scaling algorithm.
;
_exptl_absorpt_special_details     ?
_exptl_crystal_colour              green
_exptl_crystal_colour_primary      green
_exptl_crystal_density_diffrn      1.793
_exptl_crystal_density_meas        ?
_exptl_crystal_density_method      ?
_exptl_crystal_description         needle
_exptl_crystal_F_000               1116
_exptl_crystal_preparation         ?
_exptl_crystal_size_max            0.133
_exptl_crystal_size_mid            0.032
_exptl_crystal_size_min            0.029
_exptl_transmission_factor_max     ?
_exptl_transmission_factor_min     ?
_diffrn_reflns_av_R_equivalents    0.0765
_diffrn_reflns_av_unetI/netI       0.0976
_diffrn_reflns_Laue_measured_fraction_full  0.995
_diffrn_reflns_Laue_measured_fraction_max  0.995
_diffrn_reflns_limit_h_max         7
_diffrn_reflns_limit_h_min         -7
_diffrn_reflns_limit_k_max         22
_diffrn_reflns_limit_k_min         -23
_diffrn_reflns_limit_l_max         18
_diffrn_reflns_limit_l_min         -18
_diffrn_reflns_number              10209
_diffrn_reflns_point_group_measured_fraction_full  0.995
_diffrn_reflns_point_group_measured_fraction_max  0.995
_diffrn_reflns_theta_full          25.042
_diffrn_reflns_theta_max           25.042
_diffrn_reflns_theta_min           3.318
_diffrn_ambient_temperature        293(2)
_diffrn_detector                   'CCD plate'
_diffrn_detector_area_resol_mean   10.4015
_diffrn_detector_type              Atlas
_diffrn_measured_fraction_theta_full  0.995
_diffrn_measured_fraction_theta_max  0.995
_diffrn_measurement_details
;
List of Runs (angles in degrees, time in seconds):

  # Type    Start    End  Width  t~exp~   \w     \q     \k     \f   Frames
--------------------------------------------------------------------------
  1  \w    -79.00 -34.00   1.00  100.24    --    9.75-179.00-120.00   45
  2  \w    -63.00  38.00   1.00  100.24    --    9.75 -57.00   0.00  101
  3  \w    -62.00  14.00   1.00  100.24    --    9.75 -57.00 120.00   76
;
_diffrn_measurement_device         'four-circle diffractometer'
_diffrn_measurement_device_type    'Xcalibur, Atlas, Gemini ultra'
_diffrn_measurement_method         '\w scans'
_diffrn_orient_matrix_type        
 'CrysAlisPro convention (1999,Acta A55,543-557)'
_diffrn_orient_matrix_UB_11        0.0237595000
_diffrn_orient_matrix_UB_12        0.0007552000
_diffrn_orient_matrix_UB_13        0.0446522000
_diffrn_orient_matrix_UB_21        0.0936218000
_diffrn_orient_matrix_UB_22        -0.0154033000
_diffrn_orient_matrix_UB_23        -0.0069916000
_diffrn_orient_matrix_UB_31        0.0442722000
_diffrn_orient_matrix_UB_32        0.0322270000
_diffrn_orient_matrix_UB_33        -0.0043673000
_diffrn_radiation_monochromator    graphite
_diffrn_radiation_probe            x-ray
_diffrn_radiation_type             'Mo K\a'
_diffrn_radiation_wavelength       0.71073
_diffrn_source                     'fine-focus sealed X-ray tube'
_diffrn_source_type                'Enhance (Mo) X-ray Source'
_reflns_Friedel_coverage           0.000
_reflns_Friedel_fraction_full      .
_reflns_Friedel_fraction_max       .
_reflns_number_gt                  1971
_reflns_number_total               3637
_reflns_special_details
;
 Reflections were merged by SHELXL according to the crystal
 class for the calculation of statistics and refinement.
 
 _reflns_Friedel_fraction is defined as the number of unique
 Friedel pairs measured divided by the number that would be
 possible theoretically, ignoring centric projections and
 systematic absences.
;
_reflns_threshold_expression       'I > 2\s(I)'
_computing_cell_refinement         'CrysAlisPro 1.171.38.43 (Rigaku OD, 2015)'
_computing_data_collection         'CrysAlisPro 1.171.38.43 (Rigaku OD, 2015)'
_computing_data_reduction          'CrysAlisPro 1.171.38.43 (Rigaku OD, 2015)'
_computing_molecular_graphics      'Olex2 1.5 (Dolomanov et al., 2009)'
_computing_publication_material    'Olex2 1.5 (Dolomanov et al., 2009)'
_computing_structure_refinement    'SHELXL 2018/3 (Sheldrick, 2015)'
_computing_structure_solution      ?
_refine_diff_density_max           0.712
_refine_diff_density_min           -0.580
_refine_diff_density_rms           0.109
_refine_ls_extinction_coef         .
_refine_ls_extinction_method       none
_refine_ls_goodness_of_fit_ref     0.982
_refine_ls_hydrogen_treatment      constr
_refine_ls_matrix_type             full
_refine_ls_number_parameters       289
_refine_ls_number_reflns           3637
_refine_ls_number_restraints       0
_refine_ls_R_factor_all            0.1318
_refine_ls_R_factor_gt             0.0757
_refine_ls_restrained_S_all        0.982
_refine_ls_shift/su_max            0.000
_refine_ls_shift/su_mean           0.000
_refine_ls_structure_factor_coef   Fsqd
_refine_ls_weighting_details      
 'w=1/[\s^2^(Fo^2^)+(0.1342P)^2^] where P=(Fo^2^+2Fc^2^)/3'
_refine_ls_weighting_scheme        calc
_refine_ls_wR_factor_gt            0.2001
_refine_ls_wR_factor_ref           0.2510
_refine_special_details            ?
_olex2_refinement_description
;
1. Fixed Uiso
 At 1.2 times of:
  All C(H) groups
2.a Aromatic/amide H refined with riding coordinates:
 C1(H1), C2(H2), C3(H3), C4(H4), C7(H7), C9(H9), C12(H12), C13(H13), C14(H14),
 C15(H15), C17(H17), C18(H18), C19(H19)
;
_atom_sites_solution_hydrogens     geom
_atom_sites_solution_primary       ?
_atom_sites_solution_secondary     ?
loop_
  _atom_site_label
  _atom_site_type_symbol
  _atom_site_fract_x
  _atom_site_fract_y
  _atom_site_fract_z
  _atom_site_U_iso_or_equiv
  _atom_site_adp_type
  _atom_site_occupancy
  _atom_site_site_symmetry_order
  _atom_site_calc_flag
  _atom_site_refinement_flags_posn
  _atom_site_refinement_flags_adp
  _atom_site_refinement_flags_occupancy
  _atom_site_disorder_assembly
  _atom_site_disorder_group
 C1 C -0.1550(17) 0.3422(4) 0.0482(6) 0.094(3) Uani 1 1 d . . . . .
 H1 H -0.049334 0.337658 0.011798 0.113 Uiso 1 1 calc R U . . .
 C2 C -0.311(2) 0.2946(4) 0.0447(7) 0.123(5) Uani 1 1 d . . . . .
 H2 H -0.311283 0.260212 0.004316 0.148 Uiso 1 1 calc R U . . .
 C3 C -0.456(2) 0.2989(5) 0.0990(7) 0.107(4) Uani 1 1 d . . . . .
 H3 H -0.556254 0.266577 0.098072 0.129 Uiso 1 1 calc R U . . .
 C4 C -0.4589(16) 0.3521(4) 0.1582(6) 0.087(3) Uani 1 1 d . . . . .
 H4 H -0.561795 0.356517 0.195970 0.105 Uiso 1 1 calc R U . . .
 C5 C -0.3013(15) 0.3979(3) 0.1576(5) 0.070(2) Uani 1 1 d . . . . .
 C6 C -0.2843(13) 0.4563(3) 0.2157(5) 0.059(2) Uani 1 1 d . . . . .
 C7 C -0.4061(13) 0.4729(3) 0.2795(5) 0.061(2) Uani 1 1 d . . . . .
 H7 H -0.513502 0.445003 0.291036 0.073 Uiso 1 1 calc R U . . .
 C8 C -0.3727(11) 0.5319(3) 0.3288(5) 0.0526(19) Uani 1 1 d . . . . .
 C9 C -0.2038(10) 0.5700(3) 0.3105(5) 0.0525(18) Uani 1 1 d . . . . .
 H9 H -0.173903 0.608799 0.341766 0.063 Uiso 1 1 calc R U . . .
 C10 C -0.0806(11) 0.5501(3) 0.2459(4) 0.0509(17) Uani 1 1 d . . . . .
 C11 C 0.1013(10) 0.5836(3) 0.2173(5) 0.0526(18) Uani 1 1 d . . . . .
 C12 C 0.1817(11) 0.6435(3) 0.2521(5) 0.0591(19) Uani 1 1 d . . . . .
 H12 H 0.118151 0.665432 0.295990 0.071 Uiso 1 1 calc R U . . .
 C13 C 0.3528(12) 0.6692(4) 0.2214(6) 0.068(2) Uani 1 1 d . . . . .
 H13 H 0.406507 0.708768 0.244517 0.081 Uiso 1 1 calc R U . . .
 C14 C 0.4482(12) 0.6368(4) 0.1558(6) 0.072(2) Uani 1 1 d . . . . .
 H14 H 0.566524 0.653492 0.134759 0.087 Uiso 1 1 calc R U . . .
 C15 C 0.3572(11) 0.5771(4) 0.1220(5) 0.071(2) Uani 1 1 d . . . . .
 H15 H 0.415714 0.554824 0.077052 0.085 Uiso 1 1 calc R U . . .
 C16 C -0.5051(12) 0.5519(3) 0.3945(4) 0.0566(19) Uani 1 1 d . . . . .
 C17 C -0.7094(9) 0.5217(2) 0.4122(4) 0.0338(13) Uani 1 1 d . . . . .
 H17 H -0.772813 0.485374 0.385166 0.041 Uiso 1 1 calc R U . . .
 C18 C -0.7795(12) 0.5616(4) 0.4791(7) 0.082(3) Uani 1 1 d . . . . .
 H18 H -0.904149 0.553521 0.501292 0.099 Uiso 1 1 calc R U . . .
 C19 C -0.6622(12) 0.6117(4) 0.5100(6) 0.071(2) Uani 1 1 d . . . . .
 H19 H -0.695821 0.639758 0.554765 0.085 Uiso 1 1 calc R U . . .
 N1 N -0.1561(12) 0.3932(3) 0.1019(4) 0.0727(19) Uani 1 1 d . . . . .
 N2 N -0.1257(8) 0.4947(2) 0.2002(3) 0.0518(15) Uani 1 1 d . . . . .
 N3 N 0.1899(9) 0.5523(3) 0.1534(4) 0.0554(15) Uani 1 1 d . . . . .
 S1 S -0.4489(4) 0.61783(10) 0.45861(17) 0.0845(8) Uani 1 1 d . . . . .
 Cl1 Cl 0.2221(3) 0.44569(10) -0.00274(14) 0.0722(6) Uani 1 1 d . . . . .
 Cu1 Cu 0.03590(14) 0.47216(4) 0.10563(6) 0.0613(4) Uani 1 1 d . . . . .
 F1 F -0.6474(8) 0.3070(4) 0.3521(5) 0.131(2) Uani 1 1 d . . . . .
 F2 F -0.8369(11) 0.2658(4) 0.2498(5) 0.146(3) Uani 1 1 d . . . . .
 F3 F -0.8977(11) 0.2302(4) 0.3725(6) 0.164(3) Uani 1 1 d . . . . .
 F4 F -1.1088(8) 0.3013(3) 0.3098(6) 0.145(3) Uani 1 1 d . . . . .
 F5 F -0.9155(12) 0.3372(8) 0.4190(8) 0.256(7) Uani 1 1 d . . . . .
 F6 F -0.8639(11) 0.3738(3) 0.2899(9) 0.213(6) Uani 1 1 d . . . . .
 P1 P -0.8803(3) 0.30310(13) 0.3328(2) 0.0951(10) Uani 1 1 d . . . . .

loop_
  _atom_site_aniso_label
  _atom_site_aniso_U_11
  _atom_site_aniso_U_22
  _atom_site_aniso_U_33
  _atom_site_aniso_U_23
  _atom_site_aniso_U_13
  _atom_site_aniso_U_12
 C1 0.167(10) 0.048(5) 0.069(6) -0.009(4) 0.027(6) -0.009(5)
 C2 0.251(16) 0.043(5) 0.078(7) -0.017(5) 0.041(9) -0.033(7)
 C3 0.190(13) 0.057(5) 0.077(7) -0.013(5) 0.019(8) -0.047(6)
 C4 0.137(8) 0.050(4) 0.076(6) 0.009(4) 0.010(6) -0.025(5)
 C5 0.123(7) 0.036(4) 0.051(5) 0.004(3) -0.003(5) -0.014(4)
 C6 0.091(6) 0.039(3) 0.046(4) 0.004(3) -0.004(4) -0.004(4)
 C7 0.093(6) 0.043(4) 0.045(4) 0.007(3) -0.001(4) -0.009(3)
 C8 0.065(4) 0.040(3) 0.051(4) 0.009(3) -0.018(4) 0.006(3)
 C9 0.055(4) 0.043(3) 0.057(4) -0.009(3) -0.019(4) 0.000(3)
 C10 0.069(4) 0.037(3) 0.046(4) 0.005(3) -0.007(4) 0.009(3)
 C11 0.057(4) 0.046(4) 0.054(4) 0.007(3) -0.007(4) 0.009(3)
 C12 0.072(5) 0.045(4) 0.060(5) -0.005(3) -0.004(4) 0.001(3)
 C13 0.063(5) 0.051(4) 0.088(6) 0.007(4) -0.015(5) 0.003(4)
 C14 0.058(5) 0.065(5) 0.091(6) 0.004(5) -0.017(5) 0.008(4)
 C15 0.051(4) 0.094(6) 0.067(5) 0.000(4) 0.004(4) 0.024(4)
 C16 0.083(5) 0.039(3) 0.046(4) 0.010(3) -0.008(4) 0.021(3)
 C17 0.050(3) 0.019(2) 0.031(3) 0.000(2) -0.002(3) 0.010(2)
 C18 0.059(5) 0.069(5) 0.117(8) 0.044(5) -0.006(5) -0.011(4)
 C19 0.090(6) 0.052(4) 0.072(5) 0.007(4) 0.031(4) 0.018(4)
 N1 0.134(6) 0.033(3) 0.051(4) 0.002(3) 0.009(4) -0.007(3)
 N2 0.076(4) 0.033(3) 0.046(3) -0.001(2) -0.001(3) -0.002(3)
 N3 0.050(3) 0.056(3) 0.059(4) -0.005(3) -0.008(3) 0.012(3)
 S1 0.1069(18) 0.0580(12) 0.0889(17) -0.0120(11) 0.0063(14) 0.0027(11)
 Cl1 0.0665(12) 0.0707(12) 0.0793(14) -0.0121(10) 0.0044(10) 0.0220(9)
 Cu1 0.0779(7) 0.0478(6) 0.0581(7) -0.0039(4) 0.0012(5) 0.0066(4)
 F1 0.059(3) 0.189(6) 0.145(6) -0.048(5) -0.005(3) -0.018(3)
 F2 0.146(6) 0.147(5) 0.147(6) -0.064(5) 0.021(5) -0.044(5)
 F3 0.126(6) 0.160(6) 0.203(9) 0.056(6) -0.009(6) -0.029(5)
 F4 0.063(3) 0.113(4) 0.254(9) -0.042(5) -0.029(5) -0.010(3)
 F5 0.102(6) 0.425(17) 0.243(11) -0.230(13) 0.047(6) -0.048(7)
 F6 0.123(6) 0.082(4) 0.430(18) 0.015(7) -0.046(8) -0.020(4)
 P1 0.0549(13) 0.0867(17) 0.144(3) -0.0488(18) 0.0041(14) -0.0126(11)

_geom_special_details
;
 All esds (except the esd in the dihedral angle between two l.s. planes)
 are estimated using the full covariance matrix.  The cell esds are taken
 into account individually in the estimation of esds in distances, angles
 and torsion angles; correlations between esds in cell parameters are only
 used when they are defined by crystal symmetry.  An approximate (isotropic)
 treatment of cell esds is used for estimating esds involving l.s. planes.
;
loop_
  _geom_bond_atom_site_label_1
  _geom_bond_atom_site_label_2
  _geom_bond_distance
  _geom_bond_site_symmetry_2
  _geom_bond_publ_flag
 C1 H1 0.9300 . ?
 C1 C2 1.404(15) . ?
 C1 N1 1.316(9) . ?
 C2 H2 0.9300 . ?
 C2 C3 1.318(16) . ?
 C3 H3 0.9300 . ?
 C3 C4 1.405(13) . ?
 C4 H4 0.9300 . ?
 C4 C5 1.391(12) . ?
 C5 C6 1.475(10) . ?
 C5 N1 1.334(11) . ?
 C6 C7 1.355(11) . ?
 C6 N2 1.335(9) . ?
 C7 H7 0.9300 . ?
 C7 C8 1.415(9) . ?
 C8 C9 1.398(10) . ?
 C8 C16 1.440(11) . ?
 C9 H9 0.9300 . ?
 C9 C10 1.387(11) . ?
 C10 C11 1.471(10) . ?
 C10 N2 1.340(8) . ?
 C11 C12 1.405(9) . ?
 C11 N3 1.337(9) . ?
 C12 H12 0.9300 . ?
 C12 C13 1.358(11) . ?
 C13 H13 0.9300 . ?
 C13 C14 1.389(12) . ?
 C14 H14 0.9300 . ?
 C14 C15 1.424(11) . ?
 C15 H15 0.9300 . ?
 C15 N3 1.334(10) . ?
 C16 C17 1.527(10) . ?
 C16 S1 1.681(7) . ?
 C17 H17 0.9300 . ?
 C17 C18 1.408(12) . ?
 C18 H18 0.9300 . ?
 C18 C19 1.343(11) . ?
 C19 H19 0.9300 . ?
 C19 S1 1.670(9) . ?
 N1 Cu1 2.024(6) . ?
 N2 Cu1 1.920(6) . ?
 N3 Cu1 2.021(6) . ?
 Cl1 Cu1 2.209(2) . ?
 F1 P1 1.574(5) . ?
 F2 P1 1.533(7) . ?
 F3 P1 1.581(8) . ?
 F4 P1 1.553(5) . ?
 F5 P1 1.536(9) . ?
 F6 P1 1.560(9) . ?

loop_
  _geom_angle_atom_site_label_1
  _geom_angle_atom_site_label_2
  _geom_angle_atom_site_label_3
  _geom_angle
  _geom_angle_site_symmetry_1
  _geom_angle_site_symmetry_3
  _geom_angle_publ_flag
 C2 C1 H1 119.4 . . ?
 N1 C1 H1 119.4 . . ?
 N1 C1 C2 121.2(10) . . ?
 C1 C2 H2 120.2 . . ?
 C3 C2 C1 119.6(9) . . ?
 C3 C2 H2 120.2 . . ?
 C2 C3 H3 119.8 . . ?
 C2 C3 C4 120.4(9) . . ?
 C4 C3 H3 119.8 . . ?
 C3 C4 H4 121.5 . . ?
 C5 C4 C3 116.9(10) . . ?
 C5 C4 H4 121.5 . . ?
 C4 C5 C6 123.2(9) . . ?
 N1 C5 C4 122.0(7) . . ?
 N1 C5 C6 114.7(7) . . ?
 C7 C6 C5 127.7(7) . . ?
 N2 C6 C5 112.1(7) . . ?
 N2 C6 C7 120.1(6) . . ?
 C6 C7 H7 119.4 . . ?
 C6 C7 C8 121.1(7) . . ?
 C8 C7 H7 119.4 . . ?
 C7 C8 C16 122.1(7) . . ?
 C9 C8 C7 116.4(8) . . ?
 C9 C8 C16 121.5(6) . . ?
 C8 C9 H9 119.8 . . ?
 C10 C9 C8 120.3(6) . . ?
 C10 C9 H9 119.8 . . ?
 C9 C10 C11 128.1(6) . . ?
 N2 C10 C9 119.7(6) . . ?
 N2 C10 C11 112.2(6) . . ?
 C12 C11 C10 124.8(7) . . ?
 N3 C11 C10 114.6(6) . . ?
 N3 C11 C12 120.6(7) . . ?
 C11 C12 H12 120.2 . . ?
 C13 C12 C11 119.6(8) . . ?
 C13 C12 H12 120.2 . . ?
 C12 C13 H13 119.8 . . ?
 C12 C13 C14 120.5(7) . . ?
 C14 C13 H13 119.8 . . ?
 C13 C14 H14 121.4 . . ?
 C13 C14 C15 117.3(8) . . ?
 C15 C14 H14 121.4 . . ?
 C14 C15 H15 119.3 . . ?
 N3 C15 C14 121.4(8) . . ?
 N3 C15 H15 119.3 . . ?
 C8 C16 C17 127.0(6) . . ?
 C8 C16 S1 120.8(6) . . ?
 C17 C16 S1 112.0(5) . . ?
 C16 C17 H17 128.0 . . ?
 C18 C17 C16 104.1(5) . . ?
 C18 C17 H17 128.0 . . ?
 C17 C18 H18 120.8 . . ?
 C19 C18 C17 118.4(8) . . ?
 C19 C18 H18 120.8 . . ?
 C18 C19 H19 123.9 . . ?
 C18 C19 S1 112.2(7) . . ?
 S1 C19 H19 123.9 . . ?
 C1 N1 C5 119.7(7) . . ?
 C1 N1 Cu1 126.4(7) . . ?
 C5 N1 Cu1 113.9(5) . . ?
 C6 N2 C10 122.2(6) . . ?
 C6 N2 Cu1 119.0(4) . . ?
 C10 N2 Cu1 118.8(5) . . ?
 C11 N3 Cu1 114.1(5) . . ?
 C15 N3 C11 120.7(6) . . ?
 C15 N3 Cu1 125.1(6) . . ?
 C19 S1 C16 93.3(4) . . ?
 N1 Cu1 Cl1 99.8(2) . . ?
 N2 Cu1 N1 80.0(3) . . ?
 N2 Cu1 N3 80.0(2) . . ?
 N2 Cu1 Cl1 179.66(16) . . ?
 N3 Cu1 N1 158.8(3) . . ?
 N3 Cu1 Cl1 100.2(2) . . ?
 F1 P1 F3 93.3(4) . . ?
 F2 P1 F1 88.0(4) . . ?
 F2 P1 F3 84.9(5) . . ?
 F2 P1 F4 90.7(4) . . ?
 F2 P1 F5 176.4(7) . . ?
 F2 P1 F6 92.9(6) . . ?
 F4 P1 F1 177.3(5) . . ?
 F4 P1 F3 88.9(4) . . ?
 F4 P1 F6 90.5(4) . . ?
 F5 P1 F1 89.8(4) . . ?
 F5 P1 F3 92.4(8) . . ?
 F5 P1 F4 91.6(5) . . ?
 F5 P1 F6 89.9(7) . . ?
 F6 P1 F1 87.2(4) . . ?
 F6 P1 F3 177.7(6) . . ?

loop_
  _geom_torsion_atom_site_label_1
  _geom_torsion_atom_site_label_2
  _geom_torsion_atom_site_label_3
  _geom_torsion_atom_site_label_4
  _geom_torsion
  _geom_torsion_site_symmetry_1
  _geom_torsion_site_symmetry_2
  _geom_torsion_site_symmetry_3
  _geom_torsion_site_symmetry_4
  _geom_torsion_publ_flag
 C1 C2 C3 C4 2.2(18) . . . . ?
 C2 C1 N1 C5 3.8(13) . . . . ?
 C2 C1 N1 Cu1 -172.0(7) . . . . ?
 C2 C3 C4 C5 -1.5(15) . . . . ?
 C3 C4 C5 C6 179.9(8) . . . . ?
 C3 C4 C5 N1 2.0(12) . . . . ?
 C4 C5 C6 C7 3.8(12) . . . . ?
 C4 C5 C6 N2 -176.9(7) . . . . ?
 C4 C5 N1 C1 -3.2(12) . . . . ?
 C4 C5 N1 Cu1 173.1(6) . . . . ?
 C5 C6 C7 C8 -178.5(6) . . . . ?
 C5 C6 N2 C10 -179.4(6) . . . . ?
 C5 C6 N2 Cu1 3.7(7) . . . . ?
 C6 C5 N1 C1 178.8(7) . . . . ?
 C6 C5 N1 Cu1 -4.9(8) . . . . ?
 C6 C7 C8 C9 -2.6(9) . . . . ?
 C6 C7 C8 C16 177.3(6) . . . . ?
 C7 C6 N2 C10 -0.1(10) . . . . ?
 C7 C6 N2 Cu1 -176.9(5) . . . . ?
 C7 C8 C9 C10 1.1(9) . . . . ?
 C7 C8 C16 C17 -9.9(9) . . . . ?
 C7 C8 C16 S1 173.7(5) . . . . ?
 C8 C9 C10 C11 179.6(6) . . . . ?
 C8 C9 C10 N2 0.9(9) . . . . ?
 C8 C16 C17 C18 -176.8(6) . . . . ?
 C8 C16 S1 C19 177.7(5) . . . . ?
 C9 C8 C16 C17 170.1(5) . . . . ?
 C9 C8 C16 S1 -6.3(8) . . . . ?
 C9 C10 C11 C12 -0.2(10) . . . . ?
 C9 C10 C11 N3 179.7(6) . . . . ?
 C9 C10 N2 C6 -1.5(9) . . . . ?
 C9 C10 N2 Cu1 175.4(4) . . . . ?
 C10 C11 C12 C13 178.9(6) . . . . ?
 C10 C11 N3 C15 -179.4(6) . . . . ?
 C10 C11 N3 Cu1 5.5(6) . . . . ?
 C11 C10 N2 C6 179.6(5) . . . . ?
 C11 C10 N2 Cu1 -3.5(7) . . . . ?
 C11 C12 C13 C14 0.2(10) . . . . ?
 C12 C11 N3 C15 0.5(9) . . . . ?
 C12 C11 N3 Cu1 -174.6(4) . . . . ?
 C12 C13 C14 C15 1.0(10) . . . . ?
 C13 C14 C15 N3 -1.5(10) . . . . ?
 C14 C15 N3 C11 0.8(10) . . . . ?
 C14 C15 N3 Cu1 175.3(5) . . . . ?
 C16 C8 C9 C10 -178.9(5) . . . . ?
 C16 C17 C18 C19 -0.8(8) . . . . ?
 C17 C16 S1 C19 0.8(5) . . . . ?
 C17 C18 C19 S1 1.4(9) . . . . ?
 C18 C19 S1 C16 -1.2(6) . . . . ?
 N1 C1 C2 C3 -3.4(17) . . . . ?
 N1 C5 C6 C7 -178.2(7) . . . . ?
 N1 C5 C6 N2 1.1(9) . . . . ?
 N2 C6 C7 C8 2.2(10) . . . . ?
 N2 C10 C11 C12 178.5(5) . . . . ?
 N2 C10 C11 N3 -1.5(7) . . . . ?
 N3 C11 C12 C13 -1.0(9) . . . . ?
 S1 C16 C17 C18 -0.2(6) . . . . ?

_shelx_res_file
;
TITL Cu182a in P21/c #14
    cu182a.res
    created by SHELXL-2018/3 at 12:35:54 on 09-May-2022
CELL 0.71073 6.679541 19.84815 15.645531 90 92.455 90
ZERR 2 0.000638 0.001598 0.001461 0 0.009 0
LATT 1
SYMM -X,0.5+Y,0.5-Z
SFAC C H Cl Cu F N P S
UNIT 76 52 4 4 24 12 4 4

L.S. 40
PLAN  5
SIZE 0.032 0.029 0.133
CONF
BOND $H
MORE -1
fmap 2 53
acta
OMIT 0 50.1
REM <olex2.extras>
REM <HklSrc "%.\\Cu182a.hkl">
REM </olex2.extras>

WGHT    0.134200
FVAR       1.04940
C1    1   -0.155046    0.342218    0.048163    11.00000    0.16694    0.04792 =
         0.06937   -0.00852    0.02697   -0.00944
AFIX  43
H1    2   -0.049334    0.337658    0.011798    11.00000   -1.20000
AFIX   0
C2    1   -0.310554    0.294612    0.044687    11.00000    0.25133    0.04269 =
         0.07774   -0.01719    0.04063   -0.03289
AFIX  43
H2    2   -0.311283    0.260212    0.004316    11.00000   -1.20000
AFIX   0
C3    1   -0.455506    0.298941    0.098954    11.00000    0.18973    0.05652 =
         0.07708   -0.01276    0.01946   -0.04657
AFIX  43
H3    2   -0.556254    0.266577    0.098072    11.00000   -1.20000
AFIX   0
C4    1   -0.458898    0.352128    0.158153    11.00000    0.13660    0.04952 =
         0.07572    0.00858    0.00976   -0.02508
AFIX  43
H4    2   -0.561795    0.356517    0.195970    11.00000   -1.20000
AFIX   0
C5    1   -0.301302    0.397909    0.157595    11.00000    0.12259    0.03583 =
         0.05068    0.00439   -0.00281   -0.01354
C6    1   -0.284338    0.456339    0.215695    11.00000    0.09110    0.03894 =
         0.04637    0.00364   -0.00381   -0.00433
C7    1   -0.406098    0.472892    0.279482    11.00000    0.09334    0.04282 =
         0.04513    0.00651   -0.00130   -0.00882
AFIX  43
H7    2   -0.513502    0.445003    0.291036    11.00000   -1.20000
AFIX   0
C8    1   -0.372708    0.531873    0.328827    11.00000    0.06533    0.04013 =
         0.05050    0.00861   -0.01831    0.00647
C9    1   -0.203822    0.569966    0.310502    11.00000    0.05529    0.04337 =
         0.05708   -0.00867   -0.01942   -0.00024
AFIX  43
H9    2   -0.173903    0.608799    0.341766    11.00000   -1.20000
AFIX   0
C10   1   -0.080637    0.550134    0.245918    11.00000    0.06920    0.03677 =
         0.04591    0.00499   -0.00713    0.00852
C11   1    0.101261    0.583610    0.217306    11.00000    0.05737    0.04608 =
         0.05361    0.00712   -0.00708    0.00939
C12   1    0.181700    0.643511    0.252150    11.00000    0.07174    0.04525 =
         0.05969   -0.00495   -0.00439    0.00136
AFIX  43
H12   2    0.118151    0.665432    0.295990    11.00000   -1.20000
AFIX   0
C13   1    0.352779    0.669201    0.221430    11.00000    0.06272    0.05073 =
         0.08796    0.00686   -0.01456    0.00252
AFIX  43
H13   2    0.406507    0.708768    0.244517    11.00000   -1.20000
AFIX   0
C14   1    0.448159    0.636824    0.155773    11.00000    0.05848    0.06514 =
         0.09135    0.00352   -0.01695    0.00819
AFIX  43
H14   2    0.566524    0.653492    0.134759    11.00000   -1.20000
AFIX   0
C15   1    0.357228    0.577063    0.121973    11.00000    0.05130    0.09431 =
         0.06706   -0.00019    0.00437    0.02419
AFIX  43
H15   2    0.415714    0.554824    0.077052    11.00000   -1.20000
AFIX   0
C16   1   -0.505109    0.551950    0.394463    11.00000    0.08350    0.03941 =
         0.04595    0.01014   -0.00797    0.02059
C17   1   -0.709356    0.521747    0.412240    11.00000    0.05044    0.01949 =
         0.03103    0.00009   -0.00203    0.00979
AFIX  43
H17   2   -0.772813    0.485374    0.385166    11.00000   -1.20000
AFIX   0
C18   1   -0.779504    0.561650    0.479068    11.00000    0.05912    0.06934 =
         0.11720    0.04372   -0.00615   -0.01114
AFIX  43
H18   2   -0.904149    0.553521    0.501292    11.00000   -1.20000
AFIX   0
C19   1   -0.662174    0.611727    0.509962    11.00000    0.09029    0.05216 =
         0.07150    0.00689    0.03074    0.01845
AFIX  43
H19   2   -0.695821    0.639758    0.554765    11.00000   -1.20000
AFIX   0
N1    6   -0.156072    0.393197    0.101942    11.00000    0.13434    0.03294 =
         0.05130    0.00203    0.00897   -0.00651
N2    6   -0.125664    0.494676    0.200162    11.00000    0.07593    0.03303 =
         0.04619   -0.00128   -0.00104   -0.00182
N3    6    0.189905    0.552323    0.153410    11.00000    0.05030    0.05579 =
         0.05931   -0.00537   -0.00770    0.01171
S1    8   -0.448862    0.617834    0.458612    11.00000    0.10687    0.05805 =
         0.08887   -0.01202    0.00628    0.00271
CL1   3    0.222091    0.445686   -0.002739    11.00000    0.06649    0.07074 =
         0.07934   -0.01214    0.00440    0.02198
CU1   4    0.035897    0.472163    0.105634    11.00000    0.07785    0.04784 =
         0.05807   -0.00390    0.00118    0.00661

F1    5   -0.647413    0.307021    0.352098    11.00000    0.05916    0.18862 =
         0.14527   -0.04843   -0.00474   -0.01757
F2    5   -0.836897    0.265796    0.249768    11.00000    0.14559    0.14711 =
         0.14686   -0.06408    0.02120   -0.04427
F3    5   -0.897657    0.230191    0.372516    11.00000    0.12616    0.16018 =
         0.20320    0.05551   -0.00907   -0.02907
F4    5   -1.108773    0.301257    0.309839    11.00000    0.06319    0.11343 =
         0.25386   -0.04173   -0.02910   -0.00974
F5    5   -0.915544    0.337173    0.418979    11.00000    0.10177    0.42516 =
         0.24321   -0.22971    0.04724   -0.04833
F6    5   -0.863868    0.373753    0.289949    11.00000    0.12265    0.08161 =
         0.43049    0.01463   -0.04647   -0.01958
P1    7   -0.880330    0.303104    0.332775    11.00000    0.05489    0.08674 =
         0.14368   -0.04878    0.00406   -0.01265
HKLF 4


REM  Cu182a in P21/c #14
REM wR2 = 0.2510, GooF = S = 0.982, Restrained GooF = 0.982 for all data
REM R1 = 0.0757 for 1971 Fo > 4sig(Fo) and 0.1318 for all 3637 data
REM 289 parameters refined using 0 restraints

END

WGHT      0.1342      0.0000

REM Highest difference peak  0.712,  deepest hole -0.580,  1-sigma level  0.109
Q1    1   0.2441  0.4779  0.0407  11.00000  0.05    0.59
Q2    1  -0.8662  0.3384  0.2271  11.00000  0.05    0.50
Q3    1  -0.8184  0.2782  0.4269  11.00000  0.05    0.46
Q4    1   0.1342  0.4331  0.0159  11.00000  0.05    0.44
Q5    1  -0.9895  0.3744  0.3547  11.00000  0.05    0.42
;
_shelx_res_checksum                16925
_shelx_hkl_file
;
   0   0   3-5.30484 3.53292   3
   0   0   4 1626.71 145.678   3
   0   0   5-17.7518 20.5324   3
   0   0  -5 107.164 72.9143   3
   0   0  -6-0.43430 19.6947   3
   0   0   6 4.19703 19.9752   3
   0   0   7-3.36372 24.9312   3
   0   0  -7-107.805 56.1002   3
   0   0   8 4638.79 322.963   3
   0   0   9 32.9005 51.6486   3
   0   0  -9 41.0610 110.754   3
   0   0  10 2352.70 280.043   3
   0   0  11 15.1225 23.5610   3
   0   0  11-24.0804 4.96333   2
   0   0  12 287.848 88.7712   2
   0   0  12 226.718 110.295   3
   0   0  13 8.85120 7.10939   2
   0   0  13-3.39221 19.0991   3
   0   0  14 962.538 222.492   3
   0   0  14 1028.83 188.093   2
   0   0  15-29.0976 11.4068   2
   0   0  16 352.361 119.213   2
   0   0  17-35.0668 52.0047   2
   0   0  18 459.918 148.149   2
   0   0  19 15.4934 58.2150   2
   0  -1   3 2594.27 184.957   3
   0   1   3 3011.78 141.820   3
   0   1   4 19051.5 422.863   3
   0  -1  -4 20126.1 441.044   3
   0  -1   4 22129.0 568.821   3
   0   1   5 3336.58 200.033   3
   0  -1  -5 3120.63 199.673   3
   0  -1   5 3360.96 229.628   3
   0   1  -6 224.798 109.429   3
   0  -1   6 273.252 102.233   3
   0  -1  -6 132.134 105.372   3
   0  -1  -7 597.566 148.565   3
   0  -1   7 1080.02 153.860   3
   0   1   7 990.337 138.069   3
   0  -1  -8 1.27296 27.2549   3
   0  -1   8 102.606 42.8500   3
   0   1   8 138.809 60.0255   3
   0  -1   9 9538.06 516.591   3
   0   1   9 8613.92 461.029   3
   0  -1  10 137.190 76.9754   2
   0  -1  10 9.74440 19.3617   3
   0   1 -10 157.584 230.582   3
   0   1  10 72.7552 66.7933   3
   0  -1  11 212.749 84.3212   2
   0   1  11 239.229 87.1959   2
   0  -1 -11-9.34631 37.6654   3
   0  -1  11 272.998 108.797   3
   0   1  11 273.367 102.418   3
   0   1  12 440.731 107.963   2
   0   1  12 432.431 134.875   3
   0  -1  12 408.881 142.446   3
   0  -1  12 432.168 115.048   2
   0  -1  13-9.70308 11.5107   3
   0  -1  13 28.6279 43.5387   2
   0   1  13 2.07310 11.0443   2
   0   1  13-6.98209 7.73501   3
   0   1  14-12.3377 37.5473   2
   0   1  14 13.1893 41.7362   3
   0  -1  14 31.2506 30.5326   2
   0   1  15 66.6005 56.9792   2
   0  -1  15 54.7046 43.9193   2
   0   1  16 184.443 88.7608   2
   0  -1  16 115.830 67.8023   2
   0  -1  17 55.5262 52.5283   2
   0   1  17 2.18403 24.7856   2
   0   1  18 144.855 102.571   2
   0  -1  18 55.3863 47.4876   2
   0  -1  19 617.047 176.015   2
   0   1  19 488.363 156.765   2
   0  -2  -2 4120.27 169.504   2
   0   2   3 3571.43 163.834   3
   0  -2   3 332.308 123.254   3
   0  -2  -4 111.742 43.4578   3
   0   2   4 195.361 42.5302   3
   0  -2   4 36.3077 15.7787   3
   0  -2  -5 2569.52 179.429   3
   0   2   5 2809.70 176.584   3
   0  -2  -6 128.137 103.217   3
   0  -2   6 79.7238 123.181   3
   0   2   7 195.432 59.1425   3
   0  -2   7 317.601 78.9306   2
   0  -2   7 81.0173 70.8379   3
   0  -2  -7 108.920 58.8970   3
   0  -2   8 2161.98 210.342   2
   0   2   8 2109.29 207.752   3
   0  -2   8 2310.76 258.764   3
   0  -2  -8 1438.75 241.902   3
   0  -2   9 1118.88 185.488   3
   0  -2   9 1030.31 153.042   2
   0   2   9 887.416 149.614   3
   0   2  10 9819.78 510.980   3
   0  -2  10 10133.5 496.771   2
   0  -2  10 10890.8 631.671   3
   0   2  11 25.6912 23.6641   2
   0  -2  11 10.7290 45.0780   3
   0  -2  11 18.4158 26.8335   2
   0   2  11 14.4946 27.6183   3
   0   2  12-4.33250 26.5621   2
   0  -2 -12-40.4075 68.7220   3
   0  -2  12-4.19142 20.8411   3
   0   2  12 5.02525 38.7351   3
   0  -2  12 18.2998 31.6576   2
   0  -2  13 166.086 75.1069   2
   0  -2  13 197.503 103.494   3
   0   2  13 118.129 81.2566   3
   0   2  13 143.474 68.4260   2
   0   2  14 105.269 102.613   3
   0  -2  14 138.404 64.1444   2
   0  -2 -14-51.4029 98.8202   3
   0   2  14 170.020 75.2896   2
   0  -2  15 0.90670 32.7373   2
   0   2  15-27.6885 60.3110   2
   0   2  15-3.00707 43.6769   3
   0   2  16 48.9015 37.0077   2
   0  -2  16 65.4318 49.5385   2
   0   2  17 167.950 87.2775   2
   0  -2  17 55.7004 54.2385   2
   0   2  18 247.499 115.540   2
   0  -2  18 229.100 94.6243   2
   0  -2  19 20.3923 26.0314   2
   0   2  19 133.136 90.7026   2
   0   3   1 11053.0 255.115   1
   0   3   2 28016.1 492.770   1
   0  -3  -2 28843.0 455.984   2
   0  -3  -3 1735.82 109.343   3
   0  -3  -3 1680.13 138.369   2
   0   3   4 209.312 59.7269   3
   0  -3   4 70.2365 44.4619   3
   0  -3   5 74.3245 77.9512   3
   0  -3  -5 27.3184 29.7630   3
   0   3   5 51.0160 26.8631   3
   0  -3   6 155.400 83.8557   3
   0   3   6 306.001 85.0954   3
   0  -3  -7 228.424 69.8736   3
   0  -3   7 22.3614 98.8912   3
   0   3   7 173.902 56.4128   3
   0  -3   8-9.12743 4.88967   3
   0  -3   8 22.9133 42.1448   2
   0  -3  -8 8.30685 24.1427   3
   0   3   9 1329.32 175.496   3
   0  -3   9 1622.08 238.542   3
   0  -3   9 1214.71 165.289   2
   0  -3 -10 45.7209 88.0591   3
   0   3  10 37.8880 41.9524   3
   0  -3  10 73.8427 81.5177   3
   0  -3  10 78.5547 53.1405   2
   0   3  11 575.161 128.972   2
   0  -3  11 588.919 173.425   3
   0  -3  11 517.381 119.065   2
   0   3  11 573.850 142.145   3
   0  -3  12 1488.48 265.377   3
   0  -3  12 990.209 183.918   2
   0   3  12 1155.85 205.301   3
   0   3  12 1166.49 192.723   2
   0   3  13 334.993 110.355   2
   0   3  13 229.443 107.895   3
   0  -3  13 400.940 148.309   3
   0  -3  13 310.210 92.7960   2
   0   3  14-28.2356 40.9568   2
   0   3  14 0.90512 26.1308   3
   0  -3  14-13.2921 28.6985   2
   0   3  15-77.1432 62.1509   3
   0   3  15-43.5053 57.8526   2
   0  -3  15 28.1990 14.3834   2
   0  -3  16 270.670 88.2410   2
   0   3  16 281.983 105.783   2
   0   3  17-18.5446 40.2235   2
   0  -3  17 30.2358 46.3791   2
   0  -3  18 178.912 82.4426   2
   0   3  18 186.284 95.4695   2
   0   3  19 101.887 73.9847   2
   0  -3  19 92.8615 74.2922   2
   0  -3  20 29.5647 24.6814   2
   0  -4   0 1487.31 66.2523   2
   0  -4  -1 20409.9 321.693   2
   0   4   1 20476.7 382.966   1
   0  -4  -2 1226.77 97.9344   2
   0   4   2 1275.48 108.998   1
   0  -4  -3 1596.45 135.985   2
   0   4   3 1531.37 137.005   1
   0  -4  -3 1432.77 111.034   3
   0  -4  -4 6495.26 248.771   3
   0  -4  -4 6432.32 301.586   2
   0   4   4 7504.39 318.730   1
   0  -4   5-1.93900 24.0220   3
   0   4   5 103.667 40.8936   3
   0  -4  -5 125.795 37.8324   3
   0   4   6 3121.95 239.447   3
   0  -4   6 3153.42 480.136   3
   0  -4  -6 4210.35 260.228   3
   0  -4  -7 8315.08 399.228   3
   0   4   7 8524.56 382.716   3
   0  -4   8 1060.93 146.186   2
   0  -4  -8 1214.29 161.565   3
   0  -4   8 445.515 172.866   3
   0   4   8 1018.46 146.225   3
   0  -4   9 521.017 114.020   2
   0  -4  -9 276.719 116.584   3
   0   4   9 392.877 111.568   3
   0  -4   9 732.562 180.224   3
   0  -4  10 3719.23 299.958   2
   0  -4  10 4875.13 494.024   3
   0   4  10 4522.12 350.506   3
   0  -4  11 1366.09 187.915   2
   0   4  11 1764.02 228.867   2
   0  -4  11 1969.25 295.488   3
   0   4  11 1500.47 220.496   3
   0  -4  12 23.3332 37.0062   2
   0  -4  12 61.3520 81.0293   3
   0   4  12 38.8921 49.9352   3
   0   4  12-12.7013 13.3864   2
   0  -4 -12 75.7480 104.806   3
   0  -4  13 69.9514 53.6431   2
   0   4  13 11.4635 44.5571   3
   0   4  13 3.84071 11.0746   2
   0   4  14 111.765 75.7823   3
   0   4  14 55.8322 30.1710   2
   0  -4  14 85.8865 56.9516   2
   0  -4  15 6.62535 11.8032   2
   0   4  15 30.2691 34.4126   2
   0   4  15 44.8728 63.5425   3
   0  -4  16-67.1630 65.4784   2
   0   4  16 15.8624 36.5538   2
   0  -4  17 99.7932 57.8767   2
   0   4  17 174.556 78.7242   2
   0  -4  18 72.8653 63.6996   2
   0   4  18 29.1268 36.0015   2
   0  -4  19 19.1281 41.7041   2
   0   4  19 40.4514 57.3511   2
   0  -4  20-6.95558 23.3373   2
   0  -5   0 13.3299 18.7830   2
   0   5   0-3.06755 6.63543   2
   0   5   1 2185.14 109.536   2
   0  -5  -1 2291.51 114.472   2
   0  -5   1 2415.09 95.0858   2
   0   5   1 2382.15 139.117   1
   0   5   2 8975.28 267.420   2
   0  -5  -2 8852.15 277.338   2
   0   5   2 9266.26 311.523   1
   0   5   3 12302.7 401.095   1
   0   5   3 12206.4 371.776   2
   0  -5  -3 12440.5 370.233   2
   0   5   4 99.4191 71.2933   1
   0  -5  -4 55.1805 26.3177   3
   0  -5  -4 92.4377 42.6318   2
   0   5   4 28.8084 7.46791   2
   0   5   5 654.900 122.844   1
   0  -5  -5 386.895 67.1067   3
   0   5   6 1404.50 169.149   1
   0  -5  -6 1111.25 131.675   3
   0  -5  -7 971.659 140.380   3
   0   5   7 1192.89 147.788   3
   0  -5   8 4466.94 629.053   3
   0   5   8 5580.05 340.490   3
   0  -5  -8 4027.97 334.779   3
   0   5   9 2117.77 228.828   3
   0  -5   9 2044.20 205.745   2
   0  -5  -9 1405.74 221.789   3
   0  -5 -10-7.19090 13.7955   3
   0  -5  10 113.661 57.1321   2
   0   5  10 107.495 42.8478   2
   0  -5  10 101.274 86.8054   3
   0   5  10 32.9984 42.7684   3
   0  -5  11 43.1602 41.8734   2
   0  -5 -11-1.62148 32.1179   3
   0  -5  11-48.5659 66.3125   3
   0   5  11 26.8740 21.9592   2
   0   5  11 17.8975 13.3491   3
   0   5  12 2303.97 282.252   2
   0   5  12 1402.01 259.899   3
   0  -5  12 1904.31 237.336   2
   0   5  13 770.198 193.004   3
   0  -5  13 1508.86 216.315   2
   0   5  13 1599.54 245.120   2
   0  -5  14 18.1377 35.5526   2
   0  -5 -14 50.1139 59.6611   3
   0   5  14-24.4173 47.2474   2
   0   5  14 0.79266 9.58987   3
   0   5  15 0.07216 56.2783   2
   0   5  15 71.6947 66.4733   3
   0  -5  15 76.6693 62.4121   2
   0  -5  16 168.662 76.9045   2
   0   5  16 80.9794 14.4646   2
   0   5  17-50.4931 59.6765   2
   0  -5  17 52.3698 50.5014   2
   0   5  18 18.7327 47.9511   2
   0  -5  18 5.37875 29.1467   2
   0   5  19 37.9115 66.3621   2
   0  -5  19 26.8013 37.9922   2
   0  -5  20-13.0378 35.8686   2
   0  -6   0 1787.56 91.7815   2
   0   6   0 1821.02 95.9564   2
   0   6   1 5582.43 233.872   1
   0   6   1 5535.25 186.299   2
   0  -6   1 5970.07 156.722   2
   0  -6  -1 5839.67 194.771   2
   0   6   2 2262.26 166.523   1
   0  -6  -2 2270.96 142.992   2
   0   6   2 2297.67 142.458   2
   0   6   3 1455.22 128.205   2
   0   6   3 1461.71 141.493   1
   0  -6  -3 1637.16 138.957   2
   0  -6  -4 2998.70 195.687   3
   0   6   4 3232.77 215.533   2
   0   6   4 3014.91 221.340   1
   0  -6  -4 3255.75 218.890   2
   0  -6  -5 675.188 106.149   3
   0   6   5 990.156 145.111   1
   0   6   5 957.686 127.109   2
   0   6   6 1338.02 160.964   2
   0  -6  -6 1364.89 139.343   3
   0   6   6 1461.59 178.355   1
   0  -6  -7 519.378 94.9373   3
   0  -6   7-19.1512 75.2326   3
   0   6   8 1702.66 206.134   1
   0  -6  -8 1950.50 208.600   3
   0   6   9-11.1654 34.9395   2
   0  -6  -9-6.21533 9.95895   3
   0  -6   9 5.25035 41.8840   3
   0   6   9-10.6958 16.9827   3
   0  -6   9 32.3917 47.8591   2
   0  -6  10 35.5379 45.1712   3
   0   6  10 115.505 74.9591   3
   0  -6  10 144.814 62.9159   2
   0   6  10 104.270 54.0144   2
   0  -6 -10 117.774 83.7885   3
   0  -6  11 609.680 218.488   3
   0  -6 -11 107.934 96.2449   3
   0   6  11 714.961 153.878   2
   0   6  11 720.628 153.450   3
   0  -6  11 533.873 120.433   2
   0  -6 -12 15.6710 15.3446   3
   0  -6  12 50.5097 52.2005   2
   0   6  12 22.2966 35.5221   3
   0   6  12-39.6805 41.1764   2
   0   6  13 30.0580 59.5906   3
   0  -6  13 50.4100 47.1935   2
   0  -6 -13-31.9222 91.8447   3
   0   6  13 29.5707 29.2399   2
   0   6  14 210.121 117.557   3
   0  -6  14 131.710 68.1731   2
   0   6  14 98.4576 44.8898   2
   0  -6 -14-46.7966 86.6475   3
   0  -6 -15 48.9352 44.4024   3
   0  -6  15 218.617 91.4589   2
   0   6  15 205.159 120.471   3
   0   6  15 287.457 98.7998   2
   0  -6  16 33.5272 14.0817   2
   0   6  16 29.6114 29.7748   2
   0   6  17 528.084 163.878   2
   0  -6  17 422.169 134.589   2
   0   6  18 99.7176 81.5776   2
   0  -6  18 3.65007 19.4128   2
   0  -6  19-21.4004 42.8016   2
   0   6  19 117.859 94.3494   2
   0  -6  20 13.0745 18.8640   2
   0   7   0 3.57501 6.25770   2
   0  -7   0 10.7677 6.47070   1
   0  -7   1 236.108 63.7494   1
   0  -7   1 401.066 44.1992   2
   0   7   1 383.973 67.1244   1
   0  -7  -1 389.972 51.7333   2
   0   7   1 394.513 51.8305   2
   0  -7  -2 3230.18 178.058   2
   0   7   2 3406.56 209.172   1
   0  -7   2 3536.08 143.954   2
   0   7   2 3287.97 176.105   2
   0   7   3 6721.46 285.393   2
   0  -7  -3 6940.28 293.548   2
   0   7   3 7087.73 328.554   1
   0   7   4 2813.51 202.976   2
   0   7   4 2850.20 219.647   1
   0  -7  -4 2827.97 210.757   2
   0   7   5 83.7005 67.4815   1
   0  -7  -5 12.8340 24.2817   3
   0   7   5 4.22573 27.8979   2
   0  -7  -6 4549.88 268.883   3
   0   7   6 4537.85 313.767   1
   0   7   6 4607.04 306.308   2
   0   7   7 110.697 64.6054   1
   0  -7  -7 18.0708 16.8907   3
   0  -7  -8 5955.10 395.128   3
   0  -7   8 5704.39 725.958   3
   0   7   8 6141.03 385.151   1
   0   7   8 6513.16 415.988   2
   0  -7   9 214.295 197.105   3
   0   7   9 528.133 113.891   2
   0  -7   9 504.530 104.960   2
   0  -7  -9 236.369 102.948   3
   0  -7 -10 211.549 93.5270   3
   0  -7  10 35.7207 57.1956   3
   0  -7  10 301.212 86.9037   2
   0   7  10 235.838 83.0103   2
   0  -7  11 179.680 74.5678   2
   0  -7  11 340.967 172.187   3
   0  -7 -11 87.2690 80.3288   3
   0   7  11 302.035 101.368   2
   0   7  12 1866.43 263.388   2
   0  -7  12 1497.59 201.277   2
   0   7  13 109.771 66.7236   3
   0   7  13 189.115 72.4495   2
   0  -7  13 194.515 72.8024   2
   0   7  14-36.5628 40.2140   2
   0   7  14 22.3951 32.6224   3
   0  -7 -14 2.13824 34.4920   3
   0  -7  14-28.1302 41.7893   2
   0  -7  15 55.9908 50.4674   2
   0   7  15-40.1412 76.5285   2
   0   7  15 114.765 94.6808   3
   0   7  16 155.046 85.2992   2
   0  -7  16 144.290 71.2527   2
   0   7  17 45.1220 58.3289   2
   0  -7  17-24.5676 39.1924   2
   0  -7  18-16.2395 38.7008   2
   0   7  18 50.2641 50.6576   2
   0  -7  19-6.93756 24.7452   2
   0  -7  20 38.0365 20.8490   2
   0   8   0 2127.89 120.927   2
   0  -8   0 2072.76 112.761   2
   0  -8   0 1893.02 151.064   1
   0  -8   1 30.1890 17.3755   1
   0  -8  -1 55.7284 19.6524   2
   0   8   1 29.5714 20.0705   1
   0   8   1 46.6433 17.6057   2
   0  -8  -1 64.0016 28.9916   1
   0  -8   1 63.4833 17.6782   2
   0   8   2 2.00776 7.44172   2
   0   8   2 5.99774 5.69446   1
   0  -8  -2 19.6570 18.4522   2
   0  -8   2 11.5244 8.42118   2
   0   8   3 2691.74 185.465   2
   0   8   3 2714.50 210.862   1
   0  -8  -3 2538.31 181.979   2
   0  -8  -4 341.937 79.3588   2
   0   8   4 318.530 68.8661   2
   0   8   4 318.235 81.1988   1
   0   8   5 71.3686 51.5374   2
   0  -8  -5 29.2742 7.29269   3
   0   8   5 98.9519 49.0712   1
   0  -8  -6 3003.69 232.366   3
   0   8   6 3391.67 270.460   1
   0   8   6 3433.95 263.846   2
   0  -8  -7 1612.27 173.029   3
   0   8   7 1495.75 189.540   1
   0   8   8 263.355 93.9629   1
   0  -8   8 81.5147 120.987   3
   0  -8  -8 125.530 54.7275   3
   0   8   8 53.6907 31.4002   2
   0   8   9 801.811 160.998   1
   0  -8   9 227.352 185.019   3
   0  -8   9 623.591 115.161   2
   0   8   9 629.909 131.838   2
   0  -8  -9 748.985 137.349   3
   0   8  10 49.3756 26.5083   2
   0  -8  10 165.453 136.432   3
   0  -8 -10 53.5938 56.8742   3
   0   8  10 247.746 101.223   1
   0  -8  10 102.126 49.5712   2
   0  -8  11 2659.49 258.032   2
   0   8  11 3182.37 333.432   2
   0  -8  12 233.851 84.0441   2
   0  -8 -12 70.5798 78.2694   3
   0   8  12 225.600 81.6232   2
   0  -8  13 147.767 64.7088   2
   0  -8 -13 15.6547 37.1429   3
   0   8  13 112.929 61.3242   2
   0  -8 -14 82.7498 91.2952   3
   0   8  14 172.812 79.0174   2
   0  -8  14 132.103 59.9637   2
   0  -8 -15-51.5227 54.5110   3
   0   8  15 103.698 77.5017   2
   0  -8  15 146.006 72.2672   2
   0  -8  16 164.686 83.3743   2
   0   8  16 90.5990 86.4004   2
   0  -8 -16-13.8201 19.5026   3
   0   8  17 258.568 118.402   2
   0  -8  17 199.427 93.0147   2
   0   8  18 82.2189 76.0686   2
   0  -8  18-0.07565 45.0253   2
   0  -8  19-71.3174 58.4373   2
   0  -8  20-117.383 77.3880   2
   0   9   0 2.51663 8.96143   2
   0  -9   0-12.2343 22.6350   1
   0  -9   0-2.45207 13.8528   2
   0  -9   1 2724.45 129.676   2
   0  -9   1 2594.47 187.873   1
   0  -9  -1 2560.27 148.930   2
   0   9   1 2629.99 155.764   2
   0  -9  -1 2419.73 187.710   1
   0   9   1 1319.69 157.159   1
   0  -9  -2 14533.6 410.544   2
   0  -9   2 15025.3 301.129   2
   0  -9  -2 14025.7 478.193   1
   0   9   2 14538.2 483.081   1
   0   9   2 14492.1 398.747   2
   0   9   3 3681.70 219.744   2
   0  -9  -3 3753.11 227.335   2
   0  -9   3 3956.14 180.202   2
   0   9   3 3737.77 258.879   1
   0  -9  -4 63.2563 48.9321   2
   0   9   4 1.61780 4.15111   1
   0   9   4 27.0301 22.0416   2
   0   9   5 2942.24 233.680   2
   0   9   5 2787.04 244.616   1
   0   9   6 1145.24 159.371   1
   0  -9  -6 1174.35 149.964   3
   0  -9  -7 1038.39 145.198   3
   0   9   7 1027.94 161.840   1
   0  -9  -8 847.809 132.715   3
   0   9   8 768.007 139.914   1
   0   9   8 681.193 143.533   2
   0   9   9-2.58245 44.7267   2
   0  -9   9 82.7825 52.7099   2
   0  -9   9 136.016 134.591   3
   0  -9  -9-3.68634 19.4590   3
   0   9   9 37.1714 38.9707   1
   0  -9 -10-3.83206 21.3401   3
   0   9  10-6.49949 37.6476   2
   0  -9  10 53.2855 51.7778   2
   0  -9  11 245.745 87.9283   2
   0  -9 -11 121.338 102.099   3
   0   9  11 342.612 108.711   2
   0   9  12 552.838 143.236   2
   0  -9 -12 597.634 159.529   3
   0  -9  12 481.778 122.490   2
   0  -9 -13 59.3943 63.7806   3
   0  -9  13 210.474 77.2582   2
   0   9  13 285.580 102.157   2
   0  -9 -14 70.0117 109.199   3
   0   9  14 37.8680 48.2504   2
   0  -9  14 29.0243 40.3436   2
   0  -9 -15 76.8274 97.9586   3
   0   9  15 9.68767 47.5763   2
   0  -9  15-4.72573 10.9789   2
   0   9  16 413.890 151.932   2
   0  -9  16 318.160 110.265   2
   0  -9 -16 148.041 139.770   3
   0  -9  17 77.7291 48.8438   2
   0   9  17 94.2049 92.6840   2
   0  -9  18 112.606 74.1944   2
   0   9  18 116.945 106.107   2
   0  -9  19-47.3737 47.8032   2
   0  -9  20 6.21158 9.46699   2
   0 -10   0 975.200 85.7895   2
   0 -10   0 977.779 121.063   1
   0  10   0 986.765 94.7171   2
   0 -10   1 6929.13 213.650   2
   0 -10  -1 6378.92 318.657   1
   0  10   1 6628.29 256.538   2
   0  10   1 6244.01 369.595   1
   0 -10  -1 6762.68 252.810   2
   0 -10   1 6833.66 320.349   1
   0 -10  -2 23.3773 18.4244   1
   0 -10  -2 39.0920 22.3868   2
   0 -10   2 34.8975 14.9975   2
   0  10   2 37.8139 25.9979   1
   0  10   2 26.6651 11.2313   2
   0 -10   2 30.1383 31.8166   1
   0  10   3 6.04774 16.6842   2
   0 -10   3 18.7234 12.6933   2
   0  10   3-3.20497 29.2433   1
   0 -10  -3 38.4770 31.7004   2
   0  10   4 1932.18 202.229   1
   0 -10  -4 1956.10 188.365   2
   0  10   4 1853.37 178.805   2
   0  10   5 99.9486 44.9236   2
   0  10   5 91.2399 41.9890   1
   0  10   6 195.060 69.1232   1
   0 -10  -6 225.923 71.4610   3
   0 -10   6-61.7685 129.502   3
   0  10   7 6999.76 430.983   1
   0 -10  -7 7081.22 398.277   3
   0  10   8 1893.66 229.125   1
   0 -10  -8 2183.17 226.519   3
   0  10   8 2007.55 242.435   2
   0 -10   9 287.960 85.0687   2
   0  10   9 237.303 87.1759   1
   0 -10  -9 334.238 88.6829   3
   0 -10   9 174.420 134.845   3
   0  10   9 288.368 94.0569   2
   0 -10  10 86.6508 57.2457   2
   0  10  10 101.634 58.5045   2
   0 -10 -10 90.7711 66.2899   3
   0 -10  11 1605.78 204.558   2
   0  10  11 2086.33 272.340   2
   0 -10  12 170.075 77.2679   2
   0 -10 -12 154.233 84.5310   3
   0  10  12 192.642 92.0497   2
   0 -10 -13 70.2809 73.7803   3
   0 -10  13 54.7906 52.5978   2
   0  10  13 77.6146 68.0427   2
   0  10  14 63.7149 57.8296   2
   0 -10  14-7.66305 13.5699   2
   0 -10 -14 13.5613 44.2276   3
   0 -10  15 18.5226 40.2219   2
   0 -10 -15-6.57470 51.1115   3
   0  10  15 16.0644 64.2934   2
   0  10  16 199.495 109.437   2
   0 -10  16 86.0430 62.7483   2
   0  10  17 114.570 85.5969   2
   0 -10  17 87.1157 56.6962   2
   0 -10  18 37.5878 41.2128   2
   0  10  18 42.6558 61.5174   2
   0 -10  19 6.06525 20.5020   2
   0 -10  20 18.3591 51.7416   2
   0 -11   0-0.71429 9.07203   2
   0  11   0-11.3254 13.3773   2
   0 -11   1 949.257 127.371   1
   0 -11  -1 975.693 100.629   2
   0  11   1 911.850 97.4557   2
   0 -11   1 969.124 84.0671   2
   0 -11   2 6751.93 212.598   2
   0  11   2 5993.20 273.086   2
   0  11   2 6837.52 374.188   1
   0 -11   2 6836.55 351.701   1
   0 -11  -2 6400.10 287.758   2
   0 -11   3 28.8434 13.6988   2
   0  11   3 1.97440 12.5254   2
   0  11   3 25.4593 20.8250   1
   0 -11  -3 26.5863 32.8374   2
   0  11   4 6335.16 331.442   2
   0 -11  -4 4976.77 365.103   1
   0 -11   4 6681.42 264.748   2
   0  11   4 6507.58 384.358   1
   0 -11  -4 6459.95 350.005   2
   0  11   5 80.5761 44.8866   1
   0  11   5 93.1062 42.1258   2
   0  11   6 1379.09 188.893   1
   0 -11  -6 976.637 177.883   3
   0  11   7 1181.93 178.690   1
   0 -11  -7 1258.53 176.132   3
   0 -11  -8 2824.83 263.465   3
   0  11   8 2607.05 274.408   2
   0  11   8 2305.18 271.117   1
   0 -11   9 89.8410 51.6334   2
   0  11   9 87.5996 48.6369   2
   0 -11  -9 69.7890 50.6612   3
   0  11  10 123.235 81.0184   2
   0 -11  10 225.591 80.1483   2
   0 -11 -10 148.260 60.8492   3
   0  11  11 241.280 96.7754   2
   0 -11 -11 99.0898 61.7377   3
   0 -11  11 92.7754 52.9096   2
   0 -11 -12 483.535 157.355   3
   0 -11  12 692.527 144.176   2
   0  11  12 741.580 167.762   2
   0 -11 -13 62.4880 64.7344   3
   0  11  13 113.774 69.9003   2
   0 -11  13 58.2436 47.5818   2
   0 -11 -14 5.88943 38.3607   3
   0  11  14 13.3031 60.5640   2
   0 -11  14 45.2245 54.1901   2
   0  11  15 69.5553 62.3319   2
   0 -11  15 27.6100 35.2832   2
   0 -11 -15 20.0654 45.0780   3
   0 -11  16 267.878 107.983   2
   0  11  16 345.111 139.992   2
   0  11  17 40.1240 55.4588   2
   0 -11  17 74.1169 51.0774   2
   0 -11  18 174.512 91.2782   2
   0 -11  19 30.8972 32.2805   2
   0 -12   0 14828.5 368.541   2
   0  12   0 15370.4 410.515   2
   0 -12  -1 7700.54 293.226   2
   0 -12   1 7864.14 245.038   2
   0  12   1 7344.98 291.330   2
   0 -12   2 850.929 78.5906   2
   0  12   2 904.544 112.274   2
   0 -12  -2 807.382 107.956   2
   0  12   2 888.670 140.275   1
   0 -12   3 1414.01 106.997   2
   0 -12  -3 1513.05 186.104   1
   0 -12  -3 1523.02 158.587   2
   0  12   3 1387.91 150.631   2
   0  12   3 1443.83 180.427   1
   0 -12  -4 670.545 141.751   1
   0 -12  -4 579.517 115.738   2
   0  12   4 517.041 95.0338   2
   0  12   4 580.342 120.084   1
   0 -12   4 554.465 75.6165   2
   0  12   5 1330.56 164.857   2
   0  12   5 1487.91 194.113   1
   0 -12   5 1387.52 137.870   2
   0  12   6 48.4628 46.5240   1
   0  12   7 1421.61 207.159   1
   0  12   7 1420.34 193.152   2
   0 -12  -7 1306.52 196.130   3
   0  12   8 676.915 137.157   2
   0 -12  -8 757.196 141.781   3
   0 -12   9 76.7362 45.1705   2
   0 -12  -9 75.9477 35.5906   3
   0  12   9 39.7488 21.2586   2
   0 -12  10 20.4701 31.8788   2
   0  12  10-8.47885 6.28942   2
   0 -12 -10 39.3672 50.4271   3
   0  12  11 542.131 144.816   2
   0 -12 -11 426.335 135.165   3
   0 -12  11 546.897 120.574   2
   0 -12 -12 19.1291 34.3155   3
   0  12  12 106.857 75.4286   2
   0 -12  12 76.8078 50.3125   2
   0 -12 -13 441.420 144.731   3
   0 -12  13 372.144 103.494   2
   0  12  13 420.208 142.920   2
   0  12  14 205.506 103.462   2
   0 -12  14 214.461 86.8208   2
   0 -12 -14 15.8029 40.9453   3
   0  12  15 64.2334 70.7175   2
   0 -12 -15 24.1829 82.7653   3
   0 -12  15 15.6604 33.8882   2
   0 -12  16 18.7620 17.9815   2
   0  12  16 31.0376 41.8526   2
   0  12  17 136.199 96.0772   2
   0 -12  17 7.86962 30.8750   2
   0 -12  18 44.2122 41.9028   2
   0 -12  19-35.2677 41.7890   2
   0 -13   0 14.3459 10.0865   2
   0  13   1 287.455 60.2570   2
   0 -13  -1 322.481 63.9091   2
   0 -13   1 284.733 50.0720   2
   0 -13  -1 243.350 71.7142   1
   0 -13  -2 3784.61 293.740   1
   0  13   2 4103.37 248.098   2
   0 -13   2 4101.21 181.438   2
   0 -13  -2 4014.02 246.137   2
   0  13   2 4434.99 342.454   1
   0 -13  -3 160.916 61.0904   2
   0 -13  -3 233.622 84.7875   1
   0  13   3 188.514 67.1497   1
   0 -13   3 158.298 35.8744   2
   0  13   3 197.807 55.1338   2
   0 -13   4 26.3257 12.5366   2
   0  13   4 39.7920 29.4709   2
   0  13   4 20.0318 23.9876   1
   0 -13   5 3702.87 213.760   2
   0  13   5 3712.22 320.055   1
   0  13   6 2941.44 291.750   1
   0  13   7 6.23666 13.2971   2
   0 -13  -7-16.0294 36.2830   3
   0 -13   8 37.0866 33.2961   2
   0  13   8 17.5717 30.9540   2
   0 -13  -8-31.8049 36.7247   3
   0  13   9 1409.87 215.587   2
   0 -13   9 1435.56 172.623   2
   0 -13  -9 1517.80 208.897   3
   0  13  10 92.7695 55.2827   2
   0 -13 -10 71.2553 34.1127   3
   0 -13  10 114.739 51.0427   2
   0  13  11 488.825 142.193   2
   0 -13 -11 411.599 129.355   3
   0 -13  11 496.318 114.855   2
   0 -13 -12 135.808 89.0725   3
   0 -13  12 222.824 81.3916   2
   0  13  12 260.863 114.534   2
   0 -13  13 19.0244 30.9992   2
   0  13  13-10.9847 24.4808   2
   0 -13 -13 19.9966 33.7551   3
   0 -13 -14 22.1248 34.4184   3
   0 -13  14 150.965 62.6248   2
   0  13  14 105.834 83.2076   2
   0  13  15 39.5405 40.5084   2
   0 -13  15-8.36259 20.2980   2
   0  13  16 80.7656 73.7708   2
   0 -13  16-4.93864 36.5887   2
   0 -13  17 18.2981 9.68105   2
   0  13  17 19.1892 63.5322   2
   0 -13  18 0.56738 29.7435   2
   0 -14   0 1792.44 135.221   2
   0 -14   0 1606.82 195.385   1
   0 -14  -1-25.9634 46.0382   1
   0 -14   1 51.3867 32.4994   1
   0 -14   1 26.0116 13.8852   2
   0 -14  -1 5.80495 5.82232   2
   0  14   1 19.2833 8.19715   2
   0 -14   2 343.269 50.8132   2
   0 -14   2 338.324 89.4104   1
   0 -14  -2 425.303 87.2478   2
   0 -14  -2 279.181 82.2326   1
   0  14   2 378.627 74.7742   2
   0 -14   3 1427.68 185.999   1
   0 -14   3 1519.46 108.253   2
   0  14   3 1355.02 155.409   2
   0 -14  -3 1226.43 179.796   1
   0  14   3 1385.80 201.868   1
   0  14   4 556.620 124.207   1
   0 -14   4 666.571 137.640   1
   0 -14   4 506.751 67.7007   2
   0  14   4 528.591 106.664   2
   0 -14  -4 527.062 141.169   1
   0 -14   5 450.949 71.7401   2
   0  14   5 528.727 124.222   1
   0 -14   6 666.694 97.8679   2
   0 -14  -7 218.216 85.5504   3
   0  14   7 208.197 74.5823   2
   0 -14  -8 172.583 79.0309   3
   0 -14   8 133.039 51.6175   2
   0  14   8 171.737 72.5424   2
   0  14   9 238.108 91.5303   2
   0 -14  -9 234.057 85.4843   3
   0 -14   9 243.995 73.2276   2
   0  14  10 332.390 110.276   2
   0 -14  10 388.199 95.0064   2
   0 -14 -10 411.831 109.803   3
   0 -14 -11 48.5225 49.6724   3
   0 -14  11 89.4007 45.6177   2
   0  14  11 54.1659 46.3501   2
   0 -14 -12 18.9999 23.0491   3
   0 -14  12-13.5321 16.0485   2
   0  14  12 10.4511 40.7859   2
   0 -14  13 130.444 60.0932   2
   0 -14 -13 98.8100 64.9914   3
   0  14  13 116.627 73.4750   2
   0  14  14 224.865 116.209   2
   0 -14  14 188.903 78.5705   2
   0 -14  15 85.4611 54.4254   2
   0  14  15 101.352 94.3847   2
   0 -14  16 104.399 59.1955   2
   0  14  16 177.656 114.970   2
   0  14  17 95.7809 93.8408   2
   0 -15   0 6.63790 7.40576   2
   0 -15   0 0.96311 22.4955   1
   0 -15   1 1218.49 97.9360   2
   0 -15  -1 1008.12 159.824   1
   0 -15   1 1410.70 192.534   1
   0 -15  -1 1322.75 132.000   2
   0  15   1 1225.06 129.245   2
   0 -15   2 405.704 100.907   1
   0 -15   2 372.187 53.0255   2
   0  15   2 379.045 74.5861   2
   0 -15  -2 473.203 109.511   1
   0 -15  -3 1226.41 200.804   1
   0 -15   3 1381.29 98.2526   2
   0 -15   3 1303.72 179.686   1
   0  15   3 995.108 186.408   1
   0  15   3 1303.84 158.637   2
   0 -15   4 104.861 51.4438   1
   0  15   4 78.4746 57.5540   1
   0  15   4 73.5986 39.2807   2
   0 -15   4 86.4398 26.9363   2
   0 -15  -4 142.612 95.8932   1
   0 -15   5 773.811 86.8281   2
   0 -15   6 97.6022 36.2710   2
   0 -15   7 9.08699 23.8776   2
   0  15   7-13.1092 18.1942   2
   0 -15   7-8.09247 11.1047   2
   0 -15  -7 26.5689 51.1461   3
   0 -15   8 57.0316 36.2871   2
   0  15   8 76.9117 47.3140   2
   0 -15  -8 135.022 66.3521   3
   0 -15   9 242.498 70.6085   2
   0  15   9 170.370 68.2787   2
   0 -15  -9 301.144 103.984   3
   0 -15  10 173.187 61.8324   2
   0  15  10 115.163 61.1115   2
   0 -15 -10 181.165 77.2023   3
   0 -15  11 19.8714 21.4533   2
   0  15  11 0.12791 8.47564   2
   0 -15 -11 82.0761 61.4413   3
   0 -15 -12 85.1911 51.6425   3
   0 -15  12 137.669 62.5209   2
   0  15  12 119.432 79.3587   2
   0 -15  13 135.847 62.2100   2
   0  15  13 132.408 90.8522   2
   0 -15  14 113.458 69.4352   2
   0  15  14 27.6995 39.8817   2
   0  15  15 150.998 99.4264   2
   0 -15  15 146.450 72.2409   2
   0  15  16 43.5860 63.9805   2
   0 -16   0 209.038 46.1486   2
   0 -16   0 187.105 65.5567   1
   0  16   1 267.976 60.8538   2
   0 -16   1 237.051 79.1265   1
   0 -16  -1 224.291 72.1222   1
   0 -16   1 231.808 41.7110   2
   0 -16  -2 35.4226 37.3915   1
   0  16   2 33.7482 27.4790   2
   0 -16   2 42.5331 40.0888   1
   0 -16   2 17.4454 8.35101   2
   0 -16   3 645.451 131.722   1
   0  16   3 554.013 100.400   2
   0 -16   3 445.649 47.1187   2
   0 -16  -3 596.624 141.024   1
   0 -16  -4 2134.87 267.921   1
   0  16   4 2279.34 229.412   2
   0 -16   4 2472.32 261.263   1
   0 -16   4 2266.20 120.792   2
   0 -16   5 24.8832 18.1212   2
   0 -16   5 5.52296 21.4692   1
   0 -16   5 24.5592 17.9500   2
   0  16   6 1411.88 192.495   2
   0 -16   6 1335.63 123.073   2
   0 -16   6 1425.97 124.078   2
   0 -16   7 119.360 46.2070   2
   0 -16   7 113.259 40.8672   2
   0 -16  -7 100.091 70.1292   3
   0  16   7 93.2136 54.3777   2
   0 -16   8 144.362 50.3571   2
   0 -16   8 221.301 58.6376   2
   0  16   8 156.053 72.4822   2
   0 -16  -8 222.757 95.0839   3
   0 -16   9 85.2083 43.5784   2
   0 -16  -9 87.2897 53.5445   3
   0  16   9 113.794 68.9555   2
   0 -16 -10 141.660 69.6103   3
   0 -16  10 164.052 58.0218   2
   0  16  10 98.7148 57.3511   2
   0  16  11 8.61286 28.8033   2
   0 -16 -11 81.2477 38.3894   3
   0 -16  11 60.0119 37.3534   2
   0  16  12-10.6703 26.7880   2
   0 -16  12-31.5880 32.2302   2
   0 -16 -12 42.6824 41.6347   3
   0 -16  13 32.6361 42.9847   2
   0  16  13 10.5991 28.4700   2
   0  16  14 148.555 91.5362   2
   0  16  15 0.34775 21.7599   2
   0  16  16 116.529 86.3371   2
   0 -17   0 4.61839 32.3550   1
   0 -17   1 1313.51 205.110   1
   0 -17  -1 1148.29 192.006   1
   0  17   2 141.672 48.7895   2
   0 -17  -2 165.484 80.9830   1
   0 -17   2 132.690 54.7973   1
   0 -17   3 8.64355 27.7018   1
   0 -17  -3 108.665 83.9814   1
   0  17   3 27.4180 15.0246   2
   0  17   4 209.884 66.1102   2
   0 -17  -4 396.561 132.681   1
   0 -17   4 266.334 94.0055   1
   0 -17   5 916.825 71.3236   2
   0 -17   5 1026.91 79.3615   2
   0 -17   5 1157.13 189.509   1
   0 -17   6 10.8263 9.92821   2
   0 -17   6-36.1714 39.9621   1
   0 -17   6 12.6890 9.97219   2
   0  17   6 10.0027 15.2885   2
   0  17   7 23.0049 11.7932   2
   0 -17   7 78.0310 33.0139   2
   0 -17   7 73.7896 32.1515   2
   0  17   8 21.9641 31.2409   2
   0 -17   8 42.5613 26.8654   2
   0 -17  -8 74.4343 67.4989   3
   0 -17   8 27.3681 24.4596   2
   0 -17   9 160.313 57.9111   2
   0  17   9 74.0186 42.5330   2
   0 -17  -9 53.6758 1.51725   3
   0 -17 -10 14.4667 27.0515   3
   0  17  10-14.9811 39.9219   2
   0 -17  10 6.67491 5.08405   2
   0 -17 -11 49.7077 44.4006   3
   0  17  11 2.08949 12.5405   2
   0 -17  11-9.77137 23.8504   2
   0  17  12 39.1998 47.0761   2
   0  17  13 428.698 140.608   2
   0  17  14-22.9671 34.7412   2
   0  17  15 172.393 106.367   2
   0  17  16 35.7875 61.6698   2
   0 -18   0 92.6706 39.9105   1
   0 -18   1 146.958 71.9822   1
   0 -18  -1 96.4325 51.3169   1
   0  18   2 512.471 91.8183   2
   0 -18   2 602.076 141.360   1
   0 -18  -2 443.507 141.464   1
   0 -18  -3 598.768 148.199   1
   0  18   3 585.435 109.105   2
   0 -18   3 559.773 138.589   1
   0 -18   4 1911.57 245.939   1
   0  18   4 1690.36 196.133   2
   0 -18  -4 1596.93 261.356   1
   0 -18   5-1.07303 13.3656   1
   0  18   6 536.148 125.644   2
   0 -18   6 339.091 42.2226   2
   0 -18   6 585.113 139.249   1
   0 -18   6 409.978 47.7678   2
   0 -18   7 59.0013 61.0374   1
   0 -18   7 113.234 32.8492   2
   0  18   7 99.9421 52.9432   2
   0 -18   8-5.15229 15.0719   2
   0 -18  -8-3.33279 28.4102   3
   0  18   8-12.3395 31.0996   2
   0  18   9 3.03614 43.1763   2
   0 -18  -9 29.9650 42.0980   3
   0 -18 -10 165.226 76.2611   3
   0  18  10 112.613 46.9853   2
   0  18  11-35.1674 53.2162   2
   0  18  12-28.7286 30.3001   2
   0  18  13-4.86019 40.7685   2
   0  18  14 68.2657 56.4578   2
   0  18  15-10.6284 23.4764   2
   0 -19   0-107.906 64.3358   1
   0 -19   1-59.5830 60.4681   1
   0 -19  -1-10.3288 4.50246   1
   0 -19  -2 13.0315 28.8234   1
   0 -19   2 0.06213 14.6527   1
   0  19   2 31.6030 25.1562   2
   0 -19   3-15.9343 30.3641   1
   0  19   3 19.7092 25.6427   2
   0  19   4 7.19661 5.26094   2
   0 -19   4 13.5124 21.3727   1
   0 -19   5 1330.42 209.396   1
   0  19   6 272.642 95.4395   2
   0 -19   6 312.829 103.293   1
   0 -19   7 26.8461 35.0130   1
   0  19   7-2.14599 25.9241   2
   0 -19   8-2.35158 26.0006   1
   0 -19  -8 141.822 86.2044   3
   0  19   8 82.6407 55.6866   2
   0  19   9 256.749 99.0120   2
   0 -19  -9 167.972 89.5751   3
   0  19  10-2.54734 10.4510   2
   0  19  11-41.1129 52.8218   2
   0  19  12-2.50296 47.9289   2
   0  19  13 26.6494 31.1973   2
   0  19  14 3.78862 39.4491   2
   0  19  15 66.4970 60.8945   2
   0 -20   0-85.0013 59.5219   1
   0 -20   1-94.5018 83.3584   1
   0 -20  -1 50.6917 38.9586   1
   0 -20  -2 39.8772 43.8870   1
   0 -20   2 55.0078 46.9640   1
   0  20   3 39.8085 33.9377   2
   0 -20   3-17.9270 43.4069   1
   0 -20   4 241.444 96.7545   1
   0  20   4 178.126 60.3497   2
   0 -20   5 43.9514 41.6409   1
   0  20   6 462.787 117.878   2
   0 -20   6 428.449 121.945   1
   0 -20   7-38.9660 38.5067   1
   0  20   7 8.59857 6.00592   2
   0  20   8 3.59032 10.1041   2
   0 -20   8-24.6791 32.9691   1
   0 -20  -8 14.9553 20.3307   3
   0  20   9-16.2300 17.5840   2
   0 -20   9-1.93226 18.0327   1
   0  20  10 202.818 91.8509   2
   0  20  11 63.7953 49.0108   2
   0  20  12 81.6713 47.2079   2
   0  20  13 25.9455 52.6022   2
   0  20  14 62.9207 6.21414   2
   0 -21   0-39.7081 55.1274   1
   0 -21  -1 39.6868 48.9027   1
   0 -21   1-58.6151 79.8928   1
   0 -21   2 48.8034 45.9649   1
   0 -21  -2 137.159 90.6168   1
   0 -21  -3 364.650 144.095   1
   0 -21   3 37.6594 43.2486   1
   0 -21   4 17.7699 9.04474   1
   0 -21  -4 325.995 142.134   1
   0 -21   5 1016.98 195.956   1
   0 -21   6 211.307 87.8094   1
   0  21   6 166.879 74.0448   2
   0  21   7 15.6506 31.3261   2
   0 -21   7-23.4006 34.9307   1
   0  21   8 7.49515 38.1897   2
   0 -21   8-5.69470 15.2578   1
   0 -21   9 15.5866 23.1225   1
   0  21   9 155.087 82.0506   2
   0 -21  10-11.8769 29.7268   1
   0  21  10 35.1069 42.2113   2
   0  21  11 33.4487 6.64105   2
   0 -22   0 656.723 171.950   1
   0 -22  -1 85.9960 68.0854   1
   0 -22   1-68.2748 75.7239   1
   0 -22  -2 577.436 174.125   1
   0 -22   2 396.551 129.356   1
   0 -22   3 15.6444 12.9192   1
   0 -22  -3 252.090 124.332   1
   0 -22  -4 727.411 200.460   1
   0 -22   4 188.759 92.8033   1
   0 -22   5 78.3214 65.5293   1
   0 -22   6 96.9046 60.3250   1
   0 -22   7 258.049 101.361   1
   0 -22   8-16.1825 34.4043   1
   0 -22   9 35.7180 9.44519   1
   0 -22  10 18.4961 32.6055   1
   0 -22  11 34.6319 40.0703   1
   0 -23   0-60.7149 56.9689   1
   0 -23   1-46.6329 49.4817   1
   0 -23  -1-3.35635 8.13373   1
   0 -23  -2 222.358 119.062   1
   0 -23   2 49.6313 59.2477   1
   0 -23  -3 198.380 124.944   1
   0 -23   3 10.0137 23.4603   1
   0 -23   4 264.747 113.942   1
   0 -23   5 491.027 146.093   1
   0 -23   6-12.7583 27.9602   1
   0 -23   7 67.2056 49.7825   1
   0 -23   8-15.7331 30.4255   1
   0 -23   9-15.4559 31.1243   1
   0 -23  10 26.3156 32.5022   1
   0 -24   0-0.59168 16.1834   1
   0 -24  -1 224.060 127.382   1
   0 -24   1 89.5970 55.8302   1
   0 -24   2-59.3520 65.7430   1
   0 -24  -2 192.292 113.370   1
   0 -24  -3 337.047 158.838   1
   0 -24   3 0.63570 60.1383   1
   0 -24   4 153.920 90.7202   1
   0 -24   5 12.3449 36.3954   1
   0 -24   6 47.0296 46.9078   1
   0 -24   7 275.636 114.391   1
   0 -24   8 52.0467 45.2856   1
   0 -25   0 81.1782 76.7701   1
   0 -25  -1 134.215 121.927   1
   0 -25   1 28.9670 25.2472   1
   0 -25   2 263.123 112.568   1
   0 -25  -2 408.376 191.410   1
   0 -25   3-160.189 95.5947   1
   0 -25  -3 578.597 204.305   1
   0 -25   4-173.635 96.7431   1
   0 -25   5 79.0141 79.5327   1
   0 -25   6 90.8747 73.4823   1
   0 -25   7 71.6585 63.1255   1
   0 -26   0 87.2573 88.7943   1
   0 -26  -1 254.188 140.099   1
   0 -26   1 46.7269 70.4934   1
   0 -26  -2 151.391 124.976   1
   0 -26   2-55.3634 67.1284   1
   0 -26   3 5.07957 7.93203   1
   0 -26   4-168.623 111.407   1
   0 -26   5-85.8107 71.0005   1
   0 -27   0 146.188 119.880   1
   0 -27  -1 175.944 139.417   1
   0 -27   1 46.3768 60.2867   1
   0 -27   2 27.2690 56.3758   1
  -1   0  19 3.13482 40.3292   2
  -1   0  18 27.2289 29.9784   2
  -1   0  17-47.4579 28.8431   2
  -1   0  16 8.87419 37.5536   2
  -1   0  15 38.9416 49.2341   2
  -1   0  14 1023.18 199.280   2
   1   0 -14-30.4371 51.4350   3
  -1   0  13 7.57030 49.8084   3
   1   0 -13-3.02460 67.2246   3
  -1   0  13 80.3368 63.5739   2
   1   0 -12-10.0200 63.0730   3
  -1   0  12 134.542 73.0375   3
  -1   0  12 207.073 93.2687   2
   1   0 -11 5.68874 21.1833   3
  -1   0  11 8.07948 15.2446   3
  -1   0  10 4271.75 351.485   3
   1   0 -10 62.0797 99.6785   3
  -1   0   9 3.17068 19.9692   3
   1   0  -9 0.45656 23.0240   3
   1   0  -8 780.594 190.809   3
  -1   0   8 1014.04 156.352   3
  -1   0   7 13.6699 15.7056   3
   1   0  -7 138.829 84.6967   3
  -1   0   6 4826.97 291.824   3
  -1   0   5 1.59033 14.3636   3
  -1   0   4 4581.78 248.274   3
  -1   0   3-23.6998 30.5439   3
  -1   0   2 22963.4 482.571   3
  -1   0  -1 15.0177 14.7676   2
  -1   0  -2 47.7882 18.8828   2
   1   0   2 43.0763 15.1645   1
  -1   0  -3 8.63002 3.97484   2
   1   0   3 240.338 65.5202   1
  -1   0  -4 100.222 25.4822   2
  -1   0  -5-3.02328 17.5244   2
   1   0   6 256.278 106.020   3
  -1   0  -6 3940.11 260.216   2
  -1   0  -7 86.0709 44.2369   2
   1   0   7 25.6728 28.8654   3
   1   0   8 847.457 208.786   3
   1   0   9 0.97628 10.5523   3
   1   0   9-132.870 57.8737   2
   1   0  10 2150.87 267.758   3
   1   0  10 2120.85 245.794   2
   1   0  11-11.9672 27.5358   3
   1   0  11-26.4069 46.7529   2
   1   0  12 86.8491 86.1992   3
   1   0  12 69.3415 20.9212   2
   1   0  13 56.3273 56.0684   3
   1   0  13 4.34753 43.2549   2
   1   0  14 160.087 123.845   3
   1   0  14 198.699 88.0000   2
   1   0  15-5.51523 54.6618   3
   1   0  15-60.5686 49.2361   2
   1   0  16 220.550 92.6732   2
   1   0  17 2.09438 15.2481   2
   1   0  18 51.1017 69.9730   2
   1   0  19 94.5529 89.5924   2
  -1   1  19 282.501 124.134   2
  -1  -1  19 286.032 117.912   2
  -1  -1  18 41.2015 53.6796   2
  -1   1  18 81.3788 60.2228   2
  -1  -1  17-16.0779 41.1607   2
   1  -1 -17-101.912 95.4959   3
  -1   1  17 60.1034 57.5716   2
  -1  -1  16 66.8377 57.4428   2
  -1   1  16 37.9753 43.7364   2
  -1   1  15 636.073 162.193   2
  -1  -1  15 665.387 165.830   2
  -1  -1  14 23.5616 18.5970   2
  -1   1  14 70.5096 64.3442   2
   1  -1 -14 259.822 236.794   3
  -1  -1  13 520.304 141.782   2
  -1   1  13 442.857 140.694   3
  -1  -1  13 477.813 153.259   3
  -1   1  13 481.380 139.603   2
   1  -1 -13-0.35811 33.4346   3
   1   1 -13 9.39898 75.9159   3
  -1   1  12 86.9758 57.4042   2
  -1  -1  12-14.4417 20.8110   3
  -1   1  12 30.7130 39.6162   3
   1  -1 -12 27.9212 50.3441   3
   1   1 -12-20.6547 52.9725   3
  -1  -1  11 32.4739 8.07049   3
   1   1 -11-34.0208 59.2381   3
  -1   1  11 33.0242 50.9879   3
   1  -1 -11 65.6006 49.8805   3
  -1   1  10 126.098 73.4937   3
  -1  -1  10 176.549 76.0225   3
   1  -1 -10 24.5206 61.9132   3
   1   1 -10-1.45636 31.6279   3
  -1  -1   9 5784.44 406.380   3
  -1   1   9 5816.30 387.861   3
   1  -1  -9 4674.65 440.145   3
   1   1  -8 794.134 212.994   3
   1  -1  -8 747.735 162.033   3
  -1   1   8 752.350 144.338   3
  -1  -1   8 880.197 146.993   3
  -1  -1   7 6789.14 385.062   3
  -1   1   7 7056.72 375.935   3
   1  -1  -7 6126.94 427.168   3
  -1   1   6 1389.67 162.297   3
  -1  -1   6 1601.20 170.709   3
  -1   1   5 5602.15 322.162   3
  -1  -1   5 5959.56 317.377   3
  -1   1   4 778.310 109.782   3
  -1  -1   4 732.988 103.011   3
  -1  -1   3 2619.83 173.950   3
  -1   1   3 2761.60 181.657   3
  -1  -1   2 3700.26 185.177   3
  -1   1   2 3320.84 190.779   3
  -1  -1   1 23164.0 432.683   3
  -1   1  -1 15484.4 301.079   2
  -1  -1  -1 15952.4 334.787   2
  -1  -1  -2 12080.3 311.904   2
   1   1   2 12137.3 260.639   1
   1  -1   2 11910.3 199.617   1
  -1   1  -2 11602.2 281.987   2
  -1   1  -3 2487.28 151.052   2
   1   1   3 2557.19 144.955   1
  -1  -1  -3 2555.67 157.881   2
   1   1   4 241.553 58.5447   1
  -1   1  -4 165.537 44.9880   2
  -1  -1  -4 163.824 41.0909   2
  -1  -1  -5 2124.84 178.851   2
  -1   1  -5 2075.98 172.130   2
   1   1   5 2189.12 196.493   3
  -1   1  -6 65.5344 37.5874   2
   1   1   6 151.799 78.5905   3
   1  -1   7 49.4287 68.8261   3
   1   1   7 97.7644 71.5742   3
  -1   1  -7 767.593 129.649   2
  -1  -1  -7 815.130 136.303   2
   1  -1   7 702.713 118.357   2
   1  -1   8 307.411 87.0581   2
   1   1   8 187.760 86.0106   3
   1  -1   8 82.3643 118.170   3
  -1  -1  -8 323.491 90.1203   2
   1   1   9 3582.44 319.738   3
   1  -1   9 3988.20 316.807   2
   1  -1   9 3170.61 335.604   3
   1  -1  10 61.5351 83.7162   3
   1   1  10 44.8252 54.8359   3
   1  -1  10 48.5575 35.4366   2
   1   1  10 21.8472 38.9259   2
   1  -1  11 446.839 150.109   3
   1  -1  11 543.880 124.618   2
   1   1  11 607.542 157.227   3
   1   1  11 488.252 125.480   2
   1  -1  12 66.2072 105.775   3
   1   1  12 123.547 82.4671   3
   1   1  12 123.956 57.1382   2
   1  -1  12 48.4051 21.9315   2
   1  -1  13 1167.23 194.125   2
   1  -1  13 818.184 257.885   3
   1   1  13 1097.29 197.139   2
   1   1  13 1091.67 229.765   3
   1   1  14 28.0815 38.7965   2
   1  -1  14-22.6841 33.0238   2
   1  -1  14 37.8034 59.6213   3
   1   1  14 12.1444 41.3369   3
   1  -1  15 627.731 157.601   2
   1   1  15 739.811 205.457   3
   1   1  15 652.630 172.842   2
   1   1  16 139.135 101.363   2
   1  -1  16 109.285 90.1945   2
   1  -1  17 94.6934 74.5579   2
   1   1  17 83.1658 74.5221   2
   1  -1  18 75.4278 80.4077   2
   1   1  18 107.549 95.1889   2
   1  -1  19 220.565 124.160   2
   1   1  19 220.273 121.986   2
  -1   2  19 25.8835 35.8514   2
  -1  -2  19 0.08271 32.0842   2
   1  -2 -18-13.3001 65.1151   3
  -1  -2  18 36.6555 12.5176   2
  -1   2  18-4.76130 27.5457   2
  -1   2  17 563.114 159.415   2
  -1  -2  17 419.241 128.958   2
  -1   2  16 357.819 130.020   2
  -1  -2  16 301.369 113.975   2
   1  -2 -16-17.9290 76.4124   3
  -1   2  15 807.367 185.267   2
  -1  -2  15 830.290 176.319   2
  -1   2  14 803.193 177.380   2
  -1  -2  14 732.310 164.305   2
  -1   2  13 92.6771 64.1572   2
  -1  -2  13 47.2516 62.5729   2
  -1   2  13-3.27722 41.4443   3
   1  -2 -13 38.6162 70.0109   3
  -1   2  12 35.2254 27.6786   3
   1   2 -12-81.4268 75.8349   3
   1  -2 -12 4.22633 62.9856   3
  -1  -2  12 89.1979 56.3080   3
  -1   2  12 136.132 77.8012   2
  -1  -2  11-12.8781 32.5693   3
   1  -2 -11 31.5853 34.8983   3
  -1   2  11 14.6494 30.3320   3
   1   2 -11-27.9715 29.8654   3
   1  -2 -10 1720.90 272.866   3
  -1   2  10 1640.89 241.626   3
  -1  -2  10 1885.74 251.322   3
   1  -2  -9 2999.21 299.790   3
  -1  -2   9 2823.22 295.274   3
  -1   2   9 2925.31 280.127   3
   1  -2  -8 6288.34 406.109   3
  -1  -2   8 5477.81 385.361   3
  -1   2   8 5330.54 367.761   3
  -1  -2   7 717.552 135.614   3
   1  -2  -7 929.399 146.126   3
  -1   2   7 744.550 125.147   3
   1  -2  -6 6867.25 382.246   3
  -1   2   6 6600.44 354.363   3
  -1  -2   6 5693.21 337.347   3
  -1   2   5-3.12936 11.3322   3
  -1  -2   5 4.57667 14.2762   3
  -1   2   4 3126.93 240.527   3
  -1  -2   4 3565.20 234.302   3
  -1  -2   3 2102.22 162.427   3
  -1   2   3 2183.34 168.622   3
  -1  -2   2 17126.0 411.698   3
  -1  -2   1 16596.4 398.416   2
  -1  -2   1 16984.3 355.967   3
  -1   2   0 1360.49 91.3494   2
  -1  -2   0 1530.24 91.0353   3
  -1  -2   0 1427.65 110.515   2
  -1  -2  -1 351.290 53.0096   2
  -1   2  -1 318.402 39.2190   2
   1   2   2 1844.55 112.776   1
  -1   2  -2 1818.92 109.638   2
  -1  -2  -2 1788.12 129.779   2
   1  -2   3 65871.0 777.871   2
  -1  -2  -3 66927.1 834.363   2
  -1   2  -3 66274.9 744.206   2
   1   2   3 66569.0 783.775   1
  -1   2  -4 902.807 102.311   2
   1   2   4 989.076 111.261   1
   1  -2   4 934.984 103.848   2
   1   2   4 440.624 79.4436   3
  -1  -2  -4 890.719 108.083   2
   1   2   5 405.459 79.8091   3
  -1  -2  -5 876.040 113.976   2
   1  -2   5 915.229 114.419   2
   1   2   5 791.674 111.322   1
  -1   2  -5 856.190 108.477   2
   1  -2   6 29.7345 17.2560   2
  -1  -2  -6 38.2100 26.5761   2
   1   2   6 15.9262 20.3330   3
  -1   2  -6 34.8577 28.2092   2
   1  -2   7 480.200 92.9847   2
   1  -2   7 26.2609 16.2646   3
  -1  -2  -7 479.429 105.941   2
   1   2   7 396.280 90.6881   3
   1   2   8 1.62943 17.6152   3
   1  -2   8 22.3003 36.3543   2
   1  -2   8-68.3044 89.6241   3
  -1  -2  -8 84.0706 52.7625   2
   1  -2   9 1423.99 203.860   2
   1   2   9 1213.42 170.239   3
   1  -2  10 2716.96 271.692   2
   1   2  10 3051.35 286.393   3
   1  -2  11 1579.21 222.365   2
   1   2  11 1969.44 253.259   2
   1  -2  11 910.324 282.949   3
   1   2  11 1768.05 244.754   3
   1  -2  12 31.1022 48.2384   3
   1   2  12 28.1058 51.3797   3
   1   2  12 14.9317 27.2167   2
   1  -2  12-20.0341 58.2711   2
   1   2  13 189.348 98.9911   3
   1   2  13 243.410 107.078   2
   1  -2  13 169.431 68.9774   2
   1  -2  13 215.475 159.569   3
   1   2  14 126.029 76.3218   3
   1  -2  14 205.574 79.9061   2
   1  -2  14 344.652 140.510   3
   1   2  14 230.130 108.175   2
   1   2  15-2.14958 29.5937   3
   1  -2  15-8.76359 11.0460   2
   1   2  15 23.0814 60.5423   2
   1   2  16 75.9982 62.1231   2
   1  -2  16 174.966 89.8650   2
   1   2  17 115.346 85.2750   2
   1  -2  17 141.090 92.9506   2
   1  -2  18 120.978 88.1873   2
   1   2  18 107.435 77.6974   2
   1  -2  19 127.072 92.4639   2
   1   2  19 85.5318 75.0140   2
  -1  -3  19 7.23976 36.0522   2
  -1   3  19 107.752 72.3175   2
  -1  -3  18-9.62838 15.2636   2
  -1   3  18-13.5695 35.8216   2
  -1   3  17 14.3309 35.2912   2
   1  -3 -17 52.5781 227.634   3
  -1  -3  17 30.6858 38.5304   2
  -1  -3  16 394.779 128.567   2
  -1   3  16 411.478 135.180   2
  -1  -3  15 525.932 146.281   2
  -1   3  15 488.700 146.967   2
   1  -3 -15 48.8431 151.757   3
  -1  -3  14 92.1335 62.1371   2
  -1   3  14 64.1849 60.9630   2
   1  -3 -14 11.8621 117.156   3
  -1   3  14 21.9065 26.7200   3
  -1  -3  13 19.6752 43.8973   2
   1  -3 -13 1.61892 6.92475   3
  -1   3  13 34.4306 57.1040   2
  -1   3  13 0.86767 24.8042   3
  -1  -3  12 515.977 165.330   3
  -1   3  12 531.524 129.020   2
   1  -3 -12 9.13758 56.3807   3
  -1   3  12 358.727 142.765   3
  -1  -3  11 2502.23 327.008   3
  -1   3  11 2152.60 279.427   3
  -1   3  11 2228.89 258.096   2
  -1   3  10 193.256 98.2287   3
   1   3 -10 12.4987 44.4447   3
  -1  -3  10 365.265 124.818   3
   1  -3 -10 415.441 117.215   3
   1  -3  -9 2319.51 278.418   3
  -1   3   9 2396.74 261.228   3
  -1  -3   9 2633.92 289.315   3
  -1   3   8 197.121 101.272   3
   1  -3  -8 554.433 116.181   3
  -1  -3   8 399.026 123.259   3
  -1   3   7 901.621 142.075   3
  -1  -3   7 731.430 146.750   3
   1  -3  -7 1010.90 146.427   3
  -1   3   6 7613.78 392.127   3
   1  -3  -6 7428.36 380.891   3
  -1  -3   6 6639.57 388.073   3
  -1   3   5 1462.15 165.305   3
  -1  -3   5 1392.27 167.558   3
   1  -3  -5 1366.54 160.813   3
  -1  -3   4 2392.17 207.662   3
  -1   3   4 2948.68 213.044   3
  -1  -3   3 683.861 92.9477   3
  -1  -3   2-1.63546 10.8784   3
  -1  -3   1 1894.72 136.872   2
  -1  -3   1 1956.48 125.073   3
  -1   3   0 7104.81 195.066   2
  -1  -3   0 7234.77 247.138   2
  -1   3   0 7077.25 156.419   1
  -1  -3   0 6996.14 201.520   3
  -1   3  -1 40859.9 409.976   2
  -1  -3  -1 43316.4 611.247   2
   1  -3   1 42551.0 437.874   2
  -1  -3  -2 16110.6 398.216   2
  -1   3  -2 16237.3 298.336   2
   1   3   2 16642.4 366.582   1
   1  -3   2 16399.9 304.394   2
  -1  -3  -3 95419.6 1029.28   2
  -1   3  -3 96914.8 865.030   2
   1  -3   3 98371.5 898.014   2
   1   3   3 94733.0 1001.91   1
  -1   3  -4 4946.95 232.468   2
   1   3   4 5018.57 253.846   1
  -1  -3  -4 4875.57 254.624   2
   1   3   4 4220.46 135.182   3
   1  -3   4 4918.32 227.980   2
   1   3   5 1728.76 161.810   1
   1  -3   5 1799.70 155.905   2
  -1   3  -5 1856.47 157.089   2
   1   3   5 1585.30 106.115   3
  -1  -3  -5 1714.56 161.638   2
   1   3   6 1187.54 110.391   3
   1  -3   6 1121.12 142.738   2
  -1  -3  -6 1325.17 152.653   2
   1   3   6 1530.23 166.208   1
   1   3   7 53.6107 31.8710   3
  -1  -3  -7 162.716 61.9193   2
   1   3   7 190.916 94.3137   1
   1  -3   7 64.8585 11.2777   2
   1   3   8 1889.02 208.967   1
   1  -3   8 1787.12 195.137   2
   1   3   8 1742.55 182.301   3
  -1  -3  -8 2320.51 236.897   2
  -1  -3  -9 2583.00 269.464   2
   1   3   9 2236.68 212.801   3
   1  -3   9 2050.88 225.781   2
   1  -3  10 455.999 103.486   2
   1  -3  10 156.394 143.524   3
   1   3  10 655.378 123.155   3
   1   3  11 729.909 162.949   2
   1  -3  11 325.928 226.996   3
   1  -3  11 498.866 115.459   2
   1   3  11 684.703 149.823   3
   1  -3  12 591.955 137.805   2
   1   3  12 638.497 141.911   3
   1  -3  12 795.956 245.870   3
   1   3  12 697.215 164.648   2
   1   3  13 176.328 76.8078   2
   1  -3  13 77.1006 23.9347   2
   1   3  13 122.254 80.0560   3
   1  -3  13 120.428 107.130   3
   1   3  14 112.850 71.2987   2
   1  -3  14 15.9587 23.1217   2
   1   3  14 86.5602 68.9351   3
   1  -3  15 338.377 109.343   2
   1   3  15 279.262 109.371   2
   1   3  15 329.061 119.332   3
   1  -3  16 141.683 78.2628   2
   1   3  16 226.584 116.219   2
   1   3  17 111.731 85.2009   2
   1  -3  17 182.800 105.941   2
   1  -3  18 35.4444 63.8329   2
   1   3  18 32.5126 59.4574   2
   1  -3  19 344.010 138.073   2
   1   3  19 257.673 137.373   2
  -1   4  19 16.2444 32.0633   2
   1  -4 -19-1.61976 112.950   3
  -1  -4  19-6.17894 3.93444   2
  -1   4  18 53.1957 63.0830   2
  -1  -4  18-14.9761 36.3203   2
  -1   4  17 344.233 125.646   2
  -1  -4  17 314.719 121.078   2
   1  -4 -17-31.4531 52.5334   3
   1  -4 -16-9.00091 123.608   3
  -1   4  16 295.157 117.530   2
  -1  -4  16 406.714 135.191   2
  -1  -4  15 290.631 107.988   2
  -1   4  15 250.538 106.197   2
   1  -4 -15 23.5208 121.854   3
   1  -4 -14 21.4560 56.2979   3
  -1   4  14 322.284 105.709   2
  -1  -4  14 325.863 112.685   2
  -1   4  14 307.232 131.055   3
   1  -4 -13 43.5411 69.9283   3
  -1   4  13 31.5456 35.9932   2
  -1   4  13 1.93964 48.7043   3
   1  -4 -12 87.2558 74.9616   3
  -1  -4  12 44.4831 75.0249   3
   1   4 -12-4.16853 74.4800   3
  -1   4  12 30.1513 35.6000   2
  -1   4  12 39.1746 60.3557   3
  -1  -4  11 379.369 131.870   3
  -1   4  11 345.769 105.752   2
   1  -4 -11 192.203 108.702   3
  -1   4  11 268.527 111.838   3
  -1   4  10 15.2946 29.6864   3
   1  -4 -10 26.9455 20.8659   3
  -1   4  10 42.1315 49.9281   2
  -1  -4  10 19.6120 18.8160   3
   1  -4  -9 554.352 157.828   3
  -1  -4   9 926.641 176.710   3
  -1   4   9 636.233 152.314   3
  -1  -4   8 366.665 117.819   3
   1  -4  -8 504.520 115.027   3
  -1   4   8 403.763 112.614   3
  -1   4   7 8882.03 491.504   3
   1  -4  -7 10739.1 495.159   3
  -1  -4   7 10765.2 540.507   3
  -1  -4   6 457.764 117.563   3
  -1   4   6 722.626 122.179   3
   1  -4  -6 595.127 111.744   3
  -1  -4   5 4109.03 295.366   3
   1  -4  -5 3946.68 269.519   3
   1  -4  -4 4455.67 281.467   3
  -1  -4   4 4520.42 312.373   3
  -1  -4   3 1111.64 140.863   3
  -1  -4   2 1287.39 139.029   3
  -1  -4   1 18861.7 454.324   3
  -1   4   1 16472.1 342.907   1
  -1  -4   1 17492.5 417.785   2
  -1   4   0 18307.7 293.362   2
  -1   4   0 17893.7 287.269   1
  -1  -4   0 19346.2 402.872   3
  -1  -4   0 18573.2 411.927   2
  -1  -4  -1 7756.43 265.807   2
  -1   4  -1 6703.17 152.303   2
   1  -4   1 6674.71 140.275   1
   1  -4   1 6554.67 158.650   2
  -1  -4  -1 7048.17 180.610   3
   1   4   2 1625.96 122.980   1
  -1   4  -2 1588.36 87.9170   2
  -1  -4  -2 1606.44 128.091   2
   1  -4   2 1510.89 86.4571   2
  -1  -4  -3 70644.9 912.723   2
   1  -4   3 70012.4 723.104   2
  -1   4  -3 70755.5 719.795   2
   1   4   3 70265.0 906.032   1
   1  -4   4 1823.87 136.522   2
  -1   4  -4 1761.84 134.085   2
  -1  -4  -4 1797.80 155.322   2
   1   4   4 1741.03 156.933   1
   1   4   5 682.844 102.448   1
  -1  -4  -5 770.441 112.000   2
   1   4   5 499.909 62.0182   3
   1  -4   5 767.289 99.2740   2
   1  -4   6 1555.14 156.745   2
  -1  -4  -6 1512.79 170.945   2
   1   4   6 1284.43 109.066   3
   1   4   6 1479.80 166.554   1
   1  -4   7 1048.55 137.993   2
  -1  -4  -7 1118.95 166.124   2
   1   4   7 1301.82 183.240   1
   1   4   7 1171.64 113.938   3
   1  -4   8 17.9670 33.1041   3
   1  -4   8 434.647 92.2334   2
  -1  -4  -8 613.511 123.313   2
   1   4   8 549.119 90.4527   3
   1   4   8 585.649 138.538   1
   1  -4   9 16.8206 13.0582   2
   1   4   9 74.1150 34.7338   3
   1  -4   9-15.3233 101.079   3
  -1  -4  -9 51.5825 54.1145   2
   1   4  10 252.494 82.7412   2
   1   4  10 269.203 79.9082   3
   1  -4  10 8.64460 88.8516   3
   1  -4  10 190.286 57.9613   2
   1   4  11 3255.95 346.673   2
   1   4  11 3214.49 292.801   3
   1  -4  11 2502.80 268.945   2
   1   4  11 2906.92 293.856   1
   1  -4  12 97.0357 37.1405   2
   1   4  12 42.2628 45.6258   3
   1   4  12 145.385 78.1375   2
   1  -4  12 32.4726 76.6578   3
   1  -4  13 1199.23 306.077   3
   1   4  13 951.829 196.366   2
   1   4  13 867.872 175.306   3
   1  -4  13 742.941 151.134   2
   1  -4  14 507.985 138.121   2
   1   4  14 739.372 179.754   2
   1   4  14 478.921 151.774   3
   1   4  15 16.1034 62.1962   3
   1  -4  15 76.2995 46.6341   2
   1   4  15 208.517 104.094   2
   1   4  16 10.6374 51.3253   2
   1  -4  16-7.99860 37.6046   2
   1   4  17 31.6443 47.4806   2
   1  -4  17 150.390 91.8915   2
   1   4  18 94.5627 72.1559   2
   1  -4  18 98.0930 94.8787   2
   1  -4  19 112.182 95.3569   2
   1   4  19 48.8781 64.6846   2
  -1  -5  19 42.0341 41.9803   2
  -1   5  19-17.4311 35.6359   2
  -1   5  18 132.924 88.8159   2
   1  -5 -18-21.2709 29.9897   3
  -1  -5  18 61.8336 50.1685   2
  -1  -5  17-10.5769 21.3041   2
  -1   5  17 43.9520 68.1076   2
   1  -5 -17 79.3388 163.189   3
  -1  -5  16 662.830 167.361   2
  -1   5  16 744.272 177.627   2
  -1   5  15-30.4945 37.5225   2
  -1  -5  15 42.7428 61.1110   2
   1  -5 -15 16.3894 78.3130   3
  -1   5  14 22.6671 51.2185   3
  -1   5  14-15.9493 15.0645   2
   1  -5 -14 56.5913 94.9468   3
  -1  -5  14 27.3339 53.7458   2
  -1   5  13 107.417 107.620   3
   1  -5 -13 97.4002 92.7496   3
  -1   5  13 85.8858 58.0457   2
  -1   5  12 12.5555 37.7224   3
   1  -5 -12 7.78344 50.5708   3
  -1   5  12 30.8120 42.3194   2
   1  -5 -11-27.3576 44.9602   3
  -1  -5  11 0.75290 39.1998   3
  -1   5  11 9.20246 13.3475   2
  -1   5  11 11.9209 13.9040   3
  -1   5  10 4.37611 45.1293   3
  -1   5  10 30.9810 33.8978   2
   1  -5 -10 14.8692 34.2545   3
  -1  -5  10 1.70873 8.26907   3
   1   5 -10 23.1291 11.0936   3
   1  -5  -9 1645.21 221.095   3
  -1   5   9 1555.96 218.148   3
  -1  -5   9 1587.39 253.126   3
  -1   5   9 1222.97 185.476   2
   1  -5  -8 5352.35 377.717   3
  -1  -5   8 5020.15 444.176   3
  -1   5   8 4955.36 377.311   3
  -1  -5   7 1.37358 20.0385   3
   1  -5  -7 41.0259 51.3443   3
   1  -5  -6 483.104 108.892   3
  -1  -5   6 623.060 136.296   3
   1  -5  -5 6112.18 333.760   3
  -1  -5   5 3749.96 336.965   3
  -1  -5   4 120.831 84.3219   3
   1  -5  -4 241.117 61.9944   3
  -1  -5   3 64.7167 77.8879   3
  -1  -5   2 595.741 186.791   3
  -1  -5   2 1031.62 112.824   2
  -1  -5   1 250.661 49.0331   2
  -1   5   1 216.400 43.5414   1
  -1  -5   1 211.242 87.6257   3
  -1   5   0 3341.69 136.286   1
  -1   5   0 3191.53 114.814   2
  -1  -5   0 3364.76 183.107   2
   1   5   0 3274.57 194.426   2
   1  -5   0 3154.89 141.060   1
  -1  -5  -1 1084.19 105.202   2
   1  -5   1 1018.88 67.1185   1
  -1  -5  -2 4023.70 210.875   2
   1  -5   2 3705.15 122.658   2
   1   5   2 3803.83 204.411   1
  -1   5  -2 4017.25 128.699   2
   1   5   3 15398.7 447.601   1
  -1   5  -3 15409.9 319.922   2
  -1  -5  -3 15421.0 440.225   2
   1  -5   3 15460.9 324.179   2
  -1  -5  -4 8423.80 352.520   2
   1   5   4 8774.48 363.414   1
   1  -5   4 8516.79 280.860   2
   1  -5   5 931.188 108.620   2
  -1  -5  -5 929.597 124.475   2
   1   5   5 1055.01 130.173   1
  -1  -5  -6 1.69327 14.3542   3
   1   5   6 39.2381 42.6236   1
   1  -5   6-24.1111 29.4008   2
  -1  -5  -6-3.92486 19.8656   2
   1   5   6 23.4136 20.3583   3
   1  -5   7 549.834 96.7199   2
  -1  -5  -7 645.495 117.474   2
   1   5   7 486.764 76.8078   3
   1   5   7 721.808 133.143   1
  -1  -5  -8 51.6539 29.3802   2
   1   5   8 45.7645 30.0857   3
   1  -5   8 9.47956 27.6450   2
   1   5   8 61.9890 46.6618   1
  -1  -5  -9 1675.61 221.811   2
   1   5   9 1070.95 169.717   3
   1  -5   9 1212.09 166.135   2
   1   5   9 1456.33 201.501   1
   1  -5  10 328.371 86.1012   2
   1   5  10 615.553 155.328   1
   1   5  10 459.489 124.126   2
   1   5  10 304.361 96.2456   3
   1  -5  10 214.325 183.589   3
   1   5  11 675.418 135.514   3
   1   5  11 689.738 161.537   2
   1  -5  11 488.463 117.973   2
   1  -5  11 213.339 163.365   3
   1   5  11 805.998 168.741   1
   1   5  12 2591.95 317.498   2
   1   5  12 1508.89 223.039   3
   1  -5  12 2066.59 253.668   2
   1   5  13 695.596 176.865   2
   1   5  13 542.042 136.644   3
   1  -5  13 568.611 134.668   2
   1  -5  14 161.183 77.3992   2
   1   5  14 76.8032 77.0620   3
   1   5  14 218.354 96.6002   2
   1  -5  15-24.7841 51.1214   2
   1   5  15 89.7594 72.8051   2
   1   5  15-3.04535 49.4384   3
   1   5  16 28.6631 60.2432   2
   1  -5  16 31.1638 31.2500   2
   1  -5  17 100.979 87.3171   2
   1   5  17 83.6167 79.4676   2
   1   5  18 51.6219 65.5357   2
   1  -5  18 52.5443 88.8967   2
   1  -5  19 96.2128 76.0844   2
   1  -5  20 89.3442 82.1860   2
  -1  -6  19-9.13740 20.6171   2
  -1   6  19 23.5642 16.7596   2
  -1  -6  18 19.3714 43.6574   2
   1  -6 -18 144.207 84.4762   3
  -1   6  18 25.2693 47.2415   2
  -1   6  17 111.347 67.4037   2
  -1  -6  17 113.981 65.8061   2
   1  -6 -17 41.8736 37.1900   3
  -1  -6  16 37.4734 60.0949   2
  -1   6  16 92.4043 69.7063   2
   1  -6 -16 78.9902 98.5262   3
  -1  -6  15 65.7834 66.1780   2
  -1   6  15 38.8571 35.8478   2
   1  -6 -15 44.0155 89.0345   3
  -1  -6  14 167.708 77.7284   2
   1  -6 -14-8.04434 72.5055   3
  -1   6  14 112.569 90.4528   3
  -1   6  14 97.3892 59.5297   2
   1  -6 -13 573.732 185.050   3
  -1   6  13 540.360 145.963   2
  -1   6  13 474.271 160.233   3
   1  -6 -12-40.1127 37.2159   3
  -1   6  12 22.4116 19.4018   2
  -1   6  12 57.7651 74.5606   3
  -1   6  11-16.9900 28.4141   2
  -1  -6  11-19.8340 46.8145   3
  -1   6  11-3.99115 40.5909   3
   1  -6 -11-44.8222 42.6420   3
  -1   6  10 967.243 165.800   2
  -1  -6  10 1005.04 239.943   3
  -1   6  10 1174.00 205.375   3
   1  -6 -10 971.326 208.131   3
  -1  -6   9 7092.60 540.990   3
  -1   6   9 5629.41 378.722   2
   1  -6  -9 6165.67 446.237   3
  -1  -6   8 388.066 121.364   3
   1  -6  -8 344.706 93.4742   3
   1  -6  -7 3225.84 277.307   3
  -1  -6   7 3916.86 383.458   3
  -1   6   6 1703.90 182.332   2
  -1  -6   6 1300.98 228.433   3
   1  -6  -6 1694.99 193.655   3
   1  -6  -5 1917.31 197.668   3
  -1  -6   5 1410.16 232.994   3
  -1  -6   4 448.001 131.343   3
  -1  -6   3 332.620 140.913   3
  -1   6   3 400.309 82.5507   1
  -1   6   2 267.464 60.8920   1
  -1  -6   2 262.634 56.5987   2
  -1  -6   2 119.281 97.0363   3
  -1  -6   1 501.300 73.1353   2
  -1  -6   1 458.101 175.028   3
  -1   6   1 483.278 67.6852   1
   1   6  -1 567.193 87.7638   2
  -1  -6   0 718.434 87.8977   2
   1   6   0 752.057 95.8452   2
  -1   6   0 761.051 75.2676   1
  -1  -6   0 216.196 131.924   3
   1  -6   0 789.457 82.9642   1
   1  -6   1 7028.16 206.097   1
  -1  -6  -1 7813.08 293.124   2
   1   6   1 7635.51 304.162   2
   1  -6   2 5454.39 199.721   1
  -1  -6  -2 6139.96 271.872   2
   1  -6   2 5402.40 136.930   2
   1   6   2 6140.00 280.890   1
   1   6   2 6355.17 283.021   2
   1   6   3 8835.16 357.549   2
   1   6   3 8013.93 335.429   1
  -1  -6  -3 8013.10 333.724   2
   1  -6   3 8451.61 226.079   2
   1   6   4 1630.98 163.310   1
  -1  -6  -4 1552.16 153.824   2
   1  -6   4 1546.18 116.063   2
   1   6   4 1754.29 173.938   2
   1  -6   5 3531.66 202.596   2
   1   6   5 3783.94 264.761   1
  -1  -6  -5 3586.68 252.744   2
  -1  -6  -5 2536.86 122.595   3
   1   6   6-14.0956 17.5572   1
  -1  -6  -6 4.45316 11.4547   3
  -1  -6  -6 21.8733 30.0072   2
   1  -6   6-15.7512 22.5551   2
  -1  -6  -7 2132.63 222.477   2
   1   6   7 1820.54 202.838   1
   1  -6   7 1740.86 171.211   2
   1  -6   8-69.8036 118.289   3
   1   6   8 61.3494 56.8874   1
   1  -6   8 4.35103 18.3263   2
  -1  -6  -8-13.6131 17.0006   2
  -1  -6  -8 6.10138 20.1629   3
   1  -6   9 60.2451 31.6964   2
   1  -6   9 22.0209 88.1809   3
   1   6   9 96.2919 43.8969   3
   1   6   9 96.4782 70.3582   1
  -1  -6  -9-15.8851 36.6601   3
  -1  -6  -9 81.3709 58.8541   2
   1   6   9 123.959 65.2039   2
   1  -6  10 39.4479 74.9470   3
   1   6  10 189.036 77.0467   2
   1   6  10 97.8717 56.2401   3
   1   6  10 223.935 92.3961   1
   1  -6  10 114.132 43.6966   2
   1  -6  11 879.523 157.549   2
   1   6  11 1331.05 224.251   2
   1   6  11 900.866 155.407   3
   1   6  11 1146.99 194.482   1
   1   6  12 127.458 93.0644   2
   1   6  12 36.2997 55.0382   3
   1  -6  12 42.3287 14.2159   2
   1  -6  13 707.696 151.274   2
   1   6  13 915.667 197.319   2
   1   6  13 324.216 132.694   3
   1  -6  14 613.033 148.913   2
   1   6  14 662.720 163.859   3
   1   6  14 630.444 167.116   2
   1  -6  15-16.3882 44.0483   2
   1   6  15 8.19888 64.8023   3
   1   6  15 106.445 75.9081   2
   1   6  16 58.2873 76.3452   2
   1  -6  16 44.1382 28.9597   2
   1  -6  17 67.2116 62.6666   2
   1   6  17 70.1842 72.9605   2
   1  -6  18 79.7482 73.5688   2
   1   6  18 24.6205 53.2135   2
   1  -6  19 171.777 105.087   2
   1  -6  20 19.1150 35.7156   2
  -1  -7  19 39.4741 53.0362   2
  -1   7  18 347.881 132.417   2
  -1  -7  18 186.643 95.5754   2
   1  -7 -17-37.4461 90.7488   3
  -1   7  17-35.4177 61.5005   2
  -1  -7  17 51.3638 41.2143   2
   1  -7 -16 27.2649 44.2855   3
  -1   7  16 505.703 153.113   2
  -1  -7  16 477.423 148.643   2
   1  -7 -15 51.7089 99.8689   3
  -1  -7  15 109.039 73.5510   2
  -1   7  15 108.961 70.1153   2
  -1   7  14-4.26191 17.6082   2
  -1  -7  14 28.6635 40.7923   2
   1  -7 -14-33.4402 84.3184   3
   1  -7 -13 156.608 95.0088   3
  -1   7  13 60.8544 33.8404   2
   1  -7 -12 99.2155 74.6483   3
  -1   7  12 76.5977 44.7945   2
  -1   7  11 60.6823 50.9821   2
   1  -7 -11 71.1317 63.2854   3
  -1  -7  10 358.112 149.215   3
   1  -7 -10 402.374 126.424   3
  -1   7  10 283.919 103.319   2
  -1  -7   9 392.192 147.490   3
   1  -7  -9 364.018 114.582   3
  -1   7   9 344.862 112.492   2
   1  -7  -8 3955.61 321.980   3
  -1  -7   8 4822.50 469.814   3
  -1  -7   7 2745.85 348.130   3
   1  -7  -7 2118.17 231.377   3
   1  -7  -6 3730.22 293.988   3
  -1   7   6 3657.83 257.568   2
  -1  -7   6 3513.38 454.707   3
  -1  -7   5-0.07944 65.2723   3
   1  -7  -5-8.98083 8.37556   3
  -1   7   5 28.0251 36.9770   2
  -1   7   4 5241.77 265.827   2
  -1   7   4 5430.32 302.773   1
  -1   7   3 104.900 47.8353   1
  -1  -7   3 44.4223 80.5355   3
  -1   7   3 60.5756 27.5140   2
  -1   7   2 93.4864 29.5881   2
  -1  -7   2 88.0606 32.3844   2
  -1  -7   2 28.8567 70.0235   3
  -1   7   2 63.0143 19.0839   1
  -1  -7   1 1669.14 304.144   3
   1  -7  -1 2836.83 182.013   1
  -1   7   1 2955.85 176.144   1
  -1   7   1 2767.46 121.257   2
  -1  -7   1 2747.33 177.961   2
   1   7  -1 3265.85 219.507   2
   1  -7   0 134.486 33.3134   1
  -1  -7   0 29.2016 88.3086   3
  -1   7   0 178.482 39.0608   1
   1   7   0 146.474 44.7941   2
  -1  -7   0 160.222 38.6944   2
   1   7   1 841.368 105.681   2
  -1  -7  -1 828.604 98.4056   2
   1  -7   1 809.331 77.2824   1
   1   7   2 11386.9 398.532   2
  -1  -7  -2 11318.4 383.983   2
   1  -7   2 9783.81 276.847   1
   1   7   2 10538.8 396.170   1
  -1  -7  -3 622.263 96.8027   2
   1  -7   3 562.859 53.6266   2
   1   7   3 636.168 99.0713   2
   1   7   3 594.619 96.4008   1
  -1  -7  -4 111.143 44.2353   2
   1   7   4 161.289 63.3171   2
   1   7   4 253.722 65.3902   1
   1  -7   4 136.612 33.8953   2
  -1  -7  -4 71.3198 25.5833   3
  -1  -7  -5 776.656 119.968   2
   1   7   5 779.942 120.561   1
  -1  -7  -5 752.646 66.8143   3
   1  -7   5 735.405 91.3647   2
   1   7   5 838.796 128.926   2
   1   7   6 1399.42 173.603   1
   1  -7   6 1247.58 134.000   2
  -1  -7  -6 1113.44 93.2981   3
  -1  -7  -6 1207.54 164.700   2
  -1  -7  -7 7.76384 16.2548   3
   1  -7   7-2.52516 18.4613   2
  -1  -7  -7 10.0093 2.72915   2
   1   7   7 22.3640 22.9845   1
   1   7   8 52.3391 36.8160   2
   1   7   8 88.4708 45.9828   1
  -1  -7  -8-0.94774 20.5075   3
  -1  -7  -8 63.9186 35.1975   2
   1  -7   8 52.8730 20.3894   2
   1  -7   9 147.538 49.9186   2
  -1  -7  -9 23.4190 49.0536   3
  -1  -7  -9 317.956 97.8129   2
   1   7   9 283.899 89.9685   2
   1   7   9 289.698 100.949   1
   1   7  10 2887.18 294.556   1
   1  -7  10 2807.87 264.228   2
   1   7  10 3481.04 355.929   2
   1  -7  11-18.6752 36.1946   2
   1  -7  11-61.9264 104.104   3
   1   7  11 56.2383 61.5659   2
   1  -7  12 1451.75 210.846   2
   1   7  12 1817.70 280.681   2
   1   7  13 272.819 120.115   3
   1  -7  13 597.917 133.599   2
   1   7  13 789.293 195.085   2
   1   7  14 3.90426 18.9718   3
   1  -7  14 98.2138 43.2162   2
   1   7  14 92.3695 77.4348   2
   1   7  15-2.21869 15.4014   2
   1  -7  15-16.8838 48.5420   2
   1  -7  16 21.0148 21.9366   2
   1   7  16 17.7014 52.1970   2
   1  -7  17 58.3423 74.6942   2
   1   7  17 63.8469 55.8647   2
   1  -7  18 31.4914 59.0182   2
   1   7  18 8.90813 6.33645   2
   1  -7  19 86.7986 72.6817   2
   1  -7  20 63.7640 77.0797   2
  -1  -8  19-1.32422 5.33102   2
  -1   8  18 47.3352 26.0614   2
  -1  -8  18 31.1893 49.4503   2
   1  -8 -18 2.43533 35.4104   3
  -1   8  17 109.085 71.7028   2
   1  -8 -17-14.4292 62.4283   3
  -1  -8  17 101.188 64.6248   2
   1  -8 -16 126.880 150.004   3
  -1  -8  16 68.7933 44.8593   2
  -1   8  16-8.99496 47.0605   2
  -1   8  15-7.82680 22.3815   2
   1  -8 -15 15.6285 17.2993   3
  -1  -8  14 57.8914 58.9283   2
   1  -8 -14-4.72404 66.6741   3
  -1   8  14 16.3727 30.1034   2
  -1   8  13 342.022 108.640   2
   1  -8 -13 186.299 101.012   3
  -1   8  12-36.0792 40.1039   2
   1  -8 -12-57.6123 68.2890   3
  -1   8  11 586.577 140.529   2
   1  -8 -11 864.018 187.407   3
   1  -8 -10 1684.21 235.343   3
  -1   8  10 1423.54 207.864   2
  -1  -8  10 1999.92 340.351   3
  -1   8   9 2647.04 271.641   2
   1  -8  -9 2656.31 288.130   3
  -1  -8   9 3466.27 443.223   3
   1  -8  -8 3017.77 293.124   3
  -1  -8   8 3600.55 442.633   3
  -1   8   8 3338.44 299.843   1
  -1   8   8 3061.95 270.465   2
  -1   8   7 3662.50 305.009   1
   1  -8  -7 3447.49 301.463   3
  -1  -8   7 4347.05 483.663   3
   1  -8  -6 913.460 171.437   3
  -1   8   6 1241.08 174.417   1
  -1   8   6 1165.25 153.588   2
  -1  -8   6 1259.84 324.742   3
  -1   8   5 298.187 72.9351   2
  -1  -8   5 92.8829 132.402   3
  -1  -8   4 2.60642 87.7869   3
  -1   8   4 247.888 70.7979   1
  -1   8   4 166.865 48.5401   2
  -1  -8   3 8419.70 348.473   2
  -1   8   3 8247.43 300.483   2
  -1  -8   3 10430.7 813.691   3
  -1   8   3 8767.81 376.674   1
  -1   8   2 1706.68 119.301   2
  -1   8   2 1771.74 155.382   1
  -1  -8   2 1548.57 139.740   2
  -1  -8   2 1138.97 351.138   3
  -1   8   1 41.4185 23.4915   1
  -1   8   1 49.3743 16.3309   2
   1  -8  -1 126.522 57.7217   1
  -1  -8   1 44.4284 17.7955   2
   1  -8   0 438.795 63.9442   1
  -1   8   0 393.469 67.8757   1
   1   8   0 469.315 81.2333   2
  -1  -8   0 440.447 71.7430   2
  -1  -8  -1 7832.72 319.257   2
   1   8   1 7638.22 325.402   2
   1  -8   1 7264.70 257.676   1
  -1  -8  -2 6.76352 7.21495   2
   1   8   2 13.9075 9.75330   1
   1   8   2 5.79085 7.66673   2
   1  -8   2 5.98144 8.87624   1
   1   8   3 10741.0 429.326   1
  -1  -8  -3 10278.0 397.864   2
   1   8   3 10647.3 417.038   2
   1  -8   3 9351.19 199.094   2
   1  -8   4 7013.46 236.588   2
   1   8   4 7050.83 365.252   2
   1   8   4 6798.05 360.164   1
  -1  -8  -4 6978.91 348.408   2
   1   8   5 3227.95 262.010   2
  -1  -8  -5 3160.02 244.938   2
  -1  -8  -5 2737.94 150.691   3
   1   8   5 2942.34 250.272   1
   1  -8   5 3073.11 179.474   2
   1  -8   6 3413.65 216.782   2
  -1  -8  -6 3635.85 283.184   2
  -1  -8  -6 2963.51 171.086   3
   1   8   6 3542.14 286.542   1
   1   8   7 2642.83 258.593   1
  -1  -8  -7 2555.32 160.605   3
  -1  -8  -7 2662.09 267.064   2
   1  -8   7 2459.12 203.065   2
   1   8   7 3019.36 286.689   2
   1   8   8 49.4494 27.3569   1
   1  -8   8 34.8491 13.2229   2
  -1  -8  -8 65.7593 51.4599   2
  -1  -8  -8-2.08470 20.4205   3
   1   8   8 45.6822 38.3196   2
  -1  -8  -9 184.103 67.3634   2
  -1  -8  -9 30.7603 19.4402   3
   1   8   9 129.819 54.2638   1
   1  -8   9 120.989 42.2188   2
   1   8   9 222.325 85.4204   2
   1   8  10 872.929 172.379   2
  -1  -8 -10-0.06554 66.0522   3
   1   8  10 672.809 137.960   1
   1  -8  10 546.867 116.769   2
   1  -8  10 32.3559 94.7552   3
   1   8  11 2458.40 311.331   2
   1  -8  11 1798.45 222.433   2
   1   8  12 117.988 72.0689   2
   1  -8  12 1.56848 36.2346   2
   1  -8  13 159.152 62.9487   2
   1   8  13 304.100 116.406   2
   1   8  14 79.9592 61.4538   2
   1  -8  14 12.6413 10.6024   2
   1  -8  15 178.396 79.4076   2
   1   8  15 263.730 122.098   2
   1   8  16 5.97639 15.3372   2
   1  -8  16 67.1407 55.8564   2
   1  -8  17 167.744 96.3168   2
   1   8  17 253.357 137.886   2
   1   8  18 13.3809 64.3076   2
   1  -8  18 71.3488 65.0503   2
   1  -8  19 71.1364 65.9391   2
   1  -8  20 60.1317 82.8155   2
  -1  -9  19 4.79302 32.8281   2
   1  -9 -18-8.56161 72.6433   3
  -1   9  18 111.974 71.4331   2
  -1  -9  18 108.448 59.5632   2
  -1   9  17 12.5102 49.6657   2
  -1  -9  17-59.7631 54.4384   2
   1  -9 -17 61.6283 109.261   3
  -1  -9  16 99.4515 68.2676   2
   1  -9 -16 16.0554 73.4782   3
  -1   9  16 197.426 100.280   2
   1  -9 -15-26.6895 14.9029   3
  -1   9  15 29.9211 45.3232   2
  -1  -9  15 54.1300 41.4199   2
  -1   9  14 263.210 97.4360   2
   1  -9 -14 255.438 117.923   3
  -1  -9  14 246.473 98.0566   2
  -1   9  13 48.8371 34.1738   2
   1  -9 -13 107.039 65.3472   3
   1  -9 -12 713.721 217.703   3
  -1   9  12 889.812 173.113   2
   1  -9 -11 91.2505 72.3871   3
  -1   9  11 165.525 69.0731   2
  -1   9  10 42.9816 43.3733   2
   1  -9 -10 18.7179 29.6044   3
   1  -9  -9 27.3022 35.0478   3
  -1   9   9 27.7555 37.0072   2
  -1  -9   9 20.1925 52.5364   3
   1  -9  -8 3728.16 342.037   3
  -1   9   8 3675.25 301.066   2
  -1   9   8 3978.10 333.583   1
  -1   9   7 1469.92 200.259   1
   1  -9  -7 1129.69 191.641   3
  -1   9   6 205.990 84.8389   1
   1  -9  -6 126.151 58.4983   3
  -1  -9   6-22.4432 12.2033   3
  -1   9   6 98.2268 49.3927   2
  -1   9   5 1080.67 136.525   2
  -1   9   5 1142.07 153.653   1
  -1  -9   5 941.368 313.191   3
  -1  -9   4 35.9276 83.3375   3
  -1   9   4 69.9353 22.4222   2
  -1   9   4 186.625 65.4133   1
  -1  -9   3 233.338 171.700   3
  -1   9   3 397.518 66.2271   2
  -1  -9   3 365.125 71.6821   2
  -1   9   3 418.627 82.2963   1
  -1   9   2 2987.66 157.603   2
  -1  -9   2 2835.59 195.346   2
  -1   9   2 3288.46 221.837   1
   1  -9  -1 171.406 70.0951   1
  -1   9   1 46.7319 17.8155   2
  -1   9   1 58.1635 26.5724   1
  -1  -9   1 36.1721 18.8576   2
  -1  -9   1 58.6263 89.0266   3
   1   9   0 131.895 42.3502   2
   1  -9   0 115.403 33.7014   1
  -1  -9   0 148.039 43.5695   2
  -1   9   0 140.651 43.8149   1
   1   9   1 1287.99 140.427   2
   1  -9   1 1234.44 114.927   1
  -1  -9  -1 1247.47 129.500   2
   1   9   2 7474.73 387.922   1
   1  -9   2 6884.08 271.323   1
   1   9   2 7100.65 344.996   2
  -1  -9  -2 7033.76 329.863   2
   1  -9   3 1830.61 165.585   1
   1   9   3 2342.11 202.456   2
  -1  -9  -3 2469.06 204.254   2
   1   9   3 2507.26 218.217   1
   1  -9   4 14.8525 8.18929   2
  -1  -9  -4 24.2771 17.8600   2
   1   9   4-0.16975 20.9280   1
   1   9   4 71.5074 47.1891   2
  -1  -9  -5 5.12630 30.6808   2
   1   9   5-4.86532 4.21507   1
  -1  -9  -5-9.38738 6.47897   3
   1  -9   5 13.2804 12.5006   2
  -1  -9  -6 1118.58 102.484   3
   1  -9   6 1192.31 124.802   2
  -1  -9  -6 1231.88 171.008   2
   1   9   6 1178.01 169.886   1
  -1  -9  -7 51.0509 36.8149   2
   1   9   7 57.1526 48.1556   2
  -1  -9  -7 16.1767 12.8744   3
   1  -9   7 50.3124 17.1524   2
   1   9   7 27.7148 18.9182   1
   1   9   8 642.244 146.007   2
   1  -9   8 486.414 88.5418   2
   1   9   8 610.124 125.626   1
  -1  -9  -8 647.717 133.507   2
  -1  -9  -8 488.802 89.7884   3
   1   9   9 26.9849 54.5765   2
   1  -9   9-11.2418 22.5548   2
   1  -9   9 4.21446 59.5243   3
  -1  -9  -9 13.5876 7.93592   2
   1   9   9-50.8092 47.8896   1
  -1  -9  -9 9.79367 21.3486   3
   1  -9  10 298.496 81.1712   2
   1   9  10 358.250 118.037   2
  -1  -9 -10 18.5259 38.9672   3
   1  -9  11-41.8672 54.0740   2
   1   9  11-1.53670 10.9646   2
   1  -9  12 192.368 63.0895   2
   1   9  12 330.796 119.587   2
   1  -9  13 105.657 54.0706   2
   1   9  13 138.726 70.0197   2
   1   9  14 9.74321 33.7875   2
   1  -9  14-15.8633 43.9811   2
   1   9  15-1.67043 13.4542   2
   1  -9  15 35.2025 33.9671   2
   1   9  16 154.512 94.5282   2
   1  -9  16 157.091 84.2829   2
   1  -9  17 169.060 100.390   2
   1   9  17 138.648 93.1635   2
   1  -9  18 92.6404 76.7276   2
   1   9  18 59.7032 71.1096   2
   1  -9  19 5.39723 26.5602   2
   1  -9  20 140.492 111.806   2
  -1 -10  19 10.3692 36.1337   2
  -1  10  18 159.425 106.152   2
  -1 -10  18 60.9737 67.5705   2
  -1 -10  17 233.073 99.0344   2
  -1  10  17 245.077 105.032   2
   1 -10 -17 188.618 121.036   3
  -1  10  16-37.4725 51.9649   2
   1 -10 -16-5.29671 29.2730   3
  -1 -10  16 10.9483 22.6333   2
  -1  10  15 97.3034 75.1604   2
   1 -10 -15-0.50238 36.7100   3
  -1 -10  15 58.1029 60.9781   2
  -1 -10  14 150.303 73.3095   2
   1 -10 -14 86.2195 44.2913   3
  -1  10  14 67.8876 44.1076   2
   1 -10 -13 488.308 150.386   3
  -1  10  13 448.518 131.994   2
  -1  10  12 23.4030 30.7564   2
   1 -10 -12 30.1327 43.6599   3
  -1  10  11 315.160 102.844   2
   1 -10 -11 433.285 128.509   3
   1 -10 -10 685.239 160.445   3
  -1  10  10 606.230 134.824   2
  -1  10   9 378.515 105.152   2
  -1  10   9 555.622 139.711   1
  -1 -10   9 170.300 145.238   3
   1 -10  -9 372.697 102.344   3
  -1  10   8 1342.17 182.618   2
   1 -10  -8 1297.74 203.506   3
  -1 -10   8 651.829 239.860   3
  -1  10   8 1250.11 194.344   1
  -1  10   7 181.984 73.9669   1
   1 -10  -7 177.012 79.1166   3
  -1 -10   7 91.9934 19.3345   3
  -1  10   6 2689.25 254.521   1
   1 -10  -6 1696.65 297.414   3
  -1  10   6 2680.36 224.306   2
  -1 -10   6 2035.58 489.722   3
  -1  10   5 473.671 99.6679   1
  -1  10   5 425.625 79.6140   2
  -1 -10   4-28.2428 31.5680   2
  -1  10   4-8.00323 8.46935   2
  -1  10   4 3.89303 25.2571   1
  -1  10   3 9003.94 407.953   1
  -1  10   3 8428.30 314.219   2
  -1 -10   3 8355.83 356.090   2
   1 -10  -2 8242.70 395.435   1
  -1  10   2 8187.63 364.300   1
  -1  10   2 7507.84 253.122   2
  -1 -10   2 7528.66 323.960   2
  -1  10   1 2032.41 172.166   1
   1 -10  -1 2220.92 194.067   1
  -1  10   1 1953.40 105.295   2
  -1 -10   1 2014.81 165.565   2
  -1 -10   0-5.88233 18.4529   2
   1  10   0-19.5874 32.8153   2
   1 -10   0-30.4324 19.1567   1
   1 -10   1 4870.45 244.478   1
   1  10   1 4982.61 288.929   2
  -1 -10  -1 4955.06 271.133   2
   1  10   2 12.9271 11.7960   2
  -1 -10  -2 27.7120 16.7063   2
   1 -10   2 1.61353 11.2775   1
   1  10   3 1281.61 167.933   1
  -1 -10  -3 1225.51 149.654   2
   1  10   3 1154.01 145.815   2
   1 -10   3 1140.61 126.503   1
   1  10   4 2093.51 207.344   2
   1 -10   4 1876.62 103.260   2
   1  10   4 2039.19 212.530   1
  -1 -10  -4 2172.34 209.359   2
  -1 -10  -5 561.069 110.477   2
   1  10   5 529.799 112.384   1
   1 -10   5 510.557 67.6913   2
   1  10   6 21.3604 13.6627   1
  -1 -10  -6 21.4309 24.9373   2
   1 -10   6 1.74201 10.9814   2
  -1 -10  -6-6.71858 11.0035   3
   1  10   7 2090.56 244.557   2
  -1 -10  -7 2006.73 153.979   3
   1 -10   7 1917.07 170.313   2
  -1 -10  -7 1703.05 214.439   2
   1  10   7 2098.72 238.246   1
   1  10   8 202.294 77.5251   1
   1 -10   8 139.862 45.8253   2
  -1 -10  -8 164.932 74.6598   2
  -1 -10  -8 115.879 42.1232   3
   1  10   8 151.910 74.3963   2
  -1 -10  -9 74.8356 41.5660   3
   1 -10   9 59.1631 20.1908   2
   1  10   9 90.5075 48.8550   2
  -1 -10  -9 212.979 92.7080   2
  -1 -10 -10 7.37909 14.4210   3
   1 -10  10 166.037 62.9100   2
   1  10  10 198.364 87.0861   2
   1 -10  11 500.370 110.789   2
   1  10  11 621.612 160.935   2
   1 -10  12-22.7632 39.5923   2
   1  10  12 1.32049 25.6619   2
   1 -10  13 306.727 96.6926   2
   1  10  13 294.120 111.078   2
   1 -10  14 14.6598 50.7096   2
   1  10  14 99.8481 80.1900   2
   1 -10  15 157.175 80.0412   2
   1  10  15 127.125 77.5365   2
   1 -10  16 62.1499 53.7913   2
   1  10  16 26.7836 70.0296   2
   1 -10  17 289.518 120.418   2
   1  10  17 341.499 144.300   2
   1 -10  18 43.3895 61.2178   2
   1 -10  19 14.8252 50.4942   2
  -1 -11  19 30.9140 37.0776   2
  -1  11  18 129.300 90.9820   2
  -1 -11  18-12.4659 23.0664   2
  -1  11  17 81.6526 81.3589   2
   1 -11 -17 10.9487 30.7964   3
  -1 -11  17 23.5933 25.8036   2
  -1  11  16 21.4503 46.7312   2
  -1 -11  16 60.2154 54.9086   2
   1 -11 -16 74.8534 67.3472   3
  -1  11  15 90.6196 63.9119   2
   1 -11 -15 123.142 101.342   3
  -1 -11  15 102.224 67.8423   2
  -1  11  14 225.869 99.6462   2
   1 -11 -14 95.6046 62.8243   3
  -1 -11  14 224.814 88.3828   2
  -1  11  13-40.1491 50.1977   2
   1 -11 -13 22.4739 56.7909   3
   1 -11 -12 1327.86 258.409   3
  -1  11  12 1007.01 195.894   2
  -1  11  11 39.6577 36.8301   2
   1 -11 -11 49.1723 41.1913   3
   1 -11 -10 1350.41 223.942   3
  -1  11  10 1184.96 189.697   2
   1 -11  -9 110.928 56.4591   3
  -1  11   9 156.629 56.3895   2
   1 -11  -8 3241.44 342.208   3
  -1  11   8 3301.44 283.981   2
  -1 -11   8 2285.23 464.712   3
  -1  11   8 3257.26 309.606   1
  -1 -11   7 88.4251 141.678   3
   1 -11  -7 12.0175 39.7621   3
  -1  11   7 92.4815 48.0160   1
  -1 -11   6 1428.01 495.771   3
  -1  11   6 3968.61 321.642   1
  -1 -11   5 771.015 122.569   2
  -1  11   5 745.952 115.206   2
  -1  11   5 653.495 121.844   1
  -1 -11   4 1457.32 162.728   2
  -1  11   4 1463.25 143.519   2
  -1  11   4 1521.55 181.809   1
  -1  11   3 53.8573 29.2556   2
  -1 -11   3 38.2687 20.9290   2
  -1  11   3 32.7382 8.60922   1
  -1  11   2 1555.58 165.664   1
  -1  11   2 1510.82 117.966   2
  -1 -11   2 753.375 334.717   3
   1 -11  -2 1504.23 170.521   1
  -1 -11   2 1410.33 141.970   2
  -1 -11   1 1418.20 139.979   2
  -1  11   1 1412.30 157.912   1
  -1  11   1 1445.55 92.3996   2
   1 -11  -1 1628.62 164.959   1
   1  11   0 1.96458 8.80460   2
   1 -11   0-21.7272 22.9235   1
  -1 -11   0-9.74446 23.5469   2
   1 -11   1 734.304 100.833   1
  -1 -11  -1 656.367 103.295   2
   1  11   1 598.614 103.884   2
   1  11   2 142.479 45.8662   2
   1 -11   2 135.366 41.3870   1
  -1 -11  -2 147.429 52.6014   2
   1  11   3 1.12356 5.82533   2
   1  11   3 48.8180 36.1236   1
  -1 -11  -3 56.8510 37.9119   2
   1 -11   3 9.47908 6.14644   1
   1  11   4 56.2746 34.8968   1
  -1 -11  -4 42.1558 7.86263   2
   1  11   4 70.3324 44.2963   2
   1 -11   5 351.304 54.8493   2
   1  11   5 361.137 94.5847   1
  -1 -11  -5 397.408 93.0606   2
  -1 -11  -6 2610.71 287.552   1
  -1 -11  -6 2301.34 181.461   3
   1  11   6 2469.44 258.216   1
   1 -11   6 2296.52 163.010   2
  -1 -11  -6 2460.36 251.222   2
  -1 -11  -7 113.440 38.0194   3
  -1 -11  -7 120.869 63.5081   2
   1  11   7 80.9116 14.3505   2
   1  11   7 176.945 77.1607   1
   1 -11   7 103.610 41.2848   2
  -1 -11  -8 2791.65 230.029   3
  -1 -11  -8 3703.24 347.784   2
   1  11   8 3431.55 340.075   2
   1 -11   8 3474.89 252.974   2
  -1 -11  -9 47.7525 34.6661   3
   1  11   9 125.116 67.2583   2
   1 -11   9 84.2475 39.6532   2
  -1 -11  -9 74.1008 41.1930   2
   1 -11  10 43.2622 19.7251   2
  -1 -11 -10-16.4790 24.5120   3
   1  11  10 80.7364 53.6016   2
   1 -11  11 55.5781 31.8804   2
  -1 -11 -11-0.68157 3.96660   3
   1  11  11 63.1351 44.8153   2
   1 -11  12 39.2010 27.9554   2
  -1 -11 -12-3.87464 35.2944   3
   1 -11  13 152.301 58.5451   2
   1  11  13 128.189 45.7486   2
   1 -11  14 11.6345 8.33729   2
   1  11  14-36.0519 39.6814   2
   1 -11  15 46.8723 46.5386   2
   1  11  15 63.5570 32.6133   2
   1 -11  16 75.5828 66.7672   2
   1  11  16-37.9801 46.2979   2
   1 -11  17 95.0880 62.8241   2
   1  11  17 77.6976 82.5638   2
   1 -11  18-18.2702 30.0795   2
   1 -11  19 80.0445 62.2612   2
  -1 -12  19 61.0590 52.0721   2
  -1 -12  18 5.93742 28.6281   2
  -1  12  17-13.4528 19.2655   2
  -1 -12  17 26.1529 29.7863   2
  -1 -12  16 66.4407 57.2876   2
   1 -12 -16-19.3745 77.8236   3
  -1  12  16 27.6326 52.4546   2
   1 -12 -15 57.1686 65.7407   3
  -1  12  15 92.9682 64.9611   2
  -1 -12  15 69.1864 47.0346   2
  -1  12  14 48.8035 51.5734   2
  -1 -12  14 86.7913 58.0884   2
   1 -12 -14 6.59243 55.5040   3
  -1  12  13 692.551 160.097   2
   1 -12 -13 525.855 214.235   3
  -1  12  12 104.668 40.6356   2
   1 -12 -12 183.276 94.0498   3
   1 -12 -11 309.781 114.085   3
  -1  12  11 265.786 88.5948   2
   1 -12 -10-11.3446 19.9030   3
  -1  12  10-0.88599 20.3339   2
  -1  12   9 97.1439 49.0405   2
   1 -12  -9 85.2913 54.8182   3
   1 -12  -8 1420.43 229.120   3
  -1  12   8 1266.28 176.305   2
  -1  12   8 1161.57 189.587   1
   1 -12  -7 13.6902 17.3428   3
  -1  12   7 14.5890 47.6612   1
  -1 -12   6 74.2069 110.765   3
  -1  12   6 42.5398 33.1201   1
  -1  12   5 476.368 108.635   1
  -1 -12   5 153.799 193.627   3
  -1 -12   5 489.980 99.1049   2
  -1  12   5 541.498 99.5095   2
  -1  12   4 734.589 131.840   1
  -1 -12   4 694.254 109.871   2
  -1  12   4 730.871 104.986   2
  -1 -12   4 118.623 169.718   3
  -1 -12   3 2649.74 206.006   2
  -1  12   3 2690.51 185.843   2
  -1  12   3 2820.68 244.021   1
  -1 -12   2 590.223 311.255   3
  -1  12   2 733.709 117.740   1
  -1 -12   2 750.698 137.790   1
  -1  12   2 703.086 79.9803   2
  -1 -12   2 626.969 96.4428   2
  -1 -12   1 4704.12 322.457   1
  -1 -12   1 4322.62 255.699   2
  -1  12   1 4752.53 308.872   1
  -1  12   1 4272.99 156.857   2
  -1 -12   0 9.11685 15.6163   1
  -1 -12   0 8.92297 9.99612   2
   1 -12   0-29.9779 36.8476   1
   1  12   0 2.05283 8.74640   2
   1 -12   1 1534.69 156.772   1
   1  12   1 1460.38 167.262   2
  -1 -12  -1 1468.94 162.458   2
  -1 -12  -1 1451.26 176.110   1
  -1 -12  -2 300.873 78.1593   1
   1  12   2 215.933 64.8640   2
   1 -12   2 261.566 64.8106   1
  -1 -12  -2 244.079 65.8610   2
   1  12   3 376.992 124.523   1
   1  12   3 711.737 124.494   2
  -1 -12  -3 664.623 114.162   2
   1 -12   3 724.413 107.005   1
   1  12   4 1629.64 209.055   1
  -1 -12  -4 1783.48 200.298   2
  -1 -12  -4 1591.21 208.772   1
   1 -12   4 1707.34 185.117   1
   1 -12   5 1321.40 95.5344   2
   1  12   5 1352.72 190.399   1
  -1 -12  -5 1468.36 213.376   1
  -1 -12  -5 1454.45 188.251   2
   1  12   6 2.61242 4.62386   2
  -1 -12  -6 26.7036 38.9075   2
   1 -12   6 24.9076 19.9345   2
   1  12   6 46.0268 33.4380   1
  -1 -12  -6-36.8843 37.5756   3
   1  12   7 1398.76 208.476   1
   1  12   7 1417.55 206.992   2
  -1 -12  -7 1590.86 222.637   2
  -1 -12  -7 1428.59 144.723   3
   1 -12   7 1524.21 147.514   2
  -1 -12  -8 340.281 70.9585   3
   1 -12   8 373.046 80.1752   2
  -1 -12  -8 386.674 118.792   2
   1  12   8 323.449 102.629   2
  -1 -12  -9 119.320 77.0797   2
   1 -12   9 52.4707 32.9336   2
  -1 -12  -9 39.4395 24.3136   3
   1  12   9 19.3350 28.3236   2
   1  12  10 186.347 82.5240   2
   1 -12  10 295.873 83.6994   2
  -1 -12 -10 146.178 59.4438   3
  -1 -12 -11 15.6036 36.5562   3
   1 -12  11 163.752 59.8160   2
   1  12  11 99.0714 60.2877   2
   1 -12  12 89.1062 49.3902   2
   1  12  12 56.2613 41.2985   2
  -1 -12 -12-5.84696 18.6411   3
   1 -12  13 218.940 83.5437   2
   1  12  13 165.546 82.3553   2
   1  12  14-53.9550 66.0219   2
   1 -12  14 25.9427 34.2570   2
   1 -12  15 137.247 77.4329   2
   1  12  15 82.6314 83.0425   2
   1 -12  16 71.8152 39.2448   2
   1  12  16 4.86003 31.5543   2
   1 -12  17 170.773 94.5382   2
   1  12  17 58.7698 40.1497   2
   1 -12  18 37.2999 76.5888   2
  -1 -13  18 41.1919 51.9799   2
  -1 -13  17 11.7249 13.1685   2
  -1  13  17 40.9810 52.4553   2
  -1 -13  16 74.1595 61.8246   2
  -1  13  16 117.980 81.0365   2
  -1  13  15 416.380 152.779   2
   1 -13 -15 345.884 152.609   3
  -1 -13  15 388.953 118.448   2
  -1  13  14 207.205 106.811   2
  -1 -13  14 157.065 80.9947   2
   1 -13 -14 272.176 133.675   3
   1 -13 -13 262.419 115.842   3
  -1  13  13 287.544 114.637   2
  -1  13  12 575.642 147.431   2
   1 -13 -12 698.126 179.975   3
  -1  13  11 29.9458 28.6234   2
   1 -13 -11 47.5578 38.0782   3
   1 -13 -10 842.724 182.950   3
  -1  13  10 496.575 125.315   2
  -1  13   9 8.86185 26.1767   2
   1 -13  -9-20.7662 21.8241   3
   1 -13  -8 421.677 139.172   3
  -1  13   8 376.714 95.8855   2
   1 -13  -7 238.818 98.5955   3
  -1  13   7 207.011 65.3183   1
  -1 -13   6 44.0207 20.2844   2
  -1  13   6 35.0269 24.4571   1
  -1 -13   6 26.6883 175.456   3
  -1 -13   5 3915.05 283.554   2
  -1  13   5 3611.67 257.711   2
  -1  13   5 4383.40 340.149   1
  -1  13   4 1252.46 176.873   1
  -1 -13   4 1074.80 137.670   2
  -1  13   4 1208.87 137.886   2
  -1 -13   4 659.446 308.105   3
  -1  13   3 311.398 83.8338   1
  -1  13   3 286.006 63.0933   2
  -1 -13   3 256.468 63.0312   2
  -1  13   2 4070.67 198.380   2
  -1 -13   2 3848.60 252.604   2
  -1  13   2 4126.61 298.271   1
  -1 -13   2 4401.55 333.265   1
  -1  13   1 1170.11 78.0418   2
  -1 -13   1 1477.61 184.224   1
  -1 -13   1 1191.17 140.331   2
   1  13   0 918.926 139.066   2
  -1 -13   0 816.174 134.165   1
  -1 -13   0 801.969 122.154   2
   1  13   1 2265.54 215.172   2
  -1 -13  -1 2342.43 212.298   2
  -1 -13  -1 2287.96 232.585   1
  -1 -13  -2 2371.26 240.003   1
   1 -13   2 2752.63 223.474   1
   1  13   2 2574.85 235.673   2
  -1 -13  -2 2629.31 235.532   2
   1 -13   3 23.2248 16.1111   1
  -1 -13  -3 14.7418 29.0203   2
   1  13   3 28.5583 10.5293   2
  -1 -13  -3 28.5305 14.1273   1
   1  13   4-5.08504 30.5405   1
  -1 -13  -4 1.70055 6.62973   2
   1 -13   4 3.03233 6.69442   1
  -1 -13  -5 228.978 102.063   1
  -1 -13  -5 107.006 53.7780   2
   1  13   5 86.9089 48.3424   1
   1 -13   6 1212.33 108.454   2
   1  13   6 1115.82 182.314   2
  -1 -13  -6 1328.25 223.606   1
  -1 -13  -6 1366.46 199.051   2
  -1 -13  -6 911.512 144.930   3
  -1 -13  -7 39.4611 37.3979   2
  -1 -13  -7 18.3419 21.1589   3
   1  13   7 37.3499 26.0832   2
   1 -13   7 30.4193 30.7525   2
  -1 -13  -8 1127.19 199.901   2
  -1 -13  -8 1013.05 124.588   3
   1 -13   8 1081.46 135.602   2
   1  13   8 1080.55 191.263   2
   1  13   9 991.129 189.031   2
  -1 -13  -9 1005.54 129.759   3
   1 -13   9 1023.82 141.327   2
   1  13  10 39.0188 33.8274   2
   1 -13  10-2.88841 23.8955   2
  -1 -13 -10 16.7539 25.3622   3
   1  13  11 15.3300 34.3566   2
   1 -13  11-1.60913 16.9807   2
  -1 -13 -11 11.1278 33.1625   3
  -1 -13 -12-18.9460 46.6089   3
   1 -13  12 40.1972 22.2676   2
   1  13  12 0.29825 14.7676   2
   1 -13  13 92.7215 57.2494   2
   1  13  13 109.011 76.5292   2
   1 -13  14 83.8285 58.5837   2
   1  13  14 60.9091 61.0756   2
   1 -13  15 56.3228 45.7976   2
   1  13  15 109.712 86.9277   2
   1 -13  16 90.3694 77.6983   2
   1  13  16 76.2114 56.7114   2
   1  13  17 27.4993 71.9091   2
  -1  14  17 53.4152 63.3941   2
  -1 -14  17 25.9261 25.6848   2
  -1  14  16 79.0981 81.9106   2
  -1 -14  16 12.7210 31.8971   2
   1 -14 -15 60.2667 58.3158   3
  -1 -14  15 73.4097 59.2271   2
  -1  14  15 56.2915 74.7659   2
  -1 -14  14 195.797 89.5594   2
  -1  14  14 239.975 105.406   2
   1 -14 -14 41.2474 90.1505   3
  -1  14  13 320.345 132.473   2
   1 -14 -13 304.012 132.484   3
  -1 -14  13 333.207 108.307   2
  -1  14  12 31.5137 57.3199   2
   1 -14 -12 98.3564 65.9971   3
   1 -14 -11 358.652 138.192   3
  -1  14  11 334.599 108.868   2
  -1  14  10 420.247 115.766   2
   1 -14 -10 636.252 165.231   3
  -1  14   9 21.2377 24.9083   2
   1 -14  -9 1.54569 23.6174   3
  -1  14   8 324.411 99.8185   2
   1 -14  -8 446.270 150.714   3
  -1  14   7 506.598 109.127   2
   1 -14  -7 543.320 156.909   3
  -1 -14   7 535.453 112.957   2
  -1  14   6 473.445 111.322   1
  -1 -14   6 416.557 99.0888   2
  -1 -14   5 990.585 137.564   2
  -1  14   5 1209.37 181.024   1
  -1  14   5 929.240 130.860   2
  -1 -14   4 1640.50 171.463   2
  -1  14   4 1799.57 215.356   1
  -1  14   4 1718.96 166.535   2
  -1  14   3 3066.62 200.683   2
  -1 -14   3 2876.07 220.682   2
  -1  14   3 3001.40 273.234   1
  -1 -14   3 3393.37 311.010   1
  -1 -14   2 94.6641 58.6340   1
  -1  14   2 101.246 48.9805   1
  -1 -14   2 1.52819 41.5939   3
  -1  14   2 69.8595 27.4844   2
  -1 -14   2 36.0314 6.96238   2
   1 -14  -2 170.172 94.6676   1
  -1 -14   1-8.41354 21.3201   2
  -1  14   1 1.86195 3.51275   2
  -1 -14   1-11.6825 19.5092   1
  -1 -14   0 122.488 45.7150   2
  -1 -14   0 154.577 69.1089   1
   1  14   0 179.422 57.7018   2
   1  14   1 27.7235 31.6280   2
  -1 -14  -1-16.3856 40.9160   1
  -1 -14  -1 31.3605 33.8125   2
  -1 -14  -2 91.9449 40.2130   2
  -1 -14  -2 34.1077 16.8002   1
   1  14   2 54.3790 34.6480   2
  -1 -14  -3 270.033 71.4009   2
  -1 -14  -3 297.463 84.4154   1
   1  14   4 3879.69 356.262   1
  -1 -14  -4 3054.73 300.477   1
  -1 -14  -4 3389.50 291.098   2
  -1 -14  -5 604.043 149.917   1
  -1 -14  -5 465.740 121.441   2
   1  14   6 715.798 145.184   2
   1 -14   6 596.830 64.7751   2
  -1 -14  -6 822.456 155.474   2
   1 -14   6 516.843 63.6362   2
  -1 -14  -6 946.453 197.795   1
   1 -14   7 2492.38 175.633   2
   1  14   7 2330.52 272.165   2
  -1 -14  -7 2174.75 212.037   3
  -1 -14  -7 2455.86 288.700   2
   1  14   8 61.4554 32.5179   2
   1 -14   8 91.9259 41.1126   2
  -1 -14  -8 130.280 80.3731   2
  -1 -14  -8 145.229 53.1520   3
   1 -14   9 471.894 97.3665   2
  -1 -14  -9 393.565 82.2175   3
   1  14   9 404.712 122.237   2
   1 -14  10 192.241 66.0500   2
  -1 -14 -10 90.8071 45.3396   3
   1  14  10 143.295 77.8752   2
  -1 -14 -11-31.5465 26.8883   3
   1  14  11-7.90743 29.0917   2
   1 -14  11 21.2156 26.4136   2
   1 -14  12 13.0090 36.9024   2
   1  14  12-5.29595 40.6876   2
   1 -14  13 110.079 69.6279   2
   1  14  13 10.0643 9.81944   2
   1 -14  14 174.800 82.9803   2
   1  14  14 137.916 93.1408   2
   1 -14  15 136.017 76.3974   2
   1  14  15 85.7684 53.4339   2
   1  14  16 0.89005 67.8083   2
  -1  15  16 10.3857 2.93709   2
  -1 -15  16 8.15230 50.0770   2
  -1  15  15 397.364 151.889   2
  -1 -15  15 375.686 122.869   2
  -1  15  14 40.2507 59.6867   2
  -1 -15  14 37.0592 48.4892   2
   1 -15 -14-28.7208 50.9335   3
  -1 -15  13 129.029 68.0048   2
  -1  15  13 184.330 87.8525   2
   1 -15 -13 61.5451 68.6334   3
  -1  15  12 231.562 96.9770   2
   1 -15 -12 276.164 119.108   3
  -1  15  11 328.597 113.797   2
   1 -15 -11 383.993 139.174   3
  -1  15  10 29.9629 39.8601   2
   1 -15 -10 90.0682 55.4717   3
   1 -15  -9 40.6115 42.6773   3
  -1  15   9 49.3916 50.0892   2
  -1  15   8 26.0897 11.7828   2
  -1 -15   8-39.1562 43.8129   2
   1 -15  -8 31.4697 15.9128   3
  -1 -15   7 26.3370 28.2198   2
  -1  15   7 30.7869 28.8047   2
   1 -15  -7 48.0168 55.0970   3
  -1 -15   6 60.4546 38.6498   2
  -1 -15   5 274.033 75.9992   2
  -1  15   5 271.591 67.2547   2
  -1  15   5 345.738 99.0133   1
  -1 -15   4 1769.67 176.384   2
  -1  15   4 1805.22 224.687   1
  -1  15   4 1855.70 173.867   2
  -1 -15   3 976.103 127.094   2
  -1  15   3 1009.25 164.981   1
  -1  15   3 1137.20 123.470   2
  -1 -15   3 1240.57 196.450   1
  -1  15   2 1523.17 118.159   2
  -1 -15   2 1759.01 224.979   1
  -1  15   2 1801.93 222.274   1
  -1 -15   2 1761.19 174.699   2
   1 -15  -2 1712.26 225.755   1
  -1 -15   1 1204.71 147.280   2
   1 -15  -1 968.409 172.005   1
  -1 -15   1 1312.20 188.227   1
   1 -15   0 598.892 118.931   1
  -1 -15   0 672.775 118.039   2
  -1 -15   0 659.881 132.382   1
  -1 -15  -1 3218.68 258.244   2
   1  15   1 3141.78 269.938   2
  -1 -15  -1 2953.98 294.659   1
   1  15   2 506.832 106.078   2
  -1 -15  -2 426.557 103.478   1
  -1 -15  -2 574.417 109.408   2
  -1 -15  -3 1032.49 156.947   2
  -1 -15  -3 768.658 153.221   1
  -1 -15  -4 43.4760 43.3746   2
  -1 -15  -4 76.1819 54.8750   1
  -1 -15  -5 2258.98 266.611   2
   1  15   5 2113.81 253.011   2
  -1 -15  -5 1895.02 254.930   1
   1  15   6 39.8094 33.6228   2
   1 -15   6 27.5246 35.7211   1
  -1 -15  -6 58.1170 53.9044   2
   1 -15   7 141.907 39.5952   2
   1  15   7 195.821 80.0476   2
  -1 -15  -7 217.753 89.7088   2
   1 -15   7 180.788 41.4602   2
  -1 -15  -7 233.604 70.7477   3
  -1 -15  -8 155.119 77.5027   2
   1  15   8 114.920 72.8689   2
  -1 -15  -8 82.8600 40.2987   3
   1 -15   8 85.0285 34.5640   2
   1  15   9 893.415 185.385   2
   1 -15   9 1168.87 147.945   2
  -1 -15  -9 1001.48 133.387   3
   1 -15  10 133.005 52.8184   2
   1  15  10 96.4235 47.8560   2
  -1 -15 -10 35.4648 25.6017   3
   1 -15  11-48.4615 37.7689   2
   1  15  11-14.7771 33.8796   2
   1 -15  12 134.335 64.5235   2
   1  15  12 63.0496 44.4570   2
   1 -15  13 68.5204 57.4318   2
   1  15  13 15.6425 31.2446   2
   1  15  14-15.3309 63.3506   2
   1  15  15 83.1110 71.3799   2
   1  15  16 181.059 114.160   2
  -1  16  16 74.0242 56.7805   2
  -1  16  15 67.6523 59.2495   2
  -1 -16  14 120.297 66.1249   2
  -1  16  14 228.167 110.779   2
  -1  16  13 22.9707 28.6700   2
  -1 -16  13 17.3200 23.5512   2
   1 -16 -13 62.4461 68.0357   3
  -1  16  12 35.7173 58.3670   2
   1 -16 -12 91.9252 89.9393   3
   1 -16 -11 35.4400 45.7881   3
  -1  16  11 28.9426 49.5727   2
   1 -16 -10 117.389 76.4307   3
  -1  16  10 165.961 85.7193   2
  -1 -16   9-46.5838 51.6853   2
   1 -16  -9-19.1158 40.0930   3
  -1  16   9 8.62286 28.6163   2
  -1 -16   8-14.8822 28.5127   2
  -1  16   8 21.0755 35.9403   2
   1 -16  -8 17.0300 36.6744   3
  -1 -16   7 90.0439 55.1453   2
  -1  16   7 63.7480 35.2936   2
  -1 -16   6 800.915 131.184   2
  -1 -16   5-3.98316 20.6257   2
  -1  16   5-16.6900 27.2281   2
  -1 -16   4 1653.68 174.373   2
  -1  16   4 1833.51 234.205   1
  -1 -16   4 1613.41 245.769   1
  -1  16   4 1751.94 172.979   2
  -1  16   3 150.825 47.3928   2
  -1 -16   3 144.026 70.0533   1
  -1 -16   3 156.031 51.3629   2
  -1  16   3 216.696 90.2452   1
  -1 -16   2 1169.88 188.842   1
   1 -16  -2 1192.51 186.410   1
  -1  16   2 991.263 91.5230   2
  -1 -16   2 1171.41 149.160   2
  -1 -16   1 120.453 67.3223   1
  -1 -16   1 173.200 55.5407   2
   1 -16  -1 234.416 88.8412   1
  -1 -16   0 746.823 149.244   1
  -1 -16   0 709.734 120.670   2
   1 -16   0 738.526 136.433   1
   1  16   1 15.0601 24.3298   2
  -1 -16  -1-3.54435 26.4713   2
  -1 -16  -1-49.3215 54.8255   1
   1 -16   1-26.6533 39.4197   1
  -1 -16  -2 1080.43 161.436   2
   1  16   2 1036.76 159.981   2
  -1 -16  -2 937.187 169.099   1
   1 -16   2 1183.84 172.397   1
  -1 -16  -3 156.982 58.3427   2
   1 -16   3 147.537 58.6016   1
  -1 -16  -3 107.399 57.1259   1
  -1 -16  -4 218.587 95.3815   1
   1 -16   4 250.841 78.2279   1
  -1 -16  -4 260.128 86.1801   2
   1  16   5 1305.35 201.070   2
   1 -16   5 1395.46 188.913   1
  -1 -16  -5 1536.99 243.919   1
  -1 -16  -5 1413.59 214.889   2
   1  16   6 874.430 177.411   2
   1 -16   6 938.457 158.354   1
  -1 -16  -6 1013.67 192.313   2
  -1 -16  -6 1181.59 227.083   1
   1 -16   7 311.515 119.366   1
   1  16   7 462.851 125.812   2
  -1 -16  -7 573.117 153.033   2
  -1 -16  -7 432.152 105.728   3
  -1 -16  -8 488.663 103.289   3
   1  16   8 607.559 152.741   2
   1 -16   8 561.614 79.3302   2
   1 -16   8 431.472 75.6696   2
   1  16   9 28.2317 47.8743   2
   1 -16   9 23.4559 21.7265   2
  -1 -16  -9 34.1380 29.1961   3
   1  16  10-28.6556 49.6550   2
  -1 -16 -10 30.8414 24.2945   3
   1 -16  10 43.4051 30.8307   2
   1  16  11 20.4436 45.0187   2
   1 -16  11 81.1049 47.4568   2
   1  16  12 166.824 76.0039   2
   1  16  13 8.41607 41.1233   2
   1  16  14 203.712 99.4669   2
   1  16  15 12.4508 10.0243   2
   1  16  16 2.02614 59.7932   2
  -1  17  16 55.2043 65.3942   2
  -1  17  15 66.7872 63.9732   2
  -1  17  14-5.30519 21.8524   2
  -1  17  13-77.9134 61.4044   2
  -1 -17  12 61.8186 49.8026   2
  -1  17  12 27.7867 36.0596   2
   1 -17 -12-9.80930 36.6281   3
  -1  17  11 176.575 87.0305   2
   1 -17 -11 216.423 108.807   3
   1 -17 -10 39.2448 42.8115   3
  -1  17  10 2.17675 32.2994   2
   1 -17  -9 369.201 152.418   3
  -1  17   9 320.858 102.979   2
  -1 -17   8 119.345 61.9915   2
   1 -17  -8 37.0918 55.5226   3
  -1  17   8 82.8938 47.0398   2
  -1 -17   7 534.911 109.474   2
  -1  17   7 424.582 106.759   2
  -1 -17   6 111.906 47.8379   2
  -1 -17   5 504.319 95.6515   2
  -1 -17   5 537.339 159.385   1
  -1  17   5 560.361 108.097   2
  -1 -17   4 57.7516 30.9571   2
  -1 -17   4 125.074 67.9290   1
  -1  17   4 47.7804 30.0950   2
  -1 -17   3 47.3721 20.0135   2
  -1 -17   3 85.2491 50.4579   1
  -1  17   3 60.7091 28.1371   2
  -1  17   3 76.9527 53.3960   1
  -1 -17   2 194.434 61.1954   2
  -1 -17   2 158.375 73.7271   1
  -1 -17   2-22.5422 112.960   3
  -1  17   2 193.024 37.4202   2
  -1 -17   1 33.8010 28.4641   2
  -1 -17   1 30.4875 49.7169   1
  -1 -17   0 249.494 72.2141   2
   1 -17   0 306.463 99.3138   1
  -1 -17   0 193.185 81.4068   1
   1  17   1 49.0610 33.7895   2
  -1 -17  -1 14.0036 24.7533   2
  -1 -17  -1 65.2047 55.2153   1
   1 -17   1 36.8163 22.7550   1
  -1 -17  -2 39.5257 22.1386   1
  -1 -17  -2 10.6236 21.3242   2
   1 -17   2 69.7006 40.3863   1
  -1 -17  -3 750.670 161.691   1
   1 -17   3 780.580 142.829   1
  -1 -17  -3 774.049 145.871   2
  -1 -17  -4 168.240 89.7345   1
  -1 -17  -4 81.2433 55.7996   2
   1 -17   4 121.310 61.0418   1
   1 -17   5 617.157 128.353   1
  -1 -17  -5 614.576 147.292   2
  -1 -17  -5 636.142 165.938   1
   1  17   5 524.328 128.603   2
   1  17   6 28.2307 23.2868   2
  -1 -17  -6 14.8803 32.5208   2
   1 -17   6 39.7331 39.6134   1
   1  17   7 11.4919 41.0441   2
  -1 -17  -7 39.6723 36.7370   2
  -1 -17  -7-33.1744 36.4356   3
   1 -17   7 17.6097 30.4418   1
   1 -17   8 73.6587 48.2841   1
   1  17   8 88.7967 54.9404   2
  -1 -17  -8 99.3056 50.6646   3
   1 -17   8 40.1354 14.5899   2
  -1 -17  -9 763.115 120.794   3
   1  17   9 628.674 158.432   2
   1  17  10-22.9066 64.2232   2
   1  17  11 38.1756 41.5840   2
   1  17  12-32.4227 53.7184   2
   1  17  13-13.8015 54.0668   2
   1  17  14-82.9314 84.5370   2
   1  17  15-9.71824 46.9696   2
  -1  18  16 12.4592 47.4909   2
  -1  18  15 22.6901 35.6155   2
  -1  18  14 161.872 91.4321   2
  -1  18  13 23.9044 37.3770   2
  -1  18  12 1.40723 17.2360   2
  -1  18  11-11.2810 11.2612   2
   1 -18 -11-9.53851 46.6342   3
   1 -18 -10 361.845 135.389   3
  -1  18  10 231.551 91.5882   2
   1 -18  -9 45.1482 50.9741   3
  -1  18   9 7.56656 23.2006   2
  -1  18   8 3.10696 18.4020   2
   1 -18  -8-11.8137 36.3194   3
  -1  18   7 2.29236 15.9062   2
  -1 -18   7-0.40546 13.1828   2
  -1 -18   6 197.717 62.3880   2
  -1 -18   6 230.963 90.4943   1
  -1 -18   5 335.082 109.009   1
  -1 -18   5 311.558 73.2263   2
  -1  18   5 352.045 81.1594   2
  -1  18   4 302.013 72.9877   2
  -1 -18   4 392.072 79.8029   2
  -1 -18   4 379.669 113.355   1
  -1 -18   3-7.43577 18.8675   1
  -1 -18   3 13.1562 14.7069   2
  -1  18   3 11.6045 7.88160   2
  -1 -18   2 461.486 128.829   1
  -1 -18   2 519.535 97.4901   2
   1 -18  -2 668.048 164.456   1
  -1 -18   1-57.4290 44.9659   1
   1 -18  -1 55.6347 49.6888   1
  -1 -18   1-1.35008 21.0004   2
  -1 -18   0 745.891 128.588   2
   1 -18   0 685.976 156.714   1
  -1 -18   0 692.449 158.725   1
  -1 -18  -1 331.406 113.448   1
   1 -18   1 442.794 104.838   1
  -1 -18  -1 502.458 107.513   2
   1  18   1 473.212 110.557   2
  -1 -18  -2 9.91751 14.8010   2
  -1 -18  -2-38.2562 64.4305   1
   1 -18   2-53.5932 66.4349   1
   1 -18   3 8.29261 23.7586   1
  -1 -18  -3-3.10653 37.5411   1
  -1 -18  -3 8.89433 27.6812   2
  -1 -18  -4 376.236 126.972   1
   1  18   4 273.500 97.9999   2
  -1 -18  -4 323.641 108.866   2
   1 -18   4 276.782 91.6609   1
   1  18   5 16.2624 14.1876   2
  -1 -18  -5 57.4330 63.6892   2
   1 -18   5 12.8785 30.0825   1
   1 -18   6 148.710 64.3337   1
   1  18   6 121.851 59.5059   2
  -1 -18  -6 227.345 90.0832   2
   1  18   7 46.4690 54.5902   2
  -1 -18  -7 22.9099 6.54364   3
   1 -18   7 62.4601 39.7412   1
  -1 -18  -8 241.532 74.9910   3
   1  18   8 291.467 111.846   2
   1 -18   8 269.000 85.5718   1
   1  18   9 17.5239 36.2451   2
   1 -18   9 0.20184 27.4916   1
   1  18  10 39.7271 46.5321   2
   1  18  11-6.19663 32.0617   2
   1  18  12 120.790 72.9156   2
   1  18  13 25.0252 17.1155   2
   1  18  14 51.3867 42.1292   2
   1  18  15-35.8766 45.0689   2
  -1  19  15 48.4850 51.1993   2
  -1  19  14 38.3931 57.1854   2
  -1  19  13 75.9724 64.4024   2
  -1  19  12 28.5688 37.4085   2
   1 -19 -11 49.5284 50.4078   3
  -1  19  11 32.7831 21.5219   2
  -1  19  10 5.09832 14.1354   2
   1 -19 -10 25.5520 50.1657   3
   1 -19  -9 122.994 75.4710   3
  -1  19   9 59.7697 42.8689   2
  -1  19   8 13.1459 21.8996   2
   1 -19  -8-22.3818 72.2609   3
  -1  19   7 122.134 56.7370   2
  -1 -19   7 109.155 70.4312   1
  -1 -19   6 16.7287 20.5642   1
  -1  19   5 107.070 45.7866   2
  -1 -19   5 72.1905 49.8439   1
  -1  19   4 573.924 93.7022   2
  -1 -19   4 622.498 99.3036   2
  -1 -19   4 706.729 156.898   1
  -1  19   3 7.80682 12.0916   2
  -1 -19   3 17.1187 30.5727   1
  -1 -19   3-21.4988 22.2224   2
  -1 -19   2 55.3464 32.5847   2
  -1 -19   2 104.932 68.1132   1
  -1 -19   1 1014.40 139.196   2
   1 -19  -1 1352.54 225.133   1
  -1 -19   1 870.505 182.415   1
  -1 -19   0 15.4000 10.4541   1
  -1 -19   0-2.39701 22.8651   2
   1 -19   1 28.5431 42.7717   1
  -1 -19  -1-86.1709 59.0920   1
  -1 -19  -1 14.2346 27.6901   2
  -1 -19  -2-19.9371 41.1983   1
   1 -19   2-66.1992 61.7953   1
  -1 -19  -2 6.72283 21.0000   2
   1 -19   3 585.014 135.509   1
  -1 -19  -3 526.390 129.311   2
  -1 -19  -3 349.877 121.051   1
   1 -19   4 63.4701 34.4537   1
   1  19   4 84.1187 57.0417   2
  -1 -19  -4 159.991 101.578   1
  -1 -19  -4 152.635 73.7943   2
  -1 -19  -5 946.184 215.703   1
   1  19   5 627.909 145.936   2
   1 -19   5 773.008 157.121   1
  -1 -19  -5 856.668 181.989   2
   1 -19   6 74.3338 56.5917   1
   1  19   6 43.3207 44.3620   2
  -1 -19  -6 47.1626 47.0906   2
   1  19   7 8.99143 26.2373   2
  -1 -19  -7 36.7895 37.5518   3
   1 -19   7 0.26181 2.83308   1
   1  19   8 14.5815 37.8535   2
   1 -19   8 28.7574 17.6162   1
   1 -19   9 98.8369 55.3547   1
   1  19   9 171.039 91.2957   2
   1 -19  10 33.4252 33.0020   1
   1  19  10 70.3611 42.2047   2
   1  19  11 23.5972 35.8859   2
   1  19  12-28.8734 6.99714   2
   1  19  13 49.1283 52.7182   2
   1  19  14 67.5566 84.0252   2
  -1  20  13 157.123 90.5977   2
  -1  20  12 10.2639 14.8147   2
  -1  20  11 8.05747 26.4859   2
   1 -20 -10 605.376 187.819   3
  -1  20  10 470.023 125.227   2
  -1  20   9-3.22440 24.8097   2
   1 -20  -9 33.5773 50.2491   3
  -1 -20   8 40.1581 41.0469   1
  -1  20   8 134.759 66.2987   2
   1 -20  -8 95.7268 70.0238   3
  -1  20   7-1.46789 19.6111   2
  -1 -20   7-3.50026 12.2497   1
  -1 -20   6 2.68203 9.77232   1
  -1 -20   5 33.8721 38.6875   1
  -1  20   5 44.1004 30.8325   2
  -1  20   4 801.908 106.575   2
  -1 -20   4 1001.03 194.496   1
  -1 -20   3 63.6245 45.6967   1
   1 -20  -2 960.747 202.064   1
  -1 -20   2 643.319 159.479   1
  -1 -20   1-18.7396 35.3665   1
   1 -20  -1 247.151 118.751   1
   1 -20   0 127.568 80.3177   1
  -1 -20   0 40.3558 43.1979   1
   1 -20   1 68.1407 60.4643   1
  -1 -20  -1 31.3347 34.3692   2
  -1 -20  -1-45.6990 79.5152   1
   1 -20   2 102.758 31.1736   1
  -1 -20  -2 115.097 55.8213   2
  -1 -20  -2 117.178 66.9412   1
   1 -20   3-28.5054 57.7378   1
  -1 -20  -3 6.60236 38.6099   2
  -1 -20  -3 83.7146 72.9143   1
   1  20   4 352.660 107.118   2
   1 -20   4 423.279 122.864   1
  -1 -20  -4 499.880 163.364   1
  -1 -20  -4 497.161 136.775   2
   1  20   5 404.865 117.779   2
   1 -20   5 511.683 134.503   1
  -1 -20  -5 578.116 179.795   1
   1  20   6 338.407 114.549   2
  -1 -20  -6 643.436 181.617   1
   1 -20   6 462.700 127.501   1
   1  20   7 149.525 78.9047   2
   1 -20   7 102.983 55.5815   1
   1  20   8 113.577 70.0785   2
   1 -20   8 45.3570 37.7747   1
   1  20   9 118.999 81.0576   2
   1 -20   9 24.3871 5.41887   1
   1  20  10 86.4056 60.6425   2
   1 -20  10 86.3169 51.4792   1
   1  20  11 8.38243 4.68698   2
   1  20  12 78.7468 67.1102   2
   1  20  13-70.3063 66.6634   2
   1  20  14 95.2276 68.9675   2
  -1 -21   9 14.3683 15.3839   1
   1 -21  -9 36.7163 40.5613   3
  -1 -21   8-21.2673 37.4727   1
   1 -21  -8-45.5406 54.7011   3
  -1 -21   7 56.4792 46.4873   1
  -1 -21   6 60.7937 56.2245   1
  -1 -21   5 125.018 75.1228   1
  -1 -21   4 162.249 78.7576   1
  -1 -21   3 58.5155 64.6535   1
   1 -21  -2 671.140 194.919   1
  -1 -21   2 144.785 95.6226   1
  -1 -21   1 570.387 164.539   1
   1 -21  -1 983.065 219.974   1
   1 -21   0 155.021 105.048   1
  -1 -21   0 31.6187 36.2291   1
  -1 -21  -1 381.954 122.073   1
   1 -21   1 473.956 142.737   1
  -1 -21  -2 244.209 100.925   1
   1 -21   2 220.775 88.4542   1
  -1 -21  -3 48.4999 45.9512   1
   1 -21   3-113.697 75.6362   1
   1  21   4-13.0320 29.2746   2
   1 -21   4 30.9319 22.1538   1
  -1 -21  -5 181.050 127.684   1
   1  21   5 69.9598 49.1578   2
   1 -21   5 104.607 63.6973   1
   1  21   6 170.074 90.2528   2
   1 -21   6 145.550 70.1834   1
   1 -21   7 55.8274 49.3574   1
   1  21   7-4.85618 22.6722   2
   1  21   8 11.6819 6.65171   2
   1 -21   8 43.2097 44.6410   1
   1 -21   9 27.4203 31.2444   1
   1  21   9 33.2356 42.8574   2
   1  21  10 48.5385 55.8316   2
   1  21  11 94.3591 71.6243   2
   1  21  12 39.0496 45.6655   2
   1  21  13 40.1097 47.9539   2
  -1 -22  10 105.963 70.3705   1
  -1 -22   9 52.3421 49.8141   1
  -1 -22   8-28.9438 44.4656   1
   1 -22  -8-14.1555 17.1769   3
  -1 -22   7 29.8241 22.0966   1
  -1 -22   6-61.8346 43.7486   1
  -1 -22   5 81.0506 62.4716   1
  -1 -22   4 763.909 179.624   1
  -1 -22   3 507.673 154.211   1
  -1 -22   2-13.0370 17.5246   1
   1 -22  -1 279.020 142.551   1
  -1 -22   1 107.060 75.4060   1
   1 -22   0 85.1267 99.5424   1
  -1 -22   0-122.817 78.8619   1
  -1 -22  -1-20.6911 35.0259   1
   1 -22   1 130.012 89.1603   1
  -1 -22  -2-28.3354 41.4517   1
   1 -22   2-8.72401 21.6829   1
  -1 -22  -3 54.3175 63.7675   1
   1 -22   3 25.8619 30.4417   1
  -1 -22  -4 342.458 149.420   1
   1 -22   4 84.1667 7.74917   1
   1 -22   5 51.5665 51.5246   1
  -1 -22  -5 407.517 160.641   1
   1 -22   6 114.977 67.3342   1
   1 -22   7 56.5282 47.7930   1
   1 -22   8 69.9157 48.9995   1
  -1 -23  11 40.0550 36.9665   1
  -1 -23  10 22.9892 28.3976   1
  -1 -23   9 22.5989 8.26005   1
  -1 -23   8-1.43819 13.8644   1
  -1 -23   7 41.8451 50.3112   1
  -1 -23   6 121.804 73.5286   1
  -1 -23   5 54.7080 57.5420   1
  -1 -23   4 142.550 83.5779   1
  -1 -23   3 69.8593 49.9684   1
  -1 -23   2 269.917 121.260   1
   1 -23  -1 335.124 141.661   1
  -1 -23   1 24.3115 21.4886   1
   1 -23   0 194.137 109.384   1
  -1 -23   0-43.4959 66.0387   1
   1 -23   1 166.822 104.409   1
  -1 -23  -1 33.3149 30.2948   1
   1 -23   2-26.9649 40.2705   1
  -1 -23  -2-34.3209 43.8905   1
   1 -23   3-76.5071 61.2325   1
  -1 -23  -3 113.070 90.9427   1
   1 -23   4-68.3835 80.8088   1
  -1 -23  -4 267.059 131.616   1
  -1 -23  -5 596.263 196.089   1
   1 -23   5 5.95136 18.2725   1
   1 -23   6 172.192 90.6097   1
  -1 -24  10-53.9947 46.8398   1
  -1 -24   9-26.8230 33.0344   1
  -1 -24   8-12.9341 23.1982   1
  -1 -24   7-24.8101 37.2556   1
  -1 -24   6 51.6708 47.7672   1
  -1 -24   5 30.6069 31.8694   1
  -1 -24   4 12.7681 20.5963   1
  -1 -24   3 229.022 113.903   1
  -1 -24   2 26.4475 32.5421   1
   1 -24  -1 508.218 181.052   1
  -1 -24   1 66.1444 54.2291   1
   1 -24   0 241.521 121.588   1
  -1 -24   0-29.4338 51.6723   1
   1 -24   1 154.583 96.7665   1
  -1 -24  -1-53.5964 65.6345   1
   1 -24   2 92.5309 79.4915   1
  -1 -24  -2 48.2124 60.4446   1
  -1 -24  -3 178.596 107.939   1
   1 -24   3-3.54730 27.8385   1
  -1 -24  -4 297.154 147.060   1
   1 -24   4-37.4941 69.7262   1
  -1 -24  -5 520.551 202.667   1
   1 -24   5-145.522 100.007   1
  -1 -25   8-21.4313 30.5037   1
  -1 -25   7 27.0061 32.2991   1
  -1 -25   6 87.0076 69.1468   1
  -1 -25   5 27.9884 48.1976   1
  -1 -25   4 76.1681 67.9697   1
  -1 -25   3 81.3167 70.0144   1
  -1 -25   2 177.632 82.8537   1
  -1 -25   1-60.0843 76.8800   1
  -1 -25   0-79.7166 88.4629   1
   1 -25   0 382.971 172.719   1
   1 -25   1 318.053 149.292   1
  -1 -25  -1-16.9572 35.1181   1
  -1 -25  -2 20.3054 67.7533   1
   1 -25   2 231.588 122.425   1
  -1 -25  -3 253.750 145.709   1
   1 -25   3-9.03286 42.1064   1
  -1 -25  -4 320.019 154.937   1
  -1 -26   6-52.1244 51.3187   1
  -1 -26   5 34.4718 52.3579   1
  -1 -26   4 26.2381 36.8945   1
  -1 -26   3-70.2208 64.2200   1
  -1 -26   2-135.500 91.8200   1
  -1 -26   1-126.746 90.2007   1
  -1 -26   0 74.6842 78.4008   1
   1 -26   0 372.478 184.254   1
  -1 -26  -1 103.839 75.9415   1
   1 -26   1 313.025 160.627   1
  -2   0  19-53.8310 73.2416   2
  -2   0  18 56.4976 54.5377   2
  -2   0  17-5.85791 31.9638   2
  -2   0  16 299.968 134.500   2
   2   0 -16 34.8819 145.422   3
   2   0 -15 17.2851 34.2995   3
   2   0 -14 56.6659 141.233   3
   2   0 -13 23.1990 21.9245   3
   2   0 -12 57.8216 83.8851   3
  -2   0  12 394.733 145.642   3
  -2   0  11-3.94641 27.8333   3
   2   0 -11-11.7001 33.4798   3
  -2   0  10 72.0727 35.4659   3
   2   0 -10 77.2766 80.5076   3
   2   0  -9 18.4522 35.7901   3
  -2   0   9 1.79045 9.66745   3
  -2   0   8 362.154 100.076   3
  -2   0   7-45.7535 63.9718   3
  -2   0   6 22611.1 734.727   3
  -2   0   5-10.9981 28.5538   3
  -2   0   4 18211.3 625.023   3
  -2   0   3 12.7969 11.3704   3
  -2   0   2 2401.41 206.925   3
  -2   0   1 17.6156 21.9763   2
  -2   0   0 221.642 59.3442   2
  -2   0  -1-11.6512 12.6059   2
  -2   0  -2 1092.89 117.673   2
  -2   0  -2 1173.47 83.2924   1
  -2   0  -3-5.95687 18.4177   2
   2   0   3 2.00436 3.15579   1
  -2   0  -3 40.6137 25.9572   1
  -2   0  -4 16241.5 503.072   2
   2   0   4 15831.9 364.396   1
  -2   0  -5 23.3768 30.4046   2
   2   0   5-13.3458 20.0463   1
   2   0   6 623.386 96.8173   1
  -2   0  -6 552.207 103.221   2
  -2   0  -7-2.72869 16.1628   2
   2   0   7 1.11496 27.8919   2
   2   0   8 988.799 144.650   1
   2   0   8 926.951 164.878   2
  -2   0  -8 761.109 139.557   2
  -2   0  -9-4.58074 40.4504   2
   2   0   9 27.4649 43.4796   3
   2   0   9 28.8058 34.0535   2
   2   0  10 51.9153 62.1397   3
  -2   0 -10 290.649 96.6588   2
   2   0  10 251.736 93.2504   2
   2   0  11 13.4999 14.1639   2
  -2   0 -11 29.9455 38.6176   2
   2   0  11 11.7118 56.5983   3
   2   0  12 1168.02 242.154   3
   2   0  12 822.770 186.915   2
   2   0  12 1348.63 200.393   1
   2   0  13 14.6632 35.9124   2
   2   0  13 33.2830 71.4826   3
   2   0  14 1647.80 275.112   2
   2   0  14 2159.47 349.033   3
   2   0  15 37.4720 64.0507   2
   2   0  15 47.8968 64.3298   3
   2   0  16 126.000 65.5367   2
   2   0  17 35.6408 73.9205   2
   2   0  18 193.169 102.462   2
   2   0  19 30.2009 51.1057   2
   2  -1 -20 52.8151 40.7386   3
  -2  -1  19 50.4751 50.0151   2
  -2   1  19 141.924 72.5489   2
   2   1 -19-34.2716 144.021   3
  -2   1  18 46.0931 41.3190   2
  -2  -1  18 5.78827 19.3212   2
   2  -1 -18 16.6835 81.6135   3
   2   1 -17 16.0788 60.5240   3
  -2  -1  17 240.376 114.959   2
   2  -1 -17 80.1414 111.155   3
  -2   1  17 272.135 100.858   2
  -2  -1  16 43.5056 62.4940   2
   2  -1 -16-12.3649 43.5768   3
  -2   1  16 95.8630 81.6738   2
   2  -1 -15-26.1633 80.2152   3
   2   1 -15 25.2215 85.1073   3
   2  -1 -14 7.65763 98.0763   3
   2   1 -14 106.105 138.007   3
   2   1 -13-14.0828 49.8247   3
   2  -1 -13 55.1684 47.6384   3
   2  -1 -12 3.83457 22.6411   3
  -2   1  12 15.9176 27.6302   3
   2   1 -12 20.8566 49.6047   3
  -2   1  11 793.978 175.450   3
   2  -1 -11 536.933 209.665   3
  -2  -1  11 675.273 170.201   3
   2   1 -11 474.438 170.751   3
  -2   1  10-1.70877 7.67355   3
  -2  -1  10-9.56005 26.4696   3
   2  -1 -10-51.3145 60.6910   3
   2   1  -9 1400.30 221.731   3
   2  -1  -9 1710.10 234.681   3
  -2   1   9 1267.00 202.340   3
  -2  -1   9 1170.29 192.761   3
  -2  -1   8 328.501 95.6194   3
  -2   1   8 258.992 89.9964   3
  -2   1   7 261.927 74.4372   3
  -2  -1   7 76.7072 22.1390   3
  -2   1   6 101.511 46.2325   3
  -2  -1   6 13.4622 26.4241   3
  -2  -1   5 8761.94 433.762   3
  -2   1   5 7878.21 432.010   3
  -2   1   4 694.415 124.184   3
  -2  -1   4 713.542 122.771   3
  -2  -1   3 2958.92 232.698   3
  -2   1   3 2992.95 243.446   3
  -2  -1   2 1648.34 170.685   3
  -2   1   1 2833.78 201.936   2
  -2  -1   1 3163.26 213.663   3
  -2  -1   1 2977.63 215.046   2
  -2   1   0 9921.80 367.287   2
  -2  -1   0 10474.9 389.441   2
   2   1   0 9772.34 350.711   3
  -2  -1  -1 1400.94 140.906   2
  -2   1  -1 1397.24 135.810   2
  -2  -1  -2 396.448 74.3502   2
  -2   1  -2 451.536 75.2195   2
  -2  -1  -2 491.017 60.4249   1
  -2   1  -2 523.379 48.6888   1
   2  -1   3 5392.73 279.924   2
   2   1   3 5168.27 202.555   1
  -2  -1  -3 5008.86 271.461   2
  -2   1  -3 5211.64 264.501   2
  -2  -1  -3 5688.90 229.941   1
   2  -1   3 5201.35 159.537   1
  -2   1  -4 184.222 55.7210   2
   2   1   4 158.745 39.3647   1
   2  -1   4 185.634 36.9051   1
   2  -1   4 209.869 63.0078   2
  -2  -1  -4 478.663 98.1253   1
  -2  -1  -4 206.067 63.4124   2
   2   1   5 8829.88 327.956   1
   2  -1   5 9275.00 415.875   2
  -2  -1  -5 8925.24 387.340   2
  -2   1  -5 8525.88 377.051   2
   2  -1   5 8601.54 297.828   1
   2   1   6 137.705 47.4839   1
  -2  -1  -6 131.357 47.6707   2
  -2   1  -6 131.720 46.7564   2
   2  -1   6 275.766 76.1104   2
   2  -1   6 266.853 91.5766   1
   2   1   7 734.212 122.556   1
   2  -1   7 679.717 126.602   2
   2  -1   7 927.556 135.437   1
  -2  -1  -7 681.121 120.960   2
  -2   1  -7 708.881 117.648   2
  -2   1  -8 170.596 60.9397   2
  -2  -1  -8 184.917 71.6141   2
   2   1   8 8.95409 51.6257   3
   2  -1   8 180.027 72.6046   2
   2   1   8 291.977 88.7798   1
  -2   1  -9 234.325 82.1125   2
   2  -1   9-89.4151 130.777   3
  -2  -1  -9 185.148 81.1950   2
   2   1   9 167.536 67.6638   2
   2   1   9 461.050 119.216   1
   2   1   9 1.90418 37.1244   3
   2  -1   9 205.362 75.4934   2
   2  -1  10-21.7161 50.6497   3
   2   1  10 39.5555 64.4457   3
  -2   1 -10 215.993 101.253   2
  -2  -1 -10 91.5436 58.7190   2
   2  -1  10 253.714 92.9414   2
   2   1  10 251.723 99.0132   1
   2   1  10 115.055 67.5186   2
  -2  -1 -11 428.528 123.772   2
   2  -1  11 418.253 122.658   2
   2   1  11 153.829 139.263   3
   2  -1  11 126.352 176.461   3
   2   1  11 470.024 134.217   2
   2  -1  12 341.176 115.406   2
   2  -1  12 23.7662 128.092   3
   2   1  12 514.707 142.137   2
   2   1  12 260.125 136.063   3
   2   1  12 625.876 153.970   1
   2   1  13 1053.91 203.994   1
   2  -1  13 734.003 180.850   2
   2  -1  13 1204.55 261.986   3
   2   1  13 985.501 202.768   3
   2   1  13 746.807 183.592   2
   2  -1  14 3.46753 35.8811   2
   2   1  14 5.84849 47.1268   3
   2  -1  14 52.3685 71.1578   3
   2   1  14 49.8100 48.5863   2
   2   1  15 370.892 137.725   2
   2  -1  15 387.863 136.676   2
   2   1  15 370.449 171.143   3
   2  -1  16 23.9672 56.7757   2
   2   1  16 17.9614 38.4277   2
   2  -1  17 277.629 124.396   2
   2   1  17 231.986 112.714   2
   2   1  18 51.2252 61.7415   2
   2  -1  18 10.8288 37.6617   2
   2  -1  19 53.5723 68.7234   2
   2   1  19-58.4241 58.8006   2
  -2   2  19 31.9298 53.5809   2
  -2  -2  19 5.32544 25.8417   2
   2  -2 -19 7.65683 79.1247   3
  -2   2  18 13.1136 33.8457   2
  -2  -2  18-19.4808 54.2188   2
   2   2 -18-15.1054 113.985   3
  -2   2  17 72.4480 80.5378   2
  -2  -2  17 9.17636 23.5209   2
   2  -2 -17 50.5285 185.644   3
  -2   2  16 216.551 96.8155   2
  -2  -2  16 172.080 97.5829   2
   2  -2 -16 18.4860 42.4392   3
   2   2 -16 185.420 294.199   3
   2  -2 -15-16.4046 38.3006   3
  -2   2  15 69.4326 58.9890   2
   2  -2 -14 116.948 145.256   3
   2   2 -14 109.012 177.432   3
   2  -2 -13-9.53193 21.8252   3
   2   2 -13 133.793 135.786   3
   2   2 -12 44.1691 45.1444   3
   2  -2 -12 95.7492 71.3679   3
  -2   2  12 48.0005 71.1996   3
   2  -2 -11 285.031 155.774   3
  -2  -2  11 338.794 130.205   3
   2   2 -11 66.1915 83.4569   3
  -2   2  11 329.238 137.213   3
  -2  -2  10 14.6293 17.8677   3
  -2   2  10 17.7217 36.7557   3
   2   2 -10 1.74095 38.9386   3
   2  -2 -10-22.6063 50.2823   3
  -2  -2   9 269.700 92.4775   3
   2  -2  -9 318.191 108.061   3
  -2   2   9 279.911 91.9597   3
  -2   2   8 8.24380 10.4812   3
   2  -2  -8 8.43721 26.9988   3
  -2  -2   8-13.0807 33.0377   3
  -2  -2   7 3542.74 294.152   3
  -2   2   7 3781.09 330.682   3
  -2   2   6 14429.5 608.937   3
  -2  -2   6 13041.6 541.521   3
  -2  -2   5 1049.93 148.833   3
  -2   2   5 988.127 158.818   3
  -2  -2   4 710.261 114.674   3
  -2   2   4 622.951 121.266   3
  -2  -2   3 1.84447 16.6487   3
  -2  -2   2 191.864 32.2237   3
  -2  -2   2 305.107 74.0589   2
  -2   2   1 10.3670 11.4960   2
  -2  -2   1 19.9393 26.1699   2
   2   2  -1 38.2937 45.8219   3
  -2  -2   1 2.76580 11.7965   3
   2  -2   0 24.9702 13.6668   2
  -2   2   0 13.1145 13.4388   2
  -2  -2   0 13.4808 3.42562   2
   2   2   0-1.51577 30.2926   3
   2   2   1 1057.68 107.840   3
  -2  -2  -1 1183.61 134.552   2
  -2   2  -1 1031.05 113.749   2
   2  -2   1 1059.09 114.885   2
   2  -2   2 4347.25 234.276   2
  -2  -2  -2 4702.85 202.848   1
  -2  -2  -2 4263.73 251.629   2
  -2   2  -2 4191.03 217.682   2
  -2   2  -2 4520.16 121.619   1
   2  -2   3-3.64133 3.70268   1
   2   2   3 6.56873 2.38991   1
   2  -2   3 6.29521 10.4019   2
  -2  -2  -3 17.3676 20.7187   2
  -2   2  -3 4.05742 9.24712   2
  -2  -2  -3 6.84489 7.06872   1
   2   2   4 6260.32 260.631   1
   2  -2   4 6591.02 309.786   2
  -2  -2  -4 6331.01 322.259   2
   2  -2   4 6139.93 193.338   1
  -2   2  -4 6400.19 301.046   2
  -2  -2  -4 7181.25 304.534   1
  -2  -2  -5 486.542 100.899   2
   2  -2   5 524.247 98.9292   2
  -2   2  -5 458.546 85.9577   2
   2   2   5 454.648 76.9376   1
   2  -2   5 561.661 76.6081   1
   2  -2   6 1741.05 149.308   1
  -2  -2  -6 1635.80 181.168   2
  -2   2  -6 1805.15 182.357   2
   2  -2   6 1794.19 192.850   2
   2   2   6 1801.61 169.591   1
  -2  -2  -7 31.2192 24.5897   2
  -2   2  -7 56.0720 36.2050   2
   2   2   7 23.6922 23.9253   1
   2   2   7-6.70511 28.2943   3
   2  -2   7 68.6405 42.5433   2
  -2  -2  -8 1020.19 161.317   2
   2   2   8 1159.60 158.438   1
  -2   2  -8 951.471 159.725   2
   2  -2   8 934.302 159.696   2
  -2  -2  -9 212.484 82.7771   2
   2  -2   9 208.679 69.9595   2
   2   2   9 379.109 105.173   1
  -2   2  -9 215.833 82.3130   2
   2   2   9 52.2017 42.7643   3
   2   2   9 256.646 88.5343   2
   2  -2  10-68.3961 74.8955   3
   2  -2  10 232.984 83.1043   2
   2   2  10 288.230 100.286   1
  -2  -2 -10 246.090 89.2502   2
   2   2  10 201.141 82.8187   3
  -2   2 -10 261.036 91.1955   2
   2   2  10 202.021 92.1966   2
   2  -2  11-9.07210 42.4499   3
   2   2  11-0.25075 13.9943   3
   2  -2  11 12.0798 43.5217   2
   2   2  11 9.29099 30.6458   2
   2   2  12 429.506 137.690   3
   2  -2  12 316.816 199.961   3
   2   2  12 574.184 162.166   2
   2   2  12 789.037 161.476   1
   2  -2  12 443.134 132.668   2
   2  -2  13 54.1453 49.5375   2
   2   2  13 143.001 87.6739   2
   2  -2  13 51.3940 83.5867   3
   2   2  13 113.194 86.1650   3
   2   2  14 963.566 249.873   3
   2   2  14 1439.52 262.793   2
   2  -2  14 1073.23 221.991   2
   2  -2  14 1591.41 368.552   3
   2  -2  15 46.8120 54.7231   2
   2   2  15 29.1950 40.1519   2
   2   2  15-6.01686 49.2229   3
   2  -2  16 4.59310 34.3742   2
   2   2  16-39.9102 17.6047   2
   2  -2  17 66.3097 66.4515   2
   2   2  17 88.6881 47.2577   2
   2  -2  18 97.4167 84.8216   2
   2   2  18 109.597 84.5208   2
   2  -2  19 70.5046 81.3476   2
  -2  -3  19 88.2229 54.1290   2
  -2   3  19 92.3574 78.5057   2
   2  -3 -19 38.2908 103.867   3
  -2   3  18 69.0441 52.7691   2
  -2  -3  18 28.2282 52.5402   2
   2  -3 -18 14.1814 112.202   3
  -2  -3  17 220.345 103.571   2
  -2   3  17 123.450 80.9392   2
   2  -3 -17-19.4276 36.6477   3
   2   3 -17 119.771 137.973   3
   2  -3 -16 269.648 178.499   3
  -2   3  16 495.023 154.065   2
   2   3 -15 98.7497 144.968   3
   2  -3 -15 98.6418 129.671   3
   2  -3 -14 49.7504 95.7839   3
  -2   3  14 231.685 104.221   2
   2   3 -13 46.6734 106.263   3
   2  -3 -13 549.532 264.448   3
   2   3 -12-22.2290 92.0101   3
   2  -3 -12-60.9827 71.9329   3
  -2   3  12 132.826 84.5778   3
   2  -3 -11 685.863 167.024   3
  -2  -3  11 459.748 138.889   3
  -2   3  11 382.284 146.817   3
   2  -3 -10 69.6267 57.3950   3
   2   3 -10 117.476 123.536   3
  -2  -3  10 105.323 68.2869   3
  -2   3  10 133.530 77.4098   3
   2  -3  -9 193.851 97.0171   3
  -2   3   9 160.846 87.4536   3
  -2  -3   9 144.373 69.8799   3
  -2  -3   8 234.293 82.4541   3
   2  -3  -8 301.876 89.8104   3
  -2   3   8 156.585 74.4500   3
  -2  -3   7 3873.38 318.149   3
   2  -3  -7 4477.88 349.497   3
  -2   3   7 4389.68 363.321   3
  -2  -3   6 1428.62 191.063   3
  -2   3   6 1116.32 200.606   3
  -2  -3   5 15457.4 567.454   3
  -2  -3   4 3767.42 264.687   3
  -2  -3   3 451.467 88.0553   3
   2   3  -2 1113.87 134.939   3
  -2  -3   2 926.187 120.440   3
  -2  -3   2 1083.03 136.235   2
   2   3  -1 2878.84 199.994   3
  -2  -3   1 2766.67 193.179   3
  -2   3   1 2851.04 197.497   2
  -2  -3   1 3001.73 221.691   2
  -2   3   0 9.03897 44.2019   2
  -2  -3   0-25.9944 24.1198   2
  -2  -3   0 30.1650 32.9506   3
   2   3   0 15.0251 22.8404   3
  -2  -3  -1 2653.21 202.926   2
   2   3   1 2424.37 149.082   3
  -2  -3  -1 2735.57 171.449   1
  -2   3  -1 2458.87 167.693   2
   2  -3   1 2431.72 167.519   2
   2  -3   2 945.200 108.849   2
  -2  -3  -2 1099.49 132.597   2
  -2   3  -2 983.843 104.829   2
   2   3   2 1102.74 87.2581   3
  -2  -3  -2 1112.41 107.795   1
   2   3   3 500.442 72.9018   1
  -2  -3  -3 491.160 86.4646   2
  -2   3  -3 470.476 74.6096   2
   2  -3   3 473.646 80.1768   2
  -2  -3  -3 467.089 74.5099   1
   2   3   4 1837.09 150.077   1
  -2   3  -4 1903.63 159.898   2
  -2  -3  -4 1938.29 182.347   2
   2  -3   4 1858.55 166.137   2
  -2  -3  -4 2274.30 184.611   1
   2  -3   4 1811.65 96.8507   1
   2  -3   5 1437.23 156.221   2
  -2   3  -5 1392.86 146.486   2
  -2  -3  -5 1640.74 187.699   1
  -2  -3  -5 1337.67 157.275   2
   2   3   5 1251.59 137.784   1
  -2   3  -6 331.688 76.7992   2
  -2  -3  -6 348.837 85.0710   2
   2   3   6 79.3600 56.3631   3
   2   3   6 298.290 69.8470   1
   2  -3   6 288.129 72.3933   2
  -2  -3  -7 193.981 62.1786   2
  -2   3  -7 228.681 64.1805   2
   2   3   7 269.280 66.5818   1
   2   3   7 62.2788 52.8656   3
   2  -3   7 249.099 74.4555   2
   2   3   8 489.373 104.179   1
   2   3   8 469.121 92.9004   3
  -2  -3  -8 455.742 107.016   2
   2  -3   8 490.853 112.819   2
  -2   3  -8 465.714 108.771   2
  -2   3  -9 271.971 95.7489   2
   2   3   9 255.872 85.8531   3
   2   3   9 343.430 90.8423   1
   2  -3   9 23.9730 48.5976   3
   2   3   9 387.942 113.300   2
   2  -3   9 377.659 102.770   2
  -2  -3  -9 307.707 97.1999   2
   2  -3  10 1388.65 215.713   2
  -2  -3 -10 1525.78 223.618   2
   2   3  10 1616.08 250.284   2
   2   3  10 1569.26 195.905   3
   2   3  10 1536.53 205.578   1
   2  -3  11 28.1077 48.1244   2
   2   3  11 58.4560 57.3655   3
   2  -3  11-60.6925 77.7238   3
   2   3  11 101.569 65.3021   1
   2   3  11 52.7445 17.2152   2
   2  -3  12 363.447 121.128   2
   2   3  12 259.702 118.190   3
   2  -3  12 116.618 136.005   3
   2   3  12 552.696 138.059   1
   2   3  12 528.692 152.235   2
   2  -3  13 525.487 148.238   2
   2   3  13 534.289 147.592   3
   2   3  13 585.829 165.282   2
   2  -3  13 310.816 173.946   3
   2  -3  14-9.76094 6.21578   2
   2   3  14 15.6272 49.7160   3
   2   3  14-17.0004 34.7638   2
   2  -3  15 412.499 129.709   2
   2   3  15 430.864 141.932   3
   2   3  15 483.267 159.148   2
   2  -3  16-25.9491 34.6024   2
   2   3  16 53.3928 74.4819   2
   2   3  17 135.475 85.4158   2
   2  -3  17 174.044 98.8290   2
   2   3  18 63.5973 56.4026   2
   2  -3  18 3.75349 35.0247   2
   2  -3  19 9.71982 19.8171   2
   2  -4 -20 41.1672 98.2581   3
  -2  -4  19-23.3510 38.2984   2
   2  -4 -19 15.4150 156.774   3
  -2  -4  18 43.8202 31.4611   2
   2  -4 -18-70.1148 138.839   3
  -2   4  18 9.56370 56.8506   2
   2  -4 -17 65.8755 59.9024   3
  -2   4  17 18.2208 59.9415   2
  -2  -4  17 64.9584 52.0108   2
   2  -4 -16 38.4284 104.417   3
   2   4 -16 272.038 252.226   3
  -2   4  16 161.244 79.2579   2
   2  -4 -15-18.4204 68.7730   3
  -2   4  15 32.7290 58.6286   2
   2  -4 -14 77.2244 119.853   3
   2   4 -14-38.0766 140.748   3
  -2   4  14 302.714 113.095   2
   2  -4 -13 380.384 161.017   3
   2   4 -12 42.6066 109.764   3
   2  -4 -12 326.163 126.382   3
  -2   4  12 352.491 137.502   3
   2  -4 -11-51.8290 49.6971   3
  -2  -4  11-14.8334 30.3328   3
   2   4 -11 33.4631 45.4332   3
  -2   4  11 10.4619 14.8087   3
  -2  -4  10 2462.08 298.339   3
  -2   4  10 2007.04 316.532   3
   2  -4 -10 2098.78 334.019   3
  -2   4   9 33.6632 53.0009   3
  -2  -4   9 31.6209 33.8128   3
   2  -4  -9 62.8501 44.4454   3
   2  -4  -8 396.524 109.363   3
  -2  -4   8 308.404 101.036   3
  -2   4   8 208.542 112.821   3
   2  -4  -7 722.148 147.246   3
  -2  -4   7 663.034 136.546   3
  -2  -4   6 2376.14 247.883   3
   2  -4  -6 2521.82 252.031   3
  -2  -4   5-9.78357 6.74151   3
  -2  -4   4 559.695 103.539   3
   2   4  -3 66.6111 40.3509   3
  -2  -4   3 73.6887 34.9265   3
  -2  -4   2 822.041 115.409   3
   2   4  -2 978.331 128.324   3
  -2  -4   2 884.015 127.291   2
  -2   4   1 194.045 51.1580   2
   2   4  -1 232.431 50.6697   3
  -2  -4   1 234.284 64.6381   2
  -2  -4   1 257.562 61.4370   3
  -2   4   0 162.259 44.0092   2
  -2  -4   0 155.085 48.3077   2
   2   4   0 159.120 45.2614   3
  -2  -4   0 158.380 40.7778   3
  -2   4  -1 2365.66 157.188   2
  -2  -4  -1 2352.76 204.265   2
   2   4   1 2459.96 151.834   3
  -2  -4  -1 2278.62 151.707   3
   2  -4   1 2240.48 158.080   2
   2  -4   2 4440.64 224.522   2
  -2  -4  -2 4535.82 230.614   1
  -2   4  -2 4221.39 208.685   2
  -2  -4  -2 4640.85 268.264   2
   2   4   2 4909.10 177.444   3
   2  -4   3 9406.62 345.008   2
   2   4   3 9459.33 346.819   1
  -2   4  -3 8818.93 313.282   2
  -2  -4  -3 9375.60 397.952   2
   2   4   3 9117.87 193.570   3
  -2  -4  -3 9414.96 352.615   1
   2   4   4 13777.4 433.693   1
   2  -4   4 13518.6 431.371   2
  -2  -4  -4 14435.4 508.157   2
  -2  -4  -4 14866.8 480.345   1
  -2   4  -4 13702.0 412.953   2
  -2  -4  -5 1991.68 196.814   2
   2  -4   5 1967.59 181.986   2
  -2   4  -5 2033.54 175.561   2
  -2  -4  -5 2524.07 229.246   1
   2   4   5 1980.19 175.649   1
   2  -4   6 656.515 117.120   2
   2   4   6 414.901 60.3872   3
  -2   4  -6 635.844 104.370   2
  -2  -4  -6 642.073 120.138   2
   2   4   6 634.133 109.406   1
  -2  -4  -7 307.876 86.5411   2
   2   4   7 269.327 55.5085   3
   2  -4   7 350.522 88.0618   2
   2   4   7 327.660 79.6374   1
  -2   4  -7 359.687 87.6982   2
   2  -4   8 2124.47 238.865   2
  -2  -4  -8 2056.08 226.848   2
  -2   4  -8 2306.01 229.587   2
   2   4   8 1960.12 164.582   3
   2   4   8 2086.59 218.506   1
  -2  -4  -9 117.402 57.6367   2
   2   4   9 99.9293 37.4553   1
   2   4   9 111.484 47.3344   3
  -2   4  -9 161.885 73.6096   2
   2  -4   9 141.566 66.1936   2
   2   4  10 503.321 117.327   1
  -2  -4 -10 456.877 117.638   2
   2  -4  10 464.825 128.581   2
   2   4  10 564.670 107.338   3
   2   4  10 600.010 152.286   2
   2   4  11 1146.69 175.416   3
   2   4  11 1259.10 233.971   2
   2  -4  11 1246.41 210.518   2
   2   4  11 1315.26 200.376   1
   2  -4  12 51.4677 52.3667   3
   2   4  12 289.307 100.273   1
   2   4  12 175.933 86.3296   3
   2  -4  12 113.962 58.2725   2
   2   4  12 277.263 105.210   2
   2  -4  13 22.7734 26.8414   2
   2   4  13 64.4350 63.0050   3
   2   4  13 34.5459 4.24798   2
   2  -4  13-88.3366 78.9980   3
   2  -4  14 241.636 105.053   2
   2   4  14 255.378 109.535   3
   2   4  14 340.972 135.624   2
   2  -4  15 45.4047 22.8669   2
   2   4  15 0.85705 16.7549   3
   2   4  15 64.2304 49.1938   2
   2  -4  16 121.462 83.2120   2
   2   4  16 73.0368 69.2788   2
   2  -4  17 89.7376 78.0034   2
   2   4  17 50.2552 68.8920   2
   2   4  18 195.763 114.163   2
   2  -4  18 76.8504 64.0831   2
   2  -4  19-26.5917 35.6133   2
   2  -5 -20-58.6875 99.6669   3
   2  -5 -19 14.6912 28.2599   3
  -2  -5  19 122.522 88.5461   2
  -2  -5  18-11.1747 31.5465   2
  -2   5  18 25.2207 16.8221   2
   2  -5 -18-66.1181 172.404   3
   2  -5 -17 18.6831 30.7537   3
  -2  -5  17 146.986 92.7257   2
  -2   5  17 91.0848 73.7753   2
   2  -5 -16-4.25646 45.9153   3
  -2   5  16 233.924 106.876   2
   2  -5 -15 3.75542 111.171   3
   2   5 -15 81.1425 66.5663   3
   2  -5 -14 200.506 147.299   3
  -2   5  14 305.007 125.429   2
  -2   5  13 62.3636 68.9615   2
   2  -5 -13 29.8956 46.4666   3
   2  -5 -12 558.503 219.148   3
  -2   5  12 986.500 230.695   3
  -2   5  11 95.3765 79.3623   3
   2  -5 -11 108.209 72.8239   3
   2  -5 -10-11.8677 16.2935   3
  -2   5  10 4.01022 47.6738   3
   2   5 -10-5.67990 56.9300   3
  -2  -5  10 5.59848 28.3022   3
  -2  -5   9 69.4223 45.9389   3
   2  -5  -9 159.263 77.7373   3
  -2  -5   8 3477.14 337.628   3
   2  -5  -8 3559.67 329.111   3
  -2  -5   7 554.421 136.662   3
   2  -5  -7 603.986 132.250   3
  -2  -5   6 596.416 126.134   3
   2  -5  -6 634.577 129.651   3
  -2  -5   5 9321.28 474.070   3
  -2  -5   4 339.865 85.0735   3
  -2  -5   3 673.501 111.961   3
   2   5  -3 575.469 133.939   3
  -2  -5   3 722.205 115.642   2
  -2  -5   2 998.212 127.270   3
   2   5  -2 1024.79 148.184   3
  -2  -5   2 1121.70 145.293   2
  -2  -5   1 4073.80 261.877   2
  -2  -5   1 3680.13 224.660   3
   2   5  -1 4214.28 257.521   3
  -2  -5   0 3936.91 211.116   3
   2   5   0 4263.54 226.767   3
  -2  -5   0 4021.74 260.244   2
  -2   5   0 4073.21 147.787   1
  -2   5   0 4202.17 219.553   2
  -2   5  -1 6002.51 242.196   2
  -2  -5  -1 6156.02 318.534   2
   2   5   1 6352.31 249.981   3
  -2  -5  -1 6402.60 247.025   3
   2  -5   1 5730.83 242.544   2
   2   5   2 5088.15 206.529   3
  -2  -5  -2 4796.38 280.057   2
  -2   5  -2 4434.33 202.642   2
   2  -5   2 4638.00 219.188   2
   2  -5   3 3059.46 191.781   2
   2   5   3 3235.50 215.680   1
  -2  -5  -3 3098.20 231.048   2
  -2   5  -3 2879.21 178.193   2
  -2  -5  -3 3051.32 212.391   1
   2   5   4 1570.61 157.965   1
   2  -5   4 1611.12 146.290   2
  -2   5  -4 1684.33 143.874   2
  -2  -5  -4 1575.07 176.322   2
  -2  -5  -4 1718.58 169.004   1
   2  -5   5 2537.22 200.065   2
  -2   5  -5 2565.11 190.542   2
  -2  -5  -5 2655.14 230.767   2
   2   5   5 2443.69 204.489   1
  -2  -5  -5 2567.30 228.211   1
  -2   5  -6 14683.3 498.492   2
   2  -5   6 15150.7 535.813   2
  -2  -5  -6 14503.3 561.459   2
   2   5   6 14691.5 541.126   1
  -2  -5  -7 975.609 152.740   2
  -2   5  -7 955.024 138.914   2
   2   5   7 404.896 51.3885   3
   2  -5   7 1058.77 153.901   2
   2   5   7 968.327 144.989   1
  -2  -5  -8 187.075 66.7993   2
   2   5   8 137.117 47.4735   1
  -2   5  -8 220.211 79.6175   2
   2   5   8 128.461 31.3970   3
   2  -5   8 200.764 75.7585   2
   2   5   9 853.513 103.233   3
  -2  -5  -9 979.063 169.713   2
   2   5   9 1034.38 186.414   2
   2  -5   9 935.626 160.162   2
   2   5   9 922.774 156.262   1
   2  -5  10 240.794 88.5103   2
  -2  -5 -10 171.627 87.3697   2
   2   5  10 227.649 57.6425   3
   2   5  10 269.368 88.9082   1
   2   5  10 209.271 73.1961   2
   2  -5  11 244.452 93.8041   2
   2  -5  11 43.4287 103.878   3
   2   5  11 265.177 91.9969   1
   2   5  11 263.926 72.7475   3
   2   5  11 164.171 91.6226   2
   2  -5  12 277.526 98.3642   2
   2   5  12 286.203 82.2929   3
   2   5  12 427.077 136.039   2
   2  -5  12 46.3062 136.431   3
   2   5  13 798.136 194.526   2
   2  -5  13 678.390 165.561   2
   2   5  13 462.653 132.781   3
   2   5  14 69.8647 49.8675   2
   2   5  14 23.5932 9.51920   3
   2  -5  14 38.0292 42.1616   2
   2  -5  15 51.5382 39.3681   2
   2   5  15 36.0837 16.4163   2
   2  -5  16 81.6073 55.3338   2
   2   5  16 59.0584 72.1649   2
   2  -5  17 18.7912 23.3051   2
   2   5  17 63.4099 82.1702   2
   2  -5  18 33.0099 63.8577   2
   2   5  18-14.9585 53.8710   2
   2  -5  19 44.2033 51.9362   2
   2  -6 -19 45.4318 95.7494   3
  -2  -6  19 21.7963 63.5469   2
  -2   6  18 89.0248 79.7551   2
   2  -6 -18 3.08211 31.8348   3
  -2  -6  18 109.442 79.6992   2
  -2  -6  17 358.966 129.448   2
  -2   6  17 366.012 134.815   2
   2  -6 -17 113.949 139.546   3
   2  -6 -16 235.188 154.880   3
  -2   6  16 9.55585 39.1136   2
  -2   6  15 29.9428 69.3944   2
   2  -6 -15 13.9566 37.1375   3
   2  -6 -14-41.0702 13.8659   3
   2   6 -14 54.1973 176.377   3
  -2   6  14 66.0006 70.2674   2
  -2   6  13 785.152 176.789   2
   2  -6 -13 830.293 209.288   3
  -2   6  12 616.699 150.052   2
   2  -6 -12 649.365 175.696   3
   2  -6 -11 95.3173 57.9978   3
  -2  -6  10 1355.90 251.187   3
   2  -6 -10 1550.99 247.496   3
   2  -6  -9 3398.94 340.070   3
  -2  -6   9 3497.22 384.031   3
   2  -6  -8 376.606 103.684   3
  -2  -6   8 352.425 127.230   3
  -2  -6   7 142.558 79.2434   3
   2  -6  -7 265.879 85.7397   3
  -2  -6   6 1803.26 230.185   3
   2  -6  -6 1612.69 227.415   3
  -2  -6   5 134.896 56.0284   3
   2  -6  -5 140.831 74.1994   3
  -2  -6   4 1130.81 164.435   3
   2   6  -4 1487.43 250.352   3
  -2  -6   3 9247.08 439.080   3
   2   6  -3 10690.3 569.418   3
  -2  -6   3 9724.87 436.596   2
   2   6  -2 695.885 137.152   3
  -2  -6   2 572.509 103.923   2
  -2  -6   2 554.392 98.7336   3
   2   6  -1-10.8095 38.9635   2
  -2  -6   1-11.1826 9.66199   2
   2   6  -1 15.6576 34.4786   3
  -2  -6   1 14.2119 13.0006   3
  -2  -6   0 5684.19 313.656   2
   2   6   0 5498.80 375.572   3
  -2  -6   0 5610.61 265.287   3
  -2   6   0 5890.53 248.933   2
  -2   6   0 5559.02 186.626   1
   2   6   0 6031.48 351.227   2
  -2  -6  -1 10165.4 417.902   2
  -2   6  -1 9646.83 292.435   2
   2   6   1 11144.9 446.068   3
  -2  -6  -1 10275.8 311.684   3
  -2  -6  -2 11.1191 5.42714   3
   2  -6   2 2.03001 13.2915   2
  -2   6  -2 18.7756 7.38028   2
  -2  -6  -2 29.2025 29.0885   2
   2   6   3 7420.85 352.472   1
  -2  -6  -3 6899.45 355.066   2
  -2   6  -3 6783.33 253.014   2
   2  -6   3 6617.31 269.245   2
  -2  -6  -4 4550.14 288.122   1
   2  -6   4 4626.84 244.326   2
  -2   6  -4 4703.50 231.667   2
   2   6   4 4549.75 278.801   1
  -2  -6  -4 4660.10 303.714   2
   2   6   5 470.857 92.4727   1
   2  -6   5 514.188 89.3012   2
  -2  -6  -5 545.083 107.440   2
  -2   6  -5 506.370 82.6368   2
  -2  -6  -5 814.155 162.238   1
   2  -6   6 6075.32 334.695   2
  -2  -6  -6 6269.11 379.181   1
  -2  -6  -6 5958.50 374.212   2
   2   6   6 6164.70 355.028   1
  -2   6  -6 5732.52 303.194   2
  -2  -6  -7 9.96482 35.9948   2
   2   6   7 13.3976 6.95305   1
  -2   6  -7 5.66629 20.2138   2
   2  -6   7 21.9569 29.5268   2
   2   6   8 278.176 84.2932   1
   2  -6   8 222.594 77.4267   2
  -2  -6  -8 227.410 73.8476   2
   2   6   8 241.385 86.9315   2
   2   6   9 1716.06 248.414   2
   2  -6   9 1627.86 212.079   2
  -2  -6  -9 1601.26 222.473   2
   2   6   9 1675.84 214.402   1
   2   6  10 162.655 86.2722   2
   2  -6  10 189.328 202.364   3
   2   6  10 59.3444 37.0676   3
   2   6  10 134.217 46.6062   1
   2  -6  10 184.538 76.3712   2
   2  -6  11 1556.56 228.790   2
   2   6  11 984.475 136.320   3
   2   6  11 1739.98 274.095   2
   2  -6  12 13.9432 27.8147   2
   2   6  12 17.9174 24.0818   3
   2   6  12 39.7913 31.3786   2
   2  -6  13 115.034 66.2151   2
   2   6  13 151.321 81.3281   2
   2   6  13 84.3172 62.0112   3
   2  -6  14 28.6823 48.7373   2
   2   6  14-9.30142 17.8995   3
   2   6  14 29.2537 19.4804   2
   2  -6  15-12.2612 29.6851   2
   2   6  15-22.7254 43.8021   2
   2  -6  16 64.7119 56.7497   2
   2   6  16 3.79746 41.1464   2
   2   6  17-16.4796 57.9781   2
   2  -6  17 20.5300 30.1021   2
   2   6  18-0.74771 29.2411   2
   2  -6  18-43.3637 48.3470   2
   2  -6  19-39.4337 47.4125   2
   2  -7 -20 92.7661 121.375   3
  -2  -7  19 94.8599 80.6519   2
   2  -7 -19-99.8848 116.687   3
  -2   7  18 102.029 80.9546   2
   2  -7 -18 69.5760 134.363   3
  -2  -7  18 124.484 80.5317   2
   2  -7 -17 7.71859 18.6727   3
  -2   7  17-8.64054 39.9828   2
  -2  -7  17-23.1702 32.0267   2
   2  -7 -16 40.1159 85.5764   3
  -2   7  16-0.07847 30.8496   2
  -2   7  15 91.9419 68.7100   2
   2  -7 -15 203.806 118.188   3
   2  -7 -14 176.547 128.627   3
  -2   7  14 435.490 137.020   2
   2  -7 -13 280.266 113.475   3
  -2   7  13 409.617 126.146   2
  -2   7  12 1208.08 207.657   2
   2  -7 -12 1523.54 263.351   3
  -2   7  11 553.850 143.189   2
   2  -7 -11 766.290 183.839   3
   2  -7 -10 267.460 103.119   3
  -2  -7   9 817.680 192.995   3
   2  -7  -9 762.077 161.441   3
  -2  -7   8 988.123 199.418   3
   2  -7  -8 962.896 176.343   3
   2  -7  -7 49.2822 52.9858   3
  -2  -7   7 17.3562 14.2613   3
  -2  -7   6 908.357 178.809   3
   2  -7  -6 702.491 163.377   3
   2  -7  -5 124.509 60.6151   3
  -2  -7   5 124.743 56.9299   3
  -2  -7   4 25.6149 23.1720   2
  -2  -7   4-19.1713 34.7726   3
   2   7  -4-25.9304 42.0118   3
  -2  -7   3 65.6737 41.4460   2
   2   7  -3 8.39363 24.8964   3
  -2  -7   3-0.78255 38.2862   3
  -2  -7   2 2466.68 223.705   3
  -2   7   2 2770.38 190.063   1
  -2  -7   2 2557.39 222.830   2
  -2  -7   1 3998.08 269.921   2
   2   7  -1 4745.79 327.357   2
  -2  -7   1 3979.49 262.389   3
  -2   7   1 3962.06 199.657   1
  -2  -7   0 1561.74 168.101   2
   2   7   0 1677.10 183.353   2
  -2  -7   0 1532.20 146.164   3
  -2   7   0 1486.89 102.724   1
  -2   7   0 1429.71 116.553   2
   2   7   1 815.616 129.843   2
  -2   7  -1 738.522 73.7428   2
  -2  -7  -1 734.412 113.565   2
  -2  -7  -1 762.019 90.9027   3
  -2  -7  -2 7852.12 379.747   2
   2   7   2 7941.36 405.368   2
  -2   7  -2 7668.84 239.508   2
  -2  -7  -2 8226.90 246.853   3
   2  -7   2 7304.14 253.093   2
   2  -7   3 809.117 89.1971   2
   2   7   3 966.497 146.377   2
   2   7   3 954.964 138.911   1
  -2  -7  -3 981.909 140.478   2
  -2   7  -3 939.987 89.4418   2
   2  -7   3 748.675 51.7516   1
   2   7   4 25.4822 24.1776   1
  -2   7  -4 2.14013 8.76724   2
   2  -7   4-9.35531 12.2877   2
  -2  -7  -4 24.0608 6.49315   2
  -2  -7  -5 147.089 65.3224   2
  -2   7  -5 113.313 40.5883   2
   2   7   5 108.383 49.4317   1
   2  -7   5 121.190 45.3421   2
  -2  -7  -5 175.620 78.7145   1
   2   7   6 16926.3 611.284   1
   2   7   6 17219.5 699.455   2
   2  -7   6 17898.1 563.170   2
  -2   7  -6 16584.7 500.624   2
  -2  -7  -6 16577.1 645.574   1
  -2  -7  -6 16972.9 636.336   2
   2   7   7 2438.81 284.585   2
   2  -7   7 2598.85 237.174   2
  -2  -7  -7 2663.21 263.931   2
   2   7   7 2485.63 248.355   1
  -2  -7  -8 477.455 112.710   2
   2   7   8 582.293 140.541   2
   2  -7   8 509.499 110.096   2
   2   7   8 554.681 118.300   1
   2   7   9 120.419 51.9974   1
  -2  -7  -9 128.460 55.2762   2
   2   7   9 125.290 56.4179   2
   2  -7   9 126.768 52.3511   2
   2   7  10 934.989 191.073   2
   2  -7  10 855.509 165.523   2
   2   7  10 801.726 155.882   1
   2  -7  11 71.9303 55.9277   2
   2   7  11 94.4413 51.1947   2
   2  -7  12 307.400 108.418   2
   2   7  12 287.933 109.544   2
   2  -7  13 0.84416 22.5512   2
   2   7  13 29.1404 41.2259   2
   2  -7  14 47.0606 38.4942   2
   2   7  14 31.5322 31.8953   2
   2  -7  15-6.65521 25.1573   2
   2   7  15 94.3759 79.4203   2
   2   7  16 291.451 131.981   2
   2  -7  16 245.439 105.311   2
   2  -7  17-3.30989 16.8606   2
   2   7  17-1.35841 43.1308   2
   2  -7  18-44.4439 45.4825   2
   2  -7  19-6.31359 49.1510   2
  -2  -8  19-9.47173 22.2940   2
   2  -8 -19 105.631 138.031   3
  -2   8  18 121.277 86.3745   2
   2  -8 -18 86.8681 161.707   3
  -2  -8  18 130.433 88.6819   2
  -2  -8  17 235.094 111.154   2
  -2   8  17 333.386 134.641   2
   2  -8 -17 15.9349 32.3161   3
   2  -8 -16 54.4008 49.2902   3
  -2   8  16-72.7322 61.8964   2
   2  -8 -15 22.8626 63.6289   3
  -2   8  15 38.1636 43.4985   2
   2  -8 -14 110.510 88.9628   3
  -2   8  14 101.623 75.7571   2
  -2   8  13 397.349 129.332   2
   2  -8 -13 659.033 184.305   3
  -2   8  12 50.7912 46.5230   2
   2  -8 -12 36.6541 53.6802   3
  -2   8  11 18.1648 58.8570   2
   2  -8 -11 5.83734 30.6819   3
  -2   8  10 85.4562 58.0308   2
   2  -8 -10 52.9550 48.5259   3
   2   8  -9 31.8053 138.143   3
  -2  -8   9 475.042 150.441   3
   2  -8  -9 278.731 97.4612   3
   2   8  -8-39.1773 55.6492   3
  -2  -8   8 60.7824 60.9498   3
   2  -8  -8-14.3982 37.8097   3
   2  -8  -7 1558.48 234.524   3
  -2  -8   7 1772.37 277.170   3
   2  -8  -6 879.490 175.266   3
  -2  -8   6 709.025 173.127   3
   2  -8  -5-12.0626 22.3480   3
  -2  -8   5-9.33389 27.2539   3
  -2  -8   4 918.812 194.111   3
  -2   8   4 1183.57 152.647   1
  -2  -8   4 1054.43 155.035   2
  -2   8   3 8003.47 360.950   1
  -2  -8   3 8139.43 482.329   3
  -2  -8   3 7840.57 407.201   2
  -2  -8   2 195.765 59.8694   2
  -2   8   2 326.136 74.1639   1
  -2  -8   2 209.130 65.7597   3
  -2  -8   1 2836.06 226.975   2
  -2  -8   1 3199.92 251.638   3
  -2   8   1 2852.83 175.290   1
   2   8  -1 3388.20 282.096   2
  -2   8   0 2832.01 154.369   2
  -2  -8   0 2924.05 234.008   2
   2   8   0 3181.38 264.693   2
  -2  -8   0 2927.86 221.397   3
  -2   8   0 2828.35 152.082   1
   2   8   1 4007.29 293.347   2
  -2   8  -1 3145.02 137.163   2
  -2  -8  -1 3757.32 260.896   2
  -2  -8  -1 3691.94 218.353   3
   2   8   2 5878.73 354.955   2
  -2  -8  -2 5979.28 340.041   2
  -2   8  -2 5391.08 185.813   2
   2  -8   2 5019.68 179.304   1
  -2  -8  -2 5770.32 235.954   3
  -2  -8  -3 1979.74 198.570   2
  -2  -8  -3 1861.12 101.519   3
   2  -8   3 1899.54 127.834   2
  -2   8  -3 1923.58 120.112   2
   2  -8   3 1677.69 93.1306   1
  -2  -8  -4-5.24429 30.5065   2
  -2   8  -4 3.21664 12.7167   2
   2  -8   4 0.30417 14.1033   2
   2  -8   4 1.38884 1.17638   1
   2   8   4 4.16744 13.2599   1
  -2  -8  -5 74.7455 64.2455   2
   2  -8   5 40.6170 32.1684   2
  -2   8  -5 23.5064 25.4350   2
   2   8   5 50.8960 46.5549   1
   2   8   6 5267.26 351.755   1
   2   8   6 5563.84 396.306   2
   2  -8   6 5703.70 313.619   2
  -2  -8  -6 5628.75 386.680   1
  -2  -8  -6 5492.74 371.678   2
   2   8   7 1255.19 199.388   2
   2  -8   7 1201.01 155.411   2
   2   8   7 1276.31 180.600   1
  -2  -8  -7 1121.98 177.032   2
  -2  -8  -8-13.2865 36.9757   2
   2   8   8-17.1818 19.6343   1
   2  -8   8 0.34062 11.4743   2
   2   8   8-19.8962 29.3400   2
   2   8   9 172.070 66.2271   2
   2   8   9 220.846 78.7185   1
  -2  -8  -9 212.599 75.2031   2
   2  -8   9 162.126 70.9380   2
   2   8  10 165.911 70.2757   2
   2  -8  10 153.675 67.8924   2
   2   8  11 1110.28 221.304   2
   2  -8  11 826.004 164.533   2
   2   8  12-3.66025 47.3961   2
   2  -8  12 4.97103 26.8782   2
   2  -8  13 392.194 125.549   2
   2   8  13 414.146 139.297   2
   2  -8  14-4.88574 34.5646   2
   2   8  14 28.6221 40.0536   2
   2   8  15 213.195 122.187   2
   2  -8  15 86.2291 54.4177   2
   2  -8  16 24.5595 35.7836   2
   2   8  16-7.69268 27.3825   2
   2  -8  17 22.7318 19.9624   2
   2   8  17 43.4258 61.0533   2
   2  -8  18-85.3541 68.5386   2
   2  -8  19 25.3702 57.1615   2
   2  -9 -19 103.775 129.323   3
  -2  -9  19 23.8396 30.2971   2
  -2   9  18 19.7164 9.02294   2
  -2  -9  18 84.2360 67.4803   2
   2  -9 -18 51.2423 26.9221   3
  -2  -9  17-15.0578 18.8589   2
  -2   9  17-25.2193 20.5430   2
   2  -9 -17-10.6948 89.2339   3
  -2   9  16 28.9276 60.1777   2
   2  -9 -16 2.91767 56.2755   3
   2  -9 -15 97.7242 88.7360   3
  -2   9  15 19.5549 3.58456   2
  -2   9  14 55.5718 48.7709   2
   2  -9 -14-11.7741 42.0954   3
  -2   9  13 399.714 123.202   2
   2  -9 -13 378.629 150.306   3
   2  -9 -12 1164.68 239.840   3
  -2   9  12 875.589 177.136   2
  -2   9  11 148.852 80.9977   2
   2  -9 -11 199.205 100.504   3
   2  -9 -10 179.135 89.1735   3
  -2   9  10 215.123 83.1702   2
  -2   9   9 2761.63 280.845   2
   2  -9  -9 3134.09 354.735   3
   2  -9  -8 1304.01 220.341   3
  -2  -9   8 1499.24 278.647   3
  -2  -9   7 730.741 191.395   3
   2  -9  -7 401.287 124.205   3
   2  -9  -6 618.208 165.857   3
  -2  -9   6 776.098 192.964   3
  -2   9   6 1232.56 184.993   1
  -2  -9   5 2143.86 306.209   3
  -2   9   5 2309.18 238.078   1
  -2  -9   5 1859.20 214.265   2
  -2  -9   4 1042.94 208.894   3
  -2   9   4 1055.71 146.152   1
  -2  -9   4 1016.07 150.552   2
  -2  -9   3 18.1720 19.9544   2
  -2   9   3 16.4571 26.2798   1
  -2  -9   3 67.3014 62.6238   3
  -2  -9   2 4405.68 302.517   2
  -2  -9   2 5201.24 402.196   3
  -2   9   2 4725.20 260.408   1
   2   9  -1 381.220 96.0161   2
  -2  -9   1 423.484 103.918   3
  -2  -9   1 287.478 73.3754   2
  -2   9   1 390.929 65.0551   1
  -2   9   0 821.446 75.3272   2
  -2  -9   0 866.409 132.260   2
  -2  -9   0 865.743 134.724   3
  -2   9   0 752.821 85.0642   1
   2   9   0 905.429 147.914   2
  -2  -9  -1 29.4999 25.6642   2
   2   9   1 42.1743 10.0438   2
  -2   9  -1 35.2010 11.3710   2
  -2  -9  -1 52.2629 34.2560   3
   2   9   2 1308.97 171.205   2
  -2   9  -2 1122.73 73.5836   2
  -2  -9  -2 1311.72 163.278   2
  -2  -9  -2 1266.10 123.183   3
   2  -9   2 1242.20 100.274   1
  -2  -9  -3 399.950 94.4369   2
  -2  -9  -3 324.848 52.0473   3
  -2   9  -3 304.996 43.1792   2
   2  -9   3 330.610 48.9426   1
   2  -9   3 309.807 46.8598   2
   2  -9   4 21.6207 9.12239   1
   2  -9   4 19.0295 10.7827   2
   2   9   4 28.7852 17.1832   1
  -2  -9  -4 15.6349 21.9416   2
   2  -9   5 829.598 101.925   2
  -2  -9  -5 913.004 148.586   2
   2   9   5 804.784 139.405   1
   2   9   5 767.692 147.220   2
   2   9   6 3476.45 294.094   1
   2   9   6 3229.35 310.248   2
   2  -9   6 3452.44 237.052   2
  -2  -9  -6 3393.15 295.767   2
  -2  -9  -6 3550.26 316.909   1
  -2  -9  -7 102.947 56.2502   2
   2   9   7 95.1539 70.9948   2
   2  -9   7 69.5108 40.2758   2
   2   9   7 108.918 61.2535   1
   2  -9   8 122.156 56.4816   2
  -2  -9  -8 138.790 57.7367   2
   2   9   8 120.117 58.0116   1
   2   9   8 72.6134 52.6584   2
   2   9   9 42.7672 21.9730   2
   2  -9   9 39.8339 30.6080   2
   2   9  10 1183.86 229.943   2
   2  -9  10 1165.43 190.093   2
   2   9  11 360.874 128.040   2
   2  -9  11 365.932 112.598   2
   2   9  12 349.107 131.728   2
   2  -9  12 354.816 110.777   2
   2  -9  13 170.298 81.1559   2
   2   9  13 108.840 76.6794   2
   2   9  14-4.62817 38.0092   2
   2  -9  14-0.43021 16.5501   2
   2   9  15 68.8976 46.7774   2
   2  -9  15 115.502 73.3226   2
   2   9  16 401.643 158.636   2
   2  -9  16 530.612 162.857   2
   2   9  17-8.06812 58.3972   2
   2  -9  17 0.89446 31.3636   2
   2  -9  18-45.3199 50.4744   2
   2  -9  19 15.8277 44.6801   2
  -2 -10  19 0.07580 44.5472   2
  -2  10  18 7.72360 58.6102   2
  -2 -10  18 74.6656 74.8986   2
   2 -10 -18 14.4797 96.2660   3
  -2  10  17 25.4900 22.0471   2
   2 -10 -17 31.3303 73.8749   3
  -2 -10  17 156.038 69.5813   2
  -2  10  16-6.23534 41.6230   2
   2 -10 -16-77.1126 106.282   3
  -2  10  15 103.648 63.8870   2
   2 -10 -15 8.75836 50.4720   3
   2 -10 -14 121.392 64.0761   3
  -2  10  14 179.751 88.7805   2
  -2  10  13 1213.80 219.293   2
   2 -10 -13 1310.93 303.669   3
   2 -10 -12 100.923 78.6178   3
  -2  10  12 15.3970 42.5600   2
  -2  10  11 344.651 100.499   2
   2 -10 -11 386.822 126.792   3
  -2  10  10 71.6371 53.5838   2
   2 -10 -10 54.1172 49.8947   3
  -2  10   9 125.983 76.3718   2
   2 -10  -9 135.531 71.1903   3
  -2 -10   8 3.32847 50.0450   3
  -2  10   8 2.35267 29.8186   2
   2 -10  -8-13.0938 24.7993   3
  -2 -10   7 3288.72 450.507   3
  -2  10   7 2838.93 279.568   1
   2 -10  -7 3069.41 348.638   3
  -2 -10   6 907.281 226.032   3
  -2  10   6 895.867 165.800   1
   2 -10  -6 729.181 172.945   3
  -2 -10   5 5.73727 9.43671   2
  -2 -10   5-4.41436 35.6324   3
  -2  10   4 4781.68 311.898   1
  -2 -10   4 5601.06 536.206   3
  -2 -10   4 4763.43 337.495   2
  -2 -10   3 3442.06 405.396   3
  -2  10   3 2803.13 222.828   1
  -2 -10   3 2645.09 242.462   2
  -2  10   2 36.8506 25.5353   1
  -2 -10   2 21.4240 8.76373   2
  -2 -10   2 43.6196 46.1457   3
  -2  10   1 6.59091 12.5682   2
  -2 -10   1-9.69441 25.2358   2
  -2  10   1 20.1661 17.8539   1
  -2 -10   1-8.96447 24.9418   3
  -2  10   0 270.083 36.8512   2
  -2 -10   0 372.615 84.4673   2
   2  10   0 372.830 93.4707   2
  -2  10   0 369.426 66.0847   1
  -2 -10   0 430.784 115.449   3
   2 -10   1 1385.44 129.045   1
  -2 -10  -1 1383.28 171.915   2
  -2 -10  -1 1330.05 174.856   3
   2  10   1 1425.87 188.055   2
  -2 -10  -2 490.977 104.431   2
  -2 -10  -2 526.628 94.5343   3
   2 -10   2 487.784 67.5703   1
  -2 -10  -3 534.119 83.1348   3
  -2 -10  -3 798.233 134.693   2
   2 -10   3 646.893 73.7043   1
   2 -10   4 1866.73 122.054   2
   2 -10   4 1935.63 129.755   1
   2  10   4 2284.02 246.678   1
  -2 -10  -4 2013.81 226.303   2
   2 -10   5 1212.45 120.271   2
   2  10   5 1216.28 188.967   2
   2 -10   5 1145.55 118.519   1
   2  10   5 1291.69 182.816   1
  -2 -10  -5 1185.07 172.966   2
  -2 -10  -5 1221.18 191.984   1
  -2 -10  -6 140.857 59.5890   2
   2  10   6 170.300 79.4503   2
   2 -10   6 177.222 51.0096   2
   2  10   6 173.910 66.7781   1
  -2 -10  -6 370.680 143.139   1
   2  10   7 4012.99 338.165   1
   2  10   7 3634.94 349.986   2
   2 -10   7 4076.89 280.347   2
  -2 -10  -7 3432.00 336.501   1
  -2 -10  -7 3732.72 333.127   2
  -2 -10  -8 74.5162 61.6440   2
   2  10   8 47.5154 40.2695   2
   2 -10   8 85.2810 43.3500   2
   2  10   8 39.0982 36.0259   1
   2  10   9 863.746 185.044   2
   2 -10   9 1020.31 162.817   2
   2  10  10-73.4521 67.3009   2
   2 -10  10 27.3427 36.3944   2
   2  10  11 298.124 106.604   2
   2 -10  11 409.956 112.695   2
   2  10  12 42.9689 44.1234   2
   2 -10  12 60.9565 33.1724   2
   2  10  13-48.5519 35.6795   2
   2 -10  13 25.3516 12.7125   2
   2  10  14 129.672 88.0430   2
   2 -10  14 46.9359 8.08132   2
   2  10  15 56.9711 62.2716   2
   2 -10  15 120.572 77.3861   2
   2  10  16 24.1902 5.11195   2
   2 -10  16 43.0155 78.4619   2
   2 -10  17 6.41440 14.5394   2
   2  10  17-78.6457 84.6889   2
   2 -10  18 45.2950 41.8119   2
   2 -10  19 3.43808 9.43233   2
  -2 -11  19 82.9575 70.4914   2
   2 -11 -18 4.50163 63.7414   3
  -2 -11  18 48.1103 53.8997   2
  -2  11  17 12.8949 33.8302   2
   2 -11 -17 120.664 91.6144   3
  -2 -11  17 85.6273 72.5823   2
  -2  11  16-37.2470 48.8505   2
   2 -11 -16-15.8834 61.6259   3
  -2  11  15 104.657 73.9325   2
   2 -11 -15 86.8650 46.8883   3
   2 -11 -14 54.6009 71.3697   3
  -2  11  14 17.3841 30.6566   2
  -2  11  13 126.288 67.4859   2
   2 -11 -13 104.410 72.2310   3
  -2  11  12 511.723 141.731   2
   2 -11 -12 698.515 198.964   3
   2 -11 -11 42.7370 54.2672   3
  -2  11  11 14.2490 20.9213   2
   2 -11 -10 111.978 37.9327   3
  -2  11  10 153.308 77.7045   2
  -2  11   9 95.3582 51.0540   2
   2 -11  -9 48.5626 21.0984   3
  -2  11   8 583.307 147.018   1
   2 -11  -8 522.173 147.861   3
  -2  11   8 439.359 107.842   2
  -2  11   7 267.594 99.4611   1
  -2 -11   7 124.079 74.6266   3
   2 -11  -7 70.9554 29.6858   3
  -2 -11   6 21.6447 28.8707   2
  -2 -11   6 9.99667 43.7067   3
  -2  11   6 22.2465 45.7586   1
  -2 -11   5 375.004 98.5109   2
  -2 -11   5 463.162 187.437   3
  -2  11   5 476.229 111.610   1
  -2  11   5 348.291 80.8700   2
  -2 -11   4 1912.59 383.426   3
  -2  11   4 2569.26 234.360   1
  -2  11   4 2563.28 191.484   2
  -2 -11   4 2550.26 247.307   2
  -2 -11   3 1038.19 151.383   2
  -2 -11   3 771.299 249.467   3
  -2  11   3 1065.40 140.264   1
  -2  11   3 1015.80 109.155   2
  -2 -11   2 955.301 141.520   2
  -2 -11   2 815.321 222.922   3
  -2  11   2 1002.27 127.510   1
  -2  11   2 921.565 91.2952   2
  -2  11   1 263.739 61.3757   1
  -2 -11   1 229.498 121.961   3
  -2 -11   1 258.880 70.0322   2
  -2  11   1 224.069 38.2677   2
  -2  11   1 296.974 51.4746   2
   2  11   0 459.385 107.431   2
  -2 -11   0 449.329 96.6233   2
  -2 -11   0 271.663 119.460   3
  -2 -11  -1 1492.25 178.391   2
   2 -11   1 1754.90 159.701   1
  -2 -11  -2 1304.32 175.221   2
  -2 -11  -2 660.403 127.984   3
   2 -11   2 1371.24 125.719   1
  -2 -11  -3 382.215 87.1224   3
  -2 -11  -3 581.259 123.364   2
   2 -11   3 496.014 70.7366   1
  -2 -11  -4 174.823 73.4524   2
   2 -11   4 167.938 38.3787   1
   2 -11   4 138.331 27.8489   2
  -2 -11  -4 187.409 55.7590   1
   2  11   4 221.491 80.8261   2
  -2 -11  -4 47.4273 27.5069   3
   2 -11   5 824.479 88.0208   2
   2  11   5 996.470 171.414   2
   2 -11   5 938.794 103.519   1
   2  11   5 997.583 171.071   1
  -2 -11  -5 973.978 163.259   2
  -2 -11  -5 985.239 165.756   1
   2 -11   6 255.012 57.3387   2
  -2 -11  -6 187.537 66.9359   2
  -2 -11  -6 391.540 123.340   1
   2  11   6 225.562 85.7518   2
   2  11   6 252.553 83.7784   1
  -2 -11  -7 28.3949 40.1736   2
   2 -11   7 73.5205 41.4271   2
   2  11   7 78.4661 52.3703   2
  -2 -11  -8 5.26314 10.9727   2
   2 -11   8 21.9602 29.0132   2
   2  11   8 41.5784 40.9394   2
   2  11   9 81.1763 65.7010   2
   2 -11   9 62.4235 32.2311   2
   2  11  10 384.235 125.295   2
   2 -11  10 314.328 98.6562   2
   2  11  11 35.1633 26.6050   2
   2 -11  11 53.9317 37.4874   2
   2  11  12 782.197 203.189   2
   2 -11  12 893.249 182.788   2
   2  11  13-9.16574 7.83957   2
   2 -11  13 20.8581 41.6276   2
   2 -11  14 19.7683 35.6519   2
   2  11  14 59.6519 48.4541   2
   2  11  15 32.3659 50.3503   2
   2 -11  15 43.0098 39.7165   2
   2  11  16 321.327 141.854   2
   2 -11  16 306.647 131.034   2
   2 -11  17-40.2336 46.8925   2
   2 -11  18-18.9963 33.3461   2
  -2 -12  18 9.99815 34.6774   2
   2 -12 -17 75.1957 97.3192   3
  -2 -12  17 43.7310 54.2170   2
  -2  12  17 5.62832 47.5569   2
  -2  12  16 10.2737 32.8358   2
   2 -12 -16 0.49047 68.7533   3
  -2  12  15 43.7190 43.3531   2
   2 -12 -15-2.61986 60.3843   3
  -2  12  14 769.564 181.819   2
   2 -12 -14 1022.58 257.872   3
   2 -12 -13 527.440 177.278   3
  -2  12  13 390.065 131.199   2
  -2  12  12 6.63346 28.6619   2
   2 -12 -12-55.0697 78.2764   3
  -2  12  11 315.103 96.5554   2
   2 -12 -11 441.024 152.019   3
  -2  12  10 61.3337 23.0994   2
   2 -12 -10-39.1175 32.6559   3
  -2  12   9 195.856 82.6652   2
   2 -12  -9 220.961 105.722   3
  -2  12   8 403.677 111.559   1
  -2  12   8 278.292 89.0345   2
   2 -12  -8 398.720 131.379   3
   2 -12  -7 1357.96 301.824   3
  -2 -12   7 2455.69 433.402   3
  -2  12   7 1993.69 243.566   1
  -2 -12   7 1713.80 225.748   2
  -2  12   6 1228.14 181.453   1
  -2 -12   6 1169.59 181.818   2
  -2 -12   6 1140.86 342.978   3
  -2  12   5 576.979 114.780   1
  -2 -12   5 232.991 142.109   3
  -2  12   5 443.667 91.4942   2
  -2 -12   5 534.808 120.122   2
  -2  12   4 378.405 74.2158   2
  -2 -12   4 383.627 185.568   3
  -2  12   4 390.566 91.9545   1
  -2 -12   4 385.466 99.0171   2
  -2 -12   3 1323.45 177.813   2
  -2 -12   3 1119.45 292.458   3
  -2  12   3 1285.32 121.473   2
  -2  12   3 1351.93 163.710   1
  -2 -12   2 16.1962 56.4338   3
  -2  12   2 9.97382 10.3127   2
  -2 -12   2 47.0279 33.6561   2
  -2  12   2 21.3880 3.51096   1
  -2 -12   1 475.340 101.731   2
  -2  12   1 467.761 85.5769   1
  -2 -12   1 607.617 126.035   1
  -2 -12   1 155.715 172.094   3
  -2  12   1 437.325 48.9810   2
  -2  12   1 490.011 57.2353   2
  -2 -12   0 710.085 131.095   1
  -2 -12   0 790.572 131.278   2
  -2 -12   0 365.418 171.928   3
  -2 -12  -1 372.544 90.8621   2
  -2 -12  -1 104.275 80.3201   3
   2 -12   1 589.123 105.335   1
  -2 -12  -2-1.05702 9.65142   1
  -2 -12  -2-11.9795 30.0269   3
   2 -12   2 17.5608 18.0559   1
  -2 -12  -2 11.1259 27.3669   2
  -2 -12  -3 862.012 155.037   2
  -2 -12  -3 228.760 83.5874   3
  -2 -12  -3 789.824 139.659   1
   2 -12   3 771.180 96.1008   1
   2  12   4 1565.03 215.033   2
  -2 -12  -4 1646.36 213.306   2
  -2 -12  -4 1439.33 198.403   1
   2 -12   4 1576.06 140.447   1
   2 -12   5 495.722 79.6972   1
   2  12   5 515.050 125.520   2
   2  12   5 385.981 119.746   1
  -2 -12  -5 528.654 122.266   1
  -2 -12  -5 472.606 118.631   2
   2 -12   5 366.786 49.0459   2
  -2 -12  -6 154.958 61.3995   2
  -2 -12  -6 409.408 123.827   1
   2  12   6 269.822 97.7547   2
   2 -12   6 184.720 43.5953   2
   2 -12   6 203.895 58.5930   1
   2 -12   7 2795.18 210.560   2
   2  12   7 2438.95 290.460   2
  -2 -12  -7 2307.00 310.697   1
  -2 -12  -7 2579.80 294.030   2
   2  12   8 825.126 181.069   2
   2 -12   8 893.544 133.751   2
   2  12   9 869.016 192.130   2
   2 -12   9 819.466 145.323   2
   2  12  10-8.63741 36.7978   2
   2 -12  10-0.14130 9.93508   2
   2  12  11 111.355 75.0738   2
   2 -12  11 160.609 74.0163   2
   2  12  12 144.761 75.0975   2
   2 -12  12 224.251 83.1164   2
   2  12  13-61.9604 65.6112   2
   2 -12  13 10.0718 24.0981   2
   2  12  14 95.7824 53.2358   2
   2 -12  14 154.281 74.6137   2
   2  12  15 56.9561 57.9089   2
   2 -12  15 132.558 85.4135   2
   2  12  16-10.3823 9.16038   2
   2 -12  16 54.8177 44.3538   2
  -2 -13  18 7.91694 40.6034   2
  -2  13  17-65.8965 61.5587   2
  -2 -13  17 27.5898 53.8832   2
  -2  13  16 18.1158 46.6699   2
   2 -13 -16 79.7037 93.2147   3
  -2  13  15 61.6438 48.8314   2
   2 -13 -15 79.4629 77.3300   3
  -2  13  14 51.2467 52.4593   2
   2 -13 -14-53.5863 76.8531   3
  -2  13  13 43.1455 45.1990   2
   2 -13 -13 20.6159 16.1878   3
  -2  13  12 192.279 80.4803   2
   2 -13 -12 367.083 141.203   3
   2 -13 -11 548.064 169.709   3
  -2  13  11 573.947 138.386   2
  -2  13  10-22.5595 12.3157   2
   2 -13 -10 69.4244 54.2162   3
  -2  13   9 278.836 97.7002   2
   2 -13  -9 406.045 141.339   3
  -2 -13   8 116.868 32.4966   2
  -2  13   8 273.429 78.3143   2
   2 -13  -8 148.856 116.580   3
  -2 -13   7 401.973 110.068   2
  -2  13   7 444.174 100.478   2
  -2  13   7 415.469 104.443   1
   2 -13  -7 528.565 168.161   3
  -2 -13   6 95.2549 52.3284   2
  -2 -13   6 66.7861 101.974   3
  -2  13   6 49.1543 17.5293   1
  -2  13   5 2182.20 190.533   2
  -2  13   5 2362.36 246.912   1
  -2 -13   5 2343.87 254.678   2
  -2 -13   4 276.496 80.0983   2
  -2  13   4 293.758 79.2633   1
  -2  13   4 263.011 57.4693   2
  -2 -13   4 162.155 122.444   3
  -2 -13   3 82.0783 27.1058   3
  -2  13   3 83.7960 28.6526   2
  -2 -13   3 104.951 48.7300   2
  -2  13   3 135.917 50.1898   1
  -2  13   2 42.1270 22.0253   2
  -2  13   2 85.0861 37.8258   1
  -2 -13   2 98.4997 106.520   3
  -2 -13   2 8.27416 19.9501   2
  -2 -13   2 61.4357 51.6704   1
  -2 -13   1 538.067 110.104   2
  -2  13   1 584.228 104.358   1
  -2 -13   1 214.672 193.780   3
  -2 -13   1 507.423 119.450   1
  -2  13   1 496.306 45.0809   2
  -2 -13   0 12.6499 18.0638   1
  -2 -13   0 32.6426 35.7537   2
  -2 -13   0 11.3630 46.8293   3
  -2 -13  -1 1040.82 162.500   1
  -2 -13  -1 1139.50 167.482   2
   2 -13   1 1248.59 149.326   1
  -2 -13  -2 194.649 65.7907   1
   2 -13   2 227.490 59.7856   1
  -2 -13  -2 128.587 119.665   3
  -2 -13  -2 194.201 66.8223   2
   2  13   3 805.455 154.887   2
  -2 -13  -3 843.153 155.498   2
   2 -13   3 733.318 100.440   1
  -2 -13  -3 853.314 150.651   1
  -2 -13  -4 79.5426 75.6740   2
   2  13   4 19.1551 7.73922   2
   2 -13   4 29.2301 15.2393   1
  -2 -13  -4 14.6513 25.4992   3
  -2 -13  -4-24.0314 46.0608   1
   2 -13   5 954.806 118.941   1
   2  13   5 1040.61 189.571   2
  -2 -13  -5 956.797 172.763   2
  -2 -13  -5 998.094 180.103   1
   2 -13   6 433.907 59.2417   2
   2 -13   6 534.952 94.6167   1
  -2 -13  -6 545.029 133.530   2
   2  13   6 554.230 138.815   2
  -2 -13  -6 609.999 150.679   1
   2 -13   7 678.421 95.2119   2
   2  13   7 628.154 158.599   2
  -2 -13  -7 933.930 200.149   1
  -2 -13  -7 679.006 149.637   2
   2 -13   8 76.9718 38.4948   2
   2  13   8 124.032 65.9554   2
   2  13   9 360.754 120.684   2
   2 -13   9 274.127 77.7198   2
   2  13  10 235.503 107.600   2
   2 -13  10 244.037 78.3689   2
   2  13  11-22.5803 22.4387   2
   2 -13  11-7.24615 19.7238   2
   2  13  12 62.7989 20.6262   2
   2 -13  12 82.6408 60.9997   2
   2  13  13-52.7007 74.0524   2
   2 -13  13-2.05895 36.9978   2
   2  13  14-93.1357 107.205   2
   2 -13  14 17.5156 29.6374   2
   2  13  15-59.5383 48.1536   2
   2 -13  15 24.2573 33.1339   2
   2  13  16 98.3226 86.3578   2
  -2  14  17 62.8599 59.1430   2
  -2 -14  17 91.9373 55.5664   2
   2 -14 -16-27.4082 37.3816   3
  -2  14  16-56.9115 53.2801   2
  -2  14  15-19.2400 21.8548   2
   2 -14 -15-56.5929 98.4533   3
  -2  14  14 303.985 125.506   2
   2 -14 -14 456.129 173.741   3
  -2  14  13 16.1983 35.5549   2
   2 -14 -13 24.0132 51.6155   3
  -2  14  12 121.841 75.4616   2
   2 -14 -12 137.533 102.808   3
  -2  14  11 24.3938 34.8555   2
   2 -14 -11-55.9053 74.7924   3
  -2  14  10 108.270 60.2002   2
   2 -14 -10 120.896 75.4451   3
  -2 -14   9-65.0184 76.4006   2
  -2  14   9 74.2280 45.0161   2
   2 -14  -9-13.8006 50.4067   3
  -2 -14   8-3.06108 33.4012   2
  -2  14   8 28.0199 33.2623   2
   2 -14  -8 47.9553 71.4041   3
   2 -14  -7 1460.86 272.889   3
  -2  14   7 1142.16 156.010   2
  -2 -14   7 1147.10 193.159   2
  -2 -14   6 1424.52 210.620   2
  -2  14   6 1438.54 204.218   1
  -2 -14   5 586.896 126.144   2
  -2 -14   5 125.775 196.927   3
  -2  14   5 542.803 92.5866   2
  -2  14   5 632.886 128.503   1
  -2  14   4 78.1113 30.5066   2
  -2 -14   4 74.9934 47.3269   2
  -2  14   4 40.4336 27.4303   1
  -2 -14   4 63.2063 130.940   3
  -2  14   3 3392.84 272.755   1
  -2  14   3 3265.47 187.390   2
  -2 -14   3 3181.31 279.097   2
  -2 -14   3 2350.23 534.514   3
  -2  14   2 594.797 108.310   1
  -2 -14   2 578.695 133.494   1
  -2 -14   2 292.879 260.521   3
  -2  14   2 520.888 64.0572   2
  -2 -14   2 558.888 115.803   2
  -2 -14   1 512.693 117.900   1
  -2 -14   1 452.845 100.147   2
  -2  14   1 541.643 109.982   1
  -2 -14   1 161.908 257.749   3
  -2 -14   0 881.586 159.444   1
  -2 -14   0 963.819 153.837   2
   2 -14   1 491.526 103.643   1
  -2 -14  -1 409.847 104.071   1
  -2 -14  -1 376.617 96.6826   2
  -2 -14  -1 95.7881 166.961   3
  -2 -14  -2 104.138 53.5966   1
   2 -14   2 111.554 54.6512   1
  -2 -14  -2-26.6900 101.776   3
  -2 -14  -2 65.2983 38.4965   2
  -2 -14  -3 49.7675 49.7210   2
  -2 -14  -3 62.9860 109.495   3
  -2 -14  -3 6.46033 24.9482   1
   2  14   3 10.2725 16.4992   2
   2 -14   3 9.33578 23.6796   1
   2 -14   4 164.021 52.8607   1
  -2 -14  -4 176.272 74.2791   2
   2  14   4 152.610 62.3301   2
  -2 -14  -4 95.9327 84.0116   3
  -2 -14  -4 117.187 50.2182   1
  -2 -14  -5-8.00596 52.7307   2
  -2 -14  -5 2.12249 16.2742   3
  -2 -14  -5-22.1988 38.7077   1
   2 -14   5 13.2244 7.84597   1
   2  14   5-10.5783 45.0697   2
   2 -14   6 28.3834 22.2819   1
  -2 -14  -6 8.28225 35.6741   2
   2  14   6 29.6493 28.1750   2
   2 -14   7 16.8085 7.44652   2
   2 -14   7 34.7279 24.8172   1
   2  14   7 56.1861 50.8894   2
   2 -14   8 125.858 43.2034   2
   2  14   8 144.593 68.5175   2
   2 -14   9 153.378 55.7027   2
   2  14   9 118.212 73.9914   2
   2  14  10 125.053 69.5905   2
   2 -14  10 114.600 44.9366   2
   2 -14  11 519.862 128.499   2
   2  14  11 378.982 140.557   2
   2  14  12 101.903 57.0499   2
   2 -14  12 76.4727 48.1170   2
   2  14  13-4.58723 36.4767   2
   2 -14  13 16.2585 29.7260   2
   2  14  14 135.400 104.508   2
   2  14  15 41.3216 55.9439   2
  -2  15  16-1.53309 9.66626   2
  -2 -15  16 33.7290 48.3643   2
  -2  15  15-23.2621 52.4692   2
   2 -15 -15-14.9073 63.7976   3
  -2  15  14 4.44392 37.3935   2
   2 -15 -14-14.4589 26.4998   3
  -2  15  13 21.4183 26.4591   2
   2 -15 -13 113.846 66.9061   3
  -2  15  12 61.3598 43.5620   2
   2 -15 -12 37.3661 26.6382   3
   2 -15 -11 154.638 99.6556   3
  -2  15  11 229.020 90.5603   2
  -2 -15  10-98.9018 93.9473   2
  -2  15  10-23.3081 42.9597   2
   2 -15 -10 25.6366 66.7330   3
  -2 -15   9 8.33053 20.4725   2
  -2  15   9 60.6851 29.7322   2
   2 -15  -9 98.1414 74.7893   3
  -2 -15   8 174.354 71.2866   2
  -2  15   8 209.289 71.1599   2
   2 -15  -8 166.929 112.206   3
  -2 -15   7 66.0043 50.8227   2
  -2  15   7 20.0724 20.5917   2
   2 -15  -7 72.3589 84.4769   3
  -2 -15   6 129.808 70.3682   2
  -2  15   6 76.7157 43.5304   1
  -2  15   5 1463.76 200.199   1
  -2 -15   5 1288.40 189.827   2
  -2 -15   5 911.442 338.719   3
  -2  15   5 1135.15 146.614   2
  -2 -15   4 319.237 88.1770   2
  -2 -15   4 159.856 158.617   3
  -2  15   4 358.356 70.9210   2
  -2  15   4 354.256 89.4133   1
  -2 -15   3 92.2190 84.3652   1
  -2 -15   3 26.9737 122.949   3
  -2 -15   3-30.0104 34.2427   2
  -2  15   3-7.66367 10.5577   1
  -2  15   3 18.2178 15.7447   2
  -2  15   2 259.703 41.7510   2
  -2 -15   2 240.812 218.171   3
  -2  15   2 339.396 86.9778   1
  -2 -15   2 369.594 108.362   1
  -2 -15   2 314.566 85.3433   2
  -2 -15   1 1008.40 173.499   1
  -2 -15   1 928.580 152.032   2
  -2 -15   1 324.698 305.982   3
  -2 -15   0 22.1689 23.6824   2
  -2 -15   0-103.512 138.698   3
  -2 -15   0 53.8551 42.2800   1
  -2 -15  -1-74.5848 58.9855   3
  -2 -15  -1 113.524 53.5289   1
  -2 -15  -1 104.210 50.2609   2
   2 -15   2 438.439 89.2142   1
   2  15   2 382.176 101.732   2
  -2 -15  -2 329.567 97.3593   1
  -2 -15  -2 372.520 104.708   2
  -2 -15  -3 105.237 69.8221   2
  -2 -15  -3 83.5933 85.4918   3
   2  15   3 63.4327 38.1455   2
   2 -15   3 68.6721 24.7055   1
  -2 -15  -3-15.0990 51.7558   1
   2  15   4 1696.93 238.634   2
  -2 -15  -4 1859.33 250.517   2
  -2 -15  -4 1484.25 224.746   1
   2 -15   4 1733.67 182.746   1
   2  15   5 495.665 128.544   2
  -2 -15  -5 39.7986 50.2745   3
  -2 -15  -5 412.555 129.918   1
  -2 -15  -5 423.340 117.427   2
   2 -15   5 535.535 104.937   1
   2 -15   6 582.772 107.257   1
  -2 -15  -6 559.044 140.837   2
   2  15   6 584.648 146.516   2
  -2 -15  -6 18.1935 19.5175   3
  -2 -15  -6 547.239 154.196   1
  -2 -15  -6 195.018 44.5350   3
  -2 -15  -7 225.104 109.978   1
   2  15   7 111.213 73.0436   2
   2 -15   7 43.9537 28.6087   1
   2 -15   8 118.412 35.7611   2
   2  15   8 111.317 63.6694   2
   2 -15   9 511.003 91.5077   2
   2  15   9 476.269 145.345   2
   2  15  10 27.5333 45.1408   2
   2 -15  10 21.9509 21.3892   2
   2  15  11 24.1674 60.2686   2
   2 -15  11-0.73190 8.28286   2
   2  15  12-23.1889 44.0305   2
   2  15  13 125.801 83.4136   2
   2  15  14-10.9290 42.6174   2
   2  15  15 32.2106 25.9296   2
  -2  16  16 0.08597 39.0257   2
  -2  16  15 14.4755 13.6082   2
  -2  16  14 17.2533 18.2034   2
   2 -16 -14 71.8239 87.6506   3
  -2  16  13 80.2830 65.5002   2
   2 -16 -13 155.202 109.018   3
  -2  16  12 167.806 78.5037   2
   2 -16 -12 83.6022 79.3124   3
  -2  16  11 36.3810 30.1034   2
   2 -16 -11 21.8087 32.2611   3
  -2  16  10 628.181 140.732   2
   2 -16 -10 483.228 218.184   3
  -2 -16   9 23.0954 9.49502   2
  -2  16   9 118.651 51.3360   2
   2 -16  -9 86.1569 121.193   3
  -2  16   8 199.156 73.9975   2
  -2 -16   8 251.787 98.9562   2
   2 -16  -8 134.941 115.386   3
  -2  16   7 409.705 95.2632   2
  -2 -16   7 512.591 134.009   2
  -2 -16   6 16.6299 37.2909   2
  -2 -16   5 751.170 141.849   2
  -2  16   5 844.156 152.814   1
  -2  16   5 723.172 111.230   2
  -2  16   4 107.602 53.6919   1
  -2 -16   4 67.4677 42.8335   2
  -2  16   4 97.8606 35.4514   2
  -2  16   3 45.8107 33.9486   1
  -2 -16   3 55.5890 45.5433   1
  -2 -16   3-101.631 72.8278   3
  -2 -16   3 40.7390 35.7259   2
  -2  16   3 55.1210 25.4188   2
  -2 -16   2 635.258 149.118   1
  -2 -16   2 519.767 112.946   2
  -2  16   2 496.315 127.652   1
  -2 -16   2 105.492 249.487   3
  -2 -16   1 182.927 223.451   3
  -2 -16   1 362.774 108.577   1
  -2 -16   1 385.193 99.4361   2
  -2 -16   0 527.685 132.755   1
  -2 -16   0 556.538 122.009   2
  -2 -16   0 554.098 422.915   3
  -2 -16  -1 616.442 142.155   1
  -2 -16  -1 666.351 141.741   2
   2  16   1 717.396 155.254   2
  -2 -16  -2 236.442 87.1691   2
  -2 -16  -2 287.595 98.3125   1
   2  16   2 295.300 95.2004   2
  -2 -16  -2 192.155 180.098   3
  -2 -16  -3 337.944 111.967   2
   2  16   3 202.991 78.8949   2
  -2 -16  -3 99.6268 137.791   3
  -2 -16  -3 202.545 75.6178   1
  -2 -16  -4 334.866 103.683   2
   2  16   4 301.867 100.986   2
  -2 -16  -4 10.7435 70.0164   3
  -2 -16  -4 312.605 108.222   1
  -2 -16  -5-1.46879 31.8031   3
  -2 -16  -5 199.509 76.9698   2
   2  16   5 218.684 89.0726   2
  -2 -16  -5 194.871 86.3921   1
  -2 -16  -6-36.6364 56.2293   2
  -2 -16  -6 27.0645 32.2677   3
  -2 -16  -6-19.5038 17.3889   3
   2  16   6-32.7219 37.7990   2
  -2 -16  -7 699.250 185.552   1
   2  16   7 81.0658 46.3292   2
   2  16   8 588.204 160.412   2
   2  16   9 23.3231 50.5799   2
   2  16  10 300.637 117.743   2
   2  16  11 112.381 81.6143   2
   2  16  12-0.86773 46.1915   2
   2  16  13 41.3779 62.3325   2
   2  16  14 17.4544 26.9358   2
   2  16  15 33.2064 62.5839   2
  -2  17  16 25.0552 54.4338   2
  -2  17  15 23.4526 51.9291   2
  -2  17  14 30.9560 30.5681   2
   2 -17 -14 21.0764 64.0477   3
  -2  17  13 65.6425 61.9685   2
   2 -17 -13 25.9527 58.6585   3
  -2  17  12 54.6777 55.3523   2
   2 -17 -12 29.5840 65.8139   3
  -2  17  11 161.999 86.3024   2
   2 -17 -11 263.452 136.271   3
  -2  17  10 68.8367 54.0773   2
   2 -17 -10-22.1715 56.3630   3
  -2  17   9 97.2948 67.7552   2
   2 -17  -9 34.9771 78.7945   3
  -2  17   8 1.44950 17.4143   2
  -2 -17   8 89.1374 62.7489   2
   2 -17  -8 35.4595 62.8963   3
  -2  17   7 72.9793 43.3543   2
  -2 -17   7 153.904 74.9212   2
  -2 -17   6 7.57989 8.57809   2
  -2 -17   5 666.017 134.014   2
  -2  17   5 807.554 117.161   2
  -2 -17   4 175.336 91.8012   1
  -2 -17   4 199.728 72.7744   2
  -2  17   4 283.912 58.5336   2
  -2  17   4 298.437 90.2749   1
  -2  17   3 111.799 57.3928   1
  -2 -17   3 52.0496 43.3188   1
  -2 -17   3-38.1855 168.817   3
  -2 -17   3 55.5190 36.4271   2
  -2  17   3 65.1348 23.0295   2
  -2 -17   2 138.595 76.6546   1
  -2 -17   2 61.6122 51.9566   2
  -2 -17   1 4207.74 380.854   1
  -2 -17   1 4207.00 341.046   2
  -2 -17   0-40.6395 106.117   3
  -2 -17   0 152.225 79.7048   1
  -2 -17   0 109.104 54.4795   2
   2  17   1 242.328 92.0872   2
  -2 -17  -1 367.391 113.924   1
  -2 -17  -1 72.1791 157.534   3
  -2 -17  -1 319.429 101.340   2
   2 -17   1 403.832 112.928   1
  -2 -17  -2 112.850 59.4214   1
  -2 -17  -2 54.0559 41.0218   2
  -2 -17  -2-48.3434 165.356   3
   2  17   2 56.4106 42.8116   2
  -2 -17  -3 45.3758 47.8827   2
   2  17   3-50.6105 48.5008   2
  -2 -17  -3-43.6256 60.9131   1
  -2 -17  -3-14.3427 92.7373   3
  -2 -17  -4 144.388 63.3814   2
   2  17   4 194.595 84.8538   2
  -2 -17  -4 194.198 81.6773   1
  -2 -17  -4-118.508 123.049   3
  -2 -17  -5 161.006 80.7927   2
   2  17   5 133.155 68.4091   2
  -2 -17  -5 235.536 102.183   1
  -2 -17  -5-3.25337 57.6859   3
   2  17   6 11.9145 18.1498   2
  -2 -17  -6-4.31066 7.60708   3
  -2 -17  -6-0.92144 8.10872   3
   2  17   7 358.066 120.941   2
  -2 -17  -7 584.882 185.124   1
   2  17   8 76.1021 54.7899   2
   2 -17   9 504.157 109.107   1
   2  17   9 487.621 156.625   2
   2 -17  10-32.8838 32.0073   1
   2  17  10 5.54569 36.1179   2
   2  17  11 5.17499 45.8771   2
   2  17  12-10.3264 32.6669   2
   2  17  13 83.6745 58.6819   2
   2  17  14 94.8285 79.0088   2
  -2  18  15 39.4901 60.8378   2
  -2  18  14 21.6677 27.0954   2
  -2  18  13 29.5304 39.8339   2
   2 -18 -13 59.2237 65.3268   3
  -2  18  12 168.589 86.7080   2
   2 -18 -12 331.205 162.591   3
  -2  18  11 105.237 64.8288   2
   2 -18 -11 29.2537 42.8391   3
  -2  18  10 802.293 162.872   2
   2 -18 -10 836.756 231.299   3
  -2  18   9 42.8009 39.5056   2
   2 -18  -9 71.6284 84.0993   3
  -2  18   8-4.33364 16.7775   2
   2 -18  -8-24.5177 62.9031   3
  -2 -18   7 97.4093 55.9528   2
  -2  18   7 40.1225 29.3439   2
  -2 -18   6 68.8116 34.0137   2
  -2 -18   5 62.9133 40.4662   2
  -2 -18   5-12.4566 32.7755   1
  -2  18   5 43.1150 29.2256   2
  -2  18   4 21.6059 21.5192   2
  -2 -18   4 10.8265 17.7241   2
  -2 -18   4-25.5626 43.3351   1
  -2  18   3 129.434 26.5959   2
  -2 -18   3 211.815 76.5698   2
  -2  18   3 173.205 74.0147   1
  -2 -18   3 101.554 61.5893   1
  -2 -18   2 441.758 127.302   1
  -2 -18   2 363.465 98.3841   2
  -2 -18   2 312.953 242.627   3
  -2 -18   1 284.527 279.295   3
  -2 -18   1 17.4220 52.2749   1
  -2 -18   1 34.4278 36.6414   2
  -2 -18   0 1033.66 176.035   2
  -2 -18   0 968.067 190.582   1
  -2 -18  -1 60.1331 47.3223   2
   2  18   1 71.2182 52.3474   2
  -2 -18  -1 72.3759 51.4897   1
  -2 -18  -1 79.4675 100.512   3
  -2 -18  -2 50.7106 194.460   3
  -2 -18  -2 11.6492 17.0937   2
   2  18   2 18.0214 32.0867   2
   2 -18   2 213.441 101.408   1
  -2 -18  -2-35.3625 48.6259   1
  -2 -18  -3 77.9218 54.5672   2
   2  18   3 118.685 58.1891   2
   2 -18   3 113.509 57.2972   1
  -2 -18  -3 45.1277 18.4045   1
  -2 -18  -3 187.149 151.377   3
   2  18   4 1143.77 211.819   2
  -2 -18  -4 1236.69 214.524   2
  -2 -18  -4 924.950 201.887   1
   2 -18   4 1190.93 176.433   1
   2  18   5 117.392 71.0840   2
  -2 -18  -5 126.474 80.8655   2
  -2 -18  -5 149.357 100.268   1
  -2 -18  -5 61.1537 98.0401   3
   2 -18   5 64.9725 15.0479   1
   2 -18   6-31.4642 25.5129   1
   2  18   6 26.8015 21.6643   2
  -2 -18  -6-49.7787 26.9246   3
   2  18   7 17.2878 25.6561   2
   2 -18   7-0.67557 22.1467   1
   2 -18   8 667.119 127.781   1
   2  18   8 681.802 183.200   2
   2 -18   9 49.6588 36.6042   1
   2  18   9 36.4820 42.9039   2
   2  18  10 71.9681 68.8220   2
   2  18  11 14.0063 21.7045   2
   2  18  12-35.1143 58.9514   2
   2  18  13-10.1285 52.1289   2
   2  18  14-37.3542 41.1079   2
  -2  19  14 9.70419 43.5531   2
  -2  19  13 78.6864 61.7687   2
  -2  19  12 117.154 77.4690   2
   2 -19 -12 31.5367 41.7984   3
  -2  19  11 220.938 92.0067   2
   2 -19 -11 293.805 174.727   3
   2 -19 -10 35.2635 87.0369   3
  -2  19  10 54.8915 49.7527   2
   2 -19  -9 14.1022 79.2133   3
  -2  19   9 128.606 71.3768   2
  -2  19   8-21.6127 25.8081   2
   2 -19  -8 7.02860 10.7692   3
  -2  19   7 18.4761 11.2785   2
  -2 -19   6 81.5260 55.6603   1
  -2 -19   5-18.8279 35.2420   1
  -2  19   5 3.70371 14.9394   2
  -2 -19   4 42.5167 44.9183   1
  -2 -19   4 38.9025 26.8873   2
  -2  19   4 19.4779 16.6153   2
  -2 -19   3 110.281 63.8226   1
  -2 -19   3 59.0243 39.5932   2
  -2 -19   2 46.4242 43.4081   1
  -2 -19   2-39.1094 39.0844   2
  -2 -19   1 2468.08 311.445   1
  -2 -19   1 2462.70 267.323   2
  -2 -19   0 11.9859 22.0690   2
  -2 -19   0-4.20173 7.76498   1
  -2 -19   0 143.205 201.496   3
  -2 -19  -1 255.791 87.7285   2
  -2 -19  -1 264.998 104.143   1
  -2 -19  -1 187.344 234.966   3
   2 -19   1 671.153 157.850   1
   2  19   2 104.090 54.3934   2
  -2 -19  -2 146.033 63.0749   2
   2 -19   2 265.221 104.223   1
  -2 -19  -2 224.615 222.655   3
  -2 -19  -2-121.642 72.5035   1
   2  19   3-10.5159 25.4500   2
  -2 -19  -3-32.5446 63.6723   2
   2 -19   3 27.9029 42.0508   1
  -2 -19  -3-5.64580 116.995   3
  -2 -19  -3-37.9741 68.6813   1
   2  19   4 95.5407 68.2149   2
  -2 -19  -4 29.6426 34.7718   2
   2 -19   4 35.3665 28.8233   1
  -2 -19  -4 154.550 87.5850   1
   2  19   5 462.315 139.978   2
   2 -19   5 455.048 113.484   1
  -2 -19  -5 472.941 157.626   1
   2 -19   6 43.9299 32.3070   1
   2  19   6 29.0615 26.2846   2
   2 -19   7 104.274 50.8993   1
   2  19   7 127.477 76.9053   2
   2 -19   8 114.836 53.0552   1
   2  19   8 86.2408 69.6687   2
   2  19   9 507.477 166.097   2
   2  19  10 41.1379 52.6364   2
   2  19  11 19.1184 42.8459   2
   2  19  12 50.7352 65.5451   2
   2  19  13 69.4106 78.8746   2
   2 -20 -11 13.7811 58.5897   3
   2 -20 -10 22.1199 53.2562   3
   2 -20  -9-9.29142 71.6664   3
   2 -20  -8 14.0284 31.9029   3
  -2 -20   7-10.5252 32.6425   1
  -2 -20   6 84.8100 63.0148   1
  -2 -20   5 33.4554 28.9608   1
  -2 -20   4-9.04435 24.8345   1
  -2 -20   3 364.704 121.977   1
  -2 -20   2 246.629 101.347   1
  -2 -20   1 60.2861 68.5254   1
  -2 -20   0 590.622 159.364   1
  -2 -20   0 77.1167 77.4792   3
  -2 -20  -1-11.6364 19.5159   1
  -2 -20  -1-15.1469 39.5319   2
  -2 -20  -1-55.8103 76.9263   3
   2  20   2 63.0016 38.8998   2
  -2 -20  -2 3.15062 49.2494   2
  -2 -20  -2-35.2503 69.3088   1
   2  20   3 19.6375 24.5338   2
  -2 -20  -3-33.4006 53.5413   1
   2  20   4-10.2843 48.7071   2
  -2 -20  -4 47.4696 51.8345   1
   2 -20   4 10.4572 39.2099   1
   2  20   5 1.15788 26.7858   2
  -2 -20  -5 82.2592 70.2367   1
   2  20   6 91.6674 69.6080   2
   2 -20   6-31.8469 42.7181   1
  -2 -20  -7 324.429 156.981   1
   2  20   7-44.2211 42.7513   2
   2  20   8 246.990 112.729   2
   2  20   9 62.1958 39.9929   2
   2  20  10 7.81995 35.0562   2
   2  20  11 28.6358 45.9764   2
   2  20  12 77.4065 59.7379   2
   2  20  13 0.71766 49.3655   2
   2 -21 -10 56.5948 71.0505   3
   2 -21  -9 218.484 149.481   3
   2 -21  -8-0.33725 66.3508   3
  -2 -21   8-18.1441 31.9208   1
  -2 -21   7-14.2992 27.2543   1
  -2 -21   6 31.0984 28.1003   1
  -2 -21   5 11.9262 17.4893   1
  -2 -21   4 67.2646 55.1349   1
  -2 -21   3-23.6620 36.9283   1
  -2 -21   2 139.026 85.9547   1
  -2 -21   1 254.252 111.930   1
  -2 -21   0 74.9118 64.7850   1
   2 -21   1 377.394 127.524   1
  -2 -21  -1 21.3677 42.1032   1
   2 -21   2 119.056 77.6735   1
  -2 -21  -2 0.25810 64.2634   1
   2  21   3 214.064 84.9707   2
   2 -21   3 389.172 124.702   1
  -2 -21  -3 190.599 96.4528   1
   2  21   4 0.69214 15.1654   2
   2 -21   4 28.0249 48.3951   1
  -2 -21  -4 13.0864 35.2856   1
   2  21   5 161.029 90.4325   2
  -2 -21  -5 232.618 116.309   1
   2 -21   5 137.754 67.1583   1
   2  21   6 141.057 87.0451   2
  -2 -21  -6 268.217 125.568   1
  -2 -21  -7 555.140 189.723   1
   2  21   7 40.3618 28.1910   2
   2  21   8 19.7851 34.0500   2
   2  21   9 198.459 114.035   2
   2  21  10-1.87338 16.5001   2
   2  21  11 21.6692 41.2976   2
   2  21  12 85.8580 90.9038   2
   2 -22  -9 62.0420 84.6601   3
  -2 -22   9-36.3433 41.3170   1
  -2 -22   8 47.5063 61.4965   1
   2 -22  -8 26.0855 50.6500   3
  -2 -22   7 71.9464 55.1254   1
  -2 -22   6 82.1407 59.0967   1
  -2 -22   5-27.0353 19.9331   1
  -2 -22   4 38.9221 42.3995   1
  -2 -22   3 158.961 83.5162   1
  -2 -22   2 79.0108 74.8817   1
  -2 -22   1 17.1363 33.5626   1
  -2 -22   0 131.736 80.8728   1
  -2 -22  -1 81.2445 24.4911   1
   2 -22   2 201.700 107.708   1
  -2 -22  -2-51.2266 68.7487   1
   2  22   3-4.43365 8.79509   2
  -2 -22  -3 8.33136 18.2615   1
   2  22   4-9.08505 16.3946   2
   2 -22   4 50.0365 49.1660   1
  -2 -22  -4 26.8762 56.5340   1
   2  22   5 102.094 56.1563   2
  -2 -22  -5 237.780 136.033   1
   2  22   6 35.8061 50.6886   2
  -2 -22  -6 261.815 152.582   1
   2  22   7 157.701 97.0353   2
   2  22   8 191.102 103.387   2
   2  22   9 52.6179 44.6716   2
   2  22  10 94.5412 85.5931   2
  -2 -23   9 81.6136 56.5871   1
  -2 -23   8 31.5289 42.1988   1
   2 -23  -8 72.0611 64.0324   3
  -2 -23   7 13.4900 28.4712   1
  -2 -23   6 30.8261 42.4948   1
  -2 -23   5 83.7194 67.8220   1
  -2 -23   4 176.377 91.7827   1
  -2 -23   3 67.6978 67.4053   1
  -2 -23   2 113.720 71.9644   1
  -2 -23   1 225.057 112.477   1
  -2 -23   0-62.2739 58.3440   1
  -2 -23  -1-46.9137 61.6900   1
   2 -23   2 429.834 161.897   1
  -2 -23  -2-28.1041 57.7107   1
  -2 -23  -3-86.0623 71.0509   1
  -2 -23  -4 53.1355 66.5075   1
  -2 -23  -5 190.833 114.639   1
  -2 -23  -6 381.247 166.868   1
  -2 -24   7 111.725 69.4156   1
  -2 -24   6-16.1701 27.7358   1
  -2 -24   5-15.4848 27.4729   1
  -2 -24   4 15.8432 26.9898   1
  -2 -24   3 33.8239 39.1889   1
  -2 -24   2 90.3679 71.7048   1
  -2 -24   1 16.6147 37.4702   1
  -2 -24   0-143.890 92.1340   1
  -2 -24  -1-26.6408 74.0333   1
  -2 -24  -2-109.257 82.2132   1
  -2 -24  -3 24.9327 45.4404   1
  -2 -25   3 19.8520 31.7486   1
  -2 -25   2 19.0927 33.9287   1
  -2 -25   1-31.6814 58.8785   1
  -3   0  18 94.2868 86.5536   2
   3   0 -18-86.8921 109.451   3
   3   0 -17-9.16666 43.9284   3
   3   0 -16-1.91836 117.170   3
   3   0 -15 13.5598 27.8446   3
   3   0 -14-46.2896 53.2086   3
   3   0 -13 57.2337 80.3081   3
   3   0 -12 36.8522 48.5962   3
   3   0 -11-12.0005 59.7743   3
  -3   0  10 2826.48 356.043   3
   3   0 -10 3949.82 409.768   3
  -3   0   9 52.1298 55.7448   3
   3   0  -9 0.06583 28.9363   3
  -3   0   8 67.7730 67.6828   3
  -3   0   7 5.35080 25.7536   3
  -3   0   6 184.509 92.0320   3
  -3   0   5 24.4549 50.1323   3
  -3   0   4 1320.88 191.611   3
   3   0  -2 3543.91 289.650   3
  -3   0   2 3685.63 292.901   2
  -3   0   1-12.4991 21.5259   2
   3   0  -1 10.4862 19.3350   3
  -3   0   0 3349.41 268.340   2
   3   0   0 3273.36 278.482   3
  -3   0  -1 33.4554 23.8958   2
  -3   0  -2 8.46835 6.19066   1
  -3   0  -2 73.1654 46.7447   2
   3   0   3-34.5068 34.8035   2
  -3   0  -3 14.9649 32.4616   2
  -3   0  -3-2.41988 11.6393   1
   3   0   4 10375.0 487.449   2
  -3   0  -4 10082.7 456.915   2
  -3   0  -4 11129.8 357.924   1
   3   0   5 0.69946 7.89302   1
   3   0   5-12.3021 29.0130   2
  -3   0  -5 19.9398 12.9467   2
   3   0   6 3103.41 189.075   1
   3   0   6 2964.99 282.822   2
  -3   0  -6 3091.20 267.344   2
  -3   0  -7-14.8351 3.11848   2
   3   0   7-3.13642 14.6758   1
   3   0   7-9.99818 22.5397   2
   3   0   8 2182.19 272.586   2
  -3   0  -8 2091.84 244.268   2
   3   0   8 2139.70 194.545   1
  -3   0  -9-2.39001 20.6789   2
   3   0   9 58.8259 68.7093   2
   3   0   9-37.2948 40.7012   1
  -3   0 -10 69.3507 48.0597   2
   3   0  10 41.8787 88.4458   3
   3   0  10 16.1707 1.68165   1
   3   0  10 35.7848 47.2197   2
   3   0  11 20.5810 26.9422   2
   3   0  11-46.1871 50.3034   3
   3   0  11 20.3975 26.1359   1
   3   0  12 382.820 134.321   2
   3   0  12 425.765 111.092   1
   3   0  12 51.4156 127.089   3
   3   0  13 23.3220 21.6048   1
   3   0  13 80.6253 83.6876   3
   3   0  13 17.6067 41.9690   2
   3   0  14 451.312 168.564   3
   3   0  14 198.720 92.8502   2
   3   0  15-9.50743 42.4909   2
   3   0  16-59.5670 77.6669   2
   3   0  17 11.2441 13.1993   2
   3   0  18 85.8206 45.9736   2
   3   1 -19 19.0841 89.3179   3
   3  -1 -19-9.25628 168.335   3
   3  -1 -18 71.3520 142.922   3
  -3   1  18 2.69666 27.4480   2
   3   1 -18-3.64388 43.9865   3
   3   1 -17-7.13980 73.4570   3
   3  -1 -17 108.887 129.982   3
   3  -1 -16 20.2607 80.7060   3
   3   1 -16 37.7482 43.9123   3
   3   1 -15-0.79604 100.381   3
   3  -1 -15 168.179 125.720   3
   3  -1 -14 25.1059 62.9513   3
   3   1 -14-18.9897 53.0465   3
   3   1 -13 43.4447 152.992   3
   3  -1 -13 435.576 164.647   3
   3   1 -12 63.9126 72.9412   3
   3  -1 -12-4.49833 30.1826   3
   3   1 -11 78.0312 120.299   3
   3  -1 -11 349.991 128.782   3
   3  -1 -10 72.8999 71.1766   3
   3   1 -10 10.8872 26.2848   3
  -3  -1  10 67.0962 54.8616   3
  -3   1  10 56.7689 38.6852   3
   3  -1  -9 37.4439 25.0484   3
   3   1  -9 78.4771 48.7405   3
  -3  -1   9 48.3913 51.3618   3
  -3   1   9 113.314 78.7054   3
  -3  -1   8 70.9268 65.3175   3
  -3   1   8 109.158 79.2489   3
  -3  -1   7 3403.11 331.710   3
  -3   1   7 3323.32 340.542   3
  -3  -1   6 19.1813 18.3221   3
  -3   1   6 9.33877 31.3439   3
  -3  -1   5 7182.63 460.556   3
  -3   1   5 7574.05 480.473   3
  -3  -1   4 19.5595 24.6836   3
  -3  -1   3-54.8502 35.0353   2
  -3  -1   3-3.87051 25.3765   3
  -3   1   2 72.3216 37.8506   2
  -3  -1   2 88.4413 39.2556   2
   3   1  -2 66.1658 34.9260   3
   3  -1  -1 2131.93 235.838   3
   3   1  -1 1866.01 194.114   3
  -3   1   1 1884.71 209.012   2
  -3  -1   1 2073.32 219.965   2
  -3   1   0 2133.27 211.139   2
  -3  -1   0 2200.15 222.384   2
   3   1   0 2102.92 204.972   3
   3  -1   0 2211.73 222.530   2
   3  -1   1-8.26227 26.4293   2
  -3   1  -1-7.15383 19.0946   2
  -3  -1  -1-0.38498 16.2452   2
   3   1   1-12.8961 0.77238   3
  -3   1  -2 305.580 44.6028   1
  -3  -1  -2 297.094 53.1415   1
  -3   1  -2 307.239 80.3856   2
   3  -1   2 275.849 80.1384   2
  -3  -1  -2 310.950 81.4840   2
   3  -1   3 2830.92 250.281   2
  -3  -1  -3 3106.42 185.216   1
  -3  -1  -3 2939.70 249.389   2
  -3   1  -3 3032.68 240.726   2
  -3   1  -3 3068.87 155.347   1
   3  -1   4 2799.75 258.948   2
  -3  -1  -4 2705.21 240.790   2
  -3   1  -4 2758.97 235.889   2
  -3  -1  -4 2869.24 196.885   1
   3  -1   5 361.358 57.7725   1
   3   1   5 361.225 66.7201   1
  -3  -1  -5 575.771 109.998   1
  -3  -1  -5 327.997 88.2825   2
   3  -1   5 325.587 92.2006   2
  -3   1  -5 312.611 82.9783   2
   3  -1   6 96.5107 60.7200   2
  -3  -1  -6 134.345 56.3596   2
  -3   1  -6 166.890 67.3142   2
   3   1   6 117.591 36.6092   1
   3   1   6 92.0703 54.5503   2
   3  -1   6 139.694 37.3635   1
  -3  -1  -7 87.4695 42.4911   2
  -3   1  -7 78.0046 53.2158   2
   3  -1   7 99.6994 35.9932   1
   3   1   7 82.0015 33.2357   1
   3   1   7 34.1174 11.6202   2
   3  -1   7 81.6958 47.0929   2
  -3  -1  -8 8.30173 8.35110   2
   3   1   8 5.34057 17.5874   1
  -3   1  -8 12.4361 1.88838   2
   3   1   8-5.72681 30.0940   2
   3  -1   8 37.9534 45.3433   2
   3  -1   8 3.78261 15.4431   1
   3   1   9 1738.18 254.330   2
   3  -1   9 1629.84 238.945   2
  -3  -1  -9 1706.99 226.714   2
  -3   1  -9 1608.53 215.426   2
   3  -1   9 1575.03 174.093   1
   3   1   9 1707.46 192.418   1
   3   1  10 956.588 200.817   2
   3  -1  10 985.598 199.889   2
  -3   1 -10 959.042 176.857   2
   3  -1  10 827.326 137.280   1
   3   1  10 853.415 144.449   1
   3   1  11 33.7317 90.8984   3
   3   1  11 356.247 127.084   2
   3  -1  11 470.797 136.936   2
   3   1  11 418.526 100.938   1
   3  -1  11 446.731 106.984   1
   3  -1  12-53.8568 35.7591   3
   3  -1  12 16.5895 32.2762   1
   3   1  12 67.4430 63.2038   2
   3   1  12-16.5381 24.7537   3
   3   1  12-34.0724 54.8500   1
   3  -1  12-16.8294 47.9678   2
   3   1  13 859.422 209.263   2
   3  -1  13 799.460 196.087   2
   3   1  13 998.127 238.323   3
   3  -1  13 1064.48 184.344   1
   3   1  13 932.809 171.662   1
   3  -1  13 259.474 206.868   3
   3  -1  14 16.8973 25.3029   3
   3   1  14 58.9866 60.4339   3
   3  -1  14 85.0105 65.7471   1
   3   1  14 130.013 95.8509   2
   3  -1  14 29.9892 34.3612   2
   3   1  15 138.690 75.4757   2
   3  -1  15 107.947 81.0735   2
   3   1  16 26.1467 38.5714   2
   3  -1  16-28.7287 79.3069   2
   3   1  17-14.7527 65.9504   2
   3  -1  17 95.9105 75.7134   2
   3   1  18-41.6918 34.7698   2
   3  -1  18-3.66865 53.7421   2
   3  -2 -19 45.6851 201.448   3
  -3   2  18 6.29181 27.9731   2
   3   2 -18 34.7291 139.467   3
   3  -2 -18 146.796 165.074   3
   3   2 -17 96.6750 144.361   3
   3  -2 -17-11.6604 137.159   3
   3  -2 -16-16.2743 35.5635   3
   3   2 -16-27.2720 85.1828   3
   3  -2 -15 10.7199 67.5900   3
   3   2 -15 25.6290 109.468   3
   3  -2 -14-28.0145 58.2838   3
   3   2 -14 20.1475 98.6284   3
   3  -2 -13 100.342 103.928   3
   3   2 -13 8.59000 32.9075   3
   3  -2 -12 323.038 166.596   3
   3   2 -12 43.4159 128.178   3
   3   2 -11 55.3942 65.2083   3
   3  -2 -11 1.08260 26.0611   3
   3  -2 -10 550.073 157.464   3
   3   2 -10 334.078 135.623   3
  -3  -2  10 404.951 129.939   3
  -3   2  10 442.077 140.403   3
   3  -2  -9 24.5535 34.5817   3
   3   2  -9 54.5624 50.1109   3
  -3  -2   9 31.3677 37.6759   3
  -3   2   9 13.2136 37.4892   3
   3  -2  -8 69.7482 40.6498   3
  -3  -2   8 20.5581 8.41864   3
  -3   2   8 102.730 75.5793   3
  -3  -2   7 162.257 69.9471   3
  -3   2   7 359.654 116.449   3
  -3  -2   6 6136.42 430.124   3
  -3   2   6 5836.11 464.045   3
  -3  -2   5 569.264 129.841   3
  -3  -2   4 603.071 133.574   3
   3   2  -3 2374.33 237.964   3
  -3  -2   3 2588.45 257.480   3
  -3  -2   3 2512.22 246.331   2
   3   2  -2 4863.89 319.293   3
  -3  -2   2 4851.22 350.161   3
  -3   2   2 4506.61 314.377   2
  -3  -2   2 4651.91 333.703   2
   3   2  -1 5856.20 345.576   3
  -3   2   1 6077.81 370.232   2
  -3  -2   1 6322.29 376.015   2
  -3   2   0 3519.24 276.373   2
  -3  -2   0 3711.15 288.841   2
   3   2   0 3661.01 257.763   3
  -3   2  -1 2840.87 234.472   2
  -3  -2  -1 2868.14 255.028   2
   3   2   1 2850.54 222.152   3
   3  -2   1 2670.64 238.007   2
  -3   2  -2 10158.3 230.161   1
  -3  -2  -2 10288.9 342.879   1
  -3   2  -2 9946.92 433.937   2
  -3  -2  -2 9646.17 465.928   2
   3   2   2 10484.4 419.015   3
   3  -2   2 10091.4 452.450   2
  -3  -2  -3 24.1027 23.8705   1
  -3   2  -3 64.9285 28.1238   1
   3  -2   3 22.8368 25.3944   2
  -3   2  -3 17.5936 25.9020   2
  -3  -2  -3 36.7366 36.2916   2
   3  -2   4 5222.98 340.150   2
  -3  -2  -4 5066.12 336.494   2
  -3   2  -4 5188.05 319.252   2
  -3  -2  -4 5240.64 279.348   1
   3  -2   5 590.165 121.078   2
   3  -2   5 669.970 71.6092   1
   3   2   5 617.999 93.4535   1
  -3   2  -5 594.731 112.894   2
  -3  -2  -5 752.942 124.824   1
  -3  -2  -5 612.290 120.679   2
  -3  -2  -6 154.496 60.6177   2
  -3   2  -6 185.457 64.8635   2
   3   2   6 187.006 52.9661   1
   3  -2   6 180.434 70.3151   2
   3  -2   6 167.182 37.2653   1
   3  -2   7 72.6400 32.0774   1
  -3  -2  -7 38.0919 19.7602   2
  -3   2  -7 78.1029 44.3889   2
   3   2   7 33.0556 10.9550   2
   3  -2   7 64.5661 34.5716   2
   3   2   7 84.2147 33.7321   1
   3   2   8 655.187 150.144   2
   3  -2   8 695.026 147.924   2
  -3  -2  -8 694.147 137.082   2
  -3   2  -8 677.863 133.739   2
   3  -2   8 659.929 96.8410   1
   3   2   8 769.808 121.744   1
   3   2   9 767.397 173.035   2
   3  -2   9 768.599 164.358   2
  -3  -2  -9 629.343 144.072   2
  -3   2  -9 672.156 145.040   2
   3  -2   9 674.565 112.938   1
   3   2   9 799.111 130.202   1
   3   2  10 57.6347 53.3774   2
   3   2  10-2.40897 15.2989   3
   3  -2  10-0.39864 13.4138   1
  -3   2 -10 18.7428 43.2220   2
   3  -2  10 6.93935 33.5227   2
   3   2  10 28.5930 17.0512   1
   3  -2  11 88.0729 59.8198   1
   3   2  11-9.45482 22.3685   3
   3   2  11 29.4622 19.7497   1
   3   2  11 46.4215 26.3430   2
   3  -2  11 48.3915 45.6913   2
   3  -2  12 93.5414 60.0886   1
   3  -2  12 94.5319 121.964   3
   3   2  12 30.8274 54.1985   3
   3   2  12 71.8363 35.0625   2
   3  -2  12 17.9994 39.8199   2
   3   2  12-23.5586 55.1757   1
   3   2  13-2.77490 32.8753   3
   3  -2  13 168.877 79.4464   1
   3  -2  13 57.9030 130.864   3
   3   2  13-30.4936 52.9206   2
   3  -2  13 25.5637 34.5703   2
   3   2  14 737.404 204.975   2
   3  -2  14 836.080 170.886   1
   3  -2  14 408.907 206.252   3
   3  -2  14 633.964 181.386   2
   3   2  14 739.707 207.752   3
   3   2  15-1.62352 48.8011   2
   3  -2  15-15.1414 21.5320   2
   3   2  16-88.1354 100.555   2
   3  -2  16 11.3290 31.1452   2
   3   2  17-50.3615 65.3939   2
   3  -2  17-18.0649 69.3508   2
   3   2  18 73.8873 75.8966   2
   3  -2  18 36.4561 41.5999   2
   3  -3 -19 51.1937 141.180   3
   3  -3 -18 11.7945 58.3284   3
  -3   3  18 34.0267 35.2378   2
  -3   3  17 1.86425 39.0651   2
   3   3 -17 104.529 140.401   3
   3  -3 -17 89.9739 135.249   3
   3  -3 -16 63.6812 98.8199   3
   3   3 -16 22.8065 127.536   3
   3   3 -15 52.1809 114.285   3
   3  -3 -15 178.826 134.565   3
   3   3 -14 32.4474 50.0598   3
   3  -3 -14 220.160 217.061   3
   3   3 -13-22.4052 41.9480   3
   3  -3 -13 59.2960 76.4479   3
   3  -3 -12-47.4633 53.1151   3
   3   3 -12 50.6197 67.4877   3
   3  -3 -11 1271.02 243.250   3
   3   3 -11 413.787 180.942   3
   3   3 -10-2.21558 28.0739   3
   3  -3 -10 46.7082 62.8605   3
  -3   3  10 65.7636 64.1819   3
   3  -3  -9 1786.67 258.624   3
  -3   3   9 1418.96 251.538   3
  -3  -3   9 1666.13 245.917   3
   3   3  -9 1254.09 289.695   3
   3   3  -8 125.694 71.8561   3
   3  -3  -8 188.728 82.5237   3
  -3  -3   8 48.1284 52.6512   3
  -3   3   8 113.360 82.5790   3
  -3  -3   7 249.233 76.1106   3
  -3  -3   6 160.790 75.3694   3
  -3  -3   5 4815.60 364.333   3
  -3  -3   4 2.88868 11.3802   3
   3   3  -3 1363.48 180.811   3
  -3  -3   3 1146.17 174.850   3
  -3  -3   3 1221.94 174.958   2
  -3   3   2 75.3048 35.3091   2
  -3  -3   2 101.984 48.1538   2
   3   3  -2 88.1734 44.7156   3
  -3  -3   2 68.4731 40.7068   3
  -3   3   1 20.4323 15.5107   2
  -3  -3   1 2.79902 12.9755   2
   3   3  -1 74.5426 48.2485   3
  -3  -3   1 104.513 59.3865   3
  -3   3   0 22.0129 25.8514   2
  -3  -3   0 2.01861 39.3663   2
   3   3   0-28.3736 33.3631   3
  -3   3  -1 2723.91 226.896   2
  -3  -3  -1 2748.72 256.052   2
   3   3   1 2647.58 204.608   3
   3  -3   1 2561.77 230.105   2
  -3   3  -2 0.97604 2.42481   1
   3  -3   2-0.09700 7.86266   2
  -3   3  -2-7.31344 21.1062   2
   3   3   2 11.3670 19.6724   3
   3  -3   3 1925.81 195.978   2
  -3  -3  -3 1854.66 202.197   2
  -3   3  -3 1878.23 185.201   2
   3   3   3 1806.18 163.128   3
  -3  -3  -3 1908.10 163.166   1
   3  -3   4 481.293 101.794   2
  -3  -3  -4 378.031 96.5019   2
  -3   3  -4 388.526 89.6823   2
  -3  -3  -4 401.033 80.0705   1
   3  -3   5 6154.50 387.740   2
   3   3   5 6015.60 305.481   1
  -3  -3  -5 6051.52 381.947   2
  -3   3  -5 5846.55 344.292   2
  -3  -3  -5 6256.06 341.124   1
   3  -3   6 2785.20 144.140   1
   3   3   6 2761.04 210.885   1
   3  -3   6 2966.50 275.481   2
  -3  -3  -6 2758.32 270.711   2
  -3  -3  -6 3291.84 262.064   1
  -3   3  -6 2902.97 252.391   2
   3   3   7 1296.71 153.956   1
   3  -3   7 1206.29 186.982   2
  -3   3  -7 1221.94 172.173   2
  -3  -3  -7 1214.18 180.177   2
   3  -3   7 1255.85 114.660   1
   3   3   8 471.557 96.8814   1
   3   3   8 67.2071 76.7224   3
   3   3   8 509.611 135.000   2
  -3  -3  -8 453.099 115.496   2
  -3   3  -8 420.367 108.452   2
   3  -3   8 467.466 117.855   2
   3  -3   8 454.064 78.4667   1
   3   3   9 947.469 193.442   2
   3  -3   9 804.827 166.361   2
   3   3   9 77.6715 83.2166   3
  -3  -3  -9 773.629 154.689   2
  -3   3  -9 849.283 157.570   2
   3  -3   9 846.285 120.240   1
   3   3   9 893.141 143.256   1
   3   3  10 155.178 57.4437   1
   3   3  10 5.75285 35.7128   3
   3  -3  10 219.744 77.2664   1
   3  -3  10 93.9612 58.0841   2
  -3   3 -10 160.547 67.1551   2
   3   3  10 96.2757 44.7426   2
   3   3  11 420.544 107.904   1
   3   3  11 221.233 120.692   3
   3   3  11 365.110 127.012   2
   3  -3  11 338.563 114.238   2
   3  -3  11 538.698 122.751   1
   3   3  12 70.8868 47.7000   3
   3  -3  12 135.885 73.4549   1
   3   3  12 38.1052 40.8608   2
   3  -3  12 60.8026 68.3549   2
   3   3  12-41.5245 64.9150   1
   3  -3  13-61.8509 67.9423   3
   3   3  13 179.289 111.262   3
   3  -3  13 563.048 130.315   1
   3   3  13 289.465 129.323   2
   3  -3  13 290.116 118.581   2
   3  -3  14 270.995 98.6283   1
   3   3  14 67.8288 63.4560   2
   3  -3  14 92.5192 84.1787   2
   3   3  15-20.1823 38.8083   2
   3  -3  15-38.2221 51.9152   2
   3   3  16-0.41216 9.65622   2
   3  -3  16 39.9281 32.4037   2
   3   3  17 65.8402 54.5329   2
   3  -3  17-21.0880 71.4356   2
   3  -3  18-140.391 92.1813   2
   3  -4 -19 223.356 229.173   3
  -3   4  18 73.7689 67.6394   2
   3  -4 -18-45.3220 64.0071   3
  -3   4  17 90.2612 81.1579   2
   3  -4 -17 96.9994 137.248   3
   3   4 -16 34.2659 82.4244   3
   3  -4 -16 40.3492 88.2445   3
   3   4 -15 70.0514 87.7635   3
   3  -4 -15 15.0346 60.2541   3
   3   4 -14 49.7356 108.042   3
   3  -4 -14 91.9254 112.535   3
   3   4 -13-47.5523 59.3226   3
   3  -4 -13 292.130 156.213   3
   3   4 -12-22.9773 73.7199   3
   3  -4 -12 188.885 99.1260   3
   3   4 -11 82.3191 92.4708   3
   3  -4 -11 316.461 120.296   3
   3   4 -10-16.9651 19.9523   3
   3  -4 -10 99.8690 46.9035   3
  -3  -4   9 54.4691 44.0487   3
   3   4  -9 52.9372 90.9229   3
   3  -4  -9 35.1194 50.5888   3
   3   4  -8 911.867 235.152   3
   3  -4  -8 1354.91 220.201   3
  -3  -4   8 1085.11 202.789   3
   3  -4  -7 151.216 49.1378   3
  -3  -4   7 176.398 64.3210   3
   3   4  -6 4484.15 399.350   3
  -3  -4   6 4283.58 351.094   3
  -3  -4   5 1346.90 203.207   3
  -3  -4   4 332.061 90.0274   2
  -3  -4   4 226.028 72.6011   3
   3   4  -3 7545.49 431.578   3
  -3  -4   3 6651.89 403.004   3
  -3  -4   3 6596.93 410.274   2
   3   4  -2 1742.83 199.067   3
  -3  -4   2 1656.54 198.207   3
  -3   4   2 1603.42 190.751   2
  -3  -4   2 1627.45 199.384   2
  -3  -4   1 3994.67 305.478   2
  -3  -4   1 3989.98 294.769   3
   3   4  -1 4198.09 291.016   3
  -3   4   1 3778.85 285.778   2
  -3   4   0 3556.68 271.482   2
  -3  -4   0 3477.70 282.120   2
   3   4   0 3681.77 256.379   3
  -3  -4   0 3976.49 280.128   3
  -3   4  -1 3494.16 259.461   2
  -3  -4  -1 3694.54 299.846   2
   3   4   1 3537.23 232.141   3
   3  -4   1 3568.77 261.659   2
   3  -4   2 0.06274 34.2815   2
  -3   4  -2 26.9288 11.4471   2
  -3  -4  -2 30.3093 22.8856   1
  -3  -4  -2 12.9304 16.7663   2
   3   4   2-9.52109 34.5706   3
   3  -4   3 2489.88 223.940   2
  -3  -4  -3 2602.26 244.863   2
  -3   4  -3 2451.32 205.410   2
   3   4   3 2416.44 169.320   3
  -3  -4  -3 2590.69 199.686   1
   3  -4   4 1746.28 192.974   2
  -3  -4  -4 1626.02 197.403   2
   3   4   4 1483.15 126.183   3
  -3   4  -4 1583.34 170.234   2
  -3  -4  -4 1720.78 173.389   1
   3  -4   5 1535.33 193.083   2
  -3   4  -5 1396.30 169.561   2
   3   4   5 1587.69 163.616   1
  -3  -4  -5 1531.46 196.985   2
  -3  -4  -5 1560.15 172.923   1
  -3  -4  -6 208.077 85.6693   2
  -3   4  -6 224.048 78.0596   2
   3   4   6 206.958 62.4643   1
   3  -4   6 220.088 71.7348   2
   3  -4   6 177.606 33.1056   1
   3   4   7 379.581 86.6836   1
  -3  -4  -7 285.066 90.5531   2
   3   4   7 17.2873 19.1210   3
  -3   4  -7 308.810 80.5714   2
   3  -4   7 391.151 103.276   2
   3  -4   7 303.827 50.3725   1
   3   4   8 1573.00 189.441   1
   3   4   8 1633.23 235.064   2
   3  -4   8 1585.78 218.501   2
  -3  -4  -8 1492.35 211.158   2
  -3   4  -8 1619.56 201.967   2
   3  -4   8 1561.13 140.851   1
  -3  -4  -9 373.281 112.725   2
  -3   4  -9 289.845 100.628   2
   3   4   9 277.145 92.5564   2
   3   4   9 320.317 86.7935   1
   3  -4   9 369.914 116.727   2
   3   4   9 218.958 68.8650   3
   3  -4   9 421.462 87.4918   1
   3   4  10 291.444 84.9318   1
  -3   4 -10 250.559 104.353   2
   3   4  10 175.320 73.0168   3
   3  -4  10 284.043 105.096   2
   3  -4  10 419.590 99.2768   1
   3   4  10 254.408 104.074   2
   3   4  11 233.639 88.8761   1
   3  -4  11 133.488 71.7938   2
   3  -4  11 117.017 110.019   3
  -3   4 -11 205.764 94.2766   2
   3  -4  11 437.259 116.765   1
   3   4  11 48.7686 68.6321   3
   3   4  11 150.569 80.2477   2
   3  -4  12-10.8175 100.951   3
   3   4  12 208.776 97.9280   3
   3  -4  12 385.773 106.307   1
   3   4  12 205.598 96.7944   2
   3  -4  12 210.610 88.4590   2
   3   4  13 14.9180 21.1798   3
   3   4  13 26.3578 55.2033   2
   3  -4  13 10.5688 19.8723   2
   3  -4  14 895.959 167.028   1
   3   4  14 586.831 189.707   2
   3  -4  14 485.946 155.782   2
   3   4  15 118.284 77.0766   2
   3  -4  15 46.9077 44.2529   2
   3  -4  16 5.92156 22.9406   2
   3   4  16 15.0005 31.7199   2
   3   4  17 59.8316 39.0550   2
   3  -4  17 40.6345 41.7139   2
   3  -4  18-31.7419 43.8347   2
   3  -5 -19 30.4776 131.299   3
  -3   5  18 113.330 89.2523   2
   3   5 -18-50.5426 85.0596   3
   3  -5 -18 29.9233 92.3195   3
   3  -5 -17 11.8427 71.2823   3
  -3   5  17 3.32134 20.8220   2
  -3   5  16 3.18051 31.1989   2
   3  -5 -16 46.4716 54.7157   3
   3  -5 -15 197.541 125.314   3
   3   5 -15 50.4939 107.451   3
   3   5 -14-43.1551 128.469   3
   3  -5 -14 432.443 193.797   3
   3   5 -13-25.0216 81.7996   3
   3  -5 -13 32.1161 67.1014   3
   3   5 -12-42.6453 79.0748   3
   3  -5 -12-2.82034 46.4295   3
   3   5 -11 192.388 153.438   3
   3  -5 -11 417.119 148.039   3
   3  -5 -10 158.726 73.3824   3
   3   5 -10 9.39068 87.8940   3
   3   5  -9 759.885 231.386   3
   3  -5  -9 1341.49 234.077   3
  -3  -5   9 1330.27 225.103   3
   3   5  -8 220.979 118.057   3
  -3  -5   8 260.788 98.4137   3
   3  -5  -8 300.235 91.6821   3
   3   5  -7 33.3340 57.0794   3
  -3  -5   7 15.6573 18.1087   3
   3  -5  -7 52.0057 37.3152   3
   3   5  -6 165.042 83.4168   3
  -3  -5   6 233.399 90.0326   3
  -3  -5   5 47.4724 47.0246   3
  -3  -5   4 4741.51 352.452   3
  -3  -5   4 5471.13 378.706   2
  -3  -5   3 2352.83 235.004   3
   3   5  -3 2775.88 267.534   3
  -3  -5   3 2567.57 263.428   2
  -3  -5   2 7233.76 406.615   3
   3   5  -2 7875.83 424.900   3
  -3   5   2 7604.49 405.614   2
  -3  -5   2 7528.16 430.517   2
  -3   5   1-4.34344 18.2860   2
   3   5  -1 29.5790 17.2900   3
  -3  -5   1 7.02088 31.5854   2
  -3  -5   1 33.6828 33.5739   3
  -3   5   0 143.131 57.5395   2
  -3  -5   0 143.651 51.6115   2
   3   5   0 169.297 55.8682   3
  -3  -5   0 221.253 79.7909   3
  -3   5  -1 616.790 105.206   2
  -3  -5  -1 644.832 127.324   2
  -3  -5  -1 751.932 113.931   1
   3   5   1 680.927 107.420   3
   3  -5   1 590.797 104.727   2
  -3  -5  -2 938.448 120.160   1
  -3   5  -2 921.095 121.020   2
  -3  -5  -2 1007.58 153.681   2
   3   5   2 1036.14 119.543   3
   3  -5   2 918.105 128.399   2
   3  -5   3 1511.54 168.756   2
  -3  -5  -3 1574.52 194.579   2
  -3   5  -3 1553.78 161.589   2
   3   5   3 1759.48 135.267   3
  -3  -5  -3 1635.20 167.083   1
   3  -5   4 1503.78 174.764   2
  -3  -5  -4 1476.98 191.873   2
  -3   5  -4 1449.80 163.426   2
   3   5   4 1646.64 114.260   3
  -3  -5  -4 1421.80 164.685   1
   3  -5   5 524.745 110.105   2
   3   5   5 521.642 101.947   1
  -3  -5  -5 532.725 117.976   2
   3   5   5 268.237 39.8056   3
  -3   5  -5 579.587 107.882   2
  -3  -5  -5 601.037 115.328   1
   3  -5   6 1149.86 171.697   2
  -3  -5  -6 1376.80 190.558   1
   3   5   6 1118.26 147.990   1
  -3  -5  -6 1112.74 176.065   2
  -3   5  -6 1092.22 150.802   2
   3  -5   6 956.460 66.2293   1
  -3  -5  -7 38.8600 52.2969   2
  -3   5  -7 30.8068 18.2953   2
   3   5   7 73.0578 44.2820   1
   3  -5   7 16.9040 9.14066   1
   3  -5   7 20.6330 27.3131   2
   3   5   7 26.7420 42.2475   2
   3   5   7 15.8014 15.2253   3
   3  -5   8 16.3695 24.4635   1
  -3  -5  -8-15.8769 38.9404   2
  -3   5  -8 21.8735 34.3082   2
   3   5   8-8.18164 1.04338   3
   3  -5   8 7.52056 16.7422   2
   3   5   8 24.6387 33.2705   2
   3   5   8 12.2530 27.5802   1
  -3   5  -9 31.6428 31.2953   2
   3   5   9 31.9376 26.4335   1
   3   5   9 50.0206 23.7141   3
   3   5   9 30.2340 44.0247   2
   3  -5   9 62.7744 44.0620   2
   3  -5   9 197.996 65.9758   1
   3   5  10 33.8993 50.1102   2
   3   5  10-10.5562 22.7093   1
  -3   5 -10 34.5891 45.7946   2
   3   5  10 5.43524 8.72499   3
   3  -5  10-42.2875 50.3575   2
   3   5  11 73.5859 42.7253   1
  -3   5 -11 93.8560 63.8834   2
   3   5  11 90.8778 41.2843   3
   3   5  11 59.1171 43.6170   2
   3  -5  11 125.774 61.2133   2
   3   5  12-43.1404 66.6237   2
   3   5  12 27.5340 33.7393   3
   3  -5  12 4.95572 10.5598   2
   3   5  13 41.3495 27.5913   2
   3   5  13 70.4136 46.4615   3
   3  -5  13 81.2775 73.0998   2
   3   5  14-30.1271 24.8550   2
   3  -5  14 42.7792 58.0310   2
   3   5  15 9.79700 51.5024   2
   3  -5  15-10.8027 6.66596   2
   3   5  16 248.334 119.468   2
   3  -5  16 131.263 80.3486   2
   3   5  17 1.24855 49.7399   2
   3  -5  17 45.5768 49.9112   2
   3  -5  18 1.35092 32.7843   2
   3  -5  19-134.118 92.8714   2
   3  -6 -19 43.0921 148.169   3
  -3   6  18 6.74133 50.7024   2
   3  -6 -18 21.4402 91.6321   3
   3   6 -17 64.8520 144.703   3
  -3   6  17 107.334 89.4893   2
   3  -6 -17 13.2595 65.1055   3
   3  -6 -16 55.2881 75.4703   3
  -3   6  16 205.876 103.266   2
   3  -6 -15 194.017 125.082   3
  -3   6  15 170.054 95.8151   2
   3   6 -14-40.8851 87.8876   3
   3  -6 -14 12.0770 51.0710   3
   3  -6 -13 458.295 211.074   3
   3   6 -12-25.3698 51.7191   3
   3  -6 -12 242.509 112.843   3
   3   6 -11 432.329 256.814   3
   3  -6 -11 3192.10 383.659   3
   3   6 -10 15.1766 66.3953   3
   3  -6 -10 482.051 142.718   3
   3   6  -9 330.406 192.316   3
  -3  -6   9 431.099 133.541   3
   3  -6  -9 501.280 146.998   3
   3   6  -8-9.95613 6.92550   3
  -3  -6   8-21.2972 44.5064   3
   3  -6  -8 15.1293 9.89676   3
   3   6  -7 176.088 111.460   3
  -3  -6   7 223.098 91.4872   3
   3  -6  -7 155.210 69.5339   3
   3   6  -6 1325.88 265.594   3
  -3  -6   6 2061.22 249.569   3
   3  -6  -6 2142.15 284.508   3
  -3  -6   5 301.400 87.5122   2
  -3  -6   5 245.663 82.3550   3
  -3  -6   4-43.4856 46.6699   2
  -3  -6   4 5.33984 17.9672   3
  -3  -6   3 5874.26 373.421   3
   3   6  -3 6168.27 425.967   3
  -3  -6   3 6306.06 411.016   2
  -3  -6   2 413.997 89.7338   3
   3   6  -2 508.933 118.605   3
  -3   6   2 503.712 105.660   2
  -3  -6   2 508.863 105.953   2
  -3   6   1 10.0541 8.44859   2
  -3  -6   1 7.65217 15.3966   2
   3   6  -1 24.6076 7.06634   3
  -3  -6   1-6.66199 27.8427   3
  -3   6   0 2178.78 200.437   2
  -3  -6   0 2200.38 230.417   2
  -3  -6   0 2028.03 199.190   3
   3   6   0 2332.21 209.041   3
  -3   6  -1 1166.30 141.505   2
  -3  -6  -1 1188.71 170.122   2
  -3  -6  -1 1129.65 143.125   1
  -3  -6  -1 1124.68 150.776   3
   3   6   1 1218.62 139.575   3
   3  -6   2 12.4127 18.5867   2
  -3  -6  -2 41.1969 20.7029   1
   3   6   2 38.2103 25.8353   3
  -3   6  -2 14.0611 6.42591   2
  -3  -6  -2 52.1138 43.9327   2
   3  -6   3 17.9336 12.8691   2
  -3  -6  -3 80.4507 43.6846   1
  -3  -6  -3 34.6384 33.7275   2
  -3   6  -3 47.0110 15.2142   2
   3   6   3 44.9196 27.8505   3
   3  -6   4 189.779 60.0391   2
   3   6   4 84.9619 33.0426   3
  -3  -6  -4 175.515 64.0484   2
  -3   6  -4 155.970 50.1088   2
  -3  -6  -4 194.833 63.7147   1
   3  -6   5 1944.56 209.656   2
   3   6   5 1990.36 214.809   1
  -3  -6  -5 1906.91 224.584   2
  -3   6  -5 1892.04 186.149   2
  -3  -6  -5 2075.96 217.610   1
  -3  -6  -6 29.6040 33.5891   2
  -3   6  -6 46.4063 28.2304   2
   3   6   6 81.3786 43.1570   1
   3  -6   6 93.2012 51.7755   2
   3   6   6 82.9110 61.1995   2
   3   6   7 5042.20 341.459   1
   3  -6   7 5203.23 373.490   2
   3   6   7 4976.40 408.506   2
  -3  -6  -7 4890.38 375.433   2
  -3  -6  -7 5152.15 384.151   1
  -3   6  -7 4850.02 327.740   2
   3  -6   7 4515.81 181.284   1
   3   6   8 1018.97 162.090   1
   3   6   8 927.759 187.834   2
   3  -6   8 1017.13 178.539   2
  -3  -6  -8 1055.94 180.538   2
   3  -6   8 1123.83 112.469   1
  -3   6  -8 1042.05 160.503   2
  -3   6  -9 39.5319 34.0898   2
   3   6   9 45.4286 33.2368   2
   3  -6   9-33.1317 22.6926   2
   3   6   9 22.6416 11.2593   1
   3   6  10 295.317 92.0545   1
  -3   6 -10 295.210 101.863   2
   3  -6  10 573.337 116.570   1
   3  -6  10 285.687 110.982   2
   3   6  10 296.123 117.766   2
   3   6  11 72.3731 49.4636   2
   3  -6  11 123.048 71.3866   2
   3   6  11-3.39180 6.73477   3
   3   6  12-52.8174 48.4010   2
   3  -6  12 43.0151 47.5475   2
   3   6  12 6.72929 19.8678   3
   3   6  13 227.973 120.690   2
   3  -6  13 166.228 92.0242   2
   3   6  14 50.2995 30.8582   2
   3  -6  14 80.5597 67.7304   2
   3   6  15 200.316 119.555   2
   3  -6  15 142.631 82.4691   2
   3   6  16-53.2100 44.4338   2
   3  -6  16-19.8488 45.6561   2
   3   6  17 56.5164 76.5996   2
   3  -6  17 85.4412 45.3156   2
   3  -6  18-16.4959 31.8552   2
   3  -6  19-84.5573 74.1672   2
   3  -7 -19-50.9647 79.2711   3
   3  -7 -18 54.7927 74.7681   3
  -3   7  17 7.62280 43.8057   2
   3  -7 -17 61.6607 109.741   3
   3   7 -16 57.9477 55.9710   3
  -3   7  16-1.01561 17.9698   2
   3  -7 -16 2.65475 19.1025   3
   3  -7 -15-42.4804 40.5869   3
  -3   7  15 7.81805 37.9765   2
   3  -7 -14 422.644 147.399   3
   3   7 -13 27.0263 150.811   3
   3  -7 -13 112.364 92.8851   3
   3   7 -12-96.4053 75.9317   3
   3  -7 -12 528.568 172.048   3
   3   7 -11 6.97985 101.018   3
   3  -7 -11 10.1016 37.4148   3
   3   7 -10-18.1950 52.3406   3
   3  -7 -10 47.5060 53.2560   3
   3  -7  -9 459.300 134.827   3
   3   7  -9 122.254 145.396   3
   3   7  -8 29.6837 48.7201   3
  -3  -7   8 201.386 87.9640   3
   3  -7  -8 210.927 87.3215   3
   3   7  -7 220.227 156.604   3
  -3  -7   7 514.136 139.006   3
   3  -7  -7 513.360 147.955   3
  -3  -7   6 168.572 71.3082   3
   3   7  -6 79.9235 78.8217   3
   3  -7  -6 148.896 93.6146   3
  -3  -7   5 254.366 82.6802   2
   3   7  -5 209.021 105.461   3
  -3  -7   5 302.707 97.3297   3
   3  -7  -5 418.294 150.393   3
  -3  -7   4 6041.55 405.835   3
  -3  -7   4 6219.18 419.713   2
  -3  -7   3 1321.39 186.089   3
  -3  -7   3 1433.79 195.865   2
  -3  -7   2 7452.67 438.387   2
  -3  -7   2 6876.15 394.415   3
   3   7  -2 8029.52 504.723   3
  -3   7   2 7626.24 407.009   2
  -3   7   1 172.332 57.0725   2
  -3  -7   1 147.049 62.4284   2
  -3   7   1 313.625 68.5230   1
   3   7  -1 167.190 72.3276   3
  -3  -7   1 110.875 36.5792   3
  -3   7   0 503.353 92.4774   2
  -3  -7   0 511.690 112.059   2
   3   7   0 661.433 127.475   3
  -3  -7   0 514.933 98.1952   3
  -3   7   0 460.279 55.1324   1
   3   7   1 110.719 57.1691   3
  -3  -7  -1 62.2880 34.2356   1
  -3   7  -1 51.9274 24.5465   2
  -3  -7  -1 60.9893 41.0620   2
  -3   7  -1 44.9496 12.2623   1
  -3  -7  -1 72.2825 41.3692   3
  -3  -7  -2 930.250 130.876   1
  -3  -7  -2 931.504 151.067   2
  -3   7  -2 913.926 113.686   2
   3   7   2 878.095 136.642   3
   3  -7   2 882.821 123.765   2
   3   7   3 2.08920 8.60250   3
  -3  -7  -3 147.596 63.6225   1
   3  -7   3 80.6602 41.0020   2
   3   7   3 19.0158 30.2535   2
  -3  -7  -3 62.9406 37.2330   2
  -3   7  -3 46.4169 23.4338   2
   3  -7   4 487.472 97.2298   2
  -3  -7  -4 473.733 107.316   2
   3   7   4 481.951 112.754   2
  -3   7  -4 497.806 90.1200   2
  -3  -7  -4 492.799 104.323   1
  -3   7  -5 24.1245 25.9671   2
   3  -7   5-19.8960 28.2662   2
   3   7   5-3.55981 17.6982   2
  -3  -7  -5 51.8150 51.0462   1
  -3  -7  -5 2.47518 30.8763   2
   3  -7   6 2125.61 230.800   2
   3   7   6 2103.51 268.967   2
   3   7   6 1951.58 217.785   1
  -3  -7  -6 1917.58 231.979   2
  -3   7  -6 1892.38 191.959   2
  -3  -7  -6 2264.12 248.577   1
   3  -7   7 717.268 142.270   2
   3   7   7 672.643 128.953   1
   3   7   7 707.932 159.917   2
  -3  -7  -7 697.345 146.512   2
  -3  -7  -7 902.912 185.179   1
   3  -7   7 584.188 62.7109   1
  -3   7  -7 641.515 118.136   2
   3   7   8 34.2677 24.4051   1
  -3   7  -8 52.6506 47.1094   2
   3   7   8 100.670 70.7707   2
   3  -7   8 231.008 63.1564   1
   3  -7   8 77.3309 48.2002   2
  -3   7  -9 209.830 81.0269   2
   3   7   9 230.302 104.011   2
   3  -7   9 221.120 84.4490   2
   3   7   9 186.600 72.7388   1
   3   7  10 90.3269 58.2542   2
   3  -7  10 161.206 97.7554   2
   3   7  11 12.9314 11.8821   2
   3  -7  11 9.79043 49.6358   2
   3   7  12 987.362 230.148   2
   3  -7  12 966.329 206.206   2
   3   7  13 73.1721 54.6932   2
   3  -7  13 1.91355 22.0698   2
   3   7  14 29.7871 22.6224   2
   3  -7  14 43.8819 48.4290   2
   3  -7  15-14.3851 19.0996   2
   3   7  15-25.3899 72.6366   2
   3   7  16 99.5100 81.1189   2
   3  -7  16 105.098 55.5860   2
   3   7  17-55.9384 87.1966   2
   3  -7  17 9.63533 23.4202   2
   3  -7  18-60.8602 61.6266   2
   3  -7  19 7.57197 31.4177   2
   3  -8 -19 76.2687 110.642   3
   3  -8 -18-20.1793 43.8478   3
  -3   8  17 6.58981 33.2696   2
   3  -8 -17 25.5998 123.214   3
  -3   8  16 53.6816 53.7248   2
   3  -8 -16 47.4617 73.7079   3
  -3   8  15 112.681 85.8584   2
   3  -8 -15 9.75082 45.2144   3
  -3   8  14 111.309 71.1220   2
   3  -8 -14 46.5151 61.7919   3
   3   8 -14 69.3420 152.869   3
   3  -8 -13 770.201 214.095   3
   3  -8 -12 216.836 86.0719   3
   3   8 -11-145.103 114.394   3
   3  -8 -11 652.227 178.423   3
   3   8 -10-4.90944 62.2138   3
   3  -8 -10 131.138 73.0662   3
   3  -8  -9 868.651 194.318   3
   3   8  -8 100.870 132.014   3
   3  -8  -8 555.793 163.023   3
  -3  -8   8 565.266 168.761   3
  -3  -8   7 1444.02 249.823   3
   3  -8  -7 1641.60 264.500   3
   3   8  -6 80.4427 95.9702   3
   3  -8  -6 608.874 171.104   3
  -3  -8   6 552.824 146.948   3
  -3  -8   6 656.361 141.562   2
  -3  -8   5 237.689 83.5015   2
   3   8  -5 75.7092 91.1100   3
  -3  -8   5 274.735 95.4963   3
   3  -8  -5 255.098 111.230   3
  -3  -8   4-21.7097 39.6117   2
  -3  -8   4 32.8960 42.0441   3
  -3  -8   3 2218.48 247.456   3
  -3  -8   3 2295.87 253.964   2
  -3  -8   2 3410.42 301.869   2
   3   8  -2 3106.02 363.102   3
  -3  -8   2 3225.33 280.269   3
  -3   8   2 3357.55 216.340   1
  -3   8   2 3600.71 279.908   2
  -3  -8   1 274.525 83.1363   2
  -3  -8   1 325.300 85.9262   3
   3   8  -1 162.623 77.8402   3
  -3   8   1 354.516 61.7094   1
  -3   8   1 347.806 78.7451   2
  -3   8   0 22.3737 11.8646   1
  -3   8   0 20.6486 12.2479   2
  -3  -8   0 13.3085 8.48386   2
  -3  -8   0-6.63664 35.0729   3
   3   8   0 41.6611 53.6772   3
  -3   8  -1 1354.32 139.023   2
  -3  -8  -1 1549.06 197.469   2
  -3  -8  -1 1438.26 172.507   1
   3   8   1 540.299 144.666   3
  -3  -8  -1 1434.96 156.035   3
  -3  -8  -2 10.5234 6.05547   1
   3   8   2-10.4670 31.5096   2
  -3   8  -2-1.49429 9.07965   2
  -3  -8  -2 1.47281 11.5443   2
  -3  -8  -2 17.3370 29.2586   3
   3  -8   3 180.883 56.5330   2
   3   8   3 195.580 77.8705   2
  -3  -8  -3 172.494 63.2247   1
  -3  -8  -3 141.490 58.9319   2
  -3   8  -3 161.910 48.3887   2
  -3  -8  -4 374.828 90.9149   1
  -3   8  -4 398.150 76.1574   2
   3   8   4 372.733 97.9875   2
  -3  -8  -4 393.011 94.6140   2
   3  -8   4 436.051 94.3449   2
   3  -8   5 1303.39 162.858   2
   3   8   5 1255.87 205.779   2
  -3  -8  -5 1289.75 191.067   2
  -3   8  -5 1253.07 142.537   2
  -3  -8  -5 1215.10 173.959   1
   3  -8   6 793.612 137.126   2
   3   8   6 868.501 176.672   2
   3   8   6 838.665 149.715   1
  -3  -8  -6 806.384 156.728   2
  -3   8  -6 763.321 116.336   2
  -3  -8  -6 951.129 169.069   1
   3  -8   7 4104.22 332.181   2
   3   8   7 3841.36 378.147   2
   3   8   7 3846.00 323.774   1
  -3  -8  -7 3840.71 352.055   1
  -3  -8  -7 3564.69 336.092   2
   3  -8   7 2710.97 127.733   1
  -3   8  -7 3676.21 274.867   2
   3   8   8 235.172 85.4671   1
  -3   8  -8 186.540 72.1844   2
   3  -8   8 230.854 81.9811   2
   3   8   8 146.603 72.3102   2
  -3   8  -9 871.632 152.150   2
   3   8   9 686.342 173.939   2
   3  -8   9 905.932 174.557   2
   3   8  10 1033.49 229.616   2
   3  -8  10 1106.02 205.488   2
   3   8  11 26.4527 53.2060   2
   3  -8  11 59.8469 53.7226   2
   3   8  12 215.355 109.168   2
   3  -8  12 250.892 107.123   2
   3   8  13 27.9168 33.8265   2
   3  -8  13 42.7444 62.6475   2
   3   8  14-67.2690 83.5665   2
   3  -8  14 65.4959 54.2634   2
   3   8  15 206.534 111.640   2
   3  -8  15 189.215 101.987   2
   3   8  16 64.3314 66.9639   2
   3  -8  16 33.8668 16.2040   2
   3  -8  17 20.7245 38.1892   2
   3  -8  18 31.9359 39.2498   2
   3  -9 -19 9.32731 91.2854   3
   3  -9 -18 4.03419 105.783   3
  -3   9  17 70.7620 69.6538   2
   3  -9 -17-5.53537 48.8102   3
   3  -9 -16-7.97125 22.1334   3
  -3   9  16 9.22375 40.4771   2
   3  -9 -15 33.8349 76.8100   3
  -3   9  15 23.0486 54.6829   2
  -3   9  14 534.387 158.874   2
   3  -9 -14 552.977 184.163   3
  -3   9  13 207.816 95.5053   2
   3  -9 -13 215.535 125.242   3
   3  -9 -12 982.090 233.957   3
   3   9 -12-44.3085 74.8371   3
   3  -9 -11 611.369 178.998   3
   3  -9 -10 197.767 90.8902   3
   3  -9  -9 221.837 109.708   3
   3  -9  -8 2247.55 327.612   3
   3   9  -8 137.212 135.173   3
   3   9  -7-38.8783 16.2283   3
  -3  -9   7 76.9181 57.5185   3
   3  -9  -7 149.237 89.0185   3
  -3  -9   6 47.4907 32.1551   2
   3   9  -6-8.33321 102.363   3
  -3  -9   6 53.6722 57.8782   3
   3  -9  -6 78.3623 18.4112   3
  -3  -9   5 6.49542 5.67109   2
   3   9  -5 19.2328 21.3454   3
  -3  -9   5-14.3342 24.5196   3
  -3   9   4 1867.67 198.874   1
  -3  -9   4 1705.40 242.952   3
  -3  -9   4 1589.33 218.102   2
  -3  -9   3 9.90837 15.2791   2
  -3  -9   3 34.9686 16.7792   3
  -3  -9   2 1785.45 221.681   2
  -3  -9   2 1798.92 216.038   3
  -3   9   2 1741.19 157.144   1
  -3   9   2 1903.13 200.557   2
  -3  -9   1 1.67548 24.6869   2
  -3   9   1 1.24557 11.0936   2
  -3  -9   1 14.5572 30.3361   3
  -3   9   1-30.6648 27.4626   1
  -3   9   0 1444.32 104.512   1
  -3   9   0 1424.04 141.833   2
  -3  -9   0 1585.37 209.565   2
  -3  -9   0 1583.77 176.279   3
   3   9   1 281.002 103.611   2
  -3   9  -1 194.692 47.3826   2
  -3  -9  -1 316.393 92.1002   2
  -3  -9  -1 221.980 66.1234   3
  -3  -9  -1 217.098 68.8336   1
   3   9   2 2601.21 281.095   2
  -3  -9  -2 2354.24 225.766   1
  -3  -9  -2 2346.09 250.395   2
  -3   9  -2 2249.27 163.937   2
  -3  -9  -2 2549.83 190.274   3
   3   9   3 730.133 154.185   2
  -3  -9  -3 655.865 134.172   2
  -3   9  -3 695.934 92.9342   2
   3  -9   3 708.825 104.308   2
  -3  -9  -3 713.693 130.449   1
  -3  -9  -4 49.5857 24.6764   1
  -3   9  -4 0.76497 9.29628   2
   3  -9   4 5.06364 10.8132   2
   3   9   4-33.4984 40.5171   2
  -3  -9  -4 33.8306 36.4831   2
   3  -9   5 452.702 94.8207   2
   3   9   5 489.174 123.148   2
  -3  -9  -5 365.443 96.0486   1
  -3   9  -5 387.426 75.0740   2
  -3  -9  -5 442.770 114.598   2
   3  -9   6 6175.03 371.970   2
   3   9   6 5824.66 466.978   2
   3   9   6 6156.74 419.109   1
  -3  -9  -6 5345.86 412.680   2
  -3  -9  -6 5335.58 397.434   1
  -3   9  -6 5197.48 296.814   2
   3  -9   7 1278.68 187.129   2
   3   9   7 1248.98 226.072   2
   3   9   7 1262.58 195.357   1
  -3  -9  -7 1273.13 201.216   2
  -3  -9  -7 1354.15 225.356   1
  -3   9  -7 1093.10 146.027   2
  -3   9  -8 489.349 105.571   2
   3  -9   8 514.089 120.453   2
   3   9   8 522.659 149.888   2
   3  -9   9 1550.93 226.605   2
   3   9   9 1170.42 233.161   2
   3   9  10 958.074 213.703   2
   3  -9  10 1036.73 199.179   2
   3   9  11 158.747 100.781   2
   3  -9  11 176.814 85.0461   2
   3   9  12 207.618 105.578   2
   3  -9  12 214.351 109.197   2
   3   9  13 41.5280 76.0406   2
   3  -9  13 7.89751 43.3331   2
   3   9  14 99.6967 67.7562   2
   3  -9  14 87.3758 67.1553   2
   3   9  15 21.3122 26.8637   2
   3  -9  15 35.1592 54.0703   2
   3   9  16 75.4337 75.9186   2
   3  -9  16-26.4247 61.8369   2
   3  -9  17-70.0125 65.3984   2
   3  -9  18 4.45127 56.4170   2
   3 -10 -18-197.780 136.066   3
   3 -10 -17 42.9693 56.0174   3
  -3  10  17 119.600 74.0810   2
  -3  10  16 52.7539 69.1159   2
   3 -10 -16-2.37803 28.4127   3
  -3  10  15 28.0879 39.2839   2
   3 -10 -15-22.0716 122.599   3
  -3  10  14 50.3976 43.5863   2
   3 -10 -14-3.37172 33.7589   3
  -3  10  13 27.7981 30.5017   2
   3 -10 -13-49.3782 40.7061   3
  -3  10  12 15.8201 40.9290   2
   3 -10 -12-28.5121 63.1012   3
   3 -10 -11 262.367 125.214   3
   3 -10 -10 98.7987 62.8727   3
   3  10  -9 5.17028 52.8107   3
   3 -10  -9 730.760 199.955   3
   3  10  -8-37.6140 85.8798   3
   3 -10  -8 287.809 110.485   3
  -3 -10   7 397.812 118.560   2
  -3 -10   7 421.115 169.729   3
   3 -10  -7 587.508 174.426   3
  -3 -10   6 155.767 70.2803   2
  -3 -10   6 163.096 94.2339   3
   3 -10  -6 30.4977 14.6613   3
  -3 -10   5 349.547 103.887   2
  -3 -10   5 308.758 134.055   3
  -3  10   5 596.259 140.549   1
  -3 -10   4 661.360 170.695   3
   3  10  -4 264.359 145.754   3
  -3  10   4 749.201 127.707   1
  -3 -10   4 725.485 147.355   2
  -3 -10   3 2659.68 276.668   2
  -3 -10   3 2697.65 308.467   3
  -3  10   3 2549.46 210.209   1
  -3  10   2 66.2936 35.3871   2
  -3 -10   2 49.4684 23.7851   2
  -3 -10   2 64.7435 45.1723   3
  -3  10   2 33.5811 15.4886   1
  -3  10   1 0.60538 13.4489   2
  -3  10   1-11.6294 21.5326   1
  -3 -10   1-28.9877 36.6200   2
  -3 -10   1 33.0322 32.2442   3
   3  10   0 130.339 56.4207   2
  -3 -10   0 53.8846 29.0839   1
  -3  10   0 72.9706 25.9495   2
  -3  10   0 95.5551 28.3194   1
  -3 -10   0 110.079 48.6880   2
  -3 -10   0 107.045 50.9198   3
  -3 -10  -1 980.574 152.401   1
  -3  10  -1 951.264 99.6281   2
  -3 -10  -1 908.180 156.644   2
  -3 -10  -1 1190.72 142.548   3
   3  10   1 1253.19 201.338   2
   3  10   2 442.918 119.395   2
  -3 -10  -2 381.279 102.165   2
  -3  10  -2 353.380 59.5094   2
  -3 -10  -2 390.425 72.2775   3
  -3 -10  -2 349.029 86.0534   1
   3  10   3 623.899 147.124   2
  -3 -10  -3 553.362 122.715   2
  -3  10  -3 541.300 75.7197   2
  -3 -10  -3 284.622 58.7827   3
  -3 -10  -3 534.648 117.316   1
  -3 -10  -4 17.4669 22.1939   1
   3 -10   4-22.2120 23.6044   2
  -3  10  -4 0.58273 9.86998   2
   3  10   4 47.4118 24.4022   2
  -3 -10  -4 10.9654 17.6876   2
  -3 -10  -5 106.098 61.3090   2
   3 -10   5 109.613 44.5316   2
  -3  10  -5 106.224 38.1858   2
   3  10   5 56.7997 23.6534   2
  -3 -10  -5-16.4513 37.4264   1
  -3 -10  -6 208.726 93.6396   1
  -3 -10  -6 126.612 70.9395   2
   3 -10   6 96.1679 43.2743   2
   3  10   6 104.586 77.9701   2
   3  10   6 135.028 65.9998   1
  -3  10  -6 85.1895 38.7924   2
   3 -10   7 705.324 137.377   2
   3 -10   7 453.462 46.4182   1
   3  10   7 641.084 175.909   2
  -3 -10  -7 717.375 173.946   1
   3 -10   8 404.623 106.538   2
   3  10   8 390.198 126.773   2
   3 -10   9 1334.68 205.577   2
   3  10   9 1188.85 232.618   2
   3  10  10 133.092 85.6138   2
   3 -10  10 110.540 74.3094   2
   3 -10  11 596.364 153.616   2
   3  10  11 419.664 151.282   2
   3  10  12 152.280 101.998   2
   3 -10  12 242.577 107.570   2
   3  10  13 0.70232 6.86646   2
   3 -10  13 37.7261 64.1312   2
   3  10  14 31.7049 57.9880   2
   3 -10  14 9.38151 41.2065   2
   3  10  15 143.737 102.114   2
   3 -10  15 99.6228 69.9978   2
   3  10  16-19.8284 66.0341   2
   3 -10  16-58.9831 58.3620   2
   3 -10  17-81.1438 71.0333   2
   3 -11 -18 114.451 151.233   3
  -3  11  17 35.2856 52.3895   2
   3 -11 -17-7.96203 40.6988   3
  -3  11  16 33.3125 51.2190   2
   3 -11 -16 17.8790 60.6784   3
  -3  11  15 18.1943 7.19312   2
   3 -11 -15-25.6530 35.2101   3
   3 -11 -14 355.697 159.108   3
  -3  11  14 226.865 113.019   2
  -3  11  13 78.9664 62.4210   2
   3 -11 -13 138.293 94.8140   3
  -3  11  12 65.7510 49.7051   2
   3 -11 -12 78.3372 84.6729   3
  -3  11  11 161.560 79.3165   2
   3 -11 -11 147.814 85.7787   3
   3 -11 -10 8.22676 30.4068   3
   3 -11  -9 112.380 84.5747   3
  -3 -11   8 231.242 75.2301   2
   3 -11  -8 269.427 120.065   3
  -3 -11   7 435.587 123.498   2
  -3  11   7 796.348 163.948   1
   3 -11  -7 410.489 163.476   3
  -3 -11   7 573.133 195.157   3
  -3 -11   6 394.977 115.313   2
  -3 -11   6 263.483 148.151   3
  -3  11   6 600.906 141.136   1
   3 -11  -6 648.241 173.941   3
  -3 -11   5 455.867 124.192   2
  -3 -11   5 422.314 167.268   3
  -3  11   5 607.868 132.239   1
  -3 -11   4 282.936 95.3102   2
  -3 -11   4 334.746 129.039   3
  -3  11   4 349.039 84.9669   1
  -3 -11   3 106.792 50.9560   2
  -3 -11   3 86.2394 54.3593   3
  -3  11   3 55.8020 11.6104   1
  -3 -11   2 651.349 133.443   2
  -3 -11   2 878.454 182.438   3
  -3  11   2 705.780 99.0158   1
  -3  11   2 794.668 125.356   2
  -3  11   1 49.9311 37.9003   2
  -3 -11   1 59.8401 32.9912   2
  -3 -11   1 56.3001 57.2152   3
  -3  11   1 16.2697 14.4178   1
  -3  11   0 3428.26 195.468   2
  -3 -11   0 3634.98 319.973   2
  -3  11   0 3458.23 194.563   1
  -3 -11   0 3689.54 308.467   1
  -3 -11   0 3833.76 308.923   3
   3  11   0 4012.40 372.448   2
   3  11   1 181.145 64.0569   2
  -3 -11  -1 192.845 61.7273   1
  -3 -11  -1 222.052 78.0172   2
  -3  11  -1 165.918 33.9792   2
  -3 -11  -1 202.617 67.0652   3
  -3 -11  -2 4073.47 318.950   1
  -3 -11  -2 4653.11 266.497   3
  -3 -11  -2 4112.66 343.322   2
  -3  11  -2 3867.77 182.862   2
   3  11   2 4401.47 384.521   2
  -3  11  -3 26.2676 12.3424   2
   3  11   3-8.62368 40.0232   2
  -3 -11  -3 2.00444 17.0052   1
  -3 -11  -3-8.73756 35.9726   2
  -3 -11  -3 20.0857 15.9124   3
   3  11   4 665.585 146.796   2
  -3 -11  -4 710.541 147.515   2
  -3  11  -4 650.283 78.3799   2
  -3 -11  -4 624.170 130.817   1
  -3 -11  -5 440.757 119.566   2
   3 -11   5 323.686 69.0127   2
   3  11   5 471.060 127.365   2
  -3 -11  -5 392.981 101.935   1
  -3  11  -5 388.934 65.7892   2
  -3 -11  -6 111.457 54.0785   2
   3 -11   6 153.061 48.2624   2
   3  11   6 145.035 70.7512   2
  -3 -11  -6 184.846 82.0938   1
   3 -11   6 95.1185 19.8713   1
  -3 -11  -7 203.229 107.625   1
   3 -11   7 41.8424 11.6028   2
   3 -11   7 42.4519 16.5213   1
   3  11   7 59.9597 42.9946   2
   3 -11   8 163.724 41.3525   1
   3 -11   8 167.504 77.2620   2
   3  11   8 150.688 84.5614   2
   3 -11   9 780.496 157.158   2
   3  11   9 713.498 178.218   2
   3 -11  10 24.6965 38.6600   2
   3  11  10 29.1661 29.2236   2
   3  11  11 136.826 68.1242   2
   3 -11  11 138.418 70.3470   2
   3  11  12 190.564 115.758   2
   3 -11  12 178.466 89.4016   2
   3  11  13 79.0452 36.9645   2
   3 -11  13 70.9638 64.0430   2
   3  11  14 111.433 88.2000   2
   3 -11  14 35.6129 35.8096   2
   3  11  15 32.3298 44.8023   2
   3 -11  15 14.4665 27.7576   2
   3 -11  16 123.206 99.0074   2
   3 -12 -18-84.3751 88.4309   3
  -3  12  17 130.019 94.3835   2
   3 -12 -17 75.0982 83.9643   3
  -3  12  16-3.81751 30.7217   2
   3 -12 -16 43.7096 86.6000   3
   3 -12 -15 32.3185 25.3278   3
  -3  12  15 13.1385 8.44953   2
  -3  12  14 44.1136 59.6257   2
   3 -12 -14 40.3014 82.8538   3
  -3  12  13 22.1140 31.9382   2
   3 -12 -13-25.7846 43.8648   3
  -3  12  12-8.43896 24.9927   2
   3 -12 -12-34.2149 61.0196   3
  -3  12  11 10.9290 12.5812   2
   3 -12 -11-70.1402 99.1607   3
  -3  12  10 388.517 122.030   2
   3 -12 -10 566.961 173.890   3
  -3  12   9 270.925 90.0457   2
   3 -12  -9 335.558 145.209   3
  -3 -12   8-0.86157 31.1283   2
   3 -12  -8 82.4497 77.8209   3
  -3 -12   7 339.499 109.695   2
  -3  12   7 700.305 154.414   1
   3 -12  -7 505.937 164.340   3
  -3 -12   6-2.32825 29.2389   2
  -3  12   6 86.5813 54.6256   1
  -3 -12   6 83.1756 79.9011   3
   3 -12  -6-52.6327 78.5547   3
  -3 -12   5 206.077 82.0637   2
  -3 -12   5 267.764 138.852   3
  -3  12   5 240.988 74.1574   1
  -3 -12   4 98.2358 57.0398   2
  -3 -12   4 45.6242 54.7521   3
  -3  12   4 85.0440 33.4642   1
  -3  12   3 47.6166 28.7393   1
  -3 -12   3 45.6121 35.7307   2
  -3 -12   3 44.4185 49.1549   3
  -3  12   2 291.791 71.3739   2
  -3 -12   2 298.355 122.115   3
  -3 -12   2 263.557 87.9235   2
  -3  12   2 268.773 63.8286   1
  -3  12   1 245.391 55.6633   2
  -3 -12   1 193.406 79.9952   1
  -3  12   1 216.133 55.4290   1
  -3 -12   1 258.227 85.5035   2
  -3 -12   1 202.293 88.1089   3
   3  12   0 71.6194 44.8736   2
  -3 -12   0-10.2323 18.2145   1
  -3  12   0 14.4252 11.8019   2
  -3 -12   0 18.4726 22.9333   2
  -3 -12   0-17.1406 35.0411   3
   3  12   1 170.958 77.4601   2
  -3 -12  -1 142.191 58.3438   1
  -3 -12  -1 224.068 80.5008   2
  -3 -12  -1 178.007 65.6646   3
  -3  12  -1 113.352 26.4141   2
  -3  12  -2 83.2886 21.6166   2
   3  12   2 116.200 54.1462   2
  -3 -12  -2 139.341 60.0277   2
  -3 -12  -2 117.564 57.8642   1
  -3 -12  -2 137.057 47.9831   3
   3  12   3 805.728 169.936   2
  -3 -12  -3 787.592 156.793   2
  -3 -12  -3 776.250 94.2833   3
  -3  12  -3 619.018 59.4572   2
  -3 -12  -3 741.985 145.048   1
   3  12   4 167.256 67.4728   2
  -3 -12  -4 164.490 73.4856   2
  -3 -12  -4 118.162 52.4136   1
  -3 -12  -5 78.7932 53.1123   2
   3 -12   5 82.6264 31.3297   2
   3  12   5 59.1859 46.4356   2
  -3 -12  -5-8.44570 31.4024   1
   3  12   6 788.433 181.821   2
   3 -12   6 551.193 54.3693   1
  -3 -12  -6 756.062 164.200   1
   3 -12   6 726.209 104.384   2
   3 -12   7 6.21227 5.55413   1
   3 -12   7 18.6604 18.6162   2
   3  12   7 15.2243 46.4108   2
   3 -12   8 17.5211 26.5584   2
   3  12   8 60.6961 57.9669   2
   3 -12   9 1497.49 211.306   2
   3  12   9 1277.21 251.291   2
   3 -12  10 267.472 94.9400   2
   3  12  10 254.627 115.001   2
   3  12  11 197.225 102.960   2
   3 -12  11 239.919 92.1424   2
   3  12  12 206.245 111.718   2
   3 -12  12 167.936 79.1698   2
   3  12  13-3.85213 46.5396   2
   3 -12  13-39.1268 56.4913   2
   3  12  14 3.15088 53.3624   2
   3 -12  14 14.2442 39.2905   2
   3  12  15 74.8220 103.260   2
   3 -13 -17-25.7536 47.3770   3
  -3  13  16 83.0796 60.8013   2
   3 -13 -16 67.9977 78.0513   3
  -3  13  15 25.9320 26.6700   2
   3 -13 -15 64.7499 72.7608   3
  -3  13  14 60.7799 56.2763   2
   3 -13 -14 136.682 99.6466   3
  -3  13  13 21.4241 39.2919   2
   3 -13 -13 69.0022 66.0144   3
  -3  13  12-11.3862 25.0053   2
   3 -13 -12 62.1879 80.9557   3
  -3  13  11-12.4389 20.3792   2
   3 -13 -11-56.3902 82.1279   3
   3 -13 -10 528.912 203.974   3
  -3  13  10 504.292 139.861   2
  -3  13   9-3.51289 18.3651   2
   3 -13  -9-27.9128 21.9430   3
   3 -13  -8 681.934 239.284   3
  -3 -13   8 681.672 165.236   2
  -3  13   8 762.729 141.813   2
  -3 -13   7 200.960 90.1712   2
  -3  13   7 308.713 100.264   1
  -3  13   7 215.756 77.5993   2
   3 -13  -7 206.748 116.097   3
  -3 -13   6 328.033 108.676   2
  -3  13   6 259.983 80.4022   1
  -3 -13   5 686.245 155.695   2
  -3 -13   5 432.252 223.722   3
  -3  13   5 621.644 122.303   1
  -3 -13   4 1319.43 205.475   2
  -3 -13   4 979.473 321.235   3
  -3  13   4 1323.93 167.408   1
  -3  13   3 15.1899 21.8740   1
  -3 -13   3-25.0227 30.1374   2
  -3 -13   3-8.37299 15.9590   3
  -3  13   2 115.371 43.1728   2
  -3 -13   2 66.9315 40.9189   2
  -3 -13   2 80.5783 63.4513   3
  -3  13   2 46.6260 19.2257   1
  -3  13   1 712.848 83.6812   2
  -3 -13   1 859.809 163.426   2
  -3  13   1 823.487 110.229   1
  -3 -13   1 986.328 172.047   1
  -3 -13   1 872.667 205.033   3
   3  13   0 330.772 122.422   2
  -3  13   0 249.368 39.2781   2
  -3 -13   0 335.457 98.5518   2
  -3 -13   0 297.830 97.1280   3
  -3 -13   0 307.960 91.8066   1
  -3 -13  -1 156.529 75.1169   1
   3  13   1 102.339 67.7909   2
  -3 -13  -1 135.644 60.4338   3
  -3 -13  -1 124.592 62.0337   2
  -3 -13  -2 1517.57 209.730   1
  -3 -13  -2 1780.26 236.766   2
  -3 -13  -2 1627.75 184.915   3
   3  13   2 1520.32 237.540   2
  -3 -13  -3 230.346 81.0050   1
   3  13   3 236.033 87.3735   2
  -3 -13  -3 318.924 64.5686   3
  -3 -13  -3 328.005 102.677   2
   3  13   4-34.3139 46.3209   2
  -3 -13  -4 3.41355 24.3935   2
   3  13   5 358.806 115.823   2
  -3 -13  -5 260.137 81.4652   1
   3 -13   6 23.6542 13.4250   2
   3  13   6 57.0573 61.6849   2
   3 -13   6 72.8252 24.7034   1
  -3 -13  -6 136.692 82.7100   1
   3 -13   7-6.04568 18.9819   2
   3  13   7 21.6246 31.5728   2
   3 -13   7-8.97112 10.6166   1
   3 -13   8 160.382 56.4257   2
   3  13   8 120.943 79.8178   2
   3 -13   8 98.9239 29.2865   1
   3 -13   9 64.3959 44.6592   2
   3  13   9 80.9152 87.9188   2
   3 -13   9 55.3054 26.1888   1
   3 -13  10 495.603 127.275   2
   3  13  10 420.403 149.256   2
   3 -13  11 31.0083 31.4137   2
   3  13  11-29.1363 60.9663   2
   3 -13  12 595.701 153.903   2
   3  13  12 544.975 175.495   2
   3 -13  13 184.858 89.0294   2
   3  13  13 176.311 98.3136   2
   3  13  14 5.10187 18.0067   2
   3  13  15-20.1151 38.7594   2
   3 -14 -17 119.101 113.680   3
  -3  14  16 45.0075 68.4620   2
   3 -14 -16 3.88231 96.5438   3
  -3  14  15 16.0384 23.6463   2
   3 -14 -15 33.7268 53.1719   3
  -3  14  14 14.8745 36.7401   2
   3 -14 -14 37.9333 27.0734   3
  -3  14  13 36.9892 41.2652   2
   3 -14 -13 132.631 95.4827   3
  -3  14  12 228.418 87.0370   2
   3 -14 -12 324.119 143.123   3
  -3  14  11 12.1139 22.2593   2
   3 -14 -11 47.8759 34.3726   3
  -3  14  10 247.597 97.1456   2
   3 -14 -10 287.781 141.180   3
  -3  14   9 355.270 108.364   2
   3 -14  -9 304.970 126.762   3
  -3  14   8 7.51948 27.6261   2
   3 -14  -8 69.0950 42.7621   3
  -3  14   7 733.125 135.534   2
   3 -14  -7 902.564 229.462   3
  -3 -14   7 766.594 173.173   2
  -3 -14   6 21.4039 39.4576   2
  -3  14   6-116.373 58.0120   1
  -3  14   5 125.311 56.5881   1
  -3 -14   5 161.264 76.2288   2
  -3 -14   5 29.2692 86.0081   3
  -3  14   4 34.9470 28.2643   1
  -3 -14   4-2.60564 9.91664   2
  -3  14   4 44.1395 36.1778   2
  -3 -14   4 37.5680 70.9178   3
  -3 -14   3 72.1891 46.5188   2
  -3  14   3 87.6503 33.2995   2
  -3 -14   3 58.3285 80.5811   3
  -3  14   3 98.2024 43.0749   1
  -3  14   2 215.849 52.0988   2
  -3  14   2 208.389 60.2988   1
  -3 -14   2 174.065 67.6055   1
  -3 -14   2 196.154 71.6412   2
  -3  14   2 176.370 42.5008   2
  -3 -14   2 212.773 109.103   3
  -3  14   1 713.606 72.1663   2
  -3 -14   1 868.411 162.016   2
  -3 -14   1 901.237 164.119   1
  -3  14   1 850.534 120.697   1
  -3 -14   1 883.209 229.424   3
  -3  14   1 658.610 66.1229   2
  -3 -14   0 1834.34 232.320   1
  -3 -14   0 1921.08 240.985   2
  -3 -14   0 2038.59 313.034   3
   3  14   0 1971.10 283.051   2
  -3 -14  -1 1155.90 183.795   1
  -3 -14  -1 1147.08 190.668   2
  -3 -14  -1 1324.41 219.348   3
   3  14   1 1305.00 228.123   2
  -3 -14  -2 1120.03 188.254   2
  -3 -14  -2 1020.27 163.126   3
   3  14   2 1051.37 206.521   2
  -3 -14  -2 1057.82 182.483   1
  -3 -14  -3 131.453 78.0813   1
   3  14   3 107.001 68.2789   2
  -3 -14  -3 94.2777 42.7440   3
  -3 -14  -3 78.0134 56.0205   2
  -3 -14  -4 139.868 75.5447   2
   3  14   4 110.125 46.5481   2
  -3 -14  -4 49.4692 20.4802   3
  -3 -14  -4 70.4748 33.7152   1
   3  14   5 218.565 100.337   2
   3 -14   5 346.317 63.2864   1
  -3 -14  -5 155.538 57.5470   1
   3 -14   6 30.3846 19.5170   1
   3  14   6 1.81126 9.10912   2
  -3 -14  -6 78.8931 63.2633   1
   3 -14   7 7.76324 14.8647   2
   3  14   7 24.4873 38.1973   2
   3 -14   7-14.6275 22.4159   1
   3 -14   8 141.005 36.7812   1
   3 -14   8 166.011 52.0832   2
   3  14   8 179.993 109.192   2
   3 -14   9 20.1628 9.52404   2
   3  14   9 8.60861 43.1952   2
   3 -14   9-1.01482 7.82546   1
   3 -14  10 33.2107 32.9823   2
   3  14  10 11.4218 69.3267   2
   3 -14  11 11.3976 21.1963   2
   3  14  11 54.8063 68.9618   2
   3  14  12-26.8446 28.8548   2
   3  14  13 4.25654 51.7260   2
   3  14  14 34.1869 70.1221   2
  -3  15  16 42.0974 71.4457   2
   3 -15 -16 79.7989 87.1895   3
  -3  15  15 62.6813 67.6005   2
   3 -15 -15 28.1393 33.2089   3
  -3  15  14 13.2288 32.6019   2
   3 -15 -14 118.182 98.7141   3
  -3  15  13-30.9979 36.2534   2
   3 -15 -13 42.2664 80.9767   3
  -3  15  12-11.1849 32.2184   2
   3 -15 -12-46.7399 74.9145   3
  -3  15  11 222.490 89.1887   2
   3 -15 -11 304.981 137.834   3
  -3  15  10 243.661 83.2981   2
   3 -15 -10 216.285 136.034   3
  -3  15   9 275.531 89.2427   2
   3 -15  -9 269.951 141.006   3
  -3  15   8 453.705 112.390   2
   3 -15  -8 332.318 177.189   3
  -3 -15   7 196.690 93.7079   2
  -3  15   7 100.695 48.6254   2
   3 -15  -7 97.6647 102.378   3
  -3  15   6 18.0437 17.7255   1
  -3 -15   6 23.3457 39.5884   2
  -3  15   5 49.9930 25.2311   1
  -3 -15   5 106.532 62.7063   2
  -3  15   4 870.760 140.874   1
  -3 -15   4 871.900 167.054   2
  -3 -15   4 818.656 334.035   3
  -3  15   4 908.872 113.459   2
  -3  15   3 105.750 45.6073   1
  -3  15   3 128.115 51.1509   2
  -3  15   3 79.8547 31.1828   2
  -3 -15   3 89.7114 66.1881   3
  -3 -15   3 77.1983 51.6349   2
  -3 -15   2 43.6298 27.1026   1
  -3  15   2 57.6819 21.8713   2
  -3  15   2 63.7748 23.4741   2
  -3 -15   2 59.4788 53.3384   2
  -3 -15   2 34.3862 50.6409   3
  -3  15   2 90.3966 41.7298   1
  -3 -15   1 154.425 76.1827   2
  -3 -15   1 83.2934 75.5268   3
  -3 -15   1 109.416 58.9599   1
   3  15   0 84.5436 77.7679   2
  -3 -15   0 6.40958 37.0756   1
  -3 -15   0-29.1549 30.8860   3
  -3 -15   0 74.7939 66.1668   2
  -3 -15  -1-37.9336 31.0492   3
  -3 -15  -1 23.1901 31.0646   2
  -3 -15  -1 2.58012 6.06946   1
  -3 -15  -2 1241.30 204.967   2
  -3 -15  -2 1216.07 196.505   3
  -3 -15  -2 1094.94 193.835   1
   3  15   2 1351.73 236.753   2
  -3 -15  -3 178.156 81.6210   1
   3  15   3 155.511 69.1726   2
  -3 -15  -3 194.342 59.4639   3
  -3 -15  -3 122.273 65.3761   2
   3  15   4 71.1429 41.2321   2
  -3 -15  -4 88.9583 28.3932   3
  -3 -15  -4 19.6986 29.6948   1
   3  15   5 439.498 139.983   2
  -3 -15  -5 466.499 121.057   1
   3 -15   5 536.514 83.5783   1
   3  15   6 121.513 70.7594   2
  -3 -15  -6 190.975 101.245   1
   3 -15   6 243.335 55.8279   1
  -3 -15  -7 415.381 138.172   1
   3  15   7 280.266 106.841   2
   3 -15   7 195.286 43.2106   1
   3 -15   8 51.7942 21.5411   1
   3 -15   8 41.4300 21.9181   2
   3  15   8 32.7137 36.1640   2
   3  15   9 434.838 147.748   2
   3  15  10 451.105 162.717   2
   3  15  11 131.223 90.6684   2
   3  15  12 336.504 152.862   2
   3  15  13 18.1903 32.4696   2
   3  15  14 78.1999 75.1869   2
  -3  16  16-18.1919 31.1255   2
  -3  16  15-18.9283 30.4656   2
   3 -16 -15 122.952 119.173   3
  -3  16  14 45.7346 19.1222   2
   3 -16 -14-70.0175 72.6374   3
  -3  16  13 7.43401 24.8243   2
   3 -16 -13 111.163 110.454   3
  -3  16  12 85.9117 62.8705   2
   3 -16 -12 89.9628 55.7584   3
  -3  16  11 30.8462 56.5256   2
   3 -16 -11 6.91974 16.7890   3
  -3  16  10 182.539 77.5334   2
   3 -16 -10 272.699 154.427   3
  -3  16   9 118.932 58.2362   2
   3 -16  -9 179.974 118.211   3
  -3  16   8 171.957 62.6215   2
   3 -16  -8 196.516 122.756   3
  -3  16   7 256.965 75.9804   2
   3 -16  -7 148.730 140.029   3
  -3 -16   6 151.852 78.6255   2
  -3  16   5 32.6437 16.4241   2
  -3 -16   5-22.5349 52.4884   2
  -3  16   5 47.9815 27.8037   1
  -3  16   4 466.589 101.167   1
  -3 -16   4 462.613 121.742   2
  -3 -16   4 624.195 304.550   3
  -3  16   4 520.410 81.5452   2
  -3 -16   3 848.771 169.411   2
  -3  16   3 816.525 133.992   1
  -3 -16   3 630.279 165.891   1
  -3 -16   3 1166.22 357.405   3
  -3  16   3 784.520 89.5347   2
  -3  16   3 853.339 109.876   2
  -3  16   2 435.118 50.1365   2
  -3 -16   2 550.124 131.220   2
  -3 -16   2 661.190 153.503   1
  -3  16   2 633.134 116.156   1
  -3  16   2 546.229 57.9550   2
  -3 -16   2 829.019 259.621   3
  -3 -16   1 244.648 97.0556   1
  -3 -16   1 349.291 146.808   3
  -3 -16   1 177.063 75.6389   2
  -3 -16   0 1874.72 255.125   1
  -3 -16   0 2059.03 261.700   2
  -3 -16   0 2532.30 401.671   3
   3  16   1 2.73176 27.7459   2
  -3 -16  -1 85.7229 71.7105   3
  -3 -16  -1 78.4457 58.6854   1
  -3 -16  -1 15.0577 26.0029   2
   3  16   2 299.566 118.454   2
  -3 -16  -2 289.723 101.980   1
  -3 -16  -2 337.757 111.337   3
  -3 -16  -2 231.900 91.6031   2
  -3 -16  -3 123.761 60.4035   1
   3  16   3 88.6924 52.4502   2
  -3 -16  -3 155.654 60.5649   3
   3  16   4-22.9292 20.6842   2
  -3 -16  -4-10.3870 11.3332   3
  -3 -16  -4-66.2063 59.7947   1
   3  16   5 196.198 93.2691   2
  -3 -16  -5 91.3861 60.5496   1
   3 -16   6 81.0896 40.2414   1
   3  16   6-21.5783 49.6123   2
  -3 -16  -6 41.0331 60.0631   1
  -3 -16  -7 213.599 111.707   1
   3  16   7 168.430 101.036   2
   3 -16   7 51.1687 17.9392   1
   3  16   8 195.417 97.7982   2
  -3 -16  -8 679.748 194.233   1
   3  16   9-28.1219 92.1083   2
   3  16  10 280.616 134.629   2
   3  16  11 62.8417 71.6598   2
   3  16  12 54.3265 102.998   2
   3  16  13 6.68585 44.8500   2
   3  16  14 96.2626 94.7479   2
  -3  17  15-48.4610 48.6054   2
  -3  17  14-7.82090 10.7050   2
   3 -17 -14-8.82636 49.1755   3
  -3  17  13 8.86807 15.9268   2
   3 -17 -13 0.12519 50.6861   3
  -3  17  12 97.6183 69.3482   2
   3 -17 -12-34.5631 74.6704   3
  -3  17  11 226.427 91.1522   2
   3 -17 -11 198.916 86.2019   3
  -3  17  10 36.2405 39.7026   2
   3 -17 -10 31.8864 27.8754   3
  -3  17   9 417.532 109.221   2
   3 -17  -9 478.271 209.423   3
  -3  17   8 67.5526 47.4592   2
   3 -17  -8 40.4229 55.8128   3
  -3  17   7-5.17300 27.0685   2
   3 -17  -7 84.2862 87.8139   3
  -3 -17   6-14.8122 33.5920   2
  -3  17   5 16.2201 11.7416   2
  -3 -17   5-2.32357 14.8422   2
  -3  17   4 162.999 46.8761   2
  -3  17   4 159.316 66.4766   1
  -3 -17   4 87.8363 63.8323   1
  -3 -17   4 110.150 60.2860   2
  -3 -17   3 180.078 79.8240   2
  -3  17   3 218.356 44.7687   2
  -3  17   3 196.332 70.9204   1
  -3 -17   3 337.761 171.746   3
  -3 -17   3 283.227 104.332   1
  -3  17   3 213.256 46.2925   2
  -3 -17   2 190.874 79.0135   2
  -3 -17   2 227.297 128.189   3
  -3 -17   2 154.047 68.2464   1
  -3 -17   1 595.463 143.669   1
  -3 -17   1 580.470 139.136   2
  -3 -17   1 425.778 205.500   3
  -3 -17   0 58.4584 56.5378   3
  -3 -17   0 14.4873 17.5259   2
  -3 -17   0 60.5063 45.1540   1
   3  17   1-21.3780 12.4411   2
  -3 -17  -1 33.6558 45.2628   1
  -3 -17  -1 25.5199 50.2322   3
  -3 -17  -1 14.5962 23.8407   2
   3  17   2 413.877 147.154   2
  -3 -17  -2 255.389 92.9719   1
  -3 -17  -2 263.356 112.674   3
  -3 -17  -2 333.079 114.911   2
   3  17   3 507.775 150.586   2
  -3 -17  -3 458.485 114.402   3
  -3 -17  -3 331.688 111.143   1
   3  17   4-5.63610 39.4589   2
  -3 -17  -4-8.10925 13.5016   3
  -3 -17  -5 245.339 104.274   1
   3  17   5 272.508 114.023   2
   3 -17   6 171.985 60.4358   1
   3  17   6-27.0906 64.0845   2
  -3 -17  -6 76.1442 64.2804   1
  -3 -17  -7 350.683 146.453   1
   3  17   7 135.648 65.1772   2
  -3 -17  -8 452.494 157.152   1
   3  17   8 4.60958 53.7515   2
   3  17   9 67.9731 72.3030   2
   3  17  10 61.7765 60.8344   2
   3  17  11 10.2723 32.2497   2
   3  17  12 49.1429 65.7152   2
   3  17  13 18.1260 72.7460   2
  -3  18  14 45.2711 36.4053   2
   3 -18 -14 47.0313 56.0894   3
  -3  18  13 5.01679 47.6491   2
   3 -18 -13 27.5032 57.5090   3
  -3  18  12 19.2370 36.9742   2
   3 -18 -12-59.9740 108.713   3
  -3  18  11 10.1392 35.4589   2
   3 -18 -11 105.802 78.4692   3
  -3  18  10 166.908 86.6271   2
   3 -18 -10 147.345 119.018   3
  -3  18   9 33.1327 31.2711   2
   3 -18  -9 59.8301 33.7543   3
  -3  18   8 133.288 56.6931   2
   3 -18  -8 0.23144 44.4487   3
  -3  18   7 16.1964 24.8102   2
   3 -18  -7 16.6846 39.5907   3
  -3  18   5 22.5857 26.3301   2
  -3 -18   5-50.2087 41.4375   1
  -3  18   4 330.056 63.1112   2
  -3 -18   4 224.277 90.7822   1
  -3 -18   4 309.745 105.382   2
  -3 -18   3 27.5567 40.3817   1
  -3 -18   3 109.163 57.3635   2
  -3  18   3 35.7900 41.9064   1
  -3 -18   2 1011.99 198.333   1
  -3 -18   2 1007.07 184.188   2
  -3 -18   2 1105.19 358.596   3
  -3 -18   1 34.2221 30.4888   1
  -3 -18   1-69.6509 76.4018   3
  -3 -18   1-33.9256 31.8750   2
  -3 -18   0 562.764 142.982   2
  -3 -18   0 553.638 210.969   3
  -3 -18   0 513.149 141.441   1
   3  18   1 103.089 77.9121   2
  -3 -18  -1 58.0065 55.5505   1
  -3 -18  -1 73.0545 67.1870   3
  -3 -18  -1 65.7719 50.4289   2
   3  18   2 14.6883 22.9262   2
  -3 -18  -2-5.36211 28.4782   1
  -3 -18  -2 3.69648 9.12133   3
   3  18   3 54.2470 49.9328   2
  -3 -18  -3-125.502 74.0882   1
   3  18   4 174.679 92.3746   2
  -3 -18  -4 13.6357 42.5478   1
   3  18   5 41.6049 46.8640   2
  -3 -18  -5 75.3652 56.9109   1
   3  18   6-44.9810 56.5717   2
  -3 -18  -6 97.0016 85.5269   1
  -3 -18  -7 362.054 133.239   1
   3  18   7 229.657 110.884   2
   3  18   8 608.267 183.922   2
  -3 -18  -8 740.145 219.248   1
   3  18   9 34.2582 56.9161   2
   3  18  10 24.2299 24.0825   2
   3  18  11-19.8408 36.5622   2
   3  18  12 171.678 122.614   2
   3  18  13 23.9895 65.4187   2
   3 -19 -13 11.6826 55.5601   3
   3 -19 -12-5.90618 21.3036   3
   3 -19 -11 190.963 117.273   3
   3 -19 -10 125.226 112.477   3
   3 -19  -9 236.277 153.672   3
   3 -19  -8 62.2776 104.846   3
  -3 -19   5 40.1727 46.9431   1
  -3 -19   4 33.0235 33.6116   1
  -3 -19   3 3.59037 24.0126   1
  -3 -19   2 574.535 154.021   1
  -3 -19   1 632.023 166.471   1
  -3 -19   1 342.793 194.152   3
  -3 -19   0-87.0781 89.4338   3
  -3 -19   0 22.7717 42.8425   1
  -3 -19  -1 23.4467 37.3097   1
  -3 -19  -2 57.5669 46.9952   1
   3  19   2 18.2693 52.9627   2
   3  19   3 88.3371 67.7012   2
  -3 -19  -3-38.2939 64.8637   1
   3  19   4 10.4330 4.58924   2
  -3 -19  -4-15.3796 50.8139   1
  -3 -19  -5 77.3128 63.1656   1
   3  19   5 49.0651 71.2325   2
   3  19   6 121.651 79.1182   2
  -3 -19  -6 263.257 122.526   1
  -3 -19  -7 295.280 133.711   1
   3  19   7 65.1304 61.4841   2
  -3 -19  -8 313.341 158.624   1
   3  19   8 50.2825 65.2565   2
   3  19   9 172.547 104.454   2
   3  19  10 17.0242 13.9533   2
   3  19  11 75.8306 79.8072   2
   3  19  12 18.0337 53.0409   2
   3 -20 -12 42.6143 91.0186   3
   3 -20 -11 24.2203 32.0093   3
   3 -20 -10 44.8233 77.3008   3
   3 -20  -9 86.5106 120.692   3
   3 -20  -8-31.0568 56.9626   3
  -3 -20   6 87.4620 73.9633   1
  -3 -20   5-4.24945 10.0807   1
  -3 -20   4 154.696 78.6704   1
  -3 -20   3 47.6944 45.5761   1
  -3 -20   2 393.299 133.276   1
  -3 -20   1-3.06895 27.5356   1
  -3 -20   0 465.543 146.726   1
  -3 -20  -1 195.818 96.1171   1
   3  20   2 358.800 138.389   2
  -3 -20  -2 230.389 97.7072   1
   3  20   3 67.3752 65.1654   2
  -3 -20  -3-135.285 82.4040   1
   3  20   4 403.524 147.884   2
  -3 -20  -4 357.081 124.478   1
   3  20   5-6.73686 38.5336   2
  -3 -20  -5 24.1272 39.9550   1
   3  20   6-22.6582 53.3235   2
  -3 -20  -6 68.5154 86.5018   1
  -3 -20  -7 418.539 162.872   1
   3  20   7 143.896 90.9284   2
  -3 -20  -8 574.458 188.429   1
   3  20   8 180.812 112.515   2
   3  20   9 57.4700 72.9870   2
   3  20  10 49.0942 50.6215   2
   3  20  11 31.7762 62.2181   2
   3  20  12 10.1857 30.1228   2
   3 -21 -11-7.35088 23.9834   3
   3 -21 -10 43.3033 95.4656   3
   3 -21  -9-16.7233 29.0894   3
   3 -21  -8 61.5327 52.8744   3
  -3 -21   7 226.829 103.629   1
  -3 -21   6-23.3421 38.3089   1
  -3 -21   5 99.7524 78.5369   1
  -3 -21   4 13.4156 14.7538   1
  -3 -21   3-11.2452 32.1174   1
  -3 -21   2-15.9715 46.8498   1
  -3 -21   1 139.946 88.1739   1
  -3 -21   0-7.25603 38.7889   1
  -3 -21  -1 135.178 90.3362   1
  -3 -21  -2 32.0387 21.3770   1
   3  21   3 39.2505 55.1778   2
  -3 -21  -3-98.2161 72.4150   1
   3  21   4-12.2356 32.6306   2
  -3 -21  -4-76.4846 64.5100   1
   3  21   5-41.5877 52.3328   2
  -3 -21  -5 3.80615 20.3342   1
   3  21   6 6.13207 15.2632   2
  -3 -21  -6 47.3246 53.7916   1
   3  21   7 217.685 105.181   2
  -3 -21  -7 336.317 152.113   1
   3  21   8 42.9538 64.8141   2
   3  21   9 19.7204 46.9123   2
   3  21  10 78.3961 67.6867   2
   3  21  11 105.322 109.450   2
   3 -22 -10 7.75054 75.6916   3
   3 -22  -9 61.0071 70.2450   3
  -3 -22   8-50.5134 52.1169   1
   3 -22  -8 20.6573 57.1289   3
  -3 -22   7-5.29239 29.4192   1
  -3 -22   6 10.7355 23.3244   1
  -3 -22   5-59.0764 53.6839   1
  -3 -22   4 13.6770 14.9195   1
  -3 -22   3-5.96530 37.3201   1
  -3 -22   2 31.7132 39.7829   1
  -3 -22   1 20.6500 36.3927   1
  -3 -22   0 62.2372 56.6646   1
  -3 -22  -1 133.910 85.2367   1
  -3 -22  -2-16.8383 35.4873   1
   3  22   3 27.1941 36.6691   2
  -3 -22  -3-2.61993 36.7504   1
   3  22   4 141.155 88.7084   2
  -3 -22  -4 212.339 121.885   1
   3  22   5-140.024 88.1589   2
  -3 -22  -5 98.8094 88.8228   1
   3  22   6 37.1487 30.0184   2
   3  22   7 6.65959 19.9868   2
   3  22   8-107.748 81.6320   2
   3  22   9 52.5471 59.8126   2
   3  22  10 87.9667 86.1752   2
   3 -23  -9 89.7673 123.921   3
   3 -23  -8 36.7148 19.3936   3
  -3 -23   5 76.7266 72.6901   1
  -3 -23   4-85.6294 66.3550   1
  -3 -23   3-17.8063 30.7715   1
  -3 -23   2-1.10056 19.3461   1
  -3 -23   1-9.30992 27.6818   1
  -3 -23   0-3.82503 28.9920   1
  -3 -23  -1-110.438 80.0625   1
  -3 -23  -2 204.056 91.4626   1
   3 -24  -7 92.6653 100.797   3
   4   0 -17 160.287 152.110   3
   4   0 -16 74.7619 134.537   3
   4   0 -15 23.1317 44.8098   3
   4   0 -14-42.8446 59.7664   3
   4   0 -13-19.1351 49.4628   3
   4   0 -12 908.946 227.508   3
   4   0 -11-52.1457 40.6940   3
   4   0 -10 1565.15 324.760   3
   4   0  -9-26.7845 8.90585   3
   4   0  -8 113.497 85.0388   3
  -4   0   8 32.2562 48.5179   3
   4   0  -7 26.0053 33.2960   3
  -4   0   7 46.9830 33.4015   3
   4   0  -6 2444.69 305.499   3
  -4   0   6 3048.21 351.172   3
   4   0  -5 6.57549 21.8427   3
  -4   0   4 238.476 78.7681   2
   4   0  -4 222.284 78.3199   3
  -4   0   3 45.3413 58.6101   2
   4   0  -3-69.1703 77.4518   3
  -4   0   2 6985.83 470.851   2
  -4   0   1 0.58360 23.4171   2
  -4   0   0 1971.34 238.361   2
   4   0   0 1944.89 242.491   2
   4   0   1 85.0533 55.7062   2
  -4   0  -1-15.9641 40.9783   2
  -4   0  -2 8970.75 506.285   2
  -4   0  -2 8758.08 323.685   1
   4   0   2 8372.36 499.091   2
   4   0   3 44.4265 61.2785   2
  -4   0  -3 13.4239 5.72196   1
  -4   0  -3-3.30775 23.3557   2
   4   0   4 526.872 135.392   2
  -4   0  -4 473.124 122.101   2
  -4   0  -4 524.433 84.6127   1
   4   0   5-24.8295 33.8638   2
  -4   0  -5-36.4463 48.8055   2
   4   0   6 23.9638 43.5427   2
  -4   0  -6 24.2854 8.47770   2
  -4   0  -7 53.0214 56.7308   2
   4   0   7 40.0391 53.3710   2
   4   0   8 3854.95 396.941   2
   4   0   8 3890.59 255.907   1
  -4   0  -8 3559.63 344.327   2
   4   0   9 12.7408 11.6704   1
   4   0   9 7.87058 31.8877   2
   4   0  10 174.895 57.4950   1
   4   0  10 184.561 87.0698   2
   4   0  11 4.15516 30.8808   2
   4   0  11 25.3156 26.2055   1
   4   0  12 96.4524 111.689   3
   4   0  12 337.059 132.360   2
   4   0  12 410.373 100.171   1
   4   0  13 9.03935 2.11640   1
   4   0  13 11.3124 33.9113   2
   4   0  14 75.8725 86.3059   2
   4   0  15 56.6892 55.9964   2
   4   0  16-6.05817 57.7190   2
   4   0  17-22.5381 39.0528   2
   4  -1 -18 116.551 173.756   3
   4  -1 -17-4.49863 46.3188   3
   4   1 -17 56.0987 92.8022   3
   4   1 -16 54.1983 104.824   3
   4  -1 -16 47.3505 50.3805   3
   4   1 -15-34.8932 76.3677   3
   4  -1 -15 14.5045 7.28535   3
   4   1 -14-190.611 113.958   3
   4  -1 -14 36.3107 17.0989   3
   4   1 -13 123.958 108.702   3
   4  -1 -13 292.007 158.377   3
   4   1 -12 33.0260 31.2927   3
   4  -1 -12 21.4007 28.1771   3
   4   1 -11 2058.30 331.626   3
   4  -1 -11 2258.10 348.368   3
   4   1 -10 73.1472 76.5930   3
   4  -1 -10-4.28047 23.2280   3
   4  -1  -9 27.9028 42.3562   3
   4   1  -9-21.2154 49.8142   3
   4   1  -8 12.3878 39.7774   3
   4  -1  -8-16.5512 30.1748   3
  -4  -1   8 5.22555 29.2973   3
  -4   1   8 28.8212 44.8211   3
   4   1  -7-1.32798 40.7081   3
   4  -1  -7 49.7451 69.0354   3
  -4  -1   7-30.6387 37.6282   3
   4   1  -6 89.7232 67.7122   3
   4  -1  -6 73.4349 57.3891   3
  -4  -1   6 92.6554 69.4641   3
   4   1  -5 83.3352 51.4277   3
   4  -1  -5 49.4425 8.51485   3
  -4  -1   5 200.742 101.288   3
  -4   1   4 181.098 74.1234   2
  -4  -1   4 178.048 78.9782   2
   4   1  -4 202.133 84.7974   3
   4  -1  -4 179.647 78.6015   3
   4  -1  -3 2982.93 320.842   3
  -4   1   3 2982.37 302.344   2
  -4  -1   3 3064.22 309.635   2
  -4   1   2 5435.92 403.645   2
  -4  -1   2 5240.74 409.293   2
  -4   1   1 3405.71 316.223   2
  -4  -1   1 3036.87 308.702   2
  -4   1   0-18.0524 28.9258   2
  -4  -1   0-17.8706 27.6208   2
   4  -1   1 71.2245 38.2712   2
   4   1   1 64.6090 56.7977   2
  -4   1  -1 40.5990 24.0634   2
  -4  -1  -1 33.1254 26.0712   2
   4   1   1 76.8768 42.9300   3
  -4   1  -2 3468.37 186.865   1
  -4   1  -2 3563.63 316.281   2
  -4  -1  -2 3213.79 303.803   2
  -4  -1  -2 3277.36 209.885   1
   4   1   2 3470.41 306.432   3
   4  -1   2 3377.02 316.529   2
   4   1   2 3489.38 325.644   2
   4   1   3 3921.94 348.286   2
  -4  -1  -3 3631.85 321.422   2
  -4   1  -3 3780.95 322.361   2
  -4   1  -3 3994.82 202.734   1
  -4  -1  -3 3935.45 234.429   1
   4  -1   3 3875.03 344.184   2
   4  -1   4 4511.72 372.574   2
   4   1   4 4154.90 360.664   2
  -4  -1  -4 4056.11 345.621   2
  -4   1  -4 4349.93 343.895   2
  -4   1  -4 4064.15 215.300   1
  -4  -1  -4 4311.26 255.972   1
  -4  -1  -5 69.9871 54.8598   1
   4  -1   5 12.6112 16.2493   2
   4   1   5-8.64863 16.5850   2
  -4  -1  -5-16.8818 35.6965   2
  -4   1  -5 10.1069 19.9809   2
   4  -1   6-38.4311 52.4893   2
   4   1   6-14.6166 36.8489   2
  -4  -1  -6 20.4043 36.6535   2
  -4   1  -6-13.4071 34.6032   2
   4  -1   7 1723.99 255.146   2
   4   1   7 1652.57 250.928   2
  -4  -1  -7 1637.57 228.637   2
  -4   1  -7 1716.84 232.864   2
  -4   1  -8 218.035 100.695   2
   4   1   8 182.415 59.4638   1
   4  -1   8 220.363 106.169   2
   4   1   8 212.854 93.0795   2
   4  -1   8 199.476 57.0490   1
   4  -1   9 760.526 109.771   1
   4  -1   9 695.816 173.662   2
   4   1   9 710.616 186.841   2
   4   1   9 747.059 121.221   1
   4   1  10 4.96284 21.8938   1
   4  -1  10-8.16218 27.0318   2
   4   1  10 2.02573 46.9903   2
   4  -1  10-6.74916 18.5756   1
   4  -1  11 127.440 67.6973   2
   4   1  11 17.1333 44.2635   3
   4   1  11 131.786 86.9697   2
   4  -1  11 150.417 53.8740   1
   4   1  11 162.801 57.4405   1
   4  -1  12 42.2319 31.1283   1
   4  -1  12 55.0233 149.421   3
   4   1  12 29.0195 50.4119   3
   4   1  12 38.9385 52.8977   2
   4  -1  12 40.6868 47.0194   2
   4   1  12 13.2956 15.6697   1
   4  -1  13 24.4901 20.2190   1
   4  -1  13-53.9765 38.8206   3
   4   1  13-55.7725 61.9835   2
   4  -1  13 24.2780 35.7507   2
   4   1  13 19.2757 27.6730   1
   4   1  14-83.7383 92.6391   2
   4  -1  14-11.7930 48.4446   2
   4   1  15-10.7872 29.2886   2
   4  -1  15 23.5009 41.6991   2
   4   1  16-93.5552 90.1739   2
   4  -1  16-72.8742 63.6547   2
   4   1  17 200.605 112.688   2
   4  -1  17 182.592 119.622   2
   4  -2 -18 36.7190 82.3325   3
   4   2 -17-16.2334 113.924   3
   4  -2 -17 65.3754 107.003   3
   4   2 -16-4.74717 100.743   3
   4  -2 -16 22.6402 84.4643   3
   4   2 -15-23.2385 63.1220   3
   4  -2 -15 15.3081 41.0262   3
   4   2 -14 1.27387 37.6245   3
   4  -2 -14 75.8226 64.0442   3
   4  -2 -13-6.82687 50.2560   3
   4   2 -13-2.06930 75.0009   3
   4  -2 -12 633.067 224.710   3
   4   2 -12 609.127 210.555   3
   4   2 -11 85.0177 70.0640   3
   4  -2 -11 38.9888 28.0555   3
   4   2 -10 970.391 213.629   3
   4  -2 -10 630.091 194.983   3
   4   2  -9 75.8086 68.0984   3
   4  -2  -9 66.1920 65.5244   3
   4   2  -8 50.3612 46.0903   3
   4  -2  -8 122.656 66.1171   3
  -4  -2   8 143.244 86.8045   3
   4   2  -7 510.948 147.434   3
   4  -2  -7 462.720 139.926   3
  -4  -2   7 447.121 138.405   3
  -4  -2   6 637.246 159.760   3
   4   2  -6 619.210 159.203   3
   4  -2  -6 600.514 146.336   3
  -4  -2   5 241.993 86.1152   2
   4   2  -5 219.578 86.0300   3
   4  -2  -5 204.223 69.2433   3
  -4  -2   5 290.326 109.834   3
  -4   2   4-19.4882 40.6736   2
  -4  -2   4 0.41578 36.6209   2
   4   2  -4 53.2422 44.2774   3
   4  -2  -4 2.03192 25.8271   3
  -4  -2   4 28.7294 43.9235   3
  -4   2   3-0.75373 12.3395   2
  -4  -2   3 28.0620 39.5250   2
   4  -2  -3-9.64501 34.0625   3
   4  -2  -2 2126.81 283.238   3
  -4   2   2 1878.11 238.391   2
  -4  -2   2 1992.81 255.204   2
  -4   2   1 1157.34 193.775   2
  -4  -2   1 1186.58 193.150   2
  -4   2   0 8383.28 499.233   2
  -4  -2   0 8128.67 493.437   2
   4   2   0 8473.45 474.943   3
   4  -2   1-23.0233 48.5830   2
  -4   2  -1-21.0033 46.6490   2
  -4  -2  -1-15.8573 33.9550   2
   4   2   1-3.68418 16.4255   3
   4  -2   2 81.3746 55.0206   2
  -4   2  -2 85.2675 26.2916   1
  -4   2  -2 54.4053 31.5050   2
  -4  -2  -2 59.1056 59.4537   2
  -4  -2  -2 59.0370 30.8120   1
   4   2   2 42.3836 42.1282   3
   4  -2   3 193.472 78.5641   2
   4   2   3 172.895 86.7082   2
  -4  -2  -3 179.033 55.9023   1
  -4  -2  -3 174.934 78.3362   2
  -4   2  -3 225.100 84.6662   2
  -4   2  -3 157.814 31.4115   1
   4   2   3 208.149 80.8466   3
   4  -2   4 3011.01 301.501   2
   4   2   4 2620.30 299.280   2
  -4  -2  -4 2751.18 283.247   2
  -4   2  -4 2847.50 281.024   2
  -4  -2  -4 2845.92 218.454   1
   4  -2   5 109.169 62.6237   2
   4   2   5 129.597 55.7839   2
  -4  -2  -5 215.681 71.0376   1
  -4  -2  -5 135.569 52.9933   2
  -4   2  -5 104.753 55.4700   2
   4  -2   6 1115.75 194.104   2
   4   2   6 1110.51 197.474   2
  -4  -2  -6 1231.55 195.231   2
  -4   2  -6 1161.52 181.950   2
  -4  -2  -6 1382.92 178.734   1
   4  -2   7 732.073 167.146   2
   4   2   7 724.053 161.952   2
  -4  -2  -7 758.396 157.778   2
  -4   2  -7 757.193 155.815   2
   4  -2   8 757.695 178.108   2
   4   2   8 800.319 184.935   2
   4  -2   8 966.152 114.624   1
   4   2   8 743.017 123.472   1
  -4   2  -8 748.118 158.591   2
   4  -2   9 161.609 49.7368   1
   4  -2   9 99.4513 64.6212   2
   4   2   9 92.7841 81.1155   2
   4   2   9 106.021 50.9279   1
   4   2  10 46.5604 36.5759   1
   4  -2  10 42.7603 62.5447   2
   4   2  10 25.0504 35.2085   2
   4  -2  10 48.0769 29.0589   1
   4   2  11 58.8337 74.1154   3
   4  -2  11-17.0628 20.2528   1
   4  -2  11-26.1060 52.8835   2
   4   2  11 33.8541 43.9215   2
   4   2  11-11.8543 22.8587   1
   4  -2  12 56.2027 33.0136   1
   4   2  12-18.1917 10.7360   3
   4   2  12 163.057 105.406   2
   4  -2  12 32.9645 45.9785   2
   4   2  12 147.912 62.4186   1
   4  -2  13 295.552 86.4605   1
   4   2  13 271.845 121.861   2
   4  -2  13 202.861 104.428   2
   4   2  14-11.7334 35.8870   2
   4  -2  14 23.7172 39.8789   2
   4   2  15 51.3014 64.4609   2
   4  -2  15 41.4599 70.5378   2
   4   2  16-53.9329 66.0507   2
   4  -2  16 7.33050 43.1771   2
   4   2  17-1.19412 6.46082   2
   4  -2  17-100.131 81.5347   2
   4  -3 -18-0.72871 62.1832   3
   4   3 -17 8.48618 87.4693   3
   4  -3 -17 10.6013 61.9480   3
   4   3 -16-64.3593 74.9398   3
   4  -3 -16 15.8849 56.1210   3
   4   3 -15 28.7840 60.8479   3
   4  -3 -15 0.11833 12.8050   3
   4   3 -14-16.6398 45.6533   3
   4  -3 -14 8.65071 30.2099   3
   4   3 -13 24.9028 71.0782   3
   4  -3 -13 41.1108 78.2850   3
   4   3 -12 0.41088 17.2198   3
   4  -3 -12 4.18045 56.9649   3
   4   3 -11 287.005 114.363   3
   4  -3 -11 260.363 124.182   3
   4   3 -10 296.766 143.536   3
   4  -3 -10 392.249 123.593   3
   4   3  -9 286.859 147.072   3
   4  -3  -9 288.014 118.970   3
   4   3  -8 1247.39 228.702   3
   4  -3  -8 1064.98 218.032   3
   4   3  -7 1352.01 241.400   3
   4  -3  -7 1156.89 217.614   3
  -4  -3   7 1181.04 227.179   3
   4   3  -6 1144.38 208.106   3
   4  -3  -6 906.375 186.173   3
  -4  -3   6 931.843 192.758   3
  -4  -3   5 665.298 159.048   3
   4   3  -5 512.113 150.878   3
   4  -3  -5 581.308 147.014   3
  -4  -3   5 550.391 137.516   2
   4   3  -4 2427.38 298.708   3
  -4  -3   4 2663.91 317.698   3
  -4   3   4 2279.98 268.718   2
  -4  -3   4 2371.83 279.551   2
   4  -3  -3 2019.19 288.481   3
  -4  -3   3 2269.75 285.263   3
  -4   3   3 1875.43 241.269   2
  -4  -3   3 1973.90 250.615   2
   4  -3  -2 1312.00 233.768   3
  -4   3   2 1121.17 188.386   2
  -4  -3   2 1100.34 186.361   2
  -4   3   1 394.431 108.836   2
  -4  -3   1 367.546 112.494   2
  -4   3   0 52.8745 43.7026   2
   4   3   0 4.44414 41.3055   3
   4  -3   1 177.667 70.0433   2
  -4   3  -1 149.402 66.5046   2
  -4  -3  -1 112.211 63.1810   2
   4   3   1 129.035 52.3235   3
  -4   3  -2 416.773 51.8975   1
  -4   3  -2 440.781 108.155   2
  -4  -3  -2 467.444 113.621   2
  -4  -3  -2 467.863 87.5229   1
   4  -3   2 318.413 96.7652   2
   4   3   2 299.162 90.2822   3
  -4  -3  -3 479.242 92.3163   1
  -4  -3  -3 425.135 111.311   2
  -4   3  -3 412.049 102.410   2
   4  -3   3 367.261 108.200   2
  -4   3  -3 457.385 55.4104   1
   4   3   3 411.625 95.6649   3
   4  -3   4 0.19743 22.0861   2
   4   3   4 18.1943 49.6209   2
  -4  -3  -4 24.9225 23.1555   2
  -4   3  -4 26.9699 16.5563   2
   4   3   4 31.8087 33.5780   3
  -4  -3  -4 10.6077 7.35334   1
   4  -3   5 250.199 88.7754   2
   4   3   5 204.296 90.7345   2
  -4  -3  -5 284.901 83.8281   1
  -4  -3  -5 184.610 76.9425   2
  -4   3  -5 237.034 83.2024   2
   4  -3   6 508.343 129.093   2
   4   3   6 534.643 140.266   2
  -4   3  -6 557.816 128.901   2
  -4  -3  -6 711.172 132.953   1
  -4  -3  -6 445.621 121.960   2
   4  -3   7 927.643 188.353   2
   4   3   7 830.218 182.144   2
  -4  -3  -7 827.108 169.961   2
  -4   3  -7 874.519 161.781   2
   4   3   8 252.308 75.5147   1
   4  -3   8 279.096 62.1919   1
  -4   3  -8 240.075 89.7080   2
   4  -3   8 208.752 89.5256   2
   4   3   8 236.926 100.289   2
   4  -3   9 1591.15 141.018   1
   4  -3   9 1394.89 247.469   2
   4   3   9 1452.45 254.369   2
   4   3   9 1419.26 180.828   1
  -4   3  -9 1434.39 220.837   2
   4   3  10 107.729 51.8438   1
   4   3  10 33.2992 46.7177   3
   4  -3  10 174.234 88.6336   2
   4   3  10 137.818 69.6579   2
   4  -3  10 174.060 47.2770   1
   4   3  11 201.367 73.3435   1
   4  -3  11 148.532 50.9416   1
   4   3  11 8.86755 27.7960   3
   4  -3  11 152.756 83.5001   2
   4   3  11 142.857 96.1875   2
   4  -3  12 179.780 60.9266   1
   4  -3  12-35.4640 158.135   3
   4   3  12 177.467 78.9004   3
   4  -3  12 230.759 103.090   2
   4   3  12 71.7731 70.9655   2
   4   3  13 158.824 100.658   2
   4  -3  13 223.705 110.184   2
   4   3  14 111.377 94.0518   2
   4  -3  14 69.9523 75.3769   2
   4   3  15 1.32028 38.2096   2
   4  -3  15 3.63571 45.1912   2
   4   3  16-13.3279 20.0264   2
   4  -3  16-14.8515 36.2862   2
   4  -3  17 142.281 93.3333   2
   4  -4 -18 4.27563 82.7643   3
   4   4 -17-219.770 207.269   3
   4  -4 -17 78.9851 110.890   3
   4   4 -16-34.7687 65.4535   3
   4  -4 -16 129.720 114.159   3
   4   4 -15-25.6173 6.13007   3
   4  -4 -15-59.7708 80.0474   3
   4   4 -14 118.696 122.302   3
   4  -4 -14-15.2779 48.6772   3
   4   4 -13 15.7328 83.0801   3
   4  -4 -13 129.383 120.540   3
   4   4 -12 19.9985 75.7958   3
   4  -4 -12 296.126 137.056   3
   4   4 -11 10.3511 19.6271   3
   4  -4 -11 100.849 79.2486   3
   4  -4 -10 777.564 198.694   3
   4   4 -10 605.448 209.518   3
   4   4  -9-4.26675 28.5624   3
   4  -4  -9-6.98106 28.2061   3
   4   4  -8 456.698 163.351   3
   4  -4  -8 467.001 154.044   3
   4   4  -7 173.438 84.9515   3
   4  -4  -7 102.572 72.9575   3
  -4  -4   7 175.406 83.6626   3
   4   4  -6 1462.84 246.424   3
   4  -4  -6 1241.61 226.249   3
  -4  -4   6 1219.38 210.596   3
  -4  -4   6 1210.72 209.293   2
  -4  -4   5 112.346 65.3894   2
   4   4  -5 73.7608 54.9761   3
   4  -4  -5 133.371 82.8285   3
  -4  -4   5 202.631 98.8536   3
  -4  -4   4 168.509 71.8755   2
   4   4  -4 144.897 61.5549   3
  -4  -4   4 209.195 95.2327   3
  -4  -4   3 1464.94 230.532   3
  -4   4   3 1351.58 204.456   2
  -4  -4   3 1458.88 215.547   2
  -4  -4   2 3107.90 312.011   2
  -4  -4   2 3265.05 335.625   3
   4  -4  -2 3440.77 386.904   3
  -4   4   2 2867.94 297.027   2
  -4   4   1 1314.99 194.598   2
  -4  -4   1 1414.53 213.092   2
   4   4  -1 1058.27 168.151   3
  -4   4   0 289.415 90.7461   2
  -4  -4   0 276.579 88.4937   2
   4   4   0 358.768 93.4265   3
  -4   4  -1 4844.71 362.066   2
  -4  -4  -1 4724.40 384.126   2
  -4  -4  -1 4847.74 304.465   1
   4   4   1 4643.02 324.792   3
   4  -4   2 78.3725 43.7296   2
  -4   4  -2 92.2442 46.3089   2
  -4  -4  -2 111.077 62.7378   2
  -4  -4  -2 114.990 44.1484   1
   4   4   2 50.8571 15.6863   3
  -4   4  -2 105.576 23.3663   1
  -4  -4  -3 508.132 95.4651   1
  -4  -4  -3 441.137 113.092   2
  -4   4  -3 400.217 98.1892   2
   4   4   3 453.322 94.8453   3
   4  -4   3 528.658 127.286   2
   4  -4   4 447.030 121.827   2
  -4   4  -4 446.042 106.731   2
   4   4   4 480.403 131.709   2
   4   4   4 480.241 89.3670   3
  -4  -4  -4 455.822 112.915   2
  -4  -4  -4 557.800 108.026   1
   4  -4   5 3624.57 341.220   2
   4   4   5 3193.04 335.280   2
  -4  -4  -5 3344.58 321.536   2
  -4   4  -5 3594.94 308.293   2
   4   4   5 2998.60 231.410   3
  -4  -4  -5 3437.17 274.681   1
  -4   4  -6 241.233 88.0537   2
   4  -4   6 279.736 93.7740   2
   4   4   6 229.040 93.5604   2
  -4  -4  -6 426.860 109.749   1
   4   4   6 222.728 62.0290   3
  -4  -4  -6 252.070 89.6693   2
  -4   4  -7 69.9384 49.8187   2
   4  -4   7 16.5701 15.3556   2
   4   4   7 38.8154 51.3248   2
  -4   4  -8 87.5820 47.8255   2
   4   4   8 158.800 64.7309   1
   4  -4   8 163.385 91.7076   2
   4   4   8 140.865 79.2072   2
   4   4   9 31.9352 29.3103   1
  -4   4  -9 18.2186 43.4443   2
   4  -4   9 18.8387 12.5825   1
   4   4   9 21.3182 32.5016   3
   4  -4   9 29.8275 17.8913   2
   4   4   9 82.7565 67.3815   2
   4  -4  10 387.987 70.2694   1
   4   4  10 387.771 99.4575   1
   4   4  10 16.7960 30.8383   3
   4  -4  10 306.823 119.531   2
   4   4  10 343.110 137.806   2
   4   4  11 2.37899 15.5404   1
   4  -4  11 4.94423 3.26238   1
   4   4  11-8.09950 21.0851   3
   4   4  11-9.57722 19.8458   2
   4  -4  11 0.07644 12.5452   2
   4  -4  12 174.139 56.8478   1
   4  -4  12 232.909 100.834   2
   4   4  12 232.645 124.473   2
   4   4  13 34.4819 11.4325   2
   4  -4  13-16.8700 35.6385   2
   4   4  14-43.5586 70.7686   2
   4  -4  14 30.8295 45.3719   2
   4   4  15 148.973 102.233   2
   4  -4  15 232.152 115.929   2
   4   4  16 72.8335 67.8115   2
   4  -4  16 54.9873 46.2872   2
   4  -4  17 50.9188 74.0995   2
   4  -4  18-42.6442 54.3828   2
   4  -5 -18 79.7912 125.777   3
   4   5 -17 101.385 123.838   3
   4  -5 -17 27.5486 41.8025   3
   4   5 -16 71.1977 125.725   3
   4  -5 -16 17.0050 64.9421   3
   4   5 -15-5.75241 34.4083   3
   4  -5 -15 9.20908 68.4470   3
   4   5 -14-13.9108 17.8924   3
   4  -5 -14 54.8860 64.7263   3
   4   5 -13-3.96586 47.6952   3
   4  -5 -13 76.8065 63.5021   3
   4   5 -12 202.864 165.533   3
   4  -5 -12 462.110 179.513   3
   4   5 -11 10.7414 15.5525   3
   4  -5 -11-16.6413 66.2633   3
   4   5 -10 40.4082 84.6367   3
   4  -5 -10 64.1920 49.6375   3
   4   5  -9 52.1632 68.3406   3
   4  -5  -9 89.3492 45.1976   3
   4   5  -8 697.942 210.845   3
   4  -5  -8 875.981 200.086   3
   4   5  -7 301.293 125.518   3
   4  -5  -7 284.661 113.232   3
  -4  -5   7 422.006 133.650   3
  -4  -5   6-0.22891 16.0888   2
   4   5  -6-0.39814 30.5911   3
  -4  -5   6 24.4971 29.2107   3
   4  -5  -6 34.3801 8.33731   3
   4   5  -5 630.990 153.971   3
  -4  -5   5 572.197 143.695   3
   4  -5  -5 711.532 171.373   3
  -4  -5   5 577.884 142.723   2
   4   5  -4 2148.53 276.180   3
  -4  -5   4 2174.68 280.313   3
   4  -5  -4 2597.82 341.215   3
  -4  -5   4 2075.55 268.017   2
  -4   5   3 347.701 105.286   2
  -4  -5   3 291.872 101.892   2
  -4  -5   3 413.897 120.260   3
  -4  -5   2 668.788 153.809   2
  -4  -5   2 736.895 165.560   3
  -4   5   2 529.902 130.140   2
  -4   5   1 3363.45 313.972   2
  -4  -5   1 3424.63 328.521   2
   4   5  -1 3194.41 301.791   3
  -4   5   0-16.5068 39.5662   2
  -4  -5   0 18.9723 30.4396   2
   4   5   0 13.1677 19.4027   3
  -4  -5  -1 524.758 133.201   2
  -4  -5  -1 573.185 111.241   1
   4   5   1 483.472 108.100   3
  -4   5  -1 385.372 95.6995   2
  -4  -5  -2 1072.36 140.915   1
  -4   5  -2 1141.32 166.322   2
  -4  -5  -2 1117.37 187.125   2
   4   5   2 1391.23 170.775   3
   4  -5   2 1184.87 183.197   2
  -4  -5  -3 3116.17 251.371   1
  -4  -5  -3 2961.94 301.873   2
  -4   5  -3 2963.57 267.129   2
   4   5   3 3372.58 247.787   3
   4  -5   3 3001.25 293.215   2
  -4  -5  -4 74.9481 34.9442   1
   4  -5   4 39.5557 14.6679   2
   4   5   4 15.0939 36.5335   2
  -4  -5  -4 39.1477 15.3360   2
   4   5   4 14.5232 5.86772   3
  -4   5  -4 17.4744 27.2087   2
   4  -5   5 84.8613 47.5882   2
   4   5   5 86.6274 56.6217   2
  -4  -5  -5 107.625 49.8173   1
   4   5   5 88.3285 28.0111   3
  -4  -5  -5 49.8958 36.0085   2
  -4   5  -5 109.733 50.5115   2
   4  -5   6 1766.54 237.718   2
   4   5   6 1380.28 232.780   2
  -4  -5  -6 1594.62 230.749   2
  -4   5  -6 1577.24 203.858   2
   4   5   6 997.664 114.912   3
  -4  -5  -6 1766.57 222.998   1
   4  -5   7 940.469 182.957   2
   4   5   7 738.969 181.987   2
  -4   5  -7 844.005 157.874   2
  -4  -5  -7 1153.01 200.410   1
  -4   5  -8 265.498 87.6713   2
   4   5   8 32.6057 39.2011   3
   4  -5   8 276.584 107.062   2
   4   5   8 243.650 106.490   2
   4   5   8 238.387 82.1673   1
   4   5   8 18.5775 23.1221   3
  -4   5  -9-19.0380 21.2430   2
   4   5   9 17.9605 27.3948   1
   4  -5   9 56.0750 53.9256   2
   4   5   9 28.9142 40.3133   2
   4   5   9 14.0291 18.9877   3
   4  -5   9 13.4879 11.9197   1
   4  -5  10 158.296 80.5945   2
   4   5  10 252.796 113.997   2
   4   5  10 195.386 51.6610   3
   4  -5  10 178.679 43.9374   1
   4   5  10 204.335 75.5979   1
   4  -5  11 23.9982 22.1596   1
   4  -5  11 19.9659 4.95418   2
   4   5  11-22.6926 28.6962   2
   4   5  11-1.37262 8.79246   3
   4  -5  12 22.9917 48.6077   2
   4   5  12-41.4347 64.8500   2
   4  -5  13 165.935 86.0108   2
   4   5  13 149.518 107.900   2
   4   5  14 139.943 96.2688   2
   4  -5  14 206.103 123.205   2
   4   5  15 49.1933 76.9129   2
   4  -5  15 46.1916 55.9730   2
   4   5  16 122.351 108.391   2
   4  -5  16 68.5405 66.3701   2
   4  -5  17 27.8513 38.2544   2
   4  -5  18-2.14688 51.5447   2
   4  -6 -18 100.116 114.629   3
   4  -6 -17 71.5462 91.2136   3
   4   6 -16-112.952 149.566   3
   4  -6 -16 92.4567 87.4865   3
   4   6 -15-14.6070 95.3647   3
   4  -6 -15 0.12301 67.2814   3
   4   6 -14-11.1337 70.6618   3
   4  -6 -14 111.210 84.0553   3
   4  -6 -13 68.2656 36.7159   3
   4   6 -13 13.0650 75.7142   3
   4   6 -12 136.449 106.233   3
   4  -6 -12 0.19949 50.8551   3
   4   6 -11 49.9415 24.7144   3
   4  -6 -11-13.9328 23.4758   3
   4   6 -10-12.8870 66.9140   3
   4  -6 -10 91.4227 67.8083   3
   4   6  -9 46.2592 96.0954   3
   4  -6  -9 323.946 123.179   3
   4   6  -8 193.720 115.491   3
   4  -6  -8 379.090 130.367   3
   4   6  -7 317.965 142.762   3
  -4  -6   7 392.902 120.169   3
   4  -6  -7 519.106 155.626   3
   4   6  -6 1164.82 239.503   3
  -4  -6   6 1312.74 228.793   3
   4  -6  -6 1491.27 261.597   3
  -4  -6   6 1324.43 218.632   2
  -4  -6   5 3775.15 376.858   3
   4  -6  -5 4468.43 467.921   3
   4   6  -5 4736.92 431.957   3
  -4  -6   5 4235.28 381.326   2
   4   6  -4 571.513 143.806   3
  -4  -6   4 514.511 136.528   3
   4  -6  -4 583.623 176.591   3
  -4  -6   4 583.338 145.292   2
  -4  -6   3 3641.31 348.792   3
  -4   6   3 3693.56 341.060   2
  -4  -6   3 3617.07 344.377   2
  -4  -6   2 748.853 150.818   2
  -4  -6   2 691.028 153.255   3
  -4   6   2 648.118 137.368   2
  -4   6   1 13.1939 10.7067   2
  -4  -6   1 10.2894 27.6149   2
   4   6  -1 19.2696 45.3353   3
  -4  -6   1 34.2644 35.6092   3
   4   6   0 265.393 91.2492   2
  -4   6   0 274.774 84.8938   2
  -4  -6   0 226.174 91.2250   2
   4   6   0 339.648 98.5301   3
   4   6   1 192.380 85.9757   2
  -4  -6  -1 176.526 60.8376   1
  -4   6  -1 124.875 51.1485   2
  -4  -6  -1 158.645 77.6801   2
   4   6   1 161.651 66.7318   3
   4  -6   2 51.4410 41.5165   2
  -4  -6  -2 37.7272 65.3405   2
   4   6   2 28.5117 52.4180   2
  -4  -6  -2 4.98471 4.92106   1
  -4   6  -2 29.2522 31.9333   2
   4   6   2 8.70391 12.0281   3
   4  -6   3 345.174 104.413   2
   4   6   3 257.159 99.8586   2
   4   6   3 406.788 90.8214   3
  -4  -6  -3 365.852 92.7369   1
  -4  -6  -3 285.059 99.9989   2
  -4   6  -3 294.717 78.6983   2
   4   6   4 588.069 146.739   2
   4  -6   4 505.383 114.901   2
  -4  -6  -4 577.101 132.117   2
  -4   6  -4 577.675 115.987   2
   4   6   4 680.455 106.335   3
  -4  -6  -4 616.721 120.132   1
   4  -6   5 953.076 172.894   2
   4   6   5 804.107 170.755   2
   4   6   5 1058.92 115.633   3
  -4  -6  -5 940.528 172.719   2
  -4   6  -5 902.650 151.199   2
  -4  -6  -5 920.878 149.580   1
  -4   6  -6 325.637 94.2373   2
   4  -6   6 294.226 100.046   2
   4   6   6 285.044 51.2933   3
   4   6   6 323.434 114.992   2
  -4  -6  -6 416.196 111.149   1
   4  -6   7 995.485 188.349   2
   4   6   7 932.052 201.187   2
  -4   6  -7 999.699 167.120   2
  -4  -6  -7 1208.00 207.688   1
   4   6   8 406.953 108.915   1
  -4   6  -8 375.788 104.103   2
   4  -6   8 385.971 122.162   2
   4   6   8 278.895 112.508   2
  -4   6  -9 51.8578 41.4217   2
   4  -6   9 45.2862 49.8301   2
   4   6   9 90.6290 67.2598   2
   4  -6   9 33.9087 20.4422   1
   4   6   9 102.508 60.4463   1
  -4   6 -10 17.4426 29.7063   2
   4  -6  10-5.58807 36.7264   2
   4   6  10 17.3115 55.4873   2
   4  -6  10 5.61698 2.52818   1
   4  -6  11 411.199 146.349   2
   4   6  11 472.998 158.876   2
   4  -6  11 435.125 73.9035   1
   4  -6  12 103.650 72.9099   2
   4   6  12 107.204 88.9933   2
   4  -6  13 13.3083 24.1271   2
   4   6  13 13.0861 57.0177   2
   4   6  14-11.3209 52.6549   2
   4  -6  14-12.3544 28.5925   2
   4   6  15 136.681 89.2662   2
   4  -6  15 93.7457 79.7982   2
   4   6  16 133.913 108.629   2
   4  -6  16-6.31259 65.5447   2
   4  -6  17-92.9620 78.6470   2
   4  -6  18-76.6546 95.1245   2
   4  -7 -17-128.238 104.897   3
  -4   7  17 122.833 93.8502   2
   4  -7 -16 32.0355 40.0928   3
   4   7 -15-25.4075 77.7098   3
   4  -7 -15-15.7167 13.6057   3
   4  -7 -14 295.747 173.268   3
   4   7 -13 71.1496 119.483   3
   4  -7 -13 11.8594 34.8462   3
   4   7 -12-67.3970 27.4409   3
   4  -7 -12 182.543 105.379   3
   4   7 -11 34.5787 49.1357   3
   4  -7 -11 2.21794 18.7086   3
   4   7 -10 15.7704 63.9719   3
   4  -7 -10-2.38173 35.7159   3
   4   7  -9 4.32301 20.7747   3
   4  -7  -9 129.786 68.2851   3
   4   7  -8 466.727 236.054   3
   4  -7  -8 1119.99 245.898   3
   4   7  -7 34.9427 48.4057   3
  -4  -7   7 76.5624 39.1032   3
   4  -7  -7 93.5316 82.2372   3
  -4  -7   6 41.6835 12.7253   2
   4   7  -6 31.1444 33.5125   3
  -4  -7   6 15.6549 37.5394   3
   4  -7  -6 93.5788 74.0928   3
  -4  -7   5 211.068 82.3592   2
   4   7  -5 143.123 109.238   3
  -4  -7   5 212.363 82.1050   3
   4  -7  -5 171.463 97.8573   3
  -4  -7   4 215.017 85.7283   2
   4   7  -4 319.236 124.825   3
  -4  -7   4 367.876 113.437   3
   4  -7  -4 200.542 90.2505   3
  -4  -7   3 543.341 133.434   2
  -4  -7   3 555.802 136.206   3
  -4   7   3 561.155 136.186   2
  -4  -7   2 1356.11 213.087   2
  -4  -7   2 1618.15 228.074   3
  -4   7   2 1658.59 225.098   2
  -4   7   1 11.8004 44.2624   2
  -4  -7   1 19.9403 23.0573   2
   4   7  -1 64.8540 62.5696   3
  -4  -7   1 56.5180 56.9553   3
  -4   7   0 3364.55 291.355   2
  -4  -7   0 3633.06 341.816   2
   4   7   0 4104.86 333.869   3
  -4  -7   0 3942.79 340.928   3
  -4   7   0 2810.30 141.012   1
   4   7   0 3863.56 390.558   2
   4   7   1 295.428 105.769   2
  -4   7  -1 213.263 65.7511   2
  -4  -7  -1 259.234 87.7673   2
   4   7   1 316.899 86.1109   3
  -4  -7  -1 254.809 78.8028   1
  -4  -7  -2 1763.33 195.781   1
  -4   7  -2 1700.77 187.952   2
  -4  -7  -2 1790.89 236.939   2
   4   7   2 2287.41 220.724   3
   4   7   2 1892.05 263.840   2
  -4  -7  -3 445.118 101.790   1
  -4  -7  -3 466.419 124.755   2
   4   7   3 444.386 131.826   2
  -4   7  -3 396.553 88.2212   2
   4   7   3 510.715 98.8718   3
   4  -7   3 472.246 117.000   2
  -4  -7  -4 294.023 87.3066   1
   4  -7   4 301.599 94.3776   2
   4   7   4 345.020 115.127   2
   4   7   4 361.741 77.3295   3
  -4  -7  -4 285.681 89.8839   2
  -4   7  -4 302.581 80.9527   2
   4  -7   5 636.737 140.037   2
   4   7   5 633.854 155.601   2
   4   7   5 371.205 86.4252   3
  -4  -7  -5 669.409 147.828   2
  -4   7  -5 619.806 122.127   2
  -4  -7  -5 594.851 120.317   1
   4  -7   6 772.735 163.836   2
   4   7   6 670.528 168.235   2
  -4   7  -6 712.597 135.997   2
  -4  -7  -6 733.171 149.790   1
  -4   7  -7 4.97695 8.04623   2
   4  -7   7 21.7528 17.6990   2
   4   7   7-22.9142 59.2824   2
   4   7   8 224.061 84.3377   1
  -4   7  -8 188.361 74.3885   2
   4  -7   8 254.632 88.7695   2
   4   7   8 144.199 81.2264   2
  -4   7  -9 132.674 66.1215   2
   4  -7   9 105.363 69.2044   2
   4   7   9 24.5737 50.8435   2
   4  -7  10 9.43744 7.16667   1
  -4   7 -10 23.5861 27.5037   2
   4  -7  10-0.98918 23.2159   2
   4   7  10-2.58372 24.0055   2
   4  -7  11 38.9195 58.4685   2
   4   7  11 84.7337 70.2189   2
   4  -7  12 51.6729 81.4167   2
   4   7  12 22.1359 33.7567   2
   4  -7  13 60.6089 56.6942   2
   4   7  13 56.5947 57.1532   2
   4  -7  14 101.735 70.4690   2
   4   7  14 243.926 134.222   2
   4   7  15 81.3315 85.8614   2
   4  -7  15 34.6628 42.1926   2
   4  -7  16 65.0241 68.3396   2
   4  -7  17 14.5423 56.3063   2
   4  -7  18-19.1411 36.8461   2
   4  -8 -17 31.1731 103.409   3
   4  -8 -16 30.8403 58.7494   3
  -4   8  16 55.1254 72.4015   2
   4  -8 -15-8.06882 44.6447   3
   4   8 -14 30.1503 163.193   3
   4  -8 -14 44.4029 14.8808   3
   4   8 -13 111.479 69.9088   3
   4  -8 -13 184.860 141.421   3
   4   8 -12-10.7484 48.4241   3
   4  -8 -12-34.7818 55.5170   3
   4   8 -11-10.2976 38.1456   3
   4  -8 -11 78.0581 79.7848   3
   4   8 -10 19.6384 105.747   3
   4  -8 -10 758.828 205.319   3
   4   8  -9-5.91936 40.7603   3
   4  -8  -9 34.4353 24.6422   3
   4   8  -8 81.9570 125.478   3
   4  -8  -8 678.144 190.259   3
   4   8  -7 39.7720 61.8237   3
   4  -8  -7 231.320 101.263   3
  -4  -8   6 30.1202 18.3749   2
   4   8  -6-47.1631 40.9993   3
  -4  -8   6 99.8010 46.1118   3
   4  -8  -6 66.6725 75.9733   3
  -4  -8   5 394.137 121.490   2
   4   8  -5 185.560 141.303   3
  -4  -8   5 435.795 132.911   3
   4  -8  -5 425.019 163.001   3
   4   8  -4 826.749 255.117   3
  -4  -8   4 1505.73 230.660   3
  -4  -8   4 1529.70 229.841   2
  -4  -8   3 990.613 185.187   2
   4   8  -3 952.717 218.655   3
  -4  -8   3 1148.19 197.362   3
  -4   8   3 1134.24 188.218   2
  -4   8   2 287.378 89.4239   2
  -4  -8   2 257.731 104.881   2
  -4  -8   2 313.753 103.047   3
  -4   8   1 19.6298 24.1765   2
  -4  -8   1-16.1192 43.9801   2
   4   8  -1 57.7244 47.3420   3
  -4  -8   1 58.8988 46.1500   3
   4   8   0 54.3676 65.3420   2
  -4   8   0 18.5211 20.9028   2
  -4  -8   0 34.2905 32.5490   2
   4   8   0 13.9587 43.0900   3
  -4   8   0 12.1359 6.97288   1
  -4  -8   0 57.0771 37.8891   3
  -4   8  -1 1797.71 204.713   2
  -4  -8  -1 1894.38 249.034   2
  -4  -8  -1 1662.32 200.545   1
   4   8   1 2006.49 245.921   3
   4   8   1 1848.23 276.133   2
  -4   8  -2 455.123 92.9102   2
   4   8   2 511.412 147.449   2
  -4  -8  -2 462.673 99.6546   1
   4   8   2 514.376 123.583   3
  -4  -8  -2 434.344 117.109   2
   4  -8   3 37.2511 30.6404   2
   4   8   3 69.1991 46.9318   2
   4   8   3 57.0704 37.6064   3
  -4  -8  -3 51.6976 31.8640   2
  -4   8  -3 37.3865 16.2120   2
  -4  -8  -3-19.0800 31.7168   1
   4  -8   4 17.7527 16.2808   2
   4   8   4 25.6835 17.5599   3
  -4  -8  -4 98.2632 52.4608   1
   4   8   4 35.4137 24.0306   2
  -4  -8  -4 143.732 60.1681   2
  -4   8  -4 75.4141 39.5915   2
   4   8   5 1955.28 288.935   2
  -4   8  -5 1924.92 207.521   2
  -4  -8  -5 1931.11 232.085   1
   4  -8   5 2029.27 246.040   2
  -4   8  -6 153.788 64.6209   2
   4  -8   6 119.968 68.5887   2
   4   8   6 130.766 82.1282   2
  -4  -8  -6 191.145 67.0901   1
  -4   8  -7-18.4845 27.9346   2
   4  -8   7 7.01908 13.3498   2
   4   8   7-18.4518 52.1029   2
   4   8   8-10.0053 44.8136   2
  -4   8  -8 49.8283 43.2237   2
   4  -8   8 4.39591 42.1073   2
   4  -8   9 42.1496 43.1917   2
  -4   8  -9 68.7035 44.6031   2
   4   8   9 28.2786 28.1515   2
  -4   8 -10 138.734 66.3927   2
   4  -8  10 46.3791 14.8126   1
   4  -8  10 150.969 80.9455   2
   4   8  10 136.224 91.1497   2
   4  -8  11 106.064 70.7714   2
   4   8  11 39.0926 63.1376   2
   4  -8  12 2.99261 35.5342   2
   4   8  12 75.7176 95.0311   2
   4  -8  13 56.7189 59.4502   2
   4   8  13-34.0813 57.3633   2
   4  -8  14 18.8086 50.2730   2
   4   8  14 15.9981 22.0871   2
   4  -8  15 196.461 123.581   2
   4   8  15 204.286 131.957   2
   4  -8  16 112.310 95.2179   2
   4  -8  17 45.2221 52.8633   2
   4  -9 -17 106.657 108.363   3
  -4   9  16 74.1452 77.0862   2
   4  -9 -16 33.2158 26.3821   3
   4   9 -15-52.6485 124.764   3
   4  -9 -15 29.4026 53.2808   3
   4  -9 -14 43.1005 52.6842   3
   4  -9 -13 46.8426 66.2270   3
   4   9 -12-82.6526 106.117   3
   4  -9 -12 182.559 120.869   3
   4   9 -11 10.6336 87.7785   3
   4  -9 -11 10.2581 53.1800   3
   4   9 -10 12.7026 75.3418   3
   4  -9 -10 44.2680 52.7667   3
   4   9  -9 12.6942 109.036   3
   4  -9  -9 27.5744 29.8755   3
   4   9  -8 126.771 138.511   3
   4  -9  -8 2227.85 361.047   3
   4   9  -7-6.58696 46.3928   3
   4  -9  -7-58.2212 77.1806   3
   4   9  -6-43.2494 36.1475   3
  -4  -9   6 150.947 92.0589   3
   4  -9  -6 235.445 117.073   3
  -4  -9   5 12.8317 20.0823   2
   4   9  -5-25.5444 63.4984   3
  -4  -9   5 28.5078 42.8053   3
   4  -9  -5 52.8882 66.6038   3
  -4  -9   4 2944.05 331.823   3
  -4  -9   4 3149.44 334.153   2
  -4   9   3 0.51020 22.2554   2
  -4  -9   3-31.3834 42.3743   2
   4   9  -3 18.4113 64.7667   3
  -4  -9   3-16.8479 8.40333   3
  -4   9   2 47.9699 47.4402   2
  -4   9   2 122.121 59.8808   1
  -4  -9   2-48.7205 49.6742   2
  -4  -9   2-12.3443 39.6050   3
  -4   9   1 142.198 70.0603   2
  -4  -9   1 83.6228 44.5216   2
  -4   9   1 86.6923 27.3257   1
  -4  -9   1 148.523 69.1629   3
  -4   9   0 1330.77 174.317   2
  -4  -9   0 1373.82 217.972   2
  -4  -9   0 1566.27 201.779   1
   4   9   0 646.875 187.984   3
  -4  -9   0 1612.46 210.597   3
  -4   9   0 1188.28 87.0608   1
   4   9   0 1692.72 262.647   2
  -4  -9  -1 194.894 72.0772   1
   4   9   1 184.606 77.6556   2
   4   9   1 78.0961 59.2842   3
  -4   9  -1 192.742 63.0170   2
  -4  -9  -1 249.928 96.0484   2
  -4  -9  -1 292.195 98.2416   3
  -4  -9  -2 168.993 61.8637   1
   4   9   2 146.931 68.0104   2
   4   9   2-15.1313 30.4063   3
  -4  -9  -2 103.972 56.4884   2
  -4   9  -2 133.582 48.6684   2
   4   9   3 338.431 116.415   2
  -4  -9  -3 327.432 84.7928   1
  -4  -9  -3 252.763 83.8348   2
  -4   9  -3 312.298 71.2061   2
   4  -9   4 154.976 66.2034   2
  -4  -9  -4 122.287 57.8779   1
   4   9   4 177.620 81.8500   2
  -4   9  -4 183.932 61.9635   2
   4  -9   5 450.402 111.824   2
   4   9   5 430.531 136.086   2
  -4   9  -5 479.290 105.536   2
  -4  -9  -5 337.050 95.2524   1
   4  -9   6 541.130 127.364   2
   4   9   6 505.650 147.224   2
  -4  -9  -6 519.323 128.339   1
  -4   9  -6 474.470 103.364   2
   4  -9   7-23.8495 51.4162   2
  -4   9  -7-24.8046 31.8719   2
   4   9   7-55.1188 65.3890   2
   4  -9   8 57.5752 26.8982   2
  -4   9  -8 113.787 51.7246   2
   4   9   8 156.233 87.4464   2
   4  -9   9 112.454 61.6785   2
   4   9   9 170.044 95.1362   2
  -4   9  -9 104.474 56.8364   2
  -4   9 -10 487.594 123.305   2
   4  -9  10 533.073 154.517   2
   4   9  10 562.307 183.973   2
   4  -9  11 23.4525 72.5957   2
   4   9  11 6.24821 5.45259   2
   4  -9  12 78.1121 62.1093   2
   4   9  12 26.7814 55.5285   2
   4  -9  13 57.6717 69.7170   2
   4   9  13 3.79666 59.0732   2
   4  -9  14 129.640 95.2444   2
   4   9  14 69.8181 69.1237   2
   4  -9  15 84.2551 82.3568   2
   4   9  15-44.9403 64.1112   2
   4  -9  16 19.0111 38.3484   2
   4  -9  17 97.9702 79.7947   2
   4 -10 -17-58.2272 72.7551   3
  -4  10  16 4.86821 23.8661   2
   4 -10 -16-1.31434 45.9368   3
  -4  10  15 28.0927 66.9715   2
   4 -10 -15 50.9478 62.8571   3
   4  10 -14-58.1420 118.125   3
   4 -10 -14 3.55906 21.5292   3
   4 -10 -13 239.280 128.854   3
   4 -10 -12 113.572 85.2458   3
   4 -10 -11 15.1772 27.2073   3
   4  10 -10-1.58764 142.911   3
   4 -10 -10 474.754 176.174   3
   4  10  -9-16.2293 111.630   3
   4 -10  -9 468.550 171.199   3
   4  10  -8 50.4534 89.7906   3
   4 -10  -8 529.866 179.762   3
   4 -10  -7 26.4557 35.6420   3
  -4 -10   6 892.719 199.851   3
   4 -10  -6 843.284 241.144   3
   4  10  -5-24.8164 70.9474   3
  -4 -10   5-10.1381 22.9482   3
   4 -10  -5-8.62805 22.0048   3
  -4 -10   4 50.4954 47.0582   2
   4  10  -4 27.5207 28.5333   3
  -4 -10   4 10.7582 35.2396   3
  -4  10   3 334.410 101.949   2
  -4 -10   3 265.676 96.0747   2
   4  10  -3-59.0156 101.393   3
  -4  10   3 409.488 93.8318   1
  -4 -10   3 248.679 90.0110   3
  -4  10   2 27.5218 41.0723   2
  -4 -10   2-5.83694 37.7267   2
  -4  10   2 5.34526 10.5790   1
  -4 -10   2-18.7342 38.1419   3
  -4  10   1 1926.49 216.429   2
  -4 -10   1 1845.99 255.699   2
  -4 -10   1 1874.32 237.391   3
  -4  10   1 1613.71 126.655   1
  -4  10   0 2662.30 236.971   2
  -4  10   0 2347.75 127.087   1
  -4 -10   0 2592.49 301.276   2
  -4 -10   0 2644.40 276.352   1
  -4 -10   0 2838.99 285.014   3
   4  10   0 2977.95 361.627   2
  -4  10  -1 2510.08 212.258   2
  -4 -10  -1 3025.41 284.011   1
  -4 -10  -1 2838.93 306.655   2
  -4 -10  -1 3290.70 296.436   3
   4  10   1 3070.81 361.216   2
  -4 -10  -2-16.8533 23.2757   1
   4  10   2 21.8759 16.9515   2
  -4 -10  -2-57.3255 54.0690   2
  -4  10  -2-17.6477 26.7807   2
   4  10   3 328.060 117.184   2
  -4  10  -3 322.371 77.9418   2
  -4 -10  -3 380.467 101.641   1
   4 -10   4 196.916 68.1338   2
  -4  10  -4 176.774 58.7983   2
  -4 -10  -4 193.451 79.4027   1
   4  10   4 226.258 104.194   2
   4  10   5 1299.82 234.724   2
  -4  10  -5 1138.68 149.989   2
  -4 -10  -5 945.868 170.909   1
   4 -10   5 1152.34 170.917   2
   4 -10   6 308.199 91.3745   2
  -4  10  -6 294.197 77.1651   2
   4  10   6 280.351 111.284   2
  -4 -10  -6 348.377 113.391   1
   4 -10   7 15.2289 22.6944   2
  -4 -10  -7 83.2924 73.1213   1
  -4  10  -7-3.77283 8.40087   2
   4  10   7-18.1525 51.1989   2
   4 -10   8 25.5474 27.1909   2
   4  10   8 10.3488 37.2616   2
   4 -10   9 45.2831 39.0469   2
   4  10   9 40.4933 57.2009   2
  -4  10  -9 11.8638 19.7337   2
   4 -10  10 171.460 86.8664   2
   4  10  10 173.355 106.188   2
   4 -10  11 13.0107 14.6715   2
   4  10  11 40.7723 69.3076   2
   4 -10  12 23.5728 26.7369   2
   4  10  12 70.2516 58.1878   2
   4 -10  13 78.3498 95.5867   2
   4  10  13 52.9325 86.6454   2
   4 -10  14-5.73479 28.2066   2
   4  10  14 17.0764 42.9684   2
   4 -10  15 249.704 122.284   2
   4 -11 -17 80.4675 112.620   3
  -4  11  16 24.1544 45.7380   2
   4 -11 -16 117.366 127.052   3
  -4  11  15 30.6252 53.1323   2
   4 -11 -15-21.6772 82.8899   3
  -4  11  14 40.3557 74.0997   2
   4 -11 -14 94.9939 108.037   3
   4 -11 -13 62.0927 94.5993   3
   4 -11 -12-10.0691 51.2206   3
   4  11 -11-29.5136 48.5792   3
   4 -11 -11 165.649 78.8531   3
   4 -11 -10 940.723 242.021   3
   4 -11  -9 384.844 156.908   3
   4 -11  -8 313.729 137.140   3
   4 -11  -7 45.8240 80.4156   3
  -4  11   6 373.829 133.962   1
   4 -11  -6 33.8828 51.4081   3
  -4  11   5 363.938 122.817   1
  -4 -11   5 22.9081 12.1346   3
  -4 -11   4 514.134 136.590   2
  -4 -11   4 484.918 147.562   3
  -4  11   4 577.258 116.062   1
  -4  11   4 490.345 129.575   2
  -4 -11   3 517.636 141.493   2
  -4 -11   3 634.966 156.788   3
  -4  11   3 498.316 90.2182   1
  -4  11   3 531.461 123.255   2
  -4 -11   2 1124.78 197.513   2
  -4 -11   2 1000.83 180.925   3
  -4  11   2 910.288 109.286   1
  -4  11   2 1135.20 170.208   2
  -4  11   1-4.22593 19.6397   2
  -4  11   1 4.31225 9.50491   1
  -4 -11   1-26.3591 38.8648   2
  -4 -11   1 54.2548 48.3984   1
  -4 -11   1-30.3968 48.5302   3
   4  11   0 209.430 89.0164   2
  -4  11   0 220.785 42.6040   1
  -4  11   0 208.832 62.2468   2
  -4 -11   0 307.386 103.472   2
  -4 -11   0 225.319 78.4055   1
  -4 -11   0 308.435 94.0739   3
  -4 -11  -1 1213.65 182.861   1
  -4  11  -1 1137.04 134.429   2
  -4 -11  -1 1319.44 211.021   2
  -4 -11  -1 1553.90 202.724   3
   4  11   1 1364.23 240.443   2
   4  11   2 431.013 135.926   2
  -4  11  -2 435.615 81.1833   2
  -4 -11  -2 332.762 93.3230   1
   4  11   3 148.557 88.6799   2
  -4 -11  -3 188.471 78.8822   1
  -4  11  -3 160.036 50.7879   2
  -4 -11  -4 268.404 92.3543   1
  -4  11  -4 206.855 60.9340   2
   4  11   4 203.170 100.525   2
   4 -11   5 91.4671 46.3159   2
  -4  11  -5 73.7078 34.7224   2
   4  11   5 162.746 86.2492   2
  -4 -11  -5 53.4635 42.5543   1
   4 -11   6 289.925 92.4941   2
  -4  11  -6 260.254 69.1621   2
   4  11   6 217.560 101.312   2
  -4 -11  -6 262.509 93.2282   1
   4 -11   7 3.65707 7.17736   2
  -4 -11  -7 35.6432 46.9822   1
   4  11   7-11.8003 41.9296   2
  -4  11  -7 1.52851 23.1879   2
   4 -11   8 228.364 80.6901   2
   4  11   8 189.864 89.3787   2
  -4  11  -8 260.318 77.5271   2
  -4 -11  -8 517.788 194.600   1
   4 -11   9 432.133 124.387   2
   4  11   9 525.462 183.952   2
   4 -11  10 730.173 175.465   2
   4  11  10 654.657 198.368   2
   4 -11  11 33.4148 39.6032   2
   4  11  11 95.3008 107.262   2
   4 -11  12 4.08533 10.2970   2
   4  11  12 11.2147 46.9221   2
   4 -11  13 22.9467 20.4793   2
   4  11  13 12.1879 61.9397   2
   4 -11  14-23.7213 10.7401   2
   4  11  14 80.4723 98.1133   2
  -4  12  16 32.6065 62.2513   2
   4 -12 -16-108.121 99.0232   3
  -4  12  15-1.12609 48.2528   2
   4 -12 -15 89.9804 89.2594   3
  -4  12  14 28.3814 65.7520   2
   4 -12 -14 58.0225 52.6009   3
  -4  12  13 96.6122 61.8391   2
   4 -12 -13 107.722 75.1114   3
   4 -12 -12-5.02397 58.1436   3
   4 -12 -11 21.3481 30.0394   3
   4 -12 -10 115.085 88.8667   3
   4 -12  -9 965.404 262.941   3
   4 -12  -8 24.3495 24.1759   3
  -4  12   7 499.900 137.070   1
   4 -12  -7 276.817 148.571   3
  -4  12   6 757.189 150.579   1
   4 -12  -6 675.410 202.180   3
  -4  12   5 373.310 95.1234   1
  -4 -12   5 353.001 135.824   3
  -4  12   4 39.1143 37.9241   2
  -4  12   4 17.7162 27.6257   1
  -4 -12   4 72.5675 68.2797   3
  -4  12   3 67.4050 37.2512   2
  -4 -12   3 132.371 71.9615   3
  -4  12   3 7.13268 26.9187   1
  -4  12   2 188.451 50.5072   1
  -4  12   2 271.696 80.4619   2
  -4 -12   2 193.296 85.6845   2
  -4 -12   2 250.757 98.8298   3
  -4  12   1 1118.25 149.134   2
  -4  12   1 1145.45 112.926   1
  -4 -12   1 1359.98 221.982   2
  -4 -12   1 1243.96 200.774   1
  -4 -12   1 1298.65 204.570   3
   4  12   0 241.399 108.181   2
  -4 -12   0 240.914 84.5597   1
  -4  12   0 229.235 62.8982   2
  -4 -12   0 265.783 86.8832   3
   4  12   1 709.672 178.259   2
  -4  12  -1 586.891 90.2234   2
  -4 -12  -1 490.724 117.991   1
  -4 -12  -1 683.211 129.541   3
   4  12   2 158.471 76.5145   2
  -4 -12  -2 143.082 64.8979   1
  -4  12  -2 161.902 46.0423   2
  -4 -12  -2 213.130 67.9792   3
  -4  12  -3 1081.58 123.766   2
  -4 -12  -3 1099.42 187.282   1
   4  12   3 1222.68 247.505   2
  -4 -12  -4 14.0946 12.2148   1
  -4  12  -4 12.7868 19.0964   2
   4  12   4-5.52394 32.0810   2
   4  12   5 246.373 98.2055   2
  -4  12  -5 242.383 59.8770   2
  -4 -12  -5 210.020 74.5149   1
   4 -12   6 30.1107 33.1842   2
   4  12   6 0.79840 32.6706   2
  -4  12  -6 9.55226 11.9947   2
  -4 -12  -6-8.20868 44.0254   1
   4 -12   7 269.859 84.5780   2
   4  12   7 217.352 106.301   2
  -4 -12  -7 424.292 140.033   1
  -4  12  -7 276.426 68.6143   2
   4 -12   8 202.445 77.3445   2
  -4 -12  -8 405.496 152.546   1
   4  12   8 132.144 84.3217   2
   4 -12   9 578.494 142.693   2
   4  12   9 467.991 168.919   2
   4 -12  10 498.762 141.872   2
   4  12  10 596.648 193.993   2
   4 -12  11 388.785 123.805   2
   4  12  11 378.481 162.806   2
   4 -12  12 496.182 156.515   2
   4  12  12 434.123 176.763   2
   4  12  13 165.575 125.902   2
   4  12  14 7.77770 14.4706   2
  -4  13  16 7.78932 24.1387   2
   4 -13 -16-88.3858 90.6982   3
  -4  13  15 30.0867 61.1618   2
   4 -13 -15 81.3808 133.095   3
  -4  13  14 61.4725 58.2994   2
   4 -13 -14-18.3520 26.1209   3
  -4  13  13 89.5544 64.0573   2
   4 -13 -13 64.2103 67.2344   3
  -4  13  12 81.6850 59.9884   2
   4 -13 -12 96.8500 67.6702   3
  -4  13  11 237.952 110.087   2
   4 -13 -11 145.336 86.3841   3
   4 -13 -10 244.289 120.887   3
   4 -13  -9 252.972 154.268   3
   4 -13  -8 182.639 125.328   3
  -4  13   7 83.6296 69.1362   1
   4 -13  -7 146.205 106.001   3
  -4  13   6 47.6831 52.1607   1
   4 -13  -6-27.8947 58.9489   3
  -4  13   5 341.207 85.6742   1
  -4  13   4 116.604 55.9000   2
  -4 -13   4 139.593 82.1048   3
  -4  13   4 65.3204 21.3151   1
  -4  13   3 5.44954 1.45702   1
  -4  13   3 0.40604 21.1678   2
  -4 -13   3-1.20632 28.4379   3
  -4  13   2 312.212 83.8342   2
  -4  13   2 253.435 59.4580   1
  -4 -13   2 328.725 126.177   3
  -4  13   1 874.155 122.450   2
  -4  13   1 836.701 101.985   1
  -4 -13   1 988.484 179.785   1
  -4 -13   1 884.397 172.862   3
   4  13   0 171.467 81.3673   2
  -4  13   0 163.266 45.3087   2
  -4 -13   0 203.687 67.7676   3
  -4 -13   0 143.474 61.2505   1
   4  13   1 676.888 176.934   2
  -4 -13  -1 483.398 124.424   1
  -4  13  -1 436.353 71.4441   2
  -4 -13  -1 468.636 107.841   3
   4  13   2 237.669 103.161   2
  -4 -13  -2 211.834 76.5868   1
  -4 -13  -2 181.747 62.7129   3
  -4  13  -2 195.075 49.4871   2
  -4  13  -3 1704.84 140.279   2
  -4 -13  -3 1814.80 249.934   1
   4  13   3 1893.18 304.486   2
  -4 -13  -4-15.2428 21.3624   1
   4  13   4 3.66445 20.1241   2
  -4  13  -4 2.99800 8.73669   2
   4  13   5 20.0669 41.4294   2
  -4  13  -5 30.8806 20.7143   2
  -4 -13  -5 39.3038 23.2798   1
   4  13   6 42.4957 59.6030   2
  -4 -13  -6 26.0807 43.0500   1
   4 -13   7 79.5343 46.9267   2
   4  13   7 38.5072 20.0567   2
   4 -13   8 176.686 64.1616   2
   4  13   8 119.782 81.4529   2
   4 -13   9 31.0953 35.6143   2
   4  13   9 40.2902 59.2009   2
   4 -13  10 578.317 140.438   2
   4  13  10 466.951 165.477   2
   4  13  11 34.7616 37.5255   2
   4  13  12 25.6637 53.7840   2
   4  13  13 110.141 116.589   2
   4 -14 -16 19.6144 80.4723   3
  -4  14  15 24.1271 55.3933   2
   4 -14 -15 14.4910 50.3451   3
  -4  14  14 84.0410 84.8344   2
   4 -14 -14 40.6248 24.1101   3
  -4  14  13 71.5843 55.6943   2
   4 -14 -13-15.9553 71.9855   3
  -4  14  12 78.9568 64.7301   2
   4 -14 -12 8.98327 46.7312   3
  -4  14  11 67.8560 44.9747   2
   4 -14 -11 94.8580 76.7460   3
  -4  14  10 54.8158 64.8179   2
   4 -14 -10-0.36224 59.4473   3
   4 -14  -9 135.803 97.7192   3
   4 -14  -8 115.362 107.194   3
   4 -14  -7-8.13999 13.3040   3
  -4  14   6 296.997 81.8264   1
   4 -14  -6 321.801 159.202   3
  -4  14   5-35.3560 53.5317   1
  -4  14   4 56.1190 29.2863   2
  -4  14   4 41.4020 29.9036   1
  -4 -14   4 67.4613 75.5940   3
  -4  14   3 3.25837 20.5499   2
  -4  14   3 43.6281 26.6977   1
  -4  14   2 161.157 46.2787   1
  -4  14   2 160.178 59.5184   2
  -4 -14   2 122.429 61.7481   1
  -4 -14   2 227.801 111.027   3
  -4 -14   1 93.2713 53.6653   1
  -4  14   1 75.1130 32.1315   2
  -4  14   1 71.3962 29.6627   1
  -4 -14   1 153.231 80.5794   3
  -4 -14   0 166.829 71.2485   1
  -4  14   0 154.893 42.7881   2
  -4 -14   0 142.271 52.7042   3
  -4 -14  -1 955.514 178.140   1
  -4  14  -1 945.526 95.7516   2
  -4 -14  -1 1105.11 171.546   3
   4  14   1 1213.23 244.401   2
   4  14   2 20.1751 50.9946   2
  -4  14  -2 4.63999 7.70786   2
  -4 -14  -2 29.2148 40.3992   1
  -4 -14  -2 21.5444 27.2893   3
   4  14   3 227.597 112.731   2
  -4 -14  -3 133.675 76.4108   1
  -4  14  -3 112.489 30.3224   2
   4  14   4 220.402 105.204   2
  -4  14  -4 184.836 37.8512   2
  -4 -14  -4 194.584 89.9089   1
   4  14   5 527.006 173.368   2
  -4 -14  -5 445.807 135.380   1
   4  14   6-0.71008 40.4655   2
  -4 -14  -6-7.53536 16.4736   1
   4  14   7 127.662 96.3501   2
  -4 -14  -7 161.897 91.2693   1
   4 -14   8 357.209 85.3107   2
   4  14   8 279.555 117.987   2
   4  14   9 209.498 109.571   2
   4  14  10 61.5651 49.6702   2
   4  14  11 226.395 132.438   2
   4  14  12 136.764 115.421   2
   4  14  13-28.6141 46.2603   2
  -4  15  15 7.50491 35.4279   2
   4 -15 -15-0.15218 39.8304   3
  -4  15  14 51.4792 61.2024   2
   4 -15 -14 91.7032 100.088   3
  -4  15  13 42.2668 50.4462   2
   4 -15 -13-6.70172 37.9603   3
  -4  15  12 42.4700 37.8494   2
   4 -15 -12-22.1072 92.3368   3
  -4  15  11 124.463 74.9668   2
   4 -15 -11 159.063 123.473   3
  -4  15  10 43.3714 44.3161   2
   4 -15 -10 24.0382 41.1011   3
  -4  15   9 29.1053 20.6632   2
   4 -15  -9 112.241 89.6350   3
  -4  15   8 51.3708 40.2540   2
   4 -15  -8 161.002 115.170   3
  -4  15   7 272.872 89.7921   2
   4 -15  -7 288.711 142.745   3
  -4  15   6-68.9342 65.9684   1
  -4  15   5 49.2701 35.8419   2
  -4  15   5 20.4290 16.1866   1
  -4  15   4-5.29218 4.46798   2
  -4  15   4 24.8704 20.4576   1
  -4  15   3 154.764 56.1721   2
  -4 -15   3 196.310 107.200   3
  -4 -15   3 25.9957 65.2050   1
  -4  15   3 121.278 44.4388   1
  -4 -15   2 314.008 108.312   1
  -4  15   2 145.026 45.3940   2
  -4  15   2 165.861 50.4417   1
  -4 -15   2 225.162 106.159   3
  -4 -15   1 211.481 88.3155   1
  -4  15   1 198.231 46.1820   2
  -4 -15   1 303.440 116.597   3
  -4  15   0 241.923 44.1456   2
  -4 -15   0 251.869 93.8952   1
  -4 -15   0 228.482 92.5168   3
   4  15   1 17.8828 44.3363   2
  -4  15  -1 24.5192 11.6641   2
  -4 -15  -1 12.7030 13.6357   3
  -4 -15  -1 3.67910 29.7849   1
   4  15   2 336.554 135.578   2
  -4 -15  -2 316.569 112.238   1
  -4 -15  -2 251.132 74.5844   3
   4  15   3-4.33418 20.6574   2
  -4 -15  -3 106.746 69.3447   1
   4  15   4 85.4035 48.9295   2
  -4 -15  -4 12.7560 44.5078   1
   4  15   5 94.4375 74.7483   2
  -4 -15  -5 27.1700 27.3617   1
   4  15   6 47.9304 23.7401   2
  -4 -15  -6 218.221 100.063   1
   4  15   7-16.0967 43.9092   2
  -4 -15  -7 177.099 99.4233   1
  -4 -15  -8 200.441 110.353   1
   4  15   8-29.4548 73.8941   2
   4  15   9 61.4721 92.4486   2
   4  15  10-23.9063 25.1278   2
   4  15  11 21.0668 59.9318   2
   4  15  12 105.121 96.1877   2
  -4  16  15 18.4912 41.6070   2
   4 -16 -15-89.0174 40.6513   3
  -4  16  14 52.8158 59.5518   2
   4 -16 -14 164.846 143.787   3
  -4  16  13 58.7671 55.8981   2
   4 -16 -13-26.0523 45.9749   3
  -4  16  12 48.8840 59.6406   2
   4 -16 -12 84.0146 90.6778   3
  -4  16  11-9.50983 24.3393   2
   4 -16 -11-35.0351 95.7813   3
  -4  16  10 83.4299 61.8904   2
   4 -16 -10 24.6788 89.4171   3
  -4  16   9 5.77836 16.3154   2
   4 -16  -9 34.5984 54.9111   3
  -4  16   8 5.45524 11.4265   2
   4 -16  -8 10.7328 37.4023   3
  -4  16   7-24.2288 18.6799   2
   4 -16  -7 18.4014 64.2442   3
  -4  16   6 184.508 73.9558   2
  -4  16   5 85.5646 47.6271   1
  -4  16   4 23.3889 20.8976   2
  -4  16   4-2.42482 18.1044   1
  -4  16   3 319.203 77.5783   1
  -4 -16   3 374.092 130.313   1
  -4 -16   3 433.861 167.242   3
  -4  16   3 348.375 72.6228   2
  -4 -16   2 264.520 99.0770   1
  -4 -16   2 420.569 163.091   3
  -4  16   2 199.247 63.8807   1
  -4  16   2 219.330 49.2426   2
  -4  16   1 66.8417 21.2863   2
  -4 -16   1 89.9535 54.1273   1
  -4 -16   1 154.379 84.3905   3
  -4 -16   0 16.7703 40.7350   1
  -4 -16   0 12.3999 15.9900   3
   4  16   1 46.9806 69.0788   2
  -4 -16  -1 16.6342 17.3544   1
  -4 -16  -1-19.3515 25.2421   3
   4  16   2 585.042 178.089   2
  -4 -16  -2 447.643 133.597   1
  -4 -16  -3 11.2768 42.0632   1
   4  16   3 2.27386 18.0142   2
   4  16   4 194.185 101.595   2
  -4 -16  -4 153.700 67.9383   1
   4  16   5-0.37621 33.2909   2
  -4 -16  -5-93.9016 64.8377   1
   4  16   6-49.4559 70.8304   2
  -4 -16  -6 15.6424 24.4264   1
   4  16   7 40.3807 76.2908   2
  -4 -16  -7 137.207 100.486   1
  -4 -16  -8 269.841 126.594   1
   4  16   8-59.0805 74.3679   2
   4  16   9 26.1723 33.5277   2
   4  16  10 54.1778 69.4756   2
   4  16  11 269.394 130.831   2
   4  16  12 39.6994 77.4822   2
   4 -17 -14 30.8588 77.8633   3
  -4  17  13 4.41736 6.38379   2
   4 -17 -13 55.0469 67.7065   3
  -4  17  12-47.0527 53.7894   2
   4 -17 -12-61.0683 72.8726   3
  -4  17  11 28.6661 35.8538   2
   4 -17 -11 101.853 107.660   3
  -4  17  10 40.8238 41.3792   2
   4 -17 -10 136.002 115.106   3
  -4  17   9 14.4656 22.8671   2
   4 -17  -9-44.4842 77.2536   3
  -4  17   8 4.87443 22.4404   2
   4 -17  -8 111.230 100.325   3
  -4  17   7 457.235 106.328   2
   4 -17  -7 399.235 170.688   3
  -4  17   6 14.0767 31.1277   2
  -4  17   4 14.4069 18.0590   2
  -4 -17   4-22.2117 48.8760   1
  -4 -17   3 0.89844 37.8704   1
  -4 -17   2 29.8752 32.4827   1
  -4 -17   2 66.9435 71.0992   3
  -4 -17   1 392.006 122.513   1
  -4 -17   1 535.556 170.972   3
  -4 -17   0-2.47529 37.4980   1
   4  17   1 15.7814 28.2667   2
  -4 -17  -1-0.99054 15.8763   1
   4  17   2 60.2298 46.3303   2
  -4 -17  -2 126.849 69.7956   1
  -4 -17  -3 573.509 153.080   1
   4  17   3 669.055 192.984   2
   4  17   4 49.6374 45.4903   2
  -4 -17  -4-64.9270 60.3718   1
   4  17   5 98.6561 86.5557   2
  -4 -17  -5-34.8669 49.8286   1
   4  17   6-0.30089 45.6601   2
  -4 -17  -6 12.7882 22.3384   1
   4  17   7 232.251 116.113   2
  -4 -17  -7 328.823 130.187   1
  -4 -17  -8 185.754 120.680   1
   4  17   8 21.8695 46.2479   2
   4  17   9-23.6559 71.7622   2
   4  17  10 18.1277 13.1830   2
   4  17  11-6.65172 54.7528   2
   4 -18 -13 71.9049 75.8553   3
   4 -18 -12 51.4826 50.4859   3
   4 -18 -11-39.3899 34.3779   3
   4 -18 -10 39.2069 50.8530   3
   4 -18  -9 113.999 101.428   3
   4 -18  -8 84.3904 116.169   3
   4 -18  -7 95.2797 114.456   3
  -4 -18   5 33.8487 37.1879   1
  -4 -18   4-3.10601 28.2480   1
  -4 -18   3-26.9896 45.4219   1
  -4 -18   2 216.168 96.5308   1
  -4 -18   1 64.2014 54.0508   1
  -4 -18   0 37.6881 41.2423   1
  -4 -18  -1 33.8017 19.5376   1
   4  18   2 205.067 115.259   2
  -4 -18  -2 125.740 73.6519   1
  -4 -18  -3 19.1039 52.7467   1
   4  18   3 11.7476 18.9595   2
   4  18   4 172.476 101.825   2
  -4 -18  -4 25.1532 10.8527   1
   4  18   5-36.0223 51.9689   2
  -4 -18  -5-66.8584 75.1605   1
   4  18   6 105.155 74.7809   2
  -4 -18  -6 13.5035 23.2961   1
   4  18   7-7.93467 25.5527   2
  -4 -18  -7 151.133 104.614   1
  -4 -18  -8 264.532 158.908   1
   4  18   8 43.7037 54.0715   2
   4  18   9-32.1132 70.4491   2
   4  18  10-11.7137 57.5900   2
   4  18  11-13.9527 45.1470   2
   4 -19 -12-0.44610 62.9398   3
   4 -19 -11 0.57818 47.6993   3
   4 -19 -10 50.1486 57.2189   3
   4 -19  -9 43.9505 72.7327   3
   4 -19  -8 25.1977 82.2756   3
   4 -19  -7 77.2356 111.597   3
  -4 -19   5 75.9399 77.1585   1
  -4 -19   4 81.2888 50.8627   1
  -4 -19   3-85.8458 63.1771   1
  -4 -19   2-21.0895 34.9751   1
  -4 -19   1 302.932 109.740   1
  -4 -19   0 226.141 109.060   1
  -4 -19  -1 77.6425 66.1362   1
   4  19   2 116.826 96.1687   2
  -4 -19  -2 201.531 98.1961   1
   4  19   3 395.665 161.483   2
  -4 -19  -3 214.560 85.1762   1
   4  19   4 7.13925 41.8969   2
  -4 -19  -4-121.831 79.5564   1
   4  19   5-32.1896 52.6343   2
  -4 -19  -5-110.218 76.3216   1
   4  19   6 9.35102 36.4983   2
  -4 -19  -6 53.6701 54.2978   1
   4  19   7 16.7049 39.2350   2
  -4 -19  -7 99.8664 90.1552   1
  -4 -19  -8 433.468 173.836   1
   4  19   8 29.5151 63.1196   2
   4  19   9 32.9250 16.0379   2
   4  19  10 7.67248 54.8846   2
   4 -20 -11 140.834 104.810   3
   4 -20 -10-11.6326 36.8098   3
   4 -20  -9 34.5720 58.2823   3
   4 -20  -8 89.2865 133.018   3
   4 -20  -7 140.835 130.841   3
  -4 -20   6 231.878 108.075   1
  -4 -20   5 72.7690 65.3829   1
  -4 -20   4 111.956 78.3076   1
  -4 -20   3-3.39444 23.6181   1
  -4 -20   2 0.08252 23.5409   1
  -4 -20   1 145.223 88.3640   1
  -4 -20   0 98.9877 77.4997   1
  -4 -20  -1 116.635 82.8587   1
  -4 -20  -2 62.5180 63.0462   1
   4  20   3-32.4951 63.5043   2
  -4 -20  -3-42.7975 75.5253   1
   4  20   4 47.7321 64.0588   2
  -4 -20  -4-14.5090 45.4686   1
   4  20   5-53.1735 50.1851   2
  -4 -20  -5-168.882 97.3493   1
   4  20   6-26.3773 29.6295   2
  -4 -20  -6 24.4883 49.3712   1
   4  20   7-1.38364 9.66466   2
   4  20   8-7.62862 49.0223   2
   4  20   9-18.3048 61.1226   2
   4  20  10 62.0771 81.8336   2
   4 -21 -10 12.6523 63.3399   3
   4 -21  -9 86.0293 102.022   3
   4 -21  -8 140.337 138.442   3
   4 -21  -7-4.51875 14.4963   3
  -4 -21   5-37.2160 51.4456   1
  -4 -21   4-31.2874 54.7736   1
  -4 -21   3 16.0802 16.8758   1
  -4 -21   2 35.9446 55.1567   1
  -4 -21   1 161.335 103.962   1
  -4 -21   0 52.2259 57.7125   1
  -4 -21  -1 179.418 100.917   1
  -4 -21  -2-8.98519 62.5154   1
   4  21   3 36.2380 28.2023   2
  -4 -21  -3-17.4026 48.0378   1
   4  21   4 1.21072 19.9296   2
  -4 -21  -4-119.590 83.1873   1
   4  21   5 157.388 95.6414   2
   4  21   6 4.90977 24.9811   2
   4  21   7-40.4826 53.3589   2
   4  21   8 11.1753 11.7567   2
   4  21   9-0.24722 25.9020   2
   4 -22  -8 38.6911 61.8297   3
   4 -22  -7 77.0527 91.6040   3
   4  22   4-17.0394 33.4416   2
   4  22   5 53.8121 94.8139   2
   4  22   6 17.3357 50.3695   2
   4  22   7 12.7081 62.4791   2
   4  22   8-33.6722 49.8619   2
   5   0 -16 44.1463 88.6265   3
   5   0 -15 30.1478 32.6138   3
   5   0 -14 22.7493 29.6868   3
   5   0 -13 11.9374 73.7309   3
   5   0 -12 150.871 104.012   3
   5   0 -11 36.1632 50.7675   3
   5   0 -10 187.207 91.3974   3
   5   0  -9-21.2416 43.8745   3
   5   0  -8 294.013 140.221   3
   5   0  -7-28.9670 37.1732   3
   5   0  -6 27.2241 18.7740   3
   5   0  -5 45.2405 70.7775   3
  -5   0   4 279.530 102.751   2
   5   0  -4 304.417 119.882   3
  -5   0   3 44.6911 89.4156   2
   5   0  -3 28.3858 29.8943   3
  -5   0   2 4664.42 425.612   2
   5   0  -2 4981.13 453.546   3
  -5   0   1-5.72120 14.4327   2
   5   0  -1 9.74243 22.8458   3
  -5   0   0-1.95813 24.8198   2
   5   0   0 19.2871 35.6944   3
   5   0   1 30.1111 50.5988   2
  -5   0  -1-7.85130 46.0475   2
   5   0   1-11.4111 31.1733   3
   5   0   2 228.875 104.412   2
  -5   0  -2 188.904 51.9667   1
  -5   0  -2 284.246 103.131   2
   5   0   2 203.823 95.4725   3
   5   0   3 22.1466 17.5020   2
  -5   0  -3-21.5185 28.5205   1
  -5   0  -3 1.10480 19.3936   2
   5   0   4-33.3164 50.8970   2
  -5   0  -4 6.24096 9.33422   1
  -5   0  -4-15.1852 42.8389   2
   5   0   5 42.0171 53.1071   2
  -5   0  -5 136.323 61.5495   1
   5   0   6 335.859 122.235   2
   5   0   7 61.8431 62.9185   2
   5   0   8 328.500 124.973   2
   5   0   9 58.5786 98.8795   2
   5   0  10 63.8272 69.2369   2
   5   0  11-21.1739 66.3039   2
   5   0  12 29.0829 34.0019   2
   5   0  13-5.48855 17.2783   2
   5   0  14 7.84561 46.9112   2
   5   0  15-27.4804 54.8216   2
   5   0  16 191.183 119.715   2
   5   1 -16-65.7429 83.8377   3
   5  -1 -16 27.6600 73.2344   3
   5   1 -15-58.3284 68.1404   3
   5  -1 -15 6.98653 55.4735   3
   5   1 -14 45.7651 59.1621   3
   5  -1 -14 37.7988 58.3186   3
   5   1 -13 45.1269 100.095   3
   5  -1 -13 166.390 132.942   3
   5   1 -12 112.220 77.4516   3
   5  -1 -12 113.167 102.395   3
   5  -1 -11 1057.24 254.314   3
   5   1 -11 671.325 202.869   3
   5   1 -10 147.369 111.404   3
   5  -1 -10 95.1926 89.4982   3
   5   1  -9 35.3969 11.3821   3
   5  -1  -9-19.2088 20.1179   3
   5   1  -8-31.8955 51.5288   3
   5  -1  -8-39.1058 69.5100   3
   5   1  -7 5.45979 12.1326   3
   5  -1  -7 62.3596 43.1805   3
   5   1  -6 316.564 127.910   3
   5  -1  -6 267.576 110.365   3
   5  -1  -5 1132.74 236.634   3
   5   1  -5 1085.67 220.668   3
   5   1  -4 531.134 151.962   3
   5  -1  -4 573.072 166.944   3
  -5   1   4 580.993 160.898   2
  -5  -1   4 636.238 158.601   2
   5   1  -3 1243.27 217.460   3
   5  -1  -3 1453.26 248.080   3
  -5   1   3 1445.45 233.288   2
  -5  -1   3 1293.85 227.357   2
  -5   1   2-8.53993 32.5247   2
  -5  -1   2 54.5227 63.6514   2
   5   1  -2-13.3639 32.9417   3
   5  -1  -2-3.18923 37.1346   3
  -5   1   1 1848.94 265.346   2
  -5  -1   1 1731.74 258.926   2
   5   1  -1 1608.76 258.389   3
   5  -1  -1 1778.43 284.212   3
  -5   1   0-55.5697 44.5239   2
  -5  -1   0-7.57418 34.9434   2
   5   1   0-6.49744 41.3277   3
   5  -1   0 16.2361 65.5410   3
  -5   1  -1 722.233 169.559   2
  -5  -1  -1 672.649 161.664   2
   5   1   1 718.229 159.064   3
   5  -1   1 560.180 156.744   3
   5  -1   1 660.364 173.079   2
   5   1   1 593.635 172.093   2
  -5   1  -2 1916.83 159.852   1
  -5  -1  -2 1752.47 172.176   1
  -5   1  -2 1720.04 251.697   2
  -5  -1  -2 1934.26 267.848   2
   5  -1   2 1614.78 265.430   2
   5   1   2 1599.59 256.445   2
   5  -1   3 556.509 149.846   2
   5   1   3 482.849 128.957   2
  -5   1  -3 527.591 142.534   2
  -5  -1  -3 528.002 133.863   2
  -5   1  -3 581.107 87.5684   1
  -5  -1  -3 574.981 98.9402   1
   5  -1   4 12.0564 10.2349   2
   5   1   4-6.07446 33.1530   2
  -5   1  -4 39.9994 31.1392   1
  -5   1  -4-47.8405 61.2888   2
  -5  -1  -4-54.0859 51.6447   1
   5  -1   5 73.8882 57.4780   2
   5   1   5 33.3278 51.7276   2
  -5  -1  -5 134.913 59.7489   1
  -5   1  -5 67.1485 18.7140   2
   5  -1   6 53.7389 64.8304   2
   5   1   6 47.2418 46.0605   2
   5  -1   7 1282.51 240.718   2
   5   1   7 1128.24 235.044   2
   5  -1   8 85.7301 75.8299   2
   5   1   8 64.2977 56.7404   2
   5  -1   9 644.150 179.380   2
   5   1   9 587.332 187.802   2
   5  -1  10 15.8043 55.3941   2
   5   1  10 27.8618 49.4894   2
   5  -1  11-56.7961 59.5994   2
   5   1  11 17.7993 55.4391   2
   5  -1  12 42.7793 77.2690   2
   5   1  12 23.2745 29.7271   2
   5  -1  13 142.993 130.681   2
   5   1  13 87.9531 54.4423   2
   5  -1  14 7.65245 32.9872   2
   5   1  14-11.8543 17.9870   2
   5  -1  15 44.6724 47.0580   2
   5   1  15-10.3712 42.6257   2
   5  -1  16-91.9516 83.8545   2
   5   2 -16 18.6233 57.2811   3
   5  -2 -16-30.9073 28.1595   3
   5   2 -15 37.7723 76.3989   3
   5  -2 -15-10.5134 71.7560   3
   5   2 -14 23.3881 75.4319   3
   5  -2 -14 51.8380 74.8853   3
   5   2 -13 40.1408 49.7425   3
   5  -2 -13 19.0564 35.6784   3
   5   2 -12 169.016 139.879   3
   5  -2 -12 286.180 137.775   3
   5   2 -11-117.970 83.3798   3
   5  -2 -11 132.144 98.9824   3
   5   2 -10 137.702 82.9062   3
   5  -2 -10 200.982 106.959   3
   5   2  -9 252.068 134.501   3
   5  -2  -9 349.234 150.066   3
   5   2  -8 544.118 165.427   3
   5  -2  -8 400.528 135.660   3
   5   2  -7 739.748 209.722   3
   5  -2  -7 591.769 178.071   3
   5   2  -6 121.409 64.1485   3
   5  -2  -6 121.407 59.3657   3
  -5   2   5 83.9491 56.5579   2
   5   2  -5 237.147 112.850   3
   5  -2  -5 168.151 94.7477   3
  -5   2   4 1.30453 14.9727   2
   5   2  -4 8.29347 23.8658   3
   5  -2  -4 0.69417 13.8407   3
   5   2  -3 486.066 146.081   3
   5  -2  -3 457.801 143.138   3
  -5   2   3 476.547 149.507   2
  -5  -2   3 512.813 146.295   2
  -5   2   2 341.161 121.830   2
  -5  -2   2 379.975 127.410   2
   5   2  -2 329.408 120.394   3
   5  -2  -2 336.295 130.850   3
  -5   2   1 840.363 193.211   2
  -5  -2   1 739.694 182.479   2
   5   2  -1 838.064 177.535   3
   5  -2  -1 974.225 212.186   3
  -5   2   0 1775.24 255.003   2
  -5  -2   0 1766.02 263.307   2
   5   2   0 1538.92 227.919   3
   5  -2   0 1708.92 296.699   3
   5   2   1 95.3753 61.3277   2
  -5   2  -1 87.8603 53.3165   2
  -5  -2  -1 32.5852 39.5058   2
  -5  -2  -1 179.121 61.3352   1
   5  -2   2 43.0346 35.2410   2
   5   2   2 38.8687 51.5130   2
  -5   2  -2 75.5902 54.9145   2
  -5  -2  -2 13.0861 26.7582   2
  -5  -2  -2 9.64666 22.1503   1
  -5   2  -2-5.29522 9.93483   1
   5  -2   3 183.200 85.5619   2
   5   2   3 167.275 77.9490   2
  -5  -2  -3 167.512 54.3721   1
  -5  -2  -3 109.125 61.1619   2
  -5   2  -3 115.378 63.1544   2
  -5   2  -3 116.710 28.3769   1
  -5   2  -4 917.918 172.662   2
  -5   2  -4 1026.41 106.174   1
  -5  -2  -4 888.721 132.743   1
   5  -2   4 846.983 195.233   2
   5   2   4 889.553 190.845   2
   5  -2   5 8.92669 13.7054   2
   5   2   5 23.3397 29.6664   2
  -5  -2  -5 39.6529 28.8076   1
  -5   2  -5 59.1449 38.2601   2
   5  -2   6 874.115 193.463   2
   5   2   6 1017.03 214.803   2
  -5  -2  -6 1262.21 175.883   1
   5  -2   7 192.870 103.001   2
   5   2   7 170.905 80.4221   2
   5  -2   8 782.877 194.924   2
   5   2   8 755.232 200.206   2
   5  -2   9 162.518 103.417   2
   5   2   9 138.267 98.4504   2
   5  -2  10 16.2089 30.3713   2
   5   2  10 28.0276 48.4899   2
   5  -2  11 169.512 114.575   2
   5   2  11 176.621 96.0621   2
   5  -2  12 0.10505 2.54186   2
   5   2  12 38.6816 63.2343   2
   5  -2  13-46.5144 69.4780   2
   5   2  13-24.4254 67.7182   2
   5  -2  14-11.1698 9.96003   2
   5   2  14 24.1912 63.3223   2
   5  -2  15 56.2120 82.9081   2
   5   2  15 1.54094 27.7909   2
   5  -2  16 47.4145 79.0813   2
   5  -3 -16-33.5885 52.3522   3
   5   3 -15 83.3497 112.713   3
   5  -3 -15 60.5528 58.6075   3
   5   3 -14-11.0959 88.0383   3
   5  -3 -14 93.8176 86.1094   3
   5   3 -13 10.4301 49.1046   3
   5  -3 -13 38.5763 32.4709   3
   5   3 -12 36.7736 83.0058   3
   5  -3 -12 33.3129 58.4869   3
   5   3 -11 186.747 122.687   3
   5  -3 -11 209.914 112.760   3
   5   3 -10 14.9339 14.9160   3
   5  -3 -10 61.4209 64.9639   3
   5   3  -9 176.881 100.530   3
   5  -3  -9 73.3444 66.9389   3
   5   3  -8 746.525 199.586   3
   5  -3  -8 757.343 202.026   3
   5   3  -7 9.64335 39.5484   3
   5  -3  -7-38.7502 60.2939   3
   5   3  -6 105.554 75.6045   3
   5  -3  -6 45.9241 32.0558   3
   5   3  -5 895.235 209.047   3
   5  -3  -5 1236.83 253.974   3
  -5   3   5 936.642 198.533   2
  -5   3   4 174.807 90.3633   2
   5   3  -4 243.788 113.796   3
   5  -3  -4 144.074 84.2613   3
   5   3  -3 1358.54 236.833   3
   5  -3  -3 1641.50 285.517   3
  -5   3   3 1400.75 235.420   2
  -5   3   2 762.112 169.132   2
  -5  -3   2 779.651 182.947   2
   5   3  -2 785.385 168.418   3
   5  -3  -2 765.788 190.137   3
  -5   3   1 2024.36 297.358   2
  -5  -3   1 2058.96 281.696   2
   5   3  -1 1805.79 265.526   3
   5  -3  -1 2355.44 346.011   3
  -5   3   0 2554.25 304.133   2
  -5  -3   0 2497.74 311.554   2
  -5   3  -1 833.156 174.347   2
  -5  -3  -1 827.911 181.838   2
  -5  -3  -1 892.313 140.052   1
   5   3   1 869.861 197.661   2
   5  -3   2 19.5638 7.81149   2
   5   3   2-10.9261 46.4376   2
  -5   3  -2 21.7631 31.0995   2
  -5  -3  -2 17.7910 16.5064   1
  -5   3  -2 22.6969 8.75363   1
   5  -3   3 7.38085 33.2468   2
   5   3   3-36.1672 48.5557   2
  -5   3  -3 11.4086 14.9878   1
  -5  -3  -3 11.0094 11.3822   1
  -5   3  -3-24.7809 47.3730   2
  -5  -3  -4 13.1411 20.6590   1
   5  -3   4 29.7904 33.3332   2
   5   3   4-27.5676 62.7754   2
  -5   3  -4-21.0021 49.2719   2
   5   3   4 4.14652 31.2540   3
   5  -3   5 565.744 164.385   2
   5   3   5 441.960 136.950   2
  -5   3  -5 566.412 139.153   2
   5   3   5 517.098 117.031   3
  -5  -3  -5 567.665 112.252   1
   5  -3   6 91.5390 69.7848   2
   5   3   6 60.0625 65.3362   2
  -5  -3  -6 230.794 102.428   1
   5   3   6 55.3882 65.5986   3
  -5   3  -6 49.6905 47.2330   2
   5  -3   7 313.781 121.171   2
   5   3   7 403.756 138.098   2
   5  -3   8 4.29620 40.4490   2
   5   3   8 24.7953 49.3341   2
   5  -3   9 308.635 131.535   2
   5   3   9 267.812 119.385   2
   5  -3  10 25.9276 41.9396   2
   5   3  10 62.9257 73.0993   2
   5  -3  11 20.8552 42.7101   2
   5   3  11-7.71906 51.0972   2
   5  -3  12-10.5914 46.2334   2
   5   3  12-50.4153 66.9045   2
   5  -3  13 50.6377 59.6451   2
   5   3  13 44.6567 33.8165   2
   5  -3  14 30.6715 68.4804   2
   5   3  14 84.9305 77.9697   2
   5  -3  15 35.9814 69.0826   2
   5   3  15 58.7954 31.2966   2
   5  -3  16-11.7982 21.0443   2
   5  -4 -16 79.5644 76.4795   3
   5   4 -15-8.86115 102.199   3
   5  -4 -15-37.1404 53.5150   3
   5   4 -14-30.8434 90.2723   3
   5  -4 -14 10.0383 42.6190   3
   5   4 -13-16.1574 84.7926   3
   5  -4 -13 5.70882 72.4608   3
   5   4 -12 80.3208 99.6778   3
   5  -4 -12 77.5037 41.9899   3
   5   4 -11 301.800 162.493   3
   5  -4 -11 338.934 141.009   3
   5   4 -10 118.839 82.1891   3
   5  -4 -10 113.281 89.9903   3
   5   4  -9 1049.71 242.002   3
   5  -4  -9 908.372 226.300   3
   5   4  -8 332.572 147.217   3
   5  -4  -8 382.795 146.388   3
   5   4  -7 482.296 155.540   3
   5  -4  -7 407.759 139.568   3
   5   4  -6 559.517 178.134   3
   5  -4  -6 627.836 185.169   3
  -5   4   5 399.164 128.989   2
   5   4  -5 317.906 133.574   3
   5  -4  -5 382.884 137.808   3
  -5  -4   5 552.566 181.040   3
  -5   4   4 42.5998 52.9348   2
   5   4  -4 36.0452 21.8641   3
   5  -4  -4 22.8822 22.6211   3
  -5   4   3 33.1783 46.1637   2
   5   4  -3 5.17102 21.0988   3
   5  -4  -3 13.6193 21.0645   3
  -5   4   2 397.868 126.973   2
   5   4  -2 362.509 114.279   3
   5  -4  -2 352.676 135.184   3
  -5   4   1 3.46864 39.7094   2
   5   4  -1 0.34303 10.1655   3
   5  -4  -1 39.4046 46.0057   3
  -5   4   0 67.4171 58.1660   2
  -5   4  -1 2464.66 299.692   2
  -5  -4  -1 2419.88 234.008   1
   5   4   1 2191.73 311.337   2
   5  -4   2 133.006 78.7132   2
   5   4   2 136.182 83.0311   2
  -5   4  -2 130.537 29.6086   1
  -5  -4  -2 90.4169 43.5986   1
  -5   4  -2 107.808 51.5210   2
   5  -4   3 77.9780 64.3428   2
   5   4   3 68.9916 72.5255   2
  -5  -4  -3 115.395 46.9025   1
  -5   4  -3 80.4878 40.2209   2
   5   4   3 69.4544 31.8060   3
  -5  -4  -4 27.5753 30.1957   1
   5  -4   4-4.71936 29.9914   2
   5   4   4 23.7360 6.14472   2
  -5   4  -4-2.07703 24.4583   2
   5   4   4-6.72506 30.8552   3
   5  -4   5 44.0279 26.5283   2
   5   4   5 26.2473 23.2107   2
  -5  -4  -5 35.0427 22.7665   1
   5   4   5 81.3405 47.8396   3
  -5   4  -5 50.9927 37.5317   2
   5  -4   6 295.801 112.750   2
   5   4   6 398.824 144.298   2
  -5  -4  -6 559.477 138.310   1
   5   4   6 292.344 82.7610   3
  -5   4  -6 356.167 110.919   2
   5  -4   7 67.0790 18.0592   2
   5   4   7 49.8703 42.5768   2
   5   4   7 62.5611 36.1611   3
   5  -4   8 493.769 164.805   2
   5   4   8 446.004 153.684   2
   5   4   8 118.380 58.6417   3
   5  -4   9 143.353 91.4859   2
   5   4   9 173.552 96.2963   2
   5   4   9 31.6356 38.2250   3
   5  -4  10 2.26800 29.1214   2
   5   4  10-71.8874 63.9426   2
   5  -4  11 152.874 86.2566   2
   5   4  11 93.1779 88.4801   2
   5  -4  12 57.6658 76.9908   2
   5   4  12 67.4830 67.3857   2
   5  -4  13 45.0003 101.345   2
   5   4  13 27.3586 44.7168   2
   5  -4  14-40.0064 67.9083   2
   5   4  14 3.98549 45.8251   2
   5  -4  15-26.9315 68.2263   2
   5   4  15 104.252 103.042   2
   5  -4  16-26.2223 68.0959   2
   5  -5 -16-14.0959 76.4087   3
   5   5 -15 50.6138 126.416   3
   5  -5 -15 140.315 107.593   3
   5   5 -14-32.9996 104.678   3
   5  -5 -14-31.0442 69.6721   3
   5   5 -13 16.5152 66.5909   3
   5  -5 -13-27.3122 42.2234   3
   5   5 -12-79.9754 116.845   3
   5  -5 -12 170.030 123.789   3
   5   5 -11 73.4890 107.217   3
   5  -5 -11 268.700 126.765   3
   5   5 -10 142.008 126.392   3
   5  -5 -10 189.297 88.4510   3
   5   5  -9 34.2943 62.8353   3
   5  -5  -9 154.120 102.436   3
   5   5  -8 483.091 174.168   3
   5  -5  -8 384.839 124.924   3
   5   5  -7 368.482 145.230   3
   5  -5  -7 301.382 116.082   3
   5   5  -6 145.712 77.5027   3
   5  -5  -6 153.713 89.1456   3
  -5   5   5 102.750 63.0260   2
   5   5  -5 234.428 98.3287   3
   5  -5  -5 118.587 79.6070   3
  -5  -5   5 173.695 91.9076   3
  -5   5   4 403.849 130.154   2
   5   5  -4 409.476 131.130   3
   5  -5  -4 513.788 174.090   3
  -5  -5   4 567.433 170.106   3
  -5   5   3-2.78830 25.6857   2
   5   5  -3-16.5601 33.0444   3
   5  -5  -3 68.6488 65.8269   3
  -5   5   2-13.7405 43.9736   2
   5   5  -2 41.6381 32.9875   3
   5  -5  -2 4.86762 38.4264   3
  -5   5   1 361.495 119.927   2
   5   5  -1 370.327 114.457   3
   5   5   0 454.020 148.240   2
  -5   5   0 373.169 117.073   2
  -5  -5  -1 62.1403 39.8215   1
   5   5   1 32.4332 45.7309   2
  -5   5  -1 50.0604 46.2011   2
   5   5   2 40.9651 57.1328   2
  -5  -5  -2 49.6814 30.3648   1
  -5   5  -2 27.6843 30.4102   2
   5   5   2 48.5463 53.4968   3
  -5  -5  -3 1427.31 185.156   1
  -5   5  -3 1330.43 204.737   2
   5   5   3 1564.90 203.747   3
   5  -5   3 1385.50 235.961   2
   5   5   3 1192.32 234.579   2
  -5  -5  -4 330.332 93.4595   1
   5  -5   4 323.358 110.767   2
   5   5   4 281.700 107.025   2
   5   5   4 312.153 88.8330   3
  -5   5  -4 295.345 91.2221   2
   5  -5   5 163.715 80.1856   2
   5   5   5 83.3648 14.9204   2
  -5  -5  -5 57.3451 30.9700   1
   5   5   5 84.5698 23.6002   3
  -5   5  -5 115.309 54.2479   2
   5  -5   6-27.3947 17.5408   2
   5   5   6 46.9581 61.5189   2
  -5  -5  -6 110.198 65.6792   1
   5   5   6-0.13984 19.1963   3
  -5   5  -6 37.5031 35.3424   2
  -5   5  -7 78.1725 65.6867   2
   5  -5   7 124.388 86.2387   2
   5   5   7 39.8338 47.8190   2
   5   5   7 15.9282 18.2408   3
   5  -5   8 152.873 89.4184   2
   5   5   8 177.498 91.8185   2
   5   5   8 22.0092 20.9931   3
   5  -5   9 16.9604 58.7059   2
   5   5   9 69.0640 78.1732   2
   5   5   9 0.37295 16.3875   3
   5  -5  10 93.1983 59.2181   2
   5   5  10 88.6437 70.1566   2
   5  -5  11 62.3969 62.1758   2
   5   5  11 29.2496 38.0128   2
   5  -5  12 75.1092 54.2508   2
   5   5  12 107.090 91.9186   2
   5  -5  13-5.17308 29.6837   2
   5   5  13 24.4160 38.4046   2
   5  -5  14-19.6764 46.4489   2
   5   5  14-18.8257 9.07323   2
   5  -5  15 12.8878 65.4234   2
   5  -5  16-37.8178 54.3946   2
   5  -6 -16 123.315 104.388   3
   5   6 -15 8.63645 113.241   3
   5  -6 -15 29.1847 37.9459   3
   5   6 -14-41.9524 82.4472   3
   5  -6 -14 36.0110 27.7233   3
   5   6 -13 21.5271 108.355   3
   5  -6 -13-25.4849 43.5906   3
   5   6 -12 29.9186 12.7325   3
   5  -6 -12 59.1008 54.5900   3
   5   6 -11-5.68018 66.2627   3
   5  -6 -11 16.6384 71.2737   3
   5   6 -10 41.4299 80.4954   3
   5  -6 -10-40.9361 20.4164   3
   5   6  -9 48.9776 87.5292   3
   5  -6  -9 116.946 93.9633   3
   5   6  -8 2.36603 20.8628   3
   5  -6  -8-15.8479 32.7142   3
   5   6  -7 2074.10 366.433   3
   5  -6  -7 2603.88 389.762   3
   5   6  -6 659.779 195.533   3
   5  -6  -6 681.149 202.127   3
  -5   6   5 171.143 76.2722   2
   5   6  -5 123.879 85.3609   3
   5  -6  -5 137.036 97.1075   3
  -5  -6   5 158.361 100.805   3
  -5   6   4 78.1383 72.6261   2
   5   6  -4 3.75591 40.2423   3
   5  -6  -4 51.1752 70.9811   3
  -5  -6   4 113.646 77.6207   3
  -5   6   3 384.061 120.633   2
   5   6  -3 340.455 123.567   3
   5  -6  -3 499.902 168.060   3
  -5  -6   3 492.682 158.755   3
  -5   6   2 180.498 87.0712   2
   5   6  -2 227.711 107.993   3
  -5   6   1 2984.45 334.530   2
   5   6  -1 3156.53 359.992   3
   5   6   0 276.521 124.993   2
  -5   6   0 237.132 94.2276   2
  -5   6  -1 2412.48 291.855   2
  -5   6  -1 2127.31 112.421   1
  -5  -6  -1 2352.72 241.956   1
   5   6   1 2282.60 321.453   2
  -5  -6  -2 490.484 111.330   1
   5   6   2 511.960 155.623   2
   5   6   2 658.218 142.792   3
  -5   6  -2 470.215 119.294   2
   5  -6   3 61.0738 46.0227   2
   5   6   3 17.3532 46.0530   2
  -5  -6  -3 38.2380 38.5324   1
   5   6   3 59.3642 51.1210   3
  -5   6  -3 38.9281 28.0693   2
   5  -6   4 12.2664 18.7045   2
  -5  -6  -4-5.20123 10.7779   1
   5   6   4 0.96321 32.7156   2
   5   6   4 20.5435 39.8066   3
  -5   6  -4-14.3013 37.6422   2
   5  -6   5 64.7725 39.8935   2
   5   6   5 58.6607 53.7785   2
   5   6   5 55.4329 41.6409   3
  -5  -6  -5-27.6560 48.4390   1
  -5   6  -5 5.63640 25.4890   2
  -5   6  -6 31.5173 48.0263   2
   5  -6   6 23.4051 54.2659   2
   5   6   6 12.9199 39.5848   2
  -5  -6  -6 70.7973 55.0348   1
   5   6   6 12.1998 10.2314   3
  -5   6  -7 199.661 85.8591   2
   5  -6   7 250.226 124.646   2
  -5  -6  -7 296.429 115.344   1
   5   6   7 96.5787 73.6843   2
   5   6   7 129.603 44.4979   3
   5  -6   8 142.962 90.5177   2
   5   6   8 101.852 68.8146   2
   5   6   8-5.13703 6.86388   3
   5   6   8 14.4836 13.6374   3
   5  -6   9 79.1555 61.9370   2
   5   6   9 11.2185 40.0679   2
   5  -6  10 72.7434 46.1299   2
   5   6  10 65.1763 49.6888   2
   5  -6  11 199.780 98.1014   2
   5   6  11 174.714 108.493   2
   5  -6  12 80.5435 49.0008   2
   5   6  12 62.6460 48.0111   2
   5  -6  13 6.44661 33.4043   2
   5   6  13 34.6226 43.8830   2
   5  -6  14 7.45471 66.9777   2
   5   6  14-12.5740 70.0891   2
   5  -6  15 61.3332 87.6858   2
   5  -6  16 19.1500 60.4173   2
   5   7 -15-65.7150 103.607   3
   5  -7 -15-19.7312 69.2077   3
   5   7 -14-27.9405 93.5954   3
   5  -7 -14-13.3278 40.9686   3
   5   7 -13 6.75251 95.2234   3
   5  -7 -13-12.3319 44.7492   3
   5   7 -12-36.2860 110.184   3
   5  -7 -12 42.4221 70.5307   3
   5   7 -11-12.1736 104.578   3
   5  -7 -11-12.1844 43.5623   3
   5   7 -10 170.877 158.560   3
   5  -7 -10 763.112 233.090   3
   5   7  -9 21.3534 67.0998   3
   5  -7  -9-6.62887 52.1768   3
   5   7  -8 85.3946 96.3117   3
   5  -7  -8 198.961 85.1079   3
   5   7  -7 315.929 170.948   3
   5  -7  -7 671.197 198.973   3
   5   7  -6-58.6072 47.7790   3
   5  -7  -6 24.9031 17.9270   3
   5   7  -5 753.955 201.602   3
  -5  -7   5 871.223 209.484   3
   5  -7  -5 1047.83 273.159   3
  -5   7   5 827.854 192.300   2
  -5   7   4-9.15640 28.7327   2
   5   7  -4 37.3356 21.5176   3
  -5  -7   4 72.1972 66.3232   3
   5  -7  -4 23.6534 41.5407   3
  -5   7   3 178.600 84.9704   2
   5   7  -3 257.051 119.623   3
  -5  -7   3 201.730 94.5858   3
   5  -7  -3 182.350 103.644   3
  -5   7   2 133.231 66.6551   2
   5   7  -2 101.927 47.1183   3
  -5   7   1 48.4775 48.9768   2
   5   7   0 246.382 117.205   2
  -5   7   0 204.911 83.7058   2
  -5   7  -1 853.619 171.081   2
  -5  -7  -1 847.089 150.115   1
   5   7   1 886.584 204.420   2
   5   7   2 124.895 69.7852   2
  -5  -7  -2 187.378 69.6616   1
  -5   7  -2 121.737 63.0635   2
   5   7   2 122.818 64.5633   3
   5   7   3 93.1445 80.8515   2
  -5  -7  -3 196.707 75.9613   1
   5   7   3 171.086 75.0153   3
  -5   7  -3 171.798 73.2610   2
   5  -7   4 97.5168 62.5028   2
  -5  -7  -4 23.7163 25.8908   1
   5   7   4 34.5021 21.0827   2
   5   7   4 67.4927 44.6086   3
  -5   7  -4 84.1682 41.5046   2
   5  -7   5 11.4271 7.58721   2
   5   7   5 40.8032 40.0898   2
   5   7   5 33.8113 31.9530   3
  -5  -7  -5-20.0256 32.5802   1
  -5   7  -5 87.3466 58.0716   2
  -5   7  -6 348.610 112.273   2
   5  -7   6 308.536 111.559   2
   5   7   6 392.939 135.511   2
   5   7   6 429.843 80.3331   3
  -5  -7  -6 373.845 114.394   1
  -5   7  -7 93.0198 73.4508   2
   5  -7   7 61.7802 61.4249   2
   5   7   7 60.3798 77.8693   2
  -5  -7  -7 310.406 130.999   1
  -5   7  -8 461.255 131.395   2
   5  -7   8 571.149 173.420   2
   5   7   8 463.198 162.439   2
  -5  -7  -8 997.850 217.578   1
   5  -7   9-39.8037 67.2767   2
   5   7   9 4.26512 27.0383   2
   5  -7  10 13.4878 7.53693   2
   5   7  10 131.971 116.678   2
   5  -7  11 24.7307 61.4628   2
   5   7  11 18.6188 49.9616   2
   5  -7  12 116.427 102.552   2
   5   7  12 94.0762 95.8241   2
   5  -7  13 23.2663 55.8061   2
   5   7  13 113.738 94.2778   2
   5  -7  14 4.45536 33.7277   2
   5   7  14 83.3841 71.8357   2
   5  -7  15 94.3036 95.9391   2
   5  -7  16 39.1367 93.4420   2
   5  -8 -15-73.4119 32.4954   3
   5   8 -14 115.278 181.344   3
   5  -8 -14-26.0331 40.3465   3
   5   8 -13 29.3407 109.482   3
   5  -8 -13 101.603 97.5445   3
   5   8 -12 34.2767 61.4555   3
   5  -8 -12 24.1200 93.4874   3
   5   8 -11 145.833 146.574   3
   5  -8 -11 78.6064 69.7256   3
   5   8 -10 31.0606 96.6127   3
   5  -8 -10 44.3967 15.4277   3
   5   8  -9-31.4295 20.9284   3
   5  -8  -9 558.656 179.664   3
   5   8  -8 95.2561 118.471   3
   5  -8  -8 310.781 152.587   3
   5   8  -7 54.4600 94.3353   3
   5  -8  -7 92.9052 57.2826   3
  -5   8   6 14.1476 24.3995   2
   5   8  -6 11.3535 44.4342   3
   5  -8  -6 35.4494 32.8838   3
  -5   8   5 74.7213 59.6723   2
   5   8  -5-2.17729 38.1472   3
   5  -8  -5 17.2799 31.5206   3
  -5   8   4 22.3593 20.8583   2
   5   8  -4-26.1121 39.1764   3
  -5  -8   4-3.65576 31.4804   3
  -5   8   3 73.9992 56.8828   2
   5   8  -3 35.5034 51.7470   3
  -5  -8   3 85.3986 80.7274   3
  -5   8   2 131.510 64.1063   2
   5   8  -2 201.535 104.725   3
  -5  -8   2 189.047 91.0676   3
  -5   8   1 239.227 93.8949   2
   5   8   0 7.25931 51.5495   2
  -5   8   0-9.13214 9.75434   2
  -5   8   0 18.5419 11.5320   1
  -5  -8   0-14.0522 14.5605   1
  -5   8  -1 1154.82 192.610   2
  -5  -8  -1 1100.56 174.682   1
   5   8   1 1065.92 191.243   3
   5   8   1 1112.21 238.043   2
  -5  -8  -2 926.094 158.538   1
  -5   8  -2 890.149 159.318   2
   5   8   2 1208.85 199.630   3
   5   8   2 973.164 213.556   2
   5   8   3 300.159 111.802   2
   5   8   3 395.152 112.098   3
  -5  -8  -3 247.367 82.2657   1
  -5   8  -3 289.321 80.4627   2
   5  -8   4 225.697 99.6651   2
  -5  -8  -4 177.882 75.6017   1
   5   8   4 130.660 59.6567   2
   5   8   4 191.518 68.9338   3
  -5   8  -4 113.352 56.6035   2
   5  -8   5 148.124 77.8143   2
   5   8   5 173.030 105.977   2
   5   8   5 202.541 66.0854   3
  -5  -8  -5 85.2162 8.48507   1
  -5   8  -5 153.193 64.6047   2
   5  -8   6 503.744 150.020   2
   5   8   6 474.701 169.848   2
  -5   8  -6 441.980 116.152   2
  -5  -8  -6 422.692 117.748   1
  -5   8  -7 171.973 75.0566   2
   5  -8   7 120.873 82.6801   2
   5   8   7 148.239 96.6464   2
  -5  -8  -7 346.966 135.735   1
  -5   8  -8 19.5863 28.5347   2
   5  -8   8 7.59524 35.7754   2
   5   8   8-11.2257 20.6652   2
   5  -8   9 117.009 79.0594   2
   5   8   9 138.824 90.7663   2
   5  -8  10 314.799 140.555   2
   5   8  10 227.224 132.835   2
   5  -8  11 78.3796 69.2584   2
   5   8  11 167.564 106.533   2
   5  -8  12-39.9373 63.7629   2
   5   8  12 10.3038 35.4927   2
   5  -8  13-12.6842 27.0244   2
   5   8  13 86.6638 103.296   2
   5  -8  14 102.873 100.176   2
   5  -8  15 142.380 115.026   2
   5  -8  16 53.5054 65.3895   2
   5  -9 -15 70.8489 67.6500   3
   5   9 -14 117.978 178.447   3
   5  -9 -14-83.5287 48.4406   3
   5  -9 -13 55.4099 98.6129   3
   5   9 -12 11.0055 107.364   3
   5  -9 -12 31.2543 63.5643   3
   5   9 -11 53.9067 81.3019   3
   5  -9 -11-24.3944 15.0887   3
   5   9 -10-17.3755 71.4958   3
   5  -9 -10-10.3544 18.2437   3
   5   9  -9 46.6212 97.0189   3
   5  -9  -9 115.411 86.5656   3
   5   9  -8-27.9616 38.4247   3
   5  -9  -8 220.794 143.603   3
   5   9  -7 103.472 151.729   3
   5  -9  -7 387.455 161.141   3
  -5   9   6 92.1880 60.9805   2
   5   9  -6 7.07132 41.8933   3
  -5   9   5 105.481 74.4640   2
   5   9  -5 23.5341 31.4859   3
   5  -9  -5 52.3037 20.7271   3
   5   9  -4 641.755 218.736   3
  -5  -9   4 949.115 211.898   3
   5  -9  -4 1043.88 293.651   3
  -5   9   4 1053.80 210.421   2
  -5   9   3 30.0691 24.0902   2
   5   9  -3 14.4487 67.8186   3
  -5  -9   3 95.9647 85.2730   3
  -5   9   2 273.015 103.232   2
   5   9  -2 210.766 122.704   3
  -5   9   2 675.930 112.397   1
  -5  -9   2 401.804 146.666   3
  -5   9   1 70.2094 33.9053   2
  -5   9   1 111.688 38.5754   1
  -5  -9   1 188.434 100.461   3
  -5   9   0 775.132 158.592   2
  -5  -9   0 837.474 158.047   1
  -5   9   0 518.642 49.2118   1
   5   9   1 414.372 148.843   2
   5   9   1 261.837 110.040   3
  -5   9  -1 343.631 98.6688   2
  -5  -9  -1 371.833 101.854   1
  -5  -9  -2 38.6557 20.1310   1
   5   9   2 37.9476 53.2005   2
   5   9   2 100.153 90.7685   3
  -5   9  -2 67.0867 45.1531   2
   5   9   3 33.9239 48.5433   2
   5   9   3 53.8115 68.5707   3
  -5  -9  -3 17.9239 31.0883   1
  -5   9  -3-1.35088 17.8317   2
  -5  -9  -4-15.9195 27.6692   1
   5   9   4-0.57719 40.0022   2
  -5   9  -4 32.9829 33.0384   2
  -5   9  -5 45.9270 44.8621   2
   5  -9   5 12.6792 31.7372   2
   5   9   5 26.9402 57.8260   2
  -5  -9  -5-62.3898 71.1742   1
   5  -9   6 564.752 155.640   2
   5   9   6 510.504 169.000   2
  -5   9  -6 490.925 116.705   2
  -5  -9  -6 624.229 154.527   1
   5  -9   7 5.08233 3.92828   2
  -5   9  -7 0.76387 15.1916   2
   5   9   7-7.27818 19.6894   2
   5  -9   8 24.9784 33.6291   2
  -5   9  -8 21.0568 23.8095   2
   5   9   8 69.7627 71.2797   2
   5  -9   9 77.3211 62.8691   2
   5   9   9 81.4272 102.445   2
   5  -9  10 121.096 75.5185   2
   5   9  10 257.301 129.920   2
   5  -9  11-5.54009 27.5471   2
   5   9  11 73.3789 68.2391   2
   5  -9  12 56.8580 77.5720   2
   5   9  12 26.8656 55.9961   2
   5  -9  13 5.72066 13.3096   2
   5   9  13 33.9437 41.0632   2
   5  -9  14 45.0062 81.3717   2
   5  -9  15 13.8728 32.1516   2
   5 -10 -15 42.2002 69.7823   3
   5 -10 -14-25.3054 29.7905   3
   5  10 -13 0.23633 76.7186   3
   5 -10 -13 65.7756 99.3087   3
   5  10 -12-411.461 231.034   3
   5 -10 -12 61.9735 82.2377   3
   5 -10 -11 61.5897 53.1644   3
   5  10 -10-56.9962 88.4542   3
   5 -10 -10 14.4108 47.4645   3
   5  10  -9-42.1408 23.8672   3
   5 -10  -9 570.524 207.342   3
   5  10  -8 5.69403 67.5642   3
   5 -10  -8 118.812 65.1568   3
   5  10  -7 13.7688 44.7953   3
   5 -10  -7-30.8951 67.5071   3
  -5  10   6 224.123 99.5512   2
   5  10  -6-46.1399 63.0006   3
   5 -10  -6 320.071 156.169   3
  -5  10   5 385.055 130.849   2
   5  10  -5 77.6327 98.1858   3
   5 -10  -5 446.540 202.016   3
  -5  10   4 123.751 64.6418   2
   5  10  -4 46.3353 54.6100   3
  -5 -10   4 93.5187 74.0604   3
   5 -10  -4 117.829 97.2125   3
   5  10  -3 325.963 162.880   3
  -5 -10   3 762.859 188.990   3
  -5  10   3 695.771 120.267   1
  -5  10   3 583.511 150.929   2
  -5  10   2 116.495 52.7419   2
  -5  10   2 147.825 45.5503   1
   5  10  -2 46.1711 79.5918   3
  -5 -10   2 159.772 90.1263   3
  -5  10   1 27.3983 38.0326   2
   5  10  -1 23.4436 83.7500   3
  -5  10   1 0.43746 14.3978   1
  -5 -10   1 39.7810 65.3982   3
  -5  10   0 983.195 171.065   2
  -5  10   0 724.150 56.7614   1
  -5 -10   0 1082.92 186.470   1
   5  10   1 237.821 110.288   2
   5  10   1 8.81964 26.3238   3
  -5  10  -1 221.131 75.4788   2
  -5 -10  -1 214.500 83.3851   1
   5  10   2 89.8065 73.4412   2
  -5  10  -2 86.1052 41.5926   2
  -5 -10  -2 69.0570 52.2849   1
   5  10   3 57.9694 53.0869   2
  -5 -10  -3 17.3837 20.9527   1
  -5  10  -3-5.92627 29.0012   2
  -5 -10  -4 64.8278 55.4760   1
   5  10   4-14.9263 54.3251   2
  -5  10  -4-15.1440 29.5708   2
   5 -10   5 410.366 122.172   2
   5  10   5 482.287 163.042   2
  -5  10  -5 455.945 109.798   2
  -5 -10  -5 327.627 102.835   1
   5  10   6 459.039 164.862   2
  -5  10  -6 605.264 129.115   2
  -5 -10  -6 455.457 139.588   1
   5 -10   6 700.286 164.123   2
   5 -10   7 80.5619 54.2725   2
  -5  10  -7 37.2862 18.5834   2
   5  10   7 120.352 93.2057   2
  -5 -10  -7 81.1576 82.6087   1
   5 -10   8 5.12621 17.1483   2
  -5  10  -8 61.5612 35.8698   2
   5  10   8 70.7374 60.5298   2
   5 -10   9 60.5262 47.0218   2
   5  10   9 68.0564 62.5103   2
   5 -10  10-22.7472 47.5850   2
   5  10  10-2.18608 28.1144   2
   5 -10  11 263.797 119.986   2
   5  10  11 228.160 127.212   2
   5 -10  12-27.8323 63.6725   2
   5  10  12 30.5174 64.8307   2
   5 -10  13 22.1689 33.1673   2
   5  10  13-69.2523 99.9414   2
   5 -11 -14 19.7077 64.2717   3
   5 -11 -13-44.2112 71.9594   3
   5 -11 -12 62.0129 68.1971   3
   5 -11 -11-15.2547 75.4056   3
   5  11 -10 73.6032 136.387   3
   5 -11 -10 59.3158 58.5629   3
   5  11  -9 50.4729 114.148   3
   5 -11  -9 24.7708 30.4187   3
   5 -11  -8 24.4464 60.8224   3
   5 -11  -7 33.4596 34.7079   3
  -5  11   6 61.1798 60.9285   2
   5  11  -6 37.3758 56.0631   3
   5 -11  -6 75.6217 94.1129   3
  -5  11   5 346.367 126.902   2
   5  11  -5 15.0469 82.3052   3
   5 -11  -5 343.349 162.372   3
  -5  11   4-3.04436 40.9239   2
   5  11  -4 5.53913 70.3439   3
  -5 -11   4 17.7911 47.6291   3
  -5  11   3 114.926 68.0064   2
  -5  11   3 93.6650 39.1275   1
   5  11  -3-42.7616 65.3060   3
  -5 -11   3 179.465 100.029   3
  -5  11   2 95.2724 57.9686   2
  -5  11   2 4.86692 25.3550   1
  -5 -11   2 56.2123 63.9888   3
  -5  11   1 67.1485 21.7494   1
  -5  11   1 100.321 50.3993   2
   5  11  -1 3.32262 68.8970   3
  -5 -11   1 124.343 67.3524   1
  -5 -11   1 109.911 75.0480   3
  -5 -11   0 99.1868 59.4100   1
  -5  11   0 116.821 59.0715   2
   5  11   1-12.2926 37.4066   2
  -5 -11  -1 15.8695 33.2319   1
  -5  11  -1 44.9780 31.6940   2
  -5 -11  -2 826.348 161.233   1
  -5  11  -2 847.670 135.086   2
   5  11   2 942.179 224.352   2
   5  11   3 6.41310 65.3108   2
  -5 -11  -3 16.8333 24.0420   1
  -5  11  -3 17.2157 6.20935   2
  -5  11  -4 104.172 52.8057   2
  -5 -11  -4 42.2174 40.4058   1
   5  11   4 42.0705 31.3944   2
  -5  11  -5 45.5352 40.7099   2
   5  11   5 76.5772 76.5593   2
  -5 -11  -5-19.6929 56.2333   1
   5 -11   6 489.786 131.610   2
   5  11   6 451.179 170.947   2
  -5 -11  -6 335.600 115.224   1
  -5  11  -6 436.534 104.955   2
   5 -11   7 26.6880 26.8385   2
   5  11   7 74.0160 82.5520   2
  -5  11  -7 17.8214 20.9531   2
  -5 -11  -7 113.909 86.1684   1
   5 -11   8 77.9705 67.4505   2
   5  11   8 72.0194 54.8939   2
   5 -11   9 128.904 81.9490   2
   5  11   9 96.5586 89.4017   2
   5 -11  10 61.2131 61.1080   2
   5  11  10 162.632 102.808   2
   5 -11  11-30.0865 26.4930   2
   5  11  11 93.6045 95.4900   2
   5  11  12 9.95744 66.5977   2
  -5  12  15 173.646 108.043   2
   5 -12 -14-15.2839 63.6231   3
   5 -12 -13-48.7200 54.2003   3
   5  12 -12-168.652 161.434   3
   5 -12 -12 77.5360 39.2217   3
   5 -12 -11 53.5137 34.1730   3
   5 -12 -10 112.725 92.7331   3
   5 -12  -9 46.6519 46.2287   3
   5 -12  -8-40.3915 54.3803   3
   5 -12  -7-11.7799 9.09678   3
  -5  12   6 68.8189 64.7708   2
  -5  12   6 234.846 94.1201   1
   5 -12  -6 16.6908 84.3582   3
  -5  12   5 536.743 152.028   2
  -5  12   5 604.008 123.147   1
   5 -12  -5 556.933 229.408   3
  -5  12   4 77.7118 68.7039   2
  -5  12   4 71.0347 44.3962   1
  -5 -12   3 951.621 219.981   3
  -5  12   3 793.747 110.426   1
  -5  12   3 904.248 177.574   2
  -5  12   2 523.595 128.993   2
  -5 -12   2 570.432 170.756   3
  -5  12   2 401.323 69.6891   1
  -5  12   1 60.9278 23.4153   1
  -5  12   1 61.7084 39.6319   2
   5  12  -1-69.7724 14.1001   3
  -5 -12   1 101.314 63.3221   1
  -5 -12   1 136.238 84.0045   3
  -5 -12   0-25.2940 40.4818   1
  -5  12   0 6.47893 14.8088   2
   5  12   1 160.114 101.499   2
  -5 -12  -1 43.7172 32.6714   1
  -5  12  -1 56.4822 29.8388   2
   5  12   2 117.751 87.5655   2
  -5  12  -2 76.2353 33.5679   2
  -5 -12  -2 68.5033 47.3032   1
   5  12   3 318.567 145.575   2
  -5 -12  -3 280.759 97.9693   1
  -5  12  -3 278.466 77.3567   2
  -5  12  -4 15.7068 23.6196   2
  -5 -12  -4 0.71639 27.7903   1
   5  12   4 41.5034 64.5041   2
  -5  12  -5 66.2551 33.1505   2
   5  12   5 97.4612 85.4613   2
  -5 -12  -5-5.90178 45.8694   1
   5  12   6 3.20157 44.9100   2
  -5 -12  -6 42.0605 55.4360   1
   5 -12   7 109.593 58.0235   2
   5  12   7 132.808 96.8755   2
  -5 -12  -7 210.580 112.793   1
   5 -12   8-12.6354 25.0650   2
   5  12   8 9.30950 30.3953   2
   5 -12   9 9.33943 7.27066   2
   5  12   9 86.7792 76.7881   2
   5  12  10-31.5217 60.2916   2
   5  12  11 53.2911 72.1568   2
   5  12  12 16.3537 59.6448   2
  -5  13  15 95.6201 94.5935   2
  -5  13  14-3.23389 19.8712   2
   5 -13 -13 48.7744 63.0555   3
   5 -13 -12 2.37148 54.4265   3
   5 -13 -11 65.6129 70.2455   3
   5 -13 -10 34.6266 55.3710   3
   5 -13  -9-53.9499 76.4543   3
   5  13  -8-37.6160 93.1185   3
   5 -13  -8-39.0117 72.1290   3
   5  13  -7 7.50834 53.9410   3
   5 -13  -7 400.626 179.726   3
  -5  13   6-27.3778 39.9469   2
   5  13  -6 64.0419 153.282   3
  -5  13   6 29.3107 23.3343   1
   5 -13  -6 58.2999 54.9265   3
  -5  13   5 50.9758 43.8803   2
  -5  13   5 44.0980 32.5132   1
   5 -13  -5 93.6588 71.1254   3
  -5  13   4 506.218 143.709   2
  -5  13   4 315.029 70.8976   1
  -5  13   3 57.2144 25.9212   1
  -5  13   3 67.2066 55.8379   2
  -5 -13   3 42.7103 43.3672   3
  -5  13   2 23.7503 16.4496   2
  -5 -13   2 50.2905 54.9341   1
  -5  13   2 49.7006 25.3872   1
  -5 -13   2 57.8675 59.2534   3
  -5  13   1 106.596 30.9720   1
  -5  13   1 107.489 52.6774   2
  -5 -13   1 127.450 67.7968   1
  -5 -13   1 188.800 92.3993   3
  -5  13   0 227.197 67.6707   2
  -5 -13   0 227.348 85.8553   1
  -5 -13   0 360.403 127.141   3
   5  13   1 139.451 88.7547   2
  -5 -13  -1 95.3611 57.6948   1
  -5  13  -1 64.5713 35.3381   2
   5  13   2 34.2175 37.1872   2
  -5 -13  -2 35.1075 33.1199   1
  -5  13  -2 11.6427 10.1592   2
  -5  13  -3 286.234 72.3881   2
   5  13   3 276.032 128.248   2
  -5 -13  -3 210.749 90.2575   1
  -5 -13  -4 239.323 102.760   1
   5  13   4 193.684 113.267   2
   5  13   5 70.0390 58.2395   2
  -5 -13  -5-2.20963 36.1304   1
   5  13   6 63.2772 54.4803   2
  -5 -13  -6 36.0205 29.3871   1
   5  13   7 155.128 107.973   2
  -5 -13  -7 183.138 112.771   1
  -5 -13  -8 199.912 122.553   1
   5  13   8-35.3886 82.5658   2
  -5 -13  -9 429.385 163.710   1
   5  13   9 29.8118 35.6086   2
   5  13  10-33.3705 59.6311   2
   5  13  11-37.0502 26.3981   2
  -5  14  14 21.8875 60.2045   2
  -5  14  13 117.429 91.5245   2
   5 -14 -13-23.8806 45.3984   3
   5 -14 -12 46.9689 8.56557   3
   5 -14 -11-8.04538 44.2455   3
   5 -14 -10-103.032 91.7071   3
   5 -14  -9 138.188 95.3291   3
   5 -14  -8 49.1235 77.4595   3
   5 -14  -7 328.641 170.146   3
   5 -14  -6 232.037 142.881   3
   5 -14  -5 245.957 162.951   3
  -5  14   4-26.3861 30.5065   2
  -5  14   3 33.9019 32.9891   2
  -5 -14   3-26.9903 65.1215   3
  -5  14   2 10.3641 15.1465   2
  -5 -14   2 48.4161 53.8040   1
  -5 -14   2 57.2177 38.5081   3
  -5 -14   1 36.0651 38.4739   1
  -5 -14   1 49.3440 51.0572   3
  -5 -14   0-17.1620 38.1239   1
  -5 -14   0 65.2719 72.6139   3
   5  14   1 507.222 169.269   2
  -5 -14  -1 318.289 105.412   1
   5  14   2 52.9447 66.3349   2
  -5 -14  -2 49.1936 37.6699   1
   5  14   3-21.1533 32.7381   2
  -5 -14  -3 58.5671 52.3019   1
  -5 -14  -4 488.814 132.727   1
   5  14   4 471.715 173.770   2
   5  14   5 268.238 133.503   2
  -5 -14  -5 149.988 63.7688   1
   5  14   6-47.2848 74.8429   2
  -5 -14  -6-29.2092 51.9861   1
   5  14   7 63.0203 69.9774   2
  -5 -14  -7 116.055 89.5863   1
   5  14   8 27.9163 63.9257   2
  -5 -14  -8 127.547 93.6823   1
  -5 -14  -9 467.882 186.843   1
   5  14   9 41.8336 86.7301   2
   5  14  10-3.89392 69.3645   2
   5  14  11 54.5358 59.5447   2
  -5  15  14 82.2232 70.1929   2
  -5  15  13 54.5636 71.1183   2
  -5  15  12-1.29994 43.9583   2
   5 -15 -12-13.8902 75.3744   3
  -5  15  11 33.1329 54.4535   2
   5 -15 -11-27.8615 78.7270   3
   5 -15 -10 97.9852 70.9786   3
   5 -15  -9-1.65077 21.3133   3
   5 -15  -8 30.5881 59.8333   3
   5 -15  -7 138.402 103.425   3
   5 -15  -6 64.7544 100.152   3
  -5 -15   3 145.605 92.6897   1
  -5 -15   2 187.322 93.5201   1
  -5 -15   1 93.2273 62.6481   1
  -5 -15   0 40.2597 37.4331   1
  -5 -15  -1 119.539 70.3462   1
   5  15   2 53.6941 53.5748   2
  -5 -15  -2-18.9407 33.8503   1
   5  15   3 207.880 129.329   2
  -5 -15  -3 187.834 91.3177   1
   5  15   4 198.401 117.406   2
  -5 -15  -4 172.861 88.6282   1
   5  15   5 36.6977 51.4309   2
  -5 -15  -5-34.7594 52.5331   1
   5  15   6 211.896 134.503   2
  -5 -15  -6 2.62259 44.7545   1
   5  15   7 21.9094 15.4581   2
  -5 -15  -7 67.2087 62.2780   1
   5  15   8-50.9288 41.8269   2
  -5 -15  -8 140.466 100.581   1
  -5 -15  -9 321.115 158.782   1
   5  15   9 60.3228 60.5021   2
   5  15  10 96.5740 86.5098   2
  -5  16  11 83.2731 69.7135   2
   5 -16 -11-40.7440 78.3472   3
  -5  16  10 31.6452 21.9231   2
   5 -16 -10-21.5852 55.6127   3
  -5  16   9-14.1392 40.8393   2
   5 -16  -9-11.9187 45.5471   3
   5 -16  -8 190.226 134.561   3
   5 -16  -7 45.1635 94.8132   3
   5 -16  -6 278.484 205.347   3
  -5 -16   4 44.5020 47.0793   1
  -5 -16   3 30.3307 46.5895   1
  -5 -16   2 0.97008 24.7568   1
  -5 -16   1 82.9045 59.0508   1
  -5 -16   0 8.50125 27.6032   1
  -5 -16  -1-24.0247 34.2803   1
   5  16   2 214.867 123.507   2
  -5 -16  -2 186.810 91.8101   1
   5  16   3-27.1207 44.4567   2
  -5 -16  -3-24.6393 39.5576   1
   5  16   4 263.297 132.066   2
  -5 -16  -4 91.7786 48.1482   1
   5  16   5 4.42433 37.7370   2
  -5 -16  -5-63.4639 71.4257   1
   5  16   6 23.3498 65.3188   2
  -5 -16  -6-11.2698 37.6302   1
   5  16   7-24.6098 45.0491   2
  -5 -16  -7 38.4939 59.8633   1
   5  16   8-4.71888 50.6248   2
  -5 -16  -8 249.393 131.105   1
  -5 -16  -9 392.507 180.546   1
   5  16   9 59.9277 101.508   2
   5  16  10 23.0297 48.4667   2
   5 -17 -10 37.3754 41.7182   3
   5 -17  -9 95.7875 86.0508   3
   5 -17  -8 1.72210 41.8133   3
   5 -17  -7 27.4925 113.092   3
   5 -17  -6 170.895 134.977   3
  -5 -17   4-62.5884 62.6854   1
  -5 -17   3 63.3370 59.8314   1
  -5 -17   2 16.0199 20.3416   1
  -5 -17   1 32.8530 38.2017   1
  -5 -17   0 46.7137 43.8193   1
  -5 -17  -1 26.7351 37.3461   1
   5  17   2 40.8063 60.6674   2
  -5 -17  -2-8.83759 33.1444   1
  -5 -17  -3 190.604 93.6057   1
   5  17   3 237.897 134.165   2
   5  17   4 214.088 142.662   2
  -5 -17  -4 10.5152 41.9180   1
   5  17   5 192.519 135.960   2
  -5 -17  -5 5.23959 23.6369   1
   5  17   6 24.9113 65.5592   2
  -5 -17  -6-39.9164 66.9602   1
   5  17   7 15.0924 34.9076   2
  -5 -17  -7 152.602 101.076   1
   5  17   8-20.8700 69.9417   2
  -5 -17  -8 202.429 130.123   1
   5  17   9-37.7896 79.4412   2
   5 -18  -9 10.7625 31.3231   3
   5 -18  -8 65.2783 97.8399   3
   5 -18  -7 15.7913 41.1799   3
   5 -18  -6 101.612 123.476   3
  -5 -18   5 50.6785 55.5115   1
  -5 -18   4-20.7334 52.8413   1
  -5 -18   3-29.0601 54.3502   1
  -5 -18   2-5.18369 34.5059   1
  -5 -18   1-7.96033 41.0882   1
  -5 -18   0-38.6911 49.5868   1
  -5 -18  -1 52.5615 59.0573   1
   5  18   2 277.734 165.888   2
  -5 -18  -2 201.399 102.471   1
  -5 -18  -3 34.7648 55.0229   1
   5  18   3 89.7634 70.5112   2
   5  18   4 45.9220 79.1860   2
  -5 -18  -4 10.8257 25.9518   1
   5  18   5 50.3057 87.8701   2
  -5 -18  -5-34.5574 49.6464   1
   5  18   6-15.4848 46.7962   2
  -5 -18  -6-7.98833 24.6456   1
   5  18   7 55.8136 96.4424   2
  -5 -18  -7 127.900 99.5295   1
   5  18   8 40.3650 55.5610   2
   5 -19  -7 32.7069 52.5073   3
   5 -19  -6 0.87744 89.2379   3
  -5 -19   5 65.5485 76.4468   1
  -5 -19   4-89.1057 69.5500   1
  -5 -19   3-1.48801 20.0924   1
  -5 -19   2 20.7563 36.1542   1
  -5 -19   1-25.3920 49.1018   1
  -5 -19   0 63.7268 55.7182   1
  -5 -19  -1 83.5979 75.1249   1
  -5 -19  -2 27.6914 60.8992   1
   5  19   3 69.9463 62.7150   2
  -5 -19  -3-2.85905 22.6481   1
   5  19   4 107.905 101.721   2
  -5 -19  -4-84.6549 68.9717   1
   5  19   5 76.8109 72.4934   2
   5  19   6-111.829 112.611   2
   5  19   7 10.7625 28.9352   2
  -5 -20   0 101.965 82.4217   1
   5  20   3-21.0982 30.7532   2
   5  20   4 91.6805 108.409   2
   5  20   5 20.8244 49.6201   2
   5  20   6 0.27108 47.6391   2
   5  20   7 58.7623 77.6570   2
   5  21   4-9.59232 27.3534   2
   5  21   5 2.59119 73.5659   2
   5  21   6 72.6299 69.4649   2
   5  22   4 55.2352 93.0460   2
   6   0 -14-50.8087 40.0178   3
   6   0 -13 73.2553 72.8408   3
   6   0 -12 77.9530 73.6032   3
   6   0 -11-34.2713 29.4401   3
   6   0 -10-18.9563 17.6926   3
   6   0  -9-29.4632 59.8503   3
   6   0  -8 160.861 87.7714   3
   6   0  -7 16.8963 43.3298   3
   6   0  -6 554.101 185.794   3
   6   0  -5 3.34945 50.2446   3
   6   0  -4 723.256 190.500   3
   6   0  -3 1.70398 32.3994   3
   6   0  -2 827.588 209.769   3
   6   0  -1 38.5635 38.9260   3
   6   0   0-22.3799 20.2161   3
  -6   0  -1-2.66122 13.3278   1
   6   0   1 34.1499 54.6439   3
  -6   0  -2 1830.82 184.277   1
   6   0   2 1483.81 263.940   3
   6   0   2 1582.18 296.460   2
   6   0   3 30.5173 53.4254   2
  -6   0  -3-30.0426 28.4966   1
   6   0   3 105.430 87.4642   3
   6   0   4 12.3014 32.8268   2
  -6   0  -4 3.12118 20.4607   1
   6   0   4 0.58023 21.1322   3
   6   0   5-19.7675 54.7429   2
  -6   0  -5 198.269 82.3023   1
   6   0   6 46.1370 50.7785   2
   6   0   7 7.93716 41.0020   2
   6   0   8 270.311 120.902   2
   6   0   9-19.4714 31.1907   2
   6   0  10 84.9144 85.4149   2
   6   0  11 5.57268 21.6679   2
   6   0  12 114.450 111.962   2
   6   0  13 64.0435 57.3771   2
   6   0  14 97.6259 127.087   2
   6   1 -14-8.10383 78.9280   3
   6  -1 -14 11.4247 33.4720   3
   6   1 -13-68.7200 101.806   3
   6  -1 -13-62.3129 80.7738   3
   6   1 -12 49.3504 55.0931   3
   6  -1 -12 20.9045 33.0407   3
   6   1 -11 46.5613 53.1426   3
   6  -1 -11 101.230 83.7511   3
   6   1 -10 102.322 86.6589   3
   6  -1 -10 93.8952 110.647   3
   6   1  -9-75.3962 83.8747   3
   6  -1  -9-44.9664 76.2673   3
   6   1  -8 103.321 84.8182   3
   6  -1  -8 93.1217 68.1556   3
   6   1  -7 352.758 147.487   3
   6  -1  -7 376.247 153.018   3
   6   1  -6-47.1270 68.6401   3
   6  -1  -6 17.1184 53.6102   3
   6   1  -5 49.5220 49.8780   3
   6  -1  -5 205.578 112.695   3
   6   1  -4-14.4084 32.9290   3
   6  -1  -4-1.00140 33.1148   3
   6   1  -3 189.888 103.280   3
   6  -1  -3 210.575 97.9200   3
   6   1  -2 4.93172 39.8183   3
   6  -1  -2-50.0367 81.3042   3
   6   1  -1 180.569 94.1723   3
   6  -1  -1 110.782 76.9121   3
   6   1   0-13.1257 8.51233   3
   6  -1   0 32.0867 45.0094   3
  -6   1  -1 75.6421 34.6226   1
  -6  -1  -1 119.655 57.5216   1
   6   1   1 98.0017 77.1726   3
   6  -1   1 89.0867 94.4641   3
  -6  -1  -2 43.2940 30.7168   1
   6  -1   2 28.4493 55.5950   2
   6   1   2 79.4454 89.9620   2
  -6   1  -2 57.1697 28.5345   1
   6   1   2-7.46863 22.7222   3
   6  -1   2-24.0564 39.9736   3
   6  -1   3 642.577 187.588   2
   6   1   3 555.432 156.473   3
  -6   1  -3 696.549 103.756   1
   6  -1   3 504.205 171.647   3
  -6  -1  -3 671.929 116.880   1
   6   1   3 814.754 211.439   2
   6  -1   4 69.6529 57.8235   2
   6   1   4 33.5455 48.6741   2
  -6   1  -4 12.5161 22.6408   1
  -6  -1  -4-60.6245 50.2590   1
   6   1   4 27.0923 51.9673   3
   6  -1   5 59.7278 56.1266   2
   6   1   5 76.0287 67.8989   2
  -6  -1  -5 230.581 83.1709   1
   6   1   5 67.8234 64.4154   3
   6  -1   6-48.9461 64.8054   2
   6   1   6 56.4581 53.6901   2
   6   1   6 19.2640 34.3405   3
   6  -1   7 77.2775 65.2435   2
   6   1   7 149.458 93.8736   2
   6  -1   8 42.2022 54.2365   2
   6   1   8-17.5873 60.9774   2
   6  -1   9-0.10575 38.4663   2
   6   1   9-3.79635 43.6768   2
   6  -1  10 64.7127 80.9592   2
   6   1  10-3.21332 43.3971   2
   6  -1  11 98.6846 89.1068   2
   6   1  11 163.533 116.596   2
   6  -1  12 54.2965 64.1534   2
   6   1  12-38.0180 55.6859   2
   6  -1  13 73.3736 102.482   2
   6   1  13-9.57081 56.1563   2
   6  -1  14 22.3516 67.6525   2
   6   2 -14 41.8077 74.5793   3
   6  -2 -14 80.0644 90.8338   3
   6   2 -13-115.416 126.341   3
   6  -2 -13 31.6694 28.5580   3
   6   2 -12-43.7176 41.6707   3
   6  -2 -12 106.548 90.4786   3
   6   2 -11-18.7248 77.6017   3
   6  -2 -11 39.2028 76.2900   3
   6   2 -10 19.6666 81.6347   3
   6  -2 -10 74.2246 80.5535   3
   6   2  -9 23.6842 73.3439   3
   6  -2  -9 12.6195 70.9263   3
   6   2  -8 422.175 184.068   3
   6  -2  -8 577.801 187.729   3
   6   2  -7 24.5950 25.6020   3
   6  -2  -7 28.1819 61.9643   3
   6   2  -6 236.475 126.617   3
   6  -2  -6 198.566 113.480   3
   6   2  -5 1.74979 42.7077   3
   6  -2  -5-17.4541 83.8444   3
   6   2  -4 169.203 92.7202   3
   6  -2  -4 208.497 119.829   3
   6   2  -3 18.7824 10.2402   3
   6  -2  -3-0.74669 82.9484   3
   6   2  -2 529.335 174.005   3
   6  -2  -2 634.911 189.564   3
   6   2  -1 455.850 135.857   3
   6  -2  -1 503.493 166.100   3
   6   2   0-52.4713 69.6890   3
   6  -2   0-62.6658 55.1771   3
  -6   2  -1 426.151 81.6496   1
  -6  -2  -1 323.042 85.4609   1
   6   2   1 197.550 86.9344   3
   6  -2   1 182.116 109.210   3
  -6   2  -2 434.237 75.3941   1
  -6  -2  -2 478.946 101.929   1
   6   2   2 476.495 164.014   2
   6   2   2 338.269 131.475   3
   6  -2   2 379.044 156.868   3
   6  -2   3 81.2313 69.0959   2
   6   2   3 91.8733 85.7991   2
  -6  -2  -3 58.0345 23.7386   1
  -6   2  -3 67.7679 15.0429   1
   6   2   3 68.2234 51.4695   3
   6  -2   4 459.800 159.808   2
   6   2   4 473.760 167.030   2
  -6   2  -4 537.101 84.5471   1
   6   2   4 351.056 131.837   3
  -6  -2  -4 425.654 93.7655   1
   6  -2   5 102.085 88.8772   2
   6   2   5 106.408 83.4738   2
  -6  -2  -5 134.618 62.2807   1
   6   2   5 19.9523 45.2809   3
   6  -2   6 70.7883 38.3000   2
   6   2   6 99.0591 76.7187   2
   6   2   6 54.0026 52.2837   3
   6  -2   7 10.0849 51.1376   2
   6   2   7-11.2600 19.3179   2
   6   2   7 83.3851 70.6919   3
   6  -2   8 62.0686 62.9740   2
   6   2   8 37.1764 45.4469   3
   6  -2   9-1.27554 32.1239   2
   6   2   9-20.5737 64.7132   2
   6  -2  10 35.2496 77.2907   2
   6   2  10 33.5953 87.1765   2
   6  -2  11 48.0974 84.7623   2
   6   2  11 52.3086 70.5830   2
   6  -2  12 69.3082 98.3425   2
   6   2  12 34.6938 58.4298   2
   6  -2  13 30.9638 78.6881   2
   6   2  13 141.111 129.814   2
   6  -2  14 12.4440 9.81857   2
   6  -3 -14-67.7462 111.560   3
   6   3 -13-12.7241 28.5535   3
   6  -3 -13 38.2316 55.7667   3
   6   3 -12-33.7120 80.1036   3
   6  -3 -12 60.6532 75.9102   3
   6   3 -11 4.90641 33.9195   3
   6  -3 -11 76.9589 75.7968   3
   6   3 -10 80.2240 101.799   3
   6  -3 -10 279.373 135.583   3
   6   3  -9 22.6319 42.4793   3
   6  -3  -9 142.831 102.305   3
   6   3  -8 412.831 170.480   3
   6  -3  -8 266.380 129.559   3
   6   3  -7 95.4430 64.5042   3
   6  -3  -7 100.862 79.5857   3
   6   3  -6 53.4725 47.8313   3
   6  -3  -6-61.8728 45.1144   3
   6   3  -5 356.873 136.301   3
   6  -3  -5 271.118 121.831   3
   6   3  -4 1.18199 16.9693   3
   6  -3  -4 35.2295 43.0345   3
   6   3  -3-3.10471 14.1549   3
   6  -3  -3-15.7435 34.6935   3
   6   3  -2-4.37467 26.7603   3
   6  -3  -2 33.1488 25.7666   3
   6   3  -1 71.7239 47.4016   3
   6  -3  -1 103.971 115.253   3
   6   3   0 380.407 117.140   3
   6  -3   0 305.375 153.786   3
  -6   3  -1 284.680 62.7468   1
  -6  -3  -1 203.144 72.3234   1
   6   3   1 125.574 48.8659   3
   6  -3   1 193.485 111.482   3
   6   3   2-0.43239 48.2178   2
  -6  -3  -2 38.7474 36.9623   1
  -6   3  -2 20.7986 19.2356   1
   6   3   2 29.7399 30.5087   3
   6  -3   3 193.415 98.5603   2
   6   3   3 265.832 127.644   2
  -6  -3  -3 241.730 73.7218   1
  -6   3  -3 196.977 43.2348   1
   6   3   3 181.945 68.7477   3
   6  -3   4 15.9212 9.38110   2
   6   3   4 6.47024 18.6964   2
   6   3   4-4.20527 41.1783   3
  -6  -3  -4-37.8205 46.3535   1
   6  -3   5 14.0247 41.0451   2
   6   3   5 55.3275 53.4456   2
  -6  -3  -5-4.80507 12.2805   1
   6  -3   6-8.46826 53.6979   2
   6   3   6-7.76705 58.0382   2
   6  -3   7 72.9491 44.8703   2
   6   3   7 53.7414 74.2935   2
   6  -3   8 52.9030 68.6184   2
   6   3   8-16.4021 28.3589   2
   6  -3   9 128.504 92.7656   2
   6   3   9 35.6353 61.4180   2
   6  -3  10 221.241 123.439   2
   6   3  10 189.803 115.966   2
   6  -3  11 75.1087 71.8371   2
   6   3  11 47.6594 96.3195   2
   6  -3  12 121.156 121.317   2
   6   3  12 47.5277 39.0342   2
   6  -3  13-29.6781 60.8128   2
   6   3  13 70.5494 103.285   2
   6  -3  14 96.1026 78.8508   2
   6   4 -13-33.8873 56.2897   3
   6  -4 -13 20.9974 34.1477   3
   6   4 -12-1.56572 67.5645   3
   6  -4 -12-20.5219 64.6493   3
   6   4 -11-38.3583 52.0474   3
   6  -4 -11 33.5126 100.375   3
   6   4 -10-17.0720 21.7136   3
   6  -4 -10 105.998 96.3062   3
   6   4  -9 563.649 204.667   3
   6  -4  -9 517.362 205.665   3
   6   4  -8 106.125 80.8613   3
   6  -4  -8 192.437 107.838   3
   6   4  -7 6.33282 54.2815   3
   6  -4  -7 37.1921 47.3643   3
   6   4  -6 31.6083 69.6257   3
   6  -4  -6 111.177 75.7413   3
   6   4  -5 89.8621 76.4116   3
   6  -4  -5 92.6398 57.2579   3
   6   4  -4 12.2878 46.8666   3
   6  -4  -4-29.3649 63.6651   3
   6   4  -3 496.791 157.288   3
   6  -4  -3 611.539 198.992   3
   6   4  -2 684.617 174.363   3
   6  -4  -2 517.486 175.414   3
   6   4  -1 72.4526 62.8014   3
   6  -4  -1 39.6621 70.1453   3
   6   4   0 11.5656 20.6919   3
   6  -4   0-22.6360 32.3984   3
   6   4   1 320.266 141.643   2
  -6   4  -1 403.240 67.7058   1
  -6  -4  -1 392.496 99.9211   1
   6   4   1 333.068 117.583   3
  -6  -4  -2 488.233 111.582   1
   6   4   2 487.808 164.249   2
   6   4   2 411.129 124.225   3
  -6   4  -2 404.401 57.1795   1
   6  -4   3 190.036 98.0119   2
   6   4   3 123.138 78.7296   2
  -6  -4  -3 153.322 63.7856   1
   6   4   3 51.3747 56.8147   3
   6  -4   4 139.217 85.8864   2
   6   4   4 181.710 104.885   2
  -6  -4  -4 234.666 74.0373   1
   6  -4   5 138.018 87.0710   2
   6   4   5 170.097 105.506   2
  -6  -4  -5 102.793 28.5257   1
   6  -4   6-54.0402 73.7532   2
   6   4   6 31.8264 51.5001   2
  -6  -4  -6 171.103 89.0784   1
   6  -4   7-26.6706 30.5727   2
   6   4   7 42.3255 65.3298   2
   6  -4   8-4.84756 29.7387   2
   6   4   8-51.4701 47.3321   2
   6   4   8-5.96601 27.8225   3
   6  -4   9 521.598 193.980   2
   6   4   9 401.877 157.576   2
   6  -4  10 34.2552 46.4148   2
   6   4  10 66.6388 101.469   2
   6  -4  11 59.8315 61.5027   2
   6   4  11-1.06358 45.7510   2
   6  -4  12 62.6519 87.9402   2
   6   4  12 115.856 110.117   2
   6  -4  13-23.1121 64.8730   2
   6  -4  14 85.5327 96.4904   2
   6   5 -13-0.92653 6.47178   3
   6  -5 -13 40.4701 56.2068   3
   6   5 -12 4.62273 114.673   3
   6  -5 -12 19.2312 8.60940   3
   6   5 -11 153.188 128.462   3
   6  -5 -11 25.1171 38.0220   3
   6   5 -10 175.741 128.211   3
   6  -5 -10 118.974 124.655   3
   6   5  -9 114.681 111.020   3
   6  -5  -9 50.9188 75.1877   3
   6   5  -8 182.816 125.779   3
   6  -5  -8 102.973 78.6345   3
   6   5  -7 566.376 187.145   3
   6  -5  -7 526.219 175.974   3
   6   5  -6-12.8912 41.1379   3
   6  -5  -6 93.3822 128.131   3
   6   5  -5 55.1727 61.0751   3
   6  -5  -5-3.32166 67.1913   3
   6   5  -4 24.7178 19.4118   3
   6  -5  -4 6.54699 65.5291   3
   6   5  -3 19.7286 29.0049   3
   6  -5  -3 169.998 114.685   3
   6   5  -2 6.48995 33.5426   3
   6  -5  -2 138.487 91.3832   3
   6   5  -1 51.0490 59.7962   3
   6  -5  -1 74.8725 62.5943   3
  -6  -5   0 875.923 155.668   1
   6   5   0 819.010 189.766   3
   6  -5   0 772.768 240.605   3
   6   5   1 96.4943 84.6742   2
  -6  -5  -1 8.80448 16.5061   1
   6   5   1 58.9421 56.8930   3
   6   5   2 99.9210 73.1959   2
  -6  -5  -2 55.9778 35.9395   1
  -6   5  -2 68.2732 17.0552   1
   6   5   2 141.916 79.8059   3
   6   5   3 36.0199 57.2900   2
  -6  -5  -3 26.5996 31.3956   1
  -6  -5  -4 59.9893 34.5574   1
   6   5   4-6.08720 29.3296   2
   6  -5   5 64.0523 39.7961   2
   6   5   5 12.4632 17.5769   2
  -6  -5  -5-11.1399 40.3184   1
   6  -5   6-30.2253 47.7331   2
   6   5   6-17.9582 51.7676   2
  -6  -5  -6 108.491 79.8997   1
   6   5   6 25.5403 38.4129   3
   6  -5   7 39.6898 55.1210   2
   6   5   7 8.60726 25.3343   2
   6   5   7 10.4855 22.3547   3
   6  -5   8 10.6118 42.6465   2
   6   5   8-7.50173 41.7309   2
   6  -5   9 135.235 111.759   2
   6   5   9 179.206 120.861   2
   6  -5  10 421.718 176.215   2
   6   5  10 465.368 196.430   2
   6  -5  11 72.8708 77.5100   2
   6   5  11 94.5358 97.2711   2
   6  -5  12 13.6147 51.6749   2
   6   5  12 71.7093 65.6544   2
   6  -5  13-2.45435 8.84059   2
   6  -5  14-44.8137 59.7814   2
   6  -5  15 41.4625 92.4934   2
   6   6 -13 86.4557 156.135   3
   6  -6 -13-74.3480 74.1589   3
   6   6 -12 52.4625 58.3035   3
   6  -6 -12 40.8969 48.8735   3
   6   6 -11 29.7357 73.0550   3
   6  -6 -11 81.6321 90.5278   3
   6   6 -10 16.2402 88.8106   3
   6  -6 -10 2.70206 45.8473   3
   6   6  -9 248.956 167.554   3
   6  -6  -9 315.563 166.103   3
   6   6  -8 71.5776 86.3108   3
   6  -6  -8 66.1863 103.153   3
   6   6  -7 241.976 136.105   3
   6  -6  -7 244.653 122.566   3
   6   6  -6 22.7372 51.6329   3
   6  -6  -6-66.4565 80.4148   3
   6   6  -5-15.3076 87.9584   3
   6  -6  -5 83.7819 86.1959   3
   6   6  -4 94.0463 76.7151   3
   6  -6  -4 66.7832 63.5679   3
   6   6  -3 16.0889 13.6513   3
   6  -6  -3 10.2607 73.4885   3
   6   6  -2 24.8333 28.6955   3
   6  -6  -2 152.580 134.504   3
   6   6  -1 133.748 82.7201   3
   6  -6  -1 106.005 88.2728   3
  -6  -6   0 32.1361 32.9450   1
   6   6   0-13.2038 54.2456   3
   6   6   1 38.7580 55.1717   2
  -6   6  -1 44.7031 15.3983   1
   6   6   1 45.3545 34.2295   3
  -6  -6  -1 75.4759 44.2127   1
  -6  -6  -2 132.810 59.6098   1
   6   6   2 196.931 102.338   2
   6   6   3 77.0056 76.6029   2
  -6  -6  -3 8.12372 15.9384   1
   6  -6   4-24.1756 44.4072   2
  -6  -6  -4 17.2201 23.3625   1
   6   6   4-49.2510 51.7155   2
   6  -6   5-15.5803 41.3091   2
   6   6   5-12.0842 44.6438   2
   6   6   5-12.8422 19.3831   3
  -6  -6  -5-85.5418 54.5066   1
   6  -6   6-40.0081 66.4260   2
   6   6   6 39.8193 61.6244   2
  -6  -6  -6 61.3707 53.0805   1
   6   6   6 23.1791 28.1175   3
   6  -6   7 5.11207 38.1179   2
   6   6   7 13.3150 56.7176   2
   6  -6   8 162.289 107.731   2
   6   6   8 70.4699 91.2260   2
   6  -6   9 308.185 146.739   2
   6   6   9 221.232 125.697   2
   6  -6  10-30.9712 65.9738   2
   6   6  10 30.8670 43.7738   2
   6  -6  11 77.0941 69.0355   2
   6   6  11 151.186 115.390   2
   6  -6  12-122.889 95.6707   2
   6   6  12 29.6024 43.7224   2
   6  -6  13-18.1583 47.0087   2
   6  -6  14-70.5868 75.1886   2
   6   7 -13 36.4254 62.5813   3
   6  -7 -13 39.3723 81.1294   3
   6   7 -12 3.95366 109.921   3
   6  -7 -12 95.1041 95.2470   3
   6   7 -11 11.6745 76.1733   3
   6  -7 -11 32.8950 56.2813   3
   6   7 -10 91.0189 103.002   3
   6  -7 -10 137.454 116.645   3
   6   7  -9 6.75967 64.1098   3
   6  -7  -9-14.4762 63.5263   3
   6   7  -8 7.46997 73.3143   3
   6  -7  -8 109.364 73.5057   3
   6   7  -7 70.7792 70.0292   3
   6  -7  -7-66.6637 88.5202   3
   6   7  -6 180.878 122.226   3
   6  -7  -6 95.9395 96.2795   3
   6   7  -5 1.27304 30.1585   3
   6  -7  -5-34.2487 83.8120   3
   6   7  -4 172.182 99.9866   3
   6  -7  -4 238.344 155.968   3
   6   7  -3-19.0911 22.9517   3
   6  -7  -3 101.776 138.403   3
   6   7  -2 159.244 97.7502   3
   6  -7  -2 175.653 131.312   3
   6   7  -1 85.0405 69.3042   3
  -6  -7   0 528.375 123.883   1
   6   7   0 615.541 175.109   3
   6   7   1 51.0062 67.2062   2
   6   7   1 41.2724 48.5540   3
  -6  -7  -1-6.81296 20.2130   1
  -6  -7  -2 340.554 102.773   1
   6   7   2 358.521 147.847   2
   6   7   3 23.6940 31.6103   2
  -6  -7  -3 25.9729 30.4445   1
  -6  -7  -4 2.56157 5.27074   1
   6   7   4 51.3737 78.2238   2
   6   7   4-9.13223 14.3860   3
   6  -7   5-34.5658 43.3392   2
   6   7   5 53.5309 73.6110   2
   6   7   5 4.97498 2.02427   3
  -6  -7  -5-82.7213 77.4946   1
   6  -7   6 41.8455 32.5508   2
   6   7   6 22.8292 25.8679   2
  -6  -7  -6 46.2792 58.3668   1
   6  -7   7-15.1876 9.30245   2
   6   7   7 6.37203 49.1732   2
   6  -7   8 29.1656 44.8213   2
   6   7   8 7.79520 16.3599   2
   6  -7   9 49.3615 50.4411   2
   6   7   9 67.4469 82.6599   2
   6  -7  10 159.768 102.017   2
   6   7  10 191.191 134.767   2
   6  -7  11 123.287 99.5431   2
   6   7  11 31.6934 62.5646   2
   6  -7  12-63.7919 68.9604   2
   6  -7  13-6.66279 49.9511   2
   6  -7  14 24.9754 59.7755   2
   6   8 -13 89.6385 134.184   3
   6   8 -12 51.7086 73.6123   3
   6  -8 -12 112.607 108.107   3
   6   8 -11 74.0029 97.3653   3
   6  -8 -11 64.1884 95.6526   3
   6   8 -10 27.6736 99.4442   3
   6  -8 -10 48.6918 44.2419   3
   6   8  -9 62.4112 111.855   3
   6  -8  -9 276.149 144.690   3
   6   8  -8-3.76788 28.0097   3
   6  -8  -8-19.6515 67.1707   3
   6   8  -7 20.7747 54.1896   3
   6  -8  -7 35.7816 39.6190   3
   6   8  -6 144.364 111.138   3
   6  -8  -6-12.6089 35.2273   3
   6   8  -5 99.8447 90.9950   3
   6  -8  -5 85.6169 99.8080   3
   6   8  -4 383.301 168.229   3
   6  -8  -4 542.121 223.863   3
   6   8  -3 42.0984 53.6801   3
   6  -8  -3 83.6091 111.015   3
   6   8  -2 33.3422 31.3621   3
   6  -8  -2 123.094 131.097   3
  -6   8   1 202.323 91.8676   2
   6   8  -1 212.205 110.184   3
  -6   8   0 5.83439 24.0410   2
  -6   8   0-2.50501 4.56999   1
   6   8   0 39.7833 39.6709   3
  -6  -8   0 8.09243 24.7870   1
   6   8   1 71.9802 75.1765   2
  -6   8  -1 61.4912 49.8359   2
   6   8   1 40.6893 21.9569   3
  -6  -8  -1-10.0826 23.9642   1
   6   8   2 27.0845 74.6671   2
  -6   8  -2-3.34034 50.5658   2
  -6  -8  -2 16.4953 24.7491   1
   6   8   3 0.48314 36.0702   2
  -6  -8  -3-34.4921 32.5963   1
   6   8   3 7.01201 50.7116   3
  -6   8  -3-16.8983 48.8478   2
  -6  -8  -4 18.6573 31.9191   1
   6   8   4 88.9930 81.1468   2
   6   8   4 103.635 65.6066   3
   6  -8   5 144.500 80.4397   2
   6   8   5 219.965 102.123   2
  -6  -8  -5 98.4991 58.0064   1
   6  -8   6-12.8534 38.4581   2
   6   8   6-104.779 79.4216   2
  -6  -8  -6 15.0883 39.0604   1
   6  -8   7-5.74866 24.1581   2
   6   8   7-16.0641 61.3196   2
  -6  -8  -7 90.8191 93.3444   1
   6  -8   8 50.1313 53.9561   2
   6   8   8 45.7300 60.9185   2
   6  -8   9 151.276 112.018   2
   6   8   9 145.206 108.231   2
   6  -8  10 35.6940 42.8676   2
   6   8  10-13.2753 14.0807   2
   6  -8  11 0.35705 38.0964   2
   6   8  11 106.745 95.3718   2
   6  -8  12-20.3080 13.3037   2
   6  -8  13-85.0439 81.4041   2
   6   9 -12 41.5781 97.1356   3
   6  -9 -12 90.2545 87.3539   3
   6   9 -11 54.9730 88.8393   3
   6  -9 -11 141.157 112.294   3
   6   9 -10 8.36624 67.4606   3
   6  -9 -10-82.5205 76.4855   3
   6   9  -9-64.8602 82.4855   3
   6  -9  -9-26.6470 64.9578   3
   6   9  -8 30.5104 69.3167   3
   6  -9  -8 91.9649 78.5850   3
   6   9  -7 15.6502 44.9004   3
   6  -9  -7-39.7775 98.2064   3
   6   9  -6 7.27915 11.7601   3
   6  -9  -6 4.17808 36.0207   3
   6   9  -5 32.4778 100.609   3
   6  -9  -5-3.27427 19.5353   3
   6   9  -4 230.364 149.284   3
   6  -9  -4 496.047 229.050   3
   6   9  -3 27.8878 41.9241   3
   6  -9  -3 106.129 128.309   3
   6   9  -2 80.9657 76.0132   3
  -6  -9   1 33.4519 41.1728   1
  -6   9   1 7.67469 10.3167   2
   6   9  -1-59.7285 21.7629   3
  -6  -9   0 365.092 112.760   1
  -6   9   0 514.882 148.554   2
   6   9   0 281.220 139.204   3
   6   9   1 9.93526 41.0884   2
  -6  -9  -1 0.33175 19.2487   1
  -6   9  -1-9.83692 20.7546   2
   6   9   2 12.1066 44.8097   2
  -6   9  -2 72.9010 48.3406   2
  -6  -9  -2-11.3114 40.2666   1
   6   9   3 23.5332 65.6353   2
  -6  -9  -3-15.1220 25.0661   1
   6   9   3 56.3408 59.5147   3
  -6   9  -3-21.7695 36.3704   2
  -6  -9  -4 301.420 106.279   1
   6   9   4 385.400 153.987   2
   6   9   4 252.810 88.4813   3
   6   9   5 28.6853 53.3566   2
  -6  -9  -5-30.9595 51.1790   1
   6  -9   6 50.0024 46.4345   2
   6   9   6 68.2722 74.5382   2
  -6  -9  -6 41.8768 18.0024   1
   6  -9   7 30.3215 47.4893   2
   6   9   7 53.8078 60.0937   2
  -6  -9  -7 73.8985 63.3457   1
   6  -9   8 2.75197 38.0504   2
   6   9   8-18.7455 66.7151   2
   6  -9   9 33.3207 22.3939   2
   6   9   9-17.1915 38.7006   2
   6  -9  10 63.7257 63.8560   2
   6   9  10 87.5446 94.3235   2
   6  -9  11 40.5697 68.9867   2
   6   9  11 15.7081 52.4820   2
   6  -9  12 23.0392 36.1956   2
   6  10 -12-2.66227 103.108   3
   6 -10 -12 131.984 134.192   3
   6  10 -11 48.1716 145.568   3
   6 -10 -11 64.7564 100.453   3
   6  10 -10 8.72713 56.4198   3
   6 -10 -10-11.4368 22.9454   3
   6  10  -9 149.289 134.546   3
   6 -10  -9-97.3754 110.921   3
   6  10  -8 14.0907 94.0471   3
   6 -10  -8-18.8129 99.4603   3
   6  10  -7 17.0875 48.9166   3
   6 -10  -7 44.1620 71.8959   3
   6  10  -6-89.5583 94.0399   3
   6 -10  -6 164.859 129.851   3
   6  10  -5 82.3945 133.850   3
   6 -10  -5 218.492 155.592   3
   6  10  -4 33.0393 91.5383   3
   6 -10  -4 133.937 125.058   3
   6  10  -3-10.7333 72.4904   3
   6 -10  -3 237.076 166.053   3
  -6  10   2 113.422 63.5075   2
   6  10  -2 123.708 119.506   3
  -6  10   1 53.7656 60.6402   2
   6  10  -1 60.3459 84.5670   3
  -6 -10   1 42.7567 50.4590   1
  -6 -10   0 12.4771 24.9111   1
   6  10   0 138.445 108.528   3
  -6  10   0 69.0206 50.2175   2
  -6 -10  -1 211.353 87.6207   1
  -6  10  -1 203.497 82.9576   2
   6  10   2-8.89004 43.8130   2
  -6  10  -2 51.1000 33.4818   2
  -6 -10  -2 28.3759 25.5833   1
   6  10   3 90.2722 70.8196   2
  -6 -10  -3 39.2257 48.8298   1
   6  10   3 53.2408 63.1097   3
  -6  10  -3-12.4357 43.8152   2
  -6 -10  -4 53.9105 47.6086   1
   6  10   4 115.383 98.7952   2
   6  10   5 262.626 131.612   2
  -6 -10  -5-27.1989 61.1419   1
   6  10   6 55.7790 37.4256   2
  -6 -10  -6 19.0697 26.5323   1
   6 -10   7 46.6150 69.7236   2
   6  10   7 69.6878 73.8143   2
  -6 -10  -7 108.624 96.5523   1
   6 -10   8-7.04744 7.09531   2
   6  10   8 3.73687 42.2897   2
   6 -10   9-2.64063 50.4226   2
   6  10   9 42.6142 72.3251   2
   6 -10  10-65.6421 83.5771   2
   6  10  10-3.12808 114.861   2
   6  11 -12 99.5649 112.798   3
   6  11 -11 72.8227 76.1901   3
   6 -11 -11 99.9017 110.051   3
   6 -11 -10 22.5208 56.6844   3
   6  11  -9 12.0574 85.9855   3
   6 -11  -9 36.2369 86.6129   3
   6  11  -8 103.852 110.486   3
   6 -11  -8-8.08844 42.3316   3
   6  11  -7 19.0546 67.7862   3
   6 -11  -7 41.3388 13.4715   3
   6  11  -6 79.8704 126.216   3
   6 -11  -6 133.406 115.183   3
   6  11  -5 139.166 169.364   3
   6 -11  -5 119.569 119.211   3
   6  11  -4-18.9124 142.680   3
   6 -11  -4 281.580 170.243   3
   6  11  -3-45.9711 132.262   3
   6 -11  -3-63.3711 68.1442   3
   6  11  -2 55.9699 96.9783   3
  -6 -11   1-55.5801 45.6997   1
  -6  11   1 11.6078 27.5619   2
   6  11  -1-80.1382 31.4209   3
   6  11   0-24.3016 112.128   3
  -6  11   0 12.7644 10.7765   2
  -6 -11   0 23.4761 38.6030   1
  -6 -11  -1 50.4637 25.5513   1
  -6  11  -1 41.4937 33.5405   2
   6  11   2 37.1626 65.7525   2
  -6 -11  -2 45.5800 39.2292   1
   6  11   3-30.4841 40.8795   2
  -6 -11  -3 41.2485 44.9700   1
  -6 -11  -4 323.268 121.229   1
   6  11   4 462.718 177.985   2
   6  11   5 45.1879 49.8410   2
  -6 -11  -5-179.821 89.9084   1
   6  11   6 190.106 124.589   2
  -6 -11  -6 79.0366 43.7156   1
   6 -11   7 56.6030 46.3624   2
   6  11   7 0.23197 22.0981   2
  -6 -11  -7 97.3227 102.235   1
   6 -11   8 17.5395 21.6629   2
   6  11   8 19.0156 80.4393   2
   6  11   9-69.3475 71.6793   2
   6 -12 -10 151.010 104.644   3
   6  12  -9-131.474 157.302   3
   6 -12  -9 28.4482 97.4391   3
   6  12  -8 29.9879 65.4254   3
   6 -12  -8 128.446 127.304   3
   6  12  -7-9.18433 62.6800   3
   6 -12  -7-22.3640 65.3570   3
   6 -12  -6 240.472 179.879   3
   6 -12  -5 36.5914 74.2684   3
   6 -12  -4 124.623 112.724   3
   6  12  -2 112.133 129.366   3
  -6 -12   2-14.7089 36.4585   1
   6  12  -1 31.2223 108.481   3
  -6 -12   1 15.3174 28.1723   1
[truncated: 35,611 more chars]
