# Supplementary material for: Copper(II) Complexes with 2,2′:6′,2″-Terpyridine Derivatives Displaying Dimeric Dichloro−μ–Bridged Crystal Structure: Biological Activities from 2D and 3D Tumor Spheroids to In Vivo Models
Source: J Med Chem. 2024 Mar 22;67(7):5813–36. doi: 10.1021/acs.jmedchem.4c00119 (PMC11017252; doi:10.1021/acs.jmedchem.4c00119)
Supplement: Supplementary file 9 — jm4c00119_si_009.cif [file jm4c00119_si_009.cif]

data_cuskm44pf6b_autored
_audit_creation_date               2022-05-10
_audit_creation_method
;
Olex2 1.5
(compiled 2022.04.07 svn.rca3783a0 for OlexSys, GUI svn.r6498)
;
_shelx_SHELXL_version_number       '2018/3'
_audit_contact_author_address      ?
_audit_contact_author_email        ?
_audit_contact_author_name         ''
_audit_contact_author_phone        ?
_publ_contact_author_id_orcid      ?
_publ_section_references
;
Dolomanov, O.V., Bourhis, L.J., Gildea, R.J, Howard, J.A.K. & Puschmann, H.
 (2009), J. Appl. Cryst. 42, 339-341.

Sheldrick, G.M. (2015). Acta Cryst. A71, 3-8.

Sheldrick, G.M. (2015). Acta Cryst. C71, 3-8.
;
_chemical_name_common              ?
_chemical_name_systematic          ?
_chemical_formula_moiety           'C40 H28 Cl2 Cu2 N8, 2(F6 P)'
_chemical_formula_sum              'C40 H28 Cl2 Cu2 F12 N8 P2'
_chemical_formula_weight           1108.62
_chemical_melting_point            ?
_chemical_oxdiff_formula           'C30 H26 N3 O3 Cu1 Cl1 P1 F6'
loop_
  _atom_type_symbol
  _atom_type_description
  _atom_type_scat_dispersion_real
  _atom_type_scat_dispersion_imag
  _atom_type_scat_source
 'C' 'C' 0.0033 0.0016 'International Tables Vol C Tables 4.2.6.8 and 6.1.1.4'
 'H' 'H' 0.0000 0.0000 'International Tables Vol C Tables 4.2.6.8 and 6.1.1.4'
 'Cl' 'Cl' 0.1484 0.1585 'International Tables Vol C Tables 4.2.6.8 and 6.1.1.4'
 'Cu' 'Cu' 0.3201 1.2651 'International Tables Vol C Tables 4.2.6.8 and 6.1.1.4'
 'F' 'F' 0.0171 0.0103 'International Tables Vol C Tables 4.2.6.8 and 6.1.1.4'
 'N' 'N' 0.0061 0.0033 'International Tables Vol C Tables 4.2.6.8 and 6.1.1.4'
 'P' 'P' 0.1023 0.0942 'International Tables Vol C Tables 4.2.6.8 and 6.1.1.4'

_shelx_space_group_comment
;
The symmetry employed for this shelxl refinement is uniquely defined
by the following loop, which should always be used as a source of
symmetry information in preference to the above space-group names.
They are only intended as comments.
;
_space_group_crystal_system        'monoclinic'
_space_group_IT_number             14
_space_group_name_H-M_alt          'P 1 21/c 1'
_space_group_name_Hall             '-P 2ybc'
loop_
  _space_group_symop_operation_xyz
 'x, y, z'
 '-x, y+1/2, -z+1/2'
 '-x, -y, -z'
 'x, -y-1/2, z-1/2'

_cell_length_a                     6.6743(3)
_cell_length_b                     16.9776(7)
_cell_length_c                     18.7028(8)
_cell_angle_alpha                  90
_cell_angle_beta                   97.174(4)
_cell_angle_gamma                  90
_cell_volume                       2102.69(16)
_cell_formula_units_Z              2
_cell_measurement_reflns_used      5758
_cell_measurement_temperature      295(2)
_cell_measurement_theta_max        29.0160
_cell_measurement_theta_min        4.0760
_shelx_estimated_absorpt_T_max     0.942
_shelx_estimated_absorpt_T_min     0.538
_exptl_absorpt_coefficient_mu      1.311
_exptl_absorpt_correction_T_max    1.00000
_exptl_absorpt_correction_T_min    0.58231
_exptl_absorpt_correction_type     multi-scan
_exptl_absorpt_process_details
;
CrysAlisPro 1.171.41.93a (Rigaku Oxford Diffraction, 2020)
Empirical absorption correction using spherical harmonics,
implemented in SCALE3 ABSPACK scaling algorithm.
;
_exptl_absorpt_special_details     ?
_exptl_crystal_colour              blue
_exptl_crystal_colour_primary      blue
_exptl_crystal_density_diffrn      1.751
_exptl_crystal_density_meas        ?
_exptl_crystal_density_method      ?
_exptl_crystal_description         needle
_exptl_crystal_F_000               1108
_exptl_crystal_size_max            0.54
_exptl_crystal_size_mid            0.051
_exptl_crystal_size_min            0.046
_exptl_transmission_factor_max     ?
_exptl_transmission_factor_min     ?
_diffrn_reflns_av_R_equivalents    0.0304
_diffrn_reflns_av_unetI/netI       0.0315
_diffrn_reflns_Laue_measured_fraction_full  0.998
_diffrn_reflns_Laue_measured_fraction_max  0.998
_diffrn_reflns_limit_h_max         7
_diffrn_reflns_limit_h_min         -7
_diffrn_reflns_limit_k_max         20
_diffrn_reflns_limit_k_min         -19
_diffrn_reflns_limit_l_max         21
_diffrn_reflns_limit_l_min         -22
_diffrn_reflns_number              10491
_diffrn_reflns_point_group_measured_fraction_full  0.998
_diffrn_reflns_point_group_measured_fraction_max  0.998
_diffrn_reflns_theta_full          25.049
_diffrn_reflns_theta_max           25.049
_diffrn_reflns_theta_min           3.506
_diffrn_ambient_temperature        295(2)
_diffrn_detector                   'CCD plate'
_diffrn_detector_area_resol_mean   10.4015
_diffrn_detector_type              Atlas
_diffrn_measured_fraction_theta_full  0.998
_diffrn_measured_fraction_theta_max  0.998
_diffrn_measurement_details
;
List of Runs (angles in degrees, time in seconds):

  # Type    Start    End  Width  t~exp~   \w     \q     \k     \f   Frames
--------------------------------------------------------------------------
  1  \w    -10.00  18.00   1.00   43.54    --   10.37  57.00  90.00   28
  2  \w    -16.00  58.00   1.00   43.54    --  -11.07  38.00-180.00   74
  3  \w    -49.00 -19.00   1.00   43.54    --  -11.07  19.00 120.00   30
  4  \w    -80.00   8.00   1.00   43.54    --  -11.07 -38.00  30.00   88
;
_diffrn_measurement_device         'four-circle diffractometer'
_diffrn_measurement_device_type    'Xcalibur, Atlas, Gemini ultra'
_diffrn_measurement_method         '\w scans'
_diffrn_orient_matrix_type        
 'CrysAlisPro convention (1999,Acta A55,543-557)'
_diffrn_orient_matrix_UB_11        0.0966525000
_diffrn_orient_matrix_UB_12        -0.0067708000
_diffrn_orient_matrix_UB_13        -0.0108778000
_diffrn_orient_matrix_UB_21        0.0431302000
_diffrn_orient_matrix_UB_22        -0.0009184000
_diffrn_orient_matrix_UB_23        0.0366036000
_diffrn_orient_matrix_UB_31        -0.0168417000
_diffrn_orient_matrix_UB_32        -0.0412223000
_diffrn_orient_matrix_UB_33        0.0009744000
_diffrn_radiation_monochromator    graphite
_diffrn_radiation_probe            x-ray
_diffrn_radiation_type             'Mo K\a'
_diffrn_radiation_wavelength       0.71073
_diffrn_source                     'fine-focus sealed X-ray tube'
_diffrn_source_type                'Enhance (Mo) X-ray Source'
_reflns_Friedel_coverage           0.000
_reflns_Friedel_fraction_full      .
_reflns_Friedel_fraction_max       .
_reflns_number_gt                  3194
_reflns_number_total               3713
_reflns_special_details
;
 Reflections were merged by SHELXL according to the crystal
 class for the calculation of statistics and refinement.
 
 _reflns_Friedel_fraction is defined as the number of unique
 Friedel pairs measured divided by the number that would be
 possible theoretically, ignoring centric projections and
 systematic absences.
;
_reflns_threshold_expression       'I > 2\s(I)'
_computing_cell_refinement         'CrysAlisPro 1.171.41.93a (Rigaku OD, 2020)'
_computing_data_collection         'CrysAlisPro 1.171.41.93a (Rigaku OD, 2020)'
_computing_data_reduction          'CrysAlisPro 1.171.41.93a (Rigaku OD, 2020)'
_computing_molecular_graphics      'Olex2 1.5 (Dolomanov et al., 2009)'
_computing_publication_material    'Olex2 1.5 (Dolomanov et al., 2009)'
_computing_structure_refinement    'SHELXL 2018/3 (Sheldrick, 2015)'
_computing_structure_solution      'SHELXT 2018/2 (Sheldrick, 2018)'
_refine_diff_density_max           0.916
_refine_diff_density_min           -0.564
_refine_diff_density_rms           0.074
_refine_ls_extinction_coef         .
_refine_ls_extinction_method       none
_refine_ls_goodness_of_fit_ref     1.057
_refine_ls_hydrogen_treatment      constr
_refine_ls_matrix_type             full
_refine_ls_number_parameters       298
_refine_ls_number_reflns           3713
_refine_ls_number_restraints       0
_refine_ls_R_factor_all            0.0533
_refine_ls_R_factor_gt             0.0443
_refine_ls_restrained_S_all        1.057
_refine_ls_shift/su_max            0.000
_refine_ls_shift/su_mean           0.000
_refine_ls_structure_factor_coef   Fsqd
_refine_ls_weighting_details      
 'w=1/[\s^2^(Fo^2^)+(0.0627P)^2^+2.7175P] where P=(Fo^2^+2Fc^2^)/3'
_refine_ls_weighting_scheme        calc
_refine_ls_wR_factor_gt            0.1184
_refine_ls_wR_factor_ref           0.1241
_refine_special_details            ?
_olex2_refinement_description
;
1. Fixed Uiso
 At 1.2 times of:
  All C(H) groups
2.a Aromatic/amide H refined with riding coordinates:
 C1(H1), C2(H2), C3(H3), C4(H4), C7(H7), C9(H9), C12(H12), C13(H13), C14(H14),
 C15(H15), C17(H17), C18(H18), C19(H19), C20(H20)
;
_atom_sites_solution_hydrogens     geom
_atom_sites_solution_primary       dual
_atom_sites_solution_secondary     ?
loop_
  _atom_site_label
  _atom_site_type_symbol
  _atom_site_fract_x
  _atom_site_fract_y
  _atom_site_fract_z
  _atom_site_U_iso_or_equiv
  _atom_site_adp_type
  _atom_site_occupancy
  _atom_site_site_symmetry_order
  _atom_site_calc_flag
  _atom_site_refinement_flags_posn
  _atom_site_refinement_flags_adp
  _atom_site_refinement_flags_occupancy
  _atom_site_disorder_assembly
  _atom_site_disorder_group
 Cu1 Cu 0.51728(6) 0.42579(2) 0.56622(2) 0.03326(17) Uani 1 1 d . . . . .
 Cl1 Cl 0.32669(13) 0.53333(5) 0.55800(5) 0.0408(2) Uani 1 1 d . . . . .
 N1 N 0.7525(4) 0.46336(16) 0.63629(15) 0.0354(7) Uani 1 1 d . . . . .
 N2 N 0.6743(4) 0.33028(15) 0.57729(14) 0.0299(6) Uani 1 1 d . . . . .
 N3 N 0.3189(4) 0.34984(16) 0.51291(15) 0.0332(6) Uani 1 1 d . . . . .
 N4 N 0.8975(6) 0.0533(2) 0.5900(3) 0.0699(12) Uani 1 1 d . . . . .
 C1 C 0.7806(6) 0.5359(2) 0.6648(2) 0.0445(9) Uani 1 1 d . . . . .
 H1 H 0.677956 0.573000 0.655574 0.053 Uiso 1 1 calc R U . . .
 C2 C 0.9549(7) 0.5571(2) 0.7070(2) 0.0535(11) Uani 1 1 d . . . . .
 H2 H 0.971220 0.607967 0.725311 0.064 Uiso 1 1 calc R U . . .
 C3 C 1.1040(7) 0.5025(3) 0.7217(2) 0.0561(11) Uani 1 1 d . . . . .
 H3 H 1.223758 0.516107 0.749914 0.067 Uiso 1 1 calc R U . . .
 C4 C 1.0769(6) 0.4266(2) 0.6946(2) 0.0475(10) Uani 1 1 d . . . . .
 H4 H 1.176232 0.388426 0.705105 0.057 Uiso 1 1 calc R U . . .
 C5 C 0.9006(5) 0.4092(2) 0.65191(18) 0.0342(8) Uani 1 1 d . . . . .
 C6 C 0.8517(5) 0.33088(19) 0.61924(18) 0.0321(7) Uani 1 1 d . . . . .
 C7 C 0.9659(5) 0.2627(2) 0.62892(19) 0.0355(8) Uani 1 1 d . . . . .
 H7 H 1.090156 0.262993 0.657630 0.043 Uiso 1 1 calc R U . . .
 C8 C 0.8925(5) 0.1938(2) 0.59519(19) 0.0354(8) Uani 1 1 d . . . . .
 C9 C 0.7059(5) 0.1951(2) 0.55238(19) 0.0349(8) Uani 1 1 d . . . . .
 H9 H 0.654621 0.149684 0.529111 0.042 Uiso 1 1 calc R U . . .
 C10 C 0.5979(5) 0.26467(19) 0.54488(18) 0.0308(7) Uani 1 1 d . . . . .
 C11 C 0.3945(5) 0.27633(19) 0.50508(18) 0.0313(7) Uani 1 1 d . . . . .
 C12 C 0.2878(5) 0.2199(2) 0.4633(2) 0.0405(8) Uani 1 1 d . . . . .
 H12 H 0.342071 0.170016 0.458470 0.049 Uiso 1 1 calc R U . . .
 C13 C 0.0979(6) 0.2387(2) 0.4287(2) 0.0453(9) Uani 1 1 d . . . . .
 H13 H 0.024152 0.201976 0.399355 0.054 Uiso 1 1 calc R U . . .
 C14 C 0.0202(6) 0.3123(2) 0.4382(2) 0.0436(9) Uani 1 1 d . . . . .
 H14 H -0.108393 0.325460 0.416333 0.052 Uiso 1 1 calc R U . . .
 C15 C 0.1333(5) 0.3662(2) 0.4800(2) 0.0405(8) Uani 1 1 d . . . . .
 H15 H 0.079598 0.416042 0.485773 0.049 Uiso 1 1 calc R U . . .
 C16 C 1.0076(6) 0.1184(2) 0.6030(2) 0.0426(9) Uani 1 1 d . . . . .
 C17 C 1.2127(6) 0.1165(3) 0.6231(2) 0.0527(10) Uani 1 1 d . . . . .
 H17 H 1.284765 0.162921 0.633300 0.063 Uiso 1 1 calc R U . . .
 C18 C 1.3106(8) 0.0440(3) 0.6279(3) 0.0707(14) Uani 1 1 d . . . . .
 H18 H 1.449484 0.041030 0.640915 0.085 Uiso 1 1 calc R U . . .
 C19 C 1.2002(9) -0.0219(3) 0.6135(4) 0.0876(19) Uani 1 1 d . . . . .
 H19 H 1.262036 -0.071114 0.614835 0.105 Uiso 1 1 calc R U . . .
 C20 C 0.9948(10) -0.0150(3) 0.5967(4) 0.100(2) Uani 1 1 d . . . . .
 H20 H 0.919113 -0.060969 0.589630 0.120 Uiso 1 1 calc R U . . .
 P1 P 0.53722(16) 0.26562(7) 0.78095(6) 0.0521(3) Uani 1 1 d . . . . .
 F2 F 0.4475(7) 0.3440(2) 0.8084(2) 0.1199(14) Uani 1 1 d . . . . .
 F3 F 0.7515(5) 0.2997(3) 0.7783(2) 0.1404(19) Uani 1 1 d . . . . .
 F1 F 0.6157(9) 0.1871(3) 0.7531(3) 0.163(2) Uani 1 1 d . . . . .
 F5 F 0.3183(5) 0.2306(3) 0.7813(2) 0.1081(13) Uani 1 1 d . . . . .
 F6 F 0.5990(6) 0.2438(4) 0.8607(2) 0.160(2) Uani 1 1 d . . . . .
 F4 F 0.4701(5) 0.2897(3) 0.70007(16) 0.1009(12) Uani 1 1 d . . . . .

loop_
  _atom_site_aniso_label
  _atom_site_aniso_U_11
  _atom_site_aniso_U_22
  _atom_site_aniso_U_33
  _atom_site_aniso_U_23
  _atom_site_aniso_U_13
  _atom_site_aniso_U_12
 Cu1 0.0319(3) 0.0269(2) 0.0396(3) 0.00016(17) -0.00080(18) 0.00542(16)
 Cl1 0.0396(5) 0.0332(4) 0.0501(5) -0.0010(4) 0.0083(4) 0.0122(4)
 N1 0.0417(17) 0.0319(15) 0.0317(15) -0.0001(12) 0.0006(13) 0.0023(12)
 N2 0.0296(14) 0.0277(14) 0.0313(14) 0.0048(12) -0.0008(12) 0.0021(11)
 N3 0.0287(15) 0.0305(14) 0.0398(16) 0.0009(12) 0.0025(12) 0.0039(11)
 N4 0.063(2) 0.0307(17) 0.107(3) -0.002(2) -0.024(2) 0.0094(17)
 C1 0.055(2) 0.034(2) 0.043(2) -0.0048(16) 0.0005(18) 0.0029(17)
 C2 0.073(3) 0.041(2) 0.045(2) -0.0095(18) -0.001(2) -0.004(2)
 C3 0.058(3) 0.056(3) 0.050(2) -0.010(2) -0.010(2) -0.013(2)
 C4 0.046(2) 0.044(2) 0.049(2) 0.0004(18) -0.0077(19) 0.0015(17)
 C5 0.0384(19) 0.0337(18) 0.0297(17) 0.0030(14) 0.0008(15) -0.0009(14)
 C6 0.0320(18) 0.0323(17) 0.0314(17) 0.0044(14) 0.0016(14) 0.0005(14)
 C7 0.0324(18) 0.0364(19) 0.0354(18) 0.0059(15) -0.0047(14) 0.0035(14)
 C8 0.0367(19) 0.0323(18) 0.0363(18) 0.0058(15) 0.0013(15) 0.0054(14)
 C9 0.0353(19) 0.0280(17) 0.0403(19) -0.0019(14) 0.0000(15) 0.0026(14)
 C10 0.0294(17) 0.0283(17) 0.0343(17) 0.0043(14) 0.0024(14) 0.0024(13)
 C11 0.0287(17) 0.0311(17) 0.0337(18) 0.0003(14) 0.0022(14) 0.0019(13)
 C12 0.038(2) 0.0338(18) 0.047(2) -0.0015(16) -0.0036(16) 0.0028(15)
 C13 0.038(2) 0.042(2) 0.052(2) -0.0016(18) -0.0077(18) -0.0033(16)
 C14 0.0318(19) 0.045(2) 0.052(2) 0.0030(18) -0.0052(17) 0.0026(16)
 C15 0.0296(18) 0.0377(19) 0.053(2) 0.0039(17) 0.0026(16) 0.0065(15)
 C16 0.047(2) 0.0341(19) 0.045(2) 0.0039(16) -0.0029(17) 0.0126(16)
 C17 0.045(2) 0.045(2) 0.064(3) 0.005(2) -0.005(2) 0.0134(18)
 C18 0.059(3) 0.069(3) 0.080(3) 0.005(3) -0.008(3) 0.033(3)
 C19 0.093(4) 0.050(3) 0.111(5) -0.006(3) -0.022(3) 0.037(3)
 C20 0.090(4) 0.037(3) 0.160(6) -0.007(3) -0.038(4) 0.017(3)
 P1 0.0391(6) 0.0712(8) 0.0445(6) 0.0104(5) -0.0013(5) 0.0008(5)
 F2 0.132(3) 0.097(3) 0.125(3) -0.028(2) -0.009(3) 0.021(2)
 F3 0.067(2) 0.272(6) 0.081(2) -0.003(3) 0.0055(18) -0.071(3)
 F1 0.154(4) 0.118(4) 0.218(6) -0.032(4) 0.022(4) 0.056(3)
 F5 0.071(2) 0.156(3) 0.100(3) 0.013(2) 0.0188(19) -0.037(2)
 F6 0.082(3) 0.327(7) 0.070(2) 0.079(3) 0.0117(19) 0.076(3)
 F4 0.079(2) 0.172(4) 0.0508(17) 0.029(2) 0.0026(15) -0.005(2)

_geom_special_details
;
 All esds (except the esd in the dihedral angle between two l.s. planes)
 are estimated using the full covariance matrix.  The cell esds are taken
 into account individually in the estimation of esds in distances, angles
 and torsion angles; correlations between esds in cell parameters are only
 used when they are defined by crystal symmetry.  An approximate (isotropic)
 treatment of cell esds is used for estimating esds involving l.s. planes.
;
loop_
  _geom_bond_atom_site_label_1
  _geom_bond_atom_site_label_2
  _geom_bond_distance
  _geom_bond_site_symmetry_2
  _geom_bond_publ_flag
 Cu1 Cl1 2.2195(9) . ?
 Cu1 Cl1 2.7510(10) 3_666 ?
 Cu1 N1 2.019(3) . ?
 Cu1 N2 1.928(3) . ?
 Cu1 N3 2.020(3) . ?
 N1 C1 1.347(5) . ?
 N1 C5 1.355(4) . ?
 N2 C6 1.336(4) . ?
 N2 C10 1.338(4) . ?
 N3 C11 1.361(4) . ?
 N3 C15 1.342(4) . ?
 N4 C16 1.333(5) . ?
 N4 C20 1.326(6) . ?
 C1 H1 0.9300 . ?
 C1 C2 1.370(6) . ?
 C2 H2 0.9300 . ?
 C2 C3 1.363(6) . ?
 C3 H3 0.9300 . ?
 C3 C4 1.390(6) . ?
 C4 H4 0.9300 . ?
 C4 C5 1.369(5) . ?
 C5 C6 1.482(5) . ?
 C6 C7 1.386(5) . ?
 C7 H7 0.9300 . ?
 C7 C8 1.388(5) . ?
 C8 C9 1.394(5) . ?
 C8 C16 1.492(5) . ?
 C9 H9 0.9300 . ?
 C9 C10 1.381(5) . ?
 C10 C11 1.478(5) . ?
 C11 C12 1.377(5) . ?
 C12 H12 0.9300 . ?
 C12 C13 1.387(5) . ?
 C13 H13 0.9300 . ?
 C13 C14 1.373(5) . ?
 C14 H14 0.9300 . ?
 C14 C15 1.368(5) . ?
 C15 H15 0.9300 . ?
 C16 C17 1.373(6) . ?
 C17 H17 0.9300 . ?
 C17 C18 1.392(6) . ?
 C18 H18 0.9300 . ?
 C18 C19 1.349(8) . ?
 C19 H19 0.9300 . ?
 C19 C20 1.373(8) . ?
 C20 H20 0.9300 . ?
 P1 F2 1.571(4) . ?
 P1 F3 1.550(3) . ?
 P1 F1 1.547(4) . ?
 P1 F5 1.578(3) . ?
 P1 F6 1.543(3) . ?
 P1 F4 1.577(3) . ?

loop_
  _geom_angle_atom_site_label_1
  _geom_angle_atom_site_label_2
  _geom_angle_atom_site_label_3
  _geom_angle
  _geom_angle_site_symmetry_1
  _geom_angle_site_symmetry_3
  _geom_angle_publ_flag
 Cl1 Cu1 Cl1 90.47(3) . 3_666 ?
 N1 Cu1 Cl1 97.06(9) . 3_666 ?
 N1 Cu1 Cl1 100.23(8) . . ?
 N1 Cu1 N3 158.57(11) . . ?
 N2 Cu1 Cl1 176.89(9) . . ?
 N2 Cu1 Cl1 92.57(8) . 3_666 ?
 N2 Cu1 N1 80.08(11) . . ?
 N2 Cu1 N3 80.22(11) . . ?
 N3 Cu1 Cl1 92.19(8) . 3_666 ?
 N3 Cu1 Cl1 98.98(8) . . ?
 Cu1 Cl1 Cu1 89.53(3) . 3_666 ?
 C1 N1 Cu1 127.2(3) . . ?
 C1 N1 C5 118.3(3) . . ?
 C5 N1 Cu1 114.4(2) . . ?
 C6 N2 Cu1 119.1(2) . . ?
 C6 N2 C10 122.1(3) . . ?
 C10 N2 Cu1 118.7(2) . . ?
 C11 N3 Cu1 114.2(2) . . ?
 C15 N3 Cu1 127.2(2) . . ?
 C15 N3 C11 118.3(3) . . ?
 C20 N4 C16 117.1(4) . . ?
 N1 C1 H1 118.8 . . ?
 N1 C1 C2 122.3(4) . . ?
 C2 C1 H1 118.8 . . ?
 C1 C2 H2 120.5 . . ?
 C3 C2 C1 119.0(4) . . ?
 C3 C2 H2 120.5 . . ?
 C2 C3 H3 120.0 . . ?
 C2 C3 C4 119.9(4) . . ?
 C4 C3 H3 120.0 . . ?
 C3 C4 H4 120.8 . . ?
 C5 C4 C3 118.4(4) . . ?
 C5 C4 H4 120.8 . . ?
 N1 C5 C4 122.0(3) . . ?
 N1 C5 C6 113.7(3) . . ?
 C4 C5 C6 124.2(3) . . ?
 N2 C6 C5 112.5(3) . . ?
 N2 C6 C7 120.2(3) . . ?
 C7 C6 C5 127.3(3) . . ?
 C6 C7 H7 120.4 . . ?
 C6 C7 C8 119.1(3) . . ?
 C8 C7 H7 120.4 . . ?
 C7 C8 C9 119.1(3) . . ?
 C7 C8 C16 122.0(3) . . ?
 C9 C8 C16 118.9(3) . . ?
 C8 C9 H9 120.3 . . ?
 C10 C9 C8 119.3(3) . . ?
 C10 C9 H9 120.3 . . ?
 N2 C10 C9 120.1(3) . . ?
 N2 C10 C11 113.0(3) . . ?
 C9 C10 C11 126.9(3) . . ?
 N3 C11 C10 113.5(3) . . ?
 N3 C11 C12 121.8(3) . . ?
 C12 C11 C10 124.8(3) . . ?
 C11 C12 H12 120.6 . . ?
 C11 C12 C13 118.8(3) . . ?
 C13 C12 H12 120.6 . . ?
 C12 C13 H13 120.4 . . ?
 C14 C13 C12 119.2(4) . . ?
 C14 C13 H13 120.4 . . ?
 C13 C14 H14 120.3 . . ?
 C15 C14 C13 119.5(3) . . ?
 C15 C14 H14 120.3 . . ?
 N3 C15 C14 122.4(3) . . ?
 N3 C15 H15 118.8 . . ?
 C14 C15 H15 118.8 . . ?
 N4 C16 C8 115.4(3) . . ?
 N4 C16 C17 122.6(4) . . ?
 C17 C16 C8 122.0(4) . . ?
 C16 C17 H17 120.6 . . ?
 C16 C17 C18 118.8(4) . . ?
 C18 C17 H17 120.6 . . ?
 C17 C18 H18 120.6 . . ?
 C19 C18 C17 118.8(5) . . ?
 C19 C18 H18 120.6 . . ?
 C18 C19 H19 120.7 . . ?
 C18 C19 C20 118.6(4) . . ?
 C20 C19 H19 120.7 . . ?
 N4 C20 C19 124.0(5) . . ?
 N4 C20 H20 118.0 . . ?
 C19 C20 H20 118.0 . . ?
 F2 P1 F5 85.8(2) . . ?
 F2 P1 F4 91.1(2) . . ?
 F3 P1 F2 94.9(3) . . ?
 F3 P1 F5 178.4(2) . . ?
 F3 P1 F4 91.4(2) . . ?
 F1 P1 F2 177.4(3) . . ?
 F1 P1 F3 87.6(3) . . ?
 F1 P1 F5 91.7(3) . . ?
 F1 P1 F4 88.2(3) . . ?
 F6 P1 F2 87.4(3) . . ?
 F6 P1 F3 89.1(2) . . ?
 F6 P1 F1 93.3(3) . . ?
 F6 P1 F5 92.4(2) . . ?
 F6 P1 F4 178.4(3) . . ?
 F4 P1 F5 87.12(19) . . ?

loop_
  _geom_torsion_atom_site_label_1
  _geom_torsion_atom_site_label_2
  _geom_torsion_atom_site_label_3
  _geom_torsion_atom_site_label_4
  _geom_torsion
  _geom_torsion_site_symmetry_1
  _geom_torsion_site_symmetry_2
  _geom_torsion_site_symmetry_3
  _geom_torsion_site_symmetry_4
  _geom_torsion_publ_flag
 Cu1 N1 C1 C2 -174.0(3) . . . . ?
 Cu1 N1 C5 C4 175.5(3) . . . . ?
 Cu1 N1 C5 C6 -5.0(4) . . . . ?
 Cu1 N2 C6 C5 -0.1(4) . . . . ?
 Cu1 N2 C6 C7 179.0(2) . . . . ?
 Cu1 N2 C10 C9 -179.4(2) . . . . ?
 Cu1 N2 C10 C11 -1.1(4) . . . . ?
 Cu1 N3 C11 C10 7.0(4) . . . . ?
 Cu1 N3 C11 C12 -172.6(3) . . . . ?
 Cu1 N3 C15 C14 172.1(3) . . . . ?
 N1 C1 C2 C3 -1.2(7) . . . . ?
 N1 C5 C6 N2 3.4(4) . . . . ?
 N1 C5 C6 C7 -175.6(3) . . . . ?
 N2 C6 C7 C8 -0.7(5) . . . . ?
 N2 C10 C11 N3 -4.1(4) . . . . ?
 N2 C10 C11 C12 175.6(3) . . . . ?
 N3 C11 C12 C13 -0.2(6) . . . . ?
 N4 C16 C17 C18 2.1(7) . . . . ?
 C1 N1 C5 C4 -1.0(5) . . . . ?
 C1 N1 C5 C6 178.5(3) . . . . ?
 C1 C2 C3 C4 -0.6(7) . . . . ?
 C2 C3 C4 C5 1.5(7) . . . . ?
 C3 C4 C5 N1 -0.7(6) . . . . ?
 C3 C4 C5 C6 179.9(4) . . . . ?
 C4 C5 C6 N2 -177.1(3) . . . . ?
 C4 C5 C6 C7 3.9(6) . . . . ?
 C5 N1 C1 C2 1.9(6) . . . . ?
 C5 C6 C7 C8 178.2(3) . . . . ?
 C6 N2 C10 C9 -2.1(5) . . . . ?
 C6 N2 C10 C11 176.2(3) . . . . ?
 C6 C7 C8 C9 0.1(5) . . . . ?
 C6 C7 C8 C16 179.8(3) . . . . ?
 C7 C8 C9 C10 -0.4(5) . . . . ?
 C7 C8 C16 N4 157.8(4) . . . . ?
 C7 C8 C16 C17 -21.4(6) . . . . ?
 C8 C9 C10 N2 1.4(5) . . . . ?
 C8 C9 C10 C11 -176.6(3) . . . . ?
 C8 C16 C17 C18 -178.8(4) . . . . ?
 C9 C8 C16 N4 -22.6(5) . . . . ?
 C9 C8 C16 C17 158.3(4) . . . . ?
 C9 C10 C11 N3 174.1(3) . . . . ?
 C9 C10 C11 C12 -6.2(6) . . . . ?
 C10 N2 C6 C5 -177.3(3) . . . . ?
 C10 N2 C6 C7 1.8(5) . . . . ?
 C10 C11 C12 C13 -179.9(4) . . . . ?
 C11 N3 C15 C14 -1.1(5) . . . . ?
 C11 C12 C13 C14 -1.4(6) . . . . ?
 C12 C13 C14 C15 1.7(6) . . . . ?
 C13 C14 C15 N3 -0.5(6) . . . . ?
 C15 N3 C11 C10 -178.8(3) . . . . ?
 C15 N3 C11 C12 1.5(5) . . . . ?
 C16 N4 C20 C19 -2.4(10) . . . . ?
 C16 C8 C9 C10 179.9(3) . . . . ?
 C16 C17 C18 C19 -0.7(8) . . . . ?
 C17 C18 C19 C20 -2.0(9) . . . . ?
 C18 C19 C20 N4 3.7(11) . . . . ?
 C20 N4 C16 C8 -179.8(5) . . . . ?
 C20 N4 C16 C17 -0.6(8) . . . . ?

_shelx_res_file
;
TITL cuskm44pf6b_autored_a.res in P2(1)/c
    cuskm44pf6b_autored.res
    created by SHELXL-2018/3 at 14:42:48 on 10-May-2022
REM Old TITL CuSKM44PF6B_autored in P2(1)/c
REM SHELXT solution in P2(1)/c: R1 0.142, Rweak 0.084, Alpha 0.046
REM <I/s> 0.940 for 160 systematic absences, Orientation as input
REM Formula found by SHELXT: C21 N3 F4 P Cl Cu
CELL 0.71073 6.6743 16.9776 18.7028 90 97.174 90
ZERR 2 0.0003 0.0007 0.0008 0 0.004 0
LATT 1
SYMM -X,0.5+Y,0.5-Z
SFAC C H Cl Cu F N P
UNIT 80 56 4 4 24 16 4

L.S. 40
PLAN  10
SIZE 0.54 0.051 0.046
TEMP 22(2)
CONF
BOND
list 4
MORE -1
BOND $H
fmap 2 53
acta
OMIT 0 50.1
REM <olex2.extras>
REM <HklSrc "%.\\CuSKM44PF6B_autored.hkl">
REM </olex2.extras>

WGHT    0.062700    2.717500
FVAR       0.40481
CU1   4    0.517282    0.425793    0.566220    11.00000    0.03190    0.02692 =
         0.03961    0.00016   -0.00080    0.00542
CL1   3    0.326692    0.533329    0.558003    11.00000    0.03964    0.03323 =
         0.05009   -0.00097    0.00834    0.01223
N1    6    0.752484    0.463364    0.636286    11.00000    0.04168    0.03190 =
         0.03168   -0.00010    0.00055    0.00231
N2    6    0.674310    0.330281    0.577294    11.00000    0.02958    0.02766 =
         0.03134    0.00484   -0.00082    0.00214
N3    6    0.318858    0.349840    0.512910    11.00000    0.02873    0.03055 =
         0.03984    0.00091    0.00253    0.00385
N4    6    0.897519    0.053262    0.590044    11.00000    0.06345    0.03068 =
         0.10688   -0.00179   -0.02398    0.00941
C1    1    0.780551    0.535950    0.664828    11.00000    0.05527    0.03416 =
         0.04273   -0.00475    0.00049    0.00287
AFIX  43
H1    2    0.677956    0.573000    0.655574    11.00000   -1.20000
AFIX   0
C2    1    0.954877    0.557125    0.707003    11.00000    0.07266    0.04123 =
         0.04460   -0.00949   -0.00119   -0.00436
AFIX  43
H2    2    0.971220    0.607967    0.725311    11.00000   -1.20000
AFIX   0
C3    1    1.103983    0.502539    0.721720    11.00000    0.05823    0.05629 =
         0.04959   -0.00958   -0.01010   -0.01304
AFIX  43
H3    2    1.223758    0.516107    0.749914    11.00000   -1.20000
AFIX   0
C4    1    1.076898    0.426556    0.694553    11.00000    0.04577    0.04436 =
         0.04895    0.00041   -0.00765    0.00148
AFIX  43
H4    2    1.176232    0.388426    0.705105    11.00000   -1.20000
AFIX   0
C5    1    0.900607    0.409171    0.651907    11.00000    0.03842    0.03375 =
         0.02971    0.00305    0.00081   -0.00093
C6    1    0.851687    0.330880    0.619245    11.00000    0.03200    0.03230 =
         0.03140    0.00443    0.00160    0.00055
C7    1    0.965907    0.262654    0.628916    11.00000    0.03237    0.03640 =
         0.03538    0.00590   -0.00468    0.00346
AFIX  43
H7    2    1.090156    0.262993    0.657630    11.00000   -1.20000
AFIX   0
C8    1    0.892454    0.193816    0.595190    11.00000    0.03670    0.03230 =
         0.03633    0.00583    0.00128    0.00545
C9    1    0.705858    0.195147    0.552379    11.00000    0.03531    0.02800 =
         0.04030   -0.00191   -0.00001    0.00257
AFIX  43
H9    2    0.654621    0.149684    0.529111    11.00000   -1.20000
AFIX   0
C10   1    0.597905    0.264670    0.544882    11.00000    0.02939    0.02826 =
         0.03429    0.00431    0.00241    0.00241
C11   1    0.394485    0.276328    0.505079    11.00000    0.02868    0.03111 =
         0.03374    0.00034    0.00216    0.00192
C12   1    0.287775    0.219894    0.463334    11.00000    0.03832    0.03378 =
         0.04710   -0.00153   -0.00363    0.00279
AFIX  43
H12   2    0.342071    0.170016    0.458470    11.00000   -1.20000
AFIX   0
C13   1    0.097902    0.238736    0.428666    11.00000    0.03773    0.04234 =
         0.05237   -0.00160   -0.00770   -0.00331
AFIX  43
H13   2    0.024152    0.201976    0.399355    11.00000   -1.20000
AFIX   0
C14   1    0.020161    0.312348    0.438159    11.00000    0.03177    0.04453 =
         0.05180    0.00296   -0.00521    0.00261
AFIX  43
H14   2   -0.108393    0.325460    0.416333    11.00000   -1.20000
AFIX   0
C15   1    0.133263    0.366234    0.479966    11.00000    0.02961    0.03773 =
         0.05339    0.00391    0.00264    0.00653
AFIX  43
H15   2    0.079598    0.416042    0.485773    11.00000   -1.20000
AFIX   0
C16   1    1.007641    0.118377    0.603004    11.00000    0.04662    0.03406 =
         0.04503    0.00394   -0.00290    0.01256
C17   1    1.212668    0.116545    0.623108    11.00000    0.04550    0.04533 =
         0.06429    0.00496   -0.00529    0.01337
AFIX  43
H17   2    1.284765    0.162921    0.633300    11.00000   -1.20000
AFIX   0
C18   1    1.310560    0.043983    0.627948    11.00000    0.05874    0.06905 =
         0.08001    0.00522   -0.00822    0.03318
AFIX  43
H18   2    1.449484    0.041030    0.640915    11.00000   -1.20000
AFIX   0
C19   1    1.200231   -0.021950    0.613487    11.00000    0.09292    0.04988 =
         0.11123   -0.00617   -0.02236    0.03712
AFIX  43
H19   2    1.262036   -0.071114    0.614835    11.00000   -1.20000
AFIX   0
C20   1    0.994750   -0.014998    0.596729    11.00000    0.09047    0.03680 =
         0.15979   -0.00717   -0.03772    0.01727
AFIX  43
H20   2    0.919113   -0.060969    0.589630    11.00000   -1.20000
AFIX   0

P1    7    0.537222    0.265620    0.780950    11.00000    0.03908    0.07116 =
         0.04453    0.01041   -0.00129    0.00075
F2    5    0.447519    0.343979    0.808386    11.00000    0.13201    0.09661 =
         0.12488   -0.02831   -0.00893    0.02123
F3    5    0.751530    0.299727    0.778264    11.00000    0.06707    0.27174 =
         0.08143   -0.00322    0.00549   -0.07138
F1    5    0.615707    0.187059    0.753136    11.00000    0.15407    0.11790 =
         0.21763   -0.03165    0.02234    0.05639
F5    5    0.318314    0.230601    0.781310    11.00000    0.07075    0.15557 =
         0.10002    0.01315    0.01882   -0.03656
F6    5    0.599026    0.243793    0.860747    11.00000    0.08219    0.32702 =
         0.07005    0.07913    0.01167    0.07607
F4    5    0.470136    0.289730    0.700066    11.00000    0.07867    0.17182 =
         0.05084    0.02914    0.00258   -0.00509
HKLF 4


REM  cuskm44pf6b_autored_a.res in P2(1)/c
REM wR2 = 0.1241, GooF = S = 1.057, Restrained GooF = 1.057 for all data
REM R1 = 0.0443 for 3194 Fo > 4sig(Fo) and 0.0533 for all 3713 data
REM 298 parameters refined using 0 restraints

END

WGHT      0.0627      2.7176

REM Highest difference peak  0.916,  deepest hole -0.564,  1-sigma level  0.074
Q1    1   0.5665  0.3600  0.7566  11.00000  0.05    0.92
Q2    1   0.5725  0.3040  0.8541  11.00000  0.05    0.72
Q3    1   0.5233  0.1812  0.8041  11.00000  0.05    0.69
Q4    1   0.3308  0.2971  0.7915  11.00000  0.05    0.60
Q5    1   0.5431  0.2269  0.7049  11.00000  0.05    0.53
Q6    1   0.7298  0.2392  0.7681  11.00000  0.05    0.41
Q7    1   0.6069  0.1757  0.7398  11.00000  0.05    0.37
Q8    1   0.4989  0.2659  0.5207  11.00000  0.05    0.31
Q9    1   0.5381  0.2194  0.8736  11.00000  0.05    0.30
Q10   1   0.6629  0.2551  0.8803  11.00000  0.05    0.29
;
_shelx_res_checksum                25704
_shelx_hkl_file
;
   0   0  -4   63.82    3.03
   0   0   4   56.35    2.55
   0   0  -5   -0.55    0.71
   0   0   5    0.05    0.79
   0   0  -6 3490.44   26.62
   0   0   6 3357.40   23.92
   0   0  -7   14.21    2.61
   0   0  -8 1225.97   17.58
   0   0  -8 1180.29   15.60
   0   0  -9   13.66    2.90
   0   0  -9    9.19    2.18
   0   0 -10   85.81    5.28
   0   0 -10   70.67    4.31
   0   0 -11    2.55    1.60
   0   0 -12  462.84   12.86
   0   0 -12  429.37   12.00
   0   0 -13   18.68    3.41
   0   0 -13   10.92    2.44
   0   0 -14 1629.13   25.72
   0   0 -14 1544.32   24.23
   0   0 -15   85.07    6.85
   0   0 -15   66.77    6.09
   0   0 -16  240.99   10.80
   0   0 -17   13.82    3.34
   0   0 -18  164.70    9.65
   0   0 -19    7.31    2.86
   0   0 -20   14.26    3.29
   0   0 -21    2.68    2.26
   0   0 -22   21.87    4.34
   0   0 -23    0.13    1.82
   0   0 -24   21.03    4.56
   0   0 -25   -1.52    2.23
   0   1  -3  323.28    6.17
   0   1  -4 2545.48   20.03
   0  -1   4 2585.54   18.05
   0   1   4 2535.61   15.94
   0   1  -5  874.79   12.79
   0  -1  -5  877.26   11.83
   0   1   5  879.06   10.67
   0  -1  -6 1484.57   16.60
   0  -1  -6 1459.27   14.44
   0   1   6 1419.77   15.11
   0   1  -7 1318.13   17.90
   0  -1  -7 1389.91   17.13
   0   1   7 1412.56   16.24
   0  -1  -7 1355.88   15.14
   0   1  -8  178.44    7.09
   0  -1  -8  187.75    6.82
   0  -1  -8  171.97    5.86
   0  -1  -9 2035.94   23.29
   0   1  -9 1965.34   24.43
   0  -1  -9 1951.00   20.80
   0   1 -10  534.10   13.31
   0  -1 -10  541.84   12.57
   0  -1 -10  506.58   11.35
   0   1 -11  241.89    9.18
   0  -1 -11  239.25    8.82
   0   1 -12  171.30    8.38
   0  -1 -12  173.53    7.78
   0   1 -12  162.14    7.35
   0   1 -13  468.06   13.92
   0  -1 -13  460.22   13.15
   0   1 -13  456.86   12.82
   0  -1 -13  463.85   12.61
   0  -1 -14  160.51    8.07
   0   1 -14  164.88    8.62
   0  -1 -14  144.21    7.53
   0   1 -14  141.67    7.80
   0  -1 -15  687.37   17.05
   0   1 -15  684.02   17.99
   0  -1 -15  662.94   16.42
   0   1 -15  643.36   16.58
   0  -1 -16   45.36    5.26
   0   1 -16   46.89    5.43
   0  -1 -16   39.59    4.80
   0   1 -17  108.72    7.77
   0  -1 -17  104.12    7.31
   0  -1 -18   37.62    4.73
   0   1 -18   41.63    5.11
   0  -1 -19    8.63    2.64
   0   1 -19   10.66    3.09
   0  -1 -20    1.83    1.75
   0   1 -20   -0.17    1.20
   0  -1 -21   28.89    4.72
   0   1 -21   37.09    5.25
   0  -1 -22   27.15    4.62
   0   1 -22   27.19    5.03
   0   1 -23   54.10    6.86
   0  -1 -23   55.77    6.59
   0  -1 -24    7.33    3.06
   0   1 -24    6.72    2.93
   0  -1 -25    6.78    2.76
   0   2  -3   35.13    2.20
   0   2   3   38.99    1.49
   0   2  -4 2870.67   21.48
   0   2   4 2820.11   15.56
   0   2  -5   90.01    4.29
   0  -2  -5   88.58    3.47
   0   2   5   89.63    3.26
   0  -2  -5   92.95    3.15
   0  -2  -6  145.85    5.01
   0   2  -6  144.24    5.70
   0  -2  -6  144.64    4.41
   0   2   6  148.29    4.68
   0   2  -7  340.72    9.39
   0  -2  -7  365.66    8.54
   0   2   7  371.22    8.07
   0  -2  -7  356.83    7.58
   0   2  -8  509.57   12.14
   0  -2  -8  538.06   10.95
   0  -2  -8  511.22    9.75
   0   2  -9  335.47   10.31
   0  -2  -9  340.23    9.17
   0  -2  -9  334.27    8.44
   0   2 -10  360.29   11.23
   0  -2 -10  375.33   10.14
   0  -2 -10  380.10    9.57
   0  -2 -11  121.59    6.19
   0   2 -11  128.29    6.96
   0   2 -11  113.78    6.04
   0  -2 -11  110.80    5.53
   0   2 -12  218.64    9.41
   0  -2 -12  205.19    8.15
   0   2 -12  195.57    8.19
   0   2 -13  253.31   10.49
   0  -2 -13  236.22    9.14
   0   2 -13  232.92    9.33
   0  -2 -13  237.05    8.88
   0   2 -14    8.76    3.13
   0  -2 -14    6.57    2.47
   0   2 -14    2.97    1.74
   0  -2 -14    8.43    2.40
   0  -2 -15   33.87    3.96
   0   2 -15   34.35    4.39
   0  -2 -15   35.30    3.95
   0   2 -16  205.15   10.41
   0  -2 -16  207.21    9.61
   0  -2 -16  197.89    9.21
   0   2 -17  160.25    9.67
   0  -2 -17  181.10    9.27
   0  -2 -18   12.50    2.93
   0   2 -18   14.82    3.77
   0   2 -19   50.37    5.94
   0  -2 -19   44.51    5.22
   0  -2 -20    2.77    1.92
   0   2 -20    6.19    2.66
   0   2 -21    3.64    2.39
   0  -2 -21    3.67    2.15
   0  -2 -22   45.76    5.88
   0   2 -22   54.60    6.80
   0  -2 -23   10.09    3.30
   0   2 -23    8.37    3.03
   0  -2 -24   26.17    4.89
   0   2 -24   26.39    5.21
   0  -2 -25   15.44    3.73
   0   3   0    0.72    0.30
   0   3  -1    1.16    0.42
   0  -3   1    0.34    0.50
   0   3  -2 3570.02   19.42
   0  -3   2 3814.33   24.32
   0   3  -3  368.74    7.37
   0   3  -4  193.55    5.82
   0   3   4  196.86    3.75
   0  -3  -4  190.26    3.67
   0  -3  -5  158.29    4.35
   0   3  -5  154.74    5.69
   0  -3  -5  157.20    3.88
   0   3   5  166.58    4.07
   0  -3  -6  117.15    4.15
   0   3  -6  110.44    5.22
   0   3   6  118.97    3.92
   0  -3  -6  111.54    3.74
   0  -3  -7  976.49   13.02
   0   3  -7  904.41   15.44
   0  -3  -7  903.91   11.59
   0   3   7  895.91   12.16
   0  -3  -8  639.46   11.35
   0   3  -8  618.70   13.59
   0  -3  -8  635.86   10.56
   0  -3  -9  370.67    9.08
   0   3  -9  333.02   10.50
   0  -3  -9  337.60    8.29
   0   3 -10   12.82    2.70
   0  -3 -10   11.50    1.94
   0  -3 -10   10.69    1.77
   0   3 -11  318.54   11.12
   0  -3 -11  327.08    9.55
   0  -3 -11  324.04    9.13
   0  -3 -12 1057.69   17.91
   0   3 -12 1036.27   20.80
   0   3 -12 1048.42   19.26
   0  -3 -13    5.39    2.49
   0   3 -13    1.27    1.53
   0   3 -14    6.07    2.46
   0  -3 -14    5.58    1.80
   0  -3 -14    3.86    1.51
   0   3 -14    4.17    1.23
   0  -3 -15    3.78    1.76
   0   3 -15    3.52    2.20
   0  -3 -15    1.17    0.93
   0   3 -16   91.56    7.21
   0  -3 -16   81.81    6.01
   0  -3 -16   84.05    5.99
   0  -3 -17   13.10    2.76
   0   3 -17   15.79    3.52
   0  -3 -17   12.32    2.61
   0  -3 -18   78.49    6.29
   0   3 -18   91.87    7.69
   0   3 -19   29.40    4.65
   0  -3 -19   29.45    4.03
   0  -3 -20   29.95    4.24
   0   3 -20   38.71    5.39
   0   3 -21    3.23    2.27
   0  -3 -21    3.02    2.04
   0  -3 -22    7.09    2.85
   0   3 -22    9.87    3.62
   0   3 -23    2.43    2.20
   0  -3 -23    0.35    1.59
   0  -3 -24    6.51    2.67
   0  -3 -25   18.65    4.12
   0   4   0 4506.17   16.59
   0  -4   0 4747.16   18.72
   0   4  -1  172.66    3.88
   0  -4   1  170.40    4.27
   0   4   1  158.42    3.62
   0   4  -2  646.65    8.70
   0  -4   2  624.65   10.88
   0   4  -3  665.52    9.98
   0  -4   3  648.16   11.94
   0   4  -4   50.87    3.11
   0   4   4   51.21    1.67
   0   4  -5  234.36    7.15
   0  -4  -5  235.91    4.77
   0  -4  -5  235.61    4.65
   0   4   5  242.41    4.60
   0   4  -6  179.29    6.69
   0  -4  -6  182.13    4.82
   0  -4  -6  171.90    4.41
   0   4   6  170.52    4.47
   0  -4  -7   31.94    2.24
   0   4  -7   32.38    3.15
   0  -4  -7   32.31    2.14
   0   4   7   33.62    2.25
   0  -4  -8    1.57    0.75
   0   4  -8    2.76    1.36
   0  -4  -8    1.83    0.77
   0  -4  -9   17.95    1.98
   0   4  -9   15.14    2.58
   0  -4  -9   15.15    1.76
   0  -4 -10   79.00    4.34
   0   4 -10   78.25    5.53
   0  -4 -10   79.15    4.20
   0  -4 -11 1076.73   16.40
   0   4 -11 1047.33   20.48
   0  -4 -11 1026.24   16.08
   0   4 -12  394.32   13.14
   0  -4 -12  374.91   10.18
   0  -4 -12  367.93   10.10
   0   4 -12  379.08   11.84
   0   4 -13   34.82    4.39
   0  -4 -13   31.85    3.34
   0   4 -13   26.33    3.26
   0   4 -14  116.02    7.84
   0  -4 -14  112.53    6.18
   0  -4 -14  104.87    6.10
   0   4 -15    8.25    3.11
   0  -4 -15    5.34    1.87
   0  -4 -15    4.20    1.51
   0   4 -16   30.50    4.43
   0  -4 -16   29.90    3.68
   0  -4 -16   27.75    3.51
   0  -4 -17   70.36    5.51
   0   4 -17   72.66    6.73
   0  -4 -17   67.02    5.67
   0   4 -18   45.59    5.65
   0  -4 -18   41.98    4.52
   0  -4 -19    4.01    1.62
   0   4 -19    8.09    2.98
   0  -4 -20    1.12    1.41
   0   4 -20   -0.27    1.71
   0   4 -21   17.86    4.13
   0  -4 -21   13.89    2.89
   0   4 -22   47.97    6.51
   0  -4 -22   48.09    5.82
   0   4 -23    8.58    3.04
   0  -4 -23    3.52    2.03
   0  -4 -24    4.20    2.12
   0  -5   0   -0.24    0.48
   0   5   0    1.26    0.55
   0  -5   0    0.93    0.51
   0   5   1  296.35    5.43
   0  -5  -1  309.83    4.39
   0   5   1  296.48    4.22
   0  -5   1  242.69    6.27
   0   5  -1  315.76    5.64
   0   5  -1  308.79    8.07
   0   5  -2    8.07    1.05
   0   5  -2    8.71    1.47
   0   5  -2   11.20    1.42
   0  -5   2    9.33    1.67
   0   5  -3   57.88    3.17
   0   5  -3   62.96    3.25
   0  -5   3   57.93    3.95
   0   5  -4   64.06    3.49
   0  -5   4   63.63    4.26
   0   5  -5   21.37    2.28
   0  -5  -5   20.00    1.18
   0  -5  -5   21.75    1.42
   0   5   5   21.45    1.25
   0  -5  -6   30.57    1.72
   0   5  -6   28.59    2.77
   0  -5  -6   31.97    1.92
   0   5   6   29.04    1.78
   0   5  -7  426.87   11.08
   0  -5  -7  445.35    7.56
   0  -5  -7  399.08    7.71
   0   5   7  436.71    7.50
   0  -5  -8  217.13    5.77
   0   5  -8  203.52    8.12
   0  -5  -8  193.40    5.62
   0  -5  -9  124.13    4.80
   0   5  -9  135.07    6.91
   0  -5  -9  124.39    4.82
   0  -5 -10  396.02    8.97
   0   5 -10  428.06   12.77
   0  -5 -10  407.89    9.36
   0  -5 -11    1.74    1.11
   0  -5 -11    0.53    0.74
   0  -5 -12    3.62    1.23
   0   5 -12    7.09    2.47
   0  -5 -12    2.66    1.02
   0   5 -12    4.41    1.38
   0  -5 -13   48.25    3.80
   0   5 -13   51.61    5.40
   0   5 -14   97.00    7.28
   0  -5 -14   86.09    5.23
   0  -5 -15    7.65    2.03
   0   5 -15   11.03    3.31
   0  -5 -15    5.31    1.63
   0  -5 -16   47.18    4.26
   0   5 -16   47.62    5.75
   0  -5 -16   45.52    4.38
   0   5 -17    5.46    2.66
   0  -5 -17    3.07    1.33
   0  -5 -17    0.30    1.09
   0   5 -18   52.45    6.15
   0  -5 -18   51.72    4.81
   0  -5 -18   45.45    4.90
   0  -5 -19    0.84    1.37
   0   5 -19    0.17    1.55
   0  -5 -20   13.67    2.92
   0   5 -20   14.81    3.62
   0  -5 -21    8.96    2.70
   0   5 -21   14.22    3.73
   0   5 -22   13.37    3.75
   0  -5 -22   13.40    3.09
   0   5 -23   14.89    4.28
   0  -5 -23   10.06    2.77
   0   6   0  942.24    9.39
   0  -6   0  936.39   10.14
   0   6   1   16.73    1.17
   0   6  -1   15.52    1.43
   0   6   1   14.85    1.30
   0   6  -1   14.62    2.05
   0   6  -1   17.88    1.62
   0   6   2   24.24    1.79
   0   6  -2   24.03    1.95
   0   6  -2   24.68    2.63
   0   6  -2   27.09    2.16
   0   6  -3   22.43    2.03
   0  -6   3   23.80    2.68
   0   6  -3   25.75    2.29
   0   6  -4   19.75    2.16
   0   6  -4   20.37    2.22
   0  -6   4   13.60    2.71
   0   6  -5   59.88    3.73
   0   6  -5   65.04    4.00
   0   6   5   64.05    1.84
   0  -6   5   54.86    4.44
   0   6  -6   67.17    4.26
   0  -6  -6   65.37    2.16
   0  -6  -6   63.13    2.60
   0   6   6   68.65    2.33
   0  -6   6   60.16    4.75
   0   6  -7   59.50    4.19
   0  -6  -7   59.88    2.42
   0  -6  -7   55.22    2.78
   0  -6  -8  500.47    7.96
   0   6  -8  481.31   12.67
   0  -6  -8  466.05    8.79
   0   6  -9    7.71    2.00
   0  -6  -9    7.26    1.23
   0  -6  -9    4.66    1.12
   0  -6 -10  150.55    5.31
   0   6 -10  159.61    8.14
   0  -6 -10  147.74    5.70
   0  -6 -11  313.93    8.11
   0   6 -11  341.35   12.12
   0   6 -11  319.26   11.10
   0  -6 -11  296.00    8.62
   0  -6 -12   30.53    2.81
   0   6 -12   34.61    4.40
   0   6 -12   28.32    3.46
   0  -6 -12   26.93    2.80
   0  -6 -13   10.73    1.80
   0   6 -13   17.08    3.53
   0  -6 -13    9.10    1.77
   0  -6 -14  400.96   10.83
   0   6 -14  414.21   15.00
   0  -6 -15   24.02    3.04
   0   6 -15   30.27    4.64
   0  -6 -16   22.61    2.87
   0   6 -16   28.16    4.49
   0  -6 -16   18.86    2.88
   0  -6 -17   25.51    3.32
   0   6 -17   31.43    4.74
   0  -6 -17   23.22    3.32
   0   6 -18    6.17    2.60
   0  -6 -18    5.87    1.87
   0  -6 -18    4.16    1.44
   0   6 -19    5.85    2.89
   0  -6 -19    2.40    1.35
   0  -6 -20    3.85    1.64
   0   6 -20    9.82    3.19
   0   6 -21   19.85    4.61
   0  -6 -21   15.77    3.10
   0  -6 -22    7.76    2.20
   0   6 -22   10.21    3.66
   0   7   0    2.04    0.67
   0   7   0    1.55    0.84
   0  -7   0    2.72    0.82
   0   7   1  601.48    7.53
   0  -7   1  599.96    9.44
   0   7  -1  620.90    9.25
   0   7  -1  570.85    9.27
   0   7  -1  604.60   13.31
   0   7   2  126.38    3.15
   0   7   2  126.86    4.35
   0   7  -2  136.42    4.67
   0   7  -2  127.43    6.31
   0   7  -2  120.11    4.66
   0   7   3  244.70    6.49
   0   7  -3  226.75    6.51
   0   7  -3  232.06    6.87
   0   7  -3  243.30    8.93
   0  -7   3  218.46    8.50
   0   7  -4   68.76    3.98
   0   7  -4   65.91    4.00
   0  -7   4   68.81    4.89
   0   7  -5   56.49    3.80
   0   7  -5   56.25    3.92
   0  -7   5   43.70    4.57
   0   7  -6  113.50    5.72
   0  -7   6  109.83    6.75
   0   7  -6  124.57    6.03
   0   7  -7  322.46   10.25
   0  -7  -7  339.57    4.80
   0   7  -7  330.67   10.34
   0  -7   7  305.73   11.59
   0   7  -8  204.81    8.71
   0  -7  -8  213.12    4.55
   0  -7  -8  202.20    5.61
   0  -7   8  195.13    9.65
   0   7  -8  205.69    8.39
   0   7  -9  639.75   15.71
   0  -7  -9  625.00    9.02
   0   7  -9  637.77   15.16
   0  -7  -9  622.47   10.88
   0   7 -10  247.26   10.20
   0  -7 -10  246.72    6.18
   0   7 -10  239.67    9.76
   0  -7 -10  243.57    7.24
   0  -7 -11   15.82    1.77
   0   7 -11   20.59    3.28
   0   7 -11   13.88    2.47
   0  -7 -11   14.72    2.06
   0   7 -12    6.17    2.33
   0  -7 -12    4.59    1.24
   0  -7 -12    3.25    1.08
   0   7 -13   25.58    4.23
   0  -7 -13   20.71    2.35
   0  -7 -13   20.64    2.58
   0   7 -14  117.39    8.38
   0  -7 -14  105.55    5.33
   0  -7 -14   94.41    5.85
   0   7 -15  396.49   15.54
   0  -7 -15  370.08   10.48
   0   7 -16   59.17    6.62
   0  -7 -16   52.42    4.23
   0  -7 -16   54.86    4.89
   0   7 -17   52.36    6.20
   0  -7 -17   52.93    4.55
   0  -7 -17   44.40    4.79
   0   7 -18    3.44    2.25
   0  -7 -18    0.98    1.07
   0   7 -19    2.35    2.42
   0  -7 -19    0.08    1.05
   0   7 -20   30.04    5.43
   0  -7 -20   15.58    2.76
   0   7 -21    3.54    2.69
   0  -7 -21   -0.79    1.47
   0   7 -22   26.05    5.52
   0  -8   0  996.91   11.86
   0   8   0  953.40   11.17
   0   8   0  922.30   11.50
   0  -8   1  401.07    8.00
   0   8  -1  404.38    7.97
   0   8   1  384.21    6.69
   0   8  -1  404.78   11.58
   0   8  -1  383.33    8.14
   0   8   1  385.58    6.68
   0   8   2  246.29    5.00
   0   8   2  259.81    6.56
   0   8  -2  271.25    7.05
   0   8  -2  270.92    9.66
   0   8  -2  248.07    7.05
   0   8   2  260.80    4.68
   0   8   3  323.89    7.84
   0   8  -3  318.19    8.02
   0   8  -3  329.74   11.05
   0   8  -3  299.82    8.34
   0   8  -4  106.97    5.12
   0  -8   4  105.22    6.42
   0   8  -4  102.58    5.19
   0   8  -5 1004.96   16.32
   0   8  -5 1021.51   17.04
   0  -8   5  990.80   20.26
   0   8  -6  576.61   13.05
   0  -8   6  559.31   15.81
   0   8  -6  589.74   13.65
   0   8  -7  597.57   14.09
   0   8  -7  618.42   14.43
   0  -8   7  582.07   16.75
   0   8  -8 1303.61   21.75
   0  -8  -8 1380.45    9.77
   0   8  -8 1361.85   22.02
   0   8  -9   63.94    5.25
   0  -8  -9   60.88    2.49
   0   8  -9   64.87    5.23
   0  -8   9   55.33    5.55
   0  -8 -10  119.39    4.02
   0   8 -10  134.86    7.78
   0  -8  10  131.48    8.72
   0   8 -10  130.06    7.33
   0  -8 -10  119.76    4.98
   0   8 -11  255.39   11.00
   0  -8 -11  230.87    6.22
   0   8 -11  261.47   10.67
   0  -8 -11  254.49    7.77
   0   8 -12   94.54    7.26
   0  -8 -12   91.56    4.14
   0  -8 -12   86.21    4.92
   0  -8 -13  335.52    8.65
   0   8 -13  355.02   13.93
   0  -8 -13  336.81   10.38
   0  -8 -14   83.33    4.61
   0   8 -14   98.13    7.63
   0  -8 -14   75.78    5.23
   0   8 -15    2.05    2.39
   0  -8 -15    0.05    0.78
   0  -8 -16  160.76    7.31
   0   8 -16  174.25   11.01
   0   8 -17    4.09    2.20
   0  -8 -17    3.80    1.48
   0  -8 -17    4.60    1.67
   0  -8 -18   -0.34    1.13
   0   8 -18    1.04    1.75
   0  -8 -19   31.65    3.54
   0   8 -19   36.20    5.70
   0   8 -20    3.29    2.44
   0   8 -21   26.09    5.34
   0   9   0    6.33    1.32
   0   9   0    6.93    2.00
   0  -9   0    8.07    1.32
   0   9   0    6.22    1.48
   0   9   1  723.41    9.97
   0  -9   1  735.33   11.34
   0   9  -1  701.04   11.05
   0   9  -1  704.64   11.80
   0   9  -1  734.07   16.68
   0   9   1  739.37    9.98
   0   9   2 1419.82   12.89
   0   9  -2 1493.43   17.41
   0   9   2 1382.20   11.84
   0   9  -2 1456.02   23.68
   0   9  -2 1383.21   17.71
   0   9  -3   11.43    1.66
   0   9   3   15.95    1.05
   0   9   3   10.12    1.45
   0   9  -3   17.58    2.99
   0   9  -3   12.70    2.00
   0   9   4  824.89   13.91
   0   9  -4  829.92   14.35
   0   9  -4  796.14   15.01
   0   9  -5  262.11    8.73
   0   9  -5  265.81    9.22
   0  -9   5  264.51   10.92
   0   9  -6 1138.86   18.98
   0   9  -6 1157.88   19.88
   0  -9   6 1154.05   23.50
   0   9  -7  535.55   13.59
   0  -9   7  530.17   16.67
   0   9  -7  551.98   14.24
   0   9  -8  150.84    7.65
   0  -9   8  157.13    9.32
   0   9  -8  158.97    7.97
   0   9  -9   41.75    4.36
   0  -9  -9   38.55    1.57
   0   9  -9   39.17    4.20
   0  -9   9   39.93    5.01
   0   9 -10  505.97   15.13
   0  -9 -10  494.80    6.91
   0   9 -10  524.59   14.95
   0  -9  10  490.29   17.40
   0   9 -11   36.23    4.67
   0  -9 -11   23.59    1.77
   0  -9  11   26.93    4.43
   0   9 -12  454.35   15.55
   0  -9 -12  425.78   10.34
   0   9 -13   16.37    3.54
   0  -9 -13   11.92    1.60
   0  -9 -13   11.41    1.81
   0   9 -14   24.83    4.24
   0  -9 -14   26.94    2.45
   0  -9 -14   29.16    3.19
   0  -9 -15   48.24    3.59
   0   9 -15   55.93    6.46
   0  -9 -15   51.35    4.39
   0  -9 -16   -0.56    0.90
   0   9 -16    2.64    2.21
   0   9 -17   17.91    4.24
   0  -9 -17   12.69    1.95
   0   9 -18   24.75    4.72
   0  -9 -18   21.31    2.70
   0   9 -19    5.69    3.00
   0   9 -20   96.41    9.75
   0   9 -21   64.22    8.31
   0  10   0  447.61    8.94
   0  10   0  463.58    9.43
   0  10   0  456.86   13.78
   0  10   1  111.24    4.27
   0 -10   1  107.00    4.66
   0  10  -1  103.85    4.52
   0  10  -1  113.63    5.09
   0  10   1  117.42    4.28
   0  10  -1  114.15    6.94
   0  10   2   44.22    2.69
   0 -10   2   54.43    3.48
   0  10  -2   53.02    3.50
   0  10   2   59.49    2.73
   0  10  -2   59.94    5.48
   0  10  -2   65.34    4.30
   0  10  -3 1144.56   17.02
   0  10   3 1084.71   15.38
   0  10  -3 1067.94   17.48
   0  10  -3 1200.31   23.36
   0  10   3 1172.85    9.16
   0  10  -4    0.16    1.33
   0  10  -4    2.01    1.64
   0  10   4   -0.33    0.94
   0  10  -5  321.57    9.79
   0  10   5  320.37    9.53
   0  10  -5  307.28   10.21
   0 -10   5  309.91   12.31
   0  10  -6   14.74    2.57
   0  10  -6   17.22    2.72
   0 -10   6   12.96    2.74
   0  10  -7   91.40    5.88
   0  10  -7   89.06    5.97
   0 -10   7   83.74    6.89
   0  10  -8    4.23    1.92
   0  10  -8    1.71    1.73
   0 -10   8    1.62    1.15
   0  10  -9  223.12    9.98
   0  10  -9  226.44    9.97
   0 -10   9  210.10   11.49
   0  10 -10    4.17    2.29
   0 -10  10    4.11    2.11
   0 -10 -11  560.12    7.03
   0  10 -11  538.42   16.84
   0 -10  11  538.77   19.60
   0 -10 -12   13.50    1.44
   0  10 -12   13.65    3.10
   0  10 -13   74.31    6.92
   0 -10 -13   66.43    3.35
   0  10 -14   35.31    5.01
   0 -10 -14   27.89    2.44
   0 -10 -15   19.95    2.28
   0  10 -15   27.05    4.61
   0 -10 -16   15.02    2.00
   0  10 -16   22.09    4.41
   0  10 -17   59.48    6.98
   0  10 -18   -0.21    1.89
   0  10 -19  106.75   10.10
   0  10 -20   18.17    4.75
   0  11   0    7.32    1.53
   0  11   0    5.79    1.31
   0  11   0    3.18    1.46
   0  11   1    1.94    0.71
   0  11  -1    1.33    0.65
   0 -11   1    0.80    0.67
   0  11  -1    1.93    1.38
   0  11   1    1.28    0.46
   0  11  -1    1.95    0.85
   0  11  -2  521.46   11.13
   0 -11   2  541.15   11.09
   0  11   2  544.53    9.01
   0  11   2  558.62    8.38
   0  11  -2  547.24   12.27
   0  11  -2  556.28   16.35
   0  11  -3   84.48    4.92
   0  11  -3   75.24    4.93
   0  11   3   80.32    2.57
   0  11  -4 1339.09   20.17
   0  11   4 1286.28   18.14
   0  11  -4 1301.07   20.90
   0  11  -5   81.19    5.39
   0  11   5   78.93    4.87
   0  11  -5   77.41    5.37
   0  11  -6  234.82    9.23
   0  11   6  237.33    8.73
   0  11  -6  223.28    9.37
   0 -11   6  225.40   11.45
   0  11  -7  321.34   11.29
   0 -11   7  307.88   13.54
   0  11  -7  302.70   11.26
   0  11  -8   20.59    3.26
   0  11  -8   16.94    2.72
   0 -11   8   13.69    3.14
   0  11  -9    2.62    1.54
   0 -11   9    3.49    2.18
   0  11  -9    2.17    1.66
   0  11 -10  308.78   12.55
   0 -11  10  295.25   14.60
   0  11 -11    5.49    2.43
   0  11 -12  199.36   10.89
   0  11 -13   25.58    4.27
   0 -11 -13   29.27    1.69
   0 -11 -14   47.83    2.76
   0  11 -14   47.53    6.05
   0  11 -15    3.55    2.10
   0  11 -16    6.41    2.65
   0  11 -17    3.42    2.36
   0  11 -18  101.25    9.57
   0  11 -19    3.40    1.85
   0  12   0   80.05    4.30
   0  12   0   76.43    6.08
   0  12   0   84.25    4.27
   0  12  -1  283.55    8.17
   0  12   1  316.38    8.11
   0 -12   1  328.65    8.28
   0  12  -1  319.72    9.11
   0  12   1  329.16    7.73
   0  12  -1  321.52   13.06
   0  12   1  319.18   12.78
   0  12  -2   16.77    2.95
   0  12   2    0.13    0.57
   0  12  -2   18.35    4.39
   0  12  -2    5.03    1.73
   0 -12   2    0.60    0.74
   0  12   2    5.15    1.41
   0  12  -3  324.53    9.76
   0 -12   3  318.60    9.26
   0  12  -3  357.57   13.97
   0  12   3  359.95    5.47
   0  12  -3  333.95   10.44
   0  12  -4    2.84    1.79
   0  12   4    2.07    1.12
   0  12  -4    2.89    1.95
   0  12  -5  814.30   17.25
   0  12   5  806.91   15.27
   0  12  -5  813.14   17.82
   0  12   6  150.27    7.10
   0  12  -6  165.90    8.11
   0  12  -6  151.64    8.02
   0  12   7  134.72    7.05
   0  12  -7  137.39    7.84
   0  12  -7  131.39    7.58
   0 -12   7  128.11    9.20
   0  12  -8  125.89    7.69
   0 -12   8  120.03    9.08
   0  12  -8  126.52    7.68
   0  12  -9   38.81    4.48
   0 -12   9   36.07    5.07
   0  12 -10    4.90    2.04
   0  12 -11  107.15    7.97
   0  12 -12   34.62    4.88
   0  12 -13  142.20    9.90
   0  12 -14   82.61    7.82
   0  12 -15   10.62    3.51
   0  12 -16   21.55    4.47
   0  12 -17    1.72    2.07
   0  12 -18   -0.14    2.67
   0  12 -19   44.85    6.90
   0  13   0    4.52    1.43
   0  13   0    1.67    1.13
   0  13   0    1.19    2.03
   0  13  -1  421.88   10.76
   0  13   1  465.19   10.31
   0  13  -1  430.08   10.88
   0  13   1  455.44    9.42
   0  13   1  419.31   15.71
   0  13  -1  432.83   16.07
   0  13  -2   45.44    3.93
   0  13   2   39.65    2.70
   0 -13   2   37.49    3.20
   0  13  -2   44.24    5.40
   0  13  -2   38.54    3.52
   0  13   2   45.06    2.62
   0  13  -3   41.29    3.82
   0 -13   3   40.15    3.41
   0  13  -3   42.62    5.49
   0  13   3   46.50    2.11
   0  13  -3   44.77    4.16
   0  13  -4   64.47    4.86
   0 -13   4   68.26    4.74
   0  13  -4   73.77    5.41
   0  13   5  155.34    6.88
   0  13  -5  148.13    7.48
   0  13  -5  157.03    8.25
   0  13  -6   22.08    3.33
   0  13  -6   24.30    3.32
   0  13   6   21.84    2.86
   0  13  -7   18.75    3.24
   0  13  -7   15.43    3.03
   0  13   7   17.23    2.75
   0  13   8   36.98    4.10
   0  13  -8   42.13    4.77
   0 -13   8   32.39    4.92
   0  13  -9    2.13    1.70
   0  13 -10   44.65    5.23
   0  13 -11   27.37    4.09
   0  13 -12   12.13    3.04
   0  13 -13   14.15    3.31
   0  13 -14    5.58    2.50
   0  13 -15   44.32    6.29
   0  13 -16    2.31    2.09
   0  13 -17   12.69    3.94
   0  13 -18    4.92    2.77
   0  14   0   24.94    3.04
   0  14   0   15.22    3.39
   0  14   0   23.46    2.52
   0  14  -1  495.60   12.38
   0  14   1  563.94   11.92
   0  14  -1  519.50   18.04
   0  14  -1  501.17   12.15
   0  14   1  553.36   10.55
   0  14   1  476.43   17.62
   0 -14   2   53.10    3.65
   0  14  -2   54.31    4.58
   0  14   2   56.67    3.33
   0  14  -2   52.34    4.20
   0  14   2   60.68    3.12
   0  14   2   48.44    5.75
   0  14  -2   47.63    5.83
   0 -14   3  329.30    9.64
   0  14  -3  346.69   11.13
   0  14  -3  353.90   15.16
   0  14   3  338.21    5.40
   0  14  -3  352.36   11.49
   0 -14   4  140.09    6.81
   0  14  -4  146.99    7.51
   0  14  -4  158.03    8.02
   0  14  -5   63.01    5.11
   0  14  -5   66.96    5.51
   0  14  -6   -1.87    2.01
   0  14   6    2.32    1.10
   0  14  -6    1.66    1.44
   0  14  -7    0.20    1.87
   0  14   7    1.36    1.12
   0  14  -7    2.01    1.45
   0  14  -8   91.03    7.04
   0  14   8   93.97    6.28
   0  14  -9    5.19    2.25
   0  14   9    7.91    2.29
   0  14 -10   17.67    3.62
   0  14  10   13.95    2.80
   0  14 -11    4.65    2.01
   0  14 -12   21.66    4.11
   0  14 -13    7.99    2.74
   0  14 -14   41.16    5.83
   0  14 -15   -1.63    2.70
   0  14 -16   13.04    3.72
   0  14 -17   -1.09    2.47
   0  14 -18    1.70    1.78
   0  15   0   -0.57    2.06
   0  15   0    2.04    1.08
   0  15  -1   20.38    3.14
   0  15   1   18.40    3.14
   0  15   1   19.63    4.64
   0  15  -1   27.60    3.10
   0  15  -1   22.62    4.56
   0  15   1   32.18    3.18
   0  15  -2    3.79    2.01
   0  15   2    0.04    1.13
   0  15   2    2.00    1.16
   0  15  -2    2.10    2.24
   0  15  -2    0.71    0.74
   0  15   2    0.17    2.48
   0  15  -3    2.08    2.19
   0  15   3    2.07    0.79
   0 -15   3   -0.04    0.88
   0  15  -3    1.65    1.59
   0 -15   4   14.55    2.22
   0  15  -4   15.74    2.90
   0  15  -4   23.95    4.03
   0 -15   5   41.09    4.02
   0  15  -5   43.49    4.54
   0  15  -5   43.62    4.71
   0  15  -6  154.96    8.59
   0  15  -6  145.28    8.55
   0  15   7  130.81    6.89
   0  15  -7  145.70    8.58
   0  15  -8    6.35    2.47
   0  15   8    9.61    1.94
   0  15  -9    1.34    1.94
   0  15   9    2.84    1.51
   0  15 -10   71.03    6.82
   0  15  10   70.61    5.82
   0  15 -11    4.94    2.23
   0  15 -12   90.03    8.17
   0  15 -13   14.47    3.55
   0  15 -14    1.94    1.88
   0  15 -15   13.88    3.75
   0  15 -16   22.22    4.88
   0  15 -17   -1.94    2.29
   0  16   0    1.29    0.76
   0  16   0    0.54    1.84
   0  16   1   19.54    2.60
   0  16  -1   22.57    3.26
   0  16  -1   27.75    3.05
   0  16  -1   20.90    4.34
   0  16   1   23.38    4.56
   0  16   1   23.70    2.31
   0  16   2    9.92    1.80
   0  16  -2    3.84    1.97
   0  16   2    3.24    1.13
   0  16  -2    5.05    2.57
   0  16   2    3.80    2.13
   0  16  -2    6.39    1.80
   0 -16   3  132.62    6.10
   0  16  -3  133.24    7.54
   0  16  -3  142.28    7.64
   0  16  -3  146.98   10.59
   0  16   3  124.69    9.80
   0  16   3  131.60    3.33
   0  16  -4    1.79    2.16
   0  16  -4   -0.08    1.18
   0 -16   4    0.84    0.74
   0 -16   5   44.10    4.06
   0  16  -5   47.33    5.10
   0  16  -5   36.07    4.12
   0  16  -6  120.41    7.90
   0 -16   6  114.68    7.02
   0  16  -7    0.45    2.23
   0  16  -8    4.69    1.97
   0  16  -9   59.61    6.01
   0  16 -10   17.43    3.67
   0  16 -11   68.99    6.99
   0  16 -12   -2.30    2.30
   0  16 -13    6.80    2.60
   0  16 -14   -0.12    1.87
   0  16 -15    2.07    1.60
   0  16 -16   -1.71    2.53
   0  17   0    0.58    0.92
   0  17   0    2.67    2.64
   0  17   1   39.21    2.97
   0  17  -1   52.32    6.78
   0  17   1   54.73    6.94
   0  17  -1   59.20    4.47
   0  17  -2   77.66    5.83
   0  17  -2   62.96    4.91
   0  17   2   56.74    6.86
   0  17  -2   69.36    7.70
   0  17  -3    2.27    1.91
   0  17  -3   -1.71    1.06
   0  17  -3    1.44    3.11
   0  17   3   -3.08    3.44
   0 -17   4  133.04    6.47
   0  17  -4  134.20    8.20
   0  17  -4  135.55    8.06
   0  17  -5    3.16    2.11
   0 -17   5    1.25    1.12
   0 -17   6  185.61    8.79
   0  17  -6  179.98   10.12
   0 -17   7    6.16    1.99
   0  17  -7    3.00    1.84
   0  17  -8   -5.84    3.01
   0  17  -9    9.76    2.69
   0  17 -10  118.47    9.14
   0  17 -11   -3.83    3.19
   0  17 -12   64.69    7.31
   0  17 -13   12.76    3.26
   0  17 -14   31.74    5.31
   0  17 -15   -4.01    3.66
   0  18   0   67.17    4.60
   0  18   0   70.15    7.79
   0  18  -1   69.43    5.37
   0  18  -1   63.13    7.60
   0  18   1   64.28    7.43
   0  18  -2   68.98    5.67
   0  18  -2   65.19    7.61
   0  18   2   56.56    7.26
   0  18  -3  191.75    9.62
   0  18   3  183.05   12.80
   0  18  -4    2.40    1.90
   0  18   4   -1.23    1.72
   0  18  -5  159.00    9.46
   0  18  -6   18.66    3.56
   0  18  -7    6.59    2.82
   0  18  -8   91.66    7.85
   0  18  -9   56.77    6.43
   0  18 -10   76.16    7.65
   0  18 -11   78.17    7.82
   0  18 -12   -1.60    2.77
   0  18 -13   68.82    7.79
   0  18 -14    4.05    1.97
   0  19   0    4.11    2.43
   0  19   1  177.98   13.03
   0  19  -1  194.72   13.51
   0  19  -2   25.10    5.06
   0  19   2   29.83    5.31
   0  19  -3   27.92    3.91
   0  19   3   20.44    4.76
   0  19  -4   86.10    7.04
   0  19   4   77.61    8.64
   0  19  -5   33.72    4.62
   0  19   5   32.89    5.78
   0  19  -6   17.59    3.54
   0  19  -7   41.16    5.50
   0  19  -8    5.96    2.72
   0  19  -9  146.87   10.81
   0  19 -10   56.41    7.13
   0  19 -11   13.22    4.17
   0  19 -12   30.02    5.60
   0  19 -13    1.86    1.83
   0  19 -14   13.24    3.99
   0  20   0  194.56   14.25
   0  20  -1    6.71    3.25
   0  20   1    5.75    3.33
   0  20  -2   73.16    8.65
   0  20   2   65.20    8.22
   0  20   3   34.50    5.97
   0  20   4    1.25    2.34
   0  20   5   28.79    5.63
   0  20  -6   49.14    5.87
   0  20   6   43.90    6.77
   0  20  -7   12.05    3.17
   0  20  -8   72.24    7.48
   0  20  -9    6.29    2.71
   0  20 -10   16.60    4.37
   0  20 -11   16.30    4.44
   0  20 -12    0.16    2.13
   0  20 -13    7.60    3.70
   0  21   0    8.27    3.45
   0  21   1   54.74    7.71
   0  21  -1   52.36    7.67
   0  21   2   -2.04    2.62
   0  21   3    3.48    2.04
   0  21   4    3.68    2.39
   0  21   5   17.81    4.55
   0  21   6   15.03    4.51
   0  21   7  113.97   10.96
   0  22   0    9.22    3.84
   0  22  -1    5.58    3.13
   0  22   1    2.41    2.23
   0  22   2    3.10    2.66
   0  22   3   18.11    4.79
   0  22   4    2.61    1.87
   0  22   5    2.77    2.01
   0  22   6   25.10    5.49
   0  22   7    0.32    2.92
   0  22   8   21.26    5.11
   1   0 -25    6.06    3.09
   1   0 -24   42.51    5.84
   1   0 -23    5.19    2.91
   1   0 -22   43.56    5.64
   1   0 -21    6.29    2.83
   1   0 -20   67.63    6.33
   1   0 -19    1.38    1.65
   1   0 -18   20.18    3.39
   1   0 -17    4.56    2.29
   1   0 -16  250.36   11.19
   1   0 -15    5.98    2.51
  -1   0  15   10.93    4.16
   1   0 -14  926.42   20.38
   1   0 -14  951.98   20.57
  -1   0  14  944.89   18.87
   1   0 -13   -0.52    0.95
  -1   0  13   -0.02    1.18
  -1   0  12    0.32    0.97
   1   0 -12    0.75    1.03
  -1   0  11    0.08    0.76
  -1   0  10 1396.03   19.38
   1   0  -9   -0.26    0.82
  -1   0   9   -0.01    0.85
  -1   0   8  934.88   14.18
  -1   0   7    1.80    1.10
  -1   0   6  137.93    4.99
  -1   0   5    0.70    0.70
  -1   0   4 5567.29   28.31
  -1   0   3   -0.12    0.66
  -1   0   2  274.62    6.17
  -1   0  -1    0.41    0.42
  -1   0  -2  191.72    5.16
  -1   0  -3    1.31    0.74
  -1   0  -4 1196.11   13.93
  -1   0  -5    0.36    0.61
   1   0   6  178.50    5.47
  -1   0  -6  174.27    6.13
   1   0   7    1.03    0.84
  -1   0  -7   -0.12    0.79
   1   0   8 2428.64   23.46
  -1   0  -8 2393.11   26.54
  -1   0  -9    1.41    1.37
   1   0   9   -0.23    1.06
  -1   0  -9    2.16    1.32
  -1   0 -10   51.88    4.47
   1   0  10   65.32    4.41
  -1   0 -11    0.81    1.16
  -1   0 -12   53.68    5.00
  -1   0 -12   57.38    4.43
  -1   0 -13    1.00    1.58
  -1   0 -13    0.02    0.97
  -1   0 -14  363.16   13.96
  -1   0 -14  388.97   11.91
  -1   0 -15    4.73    2.99
  -1   0 -15   -0.03    0.80
  -1   0 -16  152.42    9.61
  -1   0 -17    1.28    1.72
  -1   0 -18  124.39    9.24
  -1   0 -19   -0.17    1.91
  -1   0 -20   -1.94    2.62
  -1   0 -21   -2.48    2.77
  -1   0 -22   -2.71    3.55
  -1   0 -23   -4.80    3.39
  -1   0 -24   -4.72    3.65
   1  -1 -25   13.07    3.49
   1   1 -24   21.06    4.58
   1  -1 -24   17.82    4.04
   1  -1 -23   73.42    7.20
   1   1 -23   75.47    7.47
   1  -1 -22    9.34    3.03
   1   1 -22   10.44    3.32
   1   1 -21   50.05    6.19
   1  -1 -21   43.54    5.54
   1   1 -20   17.93    3.59
   1  -1 -20   23.74    3.83
   1  -1 -19    2.59    1.94
   1   1 -19    4.39    2.07
   1   1 -18   35.72    4.67
   1  -1 -18   25.72    4.00
   1   1 -17  185.70    9.88
   1  -1 -17  181.79    9.41
   1   1 -16   48.83    5.35
   1  -1 -16   41.14    4.99
   1  -1 -15  319.28   12.02
   1   1 -15  312.90   12.41
  -1   1  15  346.15   11.70
   1  -1 -15  357.53   13.01
  -1  -1  15  360.75   12.20
   1  -1 -14   76.71    5.91
   1   1 -14   81.54    6.29
   1  -1 -14   92.31    6.50
  -1   1  14   89.54    5.77
  -1  -1  14   85.17    6.03
   1   1 -14   88.98    6.45
   1   1 -13  148.02    8.11
   1  -1 -13  160.43    8.11
  -1  -1  13  166.69    7.79
   1   1 -13  167.85    8.46
  -1   1  13  162.99    7.50
  -1   1  12    2.31    1.28
   1  -1 -12    1.12    0.81
  -1  -1  12    1.90    1.19
   1   1 -12    3.19    1.64
  -1  -1  11   67.24    4.67
  -1   1  11   69.40    4.49
  -1  -1  10  172.77    7.08
  -1   1  10  154.12    6.44
   1  -1 -10  164.53    7.14
  -1   1   9  108.25    5.09
   1  -1  -9  112.08    5.67
  -1  -1   9  109.12    5.50
  -1  -1   8  186.75    6.74
  -1   1   8  190.90    6.24
   1  -1  -8  194.48    7.18
  -1  -1   7 2653.31   23.36
  -1   1   7 2698.77   22.41
   1  -1  -7 2627.46   25.19
  -1  -1   6 4190.06   27.69
  -1   1   6 4115.47   25.93
  -1  -1   5 9999.00   40.27
  -1   1   5 9934.45   38.87
  -1   1   4 5767.02   29.46
  -1  -1   4 5918.58   28.79
  -1   1   3 2027.72   17.37
  -1  -1   3 1992.72   16.32
  -1   1   2    2.09    0.60
  -1  -1   2    7.87    1.10
  -1  -1  -1 1072.37   11.64
  -1   1  -1 1055.08   12.42
   1  -1   1 1100.95   12.43
  -1  -1  -2  793.95   10.14
  -1   1  -2  758.82   10.63
   1  -1   2  779.02   11.23
  -1   1  -3  711.79   10.62
  -1  -1  -3  697.44    9.74
   1   1   4 1229.62   12.15
  -1   1  -4 1254.26   14.92
  -1  -1  -4 1210.95   13.39
  -1  -1  -5   95.50    3.98
  -1   1  -5   90.47    4.25
   1   1   5   85.32    3.38
  -1  -1  -6    2.21    0.98
   1   1   6    2.39    0.85
  -1   1  -6    2.26    0.97
  -1  -1  -7  337.58    8.68
   1   1   7  312.72    7.70
  -1   1  -7  342.90    9.72
   1   1   8   76.23    4.03
  -1   1  -8   69.13    4.79
  -1  -1  -8   75.07    4.46
   1   1   9 1375.04   18.62
   1  -1   9 1276.37   19.33
  -1  -1  -9 1327.09   20.11
  -1  -1  -9 1342.96   16.69
  -1  -1 -10 1552.96   23.13
  -1   1 -10 1326.09   22.80
   1  -1  10 1651.41   23.02
  -1  -1 -10 1451.70   18.46
  -1  -1 -11    0.47    1.01
  -1   1 -11   -0.13    1.73
  -1   1 -11    0.98    1.59
  -1  -1 -12   35.11    3.91
  -1   1 -12   23.23    3.25
  -1  -1 -12   31.73    3.25
  -1   1 -12   31.66    3.25
  -1  -1 -13  119.87    7.41
  -1   1 -13  123.95    7.89
  -1  -1 -13  133.70    6.61
  -1   1 -13  135.79    7.00
  -1  -1 -14   12.28    2.97
  -1   1 -14    9.16    2.61
  -1   1 -14   10.53    2.35
  -1  -1 -14   11.67    2.17
  -1  -1 -15   58.88    5.57
  -1   1 -15   58.56    5.94
  -1  -1 -15   58.00    4.76
  -1   1 -16   27.42    4.18
  -1  -1 -16   25.32    3.84
  -1  -1 -17   72.56    6.65
  -1   1 -17   66.39    6.70
  -1   1 -18   91.78    8.01
  -1  -1 -18   97.23    7.82
  -1   1 -19    1.42    2.15
  -1  -1 -19    0.19    2.16
  -1  -1 -20   10.02    2.70
  -1   1 -20   14.73    3.45
  -1  -1 -21   -3.03    2.63
  -1   1 -21   -3.28    2.99
  -1   1 -22   20.01    4.15
  -1  -1 -22   20.24    4.21
  -1   1 -23   -9.55    4.39
  -1  -1 -23   -4.19    3.33
  -1   1 -24    4.58    2.11
  -1  -1 -24    6.33    1.92
   1  -2 -25    4.09    2.32
   1   2 -24   17.00    4.40
   1  -2 -24    9.18    2.78
   1  -2 -23    6.25    2.62
   1   2 -23    3.67    2.67
   1   2 -22   58.35    6.61
   1  -2 -22   52.82    5.79
   1  -2 -21   22.39    3.84
   1   2 -21   29.32    4.76
   1  -2 -20   24.64    4.00
   1   2 -20   24.29    4.24
   1   2 -19  100.99    7.79
   1  -2 -19   93.29    6.97
   1  -2 -18    0.82    1.62
   1   2 -18    3.39    2.16
   1  -2 -17   27.72    4.63
   1   2 -17   25.81    4.21
   1  -2 -16  633.01   16.77
   1   2 -16  667.09   18.47
   1  -2 -16  663.31   18.46
   1   2 -15    5.76    2.47
   1  -2 -15    2.63    1.70
  -1   2  15    6.55    2.76
   1  -2 -15    3.29    1.33
   1  -2 -14  139.67    8.22
   1   2 -14  166.84    9.01
   1  -2 -14  173.23    8.70
  -1   2  14  185.68    7.99
   1   2 -14  183.98    9.27
  -1  -2  14  185.86    8.77
   1   2 -13   23.15    3.35
   1   2 -13   32.84    3.89
  -1   2  13   28.99    3.33
   1  -2 -13   30.08    3.53
  -1  -2  13   30.95    3.67
  -1  -2  12  233.54    9.18
   1   2 -12  239.16    9.95
  -1   2  12  235.80    8.51
  -1  -2  11    3.36    1.33
  -1   2  11    3.29    1.42
  -1  -2  10  418.94   11.36
  -1   2  10  410.77   10.28
   1  -2 -10  432.71   11.63
   1  -2  -9  193.71    7.50
  -1  -2   9  192.81    7.29
  -1   2   9  189.78    6.39
  -1   2   8  205.91    6.40
   1  -2  -8  201.89    7.45
  -1  -2   8  189.09    7.00
  -1   2   7   75.18    3.73
   1  -2  -7   72.78    4.13
  -1  -2   7   66.42    4.04
  -1   2   6 2356.09   19.50
  -1  -2   6 2429.66   21.48
   1  -2  -6 2361.23   22.54
  -1   2   5 5595.63   29.30
  -1  -2   5 5541.06   30.60
  -1   2   4 7070.15   33.36
  -1  -2   4 7137.37   32.56
  -1  -2   3 3082.28   20.04
  -1   2   3 3122.89   21.90
  -1  -2   2 2267.37   16.49
  -1   2   1  421.79    7.83
   1  -2  -1  415.62    7.95
  -1  -2   1  440.80    7.15
  -1   2   0 2173.13   18.20
   1   2   0 2144.38   12.75
   1  -2   0 2264.08   18.69
  -1  -2   0 2218.60   15.68
  -1   2  -1 1235.28   13.78
   1  -2   1 1308.72   15.32
   1   2   2 7409.45   28.31
  -1  -2  -2 7593.39   30.19
  -1   2  -2 7091.16   33.78
   1  -2   2 7925.35   39.77
  -1  -2  -3  564.96    8.48
  -1   2  -3  573.14   10.04
   1   2   3  534.21    7.56
   1  -2   3  573.01   11.25
  -1  -2  -4   89.43    3.53
   1   2   4   93.58    3.16
  -1   2  -4   84.71    4.04
  -1  -2  -5   72.34    3.35
  -1   2  -5   74.55    4.01
   1   2   5   70.80    2.84
  -1  -2  -6    3.59    0.88
   1   2   6    2.94    0.90
  -1   2  -6    1.82    0.94
   1   2   7   80.03    3.97
  -1  -2  -7   92.19    4.38
  -1   2  -7  104.35    5.55
  -1   2  -8  506.33   13.03
   1   2   8  515.47   10.20
  -1  -2  -8  504.36   10.95
  -1  -2  -8  494.31    9.20
  -1  -2  -9 1504.04   20.39
   1   2   9 1450.84   18.81
  -1  -2  -9 1438.93   16.95
  -1  -2 -10  810.27   15.90
   1  -2  10  831.17   16.64
  -1  -2 -10  806.89   13.46
  -1  -2 -11  237.28    9.28
  -1   2 -11  242.27    8.66
  -1  -2 -12  134.00    7.32
  -1   2 -12  139.68    6.87
  -1  -2 -13   88.15    6.22
  -1   2 -13   88.67    6.98
  -1  -2 -13   87.37    5.25
  -1   2 -13   99.83    6.15
  -1  -2 -14  116.72    7.34
  -1   2 -14  103.25    7.79
  -1  -2 -14  112.53    6.26
  -1   2 -14  120.72    6.95
  -1  -2 -15  104.44    7.24
  -1   2 -15  106.69    8.18
  -1  -2 -15  107.08    6.41
  -1  -2 -16  130.36    8.32
  -1   2 -16  121.92    9.09
  -1  -2 -16  120.53    7.07
  -1  -2 -17   84.87    6.98
  -1   2 -17   89.48    8.05
  -1  -2 -18    1.04    1.38
  -1   2 -18   -0.80    1.75
  -1  -2 -19   32.19    4.58
  -1   2 -19   40.38    5.60
  -1   2 -20    5.93    2.60
  -1  -2 -20    0.90    1.91
  -1   2 -21    6.50    1.99
  -1  -2 -21    3.66    1.64
  -1  -2 -22   17.55    3.69
  -1   2 -22   19.96    4.06
  -1   2 -23   -2.20    3.24
  -1  -2 -23   -6.64    3.46
  -1  -2 -24   15.98    3.77
   1  -3 -25    0.22    1.44
   1  -3 -24    4.65    2.43
   1   3 -23    0.60    1.79
   1  -3 -23    0.12    1.73
   1   3 -22   11.87    3.38
   1  -3 -22   11.63    2.90
   1   3 -21   10.88    3.33
   1  -3 -21   10.53    2.82
   1   3 -20   43.74    5.70
   1  -3 -20   42.94    4.77
   1  -3 -19   28.18    4.04
   1   3 -19   20.28    3.84
   1   3 -18   87.13    7.33
   1  -3 -18   92.13    6.67
   1  -3 -17   55.01    5.06
   1   3 -17   62.55    5.96
   1  -3 -16   10.70    2.37
   1   3 -16   10.40    2.66
  -1   3  16   11.90    2.80
   1  -3 -16   10.93    2.38
   1  -3 -15   24.73    3.30
   1   3 -15   34.47    4.44
   1  -3 -15   32.59    4.04
  -1   3  15   32.49    3.74
   1  -3 -14   37.46    3.99
   1   3 -14   34.23    4.44
   1  -3 -14   39.01    4.14
  -1   3  14   37.98    3.83
  -1  -3  14   43.69    4.38
   1   3 -13   72.47    5.97
   1   3 -13   78.25    6.04
   1  -3 -13   71.98    5.54
  -1  -3  13   86.44    6.03
  -1   3  13   71.44    4.87
   1   3 -12  886.27   19.78
   1   3 -12  915.15   19.57
  -1  -3  12  945.95   18.48
  -1   3  12  908.49   16.13
  -1  -3  11   13.28    2.24
  -1   3  11   11.81    2.12
  -1  -3  10   81.27    5.15
   1  -3 -10   77.78    5.00
  -1   3  10   74.65    4.41
  -1  -3   9   36.79    3.36
  -1   3   9   36.11    2.92
   1  -3  -9   36.34    3.25
   1  -3  -8    2.89    1.18
  -1  -3   8    2.52    1.16
  -1   3   8    2.90    1.15
   1  -3  -7    2.87    1.05
  -1  -3   7    3.07    1.04
  -1  -3   6  468.59    9.99
  -1   3   6  472.87    8.67
   1  -3  -6  518.67   10.76
  -1   3   5 1297.54   14.59
  -1  -3   5 1317.32   15.37
   1  -3  -5 1321.80   16.43
  -1   3   4   98.65    4.16
  -1  -3   4   99.51    4.07
  -1  -3   3   33.51    2.26
  -1   3   3   30.54    2.26
  -1  -3   2   12.08    1.25
   1  -3  -1  319.02    7.31
  -1  -3   1  314.74    4.49
  -1   3   1  309.97    7.02
  -1  -3   1  320.19    5.78
   1  -3   0    3.58    1.25
  -1   3   0    3.02    0.97
   1   3   0    2.77    0.80
  -1  -3   0    3.67    0.82
  -1   3  -1  541.24    9.52
  -1  -3  -1  549.75    7.24
   1   3   2 2144.07   14.49
  -1   3  -2 2088.69   19.18
   1  -3   2 2195.74   23.06
  -1  -3  -3   78.71    3.06
   1   3   3   72.07    2.58
  -1   3  -3   79.57    3.97
   1  -3   3   72.79    4.35
  -1  -3  -4  204.82    5.08
  -1   3  -4  208.29    6.68
   1   3   4  206.90    4.38
   1  -3   4  200.40    7.54
  -1   3  -5   70.20    4.12
  -1  -3  -5   70.68    3.16
   1   3   5   64.64    2.62
  -1  -3  -6    2.63    1.00
  -1   3  -6    1.17    0.94
   1   3   6    1.19    0.63
  -1  -3  -7  274.59    7.15
   1   3   7  279.08    6.57
  -1   3  -7  278.60    9.41
   1   3   8  628.01   11.06
  -1   3  -8  632.61   15.03
  -1  -3  -8  645.21   11.77
  -1  -3  -8  637.39   10.06
  -1  -3  -9  548.16   11.74
  -1   3  -9  498.55   13.99
  -1  -3  -9  548.17   10.07
  -1   3 -10    3.30    1.60
  -1  -3 -10    4.21    1.31
  -1  -3 -10    5.58    1.15
  -1  -3 -11  120.39    6.22
  -1  -3 -11  128.21    5.53
  -1   3 -11  133.07    6.60
  -1  -3 -12  464.73   12.87
  -1   3 -12  481.31   13.05
  -1   3 -13   96.82    7.38
  -1  -3 -13  103.41    6.40
  -1   3 -13  108.44    6.54
  -1   3 -14    9.39    2.47
  -1  -3 -14    6.55    1.75
  -1  -3 -14    7.52    1.72
  -1  -3 -15   10.02    1.97
  -1   3 -15   13.50    3.10
  -1  -3 -15   13.61    2.34
  -1   3 -16   90.51    7.96
  -1  -3 -16   90.73    6.73
  -1  -3 -16  103.67    6.43
  -1  -3 -17   24.30    3.72
  -1   3 -17   29.07    4.94
  -1  -3 -18  115.01    8.18
  -1   3 -18  118.43    9.54
  -1   3 -19   17.48    3.98
  -1  -3 -19   15.77    3.40
  -1   3 -20  101.54    9.28
  -1  -3 -20   86.28    7.86
  -1  -3 -21    6.51    2.39
  -1   3 -21    6.23    2.60
  -1   3 -22   28.15    5.02
  -1  -3 -22   23.41    4.23
  -1   3 -23    0.90    2.48
  -1  -3 -23    8.54    2.98
  -1  -3 -24    3.93    2.75
   1  -4 -25   -0.84    1.57
   1  -4 -24    1.28    1.71
   1  -4 -23    7.47    2.50
   1   4 -23    4.56    2.41
   1  -4 -22    2.55    1.92
   1   4 -22    1.76    2.02
   1   4 -21    0.53    1.79
   1  -4 -21    0.95    1.41
   1  -4 -20    2.58    1.86
   1   4 -20    5.05    2.54
   1  -4 -19   29.92    3.86
   1   4 -19   28.03    4.41
   1   4 -18    7.75    2.45
   1  -4 -18    5.87    1.99
   1  -4 -17    7.87    2.27
   1   4 -17   10.32    3.02
   1  -4 -17    3.99    1.20
   1  -4 -16   71.32    5.44
   1   4 -16   72.19    6.46
   1  -4 -16   61.11    5.64
   1   4 -15   92.16    7.00
   1  -4 -15   85.45    5.70
  -1   4  15   84.45    5.59
   1  -4 -15   80.21    6.19
   1  -4 -14    1.19    1.17
   1   4 -14    5.61    2.00
  -1   4  14    4.36    1.90
   1  -4 -14    3.78    1.43
   1   4 -13  219.69   10.24
  -1   4  13  199.65    7.83
   1   4 -13  194.81    9.81
  -1  -4  13  223.86    9.47
   1   4 -12   19.57    4.05
  -1   4  12   36.10    3.37
   1   4 -12   36.07    4.10
  -1  -4  12   36.57    3.91
  -1  -4  11   66.11    4.81
   1  -4 -11   69.17    4.96
  -1   4  11   61.26    4.08
   1  -4 -10   33.07    3.32
  -1   4  10   27.94    2.66
  -1  -4  10   33.04    3.39
  -1  -4   9   22.49    2.69
   1  -4  -9   22.70    2.66
  -1   4   9   21.45    2.40
  -1   4   8  207.84    6.11
  -1  -4   8  192.92    7.34
   1  -4  -8  203.85    7.44
   1  -4  -7   33.97    2.94
  -1  -4   7   32.38    2.89
  -1   4   7   32.68    2.46
   1  -4  -6  119.22    5.17
  -1  -4   6  117.95    5.14
  -1   4   6  114.53    4.31
  -1  -4   5  238.15    6.83
  -1   4   5  245.85    6.37
  -1   4   4   82.50    3.78
  -1  -4   4   79.10    3.70
   1  -4  -3  125.70    4.58
  -1  -4   3  127.54    4.30
   1  -4  -2  244.58    6.17
   1   4  -2  243.94    5.99
  -1  -4   2  256.60    5.58
  -1  -4   2  235.34    5.12
   1  -4  -1  422.21    8.88
   1  -4  -1  435.09    8.20
  -1   4   1  414.52    8.43
   1   4  -1  417.80    7.37
  -1  -4   1  443.36    6.66
   1   4  -1  447.49    6.19
  -1   4   0  270.08    6.95
   1  -4   0  266.73    7.27
  -1  -4   0  278.56    4.87
   1   4   0  270.78    5.57
  -1   4  -1  308.74    7.48
  -1  -4  -1  331.36    5.13
  -1   4  -2   20.61    2.06
   1   4   2   19.09    1.32
   1  -4   2   17.21    2.21
  -1  -4  -3  946.69    9.80
   1   4   3  927.09    8.53
  -1   4  -3  918.04   13.78
   1  -4   3  939.52   16.71
  -1  -4  -4  338.46    6.23
   1   4   4  331.95    5.01
  -1   4  -4  331.07    8.71
   1  -4   4  310.31    9.99
  -1  -4  -5  765.52   10.10
   1   4   5  788.12    8.14
  -1   4  -5  804.39   14.36
   1  -4   5  748.52   15.95
  -1   4  -6  335.63    9.89
   1   4   6  301.89    5.93
  -1  -4  -6  312.85    6.83
  -1   4  -7  247.22    9.10
  -1  -4  -7  234.53    6.36
   1   4   7  215.63    5.71
  -1  -4  -7  224.68    5.20
  -1  -4  -8   28.09    2.38
  -1   4  -8   25.60    3.18
  -1  -4  -8   27.58    2.04
  -1  -4  -9   16.37    1.90
  -1   4  -9   18.90    2.97
  -1  -4  -9   17.37    1.75
  -1  -4 -10    0.51    0.96
  -1   4 -10    0.10    1.40
  -1  -4 -10    1.49    0.82
  -1  -4 -11 1245.27   19.20
  -1  -4 -11 1263.99   16.84
  -1   4 -11 1265.54   20.77
  -1   4 -12  280.66   12.32
  -1  -4 -12  336.06   10.62
  -1   4 -12  333.78   11.15
  -1  -4 -13    8.22    1.83
  -1   4 -13   18.43    3.47
  -1   4 -14    2.48    1.76
  -1  -4 -14    1.14    1.31
  -1  -4 -14    0.08    0.99
  -1  -4 -15   19.34    2.90
  -1   4 -15   20.34    3.71
  -1  -4 -15   25.66    3.05
  -1   4 -16   49.87    5.99
  -1  -4 -16   51.80    4.99
  -1  -4 -16   61.83    5.06
  -1   4 -17  136.77   10.25
  -1  -4 -17  126.38    8.11
  -1  -4 -17  149.09    8.06
  -1  -4 -18   21.22    3.34
  -1   4 -18   29.30    4.97
  -1  -4 -19  152.99    9.65
  -1   4 -19  160.33   11.59
  -1   4 -20   43.32    6.49
  -1  -4 -20   39.51    5.05
  -1  -4 -21   24.37    4.14
  -1   4 -21   20.64    4.44
  -1  -4 -22   22.32    4.10
  -1   4 -22   16.75    4.47
  -1  -4 -23    8.87    3.39
  -1   4 -23    9.74    3.32
   1  -5 -24    1.60    1.58
   1  -5 -23    1.14    1.46
   1   5 -23    2.20    2.30
   1   5 -22   -0.72    1.56
   1  -5 -22   -1.19    1.56
   1  -5 -21   12.82    2.63
   1   5 -21   15.28    3.83
   1  -5 -20    2.38    1.66
   1   5 -20    1.48    1.74
   1  -5 -19    2.39    1.53
   1   5 -19    4.16    2.32
   1  -5 -18    7.70    2.16
   1   5 -18   10.31    3.01
   1   5 -17   76.08    6.76
   1  -5 -17   65.77    5.27
   1  -5 -17   71.25    6.39
   1  -5 -16   15.95    2.67
   1   5 -16   16.54    3.30
   1  -5 -16   14.90    2.85
   1   5 -15   13.65    3.11
   1  -5 -15    9.20    2.33
  -1   5  15   13.72    2.45
   1  -5 -15   12.97    2.71
   1  -5 -14  165.95    7.62
   1   5 -14  170.97    9.40
  -1   5  14  174.57    7.49
   1  -5 -14  176.83    8.87
   1   5 -13   35.47    4.44
  -1   5  13   34.77    3.50
   1   5 -12   32.74    4.05
   1   5 -12   37.39    4.29
  -1   5  12   35.51    3.20
  -1  -5  12   38.94    3.88
   1   5 -11  290.52   11.59
  -1   5  11  287.58    8.06
  -1  -5  11  293.72   10.36
   1  -5 -11  290.39   10.20
   1  -5 -10  191.60    7.90
  -1   5  10  173.35    6.02
  -1  -5  10  176.70    7.74
  -1   5   9   35.69    2.66
   1  -5  -9   37.53    3.34
  -1  -5   9   33.80    3.27
  -1  -5   8   27.58    2.90
   1  -5  -8   25.01    2.59
  -1   5   8   26.47    2.32
   1  -5  -7   85.23    4.62
  -1   5   7   81.59    3.70
  -1  -5   7   87.05    4.83
  -1   5   6   59.66    3.21
  -1  -5   6   62.23    3.81
  -1  -5   5    0.55    0.78
  -1   5   5   -0.24    0.79
   1  -5  -4  427.65    8.64
  -1  -5   4  437.48    8.82
   1   5  -4  463.20   10.17
  -1   5   4  434.53    8.78
  -1   5   3  648.45   12.37
   1  -5  -3  641.55   10.27
  -1  -5   3  610.21    9.77
  -1  -5   3  640.87   10.57
   1   5  -3  674.78   11.22
  -1   5   2   76.57    4.17
   1  -5  -2   83.61    3.62
  -1   5   2   83.31    3.87
  -1  -5   2   82.32    3.27
  -1  -5   2   82.68    3.44
   1   5  -2   81.26    3.63
   1  -5  -1  194.02    5.42
   1  -5  -1  184.51    6.20
  -1   5   1  193.80    5.95
  -1   5   1  185.46    6.29
   1   5  -1  196.90    4.99
  -1  -5   1  204.12    4.62
   1   5  -1  185.26    4.99
   1  -5   0  372.88    9.03
  -1   5   0  381.20    8.53
   1  -5   0  374.39    7.53
  -1  -5   0  406.54    5.89
   1   5   0  363.66    6.54
   1  -5   1   84.49    3.66
  -1   5  -1   87.34    4.22
  -1  -5  -1   85.27    2.36
  -1   5  -2 1339.68   16.72
   1  -5   2 1429.90   15.36
   1   5   2 1351.80   10.84
  -1  -5  -2 1390.54    8.96
   1  -5   2 1383.44   20.82
   1   5   3   48.50    1.81
  -1   5  -3   53.19    3.56
   1  -5   3   49.55    4.10
  -1  -5  -4  275.35    5.21
   1   5   4  280.09    4.08
  -1   5  -4  279.22    8.36
   1  -5   4  282.33   10.09
  -1   5  -5 1384.75   19.42
  -1  -5  -5 1360.04   12.65
   1   5   5 1325.57    9.51
   1  -5   5 1307.22   22.42
  -1   5  -6   63.11    4.49
  -1  -5  -6   63.01    2.92
   1   5   6   68.96    2.60
  -1  -5  -6   61.97    2.25
   1  -5   6   59.40    4.94
  -1   5  -7  989.11   18.76
  -1  -5  -7  900.77   12.04
  -1  -5  -7  900.34    9.87
  -1  -5  -8    7.19    1.32
  -1   5  -8    7.59    2.07
  -1  -5  -8    6.72    0.96
  -1   5  -9  190.92    9.14
  -1  -5  -9  191.83    6.39
  -1  -5  -9  196.64    5.52
  -1  -5 -10  910.02   14.84
  -1  -5 -10  937.67   12.95
  -1   5 -11   20.26    3.41
  -1  -5 -11   21.59    2.43
  -1  -5 -11   22.82    2.22
  -1   5 -11   30.09    3.59
  -1  -5 -12   47.88    3.87
  -1   5 -12   43.91    5.11
  -1   5 -12   55.47    4.77
  -1  -5 -12   50.31    3.45
  -1   5 -13   53.23    5.68
  -1  -5 -13   61.63    4.67
  -1  -5 -14   16.40    2.57
  -1   5 -14   14.67    3.37
  -1  -5 -15   80.29    5.82
  -1   5 -15   79.01    7.49
  -1  -5 -15   97.22    5.84
  -1  -5 -16   26.43    3.35
  -1   5 -16   32.13    5.07
  -1  -5 -16   31.32    3.63
  -1  -5 -17   93.12    6.73
  -1   5 -17   96.76    8.74
  -1  -5 -17  102.28    6.69
  -1  -5 -18   36.45    4.55
  -1   5 -18   45.14    6.32
  -1   5 -19   -1.95    2.54
  -1  -5 -19   -3.70    2.22
  -1   5 -20   32.47    5.55
  -1  -5 -20   31.48    4.46
  -1  -5 -21  118.65    8.86
  -1   5 -21  117.06   10.57
  -1   5 -22    7.54    2.84
  -1  -5 -22   14.64    3.59
   1  -6 -23   -0.06    1.37
   1   6 -22    3.63    2.78
   1  -6 -22    0.35    1.35
   1   6 -21    0.70    1.50
   1  -6 -21   -0.02    1.07
   1  -6 -20   13.47    2.74
   1   6 -20   11.70    3.76
   1   6 -19   15.06    3.67
   1  -6 -19   10.51    2.49
   1  -6 -18   65.80    5.07
   1   6 -18   72.83    7.01
   1  -6 -18   63.34    6.33
   1   6 -17    6.62    2.62
   1  -6 -17    6.87    1.86
   1  -6 -17    4.07    1.75
   1   6 -16   19.01    3.49
   1  -6 -16   17.43    2.60
   1  -6 -16   16.60    2.98
   1   6 -15    2.87    2.07
   1  -6 -15    0.89    1.10
   1  -6 -15    1.62    1.59
  -1   6  15    1.46    1.74
   1  -6 -14  230.66    8.81
   1   6 -14  261.37   11.88
  -1   6  14  247.75    8.77
   1   6 -13   32.71    4.17
  -1   6  13   25.24    2.90
   1   6 -12   66.07    5.81
  -1   6  12   63.58    4.16
   1  -6 -12   66.28    5.11
   1   6 -12   70.59    5.91
   1   6 -11   47.29    4.74
   1  -6 -11   50.18    4.24
   1   6 -11   48.56    4.81
  -1   6  11   51.42    3.48
   1   6 -10   41.23    5.22
  -1  -6  10   70.77    5.04
  -1   6  10   65.92    3.64
   1  -6 -10   69.30    4.78
   1   6  -9   -0.97    1.77
  -1  -6   9    0.14    0.95
   1  -6  -9    0.20    0.79
  -1   6   9    2.32    1.16
  -1  -6   8  209.25    7.89
  -1   6   8  205.89    5.83
  -1  -6   7    6.15    1.43
  -1   6   7    3.59    1.16
   1   6  -6  247.42    8.90
  -1   6   6  265.06    6.65
  -1  -6   6  261.96    7.97
   1  -6  -5  284.67    7.30
  -1  -6   5  285.95    7.89
   1   6  -5  285.60    9.01
  -1   6   4   77.15    4.70
   1  -6  -4   79.09    3.68
   1   6  -4   75.66    4.41
  -1  -6   4   73.12    3.82
  -1  -6   4   71.03    4.12
  -1   6   4   71.40    3.75
   1  -6  -3  762.87   11.28
  -1   6   3  771.32   14.11
   1   6  -3  807.55   12.93
  -1  -6   3  742.46   12.45
  -1  -6   3  752.06   11.28
  -1   6   2  647.97   12.57
   1  -6  -2  678.07   10.30
  -1   6   2  664.91   11.26
  -1  -6   2  667.78    9.74
   1   6  -2  691.89   10.81
   1  -6  -1  138.54    4.60
   1  -6  -1  140.06    5.65
  -1   6   1  140.03    5.28
  -1  -6   1  146.55    4.09
   1   6  -1  140.94    4.85
   1   6  -1  141.65    4.47
   1  -6   0  877.00   14.45
  -1   6   0  916.54   13.80
   1  -6   0  897.36   11.66
   1   6   0  878.57   10.28
  -1  -6   0  935.63    9.10
   1  -6   1  305.80    7.06
  -1   6  -1  294.30    7.91
  -1  -6  -1  313.73    4.45
   1   6   1  296.75    5.50
   1  -6   2  632.38   10.45
  -1   6  -2  601.05   11.78
  -1  -6  -2  581.76    4.96
  -1   6  -3  476.77   10.83
   1  -6   3  476.47    9.40
   1   6   3  474.50    5.02
   1  -6   3  478.31   13.54
   1  -6   4    9.08    1.48
  -1   6  -4    5.94    1.38
   1   6   4    7.66    0.59
   1  -6   4    7.52    1.86
  -1   6  -5   45.85    3.70
   1   6   5   41.08    1.52
  -1  -6  -5   44.45    1.32
   1  -6   5   41.39    4.10
  -1   6  -6 1858.04   24.58
  -1  -6  -6 1854.12   14.77
   1  -6   6 1820.18   28.37
  -1  -6  -6 1794.73   10.50
  -1  -6  -7  135.91    4.41
  -1   6  -7  132.28    7.04
  -1  -6  -7  131.96    3.43
   1  -6   7  133.95    7.94
  -1  -6  -8  304.97    7.14
  -1   6  -8  321.90   11.65
  -1  -6  -8  310.81    5.94
   1  -6   8  300.33   12.23
  -1   6  -9  842.97   19.61
  -1  -6  -9  833.48   12.62
  -1  -6  -9  843.88   10.90
  -1   6 -10  114.08    7.65
  -1  -6 -10  122.17    5.22
  -1  -6 -10  130.67    4.67
  -1   6 -11  109.85    7.71
  -1  -6 -11  120.60    5.53
  -1   6 -11  118.65    6.74
  -1  -6 -11  117.77    4.83
  -1   6 -12    8.81    2.44
  -1  -6 -12   10.77    1.96
  -1  -6 -12    8.67    1.61
  -1  -6 -13   68.62    4.69
  -1   6 -13   61.78    6.26
  -1  -6 -13   76.25    4.49
  -1   6 -14  173.60   10.87
  -1  -6 -14  178.88    7.99
  -1  -6 -15  143.85    7.51
  -1   6 -15  144.21   10.16
  -1  -6 -16   29.51    3.60
  -1   6 -16   29.94    4.99
  -1  -6 -16   35.01    3.64
  -1   6 -17   -1.05    2.06
  -1  -6 -17    1.82    1.34
  -1  -6 -17    1.22    0.86
  -1   6 -18  107.89    9.64
  -1  -6 -18  120.69    7.88
  -1  -6 -19    0.58    1.51
  -1   6 -19   -3.86    2.42
  -1   6 -20   54.19    7.30
  -1  -6 -20   59.40    6.00
  -1  -6 -21    1.39    1.90
  -1   6 -21   -0.96    2.69
  -1   6 -22   13.89    3.84
   1   7 -22    9.09    3.45
   1  -7 -21    5.33    1.78
   1   7 -21    5.50    2.88
   1  -7 -20    0.70    1.25
   1   7 -20    3.77    2.73
   1  -7 -19    4.72    1.67
   1   7 -19    1.63    2.30
   1  -7 -18   19.98    2.88
   1   7 -18   28.91    4.85
   1  -7 -17   55.16    4.45
   1   7 -17   69.69    6.85
   1  -7 -17   53.08    5.65
   1  -7 -16   21.13    2.85
   1   7 -16   24.03    4.13
   1  -7 -16   27.40    4.06
   1  -7 -15  242.39    8.67
   1   7 -15  249.63   12.02
   1  -7 -15  231.16   10.73
  -1   7  15  259.15    8.89
   1  -7 -14   -0.65    1.15
   1   7 -14   -1.44    1.64
  -1   7  14    0.84    1.42
   1   7 -13   16.00    3.07
  -1   7  13   16.92    2.37
   1   7 -12    2.09    1.35
  -1   7  12   -0.21    1.20
   1  -7 -12    0.44    0.85
   1   7 -11    2.66    1.70
  -1   7  11    2.69    1.27
   1  -7 -11    0.36    0.95
   1   7 -11    2.35    1.87
  -1   7  10  328.13    7.83
   1  -7 -10  324.96   10.16
   1   7 -10  303.20   11.86
   1   7  -9  420.26   13.20
  -1   7   9  405.56    8.31
  -1  -7   9  410.16   11.73
   1   7  -8    4.98    1.40
  -1  -7   8    7.30    1.78
   1   7  -8    4.06    1.32
  -1   7   8    8.38    1.53
  -1  -7   7  525.52   12.26
  -1   7   7  510.63    8.94
   1  -7  -6  303.53    7.72
  -1  -7   6  301.81   10.10
  -1  -7   6  294.11    8.73
   1   7  -6  277.33    9.72
  -1   7   6  294.92    7.18
   1  -7  -5   70.80    3.57
  -1   7   5   77.90    3.95
  -1  -7   5   85.31    5.16
  -1  -7   5   71.07    4.06
   1   7  -5   78.21    4.91
   1  -7  -4  273.42    6.80
  -1   7   4  277.02    9.10
  -1  -7   4  272.08    7.38
  -1  -7   4  272.74    8.61
   1   7  -4  271.89    8.60
   1  -7  -3    1.47    0.57
  -1  -7   3    1.01    0.72
  -1   7   3    2.14    1.32
  -1  -7   3    1.59    0.74
   1   7  -3    2.57    0.92
  -1   7   2   47.65    3.25
  -1   7   2   50.16    3.75
   1  -7  -2   43.67    2.67
   1   7  -2   49.22    3.28
   1   7  -2   52.55    3.16
  -1  -7   2   43.54    2.62
   1  -7  -1 1354.35   14.17
   1  -7  -1 1338.27   18.07
  -1   7   1 1379.80   17.20
   1   7  -1 1379.93   14.62
   1   7  -1 1396.21   17.21
  -1  -7   1 1378.43   12.95
   1  -7   0 1584.26   20.00
  -1   7   0 1680.46   19.64
   1  -7   0 1688.81   16.27
  -1  -7   0 1693.68   12.65
   1   7   0 1609.31   14.39
  -1   7  -1  738.64   13.10
   1  -7   1  756.51   11.34
   1  -7   1  720.02   14.02
   1   7   1  729.20    8.95
  -1  -7  -1  748.87    7.17
   1  -7   2  672.82   11.08
  -1   7  -2  666.29   12.84
   1  -7   3 1031.84   14.29
  -1   7  -3 1014.04   16.49
   1  -7   3 1037.65   20.86
  -1   7  -4  480.00   11.68
   1  -7   4  501.42   10.49
   1  -7   4  489.29   14.58
  -1   7  -5  128.79    6.34
   1  -7   5  107.36    5.20
   1  -7   5  123.08    7.58
  -1   7  -6 1141.71   20.00
   1  -7   6 1093.79   23.11
  -1   7  -7  698.63   16.46
  -1  -7  -7  724.65    9.09
  -1  -7  -7  707.67    6.76
   1  -7   7  712.42   19.25
  -1  -7  -8  199.12    5.37
  -1   7  -8  203.29    9.33
   1  -7   8  210.89   10.63
  -1  -7  -8  206.60    4.38
  -1   7  -9  440.45   14.53
  -1  -7  -9  426.65    8.62
   1  -7   9  424.54   13.31
   1  -7   9  402.73   15.16
  -1  -7  -9  423.73    7.24
  -1   7 -10  134.45    8.27
  -1  -7 -10  133.78    5.22
   1  -7  10  125.53    8.71
  -1  -7 -10  140.64    4.61
  -1   7 -10  137.18    7.35
  -1   7 -11   19.14    3.22
  -1  -7 -11   22.79    2.34
  -1  -7 -11   22.84    2.08
  -1   7 -11   28.81    3.65
  -1   7 -12   46.95    5.43
  -1  -7 -12   46.68    3.61
  -1  -7 -12   50.58    3.27
  -1   7 -13  245.75   12.74
  -1  -7 -13  238.49    8.48
  -1  -7 -13  245.64    7.74
  -1   7 -14   46.15    5.57
  -1  -7 -14   52.50    4.29
  -1  -7 -14   50.68    3.79
  -1  -7 -15   74.25    5.35
  -1   7 -15   59.72    6.78
  -1  -7 -16   77.04    5.69
  -1   7 -16   78.81    7.97
  -1  -7 -16   73.66    5.12
  -1   7 -17   80.21    8.26
  -1  -7 -17   89.43    6.39
  -1  -7 -17   84.89    5.83
  -1  -7 -18    3.08    1.87
  -1   7 -18   -2.75    2.80
  -1  -7 -19   22.39    3.69
  -1   7 -19   18.64    4.34
  -1   7 -20    0.87    1.66
  -1  -7 -20    2.90    1.59
  -1   7 -21    7.23    1.95
   1   8 -21   21.80    4.65
   1   8 -20    8.15    3.32
   1  -8 -20    6.57    1.96
   1   8 -19   58.29    6.67
   1  -8 -19   50.62    4.44
   1  -8 -18    4.92    1.79
   1   8 -18    6.66    2.72
   1  -8 -17   17.26    2.62
   1   8 -17   26.35    4.58
   1  -8 -17   19.92    3.46
   1  -8 -16  136.87    6.48
   1   8 -16  154.28    9.80
   1  -8 -16  133.66    8.37
   1   8 -15   29.72    4.36
   1  -8 -15   29.25    2.94
   1   8 -14   68.64    6.25
   1  -8 -14   54.43    3.90
  -1   8  14   60.17    4.15
   1   8 -13  149.79    8.93
   1  -8 -13  124.05    5.86
   1  -8 -13  142.09    7.64
  -1   8  13  140.77    5.95
   1   8 -12   21.19    3.51
  -1   8  12   22.24    2.48
   1   8 -11  171.04    8.93
   1   8 -11  153.82    9.11
  -1   8  11  143.38    5.35
   1   8 -10  209.66    9.80
   1   8 -10  173.19    9.32
  -1   8  10  184.49    5.76
   1   8  -9   45.65    4.71
  -1   8   9   54.78    3.12
   1   8  -9   44.72    4.56
   1   8  -8  240.98   11.20
  -1  -8   8  323.05   11.97
   1   8  -8  232.33    9.92
  -1   8   8  309.23    6.84
   1   8  -7  227.58    9.56
   1  -8  -7  270.70    7.34
   1   8  -7  213.73    9.26
  -1  -8   7  268.42   10.46
  -1   8   7  263.33    6.36
   1  -8  -6  598.24   10.46
   1   8  -6  561.78   13.81
   1   8  -6  534.17   13.85
  -1   8   6  602.28   10.30
  -1  -8   6  620.94   15.22
   1  -8  -5  460.23    8.69
  -1   8   5  479.94   12.85
   1   8  -5  453.86   11.56
   1   8  -5  427.35   11.86
  -1   8   5  478.59    9.65
  -1  -8   5  454.18   12.39
  -1  -8   5  464.05   10.38
   1  -8  -4    0.60    0.43
   1   8  -4   -0.58    1.46
  -1   8   4   -1.92    1.43
  -1  -8   4    0.95    0.89
  -1  -8   4    1.68    1.11
  -1   8   3  168.97    7.22
   1  -8  -3  174.97    5.04
   1   8  -3  184.34    6.68
  -1  -8   3  160.69    5.58
  -1   8   2 1302.68   19.21
   1  -8  -2 1299.71   13.67
  -1   8   2 1300.16   17.03
   1   8  -2 1350.81   18.68
  -1  -8   2 1259.20   14.18
   1   8  -2 1340.11   16.40
  -1   8   1  276.62    8.15
   1  -8  -1  277.22    8.61
   1  -8  -1  293.45    6.66
   1   8  -1  291.56    6.94
   1   8  -1  296.01    8.61
  -1   8   0  529.62   11.56
   1  -8   0  477.26   11.37
   1  -8   0  509.55    9.13
   1   8   0  493.25   11.03
   1   8   0  492.85    8.20
   1  -8   1    1.12    0.78
   1   8   1    1.28    0.42
  -1   8  -1    2.10    1.38
   1  -8   1    2.84    0.87
   1   8   1    1.29    0.46
   1  -8   2    8.16    1.29
  -1   8  -2    7.94    1.94
   1   8   2    7.50    0.68
   1  -8   3  835.49   13.26
  -1   8  -3  785.52   15.20
   1  -8   4  292.93    8.37
  -1   8  -4  286.93    9.36
   1  -8   4  279.99   11.66
  -1   8  -5  860.59   17.10
   1  -8   5  837.23   20.52
  -1   8  -6  140.09    7.11
   1  -8   6  131.06    8.39
   1  -8   7  211.45    8.56
  -1   8  -7  201.16    9.06
   1  -8   7  196.52   10.47
  -1  -8  -8   62.37    2.51
  -1   8  -8   59.51    5.20
   1  -8   8   56.34    4.84
   1  -8   8   60.53    5.91
  -1  -8  -8   61.65    2.03
  -1  -8  -9   70.89    3.19
   1  -8   9   67.91    5.33
  -1   8  -9   70.62    5.88
   1  -8   9   69.20    6.55
  -1   8  -9   65.48    5.05
  -1  -8  -9   68.59    2.67
  -1   8 -10  125.43    8.15
  -1  -8 -10  120.97    4.67
  -1  -8 -10  123.53    4.11
  -1   8 -10  122.21    7.07
   1  -8  10  116.53    8.75
  -1  -8 -11    6.43    1.15
  -1   8 -11    6.39    1.75
  -1  -8 -11    5.03    1.07
  -1   8 -12  108.36    8.36
  -1  -8 -12   96.78    4.91
  -1  -8 -12  103.69    4.51
  -1  -8 -13  131.27    6.20
  -1   8 -13  143.98    9.79
  -1  -8 -13  145.01    5.79
  -1   8 -14   52.43    6.03
  -1  -8 -14   56.40    4.26
  -1  -8 -14   53.14    3.80
  -1   8 -15  152.90   10.83
  -1  -8 -15  166.13    7.61
  -1  -8 -15  162.89    7.08
  -1  -8 -16  138.14    7.41
  -1   8 -16  132.03   10.38
  -1   8 -17   20.43    4.18
  -1  -8 -17   23.51    3.33
  -1  -8 -18   -0.01    1.34
  -1   8 -18   -3.34    2.99
  -1   8 -19   29.41    5.37
  -1   8 -20   15.35    3.66
  -1   8 -21   -3.97    3.54
   1   9 -21   42.05    6.56
   1   9 -20   76.33    8.16
   1  -9 -19    2.77    1.44
   1   9 -19    3.26    3.00
   1  -9 -18   84.98    5.27
   1   9 -18   98.37    8.55
   1   9 -17   19.92    4.10
   1  -9 -17   15.13    2.30
   1   9 -16   38.51    5.34
   1  -9 -16   28.89    2.98
   1  -9 -15   24.19    2.62
   1   9 -15   34.21    4.60
   1   9 -14  100.92    7.61
   1  -9 -14   91.97    4.73
  -1   9  14  101.42    5.17
   1  -9 -13  131.03    5.49
   1   9 -13  158.83    9.37
  -1   9  13  129.56    5.57
   1   9 -12  993.81   22.48
  -1   9  12  929.38   14.02
   1   9 -11  165.65    9.02
  -1   9  11  143.73    5.19
   1   9 -10  300.41   11.52
  -1   9  10  266.73    6.65
   1   9 -10  255.89   11.67
  -1  -9  10  276.58   12.58
   1  -9  -9   33.30    2.82
   1   9  -9   38.30    4.03
  -1  -9   9   38.13    4.54
  -1   9   9   34.28    2.36
   1   9  -9   31.94    4.22
   1   9  -8  234.14    9.59
   1  -9  -8  241.42    7.04
  -1  -9   8  232.37   10.65
  -1   9   8  225.92    5.63
   1  -9  -7  249.90    6.66
   1   9  -7  268.76    9.90
   1   9  -7  205.17    9.36
  -1  -9   7  256.23   10.74
  -1   9   7  252.80    6.17
   1   9  -6  281.94    9.75
  -1   9   6  281.05   10.44
   1  -9  -6  272.54    6.57
   1   9  -6  227.58    9.41
  -1   9   6  265.93    6.90
  -1  -9   6  266.22   10.51
   1  -9  -5  100.42    3.85
   1   9  -5  101.46    5.67
  -1   9   5  101.97    6.21
  -1  -9   5   90.41    5.85
   1   9  -5   92.72    5.77
  -1   9   5   98.72    4.48
   1  -9  -4  298.95    6.40
   1   9  -4  278.43    8.40
  -1   9   4  307.31   10.22
   1   9  -4  305.10    9.54
   1   9  -3  170.30    6.38
  -1   9   3  164.65    7.25
   1  -9  -3  167.74    4.84
   1   9  -3  180.14    6.93
   1   9  -2  471.77    9.75
   1  -9  -2  499.46    8.59
  -1   9   2  482.06   10.77
   1   9  -2  499.64   12.28
   1   9  -2  495.80   10.47
   1  -9  -1   49.04    3.75
  -1   9   1   46.06    3.56
   1  -9  -1   49.45    2.79
   1   9  -1   46.70    2.79
   1   9  -1   46.59    2.97
   1   9  -1   52.01    3.95
   1   9   0   28.73    1.96
   1  -9   0   29.11    2.26
   1  -9   0   26.40    2.79
   1   9   0   26.98    2.00
  -1   9   0   27.03    3.73
   1   9   0   29.88    3.03
  -1   9  -1   39.51    3.43
   1  -9   1   41.25    2.84
   1  -9   1   37.83    3.46
   1   9   1   38.85    1.91
  -1   9  -1   36.35    4.14
   1   9   1   39.60    2.19
   1   9   2  299.69    4.10
  -1   9  -2  286.77    9.33
   1  -9   2  314.22    8.02
  -1   9  -2  297.29   11.89
   1  -9   3    7.69    1.49
  -1   9  -3    6.26    1.97
  -1   9  -3   10.73    2.95
   1   9   3    7.16    0.86
  -1   9  -4  722.16   15.55
  -1   9  -4  762.83   19.70
  -1   9  -5    9.04    1.74
   1  -9   5   12.76    2.93
   1  -9   6  661.44   14.92
  -1   9  -6  620.94   15.75
   1  -9   6  631.47   18.80
  -1   9  -7  233.71    9.98
   1  -9   7  234.42    9.43
   1  -9   7  248.41   12.19
   1  -9   8   35.20    3.74
  -1   9  -8   31.47    3.84
  -1   9  -8   47.63    4.42
   1  -9   8   34.38    4.80
  -1   9  -9   43.10    4.47
   1  -9   9   50.53    5.77
  -1   9  -9   54.52    4.80
  -1   9 -10   28.21    3.77
  -1  -9 -10   34.83    2.10
  -1  -9 -10   32.14    1.85
   1  -9  10   30.10    4.80
  -1   9 -11   22.27    3.64
  -1  -9 -11   27.11    2.17
  -1  -9 -11   26.71    1.99
  -1  -9 -12  179.39    6.13
  -1   9 -12  177.40   10.75
  -1  -9 -12  183.13    5.84
  -1  -9 -13  152.87    6.25
  -1   9 -13  164.79   10.71
  -1  -9 -13  155.36    5.93
  -1  -9 -14  135.43    6.30
  -1   9 -14  143.30   10.24
  -1  -9 -14  139.70    6.12
  -1   9 -15    0.45    2.38
  -1  -9 -15    4.77    1.36
  -1  -9 -15    5.62    1.47
  -1   9 -16    1.81    1.75
  -1  -9 -16    4.31    1.36
  -1  -9 -17   -0.94    1.06
  -1   9 -17   -5.15    3.30
  -1   9 -18   69.04    8.24
  -1   9 -19   -2.93    3.47
  -1   9 -20   22.36    4.32
   1  10 -20    8.10    3.43
   1  10 -19   84.00    8.50
   1  10 -18   23.40    4.85
   1 -10 -17  122.40    5.86
   1  10 -17  146.00   10.28
   1  10 -16    4.30    2.84
   1 -10 -16    2.43    1.22
   1  10 -15    4.48    2.57
   1 -10 -15    0.62    0.72
   1 -10 -14   10.28    1.59
   1  10 -14   13.02    3.27
   1  10 -13  364.99   14.13
   1 -10 -13  325.01    7.86
  -1  10  13  347.09    8.63
   1 -10 -12    4.67    1.22
  -1  10  12    2.75    1.28
  -1 -10  12    8.13    3.16
   1  10 -11 1320.77   25.26
  -1 -10  11 1296.40   29.04
  -1  10  11 1234.40   14.42
   1 -10 -10    3.25    1.09
   1  10 -10    8.06    2.58
  -1 -10  10    6.54    2.75
  -1  10  10    4.54    1.13
   1  10 -10   11.24    3.35
   1  10  -9  625.36   16.32
   1 -10  -9  601.87   10.74
  -1  10   9  586.12    8.84
  -1 -10   9  599.03   18.62
   1 -10  -8   49.48    2.92
   1  10  -8   53.23    4.81
  -1  10   8   48.64    2.62
  -1 -10   8   38.87    4.81
   1  10  -8   38.36    4.34
   1  10  -7    6.61    1.92
   1 -10  -7    2.37    0.55
   1  10  -7    2.27    1.60
  -1  10   7    4.10    1.88
  -1 -10   7    3.53    1.50
  -1  10   7    2.78    0.83
   1 -10  -6   66.46    2.94
  -1  10   6   71.50    5.53
   1  10  -6   73.17    4.98
   1  10  -6   65.27    5.10
  -1  10   6   69.72    3.67
  -1 -10   6   69.07    5.54
  -1  10   5  264.42   10.15
   1 -10  -5  261.71    5.62
   1  10  -5  242.97    8.86
  -1  10   5  266.78    7.55
   1  10  -5  250.98    9.70
  -1 -10   5  249.04   10.04
   1  10  -4   34.29    3.27
  -1  10   4   43.38    4.09
   1 -10  -4   40.04    2.22
   1  10  -4   44.80    4.06
   1 -10  -3 2094.51   17.04
   1  10  -3 2018.28   21.74
  -1  10   3 2044.11   26.24
   1  10  -3 2094.70   24.09
  -1 -10   2   27.03    1.36
  -1  10   2   27.82    2.93
   1  10  -2   27.47    2.46
   1 -10  -2   26.21    2.03
   1  10  -2   31.02    2.81
   1  10  -2   31.27    3.48
   1 -10  -1   90.88    5.23
  -1  10   1   90.73    5.18
   1 -10  -1   93.64    3.90
   1  10  -1   94.94    3.97
   1  10  -1   95.44    4.38
   1  10  -1   92.78    5.64
  -1  10   0  219.31    8.25
   1  10   0  195.82    4.99
   1 -10   0  191.97    5.95
   1 -10   0  184.73    7.57
   1  10   0  195.49    8.15
  -1  10   0  192.57    9.84
   1  10   0  188.81    5.50
   1 -10   1    1.09    0.87
   1  10   1    1.33    0.52
  -1  10  -1    1.07    1.47
   1 -10   1    0.60    0.51
   1  10   1    1.56    0.68
  -1  10  -1    0.15    1.51
   1 -10   2    5.22    1.21
   1 -10   2    4.38    1.29
  -1  10  -2    5.35    1.82
   1  10   2    5.80    0.63
  -1  10  -2    2.19    1.67
   1  10   3 1137.92   10.19
  -1  10  -3 1125.12   19.44
  -1  10  -3 1156.04   24.99
  -1  10  -4  109.24    6.60
  -1  10  -4  110.78    8.13
  -1  10  -5  703.79   16.52
   1 -10   5  688.01   20.15
  -1  10  -6    0.24    1.41
   1 -10   6    0.02    0.98
   1 -10   6    0.33    1.04
   1 -10   7   33.05    3.61
  -1  10  -7   30.57    3.59
   1 -10   7   33.86    4.71
  -1  10  -7   43.11    4.21
  -1  10  -8   16.14    2.54
   1 -10   8   14.44    3.20
  -1  10  -8   18.89    3.02
  -1  10  -9   15.42    2.57
  -1  10  -9   23.19    3.33
   1 -10   9   26.27    4.34
  -1  10 -10    5.16    1.37
  -1  10 -11  299.91   13.58
  -1 -10 -12    2.94    0.83
  -1 -10 -12    2.14    0.60
  -1  10 -13   41.22    5.33
  -1 -10 -13   50.69    3.11
  -1 -10 -13   48.15    2.90
  -1  10 -14   -3.29    3.36
  -1 -10 -14   -0.59    0.94
  -1 -10 -14   -0.20    0.66
  -1  10 -15   20.78    4.15
  -1 -10 -15   22.11    2.48
  -1  10 -16   12.98    3.71
  -1  10 -17   94.78    9.27
  -1  10 -18    5.91    2.68
  -1  10 -19   29.91    5.00
  -1  10 -20   -1.59    2.97
   1  11 -20   85.84    8.93
   1  11 -19    5.12    3.14
   1  11 -18   44.06    6.07
   1  11 -17    2.31    2.50
   1  11 -16   27.46    4.71
   1  11 -15    2.91    2.11
   1 -11 -15    1.04    0.72
   1  11 -14    5.55    2.27
   1 -11 -14    3.57    0.91
   1  11 -13   10.20    3.01
   1 -11 -13    7.41    1.22
   1 -11 -13    7.37    1.57
   1  11 -12  237.06   11.24
   1 -11 -12  209.28    7.22
   1 -11 -12  208.05    5.30
  -1  11  12  220.43    6.19
   1 -11 -11   49.56    2.50
   1  11 -11   60.32    5.58
   1 -11 -11   47.66    3.13
  -1 -11  11   46.68    5.85
  -1  11  11   48.11    2.83
   1 -11 -10  371.49    7.89
   1  11 -10  373.76   13.21
  -1 -11  10  382.88   15.87
  -1  11  10  362.19    6.88
   1 -11  -9   -0.10    0.56
   1  11  -9    3.19    1.85
   1  11  -9    3.41    2.39
  -1 -11   9   -0.02    1.48
  -1  11   9    0.46    0.81
   1  11  -8   17.52    2.96
   1 -11  -8   13.99    1.34
  -1  11   8   16.65    1.54
  -1 -11   8   14.13    2.99
   1  11  -8   13.91    2.83
  -1  11   8   15.11    3.27
   1  11  -7   26.58    3.47
   1 -11  -7   30.27    1.76
  -1 -11   7   29.46    3.93
  -1  11   7   28.90    2.14
   1  11  -7   27.34    3.71
  -1  11   7   27.22    3.72
   1 -11  -6  111.96    3.31
   1  11  -6  120.90    6.38
  -1  11   6  119.79    7.19
   1  11  -6  104.79    6.72
  -1 -11   6  113.78    7.40
  -1  11   6  122.19    4.67
  -1  11   5   59.27    5.08
   1 -11  -5   59.20    2.52
   1  11  -5   62.79    4.54
  -1  11   5   62.96    3.90
   1  11  -5   54.33    4.78
   1 -11  -4 1450.73   13.11
   1  11  -4 1430.59   19.47
  -1  11   4 1446.74   23.35
   1  11  -4 1465.49   22.33
   1 -11  -3   60.73    2.96
   1  11  -3   64.57    3.98
   1  11  -3   65.87    4.78
   1  11  -2  256.33    7.17
   1 -11  -2  252.18    6.26
  -1  11   2  268.80    8.65
   1  11  -2  265.74   10.18
   1  11  -2  262.85    8.10
   1 -11  -1   42.74    2.77
   1  11  -1   45.00    2.85
  -1  11   1   38.57    3.63
   1  11  -1   45.51    4.21
   1  11  -1   44.88    3.11
   1 -11   0   43.09    3.02
  -1  11   0   45.50    4.06
   1 -11   0   39.44    3.70
   1  11   0   43.52    2.45
   1  11   0   44.49    4.20
   1  11   0   39.46    2.66
  -1  11   0   35.49    4.73
   1  11   1   38.98    2.08
   1 -11   1   36.75    2.91
   1 -11   1   34.15    3.42
  -1  11  -1   32.54    3.55
   1  11   1   34.69    2.26
  -1  11  -1   35.04    4.32
  -1  11  -2  102.59    6.01
   1 -11   2  103.99    5.16
   1  11   2   94.67    2.62
   1 -11   2   96.90    5.95
  -1  11  -2   99.11    7.54
   1  11   2  105.27    3.21
   1 -11   3  294.68   10.81
  -1  11  -3  296.79   10.44
  -1  11  -3  319.61   13.71
  -1  11  -4  736.60   17.04
   1  11   4  747.32   10.13
  -1  11  -4  768.88   21.61
   1 -11   5   54.97    4.53
  -1  11  -5   58.59    5.46
   1 -11   6  121.00    6.84
  -1  11  -6  119.04    7.40
  -1  11  -6  135.14    7.13
   1 -11   6   94.68    8.96
  -1  11  -7  160.09    8.72
  -1  11  -7  181.07    8.52
   1 -11   7  160.20   10.71
  -1  11  -8   16.02    2.88
   1 -11   8   22.85    4.26
  -1  11  -8   18.12    3.04
  -1  11  -9   58.11    5.62
  -1  11 -10  196.56   10.79
  -1  11 -11    3.30    1.90
  -1  11 -12  116.56    9.08
  -1  11 -13    3.48    1.74
  -1  11 -14   21.36    3.86
  -1  11 -15    5.30    2.10
  -1  11 -16   -5.21    3.74
  -1  11 -17    7.00    2.07
  -1  11 -18    3.29    2.75
  -1  11 -19    4.81    2.46
   1  12 -19   39.03    6.18
   1  12 -18   16.77    4.21
   1  12 -17    4.73    2.93
   1  12 -16    4.61    2.35
   1  12 -15   32.97    4.98
   1  12 -14    7.01    2.78
   1 -12 -13   21.51    1.51
   1  12 -13   20.23    3.83
   1  12 -12    1.50    1.74
   1 -12 -12    1.36    0.56
   1 -12 -12    1.03    0.47
   1  12 -11   23.43    3.95
   1 -12 -11   22.64    1.54
   1 -12 -11   22.79    1.26
  -1 -12  11   16.72    3.77
  -1  12  11   21.73    1.71
   1 -12 -10   42.40    1.83
   1  12 -10   53.36    5.18
   1 -12 -10   44.29    1.61
  -1 -12  10   42.40    5.58
  -1  12  10   46.74    2.30
   1 -12  -9   -0.55    0.39
   1  12  -9    3.80    2.09
  -1  12   9    0.75    1.85
  -1  12   9    0.58    0.76
  -1 -12   9    0.13    1.31
   1  12  -8  163.95    8.28
   1 -12  -8  156.81    2.98
  -1  12   8  169.55    9.37
   1  12  -8  155.53    9.21
  -1  12   8  157.05    4.01
  -1 -12   8  155.38    9.77
  -1  12   7   64.36    5.71
   1  12  -7   70.59    5.23
   1 -12  -7   67.26    2.07
   1  12  -7   66.35    5.65
  -1  12   7   65.19    2.87
  -1 -12   7   61.72    5.97
   1  12  -6  173.86    7.72
   1 -12  -6  174.57    3.75
  -1  12   6  184.05    9.11
  -1  12   6  190.77    5.78
   1  12  -6  168.52    8.89
  -1  12   5  637.02   16.25
   1 -12  -5  646.73    7.93
   1  12  -5  636.37   13.87
  -1  12   5  672.14   12.18
   1  12  -5  629.12   16.17
   1 -12  -4  119.82    3.83
   1  12  -4  115.66    5.86
  -1  12   4  115.85    6.94
   1  12  -4  122.90    6.81
   1  12  -3   66.52    4.07
  -1 -12   3   72.93    2.96
   1 -12  -3   67.37    3.14
   1  12  -3   74.69    5.06
   1 -12  -2  282.29    6.84
   1  12  -2  271.38    7.59
  -1  12   2  286.95    9.16
   1  12  -2  285.09   11.15
   1  12  -2  289.61    8.84
   1 -12  -1  332.19    8.12
  -1  12   1  335.17   10.33
   1  12  -1  321.87    7.70
  -1  12   1  327.44   14.17
   1  12  -1  321.20   11.79
   1  12  -1  329.00    8.58
  -1  12   0  210.83    8.64
   1  12   0  207.95    5.82
   1 -12   0  204.39    8.42
   1 -12   0  218.97    6.99
  -1  12   0  203.87   11.13
   1  12   0  207.51    9.43
   1  12   0  203.21    6.14
  -1  12  -1   91.88    5.96
   1 -12   1   87.34    5.66
   1  12   1   68.87    2.63
   1 -12   1   94.71    4.90
   1  12   1   87.13    6.23
   1  12   1   82.56    3.61
  -1  12  -1   96.96    7.79
   1 -12   2   10.86    2.04
  -1  12  -2   11.60    2.53
  -1  12  -2   11.95    3.26
   1  12   2    7.63    0.79
  -1  12  -3   46.11    4.65
   1 -12   3   46.24    4.38
  -1  12  -3   48.12    5.75
   1 -12   4   96.03    5.80
  -1  12  -4   97.07    6.54
  -1  12  -4   99.48    8.27
  -1  12  -5  159.21    8.62
   1 -12   5  129.28    7.88
   1  12   5  165.50    5.44
  -1  12  -5  181.67    8.22
  -1  12  -6  230.71   10.64
  -1  12  -6  244.54    9.88
  -1  12  -7   24.61    3.91
  -1  12  -7   26.65    3.82
  -1  12  -8   62.35    5.73
  -1  12  -9   94.82    7.49
  -1  12 -10    9.49    2.77
  -1  12 -11   22.69    3.93
  -1  12 -12   93.96    8.16
  -1  12 -13  101.35    8.92
  -1  12 -14  111.69    9.57
  -1  12 -15   -3.41    2.92
  -1  12 -16    2.34    1.61
  -1  12 -17   -3.55    3.56
  -1  12 -18   -5.89    4.30
   1  13 -18    5.91    3.24
   1  13 -17   12.73    3.87
   1  13 -16    4.15    2.30
   1  13 -15   38.88    5.47
   1  13 -14    3.31    2.43
   1  13 -13    8.92    2.76
   1  13 -12   43.10    5.26
   1  13 -11   40.64    4.89
  -1  13  11   33.61    4.70
   1  13 -10    9.76    2.82
  -1 -13  10    1.78    1.58
  -1  13  10    7.00    2.43
   1  13  -9  554.82   16.07
  -1  13   9  534.46   17.36
  -1  13   9  560.58    6.17
  -1 -13   9  546.32   19.59
   1  13  -8   28.99    4.08
  -1  13   8   24.24    1.52
  -1  13   8   22.80    3.97
   1  13  -8   26.32    4.09
  -1 -13   8   24.03    4.17
   1  13  -7   65.44    5.26
  -1  13   7   58.33    5.36
  -1  13   7   56.88    2.49
   1  13  -7   51.20    5.38
   1  13  -6   19.23    3.05
   1 -13  -6   19.05    1.13
  -1  13   6   14.99    2.97
   1  13  -6   19.95    3.22
  -1  13   6   21.32    2.14
   1  13  -5   33.91    3.54
   1 -13  -5   34.20    1.85
  -1  13   5   34.32    4.07
   1  13  -5   34.23    4.17
  -1  13   5   32.83    2.90
   1 -13  -4   10.17    1.19
  -1 -13   4    9.39    1.37
   1  13  -4   14.46    2.58
   1  13  -4   12.58    2.45
  -1 -13   3  610.61    7.73
   1 -13  -3  606.48    9.84
   1  13  -3  578.66   12.30
   1  13  -3  619.24   14.27
   1  13  -2   64.81    3.85
   1 -13  -2   69.02    3.69
  -1  13   2   66.78    4.93
   1  13  -2   73.33    5.99
   1  13  -2   69.30    4.57
  -1  13   1  223.31    8.89
   1  13  -1  217.02    6.73
   1 -13  -1  226.72    7.12
  -1  13   1  217.28   12.22
   1  13  -1  222.74    7.28
   1  13  -1  228.40   10.52
   1 -13   0  211.88    8.77
  -1  13   0  225.93    9.23
   1  13   0  223.70    6.23
   1 -13   0  206.92    7.37
  -1  13   0  216.68   11.79
   1  13   0  199.07    6.41
   1  13   0  215.03   10.29
  -1  13  -1  175.27    8.47
   1 -13   1  168.91    8.00
   1 -13   1  165.00    6.96
   1  13   1  161.59    4.63
   1  13   1  180.04    9.41
  -1  13  -1  172.34   10.80
   1  13   1  161.25    5.22
  -1  13  -2    4.26    2.18
   1  13   2    1.95    0.65
   1 -13   2    1.66    1.25
  -1  13  -2   -1.34    2.62
  -1  13  -3  120.12    7.32
   1 -13   3  122.29    7.17
  -1  13  -3  122.20    9.20
  -1  13  -4   15.19    3.25
   1 -13   4   17.81    2.99
  -1  13  -4   18.20    3.16
  -1  13  -4   17.64    3.83
   1  13   5  564.43    9.45
  -1  13  -5  575.18   16.56
  -1  13  -5  594.01   15.43
  -1  13  -6   20.04    3.70
   1  13   6   15.26    1.88
  -1  13  -6   19.85    3.38
   1  13   7  101.52    5.24
  -1  13  -7  102.21    7.65
  -1  13  -8    1.47    1.94
  -1  13  -9  127.69    8.85
  -1  13 -10    7.85    2.33
  -1  13 -11   52.72    6.16
  -1  13 -12   -1.63    2.30
  -1  13 -13  196.09   12.63
  -1  13 -14    9.54    3.04
  -1  13 -15  184.59   13.11
  -1  13 -16   -1.08    2.41
  -1  13 -17   87.71    9.49
  -1  13 -18    2.59    3.35
   1  14 -18    5.98    3.21
   1  14 -17    3.78    2.88
   1  14 -16   17.16    4.09
   1  14 -15    0.22    1.45
   1  14 -14    7.23    2.83
   1  14 -13    9.41    2.66
   1  14 -12    4.27    2.28
   1  14 -11    2.84    2.18
  -1  14  11   -0.70    1.73
   1  14 -10   20.11    3.69
  -1  14  10   14.98    3.23
   1  14  -9   45.41    5.03
  -1  14   9   46.66    5.28
  -1 -14   9   42.09    5.64
  -1  14   8   56.33    5.57
   1  14  -8   63.30    5.69
  -1  14   7  150.92    8.69
   1  14  -7  162.96    8.27
   1  14  -7  153.67    9.30
  -1  14   7  139.31    3.26
  -1  14   6    2.67    1.59
   1  14  -6    4.15    2.08
  -1  14   6    5.99    1.35
   1  14  -6    7.17    2.13
   1  14  -5  158.99    7.57
  -1  14   5  177.69    6.19
   1  14  -5  159.18    8.39
  -1 -14   4   11.54    1.38
   1  14  -4   11.22    2.28
   1  14  -4   12.68    2.60
   1  14  -3   85.16    5.10
   1  14  -3   90.54    5.97
   1  14  -2  206.69    7.34
  -1  14   2  196.28    8.21
  -1  14   2  193.74   12.27
   1  14  -2  198.08   10.20
   1  14  -2  202.33    7.78
   1  14  -1   84.89    4.40
  -1  14   1   95.60    6.19
   1  14  -1   84.51    6.72
  -1  14   1   88.74    8.37
   1  14  -1   83.86    4.73
  -1  14   0  277.72   10.61
   1  14   0  252.45    6.98
   1  14   0  228.97    6.59
   1  14   0  262.17   11.89
  -1  14   0  276.64   14.09
   1 -14   1   43.86    4.21
   1  14   1   47.96    2.88
  -1  14  -1   39.79    4.39
   1  14   1   41.72    4.77
   1  14   1   47.08    3.06
  -1  14  -1   43.99    5.92
   1  14   2  114.58    2.77
   1 -14   2  134.30    7.46
  -1  14  -2  142.26    8.10
   1  14   2  144.49    8.88
  -1  14  -2  143.93    7.01
  -1  14  -2  131.60    9.82
  -1  14  -3   27.01    3.71
   1 -14   3   26.59    3.50
  -1  14  -3   28.26    5.17
  -1  14  -3   28.51    3.55
  -1  14  -4  214.37   10.43
   1 -14   4  222.61   10.25
  -1  14  -4  244.26   13.59
  -1  14  -4  242.11    9.97
   1 -14   5   13.45    2.83
  -1  14  -5   20.95    4.05
  -1  14  -5   21.24    3.54
  -1  14  -6  254.42   11.90
   1  14   6  248.84    6.89
  -1  14  -6  291.16   11.53
  -1  14  -7    1.88    2.28
   1  14   7    0.86    0.82
  -1  14  -8   94.45    7.97
   1  14   8   82.06    4.98
  -1  14  -9   48.15    5.82
  -1  14 -10    3.86    1.51
  -1  14 -11    8.96    3.11
  -1  14 -12   61.28    7.01
  -1  14 -13   11.74    3.31
  -1  14 -14  137.09   11.31
  -1  14 -15   -1.86    2.54
  -1  14 -16   97.36   10.00
  -1  14 -17   -4.32    3.74
   1  15 -17    9.00    3.22
   1  15 -16   -1.13    2.08
   1  15 -15    0.32    1.78
   1  15 -14    2.45    2.12
   1  15 -13    7.97    2.58
   1  15 -12    2.57    1.83
   1  15 -11   22.16    4.06
   1  15 -10    7.46    2.82
  -1  15  10    4.80    1.83
   1  15  -9    7.51    2.65
  -1  15   9    8.50    2.41
  -1  15   8   24.18    3.79
   1  15  -8   24.32    3.79
   1  15  -7    1.67    1.81
  -1  15   7    1.20    1.41
   1  15  -6    5.08    1.93
  -1  15   6    5.09    0.92
   1  15  -6    1.18    1.57
  -1  15   6    4.27    0.96
  -1 -15   5    4.28    1.08
   1  15  -5    3.83    1.99
   1  15  -5    2.95    1.49
  -1  15   5   -2.37    1.62
  -1  15   5    3.49    1.51
   1  15  -4  421.24   12.11
  -1 -15   4  404.26    6.86
   1  15  -4  411.13   13.17
  -1  15   4  385.05    8.35
   1  15  -3    7.74    2.24
  -1  15   3    7.63    1.36
   1  15  -3    8.12    2.04
  -1  15   2  199.52    8.37
   1  15  -2  184.65    7.21
   1  15  -2  202.27    8.04
   1  15  -2  205.09   10.88
  -1  15   2  196.91   12.73
  -1  15   2  199.16    7.14
   1  15  -1   -1.12    1.03
  -1  15   1    3.53    2.26
   1  15  -1    3.24    1.35
  -1  15   1    2.78    2.16
  -1  15   1    2.89    1.23
   1  15  -1    0.86    1.33
  -1  15   0   20.40    3.52
   1  15   0   22.50    2.51
   1  15   0    5.19    1.28
  -1  15   0   22.51    4.65
  -1  15   0   19.44    2.91
   1  15   0   25.12    3.97
   1  15   1  161.55    5.30
   1 -15   1  158.13    7.93
  -1  15  -1  155.08    8.50
  -1  15  -1  148.17   10.94
   1  15   1  167.97    5.77
   1  15   1  161.99    9.76
  -1  15  -1  162.32    7.42
   1  15   2   34.97    1.70
  -1  15  -2   32.44    4.37
   1 -15   2   30.07    3.65
   1  15   2   36.44    4.74
  -1  15  -2   30.68    3.39
  -1  15  -2   36.73    5.82
   1 -15   3   60.09    5.28
  -1  15  -3   59.71    5.69
  -1  15  -3   54.94    4.66
  -1  15  -3   61.54    7.25
   1 -15   4   64.05    5.64
  -1  15  -4   57.68    5.94
  -1  15  -4   75.67    8.16
  -1  15  -4   66.88    5.37
   1 -15   5  233.46   11.01
  -1  15  -5  247.69   11.88
  -1  15  -5  261.17   10.95
  -1  15  -6    1.72    2.56
  -1  15  -7  137.30    9.30
   1  15   7  122.60    5.17
  -1  15  -8   29.09    4.64
   1  15   8   27.85    2.82
  -1  15  -9   -0.37    1.75
  -1  15 -10   31.78    4.94
  -1  15 -11    7.75    3.00
  -1  15 -12   15.75    4.10
  -1  15 -13   42.65    6.17
  -1  15 -14    4.86    2.02
  -1  15 -15   29.50    5.46
  -1  15 -16    1.37    2.01
   1  16 -16    3.73    2.80
   1  16 -15   -1.27    1.62
   1  16 -14    2.98    2.25
   1  16 -13   85.67    8.07
   1  16 -12    0.19    1.64
   1  16 -11  120.21    8.90
   1  16 -10   81.67    7.10
   1  16  -9    5.29    2.17
  -1  16   8    2.72    1.32
   1  16  -8    2.43    1.81
   1  16  -7    5.89    2.22
   1  16  -6   35.19    4.28
  -1 -16   6   31.57    2.89
  -1  16   6   30.48    1.43
   1  16  -6   35.03    4.25
  -1 -16   5   24.03    2.06
   1  16  -5   21.30    3.28
   1  16  -5   20.78    3.33
  -1  16   5   22.73    2.33
  -1  16   5   22.76    1.83
   1  16  -4   86.72    5.93
  -1  16   4   85.76    4.10
   1  16  -4   80.04    6.03
   1  16  -3  244.56    9.32
   1  16  -3  232.04    9.44
  -1  16   3  225.52    7.22
  -1  16   3  216.20   13.68
   1  16  -2    1.13    0.99
  -1  16   2    6.78    2.59
  -1  16   2    9.17    3.67
   1  16  -2    6.57    1.94
  -1  16   2    4.31    1.27
   1  16  -2    1.50    2.51
  -1  16   1   98.77    6.43
   1  16  -1   68.63    3.76
  -1  16   1   91.31    8.79
   1  16  -1   92.34    7.63
   1  16  -1   87.06    5.07
  -1  16   1   89.14    5.26
  -1  16   0   39.71    4.51
   1  16   0   33.44    2.95
  -1  16   0   38.69    5.81
   1  16   0   35.35    4.82
   1  16   0   35.72    2.98
  -1  16   0   43.98    3.89
   1  16   1   49.76    3.09
  -1  16  -1   46.56    5.14
  -1  16  -1   49.48    4.28
  -1  16  -1   39.18    6.22
   1  16   1   44.23    5.32
   1  16   1   46.43    3.01
  -1  16  -2    8.30    2.41
  -1  16  -2   13.23    2.43
   1 -16   2   10.75    2.35
  -1  16  -2    9.62    2.87
   1  16   2    8.46    2.45
   1 -16   3  170.83    8.95
  -1  16  -3  178.33    9.93
  -1  16  -3  173.44   12.31
   1  16   3  172.37   10.84
  -1  16  -3  165.51    8.46
  -1  16  -4  187.80   10.67
   1 -16   4  184.14    9.56
  -1  16  -4  196.32   13.32
  -1  16  -4  197.65    9.51
  -1  16  -5  136.54    9.30
   1 -16   5  142.46    8.72
  -1  16  -6   46.32    5.64
   1 -16   6   49.47    5.37
  -1  16  -7    2.34    2.48
  -1  16  -8   -1.95    2.42
  -1  16  -9    6.23    2.51
  -1  16 -10    7.73    2.93
  -1  16 -11   65.36    7.64
  -1  16 -12    9.44    3.67
  -1  16 -13   10.48    3.61
  -1  16 -14   11.54    4.16
  -1  16 -15   21.70    5.20
   1  17 -16    8.82    3.05
   1  17 -15   33.41    5.76
   1  17 -14   13.26    3.70
   1  17 -13   10.69    3.29
   1  17 -12  103.42    8.81
   1  17 -11   16.84    3.79
   1  17 -10   75.70    7.12
   1  17  -9   10.76    2.87
   1  17  -8   -0.52    1.39
   1  17  -7   38.81    4.75
   1  17  -6   85.85    6.59
   1  17  -5   46.42    5.08
   1  17  -5   35.48    4.49
   1  17  -4  195.51    8.77
   1  17  -4  207.44    9.84
   1  17  -3   57.36    4.67
   1  17  -3   70.70    5.43
  -1  17   3   54.15    7.39
   1  17  -2  138.45    6.70
   1  17  -2  130.41    9.42
   1  17  -2  138.91    6.93
  -1  17   2  134.63   11.10
  -1  17   1    0.30    1.69
   1  17  -1    2.98    1.31
  -1  17   1   -0.41    0.68
   1  17  -1   -2.06    2.01
  -1  17   1   -2.71    2.55
   1  17   0    4.21    1.13
   1  17   0    2.48    1.51
  -1  17   0    2.70    2.15
  -1  17   0    3.24    1.19
   1  17   1    6.45    1.07
  -1  17  -1    7.67    2.91
   1  17   1    4.55    2.20
  -1  17  -1    5.30    1.65
  -1  17  -1    3.77    2.11
  -1  17  -2  178.19    9.92
  -1  17  -2  183.37   13.04
   1  17   2  178.99   11.33
  -1  17  -2  182.79    8.84
  -1  17  -3   20.75    4.09
   1 -17   3   17.82    3.03
   1  17   3   21.28    4.67
  -1  17  -3   20.03    3.19
  -1  17  -3   22.13    5.25
  -1  17  -4  327.09   14.13
   1 -17   4  322.16   12.76
   1  17   4  354.71   16.04
  -1  17  -5  116.93    9.00
   1 -17   5  121.83    8.15
  -1  17  -6   92.82    8.05
   1 -17   6   79.96    6.83
   1 -17   7    0.06    1.25
  -1  17  -7    1.10    1.82
  -1  17  -8   -0.66    1.74
  -1  17  -9    6.35    2.96
  -1  17 -10   67.98    7.74
  -1  17 -11   14.34    3.86
  -1  17 -12   83.13    9.16
  -1  17 -13   14.51    4.39
  -1  17 -14   42.70    6.84
  -1  17 -15    5.98    3.50
   1  18 -15    3.64    2.90
   1  18 -14   22.23    4.72
   1  18 -13   63.77    7.38
   1  18 -12    1.93    2.15
   1  18 -11  109.94    8.92
   1  18 -10    3.59    1.79
   1  18  -9   16.04    3.42
   1  18  -8   15.56    3.09
   1  18  -7   14.44    2.93
   1  18  -6  112.84    7.51
   1  18  -5  153.06    8.40
   1  18  -4   32.86    3.88
  -1  18   4   34.88    6.18
   1  18  -3   69.79    5.36
  -1  18   3   65.61    8.14
   1  18  -2    2.11    1.19
  -1  18   2    4.57    2.85
   1  18  -1   26.72    2.86
  -1  18   1   30.37    3.68
   1  18  -1   24.46    4.24
  -1  18   1   23.63    5.03
  -1  18   0   31.93    3.99
  -1  18   0   25.08    4.86
   1  18   0   23.27    4.42
  -1  18  -1   25.04    3.83
  -1  18  -1   22.13    4.43
   1  18   1   25.96    4.35
  -1  18  -2   31.07    4.49
   1  18   2   23.06    4.50
  -1  18  -2   24.81    5.27
  -1  18  -3  125.24    8.82
   1 -18   3  131.76    7.84
   1  18   3  132.95   10.10
  -1  18  -3  126.82   11.53
  -1  18  -4   22.31    4.01
   1 -18   4   19.84    3.27
   1  18   4   23.80    4.81
  -1  18  -5  126.62    9.45
   1 -18   5  132.63    8.54
   1 -18   6   20.71    3.68
  -1  18  -6   20.03    4.12
   1 -18   7   11.02    2.80
  -1  18  -7   13.04    3.32
  -1  18  -8   45.03    6.25
   1 -18   8   38.27    5.23
  -1  18  -9   13.83    3.86
   1 -18   9   11.80    3.05
  -1  18 -10   24.30    4.74
  -1  18 -11   27.56    5.22
  -1  18 -12    6.78    3.57
  -1  18 -13   37.46    6.52
  -1  18 -14    4.80    3.24
   1  19 -14   -1.65    2.29
   1  19 -13   21.82    4.55
   1  19 -12   64.65    7.29
   1  19 -11    2.76    2.17
   1  19 -10   80.21    7.57
   1  19  -9   30.32    4.55
   1  19  -8    1.95    1.43
   1  19  -7   70.28    6.30
   1  19  -6   13.49    2.84
   1  19  -5   46.45    4.87
  -1  19   5   40.69    6.93
   1  19  -4   69.40    5.70
  -1  19   4   54.98    7.63
  -1  19   3    5.93    3.28
  -1  19   2   44.26    6.97
  -1  19   1   72.79    9.01
   1  19  -1   78.60    8.01
  -1  19   0   11.05    3.53
   1  19   0   14.50    3.85
   1  19   1   53.91    6.57
  -1  19  -1   52.65    7.56
  -1  19  -2   11.51    2.95
   1  19   2    8.85    2.91
  -1  19  -2    6.56    2.28
  -1  19  -3   24.94    4.12
  -1  19  -3   26.33    5.75
   1  19   3   21.09    4.16
  -1  19  -4   37.24    5.09
   1  19   4   39.04    5.68
  -1  19  -5   10.77    3.05
   1  19   5   10.10    3.09
  -1  19  -6   17.59    3.80
  -1  19  -7   84.34    8.50
  -1  19  -8    2.76    2.25
  -1  19  -9   93.18    9.23
  -1  19 -10    2.35    2.20
  -1  19 -11   14.87    4.02
  -1  19 -12    8.06    3.22
  -1  19 -13   -1.23    2.11
   1  20 -13    0.27    1.99
   1  20 -12    5.97    2.58
   1  20 -11   18.34    3.94
   1  20 -10    1.21    1.82
   1  20  -9    9.87    2.72
   1  20  -8   64.80    6.54
  -1  20   6   56.91    8.14
  -1  20   5    0.43    3.16
  -1  20   4    3.53    3.28
  -1  20   3    4.41    2.82
  -1  20   2   30.50    5.96
  -1  20   1    8.34    3.66
  -1  20   0  130.35   12.20
   1  20   0  135.24   10.70
   1  20   1    0.97    1.57
  -1  20  -1   -0.39    2.08
  -1  20  -2   57.44    8.08
   1  20   2   58.02    7.11
   1  20   3    5.43    2.55
   1  20   4    0.92    1.36
  -1  20  -5    0.53    2.25
   1  20   5    1.24    1.77
  -1  20  -6   69.53    7.62
   1  20   6   62.15    7.38
  -1  20  -7   -1.07    2.01
  -1  20  -8   85.84    8.87
  -1  20  -9    1.45    1.80
  -1  20 -10   28.52    5.62
  -1  20 -11   -3.51    3.13
  -1  20 -12    2.45    2.30
  -1  21   7   75.27    9.42
  -1  21   6   -0.28    2.49
  -1  21   5    9.80    4.13
  -1  21   4   16.53    4.62
  -1  21   3    3.25    2.33
  -1  21   2   -0.26    2.24
  -1  21   1   89.31   10.45
   1  21   0   13.06    3.86
  -1  21   0   12.73    4.87
  -1  21  -1   45.12    7.59
   1  21   1   51.46    6.78
   1  21   2    3.82    1.72
  -1  21  -2    3.35    3.17
   1  21   3    3.89    2.16
  -1  21 -10   18.20    4.61
  -1  22   7   10.24    4.70
  -1  22   6    4.81    2.30
  -1  22   5   23.21    5.68
  -1  22   4   -1.11    2.93
  -1  22   3    4.49    3.31
  -1  22   2   -5.48    4.01
  -1  22   1   40.63    7.30
  -1  22   0   15.10    4.85
  -1  22  -1   57.53    8.87
  -1  23   3   -0.05    2.06
  -1  23   2    1.59    2.44
  -1  23   1    5.13    3.34
  -1  23   0   15.02    5.17
  -1  23  -1   28.01    6.56
   2   0 -24   50.10    6.30
   2   0 -23    4.91    2.75
   2   0 -22   72.04    7.21
   2   0 -21    0.89    2.00
   2   0 -20   53.17    6.02
  -2   0  20   62.93    5.98
   2   0 -19   -1.67    1.91
  -2   0  19   -0.26    1.23
  -2   0  18    0.46    1.38
  -2   0  17   -0.63    1.49
  -2   0  16    5.38    1.77
  -2   0  15    1.41    1.34
  -2   0  14  210.57    9.03
   2   0 -14  213.81   11.17
   2   0 -13   -0.95    1.39
  -2   0  13   -0.15    0.88
   2   0 -12   28.39    3.95
  -2   0  12   27.54    3.18
  -2   0  11   -0.55    1.14
   2   0 -11    1.54    1.48
  -2   0  10    3.23    1.73
  -2   0   9    2.17    1.47
  -2   0   8 2164.21   24.44
  -2   0   7    0.08    0.97
  -2   0   6   83.85    4.79
  -2   0   5    0.95    1.11
  -2   0   4   87.77    4.97
  -2   0   3    0.05    0.98
   2   0  -2 1616.96   19.10
   2   0  -1    0.35    0.87
   2   0   0 1715.50   20.10
  -2   0   0 1630.67   16.26
  -2   0  -1   -0.42    0.83
   2   0   1    0.23    0.72
  -2   0  -1   -0.54    0.79
  -2   0  -2  656.03   13.47
   2   0   2  643.49   11.63
  -2   0  -3    0.26    0.83
   2   0   3    1.73    1.20
  -2   0  -4  108.84    5.70
   2   0   5   -3.00    1.26
  -2   0  -5   -0.50    0.94
  -2   0  -6 2091.38   26.43
   2   0   6 2202.34   22.70
  -2   0  -7   -0.86    1.37
   2   0   7   -0.52    0.96
  -2   0  -8  899.83   18.59
   2   0   8  921.44   15.17
  -2   0  -9    0.30    1.28
   2   0   9    2.59    1.43
   2   0  10  397.03   10.67
  -2   0 -10  391.44   13.54
   2   0  11    0.02    0.86
  -2   0 -11   -0.03    1.03
  -2   0 -12    0.44    1.35
   2   0  12   -0.26    1.02
  -2   0 -13    0.74    1.63
   2   0  13   -2.32    1.66
  -2   0 -13    0.63    1.01
   2   0  14  497.19   14.94
  -2   0 -14  454.79   17.21
  -2   0 -14  523.58   14.59
  -2   0 -15    0.26    2.24
  -2   0 -16  103.32    8.91
  -2   0 -17    1.78    2.67
  -2   0 -18   19.38    4.41
  -2   0 -19    3.61    2.71
  -2   0 -20   14.22    4.11
  -2   0 -21    1.62    2.29
  -2   0 -22   14.10    4.13
  -2   0 -23    2.26    2.62
   2  -1 -24    8.73    3.14
   2   1 -24    5.43    2.83
   2  -1 -23   35.87    5.18
   2   1 -23   40.11    5.63
   2  -1 -22   11.11    3.30
   2   1 -22   13.93    3.86
   2  -1 -21   82.16    7.48
   2   1 -21  101.38    8.45
   2  -1 -20    5.51    1.92
   2   1 -20    8.14    2.72
  -2   1  20    5.44    2.18
   2   1 -19   -1.15    1.39
   2  -1 -19    1.65    1.26
  -2   1  18   -0.09    1.09
  -2  -1  18    1.28    1.40
  -2   1  17   32.08    4.05
  -2  -1  17   31.08    4.12
  -2  -1  16    2.06    2.03
  -2   1  16    0.65    1.05
  -2   1  15  294.59   10.89
  -2  -1  15  295.37   11.34
   2   1 -14   77.91    7.26
   2  -1 -14   92.15    7.25
  -2  -1  14   83.56    5.87
  -2   1  14   88.22    5.80
   2  -1 -13   64.58    5.84
  -2   1  13   51.28    4.23
  -2  -1  13   54.43    4.65
   2   1 -13   56.48    5.72
  -2  -1  12    1.59    0.99
  -2   1  12    1.57    1.03
   2   1 -12    0.72    1.35
   2  -1 -12    0.35    1.44
  -2   1  11   31.98    3.44
  -2  -1  11   35.99    3.52
   2  -1 -11   32.36    3.92
   2   1 -11   30.24    3.90
  -2  -1  10  234.69    8.67
  -2   1  10  225.10    8.42
  -2  -1   9  541.04   12.73
  -2   1   9  522.20   12.23
  -2  -1   8  148.68    6.46
  -2   1   8  155.41    6.61
  -2   1   7 1843.87   22.61
  -2  -1   7 1848.58   22.07
  -2   1   6  925.49   16.11
  -2  -1   6  917.96   15.32
  -2   1   5   23.63    2.66
  -2  -1   5   26.42    2.71
  -2  -1   4    2.88    1.08
  -2   1   4    1.65    1.07
  -2   1   3    4.99    1.27
  -2  -1   3    6.56    1.51
   2  -1  -2   34.80    2.94
  -2  -1   2   34.29    2.98
   2   1  -1  153.56    5.65
   2  -1  -1  141.64    6.04
   2   1   0  286.09    7.86
  -2   1   0  271.10    8.66
   2  -1   0  284.26    8.76
  -2   1   0  267.00    7.42
  -2  -1   0  272.65    5.78
  -2   1  -1  243.10    8.41
   2  -1   1  253.75    7.59
   2   1   1  251.15    6.09
  -2   1  -1  245.44    7.33
  -2   1  -2   98.54    5.35
  -2  -1  -2  100.35    5.31
   2  -1   2  111.56    5.30
   2   1   2  101.97    4.20
   2   1   3  112.12    5.22
  -2   1  -3  108.33    5.68
  -2  -1  -3  108.71    5.52
   2  -1   3  111.28    5.56
  -2  -1  -4  139.26    6.36
  -2   1  -4  139.11    6.57
   2   1   4  147.59    5.80
   2  -1   4  146.25    6.41
   2   1   5   12.31    1.80
  -2   1  -5    7.29    1.66
  -2  -1  -5    8.50    1.62
  -2  -1  -6   74.14    4.77
  -2   1  -6   74.39    5.14
   2   1   6   80.42    4.28
   2   1   7  116.86    5.28
  -2  -1  -7  107.55    6.01
  -2   1  -7  104.56    6.33
   2  -1   7  120.50    5.60
  -2  -1  -8  234.69    9.21
   2   1   8  233.56    7.48
   2  -1   8  233.43    7.84
  -2   1  -8  233.20    9.74
   2  -1   9   17.37    2.37
  -2   1  -9   20.52    3.25
   2   1   9   18.66    2.42
  -2  -1  -9   16.09    2.83
   2   1  10  621.14   13.04
   2  -1  10  634.35   13.81
  -2   1 -10  649.47   17.75
  -2  -1 -10  633.98   16.64
   2  -1  11   27.80    3.25
  -2  -1 -11   27.32    3.75
  -2   1 -11   33.98    4.31
   2   1  11   30.86    3.16
   2  -1  12    7.33    1.79
  -2   1 -12    3.72    1.51
  -2  -1 -12    8.43    2.33
   2   1  12    6.02    1.62
   2  -1  13    8.05    2.26
  -2   1 -13   11.89    3.00
   2   1  13   11.27    2.07
  -2  -1 -13   15.17    3.19
  -2   1 -13   16.76    2.73
  -2  -1 -13   15.33    2.54
  -2   1 -14    3.20    1.67
  -2  -1 -14    3.45    2.05
  -2  -1 -14    5.49    1.71
  -2  -1 -15   92.80    7.95
  -2   1 -15   89.42    8.12
  -2   1 -16    1.16    2.15
  -2  -1 -16    0.00    1.93
  -2  -1 -17   17.36    3.91
  -2   1 -17   16.38    4.00
  -2   1 -18    5.37    2.98
  -2  -1 -18    6.57    2.92
  -2   1 -19    2.19    2.82
  -2  -1 -19   -0.40    1.27
  -2   1 -20   19.41    4.99
  -2  -1 -20   12.47    3.72
  -2   1 -21    4.67    2.78
  -2  -1 -21    1.48    2.49
  -2   1 -22    7.95    3.74
  -2  -1 -22    1.65    2.35
  -2   1 -23   15.20    4.49
  -2  -1 -23   18.24    4.77
  -2  -1 -24   11.25    4.20
   2  -2 -25    0.44    1.50
   2  -2 -24    2.81    2.01
   2   2 -24    5.27    2.55
   2   2 -23    0.46    2.06
   2  -2 -23    1.55    1.45
   2  -2 -22   41.70    5.51
   2   2 -22   38.58    5.50
   2   2 -21   18.11    3.86
   2  -2 -21   14.17    3.11
   2   2 -20    1.14    1.79
   2  -2 -20    0.23    1.49
  -2   2  20   -0.36    1.27
   2   2 -19   73.80    6.90
   2  -2 -19   50.71    6.26
  -2  -2  19   74.19    6.59
  -2   2  19   70.67    6.01
   2   2 -18    1.82    1.66
  -2   2  18    5.80    2.00
  -2  -2  18    8.05    2.53
  -2   2  17   27.53    3.73
  -2  -2  17   30.51    4.14
  -2   2  16   98.62    6.52
  -2  -2  16   95.89    6.79
  -2  -2  15   56.73    5.17
  -2   2  15   54.00    4.84
   2  -2 -15   56.92    6.00
  -2  -2  14   31.64    3.80
  -2   2  14   30.49    3.52
   2  -2 -14   26.89    3.82
   2  -2 -13  249.28   11.45
   2   2 -13  259.66   12.19
  -2   2  13  241.93    9.17
  -2  -2  13  236.09    9.66
  -2  -2  12  192.96    8.54
   2   2 -12  196.34   10.42
   2  -2 -12  197.80   10.01
  -2   2  12  185.35    7.97
  -2  -2  11  553.36   13.54
  -2   2  11  575.03   13.53
  -2   2  10   95.14    5.42
  -2  -2  10   87.74    5.38
  -2  -2   9    4.74    1.74
  -2   2   9    1.10    1.10
   2  -2  -8  735.44   16.83
  -2   2   8  710.25   14.04
  -2  -2   8  739.08   14.42
  -2  -2   7 1556.45   20.31
  -2   2   7 1630.12   21.67
   2  -2  -7 1619.14   24.21
  -2   2   6 1425.67   20.39
   2  -2  -6 1423.81   21.98
  -2  -2   6 1408.85   19.08
  -2  -2   5  364.09    9.61
  -2   2   5    4.70    1.98
  -2   2   4   -0.20    1.09
  -2  -2   4   -0.42    1.22
  -2  -2   3  226.54    6.89
  -2  -2   3  222.04    7.50
   2  -2  -2  486.87   11.29
  -2  -2   2  498.28   10.05
  -2  -2   2  508.85   11.19
  -2  -2   1    2.53    0.81
   2   2  -1    4.71    1.32
  -2  -2   1    2.32    1.16
   2  -2  -1    3.56    1.17
  -2   2   0  143.12    6.45
   2   2   0  140.30    5.30
   2  -2   0  151.49    6.53
  -2   2  -1 1260.14   19.24
   2   2   1 1240.78   17.41
   2   2   1 1236.54   11.81
  -2  -2  -2  317.28    9.13
   2   2   2  320.03    8.73
  -2   2  -2  324.70    9.97
   2  -2   2  354.63   10.05
   2   2   3  510.75   10.93
  -2   2  -3  506.85   12.56
  -2  -2  -3  511.73   11.72
   2  -2   3  542.66   12.84
   2   2   4 1242.02   16.56
  -2   2  -4 1212.53   19.65
  -2  -2  -4 1213.17   18.28
   2  -2   4 1266.96   20.29
  -2  -2  -5  100.65    5.40
  -2   2  -5   97.66    5.72
   2   2   5  104.30    4.71
   2  -2   5   97.80    5.69
  -2  -2  -6   25.97    2.81
  -2   2  -6   27.60    3.16
   2   2   6   24.85    2.35
  -2  -2  -7   55.18    4.28
   2   2   7   55.53    3.52
  -2   2  -7   55.16    4.71
  -2   2  -8   25.59    3.52
  -2  -2  -8   21.67    2.89
   2   2   8   22.04    2.39
  -2  -2  -9  549.29   14.44
   2  -2   9  564.78   12.96
   2   2   9  548.09   11.50
  -2   2  -9  565.44   16.37
  -2  -2 -10  113.93    6.91
   2   2  10  112.11    5.41
  -2   2 -10  120.50    7.95
   2  -2  10  118.01    6.16
   2  -2  11  152.72    7.38
  -2   2 -11  154.02    9.33
   2   2  11  156.01    6.77
  -2  -2 -11  146.10    8.23
   2  -2  12   68.65    5.25
   2   2  12   62.99    4.63
  -2   2 -12   66.87    6.45
  -2  -2 -12   64.98    5.81
  -2  -2 -12   68.09    4.99
  -2   2 -13  197.61   11.43
   2   2  13  226.66    9.34
  -2  -2 -13  240.29   11.40
  -2  -2 -13  240.70    9.27
  -2   2 -14   15.60    3.45
  -2  -2 -14   17.54    3.28
  -2  -2 -14   17.98    2.71
  -2  -2 -15    2.26    1.77
  -2   2 -15    3.61    2.26
  -2  -2 -15    1.04    1.07
  -2   2 -16   13.03    3.34
  -2  -2 -16   13.46    3.35
  -2  -2 -17   31.85    4.98
  -2   2 -17   25.63    5.10
  -2   2 -18   31.38    5.72
  -2  -2 -18   29.32    4.99
  -2  -2 -19   25.88    4.88
  -2   2 -19   32.16    5.93
  -2  -2 -20    3.61    3.20
  -2   2 -20    5.04    3.34
  -2   2 -21   18.40    5.17
  -2  -2 -21   12.85    3.92
  -2   2 -22   14.53    4.98
  -2  -2 -22   11.48    3.88
  -2   2 -23   11.56    4.69
  -2  -2 -23    2.23    2.43
  -2  -2 -24    6.96    3.41
   2  -3 -25   -0.63    1.49
   2  -3 -24    3.58    2.11
   2  -3 -23    2.24    2.01
   2   3 -23    3.25    2.37
   2  -3 -22   22.55    3.93
   2   3 -22   25.86    4.80
   2  -3 -21    7.74    2.47
   2   3 -21   12.63    3.55
   2  -3 -20   95.23    7.60
   2   3 -20  111.75    8.98
  -2   3  20  103.64    7.27
   2   3 -19   -0.53    1.45
   2  -3 -19   -1.27    1.98
  -2   3  19   -1.19    1.64
  -2  -3  19    2.49    1.88
   2   3 -18   27.89    4.32
  -2   3  18   24.08    3.50
  -2  -3  18   32.27    4.47
   2   3 -17    0.36    1.67
  -2  -3  17    3.38    1.88
  -2   3  17   -0.51    1.82
  -2   3  16   55.03    5.01
  -2  -3  16   59.72    5.48
  -2  -3  15    0.78    1.30
  -2   3  15    2.39    1.69
   2  -3 -15    3.37    1.82
  -2  -3  14    5.09    1.67
  -2   3  14    2.87    1.46
   2  -3 -14    4.74    2.10
   2  -3 -13   68.69    6.16
  -2   3  13   66.91    4.92
   2   3 -13   74.89    6.51
  -2  -3  13   71.77    5.49
  -2   3  12  626.98   14.14
  -2  -3  12  637.30   15.41
   2   3 -12  669.29   19.16
  -2   3  11  643.68   14.12
  -2  -3  11  673.71   15.31
  -2   3  10 1656.61   21.90
  -2  -3  10 1653.52   23.19
  -2  -3   9  711.27   14.74
  -2   3   9  726.96   14.26
   2  -3  -9  652.08   16.30
  -2  -3   8   28.32    3.03
   2  -3  -8   22.00    2.95
  -2   3   8   26.01    2.88
  -2   3   7   -0.36    1.57
  -2  -3   7    2.60    1.40
   2  -3  -7    1.81    0.94
  -2  -3   6  465.95   10.85
  -2   3   6  476.70   11.91
  -2   3   5   29.42    3.06
  -2  -3   5   29.91    2.82
  -2  -3   4  717.27   13.07
  -2   3   4  711.73   14.52
  -2  -3   3  202.67    7.01
   2  -3  -2  245.44    8.27
  -2  -3   2  267.33    7.02
  -2  -3   2  260.74    7.85
  -2   3   1    1.27    1.03
  -2  -3   1    0.47    0.52
   2  -3  -1    0.57    0.85
  -2  -3   1    0.47    0.85
   2   3  -1    1.28    0.91
   2  -3   0   42.23    3.66
   2   3   0   42.08    2.80
  -2   3   0   43.46    3.75
  -2  -3   0   40.35    3.09
   2   3   1  556.25   11.54
  -2   3  -1  578.04   13.38
   2   3   1  555.11    6.45
  -2   3  -2 1047.96   18.31
   2   3   2 1035.98   15.34
   2  -3   2 1108.97   18.90
  -2  -3  -3  207.27    7.28
  -2   3  -3  206.98    8.19
   2   3   3  209.63    6.80
   2  -3   3  213.45    8.53
   2   3   4 3803.40   28.21
  -2   3  -4 3624.08   35.22
  -2  -3  -4 3679.94   31.52
   2  -3   4 3879.08   37.45
  -2   3  -5   30.86    3.35
  -2  -3  -5   25.78    2.71
   2   3   5   32.79    2.72
   2  -3   5   28.94    3.37
   2   3   6  386.86    8.85
  -2   3  -6  396.26   12.40
  -2  -3  -6  387.06   10.61
   2  -3   6  399.43   12.65
  -2   3  -7   10.89    2.41
  -2  -3  -7    9.32    1.60
   2   3   7    9.73    1.64
   2   3   8  323.74    8.12
  -2  -3  -8  322.97   10.39
  -2   3  -8  327.99   12.32
  -2  -3  -9    0.73    0.99
  -2   3  -9    5.82    2.55
   2   3   9    3.80    1.20
   2  -3  10  429.03   11.88
   2   3  10  412.67   10.08
  -2  -3 -10  402.18   12.55
  -2   3 -10  403.77   14.87
  -2  -3 -11    1.97    1.40
   2  -3  11    3.32    1.42
   2   3  11    1.41    1.12
  -2   3 -11    3.73    2.29
   2  -3  12  613.11   15.86
   2   3  12  530.87   13.48
  -2   3 -12  530.02   18.33
  -2  -3 -12  597.62   16.78
  -2  -3 -12  568.33   13.06
  -2   3 -13    4.58    2.24
  -2  -3 -13    7.53    2.26
   2   3  13    2.68    1.59
  -2  -3 -13    5.72    1.52
  -2   3 -14    3.13    1.40
  -2  -3 -14    1.15    1.54
  -2  -3 -14    4.06    1.16
  -2   3 -15    2.59    1.26
  -2  -3 -15    2.15    1.71
  -2  -3 -15    2.72    1.22
  -2   3 -16   45.06    6.15
  -2  -3 -16   54.54    6.09
  -2   3 -17   22.23    4.88
  -2  -3 -17   25.94    4.55
  -2   3 -18   73.53    8.63
  -2  -3 -18   82.23    7.85
  -2   3 -19   19.92    5.34
  -2  -3 -19   10.70    3.30
  -2   3 -20  163.21   13.34
  -2  -3 -20  135.47   10.88
  -2   3 -21   22.73    5.82
  -2  -3 -21   15.19    4.07
  -2   3 -22    4.57    3.87
  -2  -3 -22    2.29    2.67
  -2  -3 -23   -0.84    1.53
   2  -4 -25   11.94    3.33
   2  -4 -24    3.17    1.96
   2  -4 -23    0.68    1.47
   2   4 -23    2.89    2.03
   2  -4 -22    5.70    2.29
   2   4 -22    6.05    2.75
   2   4 -21   56.31    6.79
   2  -4 -21   61.48    6.09
   2   4 -20   24.89    4.60
   2  -4 -20   17.27    3.42
  -2   4  20   19.48    3.37
   2   4 -19   62.90    6.84
  -2   4  19   54.66    5.20
   2   4 -18   17.66    3.66
  -2   4  18   14.61    2.95
  -2  -4  18   17.14    3.36
   2   4 -17    1.74    1.48
  -2  -4  17    1.94    1.80
  -2   4  17    2.26    1.63
  -2  -4  16   57.08    5.51
  -2   4  16   55.49    4.84
  -2   4  15  170.62    7.91
  -2  -4  15  174.14    9.02
  -2  -4  14  101.19    6.81
   2  -4 -14  108.95    7.97
  -2   4  14   94.25    5.97
  -2  -4  13   57.22    4.95
  -2   4  13   46.95    4.27
   2  -4 -13   56.05    5.61
  -2  -4  12   13.12    2.57
   2   4 -12   13.52    3.09
  -2   4  12   13.13    2.57
   2  -4 -12    9.00    2.29
  -2  -4  11  550.11   14.19
  -2   4  11  562.96   13.07
  -2   4  10  588.37   13.17
  -2  -4  10  622.24   14.39
   2  -4  -9  171.28    8.34
  -2   4   9  162.90    6.94
  -2  -4   9  173.82    7.42
  -2  -4   8  466.36   11.64
  -2   4   8  474.01   11.92
  -2  -4   7  518.37   11.92
  -2   4   7  506.64   12.42
  -2  -4   6  177.74    6.81
  -2   4   6  181.58    7.55
  -2  -4   5 1036.55   15.72
  -2   4   5 1054.90   17.94
  -2  -4   4    8.75    1.50
   2  -4  -3 1971.98   24.51
   2   4  -3 1977.15   23.52
  -2  -4   3 1913.29   20.73
   2  -4  -2  642.17   13.91
  -2  -4   2  683.84   10.64
   2  -4  -2  655.49   13.84
   2   4  -2  660.51   13.30
  -2  -4   2  658.17   12.07
  -2   4   1  234.74    8.63
   2  -4  -1  227.21    8.42
  -2  -4   1  246.82    6.13
  -2  -4   1  249.89    7.44
   2  -4   0   80.37    5.02
   2   4   0   82.15    3.61
  -2   4   0   81.22    5.17
  -2  -4   0   78.27    4.20
   2   4   1 1417.55   18.27
   2   4   1 1454.83   15.79
  -2   4  -1 1412.87   21.49
  -2  -4  -1 1435.65   17.57
  -2   4  -2  114.81    6.22
   2   4   2  111.38    4.93
   2  -4   2  121.23    6.71
  -2   4  -3 2174.01   27.25
   2   4   3 2185.69   21.53
   2  -4   3 2268.19   29.59
  -2  -4  -4  115.61    5.43
  -2   4  -4  118.90    6.61
   2   4   4  117.87    4.94
   2  -4   4  131.78    7.38
   2   4   5 1379.42   16.22
  -2  -4  -5 1383.66   19.13
  -2   4  -5 1424.33   22.98
   2  -4   5 1447.10   24.63
   2   4   6    9.23    1.51
  -2  -4  -6   10.45    1.76
  -2   4  -6   10.85    2.38
   2  -4   6    9.50    2.07
  -2   4  -7   11.93    2.61
   2   4   7   12.78    1.71
  -2  -4  -7    7.86    1.56
   2  -4   7   10.18    2.26
  -2  -4  -8   40.81    3.55
   2   4   8   45.86    3.07
  -2   4  -8   48.60    4.92
   2  -4   8   44.94    4.74
  -2   4  -9   47.31    5.10
  -2  -4  -9   45.07    3.98
   2   4   9   46.68    3.22
  -2   4 -10    3.73    1.97
   2   4  10    2.11    1.28
  -2  -4 -10    3.26    1.27
   2  -4  10    3.33    1.58
  -2   4 -11 1031.39   25.33
   2   4  11 1128.91   17.61
  -2  -4 -11 1058.80   20.76
   2  -4  11 1133.66   21.12
   2   4  12  124.24    6.38
  -2  -4 -12  146.90    8.04
  -2   4 -12  127.74    9.27
  -2  -4 -13   80.86    6.62
  -2   4 -13   62.78    6.75
  -2  -4 -13   88.96    5.42
  -2  -4 -14   12.06    2.60
  -2   4 -14    7.81    2.58
  -2  -4 -14   10.36    2.09
  -2  -4 -15   61.00    5.92
  -2   4 -15   39.59    5.67
  -2  -4 -15   61.59    4.91
  -2  -4 -16    3.23    2.06
  -2   4 -16    4.50    2.52
  -2  -4 -16    5.54    1.88
  -2  -4 -17  234.45   12.54
  -2   4 -17  224.16   14.57
  -2  -4 -18    5.08    2.58
  -2   4 -18    9.79    4.73
  -2   4 -19  185.66   14.02
  -2  -4 -19  173.51   11.63
  -2   4 -20   16.07    5.37
  -2  -4 -20    6.59    2.68
  -2   4 -21   18.57    5.60
  -2  -4 -21   10.46    3.31
  -2  -4 -22    6.89    2.77
  -2   4 -22   11.33    4.50
   2  -5 -24    4.57    2.14
   2  -5 -23    3.66    1.90
   2  -5 -22   15.86    3.15
   2   5 -22   27.50    4.90
   2   5 -21    4.52    2.61
   2  -5 -21    6.74    2.17
   2   5 -20   23.28    4.44
   2  -5 -20   20.90    3.55
  -2   5  20   20.16    3.15
   2   5 -19    1.50    2.10
   2  -5 -19    4.23    1.77
  -2   5  19    2.65    1.79
   2   5 -18   14.52    3.31
  -2   5  18   13.68    2.98
   2   5 -17   89.28    7.81
  -2   5  17   83.96    6.15
  -2  -5  17   95.30    7.17
   2   5 -16   24.38    3.85
  -2   5  16   20.82    3.39
  -2  -5  16   23.27    3.57
   2  -5 -16   26.67    4.50
  -2   5  15    1.04    1.58
  -2  -5  15    2.13    1.12
   2  -5 -15    0.69    1.29
   2  -5 -14  213.81   10.96
  -2   5  14  186.80    8.06
  -2  -5  14  208.63    9.90
  -2  -5  13   62.37    5.29
  -2   5  13   61.65    4.62
   2  -5 -13   62.43    5.85
   2   5 -12    2.40    1.33
  -2  -5  12    3.35    1.31
  -2   5  11   39.95    3.68
   2   5 -11   37.64    4.80
  -2  -5  11   33.49    3.69
  -2   5  10  209.48    7.90
  -2  -5  10  214.31    8.67
  -2  -5   9  188.46    7.83
  -2   5   9  181.66    7.32
  -2  -5   8  768.67   15.17
  -2   5   8  792.71   15.49
  -2  -5   7   54.43    4.04
  -2   5   7   50.73    4.13
   2   5  -6  729.89   16.45
  -2   5   6  709.18   14.93
  -2  -5   6  689.65   13.45
  -2  -5   5   52.54    3.69
  -2   5   5   53.53    4.18
   2   5  -5   54.68    4.43
   2  -5  -4 1119.30   18.51
   2   5  -4 1105.80   18.37
  -2  -5   4 1078.88   15.59
   2  -5  -3   15.75    2.18
  -2  -5   3   16.55    1.89
   2  -5  -2  614.65   14.09
  -2  -5   2  667.05    9.97
   2  -5  -2  674.19   14.06
  -2  -5   2  651.45   11.57
   2   5  -2  669.60   13.31
   2  -5  -1  336.58    9.81
   2  -5  -1  325.47   10.26
  -2   5   1  332.21   10.40
  -2  -5   1  321.93    8.08
   2  -5   0  367.74   11.17
   2  -5   0  400.21   10.57
  -2   5   0  382.38   11.34
   2   5   0  388.73    7.01
  -2  -5   0  391.74    8.95
  -2   5  -1  279.50    9.82
   2  -5   1  289.41   10.21
   2   5   1  302.36    6.63
  -2  -5  -1  304.55    7.81
  -2   5  -2 1525.01   22.92
   2   5   2 1492.47   18.35
  -2  -5  -2 1549.38   17.47
  -2   5  -3   10.42    2.00
   2   5   3   12.70    1.80
   2  -5   3   14.69    2.67
   2   5   4 1007.67   13.91
  -2   5  -4 1023.89   19.61
   2  -5   4 1037.57   21.66
  -2  -5  -5  491.20   11.04
  -2   5  -5  484.81   13.78
   2   5   5  485.09    9.31
   2  -5   5  498.52   15.29
   2   5   6  377.87    7.86
  -2  -5  -6  358.05    9.85
  -2   5  -6  376.99   12.78
   2  -5   6  380.61   13.55
  -2  -5  -7  548.10   12.47
   2   5   7  560.54    9.77
  -2   5  -7  585.48   16.53
   2  -5   7  566.35   17.03
  -2  -5  -8  109.06    5.81
  -2   5  -8  115.76    7.73
   2   5   8  112.33    4.50
   2  -5   8  118.84    7.94
  -2  -5  -9  129.97    6.53
   2   5   9  134.47    5.16
  -2   5  -9  137.06    8.74
   2  -5   9  140.72    9.02
  -2  -5 -10  890.56   17.77
   2   5  10  896.49   14.25
   2  -5  10  939.21   18.63
  -2   5 -10  904.88   23.21
   2  -5  10  912.40   23.30
  -2   5 -11   15.71    3.67
   2   5  11    8.25    1.78
   2  -5  11   13.27    2.54
  -2  -5 -11   11.66    2.14
  -2  -5 -11   14.92    2.08
  -2  -5 -12  203.05    9.31
  -2   5 -12  185.32   11.32
  -2  -5 -13  213.25    9.92
  -2   5 -13  182.04   11.70
  -2  -5 -14   22.66    3.52
  -2   5 -14   13.69    3.32
  -2  -5 -14   24.74    3.04
  -2  -5 -15  321.17   13.18
  -2  -5 -15  352.39   11.20
  -2   5 -16   23.87    4.90
  -2  -5 -16   37.10    4.67
  -2  -5 -16   43.26    4.23
  -2   5 -17   15.15    4.86
  -2  -5 -17    1.68    1.52
  -2  -5 -18  189.36   11.31
  -2   5 -18  215.46   14.95
  -2   5 -19   15.21    5.11
  -2  -5 -19    4.81    2.19
  -2  -5 -20   30.67    4.85
  -2   5 -20   57.94    8.50
  -2  -5 -21   73.15    7.77
  -2   5 -21   90.23   10.71
   2  -6 -23    5.87    2.43
   2  -6 -22    6.46    2.34
   2   6 -22    7.61    3.07
   2   6 -21   16.43    3.92
   2  -6 -21    9.51    2.53
   2  -6 -20    3.61    1.73
   2   6 -20    3.66    2.43
  -2   6  20    4.41    1.75
   2   6 -19   11.34    3.38
   2  -6 -19    4.32    2.17
  -2   6  19    8.48    2.36
   2   6 -18   52.76    6.24
  -2   6  18   35.91    4.11
   2   6 -17   14.11    3.22
  -2   6  17   18.58    2.99
  -2  -6  17   14.62    2.96
   2   6 -16   17.16    4.76
  -2   6  16   31.12    3.78
   2  -6 -16   31.08    4.45
  -2  -6  16   33.37    4.31
  -2   6  15    8.16    2.35
  -2  -6  15    6.40    1.71
   2  -6 -15   10.29    2.76
   2  -6 -14  171.36    9.84
  -2  -6  14  160.70    8.76
  -2   6  14  167.08    7.47
  -2  -6  13   23.89    3.39
   2  -6 -13   22.71    3.50
  -2   6  13   20.06    2.85
  -2  -6  12   26.77    3.47
  -2   6  12   23.39    3.12
  -2  -6  11   19.20    2.84
   2   6 -11   20.16    3.74
  -2   6  11   23.60    2.84
  -2  -6  10  103.82    6.23
   2   6 -10  101.66    7.54
  -2   6  10  104.77    5.51
   2   6  -9   15.20    2.90
  -2   6   9   15.00    2.38
  -2  -6   9   15.29    2.43
  -2   6   8  236.48    8.51
  -2  -6   8  225.70    8.38
   2   6  -8  242.13   10.69
  -2   6   7  239.89    8.81
   2   6  -7  240.25   10.18
  -2  -6   7  227.22    8.00
  -2   6   6  213.13    9.51
  -2  -6   6  206.24    7.49
  -2   6   6  203.24    8.24
   2   6  -6  211.56    9.34
   2  -6  -5 1426.46   21.34
  -2   6   5 1492.33   24.52
  -2  -6   5 1424.09   18.92
   2   6  -5 1468.47   22.53
  -2   6   5 1397.21   21.29
   2  -6  -4   58.66    4.27
  -2   6   4   56.38    4.75
  -2  -6   4   52.75    3.02
  -2  -6   4   54.31    3.63
   2   6  -4   56.66    4.47
  -2   6   3  149.85    7.50
   2  -6  -3  151.29    6.71
  -2  -6   3  150.41    5.61
   2   6  -3  145.36    6.57
  -2  -6   3  150.74    4.29
   2  -6  -2  301.05   10.21
  -2  -6   2  340.61    6.59
  -2   6   2  331.73   10.29
   2  -6  -2  347.14   10.00
  -2   6   2  319.04   10.76
   2   6  -2  325.39    9.54
  -2  -6   2  324.48    7.98
   2  -6  -1  133.56    6.17
   2  -6  -1  122.44    6.61
  -2   6   1  118.17    6.82
  -2  -6   1  130.70    4.97
   2   6  -1  133.49    5.90
   2  -6   0 2911.92   28.53
   2  -6   0 2870.20   32.54
  -2   6   0 2982.34   32.10
  -2  -6   0 2990.23   23.36
   2   6   1 1103.83   11.30
  -2   6  -1 1068.73   19.54
   2  -6   1 1099.16   17.38
   2  -6   1 1056.76   20.17
  -2  -6  -1 1126.22   14.15
   2   6   2  677.69   12.08
  -2   6  -2  649.46   15.42
   2  -6   2  676.42   13.57
  -2  -6  -2  680.27   11.14
  -2   6  -3  111.65    6.47
   2   6   3  110.15    4.68
   2  -6   3   97.34    5.01
   2  -6   3  119.58    7.53
  -2  -6  -3  110.31    4.50
  -2   6  -4  186.85    8.61
   2   6   4  184.45    5.73
   2  -6   4  190.19    9.66
   2   6   5    5.86    1.30
  -2   6  -5    2.09    1.42
   2  -6   5    4.90    1.79
  -2  -6  -6  686.73   12.88
   2   6   6  682.27   10.00
  -2   6  -6  685.83   17.73
   2  -6   6  690.54   19.15
  -2  -6  -7    0.64    0.86
  -2   6  -7    2.49    1.55
   2   6   7    0.32    0.68
   2  -6   7   -0.21    1.14
   2   6   8  586.00    9.75
  -2  -6  -8  595.33   12.97
  -2   6  -8  645.17   18.35
   2  -6   8  597.45   18.66
  -2  -6  -9  502.79   12.43
   2  -6   9  531.46   13.76
   2   6   9  496.23    9.61
  -2   6  -9  534.78   17.52
   2  -6   9  508.42   17.51
   2  -6  10   63.78    5.22
  -2  -6 -10   57.06    4.37
   2   6  10   63.32    3.72
  -2   6 -10   63.41    6.35
  -2  -6 -10   67.28    3.68
   2  -6  10   60.73    6.17
   2   6  11   78.73    4.61
  -2  -6 -11   95.18    5.92
  -2   6 -11   93.89    8.05
  -2  -6 -11  105.74    4.84
  -2  -6 -12   28.78    3.42
  -2   6 -12   29.66    4.59
  -2  -6 -12   31.86    2.93
  -2   6 -13   26.15    4.48
  -2  -6 -13   35.27    3.96
  -2  -6 -14  525.92   15.86
  -2   6 -14  374.22   17.62
  -2   6 -15    1.76    1.55
  -2  -6 -15    3.16    1.29
  -2  -6 -15    2.66    1.22
  -2  -6 -16  170.19    9.76
  -2  -6 -16  197.20    8.54
  -2   6 -17    2.78    2.81
  -2  -6 -17   -1.61    2.20
  -2   6 -18   17.02    5.15
  -2  -6 -18    9.92    2.66
  -2  -6 -19   59.85    6.47
  -2   6 -19   63.00    8.67
  -2  -6 -20   32.85    4.88
  -2   6 -20   41.58    7.61
  -2   6 -21   52.43    8.60
   2  -7 -22    1.20    1.50
   2   7 -22    2.13    2.39
   2  -7 -21    4.38    2.00
   2   7 -21    3.78    2.20
   2  -7 -20    1.22    1.31
   2   7 -20    2.00    2.17
   2  -7 -19    2.46    1.73
   2   7 -19    7.83    2.82
  -2   7  19    4.27    1.50
   2  -7 -18   11.17    2.81
   2   7 -18   17.93    3.84
  -2   7  18   21.79    3.24
   2   7 -17   91.49    8.16
   2  -7 -17   87.30    7.83
  -2   7  17   78.13    5.72
   2   7 -16   72.36    7.03
  -2   7  16   77.38    5.40
   2  -7 -16   77.11    7.16
  -2  -7  16   78.42    6.75
   2   7 -15  247.73   12.68
   2  -7 -15  224.14   11.65
  -2   7  15  212.13    8.57
  -2  -7  15  228.09   10.88
  -2  -7  14    1.12    1.22
   2  -7 -14   -2.73    2.36
  -2   7  14   -1.04    1.48
  -2   7  13   10.26    2.02
  -2  -7  13   14.30    2.63
  -2   7  12   59.96    4.45
  -2  -7  12   59.55    5.21
   2   7 -11   14.81    3.08
  -2  -7  11   16.68    2.77
  -2   7  11   15.22    2.45
   2   7 -10  210.49   10.94
  -2  -7  10  203.46    8.85
  -2   7  10  212.70    7.77
  -2   7   9  788.37   15.33
   2   7  -9  765.44   20.18
  -2  -7   9  747.77   16.29
  -2   7   8   63.75    4.65
  -2  -7   8   59.30    4.47
   2   7  -8   68.49    5.95
   2  -7  -7  479.31   12.92
  -2   7   7  510.48   15.54
  -2  -7   7  455.45   11.70
   2   7  -7  517.69   15.27
  -2   7   7  498.19   12.95
  -2   7   6  139.00    8.01
   2  -7  -6  144.28    6.99
  -2   7   6  135.34    6.85
  -2  -7   6  136.21    6.16
   2   7  -6  141.61    7.67
   2  -7  -5    5.17    1.40
   2   7  -5    8.42    2.15
  -2  -7   5    6.62    1.58
  -2   7   5    7.16    2.05
  -2  -7   5    6.75    1.45
   2  -7  -4  435.65   11.67
  -2   7   4  445.95   13.59
  -2  -7   4  444.77   10.20
  -2  -7   4  445.47    9.26
   2   7  -4  447.43   12.17
  -2   7   3  733.42   17.02
   2  -7  -3  775.69   15.17
  -2  -7   3  764.19   12.69
   2   7  -3  717.59   14.61
   2  -7  -2  203.77    8.54
  -2   7   2  205.32    8.46
   2  -7  -2  216.33    8.01
  -2   7   2  203.63    8.98
  -2  -7   2  215.70    4.74
  -2  -7   2  213.88    6.48
   2   7  -2  203.93    7.55
   2  -7  -1 2982.02   33.03
   2  -7  -1 3028.57   29.50
  -2   7   1 3129.85   33.49
   2   7  -1 3019.27   27.97
  -2  -7   1 3004.45   22.87
  -2   7   0    6.61    2.30
   2  -7   0    2.83    1.25
   2  -7   0    5.47    1.41
   2   7   0    4.55    0.89
  -2  -7   0    4.38    0.85
  -2   7  -1 1407.40   23.27
   2  -7   1 1417.70   23.87
   2   7   1 1506.57   10.85
   2  -7   1 1495.79   20.20
  -2  -7  -1 1505.08   15.36
   2   7   2  141.39    5.48
  -2   7  -2  146.95    7.49
   2  -7   2  142.94    6.23
  -2  -7  -2  152.53    4.84
  -2   7  -3   47.79    4.42
   2   7   3   48.12    3.12
  -2  -7  -3   54.20    2.95
  -2   7  -4   10.69    2.21
   2   7   4    9.50    1.54
  -2  -7  -4   13.23    1.48
   2  -7   4   11.19    2.53
  -2   7  -5  166.26    8.61
   2  -7   5  127.35    6.15
   2   7   5  170.24    4.93
   2  -7   5  172.96    9.72
   2  -7   6   45.13    3.78
   2   7   6   41.72    2.36
  -2   7  -6   38.30    4.52
   2  -7   6   43.69    5.09
  -2  -7  -7  601.02   11.92
   2  -7   7  617.49   14.13
   2   7   7  590.80    8.80
  -2   7  -7  602.42   17.62
   2  -7   7  572.15   18.57
   2   7   8  258.55    6.01
   2  -7   8  264.23    9.66
  -2  -7  -8  262.08    8.32
  -2   7  -8  291.25   12.75
   2  -7   8  263.04   12.89
   2   7   9  265.65    6.68
   2  -7   9  280.02   10.26
  -2   7  -9  282.30   12.95
  -2  -7  -9  258.54    8.63
   2  -7   9  261.17   13.05
  -2  -7  -9  281.35    6.56
   2   7  10  101.53    4.59
  -2  -7 -10  107.60    5.91
  -2   7 -10  118.73    8.83
  -2  -7 -10  107.73    4.43
   2  -7  10  105.71    8.52
  -2   7 -11    5.26    2.17
  -2  -7 -11    6.04    1.53
  -2  -7 -11    6.63    1.30
  -2   7 -12    0.28    1.39
  -2  -7 -12    0.88    1.11
  -2  -7 -12    1.60    0.78
  -2   7 -13   14.60    3.35
  -2  -7 -13   15.46    2.40
  -2  -7 -13   18.86    2.28
  -2  -7 -14   55.21    5.04
  -2   7 -14   50.43    6.60
  -2  -7 -15  287.52   11.86
  -2   7 -15  235.73   14.69
  -2   7 -16    4.12    3.16
  -2  -7 -16   -0.21    1.48
  -2  -7 -16    2.76    1.61
  -2   7 -17   10.61    3.82
  -2  -7 -17   10.21    2.46
  -2   7 -18    4.81    3.28
  -2  -7 -18   -1.44    1.76
  -2   7 -19   26.04    6.18
  -2  -7 -19    7.33    2.24
  -2   7 -20   31.73    6.69
   2  -8 -21    1.71    1.63
   2   8 -21    3.36    1.95
   2   8 -20    1.59    2.00
   2  -8 -20    0.48    1.01
   2  -8 -19   49.67    4.80
   2   8 -19   52.93    6.47
  -2   8  19   49.40    4.65
   2   8 -18   33.83    5.51
  -2   8  18   27.32    3.42
   2   8 -17   81.42    7.82
  -2   8  17   64.40    5.13
   2   8 -16  258.85   13.58
  -2   8  16  230.80    8.90
   2   8 -15  123.27    9.14
  -2   8  15  129.34    6.61
  -2  -8  15  125.67    8.25
   2   8 -14   73.12    6.82
  -2   8  14   69.05    4.77
  -2  -8  14   78.46    6.33
  -2   8  13   18.01    2.71
  -2  -8  13   22.13    3.50
  -2  -8  12    0.75    1.24
  -2   8  12    3.23    1.79
  -2  -8  11   15.35    2.61
  -2   8  11   20.45    2.70
  -2  -8  10   89.80    5.96
   2   8 -10   89.01    7.39
  -2   8  10   78.21    5.07
  -2   8   9   64.82    4.58
  -2  -8   9   67.18    5.05
   2   8  -9   71.64    6.57
   2  -8  -8  266.21    9.84
  -2   8   8  272.48    9.37
   2   8  -8  280.82   12.09
  -2  -8   8  277.94    9.69
  -2   8   7  222.01   10.58
   2  -8  -7  213.29    8.63
  -2  -8   7  209.86    8.07
  -2  -8   7  208.73    8.57
   2   8  -7  230.86   10.50
   2  -8  -6    8.88    1.78
  -2  -8   6   10.22    1.86
   2   8  -6   10.65    2.50
  -2  -8   6    9.64    1.82
  -2   8   6    9.55    2.47
  -2   8   6    9.17    2.22
  -2   8   5   97.29    6.70
   2  -8  -5   93.56    5.48
   2   8  -5  102.02    6.47
  -2  -8   5  101.07    5.18
  -2  -8   5   91.13    4.92
   2  -8  -4   22.01    2.62
  -2   8   4   24.77    3.49
   2   8  -4   24.78    3.06
  -2  -8   4   25.73    2.50
  -2  -8   4   23.44    2.39
  -2   8   3   -0.27    1.46
   2  -8  -3    0.12    0.91
  -2  -8   3    1.28    0.53
   2   8  -3    0.28    1.38
  -2  -8   3    1.15    0.84
   2  -8  -2  148.45    6.50
  -2   8   2  140.69    7.29
   2  -8  -2  146.52    7.45
  -2  -8   2  146.64    5.43
   2  -8  -1  924.54   19.11
  -2   8   1  970.46   19.39
   2  -8  -1  977.67   16.49
  -2  -8   1  963.96   12.85
   2   8  -1  950.55   15.86
  -2   8   0  206.32    8.94
   2  -8   0  192.43    8.77
   2  -8   0  207.87    7.54
   2   8   0  203.47    5.38
  -2  -8   0  203.50    5.61
   2  -8   1    3.32    0.87
   2  -8   1    2.82    1.16
  -2   8  -1    5.06    1.92
  -2  -8  -1    4.17    0.89
   2  -8   2  370.69   12.83
  -2   8  -2  360.79   12.20
   2   8   2  345.02    8.45
   2   8   2  402.30    5.74
  -2  -8  -2  388.14    6.87
  -2   8  -3  169.83    8.60
   2   8   3  170.92    5.51
  -2  -8  -3  179.26    4.52
   2   8   4   16.69    1.65
  -2   8  -4   13.74    2.55
  -2  -8  -4   18.22    1.46
  -2   8  -5   56.96    5.24
   2  -8   5   59.92    4.36
   2   8   5   63.86    2.79
   2  -8   5   56.13    5.87
  -2  -8  -5   63.50    2.81
  -2   8  -6  250.13   11.29
   2   8   6  257.72    5.34
   2  -8   6  258.71    9.07
   2  -8   6  261.48   12.68
   2  -8   7   18.11    2.62
  -2   8  -7   20.72    3.59
   2   8   7   16.21    1.43
   2  -8   7   12.30    2.89
   2   8   8  657.62    9.11
   2  -8   8  670.28   15.63
  -2   8  -8  672.09   19.74
  -2  -8  -8  667.34    8.37
   2  -8   8  656.19   21.04
  -2   8  -9    5.70    2.44
   2   8   9    2.53    0.79
   2  -8   9    6.52    1.80
  -2  -8  -9    3.06    1.00
  -2  -8  -9    3.25    0.74
   2  -8   9    2.34    1.80
  -2   8 -10    0.52    1.62
  -2  -8 -10    2.35    1.10
  -2  -8 -10    1.35    0.59
  -2   8 -11    1.53    1.19
  -2  -8 -11    1.44    0.88
  -2  -8 -11    2.25    0.68
  -2  -8 -12   96.74    5.87
  -2   8 -12   87.44    8.34
  -2  -8 -12   96.88    4.42
  -2  -8 -13  238.50    9.64
  -2   8 -13  223.23   13.66
  -2  -8 -13  243.29    7.49
  -2  -8 -14   67.40    5.41
  -2   8 -14   62.64    7.57
  -2  -8 -14   79.04    4.54
  -2   8 -15    1.07    1.75
  -2  -8 -15   -0.39    1.50
  -2   8 -16   22.03    5.01
  -2  -8 -16   27.99    3.79
  -2   8 -17   21.49    5.11
  -2  -8 -17   19.40    3.28
  -2   8 -18   38.12    6.84
  -2   8 -19    7.28    4.28
  -2   8 -20    9.08    4.75
   2   9 -21   16.72    4.09
   2   9 -20   22.84    4.60
   2  -9 -19    0.04    1.03
   2   9 -19    1.08    1.57
  -2   9  19   -0.20    1.02
   2  -9 -18   59.64    4.93
  -2   9  18   67.48    5.08
   2   9 -17   42.57    5.77
  -2   9  17   43.51    4.00
   2   9 -16   28.81    4.79
  -2   9  16   23.73    3.04
   2   9 -15   35.59    5.30
  -2   9  15   33.75    3.58
   2   9 -14    0.35    1.69
  -2   9  14   -1.32    1.53
  -2  -9  13  118.33    7.77
  -2   9  13  106.42    5.78
   2   9 -12  115.81    8.08
  -2   9  12  119.37    5.95
  -2  -9  12  108.81    7.17
  -2  -9  11   33.15    3.89
  -2   9  11   30.82    3.21
   2   9 -10   76.18    7.02
  -2  -9  10   71.94    5.46
  -2   9  10   73.32    4.56
   2  -9  -9    1.24    0.77
   2   9  -9    1.18    1.47
  -2  -9   9    2.39    1.28
  -2  -9   9    1.19    1.40
  -2   9   9    0.30    1.54
  -2   9   8  250.24   11.88
   2  -9  -8  247.48    9.35
  -2  -9   8  235.04    9.11
  -2  -9   8  254.54   10.47
   2   9  -8  241.58   11.48
  -2   9   8  241.53    8.93
   2  -9  -7  589.71   14.07
  -2   9   7  625.52   18.29
  -2  -9   7  574.99   13.76
  -2  -9   7  595.98   15.23
  -2   9   7  612.97   14.61
   2   9  -7  607.00   17.35
  -2   9   6   61.35    5.71
   2  -9  -6   52.50    4.09
   2   9  -6   56.61    5.21
  -2  -9   6   57.35    4.39
  -2   9   6   54.30    4.49
  -2  -9   6   58.94    4.25
  -2   9   5   62.34    5.58
   2  -9  -5   59.96    4.27
  -2  -9   5   58.90    4.16
  -2  -9   5   58.40    4.02
   2   9  -5   64.24    5.10
   2  -9  -4    0.38    1.21
  -2   9   4    1.50    1.30
   2   9  -4    1.46    1.12
  -2  -9   4    2.16    0.92
   2  -9  -3  222.96    8.01
  -2  -9   3  220.93    4.54
  -2   9   3  206.14    9.70
   2   9  -3  215.86    8.29
  -2  -9   3  210.08    6.77
   2  -9  -2  435.01   13.36
  -2   9   2  472.95   13.39
   2  -9  -2  474.78   11.55
   2   9  -2  438.80   11.40
  -2  -9   2  464.35    9.49
  -2   9   1   15.07    2.77
   2  -9  -1   14.85    2.13
  -2  -9   1   14.31    1.66
   2  -9  -1   16.53    2.85
   2   9  -1   13.47    2.03
   2  -9   0   61.80    5.18
  -2   9   0   74.91    5.62
   2  -9   0   67.50    4.34
  -2  -9   0   69.79    3.25
   2   9   0   71.52    3.65
   2   9   0   69.36    4.10
   2  -9   1   29.22    3.72
  -2   9  -1   30.19    3.78
  -2  -9  -1   31.79    2.03
   2   9   2   41.22    2.46
  -2   9  -2   55.08    4.89
   2  -9   2   51.29    4.94
  -2  -9  -2   62.00    2.56
  -2   9  -3  135.86    7.91
   2   9   3  132.84    4.80
  -2  -9  -3  152.70    3.64
   2   9   4   43.98    2.41
  -2   9  -4   39.13    4.27
   2  -9   4   41.85    3.63
  -2  -9  -4   49.56    1.84
   2   9   5   14.75    1.19
   2  -9   5   17.22    2.56
  -2   9  -5   15.00    2.85
  -2  -9  -5   15.73    0.95
   2  -9   5   12.33    2.96
  -2   9  -6  122.49    8.18
   2   9   6  128.76    3.11
   2  -9   6  130.91    6.75
   2  -9   6  115.51    8.95
  -2  -9  -6  123.12    2.69
   2  -9   7  366.69   11.43
   2   9   7  344.75    5.36
  -2   9  -7  348.79   14.14
  -2  -9  -7  326.63    5.16
  -2  -9  -7  356.78    4.22
   2  -9   7  351.92   15.50
   2  -9   8   51.78    4.60
  -2   9  -8   57.70    6.06
  -2  -9  -8   52.87    1.84
   2  -9   8   48.70    5.88
  -2   9  -9    4.95    2.24
  -2  -9  -9    4.70    0.65
  -2   9 -10    6.61    2.62
  -2  -9 -10    8.06    1.05
  -2   9 -11    7.12    2.62
  -2  -9 -11    9.08    1.57
  -2  -9 -11   10.51    1.35
  -2  -9 -12   74.57    4.77
  -2   9 -12   74.51    7.86
  -2  -9 -12   77.40    3.65
  -2   9 -13    1.44    1.90
  -2  -9 -13    4.33    1.44
  -2  -9 -13    2.68    0.99
  -2  -9 -14    1.73    1.51
  -2   9 -14    1.51    2.05
  -2   9 -15    3.18    2.71
  -2  -9 -15    0.58    0.80
  -2  -9 -16  158.00    8.65
  -2   9 -16  151.48   12.72
  -2   9 -17   14.34    4.62
  -2   9 -18   18.13    5.39
  -2   9 -19   36.29    7.04
   2  10 -20   26.90    5.07
   2  10 -19   21.95    4.76
   2 -10 -18    7.22    1.78
   2  10 -18   12.33    3.49
  -2  10  18    7.79    1.89
   2 -10 -17   46.12    4.34
   2  10 -17   70.56    7.30
  -2  10  17   60.19    4.54
   2  10 -16    1.05    1.69
  -2  10  16    1.99    1.42
   2  10 -15   42.58    5.58
  -2  10  15   35.21    3.44
   2  10 -14    3.63    2.05
  -2  10  14    3.32    1.60
   2  10 -13   36.45    6.63
  -2  10  13   71.05    4.62
   2  10 -12   -2.87    2.35
  -2  10  12   -0.01    1.55
   2 -10 -11  389.37   12.48
   2  10 -11  381.01   14.66
  -2  10  11  378.49    9.99
  -2 -10  11  403.20   15.69
  -2 -10  11  375.25   12.99
  -2  10  10   34.74    5.16
   2 -10 -10   29.87    3.39
  -2  10  10   26.55    3.00
  -2 -10  10   30.86    3.79
  -2 -10  10   33.59    4.45
  -2  10   9  185.92   10.86
   2 -10  -9  180.12    7.97
  -2 -10   9  180.58    8.30
  -2 -10   9  198.42   10.08
  -2  10   9  190.80    7.69
   2  10  -9  179.08   10.40
   2 -10  -8   -0.35    0.81
  -2 -10   8    0.33    0.92
   2  10  -8   -0.16    1.63
  -2 -10   8    0.46    1.02
  -2  10   8    0.92    1.88
  -2  10   8    1.19    1.97
   2 -10  -7  194.03    7.87
  -2  10   7  205.55   10.83
  -2 -10   7  196.59    8.96
  -2 -10   7  183.11    7.81
  -2  10   7  203.33    8.57
   2  10  -7  201.07   10.24
   2 -10  -6   74.24    4.77
  -2  10   6   85.83    6.82
   2  10  -6   83.18    6.46
  -2 -10   6   81.99    5.39
  -2 -10   6   85.46    5.17
  -2  10   6   82.28    5.52
  -2  10   5    6.42    1.99
   2 -10  -5    8.41    1.62
  -2 -10   5    9.71    1.71
   2  10  -5    9.45    2.24
  -2  10   4    2.30    1.46
   2 -10  -4   -0.37    0.63
   2  10  -4    0.68    1.20
  -2 -10   4    2.28    1.08
   2 -10  -3  635.92   13.32
  -2 -10   3  597.54   11.95
   2  10  -3  619.64   14.31
  -2  10   2  231.26    9.62
   2 -10  -2  233.33    7.90
  -2 -10   2  226.09    6.82
   2  10  -2  210.69    7.89
   2 -10  -1    9.76    1.61
  -2  10   1   12.60    2.75
  -2 -10   1   11.82    1.51
   2  10  -1   -1.70    2.71
   2 -10  -1   11.08    2.41
   2  10  -1    9.26    1.54
   2 -10   0    0.00    0.58
  -2  10   0    1.07    1.68
   2  10   0    1.08    1.12
  -2  10   0    0.07    1.75
   2  10   0    3.75    1.70
   2 -10   0    0.73    0.96
  -2 -10   0    1.06    0.63
   2 -10   1    8.03    1.97
  -2  10  -1    9.38    2.65
  -2  10  -1    6.31    2.29
   2  10   1    9.26    1.89
  -2 -10  -1    9.13    1.11
   2 -10   2    0.06    1.09
   2  10   2   -1.25    1.29
  -2  10  -2   -1.38    2.12
  -2 -10  -2   -0.05    0.39
  -2  10  -2   -0.75    1.60
   2  10   3  222.71    5.91
  -2  10  -3  211.95   10.20
   2 -10   3  211.66    7.93
   2 -10   3  229.03   10.80
  -2 -10  -3  234.05    4.03
  -2  10  -3  233.26   12.12
   2  10   4  140.11    3.73
  -2  10  -4  138.50    8.39
   2 -10   4  139.24    6.76
  -2  10  -4  137.43    9.62
  -2  10  -5  125.09    8.18
   2 -10   5  135.19    6.72
   2  10   5  140.04    2.79
  -2  10  -6   -1.42    1.47
   2 -10   6    2.30    1.22
   2 -10   6    0.85    1.44
  -2  10  -7   25.23    4.06
   2 -10   7   32.68    3.64
  -2  10  -8   18.94    3.73
  -2  10  -9    2.61    2.13
  -2  10 -10   45.30    5.85
  -2  10 -11   27.70    4.87
  -2 -10 -11   25.49    1.48
  -2  10 -12   76.39    8.16
  -2 -10 -12   76.08    3.08
  -2  10 -13    9.84    3.45
  -2 -10 -13    9.46    1.68
  -2  10 -14    5.41    2.93
  -2 -10 -14    3.10    1.13
  -2  10 -15   13.34    4.20
  -2  10 -16    3.08    2.74
  -2  10 -17   17.73    5.44
  -2  10 -18   25.92    6.16
  -2  10 -19    3.91    3.70
   2  11 -19   26.39    4.89
   2  11 -18   97.28    8.91
   2  11 -17   52.33    6.56
  -2  11  17   47.40    3.95
   2  11 -16   47.26    6.18
   2 -11 -16   29.27    3.28
  -2  11  16   40.14    3.61
   2  11 -15   34.14    5.06
  -2  11  15   28.83    3.04
   2  11 -14  103.68    8.45
  -2  11  14   94.79    5.11
   2 -11 -13   80.44    5.99
   2  11 -13   97.87    8.01
  -2  11  13   80.07    4.69
   2  11 -12  205.00   11.36
   2 -11 -12  185.84    8.65
  -2  11  12  182.00    6.96
  -2 -11  12  201.07   11.95
   2  11 -11   25.74    4.61
   2 -11 -11   32.80    3.55
  -2  11  11   29.93    3.03
  -2 -11  11   33.58    4.74
  -2  11  10  192.80   11.45
   2  11 -10  191.36   10.18
   2 -11 -10  183.16    8.04
  -2 -11  10  202.08   11.02
  -2  11  10  165.62    7.08
   2  11  -9   55.26    5.27
   2 -11  -9   56.64    4.33
  -2  11   9   69.59    6.79
  -2 -11   9   61.84    5.31
   2  11  -9   55.51    6.03
  -2 -11   9   60.57    5.77
  -2  11   9   62.00    4.57
   2  11  -8   26.64    3.84
   2 -11  -8   28.54    2.91
   2  11  -8   29.39    4.44
  -2  11   8   32.64    3.74
  -2  11   8   31.54    4.55
  -2 -11   8   30.79    3.90
  -2 -11   8   34.60    3.70
   2 -11  -7   73.07    4.59
  -2  11   7   78.01    6.85
  -2 -11   7   81.17    5.99
  -2  11   7   77.97    5.46
   2  11  -7   77.24    6.51
  -2 -11   7   76.94    5.24
   2 -11  -6   23.68    2.64
  -2  11   6   31.49    4.39
   2  11  -6   28.66    4.14
  -2  11   6   22.76    3.31
  -2 -11   6   23.83    2.91
   2 -11  -5   54.42    3.88
  -2  11   5   58.87    5.65
   2  11  -5   57.45    5.10
  -2 -11   5   57.14    4.13
  -2  11   4  292.79   12.18
   2 -11  -4  279.87    8.58
   2  11  -4  280.26   10.51
  -2 -11   4  261.07    8.30
   2 -11  -3   28.35    2.76
   2  11  -3   25.91    3.43
  -2 -11   3   27.64    2.56
  -2  11   2  179.20    8.74
   2 -11  -2  165.13    6.53
   2  11  -2  162.77    7.30
  -2 -11   2  167.19    5.87
   2 -11  -1  109.10    7.08
   2 -11  -1   88.03    4.84
  -2  11   1  114.85    7.32
  -2  11   1  105.82    8.38
   2  11  -1  108.44    5.31
   2  11  -1  114.23    6.01
  -2 -11   1  112.96    4.56
  -2  11   0    5.91    2.48
   2 -11   0    5.60    1.84
  -2 -11   0    5.83    1.17
   2  11   0    3.86    1.58
  -2  11   0    3.63    2.00
  -2  11  -1  267.02   11.32
   2 -11   1  250.66   10.99
   2  11   1  257.70    8.80
  -2  11  -1  247.24   12.64
  -2 -11  -1  266.49    5.74
   2 -11   2   58.23    5.48
  -2  11  -2   60.24    5.56
   2 -11   2   49.00    3.77
  -2  11  -2   58.75    6.13
   2 -11   3   39.95    3.71
  -2  11  -3   33.74    4.39
   2  11   3   40.81    2.47
   2 -11   3   39.17    4.60
  -2  11  -3   35.94    5.04
  -2  11  -4  363.53   14.15
   2  11   4  362.27    4.67
   2 -11   4  363.20   10.90
  -2  11  -4  376.05   16.17
   2 -11   5   13.30    2.31
  -2  11  -5   13.49    3.18
  -2  11  -6   17.15    3.34
   2 -11   6   19.57    2.85
  -2  11  -7  445.49   16.66
  -2  11  -8   14.64    3.54
  -2  11  -9   22.04    4.04
  -2  11 -10   54.51    6.61
  -2  11 -11   33.76    5.48
  -2  11 -12  108.81    9.78
  -2  11 -13   45.81    6.60
  -2  11 -14   19.97    4.94
  -2  11 -15    8.65    3.31
  -2  11 -16    4.14    2.97
  -2  11 -17    3.38    2.92
  -2  11 -18   17.38    4.89
   2  12 -19   24.48    5.56
   2  12 -18   31.58    5.63
   2  12 -17   28.71    5.01
   2  12 -16   78.79    7.73
   2  12 -15   11.88    3.38
  -2  12  15    9.22    1.67
   2  12 -14   46.98    5.78
  -2  12  14   38.43    3.19
   2  12 -13   14.80    3.28
  -2  12  13    8.55    1.89
   2  12 -12   21.78    3.92
   2 -12 -12   20.08    2.80
  -2 -12  12   23.76    4.39
  -2  12  12   19.72    2.52
   2  12 -11    6.26    2.56
   2 -12 -11    6.61    1.68
  -2  12  11    7.95    1.84
  -2 -12  11    8.84    2.82
   2 -12 -10  452.86   11.99
  -2  12  10  485.98   18.43
   2  12 -10  484.66   16.19
  -2 -12  10  469.10   17.44
  -2  12  10  444.12   10.67
   2 -12  -9    5.00    1.24
   2  12  -9    3.52    2.23
  -2  12   9    1.55    1.68
  -2  12   9    4.77    2.72
  -2 -12   9    3.00    1.60
   2 -12  -8  206.73    7.68
  -2  12   8  219.40   11.96
   2  12  -8  208.91   10.09
  -2 -12   8  205.67   10.37
  -2  12   8  222.88    8.48
   2  12  -8  207.11   11.29
   2 -12  -7    9.91    1.66
   2  12  -7    9.95    2.45
  -2  12   7    7.93    2.72
  -2  12   7   13.65    2.63
   2  12  -7   13.11    2.97
   2 -12  -6    4.55    1.10
   2  12  -6   -1.67    1.94
  -2  12   6    3.49    1.79
   2  12  -6    3.88    1.84
  -2  12   6    5.59    2.24
   2  12  -5   70.92    5.49
   2 -12  -5   91.48    4.82
  -2  12   5   95.28    7.28
   2  12  -5   94.26    6.55
   2 -12  -4   50.91    3.53
   2  12  -4   44.87    4.11
   2  12  -4   54.45    4.85
   2 -12  -3   40.11    3.10
   2  12  -3   39.39    3.89
  -2  12   2  301.44   11.59
   2 -12  -2  303.63    8.92
   2  12  -2  286.23    9.86
   2 -12  -1  176.94    9.31
  -2  12   1  177.34    9.44
  -2  12   1  192.74   11.62
   2  12  -1  175.66    7.16
   2  12  -1  196.79    7.99
   2  12   0  754.58   12.66
  -2  12   0  817.38   20.09
   2 -12   0  808.63   19.75
  -2  12   0  793.78   23.40
   2  12   0  813.09   15.94
   2  12   0  808.31   14.66
   2  12   1   95.35    4.20
   2 -12   1  110.69    7.62
  -2  12  -1  111.49    7.71
   2  12   1  118.32    6.30
  -2  12  -1  112.63    8.97
   2  12   2    0.85    0.82
   2 -12   2   -0.20    1.46
   2 -12   2    1.98    1.18
  -2  12  -2    0.43    2.30
  -2  12  -2   -2.25    2.94
   2 -12   3    2.43    1.34
   2  12   3    2.08    0.58
   2 -12   3   -1.21    1.46
  -2  12  -3    0.26    2.21
   2  12   3    2.29    0.82
  -2  12  -3   -2.68    2.64
  -2  12  -4  128.33    8.85
   2 -12   4  130.03    6.72
   2 -12   4  130.29    8.81
  -2  12  -4  120.60    9.73
   2 -12   5   44.10    4.13
  -2  12  -5   39.75    5.15
  -2  12  -6  387.04   15.54
   2 -12   6  423.58   13.03
  -2  12  -7    4.80    2.33
  -2  12  -8  133.05    9.76
  -2  12  -9  139.68   10.30
  -2  12 -10   53.10    6.60
  -2  12 -11   49.06    6.38
  -2  12 -12    3.51    2.97
  -2  12 -13  132.33   11.35
  -2  12 -14   90.20    9.72
  -2  12 -15    2.57    2.56
  -2  12 -16   40.85    7.14
  -2  12 -17    2.56    2.94
   2  13 -18   15.05    4.22
   2  13 -17   11.75    3.53
   2  13 -16    7.71    3.20
   2  13 -15   15.73    3.49
   2  13 -14   11.38    3.16
   2  13 -13   38.28    5.01
  -2  13  13   33.73    2.83
   2  13 -12    4.56    2.21
  -2  13  12    3.64    1.36
   2  13 -11   91.61    7.38
   2 -13 -11   91.14    5.01
  -2  13  11   83.14    4.57
  -2 -13  11   89.36    8.21
   2 -13 -10    6.00    1.31
   2  13 -10   11.67    3.18
  -2  13  10    5.15    1.69
  -2 -13  10   10.28    3.03
   2 -13  -9  437.27   10.42
   2  13  -9  452.04   15.18
  -2  13   9  457.32   17.82
  -2 -13   9  441.37   16.38
  -2  13   9  426.20   10.86
  -2  13   8   56.48    6.27
   2  13  -8   51.93    5.19
   2 -13  -8   50.56    3.52
  -2  13   8   56.56    4.59
   2 -13  -7   12.36    1.75
   2  13  -7   11.31    2.63
  -2  13   7   15.95    3.65
  -2  13   7   12.74    2.69
   2  13  -7   10.82    2.61
   2 -13  -6    4.63    0.86
  -2  13   6    7.19    2.27
   2  13  -6    6.30    2.17
  -2  13   6    7.69    2.50
   2  13  -6    9.50    2.47
   2 -13  -5    1.87    0.66
   2  13  -5   -2.11    1.89
   2  13  -5    2.49    1.95
   2  13  -4   52.41    4.59
   2 -13  -4   59.83    3.97
   2  13  -4   51.17    4.85
   2 -13  -3   94.04    4.88
   2  13  -3   86.78    5.80
   2  13  -2   52.84    3.83
  -2  13   2   58.79    5.57
   2  13  -2   47.28    4.28
  -2  13   2   64.05    7.48
   2  13  -1  818.27   13.66
  -2  13   1  823.91   20.29
   2  13  -1  772.09   16.06
   2  13  -1  813.97   15.85
  -2  13   1  785.16   24.41
  -2  13   0   13.06    3.78
   2  13   0   12.23    1.90
  -2  13   0   12.44    3.88
   2  13   0   11.69    2.29
   2 -13   0    9.30    2.60
   2  13   0    9.11    2.45
   2  13   1  104.01    3.84
  -2  13  -1   94.03    7.48
   2 -13   1   94.41    5.35
   2 -13   1   96.44    7.15
  -2  13  -1   95.59    8.58
   2  13   1   98.55    6.17
   2 -13   2    0.76    1.10
   2  13   2   -0.43    1.12
   2  13   2    1.30    0.80
  -2  13  -2   -1.26    2.34
  -2  13  -2   -3.42    2.73
   2 -13   2    0.83    1.23
   2  13   2   -1.07    1.95
   2 -13   3   -0.39    1.28
   2 -13   3   -0.35    1.10
   2  13   3   -1.21    0.59
  -2  13  -3   -4.27    2.86
   2  13   3    0.61    0.41
  -2  13  -3   -3.31    2.64
   2 -13   4    5.32    2.54
   2 -13   4    4.80    1.69
  -2  13  -4    4.38    2.88
  -2  13  -4    2.98    2.12
  -2  13  -5  731.25   21.64
   2 -13   5  766.52   17.38
  -2  13  -6   59.62    6.77
   2  13   6   58.29    2.64
  -2  13  -7  161.10   10.62
  -2  13  -8    3.44    2.42
  -2  13  -9  151.98   11.08
  -2  13 -10    5.97    2.15
  -2  13 -11   34.66    5.45
  -2  13 -12   11.96    3.88
  -2  13 -13  190.47   13.76
  -2  13 -14    7.59    3.84
  -2  13 -15  119.07   11.71
  -2  13 -16    5.91    3.86
  -2  13 -17   38.64    7.40
   2  14 -18   21.76    5.16
   2  14 -17    5.36    2.94
   2  14 -16   42.51    6.02
   2  14 -15    9.59    3.10
   2  14 -14   21.90    4.12
   2  14 -13    0.96    1.80
   2  14 -12   44.65    5.31
   2  14 -11    4.09    2.42
  -2  14  11    0.01    0.88
   2  14 -10  146.07    9.10
  -2  14  10  143.54    5.65
  -2 -14  10  152.59   10.50
   2 -14  -9    4.72    1.08
   2  14  -9    5.22    2.52
  -2  14   9    4.15    1.43
  -2  14   9    7.49    2.76
  -2  14   8  344.51   15.16
   2 -14  -8  342.22    8.09
   2  14  -8  341.24   12.70
  -2  14   8  357.10   10.40
   2  14  -7    9.21    2.52
  -2  14   7    6.12    2.41
   2 -14  -7    5.17    1.01
  -2  14   7    8.61    2.25
   2  14  -7   10.71    3.01
  -2  14   6   19.40    3.77
   2 -14  -6   19.14    2.10
   2  14  -6   19.20    3.10
   2  14  -6   21.76    3.84
  -2  14   6   23.04    3.44
   2  14  -5   36.99    3.99
   2 -14  -5   40.57    3.03
   2  14  -5   40.87    4.75
   2  14  -4   -1.67    1.66
   2 -14  -4    0.82    0.75
   2  14  -4    1.30    1.52
   2  14  -3    1.46    1.06
   2 -14  -3    1.97    1.09
   2  14  -3    0.64    1.37
  -2  14   2  350.50   13.02
   2  14  -2  371.59    9.70
  -2  14   2  346.80   16.95
   2  14  -2  321.10   10.95
  -2  14   1  221.21   10.97
   2  14  -1  225.50    7.01
  -2  14   1  230.41   13.79
   2  14  -1  206.47    8.61
   2  14  -1  232.86    8.92
   2 -14   0  521.62   16.44
   2  14   0  569.51   10.07
  -2  14   0  548.79   17.06
   2  14   0  515.77   12.03
   2  14   0  542.69   14.80
  -2  14   0  553.87   21.07
  -2  14  -1   21.39    4.17
   2  14   1   20.49    1.80
   2 -14   1   23.28    2.73
   2 -14   1   20.77    3.68
   2  14   1   23.93    3.59
  -2  14  -1   17.17    3.91
   2  14   2   -1.39    1.17
   2 -14   2    0.09    0.95
   2  14   2    0.56    0.65
  -2  14  -2   -0.14    2.47
  -2  14  -2   -3.93    3.05
   2 -14   2    1.12    1.29
   2  14   2    1.32    2.13
   2 -14   3   24.83    3.96
   2 -14   3   25.96    3.09
  -2  14  -3   18.58    4.16
  -2  14  -3   17.07    4.37
  -2  14  -4  145.55    9.95
   2 -14   4  144.38    7.64
   2 -14   4  131.92    9.18
  -2  14  -4  152.16   11.35
  -2  14  -5   17.73    4.10
   2 -14   5   20.04    3.69
  -2  14  -6  273.61   13.92
  -2  14  -7    4.57    2.73
   2  14   7    6.86    1.10
  -2  14  -8  169.58   11.43
  -2  14  -9  160.40   11.68
  -2  14 -10    7.69    2.93
  -2  14 -11   13.10    3.90
  -2  14 -12   78.25    8.82
  -2  14 -13   71.55    8.80
  -2  14 -14  215.54   15.60
  -2  14 -15    8.41    4.33
  -2  14 -16  149.35   13.78
   2  15 -17   30.31    5.62
   2  15 -16    4.04    2.70
   2  15 -15   24.72    4.69
   2  15 -14   18.09    4.00
   2  15 -13   17.63    3.97
   2  15 -12   82.11    7.24
   2  15 -11   67.85    6.56
   2  15 -10   44.67    5.06
   2  15  -9  132.93    8.36
  -2  15   9  128.24    5.39
  -2  15   8    3.42    2.12
   2  15  -8    4.43    2.57
  -2  15   8    1.55    1.52
   2  15  -7  294.22   11.48
  -2  15   7  302.53   14.05
   2  15  -6  146.79    7.86
   2 -15  -6  153.24    5.45
  -2 -15   6  147.16    3.37
  -2  15   6  164.83    7.97
   2  15  -6  151.74    9.52
   2  15  -5    3.04    1.96
   2 -15  -5    4.49    1.17
   2  15  -5    4.82    2.39
   2 -15  -4  236.61    7.23
   2  15  -4  219.95    8.43
   2  15  -4  231.87   10.33
   2 -15  -3   48.58    3.48
   2  15  -3   48.67    2.77
   2  15  -3   59.29    5.04
  -2  15   3   56.35    7.28
  -2  15   2  107.31    7.64
   2  15  -2  104.49    5.21
  -2  15   2  100.34    9.45
   2  15  -1  458.36   10.02
  -2  15   1  480.73   16.11
  -2  15   1  438.34   19.58
   2  15  -1  432.83   11.90
  -2  15   0   28.89    4.52
   2 -15   0   28.71    3.13
   2  15   0   41.46    3.04
   2  15   0   23.77    3.62
  -2  15   0   29.62    5.79
   2  15   1  146.67    4.69
  -2  15  -1  137.46    9.33
   2 -15   1  133.10    6.67
   2 -15   1  127.69    8.51
   2  15   1  137.56    8.18
  -2  15  -1  120.72   10.30
   2 -15   2   86.15    5.65
  -2  15  -2   89.45    7.84
   2 -15   2   80.46    6.97
   2  15   2   79.96    3.26
   2  15   2   89.22    2.79
   2  15   2   96.37    6.96
  -2  15  -2   75.40    8.11
   2 -15   3   44.06    4.28
   2 -15   3   43.05    5.16
  -2  15  -3   38.83    5.26
  -2  15  -3   40.82    6.12
   2  15   3   52.09    5.44
   2 -15   4   22.88    4.07
  -2  15  -4   17.99    3.79
  -2  15  -4   14.34    3.95
  -2  15  -5    0.28    2.49
   2 -15   5    1.58    1.65
   2 -15   6   14.59    3.48
  -2  15  -6   12.22    3.56
  -2  15  -7  268.68   14.43
  -2  15  -8    3.62    2.51
  -2  15  -9   93.42    8.86
  -2  15 -10   13.41    3.29
  -2  15 -11    0.95    2.07
  -2  15 -12   85.24    9.51
  -2  15 -13   96.83   10.28
  -2  15 -14   55.59    8.28
  -2  15 -15  131.24   12.70
   2  16 -16    2.20    2.31
   2  16 -15   11.51    3.36
   2  16 -14    5.54    2.84
   2  16 -13   24.07    4.45
   2  16 -12   40.66    5.34
   2  16 -11  124.56    8.86
   2  16 -10   35.44    4.95
   2  16  -9  148.68    8.85
   2  16  -8   10.56    2.77
   2  16  -7    7.38    2.25
  -2  16   7    4.66    1.90
   2  16  -6    6.73    2.73
  -2  16   6    7.02    2.05
   2  16  -5  102.46    5.84
   2  16  -5  127.37    8.34
   2  16  -4    4.98    1.51
   2  16  -4    0.67    1.07
   2  16  -3  253.36    8.70
  -2  16   3  221.41   14.68
   2  16  -3  230.22    9.86
   2  16  -2  136.62    6.03
  -2  16   2  120.01   10.72
   2  16  -2  114.38    6.76
  -2  16   1   13.58    3.57
   2  16  -1   13.48    1.96
   2 -16  -1   12.83    2.08
  -2  16   1   17.66    4.60
   2  16  -1   11.69    2.48
   2  16   0  279.64    7.45
  -2  16   0  264.92   12.63
   2 -16   0  263.04    9.34
   2  16   0  258.18   11.00
  -2  16   0  259.15   15.71
   2 -16   1   18.58    2.76
   2  16   1    4.27    1.72
  -2  16  -1   17.91    3.76
   2  16   1   16.07    2.80
  -2  16  -1   13.98    3.71
   2 -16   1   21.42    3.65
  -2  16  -2   10.66    3.41
   2 -16   2    6.67    1.74
   2 -16   2   10.19    2.78
   2  16   2    6.79    2.11
  -2  16  -2    1.84    2.53
   2 -16   3  154.85    8.25
  -2  16  -3  153.94   10.44
   2 -16   3  147.35    9.59
   2  16   3  161.56    9.37
  -2  16  -3  156.55   12.48
  -2  16  -4   21.74    4.32
  -2  16  -4   27.34    5.48
   2  16   4   28.08    4.10
   2 -16   4   29.29    4.41
   2 -16   5  121.18    9.17
  -2  16  -5  119.86    9.53
  -2  16  -6  103.59    9.45
   2 -16   6  109.69    8.92
  -2  16  -7    5.41    2.74
   2 -16   7    5.95    2.61
  -2  16  -8   88.53    8.83
  -2  16  -9   15.24    3.85
  -2  16 -10    3.27    2.31
  -2  16 -11   79.23    8.98
  -2  16 -12   37.44    6.77
  -2  16 -13   20.30    5.11
  -2  16 -14   31.43    6.50
   2  17 -15   17.42    4.24
   2  17 -14   14.58    4.03
   2  17 -13   18.32    3.78
   2  17 -12   34.53    5.06
   2  17 -11   45.36    5.65
   2  17 -10   41.63    5.28
   2  17  -9   14.65    3.21
   2  17  -8   27.79    3.99
   2  17  -7   67.33    5.59
   2  17  -6    1.49    1.40
   2  17  -5   84.74    5.74
   2  17  -4   27.43    3.15
  -2  17   4   26.71    5.17
   2  17  -3   53.69    4.19
  -2  17   3   52.48    7.44
   2  17  -2   36.32    3.37
  -2  17   2   35.35    5.92
  -2  17   1   60.97    6.05
   2  17  -1   68.55    4.11
  -2  17   1   55.56    7.74
  -2  17   0   47.22    5.63
   2  17   0   36.29    2.68
   2  17   0   39.60    4.47
  -2  17   0   36.76    6.27
  -2  17  -1    5.84    2.47
  -2  17  -1    5.36    2.81
   2  17   1    3.78    1.28
   2 -17   2  127.58    8.95
  -2  17  -2  131.15    9.62
  -2  17  -2  110.28   10.71
   2  17   2  127.36    8.47
   2 -17   3   31.96    4.62
  -2  17  -3   32.84    5.41
  -2  17  -3   23.81    5.29
   2  17   3   31.52    4.42
  -2  17  -4   88.93    8.31
   2 -17   4   91.79    7.85
   2  17   4  101.06    7.93
  -2  17  -4   94.77   10.06
   2 -17   5   42.91    5.58
  -2  17  -5   36.40    5.56
   2 -17   6   17.83    3.86
  -2  17  -6   20.89    4.14
   2 -17   7    1.87    1.41
  -2  17  -7   -0.70    1.70
  -2  17  -8    2.93    1.79
   2 -17   8    2.37    2.25
  -2  17  -9    1.23    1.75
  -2  17 -10   19.08    4.49
  -2  17 -11    3.18    1.72
  -2  17 -12   26.34    5.59
  -2  17 -13   -2.83    2.75
   2  18 -15    4.23    2.73
   2  18 -14    0.49    1.66
   2  18 -13   30.10    5.06
   2  18 -12   15.77    3.74
   2  18 -11   23.89    4.25
   2  18 -10   -0.18    1.39
   2  18  -9    0.49    1.33
   2  18  -8   13.75    3.09
   2  18  -7    2.31    1.61
   2  18  -6   55.58    4.99
   2  18  -5   26.99    3.49
  -2  18   5   33.28    6.29
   2  18  -4   17.80    2.75
  -2  18   4   18.83    4.70
   2  18  -3   31.14    3.35
  -2  18   3   26.26    5.44
  -2  18   2   -0.26    2.39
  -2  18   1   23.28    3.78
  -2  18   1   14.90    4.44
  -2  18   0    0.35    1.51
  -2  18   0    1.34    2.09
   2  18   0    0.42    1.40
  -2  18  -1   29.85    4.58
   2  18   1   33.51    4.38
  -2  18  -1   36.46    6.47
   2 -18   2   31.25    4.51
  -2  18  -2   35.51    5.31
   2  18   2   27.32    4.12
  -2  18  -2   28.94    5.61
  -2  18  -3   83.95    8.03
   2 -18   3   83.26    7.40
  -2  18  -3   89.31   10.01
   2  18   3   87.26    7.47
  -2  18  -4    6.90    2.98
   2  18   4    6.07    2.19
   2 -18   4    3.91    1.97
  -2  18  -5   71.80    7.73
   2 -18   5   81.33    7.71
   2  18   5   86.02    7.58
   2 -18   6    0.25    1.35
  -2  18  -6   -4.45    2.79
  -2  18  -7   -1.97    2.77
   2 -18   7    3.86    2.19
  -2  18  -8    0.17    2.35
   2 -18   8    3.42    2.13
  -2  18  -9    3.22    1.84
   2 -18   9    5.27    2.46
   2 -18  10   12.10    3.56
  -2  18 -10    4.86    2.26
  -2  18 -11   -3.58    3.45
  -2  18 -12   -3.23    2.67
  -2  18 -13   24.50    5.65
   2  19 -14    6.47    2.81
   2  19 -13    3.76    2.40
   2  19 -12   16.19    3.76
   2  19 -11    3.80    1.97
   2  19 -10    4.61    2.11
   2  19  -9   49.16    5.62
   2  19  -8    2.51    1.87
   2  19  -7    5.52    2.03
   2  19  -6   10.71    2.67
  -2  19   5   15.41    4.70
  -2  19   4   70.26    9.27
  -2  19   3   -2.14    3.10
  -2  19   2   24.84    5.65
  -2  19   1   54.34    8.19
  -2  19   0    0.71    2.68
  -2  19  -1   50.02    6.05
  -2  19  -1   43.21    7.34
  -2  19  -2    2.26    1.83
  -2  19  -2   -0.44    1.93
  -2  19  -3   16.02    3.76
   2 -19   3   15.45    3.35
  -2  19  -3   12.00    3.89
  -2  19  -4    8.94    3.11
   2 -19   4    7.93    2.44
  -2  19  -5   33.52    5.57
   2 -19   5   30.40    4.76
  -2  19  -6   -3.73    3.25
   2 -19   6    3.99    1.83
  -2  19  -7   21.88    4.43
  -2  19  -8   -2.81    2.90
  -2  19  -9    6.17    2.26
  -2  19 -10   -1.51    2.51
  -2  19 -11   -4.82    3.41
  -2  19 -12   -5.11    3.47
   2  20 -12    4.25    2.53
   2  20 -11    0.29    1.56
  -2  20   6   15.49    4.74
  -2  20   5    5.74    2.91
  -2  20   4    4.68    2.63
  -2  20   3    0.37    3.27
  -2  20   2   74.21    9.83
  -2  20   1   -3.53    3.33
  -2  20   0   40.83    7.25
  -2  20  -1   43.39    7.58
  -2  20  -2    8.65    3.61
  -2  20  -3    8.71    3.73
  -2  20  -4    2.56    1.49
  -2  20  -5   -1.40    2.49
  -2  20  -6   11.59    3.61
  -2  20  -7   -1.33    3.09
  -2  20  -8   13.81    3.68
  -2  20  -9   -4.54    3.55
  -2  20 -10   -4.17    3.12
  -2  20 -11   -0.22    2.48
  -2  21   7    9.30    3.91
  -2  21   6   56.41    8.98
  -2  21   5    2.46    2.99
  -2  21   4    7.78    3.75
  -2  21   3    5.28    3.47
  -2  21   2    2.47    3.02
  -2  21   1    5.02    2.48
  -2  21   0   25.12    6.13
  -2  21  -1   19.14    4.87
  -2  21  -2   37.23    7.08
   3   0 -23   -0.62    2.22
  -3   0  23    1.24    1.97
   3   0 -22    0.36    2.55
  -3   0  22   11.15    3.03
  -3   0  21    0.26    1.47
  -3   0  20   19.32    3.72
  -3   0  19   -1.82    1.99
  -3   0  18   17.11    3.36
  -3   0  17    0.66    1.32
  -3   0  16   -0.59    1.64
  -3   0  15    0.18    1.42
  -3   0  14   45.32    4.57
  -3   0  13    2.58    1.75
  -3   0  12   15.76    2.82
   3   0 -12   13.11    3.16
  -3   0  11    0.10    0.85
   3   0 -11    8.19    2.81
  -3   0  10   25.14    3.17
   3   0 -10   27.10    4.04
  -3   0   9    0.86    1.29
  -3   0   8  341.26   11.66
  -3   0   7    1.33    1.08
  -3   0   6   35.56    3.79
  -3   0   5   -1.73    1.62
  -3   0   4  633.02   15.92
  -3   0   3   -1.09    1.43
   3   0  -2    3.50    1.38
   3   0  -1    0.48    1.18
  -3   0   1    0.43    0.78
   3   0   0    3.68    1.47
  -3   0   0    3.75    1.12
   3   0   1    0.25    0.98
  -3   0  -1    0.21    0.69
  -3   0  -2 1194.93   22.59
   3   0   2 1211.71   18.80
  -3   0  -3   -1.51    1.03
   3   0   3   -1.24    1.48
   3   0   4 1397.12   22.32
  -3   0  -4 1332.75   24.45
   3   0   4 1323.27   20.85
  -3   0  -5    0.09    1.17
   3   0   5    0.62    0.82
   3   0   5    0.30    1.33
  -3   0  -6   34.49    4.19
   3   0   6   38.25    3.80
   3   0   6   30.64    3.60
   3   0   7   -0.94    1.09
  -3   0  -7   -1.21    1.83
  -3   0  -8   64.44    5.83
   3   0   8   69.52    5.00
  -3   0  -9   -0.84    1.83
   3   0   9   -0.86    1.00
  -3   0 -10  215.47   11.48
   3   0  10  222.87    9.00
   3   0  11    0.16    1.14
  -3   0 -11    0.23    1.40
  -3   0 -12    5.91    1.90
   3   0  12    7.55    2.01
  -3   0 -13   -0.07    1.96
  -3   0 -14  169.92   11.77
  -3   0 -15   -0.64    2.35
  -3   0 -16   -2.73    2.52
  -3   0 -17   -1.41    2.45
  -3   0 -18   -0.35    2.08
  -3   0 -19    0.95    1.97
  -3   0 -20   96.70   10.76
  -3   0 -21   -0.25    2.54
  -3   0 -22   51.98    8.23
   3  -1 -24   12.82    3.75
   3  -1 -23   17.20    4.05
   3   1 -23   13.09    3.57
  -3  -1  23   21.86    4.36
  -3   1  23   17.31    3.79
   3  -1 -22   -1.34    2.36
   3   1 -22   -1.29    2.18
  -3   1  22   -2.46    1.95
  -3  -1  22    2.92    2.15
  -3   1  21    2.63    1.72
  -3  -1  21    0.59    1.50
  -3   1  20    6.57    2.04
  -3  -1  20    9.60    2.57
  -3  -1  19    0.34    1.17
  -3   1  19   -2.94    2.22
  -3   1  18   -0.46    1.38
  -3  -1  18   -1.54    1.62
  -3   1  17    6.34    2.04
  -3  -1  17    4.57    1.74
  -3   1  16   25.80    3.71
  -3  -1  16   27.08    3.78
  -3   1  15   17.47    3.07
  -3  -1  15   15.04    2.74
  -3   1  14  117.71    7.42
  -3  -1  14  114.14    7.34
  -3   1  13    5.84    2.05
  -3  -1  13    5.75    2.16
   3  -1 -13    4.82    2.26
  -3  -1  12    8.12    2.45
   3  -1 -12    4.05    1.84
   3   1 -12    4.64    2.06
  -3   1  12    5.38    2.11
  -3  -1  11   51.62    4.64
   3  -1 -11   51.80    5.72
   3   1 -11   51.55    5.83
  -3   1  11   46.98    4.56
  -3   1  10    1.49    1.43
  -3  -1  10    3.00    1.70
   3  -1 -10    0.01    1.29
   3  -1  -9   35.95    4.43
  -3  -1   9   37.90    3.84
  -3   1   9   35.01    3.82
  -3   1   8  183.57    8.63
  -3  -1   8  177.44    8.27
  -3  -1   7   10.72    1.88
  -3   1   7   14.87    2.65
  -3  -1   6  166.91    8.21
  -3   1   6  180.24    8.59
  -3  -1   5   12.43    2.27
  -3   1   5   11.04    2.43
  -3  -1   5   11.21    2.16
  -3  -1   4  440.33   12.58
  -3   1   4  429.43   13.25
  -3  -1   4  453.40   13.37
  -3  -1   3   19.15    2.58
  -3  -1   3   20.26    2.95
   3   1  -2  153.11    7.02
  -3  -1   2  153.66    7.21
   3  -1  -2  149.33    7.44
  -3  -1   2  144.52    7.44
   3  -1  -1   24.13    3.01
  -3  -1   1   25.15    2.26
   3   1  -1   27.75    3.15
  -3   1   1   29.88    2.98
   3  -1   0  223.58    9.35
   3   1   0  214.62    8.65
  -3  -1   0  223.32    6.76
  -3   1   0  235.80    8.22
  -3   1  -1  826.32   18.89
   3  -1   1  850.77   18.53
   3   1   1  880.77   17.68
  -3   1  -1  885.76   16.28
  -3  -1  -2   76.73    5.75
   3   1   2   82.29    5.58
  -3   1  -2   80.60    6.05
   3   1   2   85.81    4.68
   3  -1   2   93.12    5.58
  -3  -1  -3   60.51    5.05
   3   1   3   57.27    4.58
  -3   1  -3   65.30    5.44
   3  -1   3   59.34    4.63
   3   1   3   61.96    4.15
   3   1   4   21.53    2.79
  -3   1  -4   23.44    3.35
  -3  -1  -4   22.26    3.37
   3  -1   4   21.72    3.08
   3   1   4   16.72    2.48
  -3   1  -5  724.81   18.45
  -3  -1  -5  719.55   17.84
   3   1   5  762.73   16.13
   3  -1   5  732.59   16.72
   3   1   5  675.68   14.62
  -3  -1  -6    8.80    2.11
   3  -1   6    8.01    1.84
   3   1   6    8.73    1.98
  -3   1  -6    8.04    2.04
   3  -1   6   10.17    2.56
  -3   1  -7  252.91   11.37
  -3  -1  -7  260.10   11.22
   3  -1   7  263.98    9.60
   3   1   7  261.02    9.28
   3  -1   7  234.12   10.16
  -3   1  -8   80.52    6.67
  -3  -1  -8   71.87    6.04
   3  -1   8   88.58    5.71
   3   1   8   81.40    5.29
  -3   1  -9   47.54    5.42
  -3  -1  -9   52.43    5.48
   3  -1   9   56.47    4.62
   3   1   9   58.06    4.56
  -3   1 -10  408.35   16.21
  -3  -1 -10  390.39   15.13
   3  -1  10  409.33   12.21
   3   1  10  403.13   11.68
  -3   1 -11   75.79    7.31
  -3  -1 -11   71.13    6.65
   3  -1  11   78.99    5.51
   3   1  11   73.28    5.18
  -3   1 -12  151.66   10.61
  -3  -1 -12  138.87    9.80
   3   1  12  141.32    7.31
  -3   1 -13   84.00    8.29
  -3  -1 -13   87.07    8.07
  -3   1 -14   88.11    8.70
  -3  -1 -14   90.34    8.53
  -3   1 -15   15.53    3.82
  -3  -1 -15   15.43    3.57
  -3   1 -16   28.67    5.30
  -3  -1 -16   34.08    5.48
  -3  -1 -17    3.22    2.12
  -3   1 -17    3.61    1.98
  -3   1 -18    9.02    2.99
  -3  -1 -18    9.18    3.16
  -3   1 -19   15.11    4.51
  -3  -1 -19   19.41    4.74
  -3   1 -20   -2.80    2.74
  -3  -1 -20    1.94    2.63
  -3   1 -21   63.64    9.09
  -3  -1 -21   57.00    8.29
  -3   1 -22   13.15    4.27
  -3  -1 -22   13.39    4.43
  -3  -1 -23    4.57    2.48
   3  -2 -24   -0.67    1.78
   3  -2 -23    3.41    2.12
   3   2 -23    1.14    1.83
  -3   2  23    0.25    1.59
   3   2 -22   -2.76    2.30
   3  -2 -22   -3.38    2.78
  -3   2  22    3.17    1.79
  -3  -2  22    3.38    2.33
   3   2 -21   37.58    5.52
  -3  -2  21   46.84    5.84
  -3   2  21   39.60    4.97
  -3   2  20    0.07    1.49
  -3  -2  20    0.85    1.62
  -3  -2  19   27.81    4.27
  -3   2  19   22.90    3.73
  -3   2  18    8.94    2.39
  -3  -2  18   10.96    2.87
  -3  -2  17    9.35    2.43
  -3   2  17    7.94    2.38
  -3  -2  16   63.18    5.75
  -3   2  16   64.27    5.63
  -3   2  15   61.50    5.54
  -3  -2  15   66.65    5.73
  -3  -2  14   13.60    2.67
  -3   2  14    6.98    2.18
  -3   2  13  636.29   16.46
  -3  -2  13  620.26   16.55
   3  -2 -13  618.70   20.47
  -3   2  12   32.45    3.99
  -3  -2  12   39.15    4.62
   3   2 -12   26.62    4.56
   3  -2 -12   34.20    4.93
  -3  -2  11  190.40    8.88
   3  -2 -11  185.74   10.53
  -3   2  11  187.30    8.72
   3   2 -11  203.76   11.77
  -3  -2  10   66.30    5.22
  -3   2  10   59.57    5.00
   3  -2 -10   65.54    6.08
  -3   2   9    4.43    1.20
  -3  -2   9    8.36    2.13
   3  -2  -9    5.86    1.77
  -3  -2   8    5.31    1.68
  -3   2   8    6.39    1.72
  -3   2   7   42.33    4.26
  -3  -2   7   41.63    4.06
  -3  -2   6    0.43    1.00
  -3   2   6    0.81    1.13
  -3  -2   5  518.20   13.27
  -3  -2   5  518.16   13.99
  -3   2   5  519.83   14.67
  -3  -2   4    5.64    1.88
  -3  -2   4    4.76    1.50
  -3   2   4    4.01    1.53
  -3  -2   3  400.65   11.49
  -3  -2   3  373.66   11.95
   3   2  -2  528.75   12.66
  -3  -2   2  534.25   13.02
   3  -2  -2  527.14   14.15
  -3  -2   2  529.95   14.05
   3  -2  -1  638.10   15.97
   3   2  -1  634.91   14.06
  -3  -2   1  628.97    9.71
   3   2   0  193.12    8.55
   3  -2   0  192.79    8.88
   3   2   0  184.86    7.82
  -3   2   0  197.93    8.02
  -3   2  -1  651.64   17.14
   3   2   1  680.17   15.89
   3  -2   1  689.71   17.11
   3   2   1  692.65   15.24
  -3   2  -1  691.02   15.34
   3   2   2  182.16    8.04
  -3   2  -2  179.79    9.10
   3   2   2  176.51    6.09
  -3   2  -2  188.66    8.46
  -3  -2  -3  297.23   11.13
   3   2   3  298.61   10.31
  -3   2  -3  281.17   11.48
   3   2   3  294.42    8.31
   3  -2   3  300.61   10.97
   3   2   4   52.10    4.21
  -3   2  -4   48.13    4.83
  -3  -2  -4   48.57    4.66
   3   2   4   48.06    3.65
   3  -2   4   51.06    4.86
   3   2   5  360.97   11.02
  -3   2  -5  336.83   12.79
  -3  -2  -5  339.66   12.30
   3  -2   5  331.17   11.98
  -3   2  -6   87.61    6.59
  -3  -2  -6   80.73    6.10
   3   2   6   84.16    5.34
   3  -2   6   79.04    6.04
   3  -2   7   -1.72    1.66
   3   2   7   -4.18    1.67
  -3  -2  -7   -0.06    1.13
  -3   2  -7   -1.73    1.90
   3  -2   7   -0.07    0.88
   3   2   8   -0.08    1.03
  -3   2  -8   -0.34    1.76
   3  -2   8    2.11    1.47
  -3  -2  -8    3.46    1.71
   3  -2   8   -0.44    1.25
  -3   2  -9  601.78   19.49
  -3  -2  -9  539.15   16.89
   3  -2   9  605.24   15.13
   3   2   9  629.98   14.41
   3  -2   9  532.21   16.91
  -3   2 -10  134.17    9.54
   3  -2  10  156.83    7.67
  -3  -2 -10  132.64    8.52
   3   2  10  146.13    6.92
  -3   2 -11  303.87   14.72
  -3  -2 -11  269.62   12.69
   3   2  11  296.08    9.95
  -3   2 -12  154.55   10.96
  -3  -2 -12  149.13    9.80
   3   2  12  156.72    7.54
  -3  -2 -13  175.26   10.95
   3   2  13  178.03    8.46
  -3   2 -13  172.19   12.06
  -3   2 -14   13.74    3.69
  -3  -2 -14   16.50    3.72
  -3   2 -15   33.63    5.84
  -3  -2 -15   32.56    5.22
  -3   2 -16   16.95    4.06
  -3  -2 -16   13.69    3.47
  -3   2 -17   18.51    4.58
  -3  -2 -17   15.59    3.77
  -3   2 -18    1.31    2.23
  -3  -2 -18   -0.35    1.65
  -3   2 -19   55.07    8.09
  -3  -2 -19   50.92    7.27
  -3   2 -20   32.11    6.58
  -3  -2 -20   37.27    6.57
  -3   2 -21   19.43    5.06
  -3  -2 -21   14.87    4.22
  -3  -2 -22    0.50    2.32
   3  -3 -24    3.00    2.34
   3  -3 -23   -0.41    1.97
   3   3 -23    2.22    2.09
  -3   3  23    2.86    2.08
   3  -3 -22   13.89    3.53
   3   3 -22   25.24    4.83
  -3   3  22   25.75    4.32
  -3  -3  22   26.69    4.53
   3   3 -21   -0.80    1.90
  -3   3  21    0.16    1.49
  -3  -3  21    0.67    1.76
  -3   3  20   62.60    6.09
  -3  -3  20   60.54    6.40
  -3   3  19   21.62    3.52
  -3  -3  19   21.90    3.86
  -3  -3  18   26.84    4.17
  -3   3  18   34.61    4.42
  -3   3  17    0.95    1.61
  -3  -3  17   -1.43    1.72
  -3  -3  16   21.14    3.59
  -3   3  16   16.92    3.18
  -3  -3  15    0.00    1.07
  -3   3  15   -1.28    1.49
  -3   3  14  194.74    9.42
  -3  -3  14  194.35    9.62
  -3   3  13  181.92    8.85
   3  -3 -13  165.54   10.68
  -3  -3  13  161.22    8.61
  -3  -3  12 1858.41   28.38
   3  -3 -12 1916.09   34.66
  -3   3  12 1840.59   27.39
  -3  -3  11   32.32    4.30
  -3   3  11   20.43    2.99
   3  -3 -11   23.17    3.66
   3   3 -11   27.85    4.71
  -3  -3  10  191.74    8.77
  -3   3  10  202.14    9.17
  -3   3   9   24.95    3.12
  -3  -3   9   30.55    3.51
  -3  -3   8    9.09    2.10
  -3   3   8    6.27    1.72
  -3  -3   7   10.39    1.85
  -3   3   7   11.49    2.33
  -3   3   6  765.75   18.06
  -3  -3   6  775.93   16.79
  -3  -3   5   79.05    5.04
  -3   3   5   79.93    5.83
  -3  -3   5   78.22    5.41
  -3  -3   4 1457.64   21.64
  -3  -3   4 1427.77   22.90
  -3  -3   3  202.55    7.92
   3  -3  -3  192.24    8.71
   3  -3  -2   87.07    5.93
  -3  -3   2   86.25    5.11
  -3  -3   2   81.15    5.45
  -3  -3   1    6.76    0.87
   3   3  -1    5.53    1.77
   3  -3  -1    7.70    1.88
  -3  -3   1    8.50    1.90
   3  -3   0    8.48    2.13
   3   3   0    6.97    1.89
  -3   3   0    7.91    2.02
   3   3   0    7.83    1.97
  -3   3   0    9.13    1.99
   3  -3   1    7.77    2.22
   3   3   1    7.14    1.95
   3   3   1    4.92    1.67
  -3   3  -1    7.02    1.95
  -3   3  -1    6.24    1.70
   3   3   2 1576.05   23.59
  -3   3  -2 1546.05   26.88
  -3   3  -2 1631.57   25.37
   3   3   2 1535.91   16.17
   3   3   3   52.90    4.39
  -3   3  -3   52.92    5.06
   3   3   3   53.46    3.37
   3  -3   3   60.97    5.29
  -3  -3  -4  721.51   17.19
   3   3   4  727.00   15.69
  -3   3  -4  683.84   18.28
   3  -3   4  739.75   18.34
   3   3   5    7.79    1.72
  -3  -3  -5    6.98    1.91
  -3   3  -5    5.19    1.82
   3  -3   5    6.99    2.02
  -3   3  -6  185.71    9.94
  -3  -3  -6  213.89    9.67
   3   3   6  204.44    8.10
   3  -3   6  202.19    9.96
   3   3   7   -1.25    1.63
  -3  -3  -7    0.93    0.94
  -3   3  -7   -0.28    1.65
   3  -3   7   -0.99    1.20
  -3   3  -8  272.50   12.86
  -3  -3  -8  274.77   11.39
   3  -3   8  300.31   10.81
   3   3   8  284.01    9.32
   3  -3   8  283.66   12.30
  -3   3  -9  192.95   11.32
  -3  -3  -9  164.92    9.10
   3  -3   9  183.48    8.41
   3   3   9  194.45    7.89
   3  -3   9  165.27    9.75
  -3   3 -10  347.22   15.63
  -3  -3 -10  338.09   13.43
   3  -3  10  360.64   11.97
   3   3  10  321.97   10.09
   3  -3  10  312.28   13.66
  -3   3 -11   73.31    7.51
   3   3  11   74.58    4.94
  -3  -3 -11   69.74    6.27
  -3   3 -12  158.79   11.44
  -3  -3 -12  145.39    9.49
   3   3  12  152.69    7.29
  -3   3 -13   87.02    8.81
  -3  -3 -13   78.38    7.26
   3   3  13   83.79    5.77
  -3   3 -14   15.09    3.80
   3   3  14   16.66    2.81
  -3  -3 -14   13.18    3.07
  -3   3 -15    1.49    1.50
  -3  -3 -15    0.30    1.82
  -3   3 -16   68.82    8.66
  -3  -3 -16   70.00    7.54
  -3   3 -17   11.86    3.89
  -3  -3 -17   10.75    3.08
  -3   3 -18   91.44   10.55
  -3  -3 -18  108.42   10.07
  -3  -3 -19   -2.41    3.19
  -3   3 -19    2.50    2.07
  -3   3 -20   63.60    9.46
  -3  -3 -20   73.53    8.79
  -3   3 -21   18.13    5.47
  -3  -3 -21   12.58    3.47
  -3  -3 -22   20.50    4.72
   3  -4 -24    0.31    1.64
   3  -4 -23    1.65    1.73
  -3   4  23    4.67    2.54
   3  -4 -22    3.48    1.71
   3   4 -22    6.71    3.29
  -3   4  22    2.07    1.93
  -3  -4  22    6.47    2.64
   3   4 -21   38.44    6.22
  -3   4  21   48.46    5.49
  -3  -4  21   51.04    6.14
  -3   4  20    3.62    1.78
  -3  -4  20    8.32    2.69
  -3   4  19   21.07    3.54
  -3  -4  19   27.32    4.36
  -3   4  18    1.58    1.60
  -3  -4  18    2.81    1.72
  -3   4  17   80.00    6.49
  -3  -4  17   71.32    6.50
  -3   4  16  196.72    9.82
  -3  -4  16  200.94   10.61
  -3  -4  15    2.56    2.17
  -3   4  15    4.35    2.46
  -3   4  14   32.21    4.29
  -3  -4  14   30.22    4.00
   3  -4 -14   29.65    4.70
  -3   4  13  379.31   12.60
  -3  -4  13  365.76   13.01
   3  -4 -13  353.19   15.33
   3  -4 -12   63.92    6.46
  -3   4  12   63.79    5.63
  -3  -4  12   71.56    5.96
  -3  -4  11  644.78   16.46
   3   4 -11  638.78   20.93
  -3   4  11  628.30   16.07
  -3   4  10   17.87    2.80
  -3  -4  10   26.65    3.57
   3   4 -10   24.90    4.28
  -3   4   9    5.95    1.28
  -3  -4   9   11.36    2.36
  -3  -4   8   31.97    3.49
  -3   4   8   26.86    3.47
  -3   4   7    7.18    2.91
  -3  -4   7  125.88    6.73
  -3  -4   6    1.46    1.18
  -3   4   6    1.53    1.28
  -3  -4   5  924.36   16.90
  -3  -4   5  938.55   18.39
   3   4  -5  962.29   20.78
  -3   4   5  930.14   20.10
  -3  -4   4  613.89   13.64
   3   4  -4  598.31   15.94
  -3  -4   4  624.26   14.78
  -3  -4   3 1293.39   19.41
   3  -4  -3 1233.38   22.66
  -3  -4   3 1251.21   21.09
  -3  -4   2  919.52   16.06
   3  -4  -2  869.55   19.27
   3  -4  -1    1.91    1.23
   3   4  -1    4.05    1.58
  -3  -4   1    1.37    1.20
  -3   4   0  341.53   12.64
   3  -4   0  328.93   12.32
   3   4   0  338.67   11.36
   3   4   0  344.05    9.78
  -3   4   0  334.62   11.65
  -3  -4   0  325.63   10.60
   3   4   1  105.71    5.60
  -3   4  -1  107.94    7.11
   3  -4   1  104.15    6.93
   3   4   1  106.37    6.22
   3   4   2   40.24    3.79
  -3   4  -2   39.58    4.51
   3   4   2   37.03    2.38
   3   4   3 2717.45   30.38
  -3   4  -3 2664.92   36.21
   3   4   4  114.48    6.22
  -3   4  -4  118.43    7.82
   3  -4   4  121.41    7.86
   3   4   5  410.63   11.31
  -3  -4  -5  394.82   12.74
  -3   4  -5  399.02   14.39
   3  -4   5  411.79   14.54
  -3   4  -6   71.10    6.28
   3   4   6   77.20    4.92
  -3  -4  -6   71.34    5.56
   3  -4   6   77.27    6.45
  -3   4  -7   25.75    3.87
  -3  -4  -7   28.29    3.65
   3   4   7   31.04    2.92
   3  -4   7   29.92    4.08
  -3   4  -8   80.56    7.18
   3  -4   8   95.96    6.07
  -3  -4  -8   78.20    6.01
   3   4   8   80.55    4.92
   3  -4   8   83.36    6.99
  -3   4  -9  183.16   11.17
  -3  -4  -9  167.01    8.96
   3  -4   9  181.87    8.46
   3   4   9  186.83    7.41
   3  -4   9  176.35   10.33
  -3   4 -10  594.13   20.78
  -3  -4 -10  545.50   16.74
   3   4  10  576.35   13.15
   3  -4  10  529.93   18.28
  -3   4 -11  271.56   14.62
  -3  -4 -11  257.18   11.87
   3   4  11  261.24    9.03
  -3   4 -12    1.12    1.68
   3   4  12    2.97    1.45
  -3  -4 -12   -0.81    1.84
  -3   4 -13   14.02    3.79
   3   4  13   11.83    2.24
  -3  -4 -13   12.53    2.77
   3   4  14    5.96    1.50
  -3   4 -14    5.31    2.67
  -3  -4 -14    7.13    2.16
  -3  -4 -14    8.83    2.00
  -3   4 -15   -1.44    2.75
  -3  -4 -15   -2.04    2.68
  -3  -4 -16   44.86    5.85
  -3   4 -16   34.31    6.48
  -3   4 -17   74.07    9.85
  -3  -4 -17   84.44    8.30
  -3   4 -18   -0.46    1.96
  -3  -4 -18   -1.45    2.28
  -3   4 -19   66.66    9.30
  -3  -4 -19   58.43    7.32
  -3   4 -20    1.35    2.23
  -3  -4 -20   -0.98    2.50
  -3   4 -21    1.22    2.20
  -3  -4 -21   -0.73    2.20
   3  -5 -24    1.10    1.93
   3  -5 -23    2.78    1.88
  -3   5  23    6.28    2.43
   3   5 -22   43.41    6.52
   3  -5 -22   32.77    4.90
  -3   5  22   32.07    4.56
   3   5 -21    3.76    2.59
  -3   5  21    2.75    1.80
  -3  -5  21   -1.06    1.39
   3   5 -20   45.45    6.90
  -3   5  20   63.25    6.09
  -3  -5  20   67.29    6.78
  -3   5  19    7.33    2.27
  -3  -5  19    2.92    2.09
  -3   5  18    7.49    2.58
  -3  -5  18    3.87    1.83
  -3   5  17   63.75    5.60
  -3  -5  17   69.55    6.45
  -3   5  16   92.92    6.80
  -3  -5  16   82.73    6.90
  -3   5  15  229.76   10.29
  -3  -5  15  233.71   11.06
  -3  -5  14   53.95    5.34
  -3   5  14   71.22    5.89
  -3   5  13  277.96   10.89
  -3  -5  13  244.37   10.76
  -3   5  12   48.47    4.91
  -3  -5  12   42.59    4.52
   3   5 -11   53.88    6.49
  -3  -5  11   52.12    4.87
  -3   5  11   48.03    4.77
  -3  -5  10  216.08    9.45
   3   5 -10  222.01   12.09
  -3   5  10  214.61    9.64
  -3  -5   9  249.62    9.90
   3   5  -9  252.70   12.40
  -3   5   9  246.23   10.55
  -3  -5   8  151.31    7.50
  -3   5   8  155.19    8.46
   3   5  -8  161.93    9.81
  -3  -5   7  877.73   17.59
  -3   5   7  870.83   19.92
   3   5  -7  932.70   22.00
  -3   5   6 1048.73   21.73
   3   5  -6 1072.43   22.79
  -3  -5   6 1008.59   18.67
  -3  -5   5  156.40    6.80
   3   5  -5  154.10    8.44
  -3   5   5  162.73    8.55
  -3  -5   5  159.56    7.40
  -3  -5   4 1241.38   18.88
   3   5  -4 1226.49   22.88
  -3  -5   4 1225.33   20.36
  -3  -5   3   81.26    4.72
   3  -5  -3   73.33    5.68
  -3  -5   3   82.57    5.35
  -3  -5   2  387.28   10.05
   3  -5  -2  360.51   12.78
  -3  -5   2  376.41   11.25
  -3   5   1 1868.67   29.76
   3  -5  -1 1865.87   29.20
  -3   5   0  207.12   10.03
   3  -5   0  192.77    9.65
   3   5   0  210.27    7.37
  -3  -5   0  210.72    8.26
   3   5   1  111.28    6.46
   3   5   1  106.96    5.52
  -3   5  -1  111.82    7.51
   3  -5   1  106.62    7.17
  -3  -5  -1  100.80    5.74
  -3   5  -2  568.99   16.66
   3   5   2  563.03   13.96
   3  -5   2  536.31   16.58
   3   5   2  563.71   12.84
   3   5   2  499.04    7.35
   3   5   3  188.04    8.03
  -3   5  -3  183.46    9.63
   3   5   4 1044.98   18.34
  -3   5  -4 1060.73   23.53
   3  -5   4 1110.22   24.59
   3   5   5   73.19    4.83
  -3   5  -5   70.84    6.19
   3  -5   5   77.62    6.62
  -3  -5  -6  394.94   12.81
  -3   5  -6  407.11   15.34
   3   5   6  397.18   10.76
   3  -5   6  414.22   15.53
  -3   5  -7  320.89   14.08
   3   5   7  328.54    9.51
  -3  -5  -7  327.83   11.86
   3  -5   7  323.83   14.02
  -3   5  -8   35.49    4.95
   3  -5   8   31.52    3.62
   3   5   8   33.79    3.14
  -3  -5  -8   37.35    4.17
   3  -5   8   34.07    4.74
  -3  -5  -9   96.38    6.70
  -3   5  -9  102.17    8.43
   3   5   9   93.14    5.19
   3  -5   9   89.52    7.69
  -3   5 -10  660.92   22.48
   3   5  10  677.47   13.74
  -3  -5 -10  617.61   17.52
  -3  -5 -11    7.51    2.34
  -3   5 -11    9.25    3.00
   3   5  11   11.77    2.12
  -3   5 -12  107.78    9.77
   3   5  12  110.08    5.97
  -3  -5 -12  113.43    8.04
  -3   5 -13  108.27   10.14
  -3  -5 -13  103.68    7.91
   3   5  13  109.58    6.19
  -3   5 -14    6.09    2.17
   3   5  14    3.49    1.26
  -3  -5 -14    2.70    1.50
  -3  -5 -14    4.33    1.58
  -3   5 -15    0.52    1.83
  -3  -5 -15    1.67    2.19
  -3  -5 -15    2.89    1.35
  -3   5 -16    0.02    2.43
  -3  -5 -16   -1.63    2.56
  -3  -5 -17   13.47    3.11
  -3   5 -17    9.81    3.49
  -3   5 -18   51.53    8.28
  -3  -5 -18   60.53    6.91
  -3   5 -19    0.88    2.36
  -3  -5 -19   -2.56    2.86
  -3   5 -20    7.16    4.17
  -3  -5 -20    5.74    1.69
   3  -6 -23    3.04    1.83
  -3   6  23   13.06    3.17
   3  -6 -22   15.69    3.73
  -3   6  22   16.22    3.39
   3   6 -21   35.45    6.71
  -3   6  21   47.18    5.25
   3   6 -20    8.39    3.08
  -3  -6  20    5.78    2.72
  -3   6  20    4.06    1.79
   3   6 -19   65.28    7.55
  -3   6  19   58.65    5.62
  -3  -6  19   61.54    6.34
  -3   6  18   25.10    3.76
  -3  -6  18   26.14    4.15
  -3  -6  17    0.99    1.16
  -3   6  17    3.97    2.23
  -3   6  16   82.87    6.34
  -3  -6  16   71.78    6.57
  -3  -6  15    2.50    1.74
  -3   6  15    9.68    3.16
  -3   6  14  225.35    9.78
  -3  -6  14  203.00   10.15
  -3   6  13  307.68   11.51
  -3  -6  13  293.83   11.91
  -3   6  12   -1.26    1.88
  -3  -6  12    1.60    1.61
  -3   6  11   12.77    2.56
  -3  -6  11   15.40    2.88
  -3  -6  10  443.84   13.56
   3   6 -10  496.75   18.35
  -3   6  10  483.90   14.63
  -3   6   9   40.13    5.08
  -3  -6   9   40.75    4.26
   3   6  -9   43.23    5.48
  -3   6   9   41.06    4.73
  -3   6   8  596.59   18.58
  -3  -6   8  597.46   14.89
   3   6  -8  602.03   18.90
  -3   6   8  594.66   16.50
  -3   6   7   93.99    7.30
  -3   6   7   95.44    6.77
  -3  -6   7   93.00    5.80
  -3   6   6  739.69   20.06
  -3  -6   6  732.32   15.60
  -3   6   6  737.08   18.28
   3   6  -6  760.99   19.50
  -3  -6   5  937.93   16.27
  -3   6   5 1023.61   23.12
   3   6  -5  966.14   21.11
  -3  -6   5  993.53   18.02
  -3   6   4  514.71   16.18
  -3  -6   4  503.31   11.69
  -3  -6   4  499.77   12.52
   3   6  -4  485.08   14.59
  -3  -6   3   10.52    1.69
  -3  -6   3    8.81    1.63
   3  -6  -3    8.21    1.91
   3  -6  -2  842.55   20.03
  -3  -6   2  885.45   16.76
   3  -6  -1  448.37   14.76
  -3   6   1  466.88   15.08
  -3  -6   1  452.27   12.01
   3   6   0 1056.69   15.50
   3  -6   0 1015.57   22.43
  -3   6   0 1068.74   23.06
  -3  -6   0 1036.75   18.32
   3   6   1  200.26    8.59
   3   6   1  184.29    6.86
  -3   6  -1  190.68    9.81
   3  -6   1  172.14    9.44
  -3  -6  -1  183.58    7.64
   3  -6   2  370.60   14.07
  -3   6  -2  360.06   13.64
   3   6   2  361.24   11.24
   3   6   2  373.54   10.05
   3  -6   2  331.21   11.35
  -3  -6  -2  341.61   10.45
   3   6   3  173.43    7.65
  -3   6  -3  171.87    9.58
   3  -6   3  183.70    8.65
   3   6   4   82.03    5.03
  -3   6  -4   88.93    7.12
  -3   6  -4   87.98    7.15
   3  -6   4   89.70    7.33
   3   6   5  355.11   10.15
  -3   6  -5  365.65   14.47
   3  -6   5  373.64   15.12
  -3   6  -6  601.90   18.99
   3  -6   6  641.93   16.10
   3   6   6  594.27   12.83
   3  -6   6  629.37   19.73
  -3  -6  -7   87.20    5.92
  -3   6  -7   98.86    8.06
   3  -6   7   97.75    6.43
   3   6   7   88.61    4.84
   3  -6   7   86.99    7.44
  -3  -6  -8  922.70   19.90
  -3   6  -8  986.82   26.26
   3   6   8  942.21   15.68
   3  -6   8 1008.50   20.25
   3  -6   8  933.77   24.97
  -3   6  -9  126.21    9.75
   3   6   9  127.33    5.70
  -3  -6  -9  125.48    7.53
  -3  -6 -10    1.26    1.21
  -3   6 -10    1.17    1.68
   3   6  10    2.73    1.36
  -3   6 -11   72.55    8.04
   3   6  11   74.21    4.52
  -3  -6 -11   81.22    6.48
  -3   6 -12  248.97   15.14
   3   6  12  272.17    9.03
  -3  -6 -12  265.96   12.00
  -3   6 -13  184.84   13.56
   3   6  13  185.82    8.09
  -3  -6 -13  183.27   10.30
  -3  -6 -13  220.89    8.75
  -3   6 -14  288.72   17.36
  -3  -6 -14  289.74   13.27
   3   6  14  275.19   10.27
  -3  -6 -14  321.24   11.02
  -3   6 -15    1.11    2.27
  -3  -6 -15    9.48    3.10
  -3  -6 -15    7.95    1.93
  -3  -6 -16   48.17    5.99
  -3   6 -16   29.33    5.86
  -3  -6 -17   61.13    6.85
  -3   6 -17   27.56    5.86
  -3   6 -18    6.22    2.56
  -3  -6 -18   14.73    3.49
  -3   6 -19   29.71    6.71
  -3  -6 -19   37.50    5.60
  -3   6 -20   13.25    4.97
  -3   7  23   39.36    5.11
   3  -7 -22    9.96    2.68
  -3   7  22   18.67    3.45
   3   7 -21   16.83    4.31
  -3   7  21   10.13    2.64
   3   7 -20    7.11    3.29
  -3   7  20    9.35    2.41
  -3  -7  20   13.81    3.65
   3   7 -19   -2.50    2.74
  -3   7  19    1.36    1.47
  -3  -7  19   -2.37    1.81
  -3   7  18   -1.61    1.47
  -3  -7  18   -1.13    2.25
  -3  -7  17   16.00    3.29
  -3   7  17   16.39    3.00
  -3  -7  16   20.55    3.74
  -3   7  16   18.28    3.26
  -3   7  15  142.14    7.96
  -3  -7  15  127.68    8.51
  -3  -7  14    1.47    1.60
  -3   7  14    2.71    2.31
  -3  -7  13   13.71    2.79
  -3   7  13   11.50    2.92
  -3  -7  12  275.75   11.31
  -3   7  12  281.15   11.02
  -3  -7  11   12.70    2.67
  -3   7  11    6.60    2.17
  -3   7  10    3.72    2.03
  -3   7  10    4.78    2.31
   3   7 -10    5.41    2.80
  -3  -7  10    3.00    1.34
  -3   7   9  562.62   18.93
  -3  -7   9  565.92   14.98
   3   7  -9  583.72   19.31
  -3   7   9  545.78   16.05
  -3   7   8   46.74    5.47
  -3  -7   8   49.91    4.51
   3   7  -8   53.97    5.97
  -3   7   8   36.98    4.80
  -3   7   7   86.33    7.32
  -3  -7   7   88.12    5.68
   3   7  -7   78.30    6.68
  -3   7   7   88.10    6.51
  -3   7   6  132.38    8.67
  -3  -7   6  138.34    6.81
   3   7  -6  130.37    8.23
  -3   7   6  121.13    7.61
  -3  -7   5   29.39    2.89
  -3   7   5   33.53    4.43
  -3  -7   5   29.68    3.15
   3   7  -5   24.79    3.64
  -3  -7   5   34.87    2.41
  -3   7   4   67.04    6.06
  -3  -7   4   66.12    4.12
  -3  -7   4   64.14    2.42
   3   7  -4   68.09    5.47
  -3  -7   4   67.19    4.64
  -3   7   3  311.94   12.81
  -3  -7   3  324.24    8.74
   3   7  -3  306.77   11.45
  -3  -7   3  300.32    9.54
  -3  -7   2    1.66    0.95
   3  -7  -2   -1.18    1.43
  -3   7   1  710.13   19.13
   3  -7  -1  693.26   18.84
  -3  -7   1  714.37   14.71
   3  -7   0  167.54    9.42
  -3   7   0  181.72    9.81
  -3  -7   0  179.68    7.29
   3  -7   1  249.12   11.52
   3   7   1  259.50    9.80
   3   7   1  255.61    7.42
  -3   7  -1  260.08   11.63
   3  -7   1  224.31    9.59
  -3  -7  -1  253.08    8.62
   3   7   2  177.17    6.65
  -3   7  -2  174.73    9.72
   3   7   2  180.20    7.98
   3  -7   2  165.49    9.65
   3  -7   2  180.92    8.58
  -3  -7  -2  168.66    7.16
  -3   7  -3   62.83    5.96
   3   7   3   57.14    4.51
   3  -7   3   64.01    5.05
  -3  -7  -3   61.10    4.23
   3   7   4   88.00    5.14
  -3   7  -4   95.28    7.38
   3  -7   4   88.57    5.86
  -3   7  -4   87.97    7.44
   3   7   5  300.96    9.16
  -3   7  -5  316.38   13.79
   3  -7   5  325.74   11.31
   3  -7   5  336.14   14.77
  -3   7  -6   51.43    5.68
   3  -7   6   59.33    4.93
   3   7   6   54.56    3.90
   3  -7   6   56.24    6.27
  -3   7  -7  278.34   13.75
   3  -7   7  279.71   10.72
   3   7   7  259.62    7.98
   3  -7   7  267.69   13.69
  -3   7  -8   67.49    7.06
   3   7   8   59.67    3.86
  -3  -7  -9  557.98   15.40
  -3   7  -9  586.54   21.30
   3   7   9  533.20   11.19
  -3   7 -10  114.93    9.87
   3   7  10  100.85    4.95
  -3  -7 -10  103.41    6.91
  -3  -7 -11   23.64    3.44
  -3   7 -11   23.71    4.83
   3   7  11   22.72    2.51
  -3   7 -12   68.49    8.11
   3   7  12   73.20    4.67
  -3  -7 -12   74.63    6.29
  -3   7 -13  205.49   14.66
   3   7  13  191.70    8.20
  -3  -7 -13  225.07   11.10
  -3   7 -14   56.88    7.74
  -3  -7 -14   53.84    5.72
  -3  -7 -14   70.67    5.05
  -3   7 -15  122.39   12.28
  -3  -7 -15  159.13   10.05
  -3  -7 -16   11.59    2.88
  -3   7 -16    8.31    3.06
  -3  -7 -17   67.89    7.04
  -3   7 -17   44.01    7.60
  -3  -7 -18    3.98    2.11
  -3   7 -18    2.88    2.11
  -3   7 -19   13.34    4.70
   3  -8 -21   -1.05    1.66
  -3   8  21    1.38    1.71
   3   8 -20    0.18    1.91
  -3   8  20    3.15    1.73
   3   8 -19    6.18    4.06
  -3   8  19   17.74    3.11
  -3  -8  19   16.59    4.05
  -3   8  18    0.21    1.28
  -3  -8  18    1.81    1.40
  -3  -8  17    7.38    2.76
  -3   8  17    7.32    2.23
  -3  -8  16   52.73    5.76
  -3   8  16   43.50    4.70
  -3   8  15   70.52    5.79
  -3  -8  15   61.50    6.04
  -3   8  14   62.05    5.39
  -3  -8  14   57.47    5.68
  -3  -8  13    3.39    1.67
  -3   8  13    1.68    1.65
  -3  -8  12    1.10    1.48
  -3   8  12    1.37    2.11
  -3  -8  11   13.31    2.62
  -3   8  11   10.42    2.71
  -3   8  10    1.31    2.24
  -3  -8  10    5.27    1.83
   3   8  -9    0.41    1.87
  -3   8   9    1.59    2.20
  -3   8   9    3.25    2.67
  -3  -8   9   -1.05    1.39
  -3   8   8  470.04   17.40
  -3  -8   8  462.11   13.26
  -3   8   8  405.79   13.90
   3   8  -8  470.63   17.09
  -3   8   7    0.35    2.53
  -3  -8   7    0.46    1.39
   3   8  -7    0.11    1.45
  -3   8   7    1.09    1.54
  -3   8   6    7.94    2.42
  -3  -8   6   17.92    2.78
  -3  -8   6   11.13    1.73
   3   8  -6   10.01    2.84
  -3   8   6   12.22    3.16
  -3   8   5  705.52   20.28
  -3  -8   5  631.32   12.69
  -3  -8   5  659.24   14.69
  -3  -8   5  644.57   10.33
   3   8  -5  636.57   17.64
  -3  -8   4  150.93    5.92
  -3   8   4  157.76    9.38
  -3  -8   4  152.22    6.78
   3   8  -4  141.54    7.94
  -3  -8   3   34.77    2.71
   3   8  -3   35.51    4.02
  -3  -8   3   37.89    3.43
   3  -8  -2  403.68   14.36
  -3  -8   2  411.59   10.68
  -3   8   1   25.58    4.19
   3  -8  -1   27.41    3.90
  -3  -8   1   23.84    2.61
   3  -8   0   87.63    6.00
   3  -8   0   93.12    7.22
  -3   8   0  105.62    7.70
  -3  -8   0   96.03    5.13
   3  -8   1  144.95    9.05
   3   8   1  151.14    7.58
  -3   8  -1  143.49    8.94
   3  -8   1  157.26    8.07
  -3  -8  -1  149.42    6.33
   3   8   2   97.35    4.62
  -3   8  -2   92.95    7.27
   3   8   2   97.19    6.03
   3  -8   2  108.69    6.66
   3  -8   2   91.90    7.35
  -3  -8  -2   96.08    5.14
  -3   8  -3    4.31    1.70
   3  -8   3    7.29    1.72
   3   8   3    7.80    1.99
   3  -8   3    5.86    1.90
   3   8   3    8.64    1.88
  -3  -8  -3    3.51    1.19
  -3   8  -3    6.69    2.07
   3   8   4  146.84    6.52
  -3   8  -4  161.85    9.81
   3  -8   4  156.15    7.83
  -3  -8  -4  145.01    6.36
  -3   8  -4  155.45   10.06
   3   8   5    9.40    1.87
  -3   8  -5    5.98    2.02
   3  -8   5    8.89    2.21
  -3  -8  -5    7.51    1.52
  -3   8  -6  211.21   11.84
   3  -8   6  230.95    9.73
   3   8   6  210.87    7.15
   3  -8   6  206.76   12.27
   3   8   7    0.39    1.14
  -3   8  -7    1.74    1.47
  -3   8  -8   30.29    4.98
   3   8   8   29.83    2.67
  -3   8  -9  445.58   18.97
   3   8   9  425.34    9.41
  -3   8 -10    4.67    2.45
   3   8  10    3.70    1.29
  -3  -8 -10    3.80    1.48
  -3  -8 -11  170.89    8.79
  -3   8 -11  172.13   12.54
   3   8  11  162.34    6.32
  -3   8 -12  135.45   11.57
   3   8  12  114.58    5.89
  -3  -8 -12  129.86    7.94
  -3  -8 -12  138.12    6.03
  -3   8 -13   34.82    6.09
  -3  -8 -13   32.34    4.19
  -3  -8 -14   10.45    2.62
  -3   8 -14    6.86    2.97
  -3   8 -15  151.21   13.37
  -3  -8 -15  174.67   10.26
  -3   8 -16   23.05    5.36
  -3  -8 -16   32.68    4.67
  -3   8 -17   -2.03    3.49
  -3   8 -18   -1.18    2.89
   3   9 -20    7.55    2.87
  -3   9  20   10.82    2.55
   3   9 -19   10.00    3.37
  -3   9  19   10.59    2.41
   3   9 -18   56.66    7.66
  -3  -9  18   47.28    6.41
  -3   9  18   52.34    4.96
  -3   9  17   47.72    4.70
  -3  -9  17   50.09    5.78
  -3   9  16   15.05    2.86
  -3  -9  16   19.54    3.85
  -3  -9  15   19.12    3.43
  -3   9  15   18.42    3.09
  -3  -9  14    0.23    1.21
  -3   9  14    3.50    2.23
  -3   9  13    9.65    2.68
  -3  -9  13    8.72    2.62
  -3  -9  12   94.82    6.89
  -3   9  12  100.67    6.72
   3  -9 -11   76.77    6.59
  -3  -9  11   74.27    5.91
  -3   9  11   75.58    6.04
   3  -9 -10    2.60    1.34
  -3   9  10    0.15    2.04
  -3  -9  10    1.79    1.34
  -3   9   9    1.27    1.42
  -3  -9   9   -0.79    1.37
   3   9  -9    0.50    1.84
  -3   9   9    3.84    2.72
  -3   9   8   23.97    4.41
  -3  -9   8   19.11    2.76
  -3   9   8   16.47    3.50
   3   9  -8   18.29    3.83
  -3  -9   8   15.96    2.72
  -3   9   7   28.71    4.35
  -3  -9   7   30.67    3.49
   3   9  -7   38.49    4.99
  -3  -9   7   34.83    3.32
  -3   9   7   31.69    4.28
  -3   9   6  118.99    8.80
  -3   9   6  113.56    7.63
  -3  -9   6  111.56    6.22
  -3  -9   6  115.12    5.27
  -3   9   5    2.35    1.83
  -3  -9   5   -0.16    0.85
   3   9  -5    2.51    1.97
  -3  -9   5    1.23    0.81
  -3  -9   4  222.26    6.84
  -3   9   4  236.37   11.82
  -3  -9   4  220.99    8.20
   3   9  -4  217.40    9.94
  -3  -9   3   13.18    2.10
   3   9  -3    8.85    2.43
   3  -9  -2   36.81    4.60
  -3  -9   2   44.06    3.49
   3  -9  -1    8.54    1.95
  -3   9   1   10.06    3.12
  -3  -9   1    8.92    1.60
   3  -9  -1    6.84    1.99
  -3   9   1   12.04    3.07
   3  -9   0    9.02    2.13
  -3   9   0    8.91    2.92
  -3  -9   0    7.71    1.51
  -3   9   0    5.96    2.25
   3  -9   0    5.16    1.95
   3  -9   1   39.56    4.97
   3   9   1   36.13    3.82
  -3   9  -1   37.90    4.87
   3  -9   1   46.08    4.42
  -3  -9  -1   35.74    2.94
  -3   9  -1   36.27    4.97
  -3   9  -2  670.92   20.00
   3  -9   2  708.25   16.72
   3   9   2  687.34   10.28
   3   9   2  700.07   15.64
   3  -9   2  687.89   20.51
  -3   9  -2  678.80   21.01
  -3  -9  -2  671.40   12.53
   3   9   3   32.33    2.71
  -3   9  -3   30.77    4.46
   3   9   3   29.65    3.27
   3  -9   3   31.49    3.54
   3  -9   3   31.15    4.50
  -3  -9  -3   33.84    2.89
  -3   9  -3   29.75    4.80
   3   9   4    0.78    1.29
  -3   9  -4   -0.57    1.81
   3  -9   4    0.83    0.91
  -3   9  -4    1.67    1.62
  -3  -9  -4    2.20    0.95
   3   9   5    7.10    1.46
  -3   9  -5    4.87    2.00
   3  -9   5    6.74    1.97
  -3  -9  -5    5.06    1.23
   3   9   6    3.37    1.36
  -3   9  -6    0.85    1.58
  -3  -9  -6    1.00    0.84
  -3   9  -7    0.29    1.79
   3   9   7    0.71    0.91
  -3  -9  -7    0.07    0.97
  -3   9  -8   44.25    5.94
   3   9   8   48.54    3.07
  -3   9  -9   14.99    3.91
   3   9   9   11.91    1.71
   3   9  10   25.52    2.42
  -3   9 -10   27.35    4.99
   3   9  11   33.70    2.91
  -3   9 -11   35.13    5.83
  -3  -9 -11   42.11    3.02
  -3   9 -12    6.23    2.86
  -3  -9 -12    7.03    1.92
  -3  -9 -12    6.06    1.32
  -3   9 -13   22.94    5.03
  -3  -9 -13   17.15    2.93
  -3   9 -14   13.83    4.17
  -3  -9 -14   10.83    2.77
  -3   9 -15   13.48    4.00
  -3  -9 -15   21.29    3.64
  -3   9 -16   38.89    6.93
  -3   9 -17    4.38    2.06
  -3   9 -18   12.48    4.23
   3  10 -19   21.46    4.72
  -3  10  19   14.32    2.78
   3  10 -18    1.90    2.12
  -3  10  18    5.46    1.88
   3  10 -17   20.84    4.91
  -3 -10  17   26.09    4.26
  -3  10  17   21.13    3.15
   3  10 -16   -1.61    2.02
  -3 -10  16    1.80    1.84
  -3  10  16    3.00    1.29
  -3  10  15   49.43    4.77
  -3 -10  15   44.77    5.34
  -3  10  14   39.98    4.30
  -3 -10  14   37.39    4.79
   3 -10 -13   39.08    4.89
  -3  10  13   50.12    4.67
  -3 -10  13   42.73    4.93
   3 -10 -12   18.58    3.31
  -3 -10  12   17.07    3.20
  -3  10  12   17.99    3.14
   3 -10 -11   12.45    2.90
  -3  10  11   13.08    2.81
  -3 -10  11   15.53    2.84
   3 -10 -10    1.34    0.91
  -3  10  10    3.69    2.43
  -3 -10  10    3.90    1.56
  -3 -10  10    4.76    1.79
  -3 -10   9   -1.38    1.57
  -3 -10   9   -0.41    1.23
  -3  10   9   -0.94    2.10
  -3 -10   8    0.40    1.19
  -3  10   8    0.56    1.93
  -3  10   8    1.22    2.29
  -3 -10   8   -0.17    0.76
   3  10  -8    0.26    2.13
  -3  10   7   42.00    5.69
  -3 -10   7   34.69    3.74
   3  10  -7   37.02    5.07
  -3  10   7   34.07    4.54
  -3 -10   7   33.50    3.39
  -3 -10   6   17.01    2.07
  -3  10   6   18.83    3.68
   3  10  -6   21.30    3.67
  -3 -10   6   16.60    2.51
  -3  10   5    5.72    2.51
  -3 -10   5    4.15    1.08
  -3 -10   5    2.60    1.14
   3  10  -5    4.23    1.91
  -3  10   4   81.04    7.03
  -3 -10   4   71.06    3.53
  -3 -10   4   62.34    4.46
   3  10  -4   69.13    5.79
  -3 -10   3  237.73    8.17
   3  10  -3  227.41   10.15
   3 -10  -2   11.99    2.24
  -3 -10   2   14.65    2.15
   3 -10  -2   13.83    2.81
  -3  10   1   86.03    7.14
   3 -10  -1   84.58    7.04
   3 -10  -1   83.12    5.90
  -3 -10   1   90.18    4.75
  -3  10   1   78.91    7.39
   3 -10   0   11.39    2.35
  -3  10   0   11.34    3.30
   3 -10   0    7.61    2.39
  -3  10   0    6.71    2.47
  -3 -10   0    9.45    1.58
   3 -10   1  110.75    8.25
  -3  10  -1  116.31    8.60
   3 -10   1  111.72    6.71
  -3  10  -1  113.78    8.80
  -3 -10  -1  113.47    4.86
   3 -10   2   21.19    2.93
   3 -10   2   24.10    4.18
  -3  10  -2   22.55    4.10
   3  10   2   26.46    3.20
   3  10   2   25.63    2.05
  -3  10  -2   18.54    4.04
  -3 -10  -2   24.45    2.21
   3  10   3  475.76    8.07
  -3  10  -3  464.94   17.17
   3  10   3  444.67   11.61
   3 -10   3  481.78   14.09
   3 -10   3  439.48   17.02
  -3  10  -3  445.98   17.96
  -3 -10  -3  448.63    9.24
   3  10   4   31.01    2.96
   3 -10   4   34.56    4.01
   3 -10   4   31.52    4.66
   3  10   4   32.07    2.74
  -3  10  -4   30.19    4.58
  -3  10  -4   27.66    4.60
  -3 -10  -4   29.60    2.31
   3  10   5   42.36    3.25
  -3  10  -5   41.40    5.43
  -3 -10  -5   46.74    2.88
  -3  10  -6  141.40   10.10
   3  10   6  132.48    5.11
  -3 -10  -6  144.98    5.14
  -3  10  -7   12.68    3.27
   3  10   7   11.68    1.63
  -3 -10  -7   13.74    1.82
  -3  10  -8    2.55    2.33
   3  10   8    2.63    0.92
  -3 -10  -8    4.33    1.14
  -3  10  -9    2.74    1.70
   3  10   9    4.94    1.16
  -3 -10  -9    2.40    0.87
   3  10  10    3.70    1.13
  -3  10 -10    4.19    2.91
  -3 -10 -10    5.34    0.99
  -3  10 -11  206.27   14.53
  -3 -10 -11  208.18    5.80
  -3  10 -12    0.43    1.83
  -3  10 -13   -2.55    3.09
  -3  10 -14   -3.47    3.61
  -3  10 -15   -1.04    3.08
  -3  10 -16    4.81    2.82
  -3  10 -17   86.47   11.17
   3  11 -19   16.36    4.19
   3  11 -18    1.97    2.36
   3  11 -17   76.96    8.27
  -3  11  17   66.88    5.28
   3  11 -16    5.16    3.22
  -3  11  16    5.19    1.65
   3  11 -15   42.70    5.74
  -3  11  15   38.88    4.07
  -3 -11  15   37.30    4.91
  -3  11  14   50.71    4.62
  -3 -11  14   46.33    5.27
   3 -11 -13    6.79    2.31
  -3 -11  13   10.11    2.46
  -3  11  13   10.98    2.49
  -3 -11  13   10.92    3.22
   3 -11 -12    7.12    2.16
  -3  11  12    3.76    1.95
  -3 -11  12    8.44    2.70
  -3 -11  12    5.74    2.28
   3 -11 -11  213.19   10.67
  -3 -11  11  245.36   12.17
  -3 -11  11  213.53   10.27
  -3  11  11  227.29   10.00
  -3  11  10    4.48    2.58
  -3 -11  10    3.28    1.56
  -3 -11  10    5.75    2.04
  -3 -11   9    2.98    1.32
  -3  11   9   -1.09    2.58
  -3 -11   9    3.02    1.43
  -3 -11   8    0.76    1.23
  -3 -11   8   -0.84    1.17
  -3  11   8    0.23    2.54
   3  11  -8    2.66    2.17
  -3  11   7  176.93   11.36
  -3 -11   7  166.19    7.44
  -3  11   7  174.87    9.58
  -3 -11   7  164.29    7.88
   3  11  -7  175.18   10.59
  -3 -11   6   43.79    3.13
  -3  11   6   49.63    5.98
   3  11  -6   52.70    6.19
  -3 -11   6   49.07    4.18
  -3 -11   5   50.43    3.02
  -3  11   5   52.76    6.10
   3  11  -5   45.02    5.15
  -3 -11   5   48.54    4.07
   3  11  -4   43.79    4.76
  -3 -11   4   42.92    3.72
   3 -11  -3   91.95    6.13
  -3 -11   3   94.02    5.09
   3  11  -3   80.61    6.32
   3 -11  -2    3.06    1.50
  -3  11   2    1.00    1.46
   3 -11  -2    1.25    1.34
  -3 -11   2    2.78    0.83
  -3  11   1  133.62    9.04
   3 -11  -1  141.75    7.61
   3 -11  -1  127.98    8.75
  -3  11   1  123.46    9.59
  -3 -11   1  120.90    5.34
   3 -11   0   98.22    7.70
   3 -11   0  103.74    6.32
  -3  11   0  109.40    8.43
  -3  11   0   99.50    8.62
  -3 -11   0  107.13    4.78
   3 -11   1  215.85   11.64
  -3  11  -1  221.07   12.02
   3 -11   1  229.20    9.50
  -3 -11  -1  235.94    6.78
  -3  11  -1  215.59   12.69
   3 -11   2  146.73    9.95
  -3  11  -2  157.05   10.23
   3 -11   2  170.70    8.33
   3  11   2  174.88    7.69
   3  11   2  170.54    5.30
  -3 -11  -2  172.22    5.62
  -3  11  -2  150.16   10.62
  -3  11  -3   70.89    7.06
   3  11   3   79.32    4.74
   3 -11   3   81.50    6.03
   3 -11   3   79.76    7.53
  -3 -11  -3   78.73    3.53
  -3  11  -3   75.89    7.71
   3  11   4  117.96    3.87
   3  11   4  107.27    5.26
   3 -11   4  117.16    7.11
   3 -11   4  107.43    8.79
  -3  11  -4  115.53    9.03
  -3 -11  -4  122.60    4.06
  -3  11  -4  110.41    9.47
  -3  11  -5   71.58    7.17
   3  11   5   83.13    3.98
  -3 -11  -5   88.80    3.26
  -3  11  -6   43.97    5.81
   3  11   6   48.36    2.82
  -3 -11  -6   53.86    2.34
  -3  11  -7  204.86   12.70
   3  11   7  209.25    5.19
  -3 -11  -7  221.12    4.50
   3  11   8    6.79    1.07
  -3  11  -8    2.83    1.80
  -3 -11  -8    6.81    0.68
  -3 -11  -8    7.60    0.79
   3  11   9   -0.59    0.85
  -3  11  -9    1.58    1.78
  -3 -11  -9    2.84    0.58
  -3 -11  -9    2.17    0.45
  -3  11 -10  172.01   12.86
  -3 -11 -10  191.13    4.72
  -3  11 -11    0.86    2.16
  -3  11 -12   39.01    6.58
  -3  11 -13   14.95    4.50
  -3  11 -14   -1.49    2.81
  -3  11 -15   28.65    6.34
  -3  11 -16   16.39    5.17
  -3  11 -17   -1.58    3.59
   3  12 -18   65.40    7.77
   3  12 -17    2.36    1.69
   3  12 -16   77.17    8.30
  -3  12  16   69.36    5.17
   3  12 -15    0.60    1.90
  -3  12  15    2.30    1.39
   3  12 -14   11.91    3.24
  -3 -12  14   12.68    2.90
  -3  12  14   15.06    2.71
   3  12 -13    5.85    2.96
  -3 -12  13   17.51    3.20
  -3  12  13   20.03    3.24
   3 -12 -12   38.42    4.56
  -3  12  12   31.14    4.05
  -3 -12  12   38.34    5.21
  -3 -12  12   35.46    4.59
   3 -12 -11    2.20    1.36
  -3  12  11    5.74    2.70
  -3 -12  11    9.04    2.62
  -3 -12  11    3.86    1.76
  -3  12  10  189.78    9.75
  -3 -12  10  174.71    9.19
  -3 -12  10  191.83   10.30
  -3 -12   9    9.56    2.33
  -3 -12   9    7.01    2.06
  -3  12   9    4.63    2.23
  -3 -12   8   34.72    3.86
  -3 -12   8   33.00    3.77
  -3  12   8   31.80    4.54
  -3 -12   7    0.15    1.28
  -3  12   7   -1.71    2.27
   3  12  -7    2.15    1.97
  -3 -12   6  223.36    6.64
  -3  12   6  259.77   13.64
   3  12  -6  231.30   11.86
  -3 -12   6  240.27    9.37
  -3 -12   5  177.11    4.72
   3  12  -5  170.48    9.70
  -3 -12   5  174.22    7.72
   3 -12  -4   24.07    3.19
  -3 -12   4   23.35    2.86
   3  12  -4   25.32    3.89
   3 -12  -3   32.28    3.76
  -3 -12   3   34.67    3.19
   3  12  -3   29.76    4.19
   3 -12  -2  268.07   10.27
  -3  12   2  262.62   14.46
  -3 -12   2  256.35    8.10
   3 -12  -1    2.02    0.95
  -3  12   1    5.58    2.88
  -3 -12   1    6.72    1.47
   3 -12  -1    4.13    2.07
  -3  12   1    6.17    2.96
   3 -12   0  393.25   12.38
   3 -12   0  383.77   15.69
  -3  12   0  400.68   16.36
  -3  12   0  388.51   17.44
  -3 -12   0  391.76    9.00
   3 -12   1  102.57    8.30
   3 -12   1  111.45    6.74
  -3  12  -1  107.65    8.55
  -3 -12  -1  100.17    4.31
  -3  12  -1  108.50    9.57
  -3  12  -2   14.13    3.82
   3  12   2   11.26    2.44
   3 -12   2   10.46    2.28
  -3  12  -2   13.08    3.51
   3 -12   2    9.05    2.59
   3  12   2   11.07    1.73
  -3 -12  -2   11.94    1.40
   3  12   3    3.16    1.49
   3 -12   3    0.36    1.39
  -3  12  -3   -0.47    2.63
   3 -12   3    4.58    1.56
  -3  12  -3    2.00    1.84
  -3 -12  -3    2.34    0.59
   3 -12   4   15.37    3.70
   3  12   4   14.76    1.90
  -3  12  -4   12.45    3.19
  -3  12  -4   17.45    4.03
  -3 -12  -4   18.91    1.42
  -3  12  -5   44.09    5.78
   3 -12   5   53.40    6.53
   3  12   5   52.43    2.85
   3  12   5   49.50    2.50
  -3 -12  -5   51.03    1.83
  -3  12  -6  186.71   12.20
   3  12   6  193.41    4.51
   3  12   7   26.86    1.46
  -3  12  -7   26.75    4.94
  -3  12  -8  459.51   20.26
  -3  12  -9  301.86   16.93
  -3  12 -10   28.99    5.64
  -3  12 -11   30.54    5.72
  -3  12 -12   -2.56    2.85
  -3  12 -13    8.80    3.18
  -3  12 -14   68.51    9.32
  -3  12 -15   48.84    8.49
  -3  12 -16   31.56    6.86
   3  13 -18    1.61    2.15
   3  13 -17   46.13    6.49
   3  13 -16    6.37    3.48
   3  13 -15  124.53   10.41
   3  13 -14   -0.10    1.66
  -3  13  14    2.53    1.69
   3  13 -13   -0.25    1.45
  -3  13  13    2.19    1.34
   3  13 -12    3.28    2.31
  -3  13  12   11.29    2.28
  -3 -13  12   11.43    2.82
   3  13 -11   25.21    4.64
  -3  13  11   33.29    4.04
  -3 -13  11   34.06    4.72
  -3 -13  11   32.28    4.26
  -3 -13  10    3.95    2.23
  -3 -13  10    1.91    1.45
  -3 -13   9  224.53   10.80
  -3  13   9  244.11   11.18
  -3 -13   9  216.34    9.94
  -3 -13   8    1.38    1.71
  -3  13   8   -0.91    2.75
  -3 -13   7  328.36    8.29
  -3  13   7  343.21   13.67
   3  13  -7  362.71   15.66
  -3 -13   7  328.23   11.47
  -3 -13   6   75.74    3.31
   3  13  -6   82.35    7.51
  -3 -13   6   76.91    5.47
   3 -13  -5  170.87    8.19
   3  13  -5  188.42   10.12
  -3 -13   5  175.49    7.82
   3 -13  -4    8.72    2.15
  -3 -13   4    6.26    1.82
   3  13  -4    5.71    2.32
   3 -13  -3  248.22    9.81
   3  13  -3  243.06   10.93
  -3 -13   3  251.41    8.54
   3 -13  -2   36.29    3.74
  -3  13   2   44.23    6.34
  -3 -13   2   39.38    3.38
  -3  13   1  552.24   18.94
   3 -13  -1  522.40   18.17
   3 -13  -1  538.47   14.30
  -3  13   1  521.42   21.06
  -3 -13   1  527.47   11.22
  -3  13   0    0.27    2.70
   3 -13   0    1.79    1.28
  -3 -13   0    1.19    1.04
   3 -13   0    1.61    1.91
  -3  13   0   -0.91    2.29
   3  13   1   85.06    5.73
   3 -13   1   83.33    7.55
   3 -13   1   86.70    5.98
  -3  13  -1   77.54    7.80
  -3 -13  -1   85.18    3.90
  -3  13  -1   80.72    8.42
  -3  13  -2   44.69    6.23
   3 -13   2   48.15    5.93
   3 -13   2   54.31    4.72
   3  13   2   47.28    4.11
  -3  13  -2   44.75    6.21
  -3 -13  -2   48.29    2.66
   3  13   2   54.49    3.59
  -3  13  -3    3.84    2.47
   3 -13   3    0.89    1.79
   3  13   3    3.09    1.36
  -3 -13  -3    3.90    0.76
   3  13   3    4.09    1.63
  -3  13  -3    4.08    2.40
   3  13   4   14.14    1.75
   3 -13   4   13.66    3.41
  -3  13  -4   18.38    4.51
  -3  13  -4   14.40    4.13
  -3  13  -5  209.86   13.06
   3  13   5  233.92    4.51
   3 -13   5  213.53   12.88
   3 -13   6   19.36    4.31
  -3  13  -6   16.36    3.71
   3  13   6   17.41    1.60
  -3  13  -7  211.11   13.64
  -3  13  -8   72.48    8.40
  -3  13  -9  392.78   19.58
  -3  13 -10   33.66    5.95
  -3  13 -11    1.86    2.17
  -3  13 -12   -1.85    2.98
  -3  13 -13   45.43    7.52
  -3  13 -14   -3.60    2.85
  -3  13 -15   50.55    8.47
   3  14 -17    4.54    2.89
   3  14 -16  134.93   10.77
   3  14 -15    8.84    3.42
   3  14 -14   94.48    8.79
   3  14 -13    1.93    1.95
   3  14 -12    4.28    1.74
  -3  14  12    5.69    1.74
   3  14 -11    3.98    2.00
  -3  14  11    5.10    1.84
   3  14 -10  189.52   11.04
  -3  14  10  202.95    9.62
   3  14  -9    3.76    2.08
  -3  14   9    5.89    2.31
   3  14  -8  344.10   14.01
  -3 -14   8  336.62   12.51
  -3  14   8  369.18   14.02
  -3 -14   7    6.02    2.07
  -3  14   7   -3.05    2.93
  -3  14   6  237.73   11.56
  -3 -14   6  244.69    9.55
   3 -14  -5   29.74    3.41
   3  14  -5   33.09    4.54
  -3 -14   5   36.84    3.78
   3 -14  -4   -2.17    1.62
  -3 -14   4    2.74    1.34
   3  14  -4    2.40    1.64
   3 -14  -3   11.28    2.11
  -3 -14   3   17.68    2.41
   3  14  -3   13.92    2.82
  -3  14   3   12.52    3.49
   3 -14  -2  266.07   10.21
  -3 -14   2  256.04    8.19
  -3  14   2  239.74   15.00
  -3  14   1    4.50    2.60
   3 -14  -1    2.94    1.97
   3 -14  -1    6.47    2.37
  -3 -14   1    7.07    1.62
  -3  14   1    1.85    2.35
   3 -14   0  341.78   15.20
   3 -14   0  355.32   11.75
  -3  14   0  327.17   15.66
  -3 -14   0  360.23    8.47
  -3  14   0  337.46   17.57
   3  14   1   59.93    4.77
   3 -14   1   58.97    4.94
   3 -14   1   54.51    6.30
  -3  14  -1   58.94    7.04
  -3  14  -1   51.23    7.11
  -3  14  -2  139.52   10.38
   3 -14   2  126.24    9.56
   3  14   2  139.86    6.38
   3  14   2  132.77    5.77
  -3  14  -2  136.10   11.47
  -3  14  -3   30.67    5.66
   3  14   3   23.04    2.17
  -3  14  -3   19.52    4.35
   3 -14   3   21.60    4.02
   3  14   3   27.23    3.09
  -3  14  -4    7.94    3.16
   3  14   4    7.90    1.06
   3  14   4    7.34    0.87
   3 -14   4    7.59    2.67
  -3  14  -4    4.85    2.66
   3 -14   5    9.30    3.35
  -3  14  -5    4.75    2.99
  -3  14  -6  237.40   14.42
   3 -14   6  225.47   13.65
  -3  14  -7    5.16    2.66
  -3  14  -8  371.83   18.92
  -3  14  -9    2.39    2.27
  -3  14 -10   33.73    6.03
  -3  14 -11   -3.56    3.78
  -3  14 -12   14.77    4.00
  -3  14 -13    5.46    2.34
  -3  14 -14   78.32   10.27
   3  15 -16    4.49    2.85
   3  15 -15   73.87    8.29
   3  15 -14   18.91    4.04
   3  15 -13   30.23    5.03
   3  15 -12   32.70    4.98
   3  15 -11   92.85    7.92
   3  15 -10    4.25    2.28
  -3  15  10    4.66    1.59
   3  15  -9   92.97    7.66
  -3  15   9  110.64    7.40
   3  15  -8    1.24    1.71
  -3  15   8   -0.24    1.83
   3  15  -7  177.29   10.23
  -3  15   7  213.93   10.79
   3 -15  -6    9.37    1.86
   3  15  -6   10.61    3.04
  -3  15   6    8.59    2.77
   3 -15  -5    7.42    1.73
   3  15  -5    2.78    1.21
   3  15  -5    5.28    2.25
   3  15  -4   42.74    4.66
   3 -15  -4   52.94    4.49
   3  15  -4   50.54    5.25
   3  15  -3  147.45    7.63
   3 -15  -3  152.83    7.49
  -3  15   3  136.33   12.13
   3  15  -3  145.96    8.50
   3  15  -2   35.39    3.68
   3 -15  -2   44.07    4.06
  -3  15   2   37.32    6.26
  -3  15   1  326.30   15.37
   3  15  -1  312.45    9.92
   3 -15  -1  338.02   11.25
  -3  15   1  326.24   17.80
   3  15   0    1.48    0.99
  -3  15   0   -1.17    2.77
   3 -15   0    2.70    1.47
   3 -15   0    5.56    2.39
  -3  15   0   -0.28    2.45
   3  15   1  359.94   11.16
   3  15   1  357.49    8.71
  -3  15  -1  360.58   16.54
   3 -15   1  328.09   15.36
  -3  15  -1  325.67   17.83
   3  15   2   70.84    3.25
   3 -15   2   72.15    7.37
  -3  15  -2   73.50    7.83
   3  15   2   68.52    4.47
  -3  15  -2   75.01    8.52
  -3  15  -3    3.34    2.86
   3  15   3    1.14    0.65
   3 -15   3   -0.02    1.99
   3  15   3    0.03    1.24
  -3  15  -3    0.01    2.78
   3 -15   4   93.54    8.65
  -3  15  -4   88.37    8.95
   3  15   4   95.19    6.05
  -3  15  -4   97.36    9.96
   3 -15   5   26.67    5.03
  -3  15  -5   23.73    4.96
   3 -15   6   16.43    4.25
  -3  15  -6   11.49    3.51
  -3  15  -7  279.54   16.34
   3 -15   7  271.27   15.48
  -3  15  -8   21.36    4.97
  -3  15  -9   42.97    6.72
  -3  15 -10   83.12    9.59
  -3  15 -11   -4.69    3.80
  -3  15 -12   42.62    7.19
  -3  15 -13   32.90    6.78
  -3  15 -14   -3.72    3.92
   3  16 -16   25.43    5.04
   3  16 -15    6.87    2.78
   3  16 -14   14.03    3.75
   3  16 -13   66.91    7.25
   3  16 -12    4.32    2.39
   3  16 -11  101.38    8.30
   3  16 -10   23.63    4.06
   3  16  -9   33.09    4.61
   3  16  -8   34.45    4.44
  -3  16   8   41.38    5.02
   3  16  -7   16.75    2.90
  -3  16   7   18.83    3.37
   3  16  -6   16.91    2.96
  -3  16   6   19.12    3.57
   3  16  -5   68.29    5.56
   3  16  -4   66.76    5.21
  -3  16   4   59.97    8.46
   3  16  -3  132.32    6.95
  -3  16   3  129.16   11.98
   3  16  -2  180.80    7.61
   3 -16  -2  187.25    8.24
  -3  16   2  180.22   13.91
   3  16  -1    1.02    0.93
  -3  16   1    3.08    2.98
  -3  16   1    0.72    2.21
   3  16   0   72.09    4.13
  -3  16   0   80.85    7.93
  -3  16   0   71.94    8.74
  -3  16  -1   18.08    4.95
   3  16   1   16.08    1.83
  -3  16  -1   13.87    4.22
   3 -16   1   14.65    3.80
  -3  16  -2   28.93    5.30
   3  16   2   26.77    2.92
   3 -16   2   28.03    4.74
  -3  16  -2   31.61    5.95
   3 -16   3  106.75    9.28
  -3  16  -3  104.06    9.58
  -3  16  -3  103.16   10.56
   3  16   3   96.02    5.81
  -3  16  -4   -2.25    2.87
  -3  16  -4   -1.96    2.83
   3 -16   4   -0.44    1.47
   3  16   4    0.49    1.39
   3 -16   5   28.76    5.00
  -3  16  -5   34.77    5.84
   3  16   5   38.62    4.22
  -3  16  -6   21.76    4.66
   3 -16   6   16.14    4.07
   3 -16   7    3.42    2.57
  -3  16  -7   -0.50    1.96
  -3  16  -8   17.82    4.43
   3 -16   8   18.90    4.60
  -3  16  -9    7.45    2.75
  -3  16 -10    3.96    2.90
  -3  16 -11  136.76   12.75
  -3  16 -12   -0.27    2.60
  -3  16 -13    2.80    2.64
   3  17 -15    2.51    2.08
   3  17 -14   14.09    3.63
   3  17 -13   16.33    3.83
   3  17 -12   60.78    6.62
   3  17 -11    9.54    3.04
   3  17 -10   82.48    7.21
   3  17  -9    2.26    1.96
   3  17  -8   13.55    3.03
   3  17  -7    0.10    1.34
   3  17  -6   29.28    3.79
  -3  17   6   27.24    3.98
   3  17  -5    7.39    2.06
  -3  17   5    4.14    2.50
   3  17  -4   68.86    5.26
  -3  17   4   73.11    9.46
   3  17  -3   10.01    2.03
  -3  17   3   10.92    4.04
   3  17  -2   35.70    3.37
  -3  17   2   35.00    6.11
  -3  17   1   15.40    3.47
  -3  17   1   11.18    3.69
  -3  17   0    1.42    2.26
  -3  17   0   -0.09    3.01
  -3  17  -1    1.56    2.03
  -3  17  -1    1.23    2.35
   3 -17   1   -0.16    1.69
  -3  17  -2   61.28    7.35
   3 -17   2   56.81    6.63
  -3  17  -2   54.14    7.99
  -3  17  -3   25.12    5.14
   3 -17   3   19.57    4.11
  -3  17  -3   29.94    6.34
   3 -17   4   62.75    7.25
  -3  17  -4   66.05    7.91
  -3  17  -4   63.68    8.63
  -3  17  -5    2.46    2.21
   3 -17   5    0.35    1.81
   3 -17   6   -0.47    1.87
  -3  17  -6   -1.40    2.49
   3 -17   7   -3.39    2.84
  -3  17  -7   -5.05    3.47
   3 -17   8   13.76    3.73
  -3  17  -8    7.37    2.76
  -3  17  -9   -3.12    3.18
   3 -17   9    1.33    2.61
  -3  17 -10   86.01   10.21
   3 -17  10   66.56    8.35
  -3  17 -11   -1.90    2.63
  -3  17 -12   10.83    3.80
   3  18 -14   13.40    3.63
   3  18 -13    0.32    1.71
   3  18 -12   10.53    2.99
   3  18 -11    2.69    2.20
   3  18 -10    3.89    2.17
   3  18  -9    5.59    2.28
   3  18  -8    1.26    1.39
   3  18  -7    6.88    2.29
   3  18  -6    2.93    1.76
   3  18  -5  122.07    7.29
  -3  18   5  108.81   11.91
  -3  18   4    1.43    3.09
  -3  18   3    2.46    2.33
  -3  18   2    2.76    2.58
  -3  18   1   -0.87    2.90
  -3  18   0    8.06    3.13
  -3  18   0    2.73    2.34
  -3  18  -1   47.78    6.46
  -3  18  -1   44.14    7.32
  -3  18  -2    1.05    1.58
  -3  18  -2   -0.77    3.03
   3 -18   2    1.65    1.78
  -3  18  -3   27.84    5.30
   3 -18   3   30.18    5.00
  -3  18  -3   26.97    5.98
  -3  18  -4   17.71    4.48
   3 -18   4   13.63    3.71
  -3  18  -5   -0.21    1.64
   3 -18   5    2.37    2.10
  -3  18  -6   12.80    3.96
   3 -18   6   11.78    3.39
   3 -18   7    2.64    1.68
  -3  18  -7    0.71    2.02
  -3  18  -8   -0.99    2.80
   3 -18   8   -0.54    1.90
   3 -18   9   22.92    5.12
  -3  18  -9   26.87    5.41
  -3  18 -10    0.92    2.63
   3 -18  10    1.08    1.93
   3 -18  11   23.62    5.26
  -3  18 -11   34.80    6.94
   3  19 -13    1.56    1.81
   3  19 -12   14.05    3.78
   3  19 -11    1.93    1.42
   3  19 -10   20.79    3.78
   3  19  -9   13.50    3.09
  -3  19   6    5.66    3.47
  -3  19   5    9.53    3.85
  -3  19   4   -0.25    2.72
  -3  19   3   31.23    6.56
  -3  19   2   -5.11    4.24
  -3  19   1   30.53    6.55
  -3  19   0    1.82    1.99
  -3  19   0   -0.17    2.32
  -3  19  -1    5.98    2.76
  -3  19  -1    5.70    3.75
  -3  19  -2   14.35    3.87
  -3  19  -2   11.31    3.99
  -3  19  -3    0.91    1.84
   3 -19   3   -1.82    1.53
  -3  19  -3    4.21    2.65
  -3  19  -4    2.23    2.20
   3 -19   4    3.41    2.20
  -3  19  -5   29.40    5.65
   3 -19   5   29.72    5.22
  -3  19  -6    9.18    3.18
   3 -19   6   13.58    4.00
  -3  19  -7   13.58    4.09
   3 -19   7   18.00    4.32
   3 -19   8   -0.46    1.66
  -3  19  -8   -1.12    2.69
   3 -19   9   10.34    3.95
  -3  19  -9    9.87    3.22
   3 -19  10    1.29    1.77
  -3  19 -10   -3.03    3.77
  -3  20   5   19.97    5.98
  -3  20   4   17.26    5.40
  -3  20   3    2.29    2.63
  -3  20   2   18.31    5.26
  -3  20   1    3.18    2.63
  -3  20   0   42.45    7.78
  -3  20  -1    0.88    2.81
  -3  20  -2   -0.61    3.39
  -3  20  -3   13.67    4.93
  -3  20  -4   15.57    4.25
  -3  20  -5   32.06    6.19
  -3  20  -6   17.32    4.90
  -3  20  -7    4.85    2.96
  -3  20  -8   16.01    4.90
  -3  20  -9    6.82    3.27
  -4   0  22    3.21    2.20
  -4   0  21   -0.72    1.47
  -4   0  20    0.35    1.80
  -4   0  19   -0.14    1.24
  -4   0  18  121.73    8.76
  -4   0  17    1.25    1.66
  -4   0  16    3.35    2.33
  -4   0  15    2.16    2.10
  -4   0  14   13.79    2.96
  -4   0  13   -0.13    1.05
  -4   0  12   40.59    4.75
  -4   0  11   -1.95    1.80
  -4   0  10  412.89   14.71
  -4   0   9    0.49    1.69
  -4   0   9    1.03    1.39
  -4   0   8   22.86    3.80
  -4   0   8   18.39    3.21
  -4   0   7   -0.22    1.35
  -4   0   7   -1.25    1.43
  -4   0   6  179.72    9.64
  -4   0   6    1.71    2.41
  -4   0   5    0.90    1.30
  -4   0   5   -0.51    0.95
  -4   0   4  233.81   10.90
  -4   0   4  217.98   10.80
  -4   0   3    0.67    1.48
   4   0  -2   84.84    6.34
  -4   0   2   85.20    5.29
   4   0  -1   -0.74    1.19
  -4   0   1   -1.63    1.26
   4   0   0  550.21   16.53
  -4   0   0  523.53   13.27
   4   0   1   -0.64    1.43
  -4   0  -1    0.47    0.86
   4   0   2   -1.19    1.86
   4   0   2   -0.53    1.45
  -4   0  -3    0.89    1.31
   4   0   3   -2.31    1.98
  -4   0  -4  384.46   15.46
   4   0   4  400.83   13.89
   4   0   4  372.30   12.41
   4   0   5    0.28    1.48
  -4   0  -5   -1.98    1.63
   4   0   5   -0.30    1.84
  -4   0  -6  435.76   16.78
   4   0   6  464.73   14.65
   4   0   6  390.33   13.31
   4   0   7    3.34    2.13
  -4   0  -7    0.33    1.26
   4   0   7   -0.12    2.04
  -4   0  -8  912.85   25.05
   4   0   8  844.66   20.65
   4   0   9    0.99    1.36
  -4   0  -9    0.93    1.67
   4   0   9    3.37    2.52
  -4   0 -10   70.90    7.43
   4   0  10   62.69    6.22
  -4   0 -11   -0.55    1.49
  -4   0 -12   21.37    4.37
  -4   0 -13    1.73    1.76
  -4   0 -14  284.61   16.90
  -4   0 -15    1.33    2.29
  -4   0 -16   74.89    9.34
  -4   0 -17   -2.10    2.80
  -4   0 -18    4.09    2.77
  -4   0 -19   -3.20    3.80
  -4   0 -20   46.95    8.07
  -4   0 -21   -0.78    2.77
  -4   1  23    0.94    1.97
  -4   1  22   -0.90    1.95
  -4  -1  22    3.72    2.03
  -4   1  21   -1.53    2.10
  -4  -1  21   -0.42    1.82
  -4   1  20   14.47    3.62
  -4  -1  20    9.94    2.97
  -4  -1  19   17.86    3.47
  -4   1  19   15.68    3.53
  -4   1  18    6.44    2.56
  -4  -1  18    2.11    1.77
  -4   1  17   18.04    3.63
  -4  -1  17   16.43    3.38
  -4   1  16   93.34    7.58
  -4  -1  16   83.22    7.13
  -4   1  15   21.85    3.81
  -4  -1  15   29.15    4.41
  -4   1  14  157.99    9.21
  -4  -1  14  178.67    9.88
  -4   1  13    2.76    1.91
  -4  -1  13    1.43    1.76
  -4  -1  12   10.24    2.78
  -4   1  12    6.14    1.94
  -4   1  11   81.20    6.47
  -4  -1  11   80.39    6.40
  -4   1  10   69.00    6.15
  -4  -1  10   74.47    6.14
  -4   1   9  325.36   13.92
  -4  -1   9  312.70   13.23
  -4   1   9  320.80   13.15
  -4  -1   9  343.92   13.29
  -4  -1   8   10.37    1.88
  -4   1   8   12.89    2.79
  -4  -1   8   13.77    2.89
  -4   1   8   18.99    3.49
  -4   1   7   31.83    4.24
  -4  -1   7   33.37    4.20
  -4   1   7   29.36    4.06
  -4  -1   7   33.53    4.33
  -4  -1   6    1.48    1.09
  -4   1   6    2.46    1.73
  -4   1   6    1.08    1.73
  -4  -1   6    2.43    1.80
  -4   1   5   59.65    5.62
  -4  -1   5   54.93    5.21
  -4   1   5   55.48    5.54
  -4  -1   5   59.51    5.72
  -4   1   4    2.87    1.82
  -4   1   4    1.23    1.49
  -4  -1   4    2.77    1.50
   4  -1  -3  692.73   18.34
  -4   1   3  735.54   19.42
  -4  -1   3  649.33   18.63
   4   1  -2  159.27    8.43
   4  -1  -2  156.25    8.92
  -4  -1   2  144.97    6.48
  -4   1   2  155.52    7.66
   4  -1  -1  339.00   13.21
   4   1  -1  328.73   12.47
  -4   1   1  329.99   11.12
  -4  -1   1  337.13    9.73
   4  -1   0  277.79   12.11
   4   1   0  274.84   11.57
   4   1   0  275.91   12.08
  -4  -1   0  284.48    9.04
  -4   1   0  289.69   10.41
   4  -1   1    0.60    1.51
   4   1   1    1.26    1.39
   4   1   1    0.95    1.80
  -4   1  -1    3.47    1.22
  -4   1  -2    1.92    1.33
   4  -1   2    1.96    1.09
   4   1   2   -0.91    1.79
   4   1   2   -0.21    1.45
  -4   1  -3  286.15   13.36
   4  -1   3  294.83   12.18
   4   1   3  297.37   12.04
   4   1   3  287.25   10.01
   4  -1   4  558.32   16.25
  -4  -1  -4  521.84   17.82
   4   1   4  535.10   15.99
  -4   1  -4  532.27   18.32
   4   1   4  498.95   13.54
   4  -1   4  511.10   15.41
   4   1   5  824.22   19.47
  -4   1  -5  762.76   22.20
  -4  -1  -5  782.20   22.04
   4  -1   5  806.26   19.71
   4  -1   5  753.66   18.79
   4   1   5  702.97   16.67
  -4   1  -6  102.51    8.17
  -4  -1  -6  105.34    8.16
   4  -1   6  116.33    7.40
   4   1   6  112.06    7.23
   4   1   6   91.77    6.23
   4  -1   6  102.10    7.29
  -4   1  -7  338.75   15.26
  -4  -1  -7  346.53   14.89
   4  -1   7  369.03   13.03
   4   1   7  362.11   12.64
   4   1   7  296.53   11.41
   4  -1   7  313.62   12.84
  -4   1  -8   44.90    5.76
  -4  -1  -8   49.99    5.91
   4  -1   8   46.72    4.79
   4   1   8   42.41    4.41
   4   1   8   38.16    4.47
   4  -1   8   41.26    5.01
  -4   1  -9  142.87   10.43
  -4  -1  -9  134.08    9.70
   4   1   9  149.93    8.15
   4   1   9  130.71    8.13
   4  -1   9  134.90    8.97
  -4   1 -10   94.09    8.74
  -4  -1 -10   97.92    8.48
   4  -1  10   89.38    7.43
  -4   1 -11   48.74    6.36
  -4  -1 -11   43.20    5.97
  -4   1 -12   68.87    8.15
  -4  -1 -12   60.87    7.18
  -4   1 -13  182.05   13.42
  -4  -1 -13  187.03   12.92
  -4   1 -14    4.15    2.71
  -4  -1 -14    4.84    2.99
  -4   1 -15  207.16   15.34
  -4  -1 -15  185.92   13.84
  -4   1 -16    4.80    3.36
  -4  -1 -16    1.78    2.10
  -4   1 -17    4.64    3.33
  -4  -1 -17    5.73    2.67
  -4   1 -18   78.90   10.21
  -4  -1 -18   81.19   10.11
  -4   1 -19   44.36    7.94
  -4  -1 -19   41.27    7.25
  -4   1 -20    1.53    2.56
  -4  -1 -20    0.37    2.25
  -4  -1 -21   28.95    6.60
  -4   2  23   -1.89    2.07
  -4   2  22    2.81    1.91
  -4  -2  22    2.30    2.39
  -4   2  21    5.63    2.35
  -4  -2  21    0.43    2.05
  -4   2  20   18.25    3.82
  -4  -2  20   13.81    3.04
  -4  -2  19   26.86    4.36
  -4   2  19   33.51    4.89
  -4   2  18    3.15    2.31
  -4  -2  18    0.77    1.93
  -4   2  17    6.30    2.68
  -4  -2  17    4.62    2.10
  -4   2  16   79.81    7.00
  -4  -2  16   75.07    6.86
  -4   2  15    9.46    2.88
  -4  -2  15   -1.16    1.57
  -4   2  14   10.31    2.78
  -4  -2  14   11.66    3.21
  -4  -2  13   38.03    4.65
  -4   2  13   37.66    4.62
  -4  -2  12   72.01    6.15
  -4   2  12   64.27    6.14
  -4   2  11  140.94    8.77
  -4  -2  11  166.17    9.08
  -4   2  10   35.64    4.49
  -4  -2  10   39.14    4.50
  -4   2   9   62.63    6.24
  -4   2   9   70.19    6.39
   4   2  -9   61.20    6.37
  -4  -2   9   59.22    5.44
  -4  -2   8   70.67    6.04
  -4   2   8   72.71    6.66
  -4   2   8   69.00    6.21
  -4  -2   8   66.76    5.86
  -4   2   7   59.98    5.87
  -4  -2   7   58.00    5.35
  -4  -2   7   60.37    5.70
  -4  -2   6  417.55   14.15
  -4   2   6  412.14   15.05
  -4  -2   6  408.83   14.33
  -4   2   5  418.64   15.36
  -4  -2   5  426.71   14.90
  -4   2   4   31.51    4.48
  -4  -2   4   26.69    3.75
   4  -2  -3   49.77    5.15
  -4  -2   3   51.86    5.25
   4   2  -2 2340.24   35.76
   4   2  -2 2228.68   30.97
   4  -2  -2 2205.73   33.88
  -4  -2   2 2224.46   33.49
  -4  -2   2 2265.91   22.99
   4   2  -1    2.76    1.71
   4   2  -1    3.79    2.23
  -4   2   1    4.57    1.68
   4  -2  -1    4.59    1.77
  -4  -2   1    3.10    0.82
   4  -2   0  153.10    9.06
   4   2   0  150.85    8.40
   4   2   0  156.08    9.23
  -4   2   0  146.30    7.82
   4  -2   1  326.34   13.55
   4   2   1  332.09   12.57
   4   2   1  349.79   13.28
   4   2   2   29.39    3.98
   4   2   2   28.69    3.94
  -4   2  -2   29.53    4.34
   4  -2   2   31.41    4.22
   4   2   3  119.67    7.54
  -4   2  -3  113.23    8.51
   4   2   3  116.49    6.10
   4  -2   4  505.70   15.69
   4   2   4  486.76   15.18
  -4  -2  -4  472.18   16.55
  -4   2  -4  473.64   17.59
   4  -2   4  495.04   15.72
   4   2   4  438.41   11.94
   4   2   5  545.17   15.76
  -4  -2  -5  531.21   17.90
  -4   2  -5  517.10   18.34
   4  -2   5  547.74   16.29
   4  -2   5  521.09   16.40
   4   2   5  486.99   13.04
  -4   2  -6  619.32   20.51
   4  -2   6  678.01   17.97
  -4  -2  -6  654.54   20.01
   4   2   6  647.80   17.05
   4   2   6  565.87   14.73
   4  -2   6  616.88   18.11
   4  -2   7   -1.95    2.18
  -4   2  -7    1.31    1.65
   4   2   7    1.79    1.36
  -4  -2  -7   -0.71    1.78
   4  -2   7    4.63    2.46
   4   2   7    2.48    2.09
  -4   2  -8   32.71    5.07
   4   2   8   33.96    3.87
  -4  -2  -8   33.12    4.78
   4  -2   8   31.53    4.60
   4   2   8   28.71    3.85
  -4   2  -9   67.69    7.26
  -4  -2  -9   55.38    6.29
   4   2   9   65.79    5.39
   4  -2   9   59.70    6.11
  -4  -2 -10   24.26    4.35
  -4   2 -10   25.54    4.74
   4   2  10   23.73    3.50
  -4   2 -11   57.62    7.47
  -4  -2 -11   49.15    6.09
  -4   2 -12  602.73   24.00
  -4  -2 -12  572.80   21.18
  -4   2 -13   63.59    8.16
  -4  -2 -13   48.98    6.61
  -4   2 -14   58.94    8.17
  -4  -2 -14   59.26    7.48
  -4  -2 -15   49.08    6.98
  -4   2 -15   42.76    7.17
  -4   2 -16   31.32    6.42
  -4  -2 -16   32.08    5.88
  -4   2 -17   56.58    8.64
  -4  -2 -17   48.70    7.26
  -4   2 -18   18.18    4.92
  -4  -2 -18   19.04    5.04
  -4   2 -19   13.11    4.24
  -4  -2 -19    7.11    2.38
  -4   2 -20   11.17    3.61
  -4  -2 -20   11.51    3.97
  -4  -2 -21   -3.47    3.25
  -4   3  23    3.42    2.21
  -4   3  22    8.99    2.74
  -4   3  21    1.30    1.81
  -4  -3  21    2.18    2.24
  -4   3  20   35.14    4.96
  -4  -3  20   34.50    5.07
  -4  -3  19    0.46    1.76
  -4   3  19    5.11    2.54
  -4   3  18  107.12    8.21
  -4  -3  18  106.06    8.38
  -4   3  17   11.68    3.35
  -4  -3  17   13.04    3.25
  -4   3  16   78.77    7.01
  -4  -3  16   72.01    6.59
  -4   3  15    8.60    2.72
  -4  -3  15    2.54    2.03
  -4  -3  14   11.82    3.06
  -4   3  14    6.74    2.16
  -4   3  13   17.88    3.47
  -4  -3  13   21.51    3.88
  -4  -3  12  428.64   14.75
  -4   3  12  382.74   14.49
  -4  -3  11  200.69   10.00
  -4   3  11  197.59   10.50
  -4   3  10  122.44    8.27
  -4  -3  10  118.55    7.55
  -4   3   9   39.34    4.99
   4   3  -9   32.83    4.71
  -4   3   9   37.85    4.73
  -4  -3   9   36.60    4.39
  -4  -3   8   32.11    4.02
  -4  -3   8   27.08    3.69
  -4   3   8   39.48    4.88
  -4   3   8   33.24    4.56
  -4   3   7   81.71    7.04
  -4  -3   7   73.13    5.99
  -4   3   7   74.73    6.66
  -4  -3   7   70.22    5.96
  -4   3   6  404.39   15.01
  -4  -3   6  389.19   13.91
   4  -3  -5   96.84    7.41
  -4   3   5  102.01    7.51
  -4  -3   5  101.17    7.10
   4  -3  -4 1253.11   27.31
  -4  -3   4 1214.20   24.60
   4  -3  -3   21.07    3.72
  -4  -3   3    9.10    2.30
   4  -3  -2   61.21    5.96
  -4  -3   2   51.26    5.05
  -4  -3   2   56.16    3.16
   4   3  -1  426.56   15.30
   4  -3  -1  439.70   15.61
   4   3  -1  422.42   13.52
  -4  -3   1  401.77   14.15
   4  -3   0   61.51    5.91
   4   3   0   56.33    5.22
   4   3   0   59.99    5.71
   4  -3   1   -1.98    2.20
   4   3   1   -0.69    2.18
   4   3   1    1.10    1.65
  -4   3  -1    0.43    1.24
  -4   3  -2  584.12   19.38
   4   3   2  629.33   17.63
   4  -3   2  639.35   19.33
   4   3   2  626.76   17.11
   4   3   3   70.62    5.75
  -4   3  -3   70.37    6.69
   4   3   3   62.71    4.39
   4  -3   4  431.80   14.52
   4   3   4  399.51   13.67
  -4   3  -4  397.78   16.28
   4  -3   4  417.36   15.07
   4   3   4  355.96   10.22
   4  -3   5    7.01    2.30
  -4   3  -5    9.37    2.95
   4   3   5    9.16    2.34
  -4  -3  -5    6.88    2.16
   4   3   5    5.23    1.88
   4  -3   5    7.48    2.35
  -4  -3  -6  432.30   16.19
  -4   3  -6  412.50   16.94
   4  -3   6  491.64   15.33
   4   3   6  463.78   14.19
   4  -3   6  444.93   15.93
   4   3   6  380.32   11.51
  -4   3  -7    2.93    1.38
   4   3   7    2.55    1.75
  -4  -3  -7    1.08    1.27
   4   3   7    1.47    1.49
   4  -3   7    1.66    1.60
  -4   3  -8   68.50    7.43
   4   3   8   58.16    4.85
  -4  -3  -8   63.46    6.39
   4  -3   8   65.67    6.43
  -4   3  -9  138.68   10.73
   4   3   9  136.10    7.49
  -4  -3  -9  146.00    9.94
   4  -3   9  129.12    9.15
  -4  -3 -10    3.08    2.04
  -4   3 -10    2.26    2.08
   4   3  10    0.90    1.38
  -4   3 -11   68.98    8.35
   4   3  11   74.04    5.64
  -4  -3 -11   64.04    6.91
  -4   3 -12   85.64    9.43
  -4  -3 -12   70.88    7.47
  -4  -3 -13   26.80    4.72
  -4   3 -13   29.36    5.85
  -4  -3 -14    4.33    2.13
  -4   3 -14   10.39    3.74
  -4  -3 -15    4.66    2.55
  -4   3 -15    0.33    2.58
  -4   3 -16   64.30    9.22
  -4  -3 -16   70.69    8.42
  -4   3 -17   -1.69    3.84
  -4  -3 -17    4.12    2.80
  -4   3 -18   -3.44    4.33
  -4  -3 -18    3.04    2.20
  -4   3 -19   -7.07    4.68
  -4  -3 -19   -0.98    1.71
  -4  -3 -20   51.34    7.87
  -4  -3 -21    4.72    2.70
  -4   4  23    1.50    1.51
  -4   4  22    2.67    2.18
  -4   4  21   48.57    6.02
  -4  -4  21   48.27    6.31
  -4   4  20    3.81    2.30
  -4  -4  20    8.89    3.28
  -4  -4  19  137.04    9.92
  -4   4  19  130.18    9.13
  -4  -4  18   13.37    3.66
  -4   4  18   17.79    3.79
  -4   4  17  177.12   10.27
  -4  -4  17  156.69    9.95
  -4   4  16  103.61    7.89
  -4  -4  16  102.79    7.96
  -4  -4  15  109.48    8.05
  -4   4  15  109.32    7.81
  -4  -4  14   32.82    4.49
  -4   4  14   37.99    4.70
  -4  -4  13  293.43   12.65
  -4   4  13  277.64   12.37
  -4  -4  12   57.37    5.77
  -4   4  12   47.36    5.18
  -4  -4  11  516.98   15.86
  -4   4  11  477.75   16.41
  -4   4  10   65.73    6.27
  -4  -4  10   67.36    5.74
   4   4  -9  112.20    9.07
  -4   4   9  113.28    8.05
  -4  -4   9  112.57    7.33
  -4  -4   8  304.41   12.17
  -4   4   8  320.73   14.43
   4   4  -8  325.46   14.67
  -4   4   8  253.93   12.37
  -4  -4   8  317.87   12.35
  -4   4   7  290.98   13.58
  -4  -4   7  252.51   10.86
  -4   4   7  281.10   12.77
  -4  -4   7  285.83   11.76
   4  -4  -6    6.91    2.23
  -4  -4   6    3.87    1.68
  -4   4   6    5.00    1.96
   4  -4  -5  262.35   12.67
  -4  -4   5  255.06   11.17
  -4   4   5  246.58   11.94
   4  -4  -4  217.66   11.39
  -4  -4   4  209.63   10.14
   4  -4  -3 1688.35   30.38
   4  -4  -3 1752.27   31.60
  -4  -4   3 1648.82   14.71
   4  -4  -2  305.03   13.16
   4  -4  -2  328.54   13.72
  -4  -4   2  307.19   12.22
   4   4  -1    1.09    1.50
   4  -4  -1    0.21    1.46
   4   4  -1    4.60    2.23
  -4  -4   1   -1.07    2.19
   4   4   0    2.52    2.01
   4  -4   0   -0.19    1.32
   4   4   0    0.80    1.84
  -4  -4   0   -2.21    2.28
   4   4   1   -1.29    1.58
   4  -4   1    0.03    1.66
  -4   4  -1    1.13    1.09
   4   4   1   -0.38    1.86
   4   4   2   33.99    4.42
   4   4   2   35.27    4.30
   4  -4   2   40.83    5.10
  -4   4  -2   33.53    4.83
  -4   4  -2   36.35    4.64
   4   4   3 1315.68   25.04
   4  -4   3 1309.90   28.55
   4   4   3 1277.25   24.27
  -4   4  -3 1268.65   29.18
   4   4   3 1238.00   16.77
  -4   4  -3 1377.44   27.46
   4   4   4   51.80    4.95
  -4   4  -4   52.41    6.17
   4  -4   4   62.09    5.65
   4   4   4   47.70    3.67
   4   4   5  416.13   13.55
  -4   4  -5  391.71   16.51
   4  -4   5  418.95   14.45
   4  -4   5  409.91   15.82
   4   4   5  361.48   10.29
  -4  -4  -6  210.94   11.04
  -4   4  -6  219.90   12.60
   4  -4   6  237.15   10.78
   4   4   6  227.73    9.86
   4  -4   6  219.79   11.82
   4   4   6  178.57    7.61
  -4  -4  -7   78.72    6.81
  -4   4  -7   78.02    7.77
   4   4   7   82.43    5.98
   4  -4   7   76.14    7.38
   4   4   8   -1.88    1.95
  -4  -4  -8    2.33    1.26
  -4   4  -8    3.79    2.57
   4  -4   8    1.39    1.17
   4   4   9   12.91    2.38
  -4  -4  -9   10.89    2.95
  -4   4  -9   15.28    3.82
  -4   4 -10  148.78   11.76
   4   4  10  159.85    8.15
  -4  -4 -10  149.09   10.08
  -4   4 -11  184.83   13.61
   4   4  11  181.54    8.49
  -4  -4 -11  169.36   10.90
  -4  -4 -12    1.40    1.27
  -4   4 -12    3.75    3.09
  -4   4 -13   66.17    8.75
  -4  -4 -13   69.30    7.29
  -4  -4 -14    3.03    2.09
  -4   4 -14    1.75    1.71
  -4  -4 -15    2.74    2.31
  -4   4 -15   -2.40    3.86
  -4  -4 -16    1.65    1.52
  -4   4 -16    0.60    2.89
  -4  -4 -17   24.50    4.98
  -4   4 -17   20.47    5.12
  -4  -4 -18    0.17    1.62
  -4   4 -18   -4.31    4.48
  -4  -4 -19   23.68    5.29
  -4   4 -19   22.13    5.60
  -4  -4 -20    0.48    1.93
  -4   5  23    5.50    2.25
  -4   5  22   -0.26    2.00
  -4   5  21   13.20    3.35
  -4  -5  21   16.27    4.03
  -4  -5  20   38.57    5.65
  -4   5  20   36.42    4.87
  -4  -5  19    4.93    2.62
  -4   5  19    4.07    2.02
  -4   5  18  119.31    8.43
  -4  -5  18  118.05    9.10
  -4   5  17  200.78   10.96
  -4  -5  17  196.11   11.24
  -4   5  16   90.12    7.41
  -4  -5  16   73.71    6.96
  -4   5  15   59.63    6.01
  -4  -5  15   53.60    5.61
  -4  -5  14  242.98   11.64
  -4   5  14  271.34   12.19
  -4  -5  13   56.81    5.68
  -4   5  13   62.28    5.93
  -4  -5  12   78.27    6.66
  -4   5  12   64.65    6.04
  -4  -5  11   56.28    5.45
  -4   5  11   46.87    5.23
  -4  -5  10  317.84   12.35
  -4   5  10  314.64   13.40
  -4   5   9  109.07    7.96
  -4  -5   9  107.61    7.19
  -4  -5   8   63.16    5.51
  -4   5   8   78.79    7.44
  -4   5   8   68.12    6.47
   4   5  -8   63.11    6.63
  -4  -5   8   66.64    5.58
   4  -5  -7  448.75   17.03
  -4   5   7  472.12   17.55
  -4   5   7  465.70   16.49
   4   5  -7  459.53   17.09
  -4  -5   7  438.37   14.30
   4  -5  -6   69.33    6.60
  -4   5   6   67.97    6.62
  -4   5   6   64.91    6.19
  -4  -5   6   57.19    5.18
  -4   5   5    3.49    1.91
   4  -5  -5    7.47    2.25
  -4  -5   5   -0.51    1.78
   4  -5  -4  263.35   12.45
  -4  -5   4  250.60   10.09
  -4  -5   4  243.10   10.75
   4  -5  -3   70.85    6.53
   4  -5  -3   77.67    6.73
  -4  -5   3   70.48    5.90
   4  -5  -2  770.28   20.81
   4  -5  -2  724.53   20.55
   4   5  -1  163.31    9.37
   4  -5  -1  143.83    8.84
   4   5  -1  152.67    7.67
   4  -5  -1  139.28    9.26
  -4   5   1  142.82    8.89
  -4  -5   1  136.25    8.05
   4   5   0  280.38   12.31
   4  -5   0  274.15   12.10
   4  -5   0  261.81   12.76
  -4   5   0  258.80   12.90
   4   5   0  282.12   10.43
  -4  -5   0  265.49   11.23
  -4   5   0  272.90   12.24
  -4   5  -1  170.15   10.55
   4  -5   1  160.79   10.12
   4  -5   1  187.19    9.92
   4   5   1  180.83    8.61
   4   5   1  186.27    9.81
  -4  -5  -1  157.29    8.54
  -4   5  -1  182.56   10.19
   4   5   2    3.94    1.92
   4   5   2    4.24    1.48
   4  -5   2    5.96    1.95
  -4   5  -2    6.72    2.37
   4  -5   2    5.18    1.83
  -4   5  -2    3.04    1.27
   4  -5   3   77.44    6.38
   4   5   3   77.17    6.26
   4  -5   3   70.55    6.88
   4   5   3   76.22    6.02
  -4   5  -3   75.03    7.15
   4   5   3   66.79    3.66
  -4   5  -3   73.53    6.68
   4   5   4  415.86   13.58
  -4   5  -4  391.52   16.52
   4  -5   4  422.15   14.59
   4  -5   5   16.77    3.17
  -4   5  -5   12.27    3.05
   4   5   5   14.44    2.70
   4   5   5   13.33    2.02
   4  -5   5   15.98    3.37
   4   5   6   85.95    6.00
  -4   5  -6   89.63    8.28
   4  -5   6   86.17    7.84
  -4   5  -7  265.46   14.39
   4   5   7  265.59   10.27
   4  -5   7  265.95   13.51
   4   5   8   31.84    3.44
  -4  -5  -8   31.79    4.57
  -4   5  -8   30.32    5.30
   4   5   9   -0.53    1.60
  -4  -5  -9   -0.23    1.22
  -4   5  -9   -0.97    2.18
  -4   5 -10   75.12    8.40
   4   5  10   85.43    5.82
  -4  -5 -10   71.23    6.91
  -4  -5 -11    5.86    2.22
  -4   5 -11   14.14    4.15
   4   5  11   11.55    2.40
  -4   5 -12  311.87   18.53
   4   5  12  306.14   10.96
  -4  -5 -12  297.27   14.81
  -4  -5 -13   27.96    4.77
  -4   5 -13   29.27    6.53
  -4  -5 -14   14.00    3.75
  -4   5 -14   15.93    4.72
  -4  -5 -15   23.20    4.43
  -4   5 -15   20.77    5.24
  -4  -5 -16    3.96    2.26
  -4   5 -16    2.47    1.77
  -4  -5 -17    2.45    1.50
  -4   5 -17   -4.48    4.58
  -4  -5 -18   44.16    6.76
  -4   5 -18   32.20    7.32
  -4  -5 -19   -0.43    1.50
  -4   6  23    4.74    2.44
  -4   6  22    8.20    2.74
  -4   6  21   -1.06    1.59
  -4  -6  20   40.87    5.69
  -4   6  20   30.79    4.64
  -4  -6  19    7.78    2.73
  -4   6  19    5.97    2.32
  -4  -6  18   18.97    4.14
  -4   6  18   15.12    3.27
  -4  -6  17   10.94    3.28
  -4   6  17   14.07    3.48
  -4   6  16   44.29    5.38
  -4  -6  16   39.92    5.14
  -4   6  15    9.84    3.31
  -4  -6  15    8.81    2.58
  -4   6  14   22.51    4.11
  -4  -6  14   19.98    3.52
  -4  -6  13   61.62    5.88
  -4   6  13   58.63    5.91
  -4   6  12   -0.03    2.36
  -4  -6  12   -0.87    1.37
  -4   6  11   27.63    3.88
  -4  -6  11   45.20    5.26
  -4  -6  10  311.61   12.36
  -4   6  10  292.20   13.07
  -4  -6   9    9.72    2.64
  -4   6   9    8.20    2.49
   4  -6  -8   65.98    7.04
  -4  -6   8   66.74    5.53
   4   6  -8   72.74    7.20
  -4   6   8   70.11    6.52
  -4  -6   8   74.05    5.91
   4  -6  -7   72.78    6.82
  -4   6   7   69.78    6.86
   4   6  -7   69.83    6.90
  -4   6   7   60.67    6.05
  -4  -6   7   68.36    5.64
  -4   6   6  434.36   17.09
   4  -6  -6  409.54   16.12
  -4   6   6  374.02   14.99
  -4  -6   6  403.63   13.49
  -4  -6   5  104.16    6.43
   4  -6  -5  119.69    8.67
  -4   6   5  124.74    9.17
  -4  -6   5  108.54    7.03
   4  -6  -4  393.83   15.35
  -4   6   4  444.15   16.85
  -4  -6   4  412.80   12.67
  -4  -6   4  403.73   13.49
   4  -6  -3   45.52    5.30
   4  -6  -3   46.37    5.29
  -4  -6   3   51.22    5.02
   4  -6  -2    7.83    2.35
   4  -6  -2    5.29    1.96
  -4  -6   2    8.49    2.37
   4  -6  -1  674.42   19.33
   4  -6  -1  652.78   20.31
  -4   6   1  640.93   19.52
  -4  -6   1  665.24   17.40
   4   6   0  362.47   14.11
   4   6   0  369.27   11.54
   4  -6   0  380.85   14.38
  -4   6   0  342.31   15.00
   4  -6   0  346.83   15.05
  -4  -6   0  352.06   12.65
  -4   6   0  373.22   14.80
  -4   6  -1   53.33    6.14
   4  -6   1   52.32    5.40
   4  -6   1   53.95    5.98
   4   6   1   54.81    4.76
   4   6   1   61.79    5.71
  -4  -6  -1   54.55    5.05
  -4   6  -1   57.13    6.02
   4  -6   2   73.23    6.31
   4   6   2   76.83    5.69
   4   6   2   76.88    6.20
  -4   6  -2   69.48    7.06
   4  -6   2   71.51    7.01
  -4   6  -2   75.95    6.83
  -4  -6  -2   62.79    5.37
   4   6   3   76.84    6.01
  -4   6  -3   79.20    7.59
   4  -6   3   83.88    7.53
   4   6   3   84.59    6.08
   4  -6   3   89.13    6.87
   4   6   3   83.33    3.57
  -4   6  -3   79.72    7.42
   4   6   4  143.53    7.99
  -4   6  -4  140.80   10.12
   4  -6   4  164.17    9.27
   4   6   4  129.55    4.99
  -4   6  -5    0.58    1.82
   4   6   5    1.45    1.37
   4   6   5    1.16    1.40
   4   6   6  267.36   10.50
  -4   6  -6  277.40   14.77
   4  -6   6  287.11   14.32
  -4   6  -7   65.64    7.47
   4   6   7   68.18    5.22
  -4   6  -8  178.89   12.55
   4   6   8  175.56    8.02
  -4  -6  -9   55.06    5.83
  -4   6  -9   55.57    6.99
   4   6   9   54.27    4.58
  -4  -6 -10  168.45   10.51
  -4   6 -10  184.98   13.48
   4   6  10  186.60    8.28
  -4  -6 -11    8.87    2.83
  -4   6 -11   10.64    3.52
   4   6  11   11.17    2.21
  -4  -6 -12   -0.03    1.33
  -4   6 -12    2.18    2.45
   4   6  12    3.78    1.38
  -4  -6 -13   10.56    2.83
  -4   6 -13   15.76    4.72
  -4   6 -14  127.52   12.96
  -4  -6 -14  122.50    9.68
  -4  -6 -15    0.17    1.64
  -4   6 -15   -1.52    2.70
  -4  -6 -16   17.51    3.85
  -4   6 -16    9.95    3.59
  -4  -6 -17    6.79    2.81
  -4   6 -17   -3.08    4.61
  -4   6 -18   -1.69    4.51
  -4   7  22    5.87    2.65
  -4   7  21   25.37    4.37
  -4  -7  20    4.56    2.70
  -4   7  20    2.77    2.04
  -4  -7  19    3.74    2.43
  -4   7  19    3.35    1.94
  -4  -7  18    4.01    2.51
  -4   7  18    2.57    1.62
  -4  -7  17   13.57    3.42
  -4   7  17   18.68    3.66
  -4  -7  16    4.17    2.15
  -4   7  16    6.49    2.75
  -4   7  15   59.68    6.06
  -4  -7  15   55.35    5.84
  -4   7  14    8.03    2.40
  -4  -7  14    4.87    1.90
  -4   7  13    0.13    1.96
  -4  -7  13   -1.35    1.65
  -4   7  12   37.82    4.90
  -4  -7  12   41.39    5.02
  -4   7  11   22.32    3.81
  -4  -7  11   30.55    4.12
   4  -7 -10    1.04    1.65
  -4  -7  10    7.53    2.85
  -4   7  10    2.12    2.56
   4  -7  -9  310.85   14.78
  -4  -7   9  308.15   12.20
  -4   7   9  304.18   13.82
   4  -7  -8  150.96    9.95
  -4  -7   8  154.34    8.42
  -4   7   8  157.59    9.95
   4  -7  -7  152.05    9.89
  -4   7   7  146.65    9.57
   4   7  -7  151.07   10.15
  -4  -7   7  147.64    8.08
   4  -7  -6   19.92    3.60
  -4   7   6   17.33    3.81
  -4  -7   6   17.36    2.96
   4   7  -6   13.78    3.24
  -4   7   6   11.35    2.41
  -4  -7   5   20.92    2.85
   4  -7  -5   22.71    3.79
  -4   7   5   22.79    4.11
  -4  -7   5   24.10    3.34
   4  -7  -4    6.06    1.97
  -4   7   4    5.92    2.26
  -4  -7   4    6.33    1.63
  -4  -7   4    5.97    1.57
   4  -7  -3   87.80    7.45
   4  -7  -3  106.92    8.03
  -4  -7   3   97.14    6.49
   4  -7  -2   36.50    4.64
   4  -7  -2   30.76    4.49
  -4  -7   2   35.08    3.99
  -4   7   2   31.28    4.50
   4  -7  -1  741.75   20.38
   4  -7  -1  684.84   21.27
  -4   7   1  699.23   21.21
  -4  -7   1  703.41   17.41
   4   7   0  260.30   12.00
   4  -7   0  255.70   11.86
  -4   7   0  235.36   12.82
   4  -7   0  241.06   12.85
  -4  -7   0  241.88   10.31
  -4   7   0  233.72   12.34
  -4   7  -1  278.46   13.88
   4  -7   1  270.73   12.06
   4  -7   1  252.52   13.20
   4   7   1  280.18    9.91
   4   7   1  273.44   12.02
  -4  -7  -1  275.46   10.96
  -4   7  -1  283.88   13.52
   4  -7   2  127.49    9.48
   4   7   2  139.47    7.24
   4   7   2  135.19    8.26
  -4   7  -2  133.91    9.80
   4  -7   2  130.71    8.37
  -4  -7  -2  126.19    7.44
  -4   7  -2  125.21    9.04
   4   7   3   23.77    3.62
  -4   7  -3   25.21    4.51
   4   7   3   25.16    3.39
   4  -7   3   31.02    4.21
   4  -7   3   21.31    3.68
  -4  -7  -3   23.89    3.40
   4   7   3   28.71    1.83
  -4   7  -3   22.29    4.07
   4   7   4  276.08   10.96
  -4   7  -4  278.18   14.35
   4   7   4  272.47   10.67
  -4   7  -4  277.66   14.09
   4   7   4  238.56    6.35
   4   7   5  897.62   19.41
  -4   7  -5  964.16   27.21
   4   7   6  293.59   10.74
  -4   7  -6  312.87   15.96
  -4   7  -7  312.47   16.43
   4   7   7  320.68   10.83
  -4   7  -8  526.82   21.78
   4   7   8  474.94   12.92
  -4   7  -9    8.46    3.64
   4   7   9    8.15    1.93
  -4   7 -10  102.37   10.33
   4   7  10   89.26    5.57
  -4  -7 -11   49.08    5.57
  -4   7 -11   69.81    8.69
   4   7  11   59.90    4.55
   4   7  12   26.81    3.15
  -4  -7 -12   20.79    3.90
  -4   7 -12   31.83    6.28
  -4   7 -13   90.60   10.74
  -4  -7 -13   70.63    7.19
  -4  -7 -14   22.36    4.34
  -4   7 -14   28.35    6.74
  -4   7 -15   87.75   11.24
  -4  -7 -15  101.23    9.21
  -4  -7 -16    4.34    2.41
  -4   7 -16   -0.44    2.88
  -4   7 -17   23.74    5.84
  -4   8  22   13.55    3.38
  -4   8  21    1.71    1.80
  -4   8  20   -0.23    1.55
  -4  -8  19    4.32    2.80
  -4   8  19    2.66    1.68
  -4  -8  18   25.86    4.58
  -4   8  18   23.78    3.92
  -4  -8  17   15.68    3.71
  -4   8  17   18.63    3.64
  -4   8  16   50.57    5.56
  -4  -8  16   45.79    5.57
  -4  -8  15    4.03    2.02
  -4   8  15    6.34    2.69
  -4   8  14   43.92    5.12
  -4  -8  14   45.22    5.34
  -4   8  13   15.35    3.50
  -4  -8  13   19.14    3.67
  -4   8  12   19.38    3.75
  -4  -8  12   18.35    3.43
   4  -8 -11    1.71    1.12
  -4   8  11    3.92    2.49
  -4  -8  11    1.28    1.56
   4  -8 -10   71.21    7.23
  -4  -8  10   73.83    6.18
  -4   8  10   64.57    6.67
   4  -8  -9   48.93    5.97
  -4  -8   9   57.40    5.37
   4  -8  -8  415.55   16.56
  -4  -8   8  434.51   14.00
  -4   8   8  394.72   15.74
   4  -8  -7   80.82    7.17
  -4  -8   7   88.82    6.40
   4   8  -7   85.01    7.72
  -4  -8   7   89.11    4.48
  -4   8   7   76.13    7.30
   4  -8  -6    5.87    2.13
  -4  -8   6    4.14    0.87
  -4  -8   6    9.12    2.38
  -4   8   6    4.49    2.64
   4   8  -6    5.46    2.45
  -4  -8   6    6.87    1.68
  -4  -8   5  490.82   13.29
   4  -8  -5  486.97   17.18
  -4  -8   5  471.54   13.99
   4  -8  -4   30.80    4.32
  -4  -8   4   23.69    3.18
   4  -8  -3   12.15    2.66
  -4  -8   3   15.22    2.43
   4  -8  -3   16.70    3.46
   4  -8  -2  412.56   16.50
   4  -8  -2  450.42   16.09
  -4   8   2  416.97   16.95
  -4  -8   2  426.86   13.23
   4  -8  -1   11.46    2.67
  -4  -8   1    8.22    1.92
   4  -8  -1   14.47    3.24
  -4   8   1    9.87    2.85
   4  -8   0   97.65    7.38
  -4   8   0   90.92    8.19
   4   8   0   89.65    7.07
   4  -8   0   95.63    8.26
  -4  -8   0   94.80    6.29
  -4   8   0   96.33    8.04
   4   8   1  218.92    8.26
   4  -8   1  201.79   12.03
   4   8   1  230.13   11.03
  -4   8  -1  219.35   12.77
   4  -8   1  233.15   11.20
  -4  -8  -1  208.71    9.23
  -4   8  -1  211.38   12.12
   4  -8   2   43.30    5.60
   4   8   2   49.04    4.31
   4   8   2   43.04    4.83
  -4   8  -2   47.35    5.92
   4  -8   2   50.31    5.17
  -4  -8  -2   28.86    3.58
  -4   8  -2   51.26    6.17
   4   8   3   10.88    2.60
   4  -8   3   12.88    2.99
   4   8   3   12.00    2.55
  -4   8  -3   13.00    3.31
  -4  -8  -3    7.81    1.80
  -4   8  -3    8.37    2.79
   4   8   4   62.45    5.18
  -4   8  -4   66.64    7.27
   4  -8   4   65.73    7.18
   4   8   4   72.41    5.44
  -4   8  -4   68.31    7.38
  -4  -8  -4   65.49    5.30
   4   8   4   61.74    2.89
   4   8   5   47.54    4.39
  -4   8  -5   52.64    6.58
  -4  -8  -5   51.03    4.71
  -4   8  -6   10.00    3.22
   4   8   6   15.80    2.68
  -4   8  -7   60.99    7.45
   4   8   7   57.61    4.70
  -4   8  -8  139.25   11.55
   4   8   8  128.88    6.52
  -4   8  -9  354.97   18.75
   4   8   9  314.52   10.09
  -4   8 -10  185.91   13.97
   4   8  10  157.56    7.00
   4   8  11   26.07    2.99
  -4   8 -11   27.47    6.07
  -4   8 -12   73.51    9.46
   4   8  12   67.44    4.70
  -4  -8 -13   13.07    2.99
  -4   8 -13   11.68    4.69
  -4  -8 -14  153.20   10.60
  -4   8 -14  169.13   15.34
  -4  -8 -15    6.57    2.42
  -4   8 -15    6.24    4.17
  -4   8 -16   25.30    6.67
  -4   8 -17   16.91    4.50
  -4   9  20   17.05    3.44
  -4  -9  19   15.83    3.48
  -4   9  19   15.31    3.22
  -4  -9  18    2.71    1.90
  -4   9  18   -0.04    1.35
  -4  -9  17    9.82    2.90
  -4   9  17   11.26    3.15
  -4   9  16   76.53    6.66
  -4  -9  16   67.82    7.13
  -4  -9  15   -0.06    1.65
  -4   9  15    2.04    1.93
  -4  -9  14   15.47    3.31
  -4   9  14   22.44    3.91
  -4  -9  13   19.99    3.57
  -4   9  13   16.52    3.55
  -4  -9  12   55.20    5.56
  -4   9  12   62.37    6.31
   4  -9 -11   33.93    5.05
  -4   9  11   42.84    5.57
  -4  -9  11   38.80    4.71
   4  -9 -10    1.78    1.38
  -4  -9  10    3.41    1.54
  -4   9  10    6.81    3.07
   4  -9  -9    0.15    1.17
  -4  -9   9    1.77    1.05
  -4  -9   9    2.63    1.40
  -4   9   9   -1.11    2.78
   4  -9  -8   81.67    7.36
  -4  -9   8   78.70    6.17
  -4  -9   8   82.43    4.93
  -4   9   8   72.59    7.15
   4  -9  -7   21.17    3.97
  -4  -9   7   20.20    2.85
  -4  -9   7   30.59    4.00
   4   9  -7   20.71    4.46
  -4   9   7   21.93    4.21
  -4  -9   7   26.50    2.33
  -4  -9   6  256.49    9.64
   4  -9  -6  265.55   12.77
  -4  -9   6  279.91   10.87
   4   9  -6  247.41   12.71
  -4  -9   5    0.87    1.04
  -4  -9   5    2.79    1.60
   4  -9  -4  129.29    8.64
  -4  -9   4  132.60    7.25
   4  -9  -3   78.34    6.68
  -4  -9   3   74.07    5.34
   4  -9  -2   31.75    4.87
   4  -9  -2   35.82    4.45
  -4   9   2   36.64    5.27
  -4  -9   2   32.63    3.53
   4  -9  -1  125.56    8.35
   4  -9  -1  115.45    9.07
  -4   9   1  123.00    9.42
  -4  -9   1  121.79    6.73
   4  -9   0   21.37    3.50
  -4   9   0   24.44    4.33
   4   9   0   21.74    3.99
  -4  -9   0   18.54    2.72
   4  -9   0   21.77    4.01
  -4   9   0   26.42    4.38
   4  -9   1  276.54   14.38
   4   9   1  291.20   12.47
   4  -9   1  288.73   12.37
  -4   9  -1  291.51   14.74
  -4  -9  -1  272.01   10.22
  -4   9  -1  299.28   14.83
   4  -9   2   85.76    8.16
   4   9   2   94.00    6.84
  -4   9  -2   92.69    8.49
   4   9   2   94.82    5.33
  -4  -9  -2   95.26    6.08
  -4   9  -2   88.26    8.24
  -4   9  -3   38.21    5.48
   4   9   3   37.65    3.74
   4   9   3   34.89    4.25
   4  -9   3   30.98    4.91
  -4  -9  -3   36.74    3.86
  -4   9  -3   34.93    5.51
   4   9   4   50.26    4.52
   4   9   4   48.74    4.47
  -4   9  -4   55.53    6.73
   4  -9   4   50.93    6.19
   4   9   4   43.51    2.27
  -4  -9  -4   45.57    4.37
  -4   9  -4   46.81    6.16
  -4   9  -5    5.21    2.72
   4   9   5    3.71    1.55
   4   9   5    1.32    2.14
  -4  -9  -5    1.35    0.84
  -4   9  -6   77.13    8.30
   4   9   6   77.83    5.34
  -4  -9  -6   75.57    5.59
  -4   9  -7   89.03    9.17
   4   9   7   94.85    5.63
  -4  -9  -7   87.23    5.97
  -4   9  -8  281.55   16.53
   4   9   8  252.47    8.92
  -4   9  -9    2.28    2.64
   4   9   9    2.64    1.32
  -4   9 -10  250.47   16.55
   4   9  10  218.78    7.88
  -4   9 -11   10.32    4.46
  -4   9 -12   48.01    7.89
  -4   9 -13   12.35    4.05
  -4   9 -14    1.87    2.83
  -4   9 -15    2.94    1.72
  -4   9 -16   17.99    4.79
  -4  10  19    2.97    1.72
  -4 -10  18   -1.55    1.87
  -4  10  18   -0.16    1.41
  -4 -10  17    4.83    2.44
  -4  10  17   12.09    2.97
  -4 -10  16   16.46    3.62
  -4  10  16   23.03    3.87
  -4  10  15   59.72    6.04
  -4 -10  15   61.61    6.39
  -4 -10  14   -0.35    1.39
  -4  10  14    5.12    2.24
  -4 -10  13    4.99    2.34
  -4  10  13    4.49    2.27
  -4 -10  12    1.79    1.70
  -4  10  12    1.08    2.17
   4 -10 -11   54.74    6.36
  -4 -10  11   72.91    6.24
  -4 -10  11   58.02    5.62
  -4  10  11   67.10    6.85
   4 -10 -10    3.81    1.65
  -4 -10  10    2.56    1.48
  -4  10  10    2.82    2.42
  -4 -10  10    4.67    1.90
   4 -10  -9    6.13    2.17
  -4  10   9    2.52    2.61
  -4 -10   9    2.04    1.17
  -4 -10   9    4.32    1.45
   4 -10  -8  163.69   10.35
  -4 -10   8  173.32    9.07
  -4  10   8  172.83   10.85
  -4 -10   8  169.13    6.75
  -4 -10   7  186.90    8.21
   4 -10  -7  207.37   11.37
  -4 -10   7  194.67    9.42
  -4  10   7  190.61   11.44
  -4 -10   6   39.18    3.71
   4 -10  -6   42.50    5.06
  -4 -10   6   44.81    4.52
   4  10  -6   40.17    5.40
   4 -10  -5  100.54    7.67
  -4 -10   5  102.67    5.65
  -4 -10   5  105.73    6.66
   4 -10  -4   46.48    5.20
  -4 -10   4   48.37    4.41
   4 -10  -3  154.89    9.40
  -4 -10   3  148.05    7.39
   4 -10  -2   13.35    2.90
  -4  10   2    9.44    2.53
   4 -10  -2   14.01    3.31
  -4 -10   2   15.09    2.46
   4 -10  -1  328.84   13.34
   4 -10  -1  318.00   15.29
  -4  10   1  318.12   15.67
  -4 -10   1  307.99   10.34
   4 -10   0   19.50    3.50
  -4  10   0   19.55    4.32
   4  10   0   15.40    3.29
  -4 -10   0   15.79    2.40
  -4  10   0   13.20    3.53
   4 -10   0   16.83    3.62
   4 -10   1  414.01   17.90
   4  10   1  430.57   15.11
  -4  10  -1  401.71   17.67
  -4  10  -1  406.05   18.04
  -4 -10  -1  416.59   12.03
   4 -10   2  338.05   16.39
   4  10   2  331.66   12.72
  -4  10  -2  349.79   16.70
  -4  10  -2  325.86   16.21
  -4 -10  -2  324.38   10.61
   4 -10   3  220.80   13.39
   4  10   3  233.03   10.21
  -4  10  -3  221.05   13.30
   4  10   3  220.01    7.74
  -4  10  -3  226.37   13.60
  -4 -10  -3  223.19    8.78
   4  10   4   32.21    3.40
   4 -10   4   30.07    5.06
  -4  10  -4   27.12    4.81
   4  10   4   30.18    3.57
  -4  10  -4   24.70    4.78
  -4 -10  -4   37.97    3.69
   4  10   5  139.24    7.18
  -4  10  -5  144.06   11.17
   4 -10   5  144.45   10.93
   4  10   5  151.38    7.25
  -4 -10  -5  149.84    7.28
  -4  10  -6    3.84    2.54
   4  10   6    2.16    1.30
  -4 -10  -6    4.44    1.40
  -4  10  -7  160.27   12.41
   4  10   7  157.47    6.86
  -4 -10  -7  158.45    7.54
  -4  10  -8   10.74    3.56
   4  10   8    9.64    1.71
  -4 -10  -8   10.42    2.05
  -4  10  -9  122.17   11.44
   4  10   9  117.64    5.51
  -4 -10  -9  110.13    6.61
  -4  10 -10   14.10    4.42
  -4  10 -11  277.93   18.36
  -4  10 -12    1.83    2.08
  -4  10 -13    1.67    2.07
  -4  10 -14   33.54    6.92
  -4  10 -15   13.91    4.74
  -4 -11  18    0.80    1.80
  -4  11  18   -1.74    1.73
  -4  11  17   32.53    4.53
  -4 -11  17   24.37    4.49
  -4 -11  16    4.48    2.32
  -4  11  16   11.33    3.07
  -4 -11  15   -1.34    1.80
  -4  11  15    4.96    2.28
  -4 -11  14   28.15    4.33
  -4  11  14   36.49    4.53
  -4 -11  13    6.48    2.18
  -4  11  13    8.35    2.62
  -4  11  12   22.27    3.80
  -4 -11  12   19.80    3.41
   4 -11 -11   10.74    3.10
  -4 -11  11    9.68    2.70
  -4  11  11    9.33    3.21
   4 -11 -10   30.10    4.58
  -4 -11  10   43.27    4.41
  -4  11  10   37.69    5.54
  -4 -11  10   38.56    4.55
   4 -11  -9   16.51    3.36
  -4  11   9   19.21    4.15
  -4 -11   9   20.17    2.73
  -4 -11   9   19.53    3.20
   4 -11  -8   79.29    7.14
  -4 -11   8   67.21    5.01
  -4 -11   8   70.70    5.87
  -4  11   8   77.27    7.60
  -4 -11   7  203.50    8.30
   4 -11  -7  205.51   11.21
  -4  11   7  216.14   12.21
  -4 -11   7  210.15    9.64
   4 -11  -6  146.37    9.27
  -4 -11   6  135.74    6.50
  -4 -11   6  132.90    7.51
   4  11  -6  148.90    9.90
   4 -11  -5   26.73    4.05
  -4 -11   5   26.09    3.38
   4 -11  -4   55.99    5.64
  -4 -11   4   61.67    5.01
   4 -11  -3   81.12    6.79
  -4 -11   3   86.72    5.72
  -4  11   3   66.87    7.63
   4 -11  -2    0.71    1.26
   4 -11  -2   -0.12    1.37
  -4 -11   2    0.92    1.27
  -4  11   1   44.87    6.64
  -4 -11   1   41.16    3.76
   4 -11  -1   33.13    5.02
  -4  11   1   35.54    5.76
  -4  11   0  374.02   17.28
   4  11   0  366.95   14.27
   4 -11   0  372.93   16.91
  -4  11   0  376.62   17.93
  -4 -11   0  367.92   10.82
   4 -11   1  141.58   10.71
   4  11   1  146.82    8.83
  -4  11  -1  161.42   11.57
  -4  11  -1  153.11   11.40
  -4 -11  -1  155.09    6.90
   4 -11   2  174.86   11.99
   4  11   2  170.16    9.09
  -4  11  -2  168.88   11.85
  -4  11  -2  161.01   11.81
  -4 -11  -2  168.95    7.08
   4 -11   3  209.01   13.26
   4  11   3  200.89    9.44
  -4  11  -3  218.35   13.59
  -4  11  -3  223.17   13.98
  -4 -11  -3  215.92    7.88
   4  11   4  362.59   11.70
   4  11   4  353.48    9.13
  -4  11  -4  340.73   17.27
   4 -11   4  357.51   17.61
  -4  11  -4  340.33   17.51
  -4 -11  -4  359.52   10.15
   4  11   5  111.23    6.12
   4  11   5  116.68    5.95
  -4  11  -5  117.78   10.35
   4 -11   5  117.71   10.24
  -4 -11  -5  116.80    5.76
  -4  11  -6    1.35    1.85
   4  11   6    2.50    1.24
   4 -11   6    0.72    1.73
   4  11   6    1.92    1.68
  -4 -11  -6    3.11    1.31
   4  11   7   16.69    2.07
  -4  11  -7   15.12    4.25
  -4 -11  -7   17.58    2.45
  -4  11  -8  106.50   10.56
  -4 -11  -8  109.50    5.81
  -4  11  -9   19.91    4.81
  -4 -11  -9   21.42    2.72
  -4  11 -10  241.21   16.70
  -4  11 -11   15.03    4.55
  -4  11 -12  106.67   12.07
  -4  11 -13    0.09    2.57
  -4  11 -14   22.51    6.08
  -4  11 -15   18.66    5.13
   4  12 -17   -4.50    3.38
  -4 -12  17    0.05    1.80
  -4  12  16   43.55    4.95
  -4 -12  16   31.81    4.68
  -4 -12  15   11.42    3.28
  -4  12  15   17.09    3.23
  -4 -12  14   19.82    3.62
  -4  12  14   22.37    3.71
  -4 -12  13   46.74    5.63
  -4  12  13   45.07    5.03
  -4 -12  12   51.82    5.81
  -4  12  12   59.32    6.00
  -4  12  11   30.40    4.81
  -4 -12  11   30.06    4.27
   4 -12 -10    5.62    2.02
  -4 -12  10    2.34    1.67
  -4  12  10    0.98    2.30
   4 -12  -9   17.24    3.31
  -4 -12   9   20.56    3.45
  -4  12   9   19.58    4.13
   4 -12  -8  130.41    8.89
  -4 -12   8  120.29    6.48
  -4 -12   8  135.36    7.99
  -4  12   8  147.34   10.20
  -4 -12   7   66.76    4.51
   4 -12  -7   68.44    6.40
  -4  12   7   72.76    7.48
  -4 -12   7   70.01    5.73
   4 -12  -6   79.71    6.78
  -4 -12   6   74.44    5.59
   4 -12  -5   52.10    5.55
  -4 -12   5   54.07    4.65
   4 -12  -4    8.46    2.25
  -4 -12   4    5.70    1.47
   4 -12  -3   30.04    4.10
  -4  12   3   22.80    4.62
  -4 -12   3   25.62    3.14
   4 -12  -2  102.79    8.89
  -4  12   2  100.87    9.46
  -4 -12   2  107.32    6.06
  -4  12   1    5.53    2.21
   4 -12  -1    5.66    2.01
  -4 -12   1   11.24    2.25
   4  12   0   58.87    5.83
  -4  12   0   55.25    7.03
   4 -12   0   48.26    6.38
  -4 -12   0   62.33    4.36
  -4  12   0   55.64    7.04
   4 -12   1  177.01   12.15
   4  12   1  190.83   10.04
  -4  12  -1  187.21   12.68
  -4 -12  -1  184.34    7.17
  -4  12  -1  164.71   12.18
   4 -12   2  114.11    9.89
   4  12   2  132.42    7.90
  -4  12  -2  132.62   10.72
  -4 -12  -2  120.12    5.58
  -4  12  -2  116.41   10.40
   4 -12   3   92.99    9.14
   4  12   3   86.09    6.12
  -4  12  -3   83.76    8.65
  -4  12  -3  103.91    9.89
  -4 -12  -3   94.20    4.81
  -4  12  -4   23.60    4.89
   4  12   4   21.47    2.98
   4 -12   4   25.93    4.99
  -4  12  -4   21.29    4.57
  -4 -12  -4   26.30    2.53
  -4  12  -5   15.57    4.07
   4 -12   5   26.36    4.98
   4  12   5   18.80    2.41
   4  12   5   18.94    2.16
  -4 -12  -5   19.32    2.14
   4  12   6  110.13    5.54
  -4  12  -6  118.43   10.67
   4 -12   6  117.23   10.49
  -4 -12  -6  120.94    5.04
  -4  12  -7    0.89    1.86
   4  12   7    2.70    1.41
  -4 -12  -7    3.16    0.79
  -4  12  -8   73.15    8.89
  -4  12  -9   74.11    9.30
  -4  12 -10    9.81    3.75
  -4  12 -11   11.35    3.84
  -4  12 -12   -1.62    3.34
  -4  12 -13   14.83    4.41
  -4  12 -14   33.54    7.04
   4  13 -17   33.78    7.31
   4  13 -16    4.34    2.09
  -4 -13  16    4.29    2.59
  -4 -13  15  116.62    9.06
  -4 -13  14    7.59    2.52
  -4  13  14   12.61    2.94
  -4  13  13    8.84    2.58
  -4 -13  13    8.53    2.63
  -4  13  12    2.83    1.48
  -4 -13  12    5.90    2.46
  -4  13  11   -1.68    2.21
  -4 -13  11    0.18    1.54
  -4 -13  10    4.85    1.83
  -4  13  10    4.69    2.12
  -4  13   9  149.29   10.06
  -4 -13   9  156.90    9.00
   4 -13  -8   35.24    4.70
  -4 -13   8   43.11    4.70
  -4  13   8   40.72    5.72
   4 -13  -7  129.67    8.65
  -4  13   7  122.36    9.40
  -4 -13   7  134.74    7.78
   4 -13  -6    6.95    1.97
  -4 -13   6    7.55    1.73
   4 -13  -5   34.66    4.36
  -4 -13   5   27.32    3.40
   4 -13  -4   10.57    2.69
  -4 -13   4    9.10    2.00
  -4  13   3   12.84    3.97
  -4 -13   3   14.36    2.43
  -4  13   2    1.27    1.99
  -4 -13   2    0.72    0.81
   4 -13  -1   90.15    8.63
  -4  13   1   84.43    9.03
  -4 -13   1   86.12    5.15
  -4  13   0   27.60    5.62
   4  13   0   33.83    4.47
  -4 -13   0   28.39    2.89
  -4  13   0   26.02    5.11
   4 -13   0   29.70    5.01
  -4  13  -1   51.95    7.13
   4 -13   1   53.79    6.87
   4  13   1   52.80    5.31
  -4  13  -1   50.31    7.14
  -4 -13  -1   52.75    3.74
   4 -13   2   45.65    6.33
  -4  13  -2   56.13    7.41
   4  13   2   54.48    5.04
  -4 -13  -2   49.19    3.48
  -4  13  -2   47.81    7.13
   4 -13   3   90.01    8.92
   4  13   3   94.84    6.07
  -4  13  -3   82.96    8.85
  -4 -13  -3   95.60    4.54
  -4  13  -3   89.07    9.51
  -4  13  -4    2.04    1.94
   4 -13   4    3.02    2.23
  -4  13  -4    7.14    3.81
  -4 -13  -4    5.69    1.25
  -4  13  -5  200.90   13.93
   4 -13   5  211.33   14.04
  -4 -13  -5  217.70    6.04
   4 -13   6    0.46    1.85
  -4  13  -6    1.05    1.82
  -4  13  -7  117.84   11.33
   4 -13   7  107.65   10.26
  -4  13  -8   22.18    5.34
  -4  13  -9   67.12    9.11
  -4  13 -10   10.76    3.24
  -4  13 -11   -2.81    4.32
  -4  13 -12    0.20    3.71
  -4  13 -13    8.15    3.22
   4  14 -16   85.79    9.28
   4  14 -15    0.32    1.78
  -4 -14  15    1.83    2.15
   4  14 -14   20.79    5.73
  -4 -14  14   43.56    5.69
  -4  14  13   -1.04    1.81
  -4 -14  13    2.78    2.19
  -4  14  12   -0.55    1.36
  -4 -14  12    0.51    1.43
  -4  14  11    7.02    2.21
  -4 -14  11    4.77    1.89
  -4  14  10   60.03    6.33
  -4 -14  10   55.03    5.72
  -4 -14   9   11.65    2.85
  -4  14   9    6.18    2.79
  -4  14   8  302.97   14.61
  -4 -14   8  276.21   11.69
  -4 -14   7   38.34    4.49
  -4  14   7   33.26    5.30
  -4 -14   6  153.82    8.25
  -4 -14   5    0.63    1.20
  -4 -14   4   -0.26    1.23
  -4  14   4   -0.63    2.01
  -4 -14   3    2.15    0.99
  -4  14   3   -0.03    2.42
  -4  14   2  135.20   11.89
  -4 -14   2  136.46    6.67
   4 -14  -1   44.64    6.42
  -4 -14   1   39.66    3.55
  -4  14   1   36.01    6.43
   4 -14   0   90.40    8.78
   4  14   0   97.47    7.31
  -4  14   0   81.77    8.84
  -4 -14   0   86.62    4.87
  -4  14   0   95.47   10.03
  -4  14  -1    9.95    3.20
  -4 -14  -1   13.00    1.85
  -4  14  -1   10.60    3.50
   4 -14   1   11.61    3.26
  -4  14  -2   42.67    6.91
   4 -14   2   51.07    6.79
  -4 -14  -2   53.27    3.36
  -4  14  -2   47.72    7.38
  -4  14  -3    3.87    2.43
  -4 -14  -3    4.11    0.98
   4 -14   3    4.32    2.47
  -4  14  -3    2.70    2.63
  -4  14  -4   12.88    3.92
   4 -14   4   10.60    3.50
  -4  14  -4   12.51    4.49
  -4  14  -5   11.96    3.71
   4 -14   5   10.09    3.54
  -4  14  -6  130.30   11.83
   4 -14   6  129.09   11.60
   4 -14   7   25.45    5.28
  -4  14  -7   25.59    5.64
  -4  14  -8   73.78    9.25
   4 -14   8   67.26    8.36
  -4  14  -9    0.22    2.30
  -4  14 -10   10.74    3.93
  -4  14 -11   -3.50    3.78
  -4  14 -12   -0.12    4.41
   4  15 -15   37.69    6.26
   4  15 -14   -0.02    1.74
   4  15 -13   11.61    4.07
   4  15 -12    4.25    3.38
  -4 -15  12   18.51    3.66
  -4  15  11    7.53    2.23
  -4 -15  11   10.51    2.86
  -4 -15  10   33.34    4.45
  -4  15  10   24.10    4.21
  -4  15   9   44.23    5.68
  -4 -15   9   52.26    5.40
  -4 -15   8    9.33    2.62
  -4  15   8    0.47    2.07
  -4  15   7  146.35   10.39
  -4 -15   7  137.80    8.04
  -4 -15   6   32.16    4.02
  -4 -15   5   34.16    3.85
  -4  15   4   26.14    6.07
  -4 -15   4   36.77    3.81
  -4 -15   3   26.83    3.14
  -4  15   3   21.53    4.84
  -4 -15   2    2.90    1.44
  -4  15   2    1.35    2.01
  -4 -15   1   73.67    4.71
  -4  15   1   70.54    8.85
  -4  15   0   13.16    4.18
  -4  15   0   16.57    4.69
   4 -15   0   14.86    3.80
  -4 -15   0   18.53    2.30
  -4  15  -1   81.91    8.96
   4 -15   1   75.57    8.41
  -4  15  -1   78.78    9.42
  -4  15  -2   45.06    7.33
   4 -15   2   41.10    6.44
  -4  15  -2   49.07    7.49
  -4  15  -3    3.28    2.61
   4 -15   3    4.55    2.91
  -4  15  -3    7.02    3.63
  -4  15  -4   26.77    5.38
   4 -15   4   23.41    4.94
  -4  15  -4   27.18    5.85
  -4  15  -5   12.91    4.06
   4 -15   5   13.53    4.00
  -4  15  -6   12.25    4.08
   4 -15   6   11.67    3.77
  -4  15  -7   63.43    8.70
   4 -15   7   58.39    7.98
   4 -15   8   15.12    4.49
  -4  15  -8   16.61    4.77
   4 -15   9    9.95    3.78
  -4  15  -9    9.78    3.47
  -4  15 -10   33.03    6.84
  -4  15 -11   -0.02    2.94
   4  16 -14   33.06    5.61
   4  16 -13   19.27    4.31
   4  16 -12   -4.90    2.87
   4  16 -11    5.28    2.27
   4  16 -10   -3.31    2.60
  -4 -16   9    4.60    2.30
  -4  16   9    3.43    1.95
  -4 -16   8   22.82    3.67
  -4  16   8   23.31    4.29
  -4  16   7   35.90    5.15
  -4 -16   7   34.30    4.23
  -4  16   6   26.36    4.53
  -4 -16   6   30.71    3.86
  -4  16   5   52.85    8.36
  -4 -16   5   68.77    5.42
  -4 -16   4   10.82    2.26
  -4  16   4    0.73    2.29
  -4  16   3   81.14    9.99
  -4 -16   3   83.87    5.47
  -4  16   2    1.09    2.76
  -4 -16   2    7.77    1.77
  -4  16   1    8.95    3.20
  -4  16   0   16.19    3.94
  -4  16   0   12.24    3.90
   4 -16   0   17.15    3.97
  -4  16  -1   95.56    9.67
   4 -16   1  100.71    9.77
  -4  16  -1   88.88   10.38
  -4  16  -2   29.81    5.77
   4 -16   2   34.09    5.64
  -4  16  -2   32.73    6.54
   4 -16   3  145.64   11.82
  -4  16  -3  145.25   12.36
  -4  16  -3  127.17   12.35
  -4  16  -4    4.45    3.22
   4 -16   4    3.74    1.68
  -4  16  -4    5.82    3.69
  -4  16  -5   48.51    7.54
   4 -16   5   42.03    6.71
  -4  16  -6    0.57    2.34
   4 -16   6   -1.49    2.24
   4 -16   7   21.78    5.09
  -4  16  -7   20.27    5.17
  -4  16  -8    6.06    3.32
   4 -16   8    4.12    3.09
  -4  16  -9   60.08    8.85
   4 -16   9   49.35    7.58
   4 -16  10    1.76    1.92
  -4  16 -10    8.58    4.12
   4 -16  11   19.04    4.72
  -4  16 -11   15.85    4.92
   4  17 -14   13.46    3.88
   4  17 -13   -0.27    1.72
   4  17 -12   43.95    6.06
   4  17 -11    2.29    1.91
   4  17 -10    3.05    2.05
   4  17  -9   -0.50    1.67
   4  17  -8   39.85    5.00
   4  17  -7    0.46    1.31
   4  17  -6   58.72    5.84
  -4  17   6   71.07    7.38
  -4  17   6   78.06   10.33
   4  17  -5    6.52    2.38
  -4  17   5    8.27    4.09
   4  17  -4   53.32    5.39
  -4  17   4   66.09    9.68
  -4  17   3    6.40    3.12
  -4  17   2    1.50    2.70
  -4  17   1    3.01    2.63
  -4  17   0   18.21    5.09
  -4  17  -1    3.22    2.40
   4 -17   1    2.27    2.23
  -4  17  -1   -1.48    2.47
   4 -17   2   50.69    7.16
  -4  17  -2   51.39    7.56
  -4  17  -2   52.65    8.61
  -4  17  -3   29.01    5.95
   4 -17   3   23.68    5.19
  -4  17  -3   29.69    6.75
  -4  17  -4   25.42    5.44
   4 -17   4   29.59    5.64
  -4  17  -5    5.34    2.85
   4 -17   5    5.10    2.53
  -4  17  -6    1.18    1.94
   4 -17   6    1.33    1.94
  -4  17  -7    4.77    2.92
   4 -17   7    1.58    1.92
   4 -17   8   20.67    5.32
  -4  17  -8   26.09    6.00
  -4  17  -9    4.86    3.69
   4 -17   9    7.36    3.39
   4 -17  10   19.47    4.86
  -4  17 -10   10.27    4.36
   4 -17  11   -2.56    3.16
   4  18 -13    2.32    2.06
   4  18 -12    0.48    1.48
   4  18 -11    4.67    2.25
   4  18 -10   15.15    3.50
   4  18  -9   23.94    4.07
   4  18  -8    6.51    2.37
   4  18  -7   14.60    3.13
  -4  18   7   18.72    5.93
  -4  18   6    7.95    4.21
  -4  18   5   12.47    4.51
  -4  18   4    6.53    3.13
  -4  18   3   -1.27    3.26
  -4  18   2   27.27    6.15
  -4  18   1    7.24    4.53
  -4  18   0   24.47    6.06
  -4  18  -1   44.13    6.97
  -4  18  -1   50.03    8.47
  -4  18  -2   -1.58    2.62
   4 -18   2   -0.62    1.91
  -4  18  -2   -2.70    4.19
  -4  18  -3    5.50    2.89
   4 -18   3    8.42    3.29
  -4  18  -3    8.82    3.71
  -4  18  -4   14.92    4.58
   4 -18   4   10.95    3.10
  -4  18  -5   -1.05    1.86
   4 -18   5    0.07    1.79
   4 -18   6   63.77    8.47
  -4  18  -6   79.41   10.09
  -4  18  -7   19.73    5.65
   4 -18   7   10.51    3.60
  -4  18  -8   12.83    4.80
   4 -18   8    8.42    3.50
   4 -18   9   64.09    8.79
  -4  18  -9   77.75   10.50
   4 -18  10   -0.94    2.76
  -4  19  -1    1.23    2.12
  -4  19  -2    2.23    2.08
   4 -19   2    3.74    2.46
  -4  19  -3    9.15    3.92
   4 -19   3    2.59    2.46
  -4  19  -4    3.49    2.68
   4 -19   4    0.05    2.15
   4 -19   5   86.72    9.91
  -4  19  -5   84.35   10.23
  -4  19  -6   12.43    4.87
   4 -19   6    5.01    3.29
  -4  19  -7   51.56    8.45
   4 -19   7   53.53    8.00
   4 -19   8   36.99    6.83
  -4  20  -4   51.36    8.07
  -4  20  -5    1.43    2.52
  -5   0  21   -2.53    2.24
  -5   0  20   -2.33    1.92
  -5   0  19    1.20    2.16
  -5   0  18   72.80    7.44
  -5   0  17    5.08    2.69
  -5   0  16   29.05    4.89
  -5   0  15    5.40    2.98
  -5   0  14   16.61    3.59
  -5   0  13    0.52    1.84
  -5   0  12   58.41    6.29
  -5   0  11    0.07    1.77
  -5   0  10  437.63   17.04
  -5   0   9    1.33    2.04
  -5   0   8  142.54    9.83
  -5   0   7    0.91    1.70
  -5   0   6  361.58   15.51
  -5   0   6  329.01   15.12
  -5   0   5    0.78    1.53
  -5   0   5   -3.76    2.35
  -5   0   4  932.65   24.50
  -5   0   4  837.81   23.96
   5   0  -3   -1.59    2.33
  -5   0   3   -0.68    1.79
  -5   0   3   -2.75    2.62
   5   0  -2  503.58   17.61
   5   0  -2  499.99   19.01
  -5   0   2  500.47   14.52
   5   0  -1   -0.98    2.56
  -5   0   1    0.65    1.36
   5   0  -1    4.23    2.56
   5   0   0 1243.34   28.45
   5   0   0 1259.34   29.07
  -5   0   0 1286.24   23.21
   5   0   1   -2.49    2.49
   5   0   1   -2.10    2.34
   5   0   2   16.23    2.90
   5   0   2   23.47    3.67
   5   0   3   -1.24    2.15
   5   0   4  186.00   11.13
  -5   0  -5   -0.58    2.00
  -5   0  -6  324.53   16.30
   5   0   6  291.95   12.43
  -5   0  -7    1.30    2.37
   5   0   7    4.49    2.57
  -5   0  -8 1163.65   32.20
   5   0   8 1053.22   24.77
  -5   0  -9   -0.08    1.49
   5   0   9   -1.68    2.42
  -5   0 -10   39.74    6.10
  -5   0 -11    3.03    2.80
  -5   0 -12   95.18    9.91
  -5   0 -13   -0.31    2.13
  -5   0 -14  407.75   22.07
  -5   0 -15   -1.00    1.78
  -5   0 -16    2.66    3.36
  -5   0 -17   -0.43    2.78
  -5   0 -18    6.31    3.13
  -5   0 -19   -3.49    3.57
  -5   1  21    1.73    1.89
  -5   1  20   14.88    3.89
  -5  -1  20   16.41    4.13
  -5   1  19   28.14    4.83
  -5  -1  19   27.46    4.75
  -5   1  18    8.34    3.15
  -5  -1  18    4.59    2.64
  -5   1  17   57.36    6.62
  -5  -1  17   56.39    6.52
  -5   1  16   68.12    6.95
  -5  -1  16   78.79    7.58
  -5   1  15   72.38    7.07
  -5  -1  15   81.01    7.59
  -5  -1  14   77.85    7.24
  -5   1  14   79.70    7.25
  -5   1  13   18.26    3.40
  -5  -1  13   17.07    3.44
  -5   1  12   -0.91    1.72
  -5  -1  12    0.31    1.31
  -5   1  11  189.22   11.20
  -5  -1  11  185.41   10.81
  -5   1  10  125.95    9.33
  -5  -1  10  120.05    8.80
  -5   1   9  156.07   10.32
  -5  -1   9  154.45    9.82
  -5   1   8   11.18    3.02
  -5  -1   8   10.20    2.93
  -5  -1   7  153.72    9.93
  -5  -1   7  143.93    9.79
  -5   1   6   -0.03    1.24
  -5  -1   6    0.10    1.41
  -5   1   6    1.05    1.96
  -5  -1   6    0.45    1.66
  -5   1   5   38.06    5.13
  -5  -1   5   31.75    4.67
  -5   1   5   32.51    4.74
  -5  -1   5   26.90    4.38
  -5   1   4   17.18    3.71
  -5  -1   4   16.47    3.52
   5   1  -4   11.05    2.76
  -5   1   4   12.51    2.87
  -5  -1   4   14.75    3.38
   5   1  -3  361.18   16.24
   5  -1  -3  391.69   16.88
  -5  -1   3  371.95   11.62
  -5  -1   3  349.16   15.31
   5  -1  -2  191.28   11.19
   5   1  -2  202.04   10.98
   5  -1  -2  192.39   11.76
   5   1  -2  191.21   11.69
  -5  -1   2  178.52   11.08
  -5  -1   2  182.31    8.12
   5  -1  -1  968.26   25.89
   5   1  -1  944.01   25.51
   5  -1  -1  964.95   25.33
   5   1  -1  941.61   24.11
  -5  -1   1  977.13   18.74
   5  -1   0   88.73    7.85
   5  -1   0   91.10    7.89
   5   1   0   87.03    7.42
   5   1   0   79.53    7.39
   5  -1   1  163.29   10.43
   5   1   1  168.96   10.28
   5   1   1  175.71   10.84
   5  -1   2   -1.29    2.81
   5   1   2    5.50    1.44
   5   1   2    4.64    1.99
   5   1   3   49.35    5.56
   5  -1   3   43.33    5.44
   5   1   3   48.53    5.44
  -5   1  -4  264.65   14.57
   5  -1   4  250.63   13.13
   5   1   4  264.54   12.91
  -5   1  -5  276.63   15.15
  -5  -1  -5  271.83   14.57
   5   1   5  260.41   11.02
  -5   1  -6   12.02    3.44
  -5  -1  -6   12.04    3.25
   5   1   6   15.97    3.43
   5  -1   6   12.99    3.22
  -5  -1  -7  290.78   15.70
  -5   1  -7  326.04   16.86
   5  -1   7  290.48   13.33
   5   1   7  276.71   12.00
  -5   1  -8   17.04    4.16
  -5  -1  -8   19.95    4.37
   5  -1   8   18.34    3.82
   5   1   8   14.58    3.41
  -5   1  -9   32.09    5.70
  -5  -1  -9   31.88    5.52
   5   1   9   29.29    4.46
  -5   1 -10  121.80   10.91
  -5  -1 -10  124.47   10.86
  -5   1 -11   48.73    7.15
  -5  -1 -11   45.33    6.74
  -5   1 -12   32.12    6.24
  -5  -1 -12   29.80    5.49
  -5   1 -13  187.73   14.80
  -5  -1 -13  178.31   13.86
  -5   1 -14   24.03    5.66
  -5  -1 -14   25.51    5.64
  -5   1 -15   73.16    9.97
  -5  -1 -15   59.75    8.63
  -5   1 -16    0.74    1.82
  -5  -1 -16   -1.80    2.22
  -5   1 -17   13.56    4.53
  -5  -1 -17   14.80    4.51
  -5   1 -18   25.47    6.59
  -5  -1 -18   22.44    5.97
  -5  -1 -19    7.79    4.00
  -5   2  21    8.72    3.26
  -5   2  20   42.61    5.91
  -5  -2  20   31.06    5.23
  -5   2  19   47.36    6.22
  -5  -2  19   35.68    5.38
  -5   2  18   22.12    4.60
  -5  -2  18   14.72    3.49
  -5   2  17   28.12    4.96
  -5  -2  17   20.73    4.28
  -5   2  16  113.20    8.79
  -5  -2  16  118.87    9.17
  -5   2  15    1.84    1.75
  -5  -2  15    3.46    2.52
  -5   2  14   13.04    3.08
  -5  -2  14   21.88    4.14
  -5   2  13   50.78    5.66
  -5  -2  13   57.69    6.15
  -5   2  12  163.05   10.47
  -5  -2  12  140.76    9.50
  -5   2  11  112.05    8.80
  -5  -2  11  102.12    7.99
  -5   2  10  102.54    8.43
  -5  -2  10   92.60    7.67
  -5  -2   9    7.27    1.86
  -5   2   9    8.51    2.85
  -5  -2   8  253.93   12.80
  -5   2   8  296.40   14.53
  -5  -2   8  282.50   13.63
  -5  -2   7    4.34    1.60
  -5   2   7    6.93    2.64
  -5  -2   7    4.44    2.43
  -5  -2   6  126.87    8.91
  -5   2   6  136.73    9.86
  -5  -2   6  119.40    8.89
  -5  -2   5  111.44    8.27
  -5   2   5  100.47    8.48
  -5  -2   5   96.43    7.97
  -5   2   4    1.29    1.71
  -5  -2   4    2.05    1.12
   5   2  -4   -2.55    2.99
  -5  -2   4    1.11    1.32
  -5   2   4   -0.40    2.04
  -5  -2   4    1.00    1.24
   5   2  -3   12.91    2.85
   5  -2  -3   21.32    4.05
  -5  -2   3   18.04    3.68
  -5  -2   3   17.95    2.44
   5  -2  -2  826.32   23.48
   5   2  -2  811.62   21.83
   5   2  -2  837.70   24.52
  -5  -2   2  776.14   22.77
  -5  -2   2  850.12   16.03
   5   2  -1   31.92    4.97
   5  -2  -1   27.69    4.59
   5   2  -1   31.67    4.79
   5  -2   0  123.54    9.38
   5   2   0  144.07    9.43
   5   2   0  150.01   10.05
   5  -2   1  279.24   14.07
   5   2   1  279.39   13.19
   5   2   1  280.95   13.70
  -5   2  -1  269.93   12.06
   5   2   2    7.80    2.46
   5  -2   2    7.30    2.60
   5   2   2   13.29    3.24
   5   2   3  254.69   12.62
  -5   2  -3  224.86   13.43
   5  -2   3  234.77   12.97
   5   2   3  249.26   12.56
   5   2   4    6.52    1.72
  -5   2  -4    9.85    3.15
   5  -2   4    9.50    2.73
   5   2   4   10.82    2.99
  -5   2  -5   24.03    4.67
   5   2   5   23.65    3.36
  -5  -2  -6  324.33   15.86
  -5   2  -6  311.79   16.48
   5   2   6  277.81   11.18
   5  -2   6  321.68   14.16
  -5  -2  -7   38.30    5.78
  -5   2  -7   36.94    5.79
   5  -2   7   31.03    4.80
   5   2   7   33.79    4.20
  -5   2  -8   14.94    4.15
  -5  -2  -8    6.87    2.49
   5   2   8    8.19    2.43
  -5   2  -9   67.10    8.13
  -5  -2  -9   65.08    7.77
   5   2   9   59.02    5.76
  -5   2 -10  107.71   10.56
  -5  -2 -10  100.41    9.48
   5   2  10   87.84    7.23
  -5   2 -11   41.32    6.76
  -5  -2 -11   43.40    6.60
  -5   2 -12  101.55   10.83
  -5  -2 -12  100.10    9.95
  -5   2 -13   10.23    3.89
  -5  -2 -13    8.87    3.51
  -5   2 -14   49.23    8.14
  -5  -2 -14   52.19    7.72
  -5   2 -15   10.71    4.79
  -5  -2 -15   12.27    4.16
  -5   2 -16   62.82    9.62
  -5  -2 -16   56.07    8.26
  -5   2 -17   35.05    7.82
  -5  -2 -17   20.71    5.33
  -5   2 -18    0.05    2.58
  -5  -2 -18    3.02    3.03
  -5  -2 -19    7.75    3.82
  -5   3  21   10.92    3.51
  -5  -3  20   17.10    3.85
  -5   3  20   24.28    4.68
  -5   3  19   21.18    4.40
  -5  -3  19   17.62    3.85
  -5   3  18   77.06    7.67
  -5  -3  18   61.68    6.94
  -5   3  17   44.90    5.81
  -5  -3  17   38.05    5.16
  -5   3  16    5.26    2.43
  -5  -3  16    7.10    2.66
  -5   3  15    1.36    1.69
  -5  -3  15    4.18    2.51
  -5   3  14    1.24    1.46
  -5  -3  14    1.58    2.15
  -5   3  13   16.58    3.43
  -5  -3  13   22.09    4.19
  -5   3  12  293.39   14.19
  -5  -3  12  290.49   13.42
  -5   3  11   82.85    7.45
  -5  -3  11   93.78    7.64
  -5  -3  10    1.29    1.54
  -5   3  10    2.18    2.06
  -5   3   9   94.35    8.16
  -5  -3   9   82.30    7.14
  -5  -3   8   -1.80    2.05
  -5  -3   8    1.99    1.66
  -5   3   8   -0.52    1.35
  -5  -3   7   40.28    4.99
  -5  -3   7   39.80    5.24
  -5   3   7   37.05    5.24
  -5  -3   6  250.96   12.23
  -5   3   6  259.19   13.67
  -5  -3   6  239.72   12.31
  -5  -3   5    0.49    1.16
  -5   3   5   -0.89    2.68
  -5  -3   5   -1.35    1.87
  -5  -3   4  286.73    8.86
  -5  -3   4  289.80   13.63
   5   3  -3  260.63   13.91
   5  -3  -3  252.02   13.11
  -5   3   3  266.72   12.25
  -5  -3   3  244.11   12.59
  -5  -3   3  272.32    8.34
   5   3  -2   -1.43    2.12
   5  -3  -2   -0.86    1.31
  -5  -3   2   -0.01    0.96
  -5   3   2    1.04    1.32
  -5  -3   2   -0.52    2.01
   5   3  -1  179.80   10.19
   5  -3  -1  164.65   10.84
   5   3  -1  185.76   11.56
  -5  -3   1  162.80   10.33
  -5   3   1  182.85   10.06
   5   3   0   17.23    3.40
  -5   3   0   22.03    3.66
   5  -3   0   15.71    3.41
   5   3   0   18.77    4.04
   5   3   1    4.13    2.46
   5   3   1    1.68    2.68
  -5   3  -1    4.15    1.75
   5  -3   1    6.54    2.39
   5  -3   2  911.19   25.73
   5   3   2  872.40   23.03
   5   3   2  924.41   24.42
  -5   3  -2  929.34   23.44
   5  -3   3   27.53    4.63
  -5   3  -3   26.50    4.76
   5   3   3   33.73    4.70
   5   3   3   29.40    4.36
  -5   3  -4   28.62    4.98
   5   3   4   34.69    4.57
   5  -3   4   26.95    4.46
   5   3   4   31.44    4.74
  -5   3  -5    6.27    2.48
   5   3   5    5.99    2.12
   5   3   5    7.57    2.15
  -5   3  -6  134.68   11.01
   5   3   6  110.71    6.80
  -5  -3  -7  205.01   12.74
  -5   3  -7  225.65   14.35
   5   3   7  175.54    8.92
  -5  -3  -8   48.60    6.29
  -5   3  -8   46.95    6.78
   5   3   8   40.36    4.51
  -5   3  -9   24.71    5.28
  -5  -3  -9   21.82    4.61
   5   3   9   17.30    3.25
  -5   3 -10  141.47   12.22
  -5  -3 -10  149.93   11.62
   5   3  10  125.08    8.39
  -5   3 -11    4.50    2.73
  -5  -3 -11    6.34    2.69
  -5   3 -12   13.99    4.45
  -5  -3 -12   12.06    4.14
  -5   3 -13    6.25    2.65
  -5  -3 -13    9.00    3.29
  -5   3 -14   -0.82    3.70
  -5  -3 -14   -0.74    2.13
  -5   3 -15   11.22    4.20
  -5  -3 -15   11.42    3.91
  -5   3 -16   67.57   10.30
  -5  -3 -16   76.71    9.48
  -5  -3 -17    0.73    2.02
  -5   3 -17   -1.47    3.96
  -5  -3 -18    2.74    2.42
  -5  -3 -19    7.86    4.11
  -5   4  21   33.85    5.29
  -5  -4  20   -0.16    1.52
  -5   4  20   -0.55    1.66
  -5   4  19   13.29    3.31
  -5  -4  19   17.91    3.98
  -5   4  18   19.13    4.23
  -5  -4  18   12.24    3.65
  -5   4  17    7.80    3.13
  -5  -4  17   -0.18    1.91
  -5   4  16    9.15    3.14
  -5  -4  16    9.60    2.79
  -5   4  15   10.50    2.86
  -5  -4  15   28.60    4.78
  -5  -4  14   39.51    5.24
  -5   4  14   33.73    4.70
  -5  -4  13   75.90    6.96
  -5   4  13   70.44    7.02
  -5   4  12   11.65    2.95
  -5  -4  12   20.37    3.68
  -5   4  11   27.78    4.46
  -5  -4  11   35.49    4.75
  -5  -4  10    0.86    1.81
  -5   4  10   -1.48    1.79
  -5  -4   9   35.12    4.73
  -5  -4   9   34.05    4.49
  -5   4   9   34.88    5.12
  -5  -4   8   30.78    4.35
  -5  -4   8   32.77    4.46
  -5   4   8   32.50    4.91
  -5  -4   7  154.96    9.49
  -5   4   7  142.45   10.11
  -5  -4   7  145.24    9.46
  -5  -4   6  277.14   12.67
  -5   4   6  276.43   14.18
  -5  -4   6  280.11   13.31
  -5  -4   5  104.14    7.70
  -5   4   5  105.51    8.62
  -5  -4   5   96.86    7.86
  -5  -4   4  142.20    9.42
  -5  -4   4  137.47    5.30
   5  -4  -3  147.63   10.33
   5   4  -3  166.96   10.97
  -5   4   3  145.22    9.46
  -5  -4   3  148.87    5.22
  -5  -4   3  150.40    9.87
   5   4  -2   15.84    3.68
   5  -4  -2   17.37    3.83
  -5   4   2   18.52    3.44
  -5  -4   2   16.00    3.25
   5   4  -1    5.06    2.41
   5  -4  -1    6.26    2.30
   5   4  -1    5.51    2.39
  -5  -4   1    2.62    1.95
  -5   4   1    5.63    2.29
   5   4   0    4.14    2.29
  -5   4   0    0.09    1.58
   5  -4   0    1.30    1.41
   5   4   0    1.87    2.15
  -5  -4   0   -0.08    1.91
   5  -4   1  105.22    9.04
   5   4   1  113.30    8.39
   5   4   1  108.51    8.63
  -5   4  -1  116.28    8.60
   5  -4   2  154.53   10.99
   5   4   2  165.00    9.92
   5   4   2  153.57   10.10
  -5   4  -2  156.38   11.30
  -5   4  -2  157.65   10.04
   5   4   3   62.59    6.30
  -5   4  -3   54.14    6.95
   5   4   3   57.72    6.12
   5  -4   3   51.11    6.11
  -5   4  -4   47.02    6.48
   5   4   4   42.10    5.19
   5   4   4   34.83    5.00
   5  -4   4   38.15    5.36
  -5   4  -5    2.66    2.60
   5   4   5   -2.35    1.92
   5   4   5    2.68    1.95
  -5   4  -6    3.27    1.88
   5   4   6    1.58    1.70
   5   4   6    3.46    2.23
  -5   4  -7   42.98    6.63
   5   4   7   32.08    3.93
  -5   4  -8  116.35   10.74
   5   4   8  106.00    7.01
  -5   4  -9   25.95    5.24
  -5  -4  -9   28.31    4.95
   5   4   9   20.09    3.43
  -5   4 -10    9.84    3.45
  -5  -4 -10    9.02    2.91
   5   4  10    5.08    2.22
  -5  -4 -11  104.44    9.74
  -5   4 -11  104.56   11.13
  -5   4 -12   39.11    7.18
  -5  -4 -12   32.99    5.62
  -5   4 -13   -1.05    3.07
  -5  -4 -13    0.57    1.51
  -5   4 -14   -1.32    2.97
  -5  -4 -14    1.26    2.05
  -5  -4 -15    9.80    3.99
  -5   4 -15    7.81    3.87
  -5  -4 -16    6.58    3.14
  -5   4 -16    7.51    4.09
  -5  -4 -17   12.72    4.33
  -5   4 -17   17.95    5.86
  -5  -4 -18    4.40    3.20
  -5   5  21   -0.55    1.75
  -5   5  20   31.50    5.22
  -5  -5  19    5.66    2.79
  -5   5  19    2.56    1.97
  -5   5  18    9.60    3.20
  -5  -5  18    3.83    2.27
  -5   5  17   24.87    4.53
  -5  -5  17   21.18    4.02
  -5   5  16    7.52    2.91
  -5  -5  16    0.88    1.71
  -5   5  15    6.66    2.76
  -5  -5  15    4.20    2.02
  -5  -5  14   45.84    5.72
  -5   5  14   36.66    4.89
  -5   5  13    8.59    2.53
  -5  -5  13   18.77    4.07
  -5   5  12   -0.68    2.17
  -5  -5  12    5.02    2.55
  -5   5  11    8.86    2.99
  -5  -5  11    8.92    2.68
  -5   5  10   56.27    6.46
  -5  -5  10   56.86    5.90
  -5  -5   9  100.16    7.91
  -5   5   9  110.95    9.20
  -5  -5   9  104.99    7.85
  -5  -5   8   10.93    2.69
  -5  -5   8    9.96    2.47
  -5   5   8    9.80    2.49
  -5  -5   7   10.21    2.43
  -5  -5   7    8.59    2.37
  -5   5   7   11.24    3.01
  -5  -5   6    1.64    1.48
  -5  -5   6   -0.91    1.85
  -5   5   6   -1.51    2.19
  -5  -5   5   28.86    4.02
  -5  -5   5   30.05    2.26
  -5  -5   5   34.85    4.83
  -5  -5   4   41.79    2.21
  -5  -5   4   40.19    5.03
   5  -5  -3  105.94    8.87
  -5   5   3  107.02    8.44
  -5  -5   3  116.55    8.59
   5  -5  -2  148.47   10.59
   5   5  -2  161.95   10.93
  -5   5   2  144.81    9.68
  -5  -5   2  147.80    9.73
   5  -5  -1  260.89   14.26
   5   5  -1  285.66   14.31
  -5  -5   1  257.46   12.68
  -5   5   1  267.50   13.28
   5   5   0  134.91    8.79
   5  -5   0  120.48    9.73
   5   5   0  135.43    9.75
  -5  -5   0  129.33    9.03
  -5   5   0  129.93    9.27
   5  -5   1  413.98   18.15
   5   5   1  451.29   15.83
   5   5   1  421.26   16.82
  -5  -5  -1  391.93   15.83
  -5   5  -1  431.40   17.04
   5   5   2    3.72    1.93
  -5   5  -2    1.06    2.05
   5  -5   2   -2.25    2.52
   5   5   2   -2.67    2.77
  -5   5  -2   -0.13    2.05
  -5   5  -3   11.64    3.45
   5  -5   3   15.08    3.45
   5   5   3    4.83    2.34
   5   5   3    8.94    2.21
   5   5   4   17.65    3.96
  -5   5  -4   22.70    4.60
   5   5   4   18.57    3.42
   5  -5   4   21.56    4.37
  -5   5  -5   26.58    5.27
   5   5   5   29.14    4.20
   5  -5   5   30.05    5.03
   5   5   5   24.00    4.35
   5   5   5   23.61    2.97
   5   5   6  218.41   11.00
  -5   5  -6  208.01   13.97
   5   5   6  189.86    8.10
   5   5   7   21.31    3.46
  -5   5  -7   17.96    4.59
   5   5   7   11.94    2.39
  -5   5  -8    2.83    2.91
   5   5   8    0.48    1.60
  -5   5  -9   25.21    5.42
   5   5   9   13.80    2.69
  -5   5 -10   40.74    6.96
  -5  -5 -10   37.67    5.74
   5   5  10   35.45    4.43
  -5   5 -11    1.31    2.11
  -5  -5 -11    4.64    2.36
  -5   5 -12    2.69    2.74
  -5  -5 -12   13.50    3.76
  -5   5 -13    5.01    3.23
  -5  -5 -13    3.92    2.55
  -5  -5 -14   24.12    5.19
  -5   5 -14   24.46    6.09
  -5  -5 -15   38.71    6.35
  -5   5 -15   36.35    7.23
  -5  -5 -16   11.80    3.97
  -5   5 -16    5.81    2.25
  -5  -5 -17    0.62    1.71
  -5   6  21    3.66    2.44
  -5   6  20    3.29    2.48
  -5  -6  19   19.88    4.45
  -5   6  19   18.17    3.73
  -5  -6  18   16.03    3.98
  -5   6  18   19.94    4.23
  -5   6  17   18.22    3.99
  -5  -6  17    9.37    3.15
  -5   6  16   29.86    4.73
  -5  -6  16   30.75    4.94
  -5   6  15   10.85    3.34
  -5  -6  15    9.72    2.80
  -5   6  14    8.47    2.66
  -5  -6  14   12.60    3.50
  -5   6  13   -3.43    2.57
  -5  -6  13    7.91    3.02
  -5   6  12   -3.81    2.96
  -5  -6  12    2.27    1.92
  -5  -6  11   26.24    4.31
  -5   6  11   22.81    4.16
  -5  -6  10  100.53    7.85
  -5   6  10  112.00    8.99
  -5  -6  10  115.38    8.24
  -5  -6   9    5.94    2.56
  -5  -6   9    7.36    2.61
  -5   6   9    4.21    2.29
  -5  -6   8  146.37    9.19
  -5   6   8  146.76   10.52
  -5  -6   8  152.26    9.32
  -5  -6   7   11.01    2.50
  -5  -6   7   11.17    2.57
  -5   6   7   12.44    3.04
  -5  -6   6  212.51   10.74
  -5   6   6  214.13   12.78
  -5  -6   6  208.48   11.07
  -5  -6   5  105.17    7.56
  -5  -6   5   90.80    7.24
  -5  -6   4  123.26    8.66
   5  -6  -3   72.29    7.52
  -5  -6   3   66.98    6.35
  -5   6   3   70.12    7.13
   5  -6  -2   60.39    6.91
   5   6  -2   62.41    6.88
  -5   6   2   65.65    6.81
  -5  -6   2   64.56    6.32
   5   6  -1    7.11    2.43
   5  -6  -1    3.86    2.47
  -5  -6   1    5.39    1.93
  -5   6   1    5.36    1.97
   5   6   0  144.41    8.63
   5  -6   0  130.42   10.34
   5   6   0  140.67   10.12
  -5  -6   0  123.03    8.68
  -5   6   0  145.00   10.09
   5  -6   1   56.64    6.87
   5   6   1   67.75    6.83
   5   6   1   59.60    5.80
  -5  -6  -1   54.52    5.96
  -5   6  -1   56.43    6.49
   5  -6   2   45.50    6.06
   5   6   2   51.70    5.64
   5   6   2   39.79    5.16
  -5   6  -2   40.81    5.98
  -5  -6  -2   41.72    4.92
  -5   6  -2   48.68    6.15
   5  -6   3   60.89    7.16
  -5   6  -3   61.34    7.31
   5   6   3   68.20    6.38
   5   6   3   59.82    6.39
  -5   6  -3   73.61    7.50
   5   6   4  253.77   12.19
   5  -6   4  216.06   13.45
  -5   6  -4  230.90   14.67
   5   6   4  248.59   11.83
   5   6   5   57.60    5.80
   5  -6   5   54.25    6.77
   5   6   5   58.37    6.03
  -5   6  -5   56.57    7.45
   5   6   5   47.46    3.78
   5   6   6   31.33    4.25
  -5   6  -6   24.18    4.94
   5   6   6   26.89    3.00
  -5   6  -7  200.22   14.28
   5   6   7  203.94   10.16
   5   6   7  162.08    7.53
  -5   6  -8  200.92   14.68
   5   6   8  172.72    8.45
  -5   6  -9   22.25    5.38
   5   6   9   16.08    2.83
  -5   6 -10    2.36    2.13
   5   6  10    0.64    1.20
  -5   6 -11    5.14    2.80
  -5   6 -12   31.01    6.45
  -5  -6 -12   21.74    4.42
  -5   6 -13   -0.20    2.60
  -5  -6 -13    3.47    2.22
  -5  -6 -14  100.97    9.80
  -5   6 -14   97.04   12.21
  -5  -6 -15   13.02    3.82
  -5   6 -15    6.87    2.71
  -5  -6 -16    1.97    1.96
  -5   6 -16   -2.62    4.57
  -5   7  21    4.19    2.44
  -5   7  20    4.57    2.35
  -5   7  19    6.44    2.52
  -5  -7  18   12.76    3.33
  -5   7  18   11.18    3.29
  -5  -7  17   16.75    3.83
  -5   7  17   16.85    3.82
  -5   7  16    3.00    2.19
  -5  -7  16    2.98    2.00
  -5  -7  15   61.46    6.63
  -5   7  15   62.70    6.66
  -5   7  14   22.01    4.09
  -5  -7  14   32.87    4.73
  -5   7  13   -4.64    3.00
  -5  -7  13    1.49    1.82
  -5   7  12    3.68    1.87
  -5  -7  12    9.03    3.26
  -5  -7  11   37.79    4.92
  -5   7  11   33.08    5.09
  -5  -7  10    7.95    2.43
  -5  -7  10   11.94    3.28
  -5   7  10   10.00    3.02
  -5  -7   9  199.13   10.61
  -5   7   9  215.83   12.96
  -5  -7   9  222.14   11.25
  -5  -7   8  115.06    7.96
  -5   7   8  137.72   10.28
  -5  -7   8  142.33    9.06
  -5  -7   7   83.42    6.71
  -5   7   7   84.79    8.07
  -5  -7   7   82.81    6.84
  -5  -7   6   58.28    5.63
  -5   7   6   50.80    6.36
  -5  -7   6   57.62    5.76
  -5  -7   5   25.84    4.05
  -5  -7   4   12.28    2.66
  -5  -7   3    4.66    2.13
   5  -7  -3    3.10    2.34
  -5   7   3   -1.12    2.78
   5  -7  -2   97.55    8.82
   5   7  -2  100.04    8.65
  -5   7   2  100.74    8.71
  -5  -7   2   98.99    7.53
   5   7  -1   33.54    5.19
   5  -7  -1   30.06    5.17
  -5  -7   1   32.17    4.54
  -5   7   1   28.51    4.74
   5  -7   0  247.04   14.48
   5   7   0  262.72   13.68
  -5   7   0  250.29   13.89
   5   7   1   84.13    6.61
   5  -7   1   78.94    8.21
   5   7   1   78.14    7.39
  -5   7  -1   71.68    8.08
  -5  -7  -1   76.05    6.63
  -5   7  -1   79.82    7.78
   5   7   2   42.35    5.21
   5  -7   2   37.26    5.75
  -5   7  -2   40.76    6.19
   5   7   2   41.02    5.09
  -5  -7  -2   39.47    5.04
  -5   7  -2   38.48    5.50
  -5   7  -3   50.00    6.79
   5  -7   3   50.50    6.84
   5   7   3   53.84    5.49
   5   7   3   59.05    6.36
  -5   7  -3   60.66    6.98
  -5  -7  -3   57.21    5.91
   5  -7   4   -2.61    2.30
   5   7   4    0.36    2.21
  -5   7  -4   -2.57    2.58
   5   7   4   -0.45    2.00
  -5  -7  -4   -2.37    2.58
   5   7   5  203.27   10.70
   5  -7   5  194.15   13.03
  -5   7  -5  201.72   13.99
   5   7   5  205.47   10.78
   5   7   5  188.66    6.48
  -5   7  -6   22.16    4.91
   5   7   6   19.95    3.48
   5   7   6   21.83    4.04
   5   7   6   23.21    2.69
  -5   7  -7   92.58    9.89
   5   7   7   84.75    6.61
   5   7   7   72.70    4.89
   5   7   8    1.44    0.95
  -5   7  -8   -1.82    2.54
   5   7   8    0.16    1.33
  -5   7  -9   33.15    6.27
  -5   7 -10   14.94    4.47
  -5   7 -11   19.60    5.10
  -5   7 -12   35.71    7.25
  -5   7 -13   82.99   11.35
  -5   7 -14    0.06    2.46
  -5   7 -15   14.06    4.74
  -5   8  21   14.84    3.62
  -5   8  20   11.17    3.03
  -5   8  19    4.14    2.67
  -5  -8  18    9.74    2.95
  -5   8  18   14.15    3.55
  -5  -8  17   14.00    3.40
  -5   8  17   19.17    4.01
  -5   8  16   24.70    4.37
  -5  -8  16   31.95    4.93
  -5   8  15   23.98    4.25
  -5  -8  15   24.86    4.41
  -5   8  14   -1.02    2.28
  -5  -8  14   -1.21    1.89
  -5  -8  13   99.83    8.09
  -5   8  13   85.84    8.04
  -5   8  12   37.50    5.47
  -5  -8  12   42.01    5.38
  -5  -8  11   30.40    4.69
  -5   8  11   30.96    5.16
  -5  -8  10   32.28    4.62
  -5  -8  10   21.44    3.58
  -5   8  10   22.24    4.46
  -5  -8   9   28.25    3.99
  -5  -8   9   29.40    4.40
  -5   8   9   24.63    4.56
  -5  -8   8   74.52    6.27
  -5  -8   8   88.07    7.17
  -5   8   8   77.58    7.93
  -5  -8   7   48.27    5.09
  -5   8   7   43.90    5.95
  -5  -8   7   54.40    5.55
  -5  -8   6    0.20    1.02
  -5  -8   6   -0.53    1.38
  -5   8   6    1.48    1.71
  -5  -8   5  300.62   12.73
  -5  -8   4    5.05    2.27
   5  -8  -3   60.30    7.28
  -5   8   3   56.39    6.72
  -5  -8   3   57.76    5.72
   5  -8  -2  335.04   16.71
   5   8  -2  359.08   16.22
  -5   8   2  334.44   16.32
  -5  -8   2  350.11   13.76
   5   8  -1    0.34    1.90
   5  -8  -1   -3.16    2.58
  -5   8   1   -3.17    2.58
  -5  -8   1    4.99    2.40
   5  -8   0  266.87   15.26
   5   8   0  273.15   14.00
  -5  -8   0  252.17   11.87
  -5   8   0  262.32   14.72
  -5   8  -1  219.72   14.16
   5   8   1  229.06   10.11
   5  -8   1  224.52   14.09
   5   8   1  247.32   12.82
  -5  -8  -1  230.08   11.55
  -5   8  -1  226.22   13.63
   5   8   2   33.97    4.87
  -5   8  -2   33.02    5.96
   5  -8   2   31.58    5.44
   5   8   2   33.44    4.35
  -5  -8  -2   32.05    4.34
  -5   8  -2   26.71    4.68
   5  -8   3  339.81   17.47
   5   8   3  382.50   15.19
   5   8   3  361.20   13.45
  -5   8  -3  355.16   18.46
  -5   8  -3  351.23   17.39
  -5  -8  -3  338.58   13.94
   5   8   4  328.73   13.05
   5   8   4  315.79   13.40
  -5   8  -4  294.47   16.96
   5  -8   4  303.15   16.65
  -5  -8  -4  310.46   13.43
  -5   8  -5    7.73    4.27
   5   8   5    6.87    2.03
   5   8   5    5.13    2.57
   5  -8   5    6.56    2.87
  -5  -8  -5    1.51    1.74
   5   8   6  271.82   11.82
  -5   8  -6  302.87   17.65
   5  -8   6  248.78   15.14
   5   8   6  265.32   12.13
   5   8   6  245.71    7.54
   5   8   7    1.61    1.43
  -5   8  -7    1.78    2.01
   5   8   7    0.53    1.24
  -5   8  -8   22.74    5.22
   5   8   8   25.23    3.51
  -5   8  -9  194.16   15.37
  -5   8 -10    2.29    2.71
  -5   8 -11   47.18    8.04
  -5   8 -12   43.60    7.84
  -5   8 -13   53.79    9.30
  -5   8 -14    2.84    2.02
  -5   9  20    6.94    2.48
  -5   9  19    3.50    1.72
  -5   9  18    4.34    2.46
  -5  -9  17   12.51    3.65
  -5   9  17   14.60    3.60
  -5  -9  16   15.33    3.57
  -5   9  16   17.90    3.80
  -5  -9  15   16.39    3.63
  -5   9  15   16.34    3.78
  -5  -9  14   68.86    6.87
  -5   9  14   68.47    6.92
  -5   9  13   -1.49    2.36
  -5  -9  13    3.61    2.32
  -5  -9  12  208.19   11.52
  -5   9  12  199.30   12.69
  -5  -9  11   37.08    5.00
  -5   9  11   42.34    6.31
  -5  -9  10    5.73    1.88
  -5  -9  10    6.52    2.39
  -5   9  10    9.51    3.74
  -5  -9   9   40.22    4.61
  -5  -9   9   46.75    5.39
  -5   9   9   45.57    6.53
  -5  -9   8   69.92    6.04
  -5  -9   8   78.76    6.87
  -5   9   8   65.41    7.50
  -5  -9   8   66.41    2.44
  -5  -9   7    4.43    2.23
  -5  -9   7    5.17    2.46
  -5   9   7    1.86    1.74
  -5   9   6  428.46   18.57
  -5  -9   6  448.33   15.42
  -5  -9   5   74.04    6.27
  -5  -9   4  465.13   15.40
  -5   9   3  256.15   14.86
  -5  -9   3  244.86   11.26
   5  -9  -2   83.29    8.47
  -5   9   2   82.40    8.21
  -5  -9   2   84.86    6.63
   5   9  -1   35.03    5.25
   5  -9  -1   39.89    6.05
  -5  -9   1   39.81    4.58
  -5   9   1   37.72    5.68
   5   9   0   11.53    3.11
   5  -9   0    9.88    2.94
  -5   9   0    6.73    2.10
  -5  -9   0   11.22    2.53
  -5   9  -1  108.52   10.23
   5  -9   1  104.32    9.95
   5   9   1  109.84    8.74
  -5  -9  -1  102.37    7.36
  -5   9  -1   96.87    9.17
  -5   9  -2  558.58   23.08
   5   9   2  570.36   15.33
   5  -9   2  548.48   22.59
   5   9   2  563.93   19.13
  -5   9  -2  568.12   22.35
  -5  -9  -2  564.27   17.32
   5  -9   3   11.29    3.87
  -5   9  -3    9.88    3.73
   5   9   3   19.36    3.69
   5   9   3    8.55    2.58
  -5   9  -3   10.64    3.85
  -5  -9  -3    4.58    1.87
   5  -9   4  202.80   13.93
   5   9   4  204.73   10.77
   5   9   4  203.47    9.91
  -5   9  -4  207.78   14.56
  -5  -9  -4  196.79   10.24
   5  -9   5    4.58    2.64
   5   9   5    5.14    1.89
   5   9   5    5.40    2.37
  -5  -9  -5    9.76    2.47
   5   9   6   72.27    6.03
  -5   9  -6   72.94    8.88
   5  -9   6   63.51    7.87
   5   9   6   63.71    6.01
  -5  -9  -6   66.01    6.08
  -5   9  -7  122.84   11.83
   5   9   7  113.50    8.04
   5   9   7  120.82    7.43
  -5  -9  -7  120.72    8.41
  -5   9  -8  145.93   13.36
  -5   9  -9   36.15    7.12
  -5   9 -10  248.31   18.04
  -5   9 -11   31.14    6.76
  -5   9 -12   95.38   11.73
  -5   9 -13   15.10    5.44
  -5   9 -14   22.96    6.09
  -5  10  19    3.83    2.33
  -5  10  18    2.98    2.39
  -5 -10  17    1.31    1.84
  -5  10  17    4.01    2.05
  -5 -10  16    9.69    3.05
  -5  10  16   10.09    3.35
  -5 -10  15   16.65    3.60
  -5  10  15   13.22    3.38
  -5 -10  14    3.52    2.43
  -5  10  14    2.28    1.73
  -5 -10  13  189.72   11.23
  -5  10  13  176.13   11.63
  -5  10  12    6.17    3.04
  -5 -10  12    5.85    2.64
  -5 -10  11   85.70    7.19
  -5  10  11   92.33    8.64
  -5 -10  10    0.39    1.38
  -5 -10  10    1.38    1.58
  -5  10  10    3.13    2.77
  -5 -10   9   14.50    2.86
  -5 -10   9   17.74    3.77
  -5  10   9   12.27    3.84
  -5 -10   8    6.14    1.84
  -5 -10   8    8.63    2.76
  -5  10   8    4.54    3.28
  -5 -10   7  324.62   13.09
  -5  10   7  309.35   16.04
  -5 -10   6    4.88    2.40
  -5 -10   5  194.47    9.89
  -5 -10   4   12.73    2.89
  -5  10   4    7.19    2.63
  -5  10   3  118.66   10.45
  -5 -10   3  116.34    7.43
   5 -10  -2   77.85    8.30
  -5  10   2   72.30    8.10
  -5 -10   2   79.84    6.20
   5  10  -1   32.14    4.84
   5 -10  -1   27.99    5.09
  -5 -10   1   29.77    3.85
  -5  10   1   24.92    4.78
   5  10   0   14.77    3.52
  -5 -10   0   12.58    2.33
  -5  10   0    7.38    2.78
   5 -10   0   16.85    3.90
  -5  10  -1  116.67   10.68
   5 -10   1  104.34    9.95
   5  10   1  122.55    9.17
  -5  10  -1  100.73    9.65
  -5 -10  -1  107.44    7.20
   5  10   2   10.35    2.88
  -5  10  -2   14.41    4.41
   5 -10   2   10.99    3.61
  -5  10  -2   11.99    3.90
  -5 -10  -2   11.07    2.57
   5  10   3  346.76   11.52
   5 -10   3  321.69   17.82
   5  10   3  350.76   14.45
  -5  10  -3  333.15   18.48
  -5  10  -3  322.89   17.55
  -5 -10  -3  328.21   12.70
   5 -10   4    1.86    1.99
  -5  10  -4   -0.19    1.99
   5  10   4   -3.68    1.97
   5  10   4    2.62    2.00
  -5 -10  -4    3.61    1.76
   5  10   5  211.18   10.32
   5  10   5  220.56   10.03
  -5  10  -5  223.71   15.37
   5 -10   5  196.04   13.98
  -5  10  -6   12.66    4.06
   5  10   6    9.05    2.17
   5  10   6   10.18    2.70
   5 -10   6    8.28    3.25
  -5 -10  -6   12.62    2.68
  -5  10  -7   68.74    9.02
   5 -10   7   65.21    8.35
   5  10   7   63.30    5.79
  -5 -10  -7   58.28    5.69
  -5  10  -8    0.93    2.05
  -5 -10  -8   -0.32    1.09
  -5  10  -9  147.93   13.81
  -5 -10  -9  140.77    8.87
  -5  10 -10   30.27    6.62
  -5  10 -11  151.03   14.94
  -5  10 -12   11.05    4.96
  -5  10 -13    3.77    3.18
  -5  11  18    6.20    2.56
  -5  11  17    4.33    2.57
  -5 -11  16   -1.06    1.92
  -5  11  16    4.19    2.42
  -5 -11  15    2.12    1.91
  -5  11  15    3.62    2.32
  -5 -11  14   51.47    6.24
  -5  11  14   52.08    6.20
  -5 -11  13   61.29    6.64
  -5  11  13   55.17    6.58
  -5 -11  12   40.93    5.26
  -5  11  12   51.34    6.38
  -5 -11  11    3.61    2.21
  -5  11  11    2.84    2.70
  -5 -11  10    0.04    1.39
  -5  11  10    1.28    2.21
  -5 -11   9    3.56    1.69
  -5  11   9    4.05    2.48
  -5 -11   8   25.76    3.93
  -5  11   8   28.90    5.14
  -5 -11   7    5.48    2.36
  -5  11   7   -0.46    3.64
  -5 -11   6  194.98   10.08
  -5 -11   5    3.76    1.89
  -5 -11   4  116.75    7.51
  -5  11   4  111.07   10.53
  -5  11   3    9.65    3.22
  -5 -11   3    6.89    2.10
  -5 -11   2    4.09    1.78
   5 -11  -2    1.16    1.69
   5  11  -1    5.10    1.70
  -5 -11   1    8.19    2.06
   5 -11  -1    4.68    2.62
  -5  11   1    3.38    2.51
   5 -11   0   85.09    9.14
   5  11   0   99.87    8.46
  -5  11   0   83.17    9.02
  -5 -11   0   91.49    6.39
  -5  11  -1  156.05   12.53
   5 -11   1  167.50   12.82
   5  11   1  173.62   10.78
  -5  11  -1  164.82   12.73
  -5 -11  -1  159.71    8.46
  -5  11  -2  226.40   15.16
   5 -11   2  233.35   15.30
   5  11   2  243.17   12.37
  -5  11  -2  250.56   15.85
  -5 -11  -2  226.03   10.09
  -5  11  -3    4.28    2.67
   5  11   3    3.28    1.50
  -5 -11  -3    0.42    1.15
   5 -11   3    0.99    2.26
  -5  11  -3    0.93    2.19
   5 -11   4  138.84   11.90
   5  11   4  140.15    8.59
  -5  11  -4  144.11   12.69
   5  11   4  141.27    7.01
  -5 -11  -4  148.51    8.19
  -5  11  -5    1.48    2.20
   5 -11   5    1.13    2.07
   5  11   5   -0.11    1.20
  -5 -11  -5    0.07    0.95
   5  11   6    0.64    1.29
   5 -11   6   -1.94    2.20
  -5  11  -6    3.11    2.98
  -5 -11  -6   -0.08    1.14
  -5  11  -7    9.72    3.68
   5  11   7   12.70    2.70
   5 -11   7   13.67    3.94
  -5 -11  -7   12.51    2.82
  -5  11  -8   39.32    7.44
   5 -11   8   35.96    6.39
   5  11   8   28.61    3.83
  -5  11  -9   -1.07    2.28
  -5  11 -10  129.12   13.35
  -5  11 -11    2.98    3.40
  -5  11 -12   15.33    4.89
  -5 -12  16   12.91    3.35
  -5  12  16   17.20    3.77
  -5 -12  15   15.39    3.81
  -5  12  15   11.13    3.14
  -5 -12  14   59.36    6.71
  -5  12  14   59.85    6.71
  -5  12  13   32.33    5.08
  -5 -12  13   45.48    5.75
  -5 -12  12   48.29    5.73
  -5  12  12   48.51    6.28
  -5 -12  11   17.12    3.45
  -5  12  11   24.75    4.54
  -5  12  10    0.31    1.68
  -5 -12  10    3.38    1.98
  -5  12   9   -0.19    2.56
  -5 -12   9    2.08    1.26
  -5  12   8   22.81    4.58
  -5 -12   8   24.06    3.69
  -5  12   7   21.64    4.64
  -5 -12   7   24.98    3.78
  -5 -12   6   10.80    2.65
  -5 -12   5  170.23    9.23
  -5  12   4   -0.01    2.84
  -5 -12   4    4.46    1.95
  -5 -12   3    8.75    2.29
  -5  12   3    1.58    2.43
  -5  12   2   -1.52    3.15
  -5 -12   2    1.46    1.25
   5 -12  -2    2.20    1.86
   5  12  -1   23.65    4.07
   5 -12  -1   27.40    5.12
  -5  12   1   17.52    4.15
  -5 -12   1   27.62    3.44
   5 -12   0   93.79    9.71
   5  12   0  105.01    8.70
  -5  12   0   93.55    9.86
  -5 -12   0   95.78    6.27
  -5  12  -1  136.72   11.84
   5 -12   1  151.20   12.39
   5  12   1  152.04   10.03
  -5  12  -1  143.73   12.49
  -5 -12  -1  143.41    7.60
   5  12   2    9.81    2.66
  -5  12  -2   15.45    4.17
  -5 -12  -2   12.80    2.43
   5 -12   2   12.45    3.83
  -5  12  -2   12.73    4.39
   5 -12   3  187.28   14.11
  -5  12  -3  198.91   14.72
  -5  12  -3  211.89   15.04
  -5 -12  -3  194.05    8.69
  -5  12  -4    0.96    1.58
   5 -12   4    1.54    2.10
  -5 -12  -4    0.60    0.95
  -5  12  -5   29.53    6.07
   5 -12   5   27.24    5.42
  -5 -12  -5   21.91    2.94
  -5  12  -6   19.94    5.05
   5 -12   6   15.66    4.38
   5 -12   7    3.37    2.43
  -5  12  -7   -1.27    2.69
  -5  12  -8   24.32    5.74
   5 -12   8   18.20    4.97
  -5  12  -9  145.80   14.08
   5 -12   9  119.36   11.53
  -5  12 -10    0.37    1.74
  -5  12 -11   15.11    5.06
  -5 -13  15   43.01    5.83
  -5 -13  14   16.10    3.77
  -5  13  14   13.17    3.32
  -5  13  13   16.49    3.65
  -5 -13  13   26.42    4.39
  -5  13  12   25.98    4.81
  -5 -13  12   21.53    4.08
  -5 -13  11    7.13    2.70
  -5  13  11    8.63    3.16
  -5 -13  10    3.04    2.02
  -5  13  10    0.05    1.77
  -5 -13   9   50.14    5.51
  -5  13   9   54.68    6.80
  -5  13   8    2.80    2.39
  -5 -13   8    0.09    1.27
  -5 -13   7   57.73    5.50
  -5  13   7   57.12    7.15
  -5 -13   6   23.65    3.65
  -5 -13   5   -0.55    1.57
  -5  13   5   -1.30    2.52
  -5  13   4    9.97    3.69
  -5 -13   4   13.86    2.55
  -5  13   3    2.03    2.28
  -5 -13   3    1.38    1.26
  -5  13   2   15.87    4.00
  -5 -13   2   18.94    3.04
   5 -13  -1   48.66    6.97
  -5 -13   1   48.53    4.54
  -5  13   1   42.56    7.21
  -5  13   0   17.75    4.60
   5 -13   0   18.51    4.60
  -5 -13   0   19.32    2.88
  -5  13  -1   47.29    7.37
  -5 -13  -1   46.07    4.20
   5 -13   1   35.19    6.13
  -5  13  -1   52.06    7.61
  -5  13  -2   49.12    7.63
   5 -13   2   54.24    7.84
  -5 -13  -2   46.98    4.13
  -5  13  -2   58.61    8.17
  -5  13  -3   -0.39    2.09
   5 -13   3   -1.49    2.42
  -5 -13  -3    0.92    0.93
  -5  13  -3    3.81    2.94
  -5  13  -4   -0.90    1.97
   5 -13   4   -0.29    1.93
  -5  13  -5   37.44    6.79
   5 -13   5   29.59    5.78
   5 -13   6   -1.28    2.38
  -5  13  -6    1.11    2.45
  -5  13  -7   48.01    8.01
   5 -13   7   43.92    7.13
   5 -13   8   14.93    4.20
  -5  13  -8   18.83    5.34
  -5  13  -9   19.42    5.66
   5 -13   9   18.18    4.85
  -5  13 -10   11.37    4.23
   5 -13  10   16.41    4.75
  -5 -14  14   17.08    3.66
  -5  14  13   -2.67    2.58
  -5 -14  13    3.63    2.46
  -5  14  12   -2.18    2.32
  -5 -14  12    0.84    1.53
  -5 -14  11    6.09    2.33
  -5  14  11    4.01    2.21
  -5 -14  10   14.37    3.30
  -5  14  10   15.63    3.73
  -5 -14   9   -3.31    2.15
  -5  14   9   -0.25    1.81
  -5  14   8   48.56    6.48
  -5 -14   8   48.34    5.21
  -5 -14   7    0.15    1.30
  -5  14   7   -1.37    2.67
  -5 -14   6    1.07    1.35
  -5  14   5   -3.01    2.97
  -5 -14   5   -1.25    1.48
  -5  14   4    2.34    2.39
  -5 -14   4    5.07    1.38
  -5  14   3   -0.76    2.59
  -5 -14   3    1.56    1.02
  -5 -14   2    7.16    1.77
  -5  14   2   10.95    4.06
   5 -14  -1    6.25    3.14
  -5  14   1   -0.45    2.72
  -5 -14   1    2.73    1.30
   5 -14   0   78.12    9.09
  -5 -14   0   82.75    5.62
  -5  14   0   72.16    9.12
  -5  14  -1    0.78    3.34
   5 -14   1    3.26    2.79
  -5  14  -1   -2.97    2.86
  -5  14  -2    7.94    3.30
   5 -14   2   10.06    3.91
  -5  14  -2    9.31    3.71
  -5  14  -3    5.80    2.90
   5 -14   3   11.82    4.05
  -5  14  -3    9.59    3.58
  -5  14  -4   10.35    3.28
   5 -14   4   11.04    3.82
  -5  14  -5    9.31    3.77
   5 -14   5    6.89    3.12
   5 -14   6   25.22    5.80
  -5  14  -6   33.78    6.53
  -5  14  -7    2.30    2.13
   5 -14   7   10.50    3.71
  -5  14  -8   -0.72    2.81
   5 -14   8    2.44    2.83
   5 -14   9   17.06    4.55
  -5  14  -9   25.72    6.33
  -5  14 -10    0.25    1.85
   5 -14  10    2.45    1.83
  -5 -15  14    7.05    2.49
  -5 -15  13    8.14    2.65
  -5 -15  12    7.95    2.70
  -5 -15  11    5.61    2.31
  -5  15  11    4.12    2.72
  -5 -15  10    2.99    1.88
  -5  15  10    3.83    2.16
  -5 -15   9   11.40    2.80
  -5  15   9   16.99    4.17
  -5 -15   8    1.79    1.51
  -5  15   8    0.06    1.96
  -5 -15   7   16.36    3.14
  -5  15   7   15.18    3.79
  -5 -15   6    9.48    2.30
  -5  15   6    5.09    2.55
  -5  15   6   11.63    4.33
  -5 -15   5    6.41    1.96
  -5  15   5    2.92    2.82
  -5 -15   4    6.15    1.99
  -5  15   4   -1.46    2.84
  -5 -15   3   12.85    2.29
  -5  15   3   13.38    4.55
  -5  15   2    0.39    2.08
  -5 -15   2    1.36    0.93
  -5  15   1   13.68    4.80
  -5  15   0   18.37    4.95
   5 -15   0   25.46    5.50
  -5  15  -1   15.82    4.35
   5 -15   1   14.91    4.33
  -5  15  -1   25.95    6.09
  -5  15  -2   58.94    8.50
   5 -15   2   57.09    8.13
  -5  15  -2   65.40    9.08
  -5  15  -3   12.17    4.16
   5 -15   3    9.46    3.23
  -5  15  -3    8.13    3.52
  -5  15  -4    6.29    3.41
   5 -15   4    9.66    3.86
  -5  15  -5   -4.46    3.55
   5 -15   5    1.01    1.80
  -5  15  -6   10.91    4.18
   5 -15   6    7.34    3.59
  -5  15  -7    4.97    3.31
   5 -15   7    1.62    2.06
  -5  15  -8   21.25    5.84
   5 -15   8   13.45    4.08
  -5  15  -9    9.98    4.30
   5 -15   9    8.45    3.59
  -5 -16  13   40.39    5.64
  -5 -16  12    2.02    1.88
  -5 -16  11    2.99    1.79
  -5 -16  10    4.25    2.10
  -5 -16   9    0.35    1.27
  -5  16   9    0.55    2.33
  -5 -16   8    5.41    2.07
  -5  16   8    6.95    2.85
  -5  16   7   76.68   10.68
  -5  16   7   84.13    8.94
  -5 -16   7   87.76    6.93
  -5 -16   6    0.76    1.11
  -5  16   6    0.47    2.03
  -5  16   5   19.60    5.44
  -5 -16   5   27.09    3.79
  -5  16   4   -2.18    2.41
  -5  16   3    4.23    3.41
  -5  16   2    3.79    2.63
  -5  16   1   28.76    6.56
  -5  16   0    5.80    3.19
   5 -16   0    3.95    2.81
   5 -16   1   53.10    7.98
  -5  16  -1   49.07    8.02
  -5  16  -2   -0.09    2.53
   5 -16   2   -1.60    2.68
  -5  16  -2    0.35    2.54
  -5  16  -3   26.24    6.09
   5 -16   3   36.51    6.63
  -5  16  -3   36.17    7.16
  -5  16  -4   -3.11    3.09
   5 -16   4   -0.74    2.65
  -5  16  -5   12.97    4.53
   5 -16   5    5.93    3.00
  -5  16  -6    0.01    2.76
   5 -16   6   -0.83    2.96
  -5  16  -7   -0.54    2.59
   5 -16   7    4.56    3.83
  -5  16  -8    4.91    3.20
   5 -16   8   -1.85    3.30
   5  17 -12   19.12    4.23
   5  17 -11   13.42    3.53
  -5 -17  11   18.67    4.15
  -5 -17  10    1.66    1.91
  -5 -17   9    6.80    2.27
  -5 -17   8   12.07    2.71
  -5  17   6   67.33    8.23
   5 -17   1   60.86    8.56
   5 -17   2  123.35   12.02
  -5  17  -2  144.28   13.44
  -5  17  -3    1.43    3.19
   5 -17   3    3.24    2.84
  -5  17  -4   78.36   10.23
   5 -17   4   62.67    8.81
  -5  17  -5    0.65    2.34
   5 -17   5    0.85    2.45
  -5  17  -6    1.61    2.68
   5 -17   6    0.56    2.23
   5 -17   7    7.31    3.55
  -5  18  -2    5.50    3.16
   5 -18   2    5.74    3.33
   5 -18   3   53.54    8.18
  -5  18  -3   54.62    8.79
  -5  18  -4    7.85    4.05
   5 -18   4    9.35    4.04
  -5  18  -5    1.54    2.47
   5 -18   5    4.69    3.16
  -5  19  -3    7.65    4.29
   5 -19   3    8.56    3.81
  -6   0  18   93.61    9.06
  -6   0  17   11.57    4.08
  -6   0  16  114.25    9.50
  -6   0  15    4.61    2.79
  -6   0  14   44.73    6.00
  -6   0  13   -3.24    2.65
  -6   0  12   -3.16    2.79
  -6   0  11   -3.10    2.66
  -6   0  10  181.22   12.03
  -6   0   9   -0.73    1.56
  -6   0   8  118.60    9.89
  -6   0   7    2.53    2.71
  -6   0   6  306.09   16.13
  -6   0   5   -1.89    2.81
  -6   0   4  282.31   15.44
  -6   0   3   -1.74    2.08
   6   0  -2  595.24   21.56
   6   0  -1    0.95    1.58
   6   0   0  282.48   15.16
   6   0   1   -1.29    1.68
   6   0   2   73.24    7.59
   6   0   3   -0.43    1.94
   6   0   4  227.44   13.61
   6   0   5   -0.27    1.52
   6   0   6  129.62   10.40
  -6   0  -7    0.45    1.95
  -6   0  -8  240.29   16.08
  -6   0  -9   -1.70    2.35
  -6   0 -10    8.13    3.13
  -6   0 -11    2.60    2.58
  -6   0 -12    0.88    1.82
  -6   0 -13    0.33    1.99
  -6   0 -14   37.46    7.41
  -6   0 -15    3.87    2.86
  -6   0 -16   43.92    8.50
  -6   1  18    6.48    3.18
  -6  -1  18   10.47    3.87
  -6   1  17  121.87   10.00
  -6  -1  17  118.59    9.89
  -6   1  16   15.58    4.22
  -6  -1  16   16.11    4.18
  -6  -1  15  106.80    9.17
  -6   1  15   84.15    8.08
  -6   1  14   33.13    5.22
  -6  -1  14   33.39    5.29
  -6   1  13    1.03    2.03
  -6  -1  13    1.19    1.58
  -6   1  12   -0.20    3.19
  -6  -1  12    4.08    1.67
  -6   1  11   47.46    6.15
  -6  -1  11   49.39    6.30
  -6   1  10   23.07    4.77
  -6  -1  10   14.31    3.39
  -6   1   9  171.70   11.87
  -6  -1   9  169.74   11.64
  -6   1   8    2.85    2.46
  -6  -1   8    4.66    2.26
  -6   1   7  267.81   15.12
  -6  -1   7  250.63   14.40
  -6   1   6   45.70    6.41
  -6  -1   6   16.78    4.75
  -6   1   5    2.91    1.35
  -6   1   5    4.94    2.32
  -6  -1   5    3.68    2.03
  -6   1   4   24.04    3.64
  -6   1   4   26.70    5.01
  -6  -1   4   25.40    4.75
  -6   1   3  244.36   14.60
  -6  -1   3  260.50   14.84
  -6   1   3  264.85   12.19
   6  -1  -2   39.48    5.86
   6   1  -2   35.85    5.53
  -6  -1   2   34.28    5.66
  -6   1   2   31.98    4.34
   6   1  -1  236.45   13.56
   6  -1  -1  253.13   14.50
  -6   1   1  258.21   11.92
   6  -1   0   58.05    7.09
   6   1   0   51.28    6.53
  -6   1   0   55.05    5.47
   6  -1   1  225.64   13.75
   6   1   1  221.75   13.23
   6   1   2   21.38    4.35
   6  -1   2   23.19    4.40
   6   1   3   41.84    5.89
   6  -1   3   35.95    5.47
   6   1   4   22.23    4.41
   6  -1   4   24.14    4.45
   6  -1   5  106.94    9.37
   6   1   5   98.24    8.95
  -6   1  -6   64.21    8.35
   6  -1   6   55.85    6.92
   6   1   6   59.83    6.97
  -6   1  -7  227.61   15.75
  -6   1  -8   36.31    6.52
  -6  -1  -8   30.66    5.90
  -6   1  -9   82.44    9.94
  -6  -1  -9   80.94    9.50
  -6   1 -10    2.98    2.15
  -6  -1 -10   -3.46    3.72
  -6   1 -11   12.43    4.16
  -6  -1 -11    9.63    3.46
  -6   1 -12    2.13    2.36
  -6  -1 -12    2.72    2.12
  -6   1 -13   45.92    7.97
  -6  -1 -13   44.93    7.47
  -6   1 -14   24.21    6.27
  -6  -1 -14   17.98    5.22
  -6   1 -15   37.66    8.20
  -6  -1 -15   28.37    6.50
  -6  -1 -16    7.43    4.66
  -6   2  18   39.52    6.02
  -6  -2  18   35.56    5.77
  -6   2  17   13.36    4.00
  -6  -2  17    5.25    2.75
  -6  -2  16   66.84    7.55
  -6   2  16   61.57    7.05
  -6   2  15    5.17    2.27
  -6  -2  15    8.32    2.95
  -6   2  14    0.56    1.55
  -6  -2  14    5.73    2.92
  -6   2  13   10.69    3.07
  -6  -2  13   13.11    3.42
  -6   2  12    6.07    1.94
  -6  -2  12   11.31    3.13
  -6   2  11    9.49    2.39
  -6  -2  11   11.02    2.98
  -6   2  10   53.67    6.79
  -6  -2  10   56.20    6.68
  -6  -2   9    9.75    2.79
  -6   2   9    9.65    3.50
  -6   2   8  260.67   15.15
  -6  -2   8  242.73   13.85
  -6   2   7   19.62    4.50
  -6  -2   7   21.58    4.46
  -6   2   6   20.45    4.51
  -6  -2   6   15.88    3.73
  -6  -2   5  109.45    6.61
  -6   2   5  102.23    7.96
  -6   2   5  118.17   10.18
  -6  -2   5  104.92    9.35
  -6  -2   4    1.09    0.97
  -6   2   4   -1.69    2.31
  -6  -2   4    0.82    1.44
  -6   2   4   -0.46    1.82
  -6  -2   3   71.42    7.84
  -6  -2   3   81.61    5.62
  -6   2   3   80.07    7.08
   6  -2  -2  258.82   14.71
  -6  -2   2  242.93   14.18
  -6   2   2  253.09   12.42
   6  -2  -1   15.29    3.96
   6   2  -1   12.80    3.76
  -6  -2   1   10.34    2.99
  -6   2   1   12.59    3.04
   6  -2   0  103.76    9.56
   6   2   0   94.49    8.74
  -6   2   0  106.80    8.20
   6  -2   1   34.69    5.53
   6   2   1   36.79    5.92
   6  -2   2   96.85    9.23
   6   2   2   94.29    8.76
   6  -2   3   60.59    7.30
   6   2   3   59.93    6.95
   6   2   4   -1.49    2.48
   6  -2   4   -1.63    2.53
   6  -2   5    3.43    2.37
   6   2   5    5.56    2.55
  -6   2  -6  135.19   11.91
   6  -2   6  128.46   10.52
   6   2   6  118.40    9.60
  -6   2  -7   46.12    7.63
   6   2   7   32.66    5.30
   6  -2   7   41.46    6.14
  -6   2  -8   18.70    5.22
  -6  -2  -9  139.10   12.20
  -6   2  -9  142.83   13.23
  -6   2 -10   27.39    6.20
  -6  -2 -10   32.25    5.99
  -6   2 -11   40.88    7.69
  -6  -2 -11   23.54    5.42
  -6   2 -12   31.30    6.88
  -6  -2 -12   30.08    6.10
  -6   2 -13    1.62    3.55
  -6  -2 -13    2.32    2.55
  -6   2 -14   12.59    4.79
  -6  -2 -14    5.62    3.83
  -6   2 -15   39.86    8.21
  -6  -2 -15   35.81    6.99
  -6  -2 -16    8.37    3.79
  -6  -2 -17   32.89    7.37
  -6   3  19    8.68    3.35
  -6   3  18   22.82    4.84
  -6  -3  18   14.64    3.91
  -6   3  17   21.11    4.53
  -6  -3  17   25.22    5.00
  -6   3  16   24.66    4.72
  -6  -3  16   22.30    4.65
  -6   3  15   -1.72    1.78
  -6  -3  15    4.46    2.75
  -6   3  14   -0.94    2.36
  -6  -3  14    1.50    1.88
  -6   3  13   -3.70    3.03
  -6  -3  13   -0.61    2.07
  -6   3  12   -0.38    3.18
  -6  -3  12    7.90    2.77
  -6   3  11    9.20    3.28
  -6  -3  11    7.41    2.56
  -6  -3  10   11.79    3.17
  -6   3  10    9.86    3.27
  -6   3   9   90.71    9.20
  -6  -3   9   82.63    7.86
  -6  -3   8   12.74    3.41
  -6   3   8   17.76    4.22
  -6   3   7    0.95    1.77
  -6  -3   7    0.73    1.62
  -6  -3   6  127.16    6.82
  -6   3   6  131.75   10.78
  -6  -3   6  131.94   10.30
  -6   3   5    2.11    1.76
  -6  -3   5    0.88    0.89
  -6  -3   5    2.08    2.24
  -6   3   4  260.27   13.29
  -6   3   4  276.01   15.60
  -6  -3   4  279.02   15.03
  -6  -3   4  286.29    9.67
  -6   3   3  105.36    8.35
  -6  -3   3  123.09    6.22
  -6  -3   3  117.89    9.91
   6  -3  -2   10.28    3.74
  -6   3   2    8.57    2.32
  -6  -3   2   11.25    3.50
  -6   3   1    0.41    1.84
   6  -3  -1    7.14    3.18
   6   3  -1    4.40    3.04
  -6  -3   1    0.58    1.92
   6  -3   0  128.36   10.72
   6   3   0  119.21    9.57
  -6  -3   0  109.24    9.44
  -6   3   0  125.25    9.19
   6  -3   1   -2.70    2.42
   6   3   1    0.83    2.69
  -6   3  -1   -0.49    1.84
   6  -3   2   94.45    9.28
   6   3   2  100.47    9.05
   6  -3   3   -1.07    2.21
   6   3   3   -0.51    2.61
   6   3   4    2.37    2.33
   6  -3   4    1.08    1.77
   6  -3   5    2.59    1.75
   6   3   5    3.04    2.61
  -6   3  -5    3.08    2.03
  -6   3  -6   -0.26    1.69
   6  -3   6   -0.44    2.02
   6   3   6    0.20    2.51
   6  -3   7   11.36    3.27
  -6   3  -7   17.53    4.75
   6   3   7   13.75    3.60
  -6   3  -8  127.50   12.35
  -6   3  -9   34.39    6.83
  -6   3 -10  124.92   12.80
  -6   3 -11    0.09    2.53
  -6  -3 -11    2.96    2.89
  -6   3 -12   11.31    5.01
  -6  -3 -12   11.40    3.77
  -6   3 -13   -2.07    2.64
  -6  -3 -13   -1.84    3.41
  -6   3 -14    5.16    3.36
  -6  -3 -14    0.38    2.43
  -6  -3 -15    4.68    2.43
  -6  -3 -16   19.43    5.17
  -6   4  19    5.26    2.86
  -6   4  18    5.41    2.80
  -6   4  17    3.82    2.61
  -6  -4  17    2.72    2.55
  -6   4  16    1.27    1.51
  -6  -4  16    4.83    2.84
  -6   4  15    7.45    2.73
  -6  -4  15   11.55    3.22
  -6   4  14   -0.68    1.89
  -6  -4  14    0.13    2.16
  -6   4  13   21.19    3.91
  -6  -4  13   32.34    5.19
  -6   4  12   -3.64    3.46
  -6  -4  12    1.94    1.95
  -6  -4  11    7.96    2.83
  -6   4  11   12.16    4.00
  -6  -4  10   17.73    3.73
  -6   4  10   19.51    4.57
  -6  -4   9   -0.10    2.13
  -6   4   9   -0.16    1.64
  -6  -4   8   -3.09    2.50
  -6   4   8    0.48    1.67
  -6   4   7  143.29   11.43
  -6  -4   7  133.56   10.11
  -6   4   6    8.13    2.69
  -6  -4   6    9.03    1.57
  -6  -4   6   11.27    3.49
  -6   4   5   76.62    8.37
  -6  -4   5   77.41    7.82
  -6  -4   5   83.68    4.75
  -6   4   4    0.35    1.97
  -6  -4   4    6.72    1.40
  -6  -4   4    5.94    2.92
  -6   4   3   11.29    3.05
  -6  -4   3    9.61    2.84
   6  -4  -2  210.52   13.73
  -6  -4   2  213.22   13.12
  -6   4   2  194.08   11.91
   6  -4  -1   99.34    9.40
  -6  -4   1  106.11    9.19
  -6   4   1   98.61    8.39
   6  -4   0   48.28    6.84
   6   4   0   40.34    5.81
  -6  -4   0   38.81    5.61
  -6   4   0   37.32    5.17
   6  -4   1   86.39    8.94
   6   4   1   75.39    7.75
  -6   4  -1   78.15    7.69
  -6  -4  -1   79.33    8.08
   6  -4   2    6.27    2.49
   6   4   2    5.38    3.39
   6  -4   3    2.71    2.09
   6   4   3    4.79    2.47
   6  -4   4    2.36    2.05
   6   4   4    8.34    3.41
   6   4   5   87.42    8.42
  -6   4  -5   96.75   10.31
   6  -4   5   86.80    9.03
   6   4   6   16.37    3.96
  -6   4  -6   21.43    5.20
   6  -4   6   15.44    3.90
  -6   4  -7   62.85    8.61
   6   4   7   48.50    6.27
   6  -4   7   44.61    6.61
  -6   4  -8   14.90    4.53
  -6   4  -9   87.77   10.76
  -6   4 -10   10.94    4.31
  -6   4 -11   95.03   11.62
  -6   4 -12   46.13    8.87
  -6   4 -13    1.62    2.50
  -6  -4 -13   -1.10    3.00
  -6   4 -14   10.70    4.76
  -6  -4 -14    5.83    3.09
  -6  -4 -15   13.24    4.30
  -6  -4 -16    0.68    2.27
  -6   5  19    2.76    2.67
  -6   5  18    3.77    2.67
  -6   5  17   11.24    3.54
  -6  -5  17    9.20    2.97
  -6   5  16    3.91    2.64
  -6  -5  16    2.16    2.04
  -6   5  15   -1.04    2.61
  -6  -5  15    7.10    3.22
  -6   5  14   15.53    3.78
  -6  -5  14   27.44    5.00
  -6   5  13   -3.43    2.57
  -6  -5  13    0.69    1.94
  -6   5  12   22.65    4.61
  -6  -5  12   29.40    4.84
  -6  -5  11   31.20    4.88
  -6   5  11   36.15    5.74
  -6  -5  10   28.94    4.84
  -6   5  10   38.68    6.13
  -6  -5   9   29.86    4.77
  -6   5   9   20.00    4.76
  -6  -5   8   23.59    4.25
  -6   5   8   29.53    5.32
  -6  -5   7   39.25    5.28
  -6  -5   7   36.42    3.13
  -6   5   7   36.52    5.78
  -6  -5   6    5.05    2.27
  -6  -5   6    1.21    0.93
  -6   5   5   48.53    6.61
  -6  -5   5   53.38    6.46
  -6   5   4   36.83    5.43
  -6  -5   4   43.66    5.96
  -6   5   3  245.11   13.72
  -6  -5   3  246.63   13.87
   6  -5  -2   16.78    4.21
  -6   5   2   16.90    3.91
  -6  -5   2   13.26    3.49
  -6   5   1   37.49    5.36
   6  -5  -1   38.19    6.24
  -6  -5   1   33.07    4.96
   6   5   0   72.12    7.45
   6  -5   0   71.69    8.36
  -6  -5   0   69.37    7.48
  -6   5   0   68.76    7.26
   6  -5   1    3.69    2.10
   6   5   1    5.14    2.90
  -6   5  -1    6.16    2.45
  -6  -5  -1    5.20    2.67
   6  -5   2    0.21    1.92
   6   5   2    1.83    2.37
  -6  -5  -2    0.02    2.06
   6  -5   3   44.25    6.71
   6   5   3   47.64    6.68
   6  -5   4   81.99    8.73
   6   5   4   88.52    8.26
  -6   5  -4   80.89    9.49
   6   5   5   48.21    6.13
  -6   5  -5   62.59    8.48
   6  -5   5   59.97    7.63
   6  -5   6    7.37    3.06
   6   5   6    2.04    2.46
  -6   5  -6   11.32    3.85
   6  -5   7   43.19    6.51
   6   5   7   42.91    5.59
  -6   5  -7   54.25    8.22
  -6   5  -8   49.66    8.12
  -6   5  -9    3.41    2.79
  -6   5 -10    6.00    3.20
  -6   5 -11   25.59    6.24
  -6   5 -12   -0.83    2.76
  -6   5 -13   31.88    7.17
  -6  -5 -15   16.45    4.83
  -6   6  19   10.40    3.59
  -6   6  18    9.86    3.45
  -6   6  17    9.80    3.24
  -6  -6  17    7.67    2.84
  -6   6  16   15.49    3.81
  -6  -6  16   13.00    3.62
  -6   6  15   -0.13    1.79
  -6  -6  15    6.28    3.07
  -6   6  14    2.04    1.92
  -6  -6  14   13.67    4.02
  -6   6  13   15.92    3.75
  -6  -6  13   16.49    3.72
  -6   6  12   21.71    4.59
  -6  -6  12   24.92    4.60
  -6  -6  11    3.99    2.58
  -6   6  11    1.30    2.46
  -6   6  10   80.36    8.96
  -6  -6  10   80.76    7.56
  -6  -6   9    3.93    2.29
  -6   6   9    1.40    1.73
  -6  -6   8    3.62    1.95
  -6   6   8    2.39    1.54
  -6   6   7   46.86    6.57
  -6  -6   7   46.87    5.79
  -6  -6   7   46.41    2.74
  -6  -6   6    7.61    2.19
  -6   6   6    8.94    3.03
  -6  -6   5   14.49    3.40
  -6   6   5    7.95    2.57
  -6   6   5    6.25    2.68
  -6   6   4   74.41    7.87
  -6  -6   4   80.19    7.74
  -6   6   3   35.09    5.48
  -6  -6   3   35.10    5.23
   6  -6  -2    9.37    3.51
  -6   6   2   10.69    3.03
  -6  -6   2    8.59    2.81
   6  -6  -1   81.34    8.92
  -6  -6   1   80.90    7.94
  -6   6   1   81.03    8.13
   6  -6   0    5.43    2.86
  -6  -6   0    4.46    2.25
  -6   6   0    1.70    1.81
   6  -6   1   36.22    6.14
   6   6   1   35.49    5.51
  -6   6  -1   35.35    5.69
  -6  -6  -1   35.85    5.33
   6  -6   2   31.38    5.72
   6   6   2   37.93    5.52
  -6   6  -2   32.37    5.55
  -6  -6  -2   29.03    4.81
   6  -6   3   18.89    4.38
   6   6   3   22.24    4.40
  -6  -6  -3   17.54    3.97
   6  -6   4   67.85    8.29
  -6   6  -4   73.74    9.10
   6   6   4   71.46    7.42
  -6   6  -5   28.08    5.58
   6  -6   5   31.09    5.60
   6   6   5   26.49    4.48
  -6   6  -6   99.71   10.77
   6  -6   6   92.97    9.61
   6   6   6   91.86    8.27
  -6   6  -7    2.57    2.34
   6  -6   7    0.34    1.90
   6   6   7    1.80    1.91
  -6   6  -8   42.51    7.52
   6  -6   8   42.37    6.69
   6   6   8   37.65    5.37
  -6   6  -9   50.29    8.48
  -6   6 -10   25.85    6.23
  -6   6 -11    2.37    2.31
  -6   6 -12   36.23    7.78
  -6   6 -13   33.92    8.04
  -6   7  19   21.75    4.72
  -6   7  18    4.09    2.77
  -6   7  17   15.57    3.74
  -6   7  16   -0.62    2.03
  -6  -7  16    1.39    2.21
  -6   7  15   25.65    4.64
  -6  -7  15   26.43    4.90
  -6   7  14   30.65    5.36
  -6  -7  14   42.54    6.14
  -6   7  13   -1.75    2.65
  -6  -7  13    6.09    3.10
  -6   7  12   35.40    5.95
  -6  -7  12   27.46    4.79
  -6  -7  11   62.65    6.81
  -6   7  11   63.99    7.72
  -6   7  10   66.54    7.72
  -6  -7  10   63.00    6.77
  -6   7   9  122.55   10.77
  -6  -7   9  106.19    8.56
  -6  -7   8   17.62    3.79
  -6   7   8   16.02    4.02
  -6  -7   7  181.14   11.00
  -6   7   7  147.10   11.82
  -6  -7   7  164.38   10.66
  -6  -7   6   -2.49    2.73
  -6   7   6   -0.59    2.64
  -6  -7   5    0.13    2.62
  -6   7   5   -1.29    2.64
  -6  -7   4   34.25    5.17
  -6   7   4   40.96    6.16
  -6   7   3   13.25    3.73
  -6  -7   3   18.38    4.01
   6  -7  -2  142.89   11.93
  -6  -7   2  134.97    9.92
  -6   7   2  136.17   11.02
   6  -7  -1  107.94   10.38
  -6  -7   1  104.16    8.83
  -6   7   1   99.80    9.29
  -6   7   0   16.03    3.74
   6  -7   0   15.23    4.24
  -6  -7   0   17.06    3.66
   6   7   1    5.86    2.66
   6  -7   1   -0.20    2.51
  -6   7  -1   -0.77    2.33
  -6  -7  -1    1.92    1.59
   6  -7   2    2.79    2.29
   6   7   2   -0.73    2.42
  -6   7  -2   -0.64    2.07
  -6  -7  -2    0.26    2.17
  -6   7  -3   -0.87    2.23
   6  -7   3    2.76    2.11
   6   7   3   -0.64    2.60
  -6  -7  -3   -0.76    2.24
   6  -7   4  124.58   11.32
  -6   7  -4  149.98   13.10
   6   7   4  135.89    9.79
  -6  -7  -4  130.91   10.00
   6  -7   5  165.94   13.07
  -6   7  -5  186.23   14.80
   6   7   5  176.70   11.00
  -6  -7  -5  169.56   11.49
   6   7   6   11.20    3.18
   6  -7   6   13.85    3.98
  -6   7  -6   14.10    4.49
   6  -7   7  134.90   11.73
   6   7   7  133.74    9.83
  -6   7  -7  160.83   14.44
  -6   7  -8   12.15    4.86
   6  -7   8    8.82    2.87
   6   7   8   11.18    3.25
  -6   7  -9    0.50    1.92
  -6   7 -10    4.64    3.32
  -6   7 -11   13.65    4.28
  -6   7 -12   20.53    5.74
  -6   8  18   15.73    4.17
  -6   8  17    1.99    2.15
  -6   8  16   23.16    4.61
  -6  -8  16   24.87    4.92
  -6   8  15   20.94    4.38
  -6  -8  15   13.94    3.71
  -6   8  14    6.70    2.89
  -6  -8  14    9.71    3.49
  -6  -8  13  121.75    9.72
  -6   8  13  103.92    9.67
  -6  -8  12   46.88    6.20
  -6   8  12   48.25    6.93
  -6  -8  11  101.46    8.63
  -6   8  11  102.62    9.74
  -6  -8  10  114.31    8.95
  -6   8  10  105.98   10.26
  -6  -8   9    4.87    2.75
  -6   8   9   -2.26    2.75
  -6   8   8  134.00   11.26
  -6  -8   8  138.41    9.71
  -6  -8   7    1.80    1.85
  -6   8   7   -1.49    2.75
  -6  -8   6    7.21    2.54
  -6   8   6   -1.72    2.54
  -6   8   5   45.03    6.59
  -6  -8   5   49.15    5.80
  -6  -8   4   28.93    4.29
  -6   8   4   31.80    5.54
  -6  -8   3   -5.85    3.17
  -6   8   3    0.16    2.36
   6  -8  -2  239.08   15.62
  -6  -8   2  228.95   12.62
  -6   8   2  228.66   14.63
  -6   8   1    2.31    2.14
   6  -8  -1   -1.01    1.81
  -6  -8   1    2.04    2.13
   6  -8   0   64.50    8.23
  -6  -8   0   64.66    7.02
  -6   8   0   64.53    7.92
   6  -8   1    7.23    2.64
  -6   8  -1    5.12    2.52
  -6  -8  -1    7.93    2.73
   6  -8   2    2.00    2.24
   6   8   2    4.88    2.60
  -6   8  -2    6.21    3.01
  -6  -8  -2    5.59    2.25
  -6   8  -3  202.44   15.17
   6  -8   3  202.99   14.64
   6   8   3  214.42   11.66
  -6  -8  -3  202.28   12.11
   6  -8   4   79.52    9.32
  -6   8  -4   69.26    9.25
   6   8   4   78.74    7.27
  -6  -8  -4   70.58    7.27
   6  -8   5   24.10    5.19
  -6   8  -5   30.92    6.34
  -6  -8  -5   26.56    4.54
   6   8   5   28.63    4.45
   6   8   6  142.82    9.90
   6  -8   6  135.24   12.15
  -6   8  -6  151.84   13.90
  -6  -8  -6  136.14   10.20
   6  -8   7   17.19    4.39
  -6   8  -7   23.09    5.52
   6   8   7   18.42    3.70
   6   8   8   18.41    3.75
  -6   8  -8   20.02    5.27
   6  -8   8   14.02    4.01
  -6   8  -9   21.77    5.71
   6  -8   9   15.80    4.30
   6   8   9   16.28    3.51
  -6   8 -10   24.07    6.39
  -6   8 -11    3.02    3.20
  -6   9  18   20.77    4.50
  -6   9  17   22.76    4.67
  -6   9  16    8.58    2.88
  -6   9  15    2.40    2.39
  -6  -9  15    4.13    2.74
  -6  -9  14   74.46    7.70
  -6   9  14   68.22    7.97
  -6   9  13   -2.58    2.33
  -6  -9  13    0.10    1.84
  -6  -9  12  135.54   10.03
  -6   9  12  117.59   10.52
  -6  -9  11   14.83    3.69
  -6   9  11   11.77    4.10
  -6  -9  10    9.94    3.42
  -6   9  10    8.06    3.28
  -6  -9   9   10.69    3.04
  -6   9   9    2.89    2.25
  -6  -9   8   12.30    3.11
  -6   9   8    7.58    2.63
  -6  -9   7   30.33    4.67
  -6   9   7   22.84    4.98
  -6   9   6  107.61   10.35
  -6  -9   6  113.87    8.54
  -6  -9   5    0.85    1.96
  -6   9   5   -7.16    4.65
  -6   9   4  229.78   14.99
  -6  -9   4  235.65   12.36
  -6   9   3  170.41   12.87
  -6  -9   3  185.97   11.04
  -6  -9   2   -2.80    2.36
   6  -9  -2    0.77    2.18
  -6   9   2   -4.10    2.97
   6  -9  -1  140.49   12.20
  -6  -9   1  135.15    9.58
  -6   9   1  121.11   11.06
   6  -9   0   94.53   10.02
  -6  -9   0   93.83    8.01
  -6   9   0   85.76    9.23
   6  -9   1   63.93    8.28
  -6  -9  -1   57.67    6.24
  -6   9  -1   58.72    7.47
   6  -9   2  251.48   16.52
  -6   9  -2  275.38   16.67
  -6  -9  -2  256.63   13.46
  -6   9  -3   24.70    5.61
   6  -9   3   31.34    5.89
   6   9   3   28.02    4.06
  -6  -9  -3   21.70    4.35
  -6   9  -4   82.19   10.19
   6  -9   4   80.86    9.53
   6   9   4   77.86    6.85
  -6  -9  -4   75.84    7.45
   6   9   5   33.11    4.66
  -6   9  -5   32.92    6.82
   6  -9   5   40.73    6.87
  -6  -9  -5   39.21    5.36
  -6   9  -6   22.95    5.89
   6  -9   6   18.85    4.80
   6   9   6   23.13    3.94
  -6  -9  -6   24.50    4.39
   6  -9   7   25.60    5.39
  -6   9  -7   25.87    6.55
   6   9   7   23.52    3.89
  -6  -9  -7   19.61    3.97
  -6   9  -8   10.79    4.16
   6   9   8   10.38    2.71
   6  -9   8    7.05    3.05
  -6  -9  -8   12.73    3.12
  -6   9  -9    5.99    3.67
   6  -9   9    3.98    2.38
   6   9   9    4.28    2.19
  -6   9 -10   57.32    9.71
   6   9  10   32.22    4.96
  -6  10  18   12.41    4.01
  -6  10  17    8.71    3.31
  -6  10  16    4.46    2.62
  -6  10  15   20.62    4.65
  -6 -10  15   29.08    5.15
  -6  10  14   -3.30    2.39
  -6 -10  14    1.40    2.18
  -6 -10  13   62.38    6.84
  -6  10  13   59.79    7.33
  -6 -10  12   -1.81    2.15
  -6  10  12    5.55    3.53
  -6 -10  11   32.32    5.06
  -6  10  11   31.36    5.73
  -6 -10  10   11.84    3.28
  -6  10  10    7.04    3.11
  -6 -10   9   15.91    3.62
  -6  10   9    9.47    3.28
  -6 -10   8    1.44    1.96
  -6  10   8   -5.18    3.24
  -6 -10   7   79.47    7.24
  -6  10   7   75.88    8.73
  -6 -10   6    2.08    1.95
  -6  10   6    1.47    2.53
  -6  10   5  215.04   15.73
  -6 -10   5  217.08   11.60
  -6 -10   4   15.23    3.49
  -6  10   4    9.05    3.85
  -6  10   3  304.71   17.63
  -6 -10   3  322.45   14.11
  -6 -10   2   -0.80    1.61
   6 -10  -2    0.09    1.90
  -6  10   2   -2.05    3.32
  -6 -10   1   -2.29    2.26
  -6  10   1   -6.62    4.29
   6 -10  -1   -0.70    2.16
  -6  10   0   10.56    3.31
  -6 -10   0   10.28    2.45
   6 -10   0   14.12    4.45
   6 -10   1  113.63   11.56
  -6  10  -1  124.53   11.54
  -6 -10  -1  117.48    8.70
   6 -10   2    3.82    1.94
  -6  10  -2    5.09    2.95
  -6 -10  -2    6.46    2.54
  -6  10  -3  171.63   14.32
   6 -10   3  163.31   13.69
  -6  10  -3  166.06   13.65
  -6 -10  -3  167.93   10.51
   6 -10   4   -3.74    2.92
   6  10   4    0.62    1.18
  -6 -10  -4    0.48    1.93
  -6  10  -5  126.68   12.79
   6 -10   5  120.22   11.89
   6  10   5  124.51    8.36
   6 -10   6    1.82    1.97
  -6  10  -6   -0.96    2.39
   6  10   6   -1.98    1.61
  -6 -10  -6   -0.92    1.33
  -6  10  -7   33.85    7.16
   6 -10   7   24.02    5.72
  -6 -10  -7   27.14    4.36
   6 -10   8    6.80    2.74
  -6  10  -8   11.99    4.59
  -6  10  -9   17.60    5.41
   6 -10   9   17.64    4.86
  -6  10 -10   23.02    6.87
   6 -10  10   13.91    4.24
  -6  11  17    4.26    2.57
  -6  11  16    3.77    2.32
  -6  11  15   -4.86    2.93
  -6  11  14   34.49    5.63
  -6 -11  14   42.66    5.89
  -6  11  13   -3.12    2.89
  -6 -11  13    3.81    2.25
  -6 -11  12   59.94    6.62
  -6  11  12   51.21    7.19
  -6 -11  11    2.98    2.13
  -6  11  11    4.97    2.73
  -6 -11  10   26.41    4.44
  -6  11  10   19.81    5.00
  -6 -11   9    5.62    2.59
  -6  11   9    0.92    1.86
  -6 -11   8    8.17    3.00
  -6  11   8    2.11    2.10
  -6 -11   7    2.77    2.23
  -6  11   7   -1.48    2.67
  -6 -11   6   77.89    6.92
  -6  11   6   67.82    8.81
  -6  11   6   83.10    9.38
  -6  11   5   20.60    5.49
  -6 -11   5   32.08    4.60
  -6  11   4  113.66   11.30
  -6 -11   4  130.41    8.79
  -6  11   3    8.90    3.44
  -6 -11   3   14.29    3.17
  -6 -11   2  108.46    7.94
  -6  11   2  103.16   10.72
  -6 -11   1    9.15    2.53
  -6  11   1    6.23    2.59
   6 -11  -1    8.84    3.63
  -6  11   0    5.83    2.61
  -6 -11   0    9.63    2.39
   6 -11   0   10.46    3.79
  -6 -11  -1    4.00    1.39
   6 -11   1    5.95    2.72
  -6  11  -1    0.92    2.89
   6 -11   2   94.13   10.50
  -6  11  -2   90.22   10.17
  -6 -11  -2   85.85    7.22
  -6  11  -3   21.52    5.74
  -6 -11  -3   18.59    3.55
   6 -11   3   21.38    5.64
  -6  11  -3   16.25    4.75
  -6  11  -4  190.40   15.89
   6 -11   4  174.39   14.45
  -6 -11  -4  181.17   10.59
   6 -11   5    1.39    2.28
  -6  11  -5    1.93    2.89
  -6 -11  -5    3.22    2.25
  -6  11  -6   -2.34    1.77
   6 -11   6   -2.50    3.36
  -6  11  -7    1.34    2.41
   6 -11   7   -0.05    2.68
  -6  11  -8   16.55    5.36
   6 -11   8   12.23    3.63
   6 -11   9    0.61    2.01
  -6  11  -9   -2.25    3.08
  -6  12  15    1.22    1.78
  -6  12  14    0.99    2.04
  -6  12  13   14.44    3.85
  -6 -12  13   20.30    4.16
  -6 -12  12    1.32    2.14
  -6  12  12    7.45    3.75
  -6  12  11   52.63    7.40
  -6 -12  11   39.41    5.41
  -6 -12  10   18.05    3.81
  -6  12  10   15.20    4.52
  -6 -12   9    3.95    2.23
  -6  12   9    3.19    2.69
  -6 -12   8    0.47    1.60
  -6  12   8   -4.28    3.34
  -6 -12   7   12.29    3.33
  -6  12   7   13.57    3.95
  -6 -12   6    9.46    2.87
  -6  12   6    2.30    2.44
  -6  12   6    3.32    2.29
  -6 -12   5   64.42    6.32
  -6  12   5   54.23    8.13
  -6 -12   4    3.07    2.16
  -6  12   4    5.66    2.59
  -6 -12   3   12.82    2.84
  -6  12   3    9.68    3.90
  -6  12   2   26.69    5.60
  -6 -12   2   34.22    4.39
  -6  12   1    0.22    2.50
  -6 -12   1    2.06    1.60
   6 -12  -1   -1.33    2.12
  -6  12   0   12.29    3.96
  -6 -12   0   10.79    2.78
   6 -12   0   14.04    4.55
  -6 -12  -1   18.50    3.29
   6 -12   1   18.13    4.61
  -6  12  -1   22.89    5.49
  -6 -12  -2   -2.08    1.94
   6 -12   2   -0.05    2.09
  -6  12  -2    0.04    2.24
  -6  12  -3   73.75   10.07
   6 -12   3   65.98    9.01
  -6  12  -3   72.43    9.52
  -6 -12  -3   59.93    5.75
  -6  12  -4   18.65    5.41
   6 -12   4    9.08    3.75
  -6  12  -5   -0.81    2.13
   6 -12   5    2.80    2.85
  -6  12  -6   14.58    5.10
   6 -12   6    4.20    2.44
  -6  12  -7    2.26    3.58
   6 -12   7   -0.82    2.22
  -6  12  -8   -0.62    2.88
   6 -12   8    1.29    2.49
  -6  13  14   -5.84    3.18
  -6  13  13   -1.24    2.85
  -6 -13  13   -1.14    1.82
  -6 -13  12    9.38    3.01
  -6  13  12   10.23    3.69
  -6  13  11    5.72    2.63
  -6 -13  11    6.26    2.59
  -6  13  10    3.03    2.46
  -6 -13  10    4.82    2.57
  -6  13   9   20.28    4.74
  -6 -13   9   16.69    3.65
  -6  13   8    2.54    2.07
  -6 -13   8    3.90    2.03
  -6  13   7   -0.76    2.51
  -6  13   7   -5.45    3.72
  -6 -13   7   -0.13    1.42
  -6  13   6    5.71    2.18
  -6 -13   6    8.04    2.40
  -6  13   6    6.83    3.06
  -6 -13   5    1.59    1.55
  -6  13   5   -0.97    2.32
  -6  13   4    6.34    3.81
  -6 -13   4    8.58    2.50
  -6 -13   3   18.64    3.40
  -6  13   3   15.79    4.74
  -6 -13   2    3.15    2.08
  -6  13   2   -0.37    2.60
   6 -13  -1   71.28    9.45
  -6 -13   1   74.02    6.17
  -6  13   1   68.26    9.38
  -6 -13   0    1.71    1.21
   6 -13   0    2.69    3.13
  -6  13   0   -2.30    2.85
   6 -13   1    6.56    3.44
  -6  13  -1    5.53    3.24
   6 -13   2    0.48    2.16
  -6  13  -2    1.57    1.80
  -6  13  -3   32.28    6.98
   6 -13   3   40.75    7.33
  -6  13  -3   37.11    7.19
  -6  13  -4    8.55    4.19
   6 -13   4    4.80    3.24
  -6  13  -5  101.02   11.98
   6 -13   5   98.33   11.24
  -6  13  -6    1.64    2.57
   6 -13   6   -0.54    2.75
   6 -13   7    0.06    2.09
  -6  13  -7    1.05    2.76
  -6 -14  12   -1.33    2.14
  -6  14  12    6.03    2.87
  -6 -14  11    1.79    2.16
  -6  14  11    3.52    2.40
  -6 -14  10   17.85    3.80
  -6  14  10   19.66    5.13
  -6  14   9    0.52    2.08
  -6 -14   9    3.88    2.13
  -6  14   8   -2.16    3.13
  -6 -14   8    3.47    1.79
  -6  14   7   -1.19    2.84
  -6 -14   7    2.33    1.71
  -6  14   7   -1.43    3.73
  -6  14   6    8.17    3.80
  -6  14   6    3.50    2.53
  -6 -14   6   11.59    2.91
  -6  14   5   25.20    5.73
  -6 -14   5   30.69    4.14
  -6  14   4   27.70    6.46
  -6 -14   4   25.83    3.88
  -6 -14   3    2.44    1.77
  -6  14   3   -2.50    3.00
  -6 -14   2   34.03    4.35
  -6  14   2   28.82    6.40
  -6  14   1   13.46    4.81
   6 -14   0    1.25    2.82
  -6  14   0   -1.92    3.45
   6 -14   1   32.15    6.59
  -6  14  -1   36.44    7.26
   6 -14   2   14.62    4.79
  -6  14  -2    3.83    2.82
  -6  14  -3   25.63    6.31
   6 -14   3   20.06    5.40
  -6  14  -3   18.73    5.17
  -6  14  -4   38.49    7.52
   6 -14   4   39.15    7.32
  -6  14  -5   10.14    4.66
   6 -14   5    7.80    4.05
  -6 -15  11   15.18    3.59
  -6 -15  10    1.27    1.58
  -6  15  10    0.67    2.19
  -6 -15   9    1.17    1.71
  -6  15   9   -3.28    2.75
  -6 -15   8   10.66    3.04
  -6  15   8    8.66    3.44
  -6  15   7   24.04    5.30
  -6 -15   7   30.36    4.58
  -6  15   6   23.53    5.44
  -6 -15   6   26.91    3.98
  -6 -15   5   10.52    2.70
   6 -15   0    3.23    3.02
   6 -15   1    4.01    2.62
   6 -15   2   13.11    4.54
  -6  15  -3   27.10    6.46
   6 -15   3   31.40    6.86
  -6  15  -4   24.84    6.40
   6 -15   4   24.23    6.20
  -6 -16   9    1.50    1.40
  -6  16   8    6.48    3.25
  -6  16   7   49.11    7.48
  -6  16   6   16.25    4.71
   6 -16   1   29.98    6.44
  -6  17   6   65.46    9.05
  -7   0  15    1.32    2.36
  -7   0  14   16.47    4.05
  -7   0  13   -0.19    2.11
  -7   0  12   -1.26    2.79
  -7   0  11   -1.69    2.38
  -7   0  10   75.59    8.71
  -7   0   9    3.89    2.90
  -7   0   8  116.84   10.85
  -7   0   7    1.49    1.96
  -7   0   7    2.93    2.99
  -7   0   6   43.37    5.30
  -7   0   6   41.37    6.51
  -7   0   5   -1.00    1.61
  -7   0   5   -2.43    2.33
  -7   0   4   -0.51    1.58
  -7   0   4   -1.85    3.32
  -7   0   3   -4.97    3.88
  -7   0   3    2.19    1.76
  -7   0   2    0.64    1.20
  -7   0   2   -0.92    2.76
   7   0  -1   -1.71    1.44
   7   0   0   28.05    5.35
   7   0   1    1.67    2.19
   7   0   2    0.19    2.29
   7   0   3   -1.48    2.26
   7   0   4   29.71    5.37
   7   0   5   -1.72    1.94
   7   0   6   17.64    4.17
   7   0   7    1.31    2.10
   7   0   8   38.75    6.21
   7   0   9   -2.63    2.69
   7   0  10    6.73    3.16
  -7   0 -11    0.11    1.74
  -7   0 -12   45.69    8.44
  -7   1  15   25.30    4.99
  -7  -1  15   30.13    5.49
  -7   1  14   19.52    4.13
  -7  -1  14   14.39    3.93
  -7   1  13    4.29    1.78
  -7  -1  13   10.02    3.49
  -7   1  12    1.09    2.50
  -7  -1  12    2.82    1.98
  -7   1  11   -2.58    3.62
  -7  -1  11    1.23    1.90
  -7  -1  10    2.70    2.39
  -7   1  10    4.12    3.52
  -7   1   9  154.78   12.47
  -7  -1   9  172.59   12.92
  -7   1   8   13.16    4.45
  -7  -1   8   18.85    5.16
  -7  -1   7  139.59    8.76
  -7   1   7  140.39    9.72
  -7  -1   7  147.81   12.08
  -7   1   6   60.81    6.38
  -7   1   6   68.71    8.51
  -7  -1   6   61.18    5.78
  -7  -1   5    0.42    1.17
  -7   1   5   -3.63    3.39
  -7  -1   5    3.64    2.71
  -7   1   5   -0.49    1.33
  -7   1   4    1.29    1.69
  -7   1   4   -0.48    3.18
  -7  -1   4   -0.13    1.90
  -7  -1   4    0.29    1.37
  -7   1   3    3.67    1.77
  -7  -1   3    6.87    2.64
  -7   1   3    6.31    2.38
  -7   1   2   -2.40    1.96
  -7   1   2   -7.01    4.07
  -7  -1   2   -3.00    3.00
   7  -1  -1   97.24    9.96
   7   1  -1   97.43    9.71
  -7  -1   1   90.53    9.75
   7  -1   0   26.23    5.47
   7   1   0   17.63    4.60
   7   1   1   26.15    5.03
   7  -1   1   29.50    5.67
   7  -1   2   17.03    4.40
   7   1   2   18.15    4.36
   7  -1   3    4.48    2.55
   7   1   3    6.66    2.96
   7  -1   4   12.86    3.66
   7   1   4   13.61    3.72
   7   1   5   32.08    5.60
   7  -1   5   37.32    6.12
   7  -1   6   -0.48    1.49
   7   1   6   -4.04    3.06
   7  -1   7   15.78    3.91
   7   1   7   17.01    4.34
   7  -1   8    2.99    2.21
   7   1   8    4.49    2.90
   7  -1   9    0.31    1.67
   7   1   9   -1.35    2.14
   7  -1  10    3.26    2.50
   7   1  10    2.44    1.98
  -7   1 -10    7.57    4.17
  -7   1 -11    1.18    3.02
  -7   2  15    2.92    2.41
  -7   2  14   13.14    3.78
  -7  -2  14   18.99    4.52
  -7   2  13   11.90    3.21
  -7  -2  13   11.67    3.30
  -7   2  12   -1.95    2.83
  -7  -2  12    0.34    2.17
  -7   2  11   37.16    6.29
  -7  -2  11   25.59    4.85
  -7  -2  10   16.74    4.12
  -7   2  10   21.83    5.09
  -7  -2   9    2.71    2.56
  -7   2   9    6.23    3.38
  -7  -2   8  126.51    8.11
  -7   2   8  140.12   12.19
  -7  -2   8  147.15   11.99
  -7   2   7   91.65    8.37
  -7   2   7  110.69   10.96
  -7  -2   7  101.25    9.93
  -7   2   6   10.55    4.08
  -7  -2   6   11.42    4.11
  -7   2   6   11.98    3.25
  -7   2   5  163.44   13.19
  -7   2   5  171.72   11.01
  -7   2   4    0.52    1.36
  -7   2   4   -1.16    3.25
  -7  -2   4   -1.45    2.54
  -7   2   3   10.73    2.44
  -7   2   3    8.76    2.47
  -7  -2   3   14.10    3.99
   7  -2  -2   10.44    3.35
  -7  -2   2    8.13    2.61
  -7   2   2   11.75    2.88
   7  -2  -1   25.45    5.35
   7   2  -1   24.36    5.13
  -7   2   1   23.25    3.99
  -7  -2   1   21.52    4.97
   7   2   0  117.70   10.47
   7  -2   0  114.24   10.87
  -7  -2   0  107.86   10.63
   7  -2   1   97.04   10.07
   7   2   1   98.71    9.60
   7  -2   2   40.08    6.42
   7   2   2   35.76    5.71
   7  -2   3   62.94    8.13
   7   2   3   66.38    7.92
   7  -2   4    2.52    2.28
   7   2   4    0.13    1.62
   7   2   5   -3.29    2.81
   7  -2   5   -3.05    3.02
   7  -2   6   88.14    9.48
   7   2   6   81.69    8.85
   7  -2   7   18.59    4.65
   7   2   7   11.90    3.52
   7  -2   8    4.31    2.56
   7   2   8    0.62    1.53
  -7   2  -9   59.41    9.16
   7  -2   9   50.94    7.48
   7   2   9   38.39    6.27
   7  -2  10    6.30    2.81
   7   2  10    6.37    2.90
  -7   2 -11   10.39    4.63
  -7   3  15    3.04    2.20
  -7   3  14    2.39    2.24
  -7  -3  14    8.44    3.15
  -7   3  13    2.34    2.34
  -7  -3  13   10.41    3.52
  -7   3  12   10.67    2.61
  -7  -3  12   20.24    4.35
  -7  -3  11    6.61    2.44
  -7   3  11   15.57    4.69
  -7  -3  10    1.81    1.85
  -7   3  10    7.79    3.84
  -7  -3   9    0.45    1.91
  -7   3   9    4.13    3.01
  -7  -3   8  121.69   10.68
  -7   3   8   34.93    6.98
  -7   3   7    9.31    3.15
  -7   3   7   11.50    4.08
  -7  -3   7   10.60    4.04
  -7   3   6  124.35    9.88
  -7   3   6  141.98   12.39
  -7  -3   6  127.14   11.22
  -7   3   5   12.07    3.18
  -7  -3   5   12.97    2.32
  -7   3   5    7.68    2.90
  -7  -3   5   18.13    4.81
  -7  -3   4   44.16    6.70
  -7   3   4   41.16    6.47
  -7   3   4   45.96    5.98
  -7   3   3   35.65    5.28
  -7   3   3   26.27    4.48
  -7  -3   3   32.39    5.53
   7  -3  -2    8.45    3.74
  -7  -3   2    7.05    3.55
  -7   3   2    7.56    2.31
   7  -3  -1    2.11    2.17
  -7   3   1    1.04    1.54
  -7  -3   1    4.82    2.23
   7  -3   0   13.38    3.80
   7   3   0   12.31    3.82
  -7  -3   0   14.86    4.05
   7  -3   1   25.54    5.33
   7   3   1   25.82    5.31
  -7  -3  -1   26.53    5.41
   7  -3   2  206.48   14.74
   7   3   2  199.22   13.47
   7  -3   3   12.27    3.89
   7   3   3   13.76    4.21
   7  -3   4   40.93    6.61
   7   3   4   36.00    5.81
   7  -3   5   -0.96    3.03
   7   3   5   -2.46    2.71
   7  -3   6    3.04    1.73
   7   3   6    4.19    2.42
   7  -3   7   -1.40    2.40
   7   3   7   -3.61    2.73
  -7   3  -8  124.59   13.26
   7  -3   8  105.98   10.55
   7   3   8  113.02   10.35
  -7   3  -9    5.93    4.58
   7  -3   9   -0.81    2.26
   7   3   9    2.82    2.36
  -7   3 -10  105.49   12.75
   7  -3  10   74.97    9.23
   7   3  10   82.44    9.12
  -7   4  15   31.30    5.65
  -7   4  14   -1.40    2.63
  -7  -4  14    7.14    3.09
  -7   4  13    3.42    2.01
  -7  -4  13    7.34    3.25
  -7   4  12   42.50    6.60
  -7  -4  12   47.85    6.55
  -7  -4  11    2.62    2.03
  -7   4  11    7.27    3.30
  -7  -4  10   34.51    5.56
  -7   4  10   42.87    6.95
  -7  -4   9   40.84    5.97
  -7   4   9   44.24    7.00
  -7  -4   8   36.65    5.70
  -7   4   8   35.05    6.46
  -7   4   7  122.91   10.18
  -7   4   7  132.22   12.00
  -7  -4   7  132.43   11.08
  -7   4   6   28.80    4.89
  -7   4   6   22.95    5.23
  -7  -4   6   28.77    5.69
  -7   4   5   20.47    4.09
  -7   4   5   16.76    4.27
  -7  -4   5   23.77    4.95
  -7   4   4   14.34    3.62
  -7   4   4   23.63    4.73
  -7  -4   4   21.90    5.17
  -7   4   3    1.09    1.68
  -7  -4   3    4.82    2.97
   7  -4  -2   37.89    6.45
  -7  -4   2   38.37    6.19
  -7   4   2   34.44    5.23
   7  -4  -1   38.96    6.61
  -7   4   1   37.58    5.73
  -7  -4   1   35.04    5.81
   7  -4   0    3.16    2.41
   7   4   0    4.51    3.02
  -7   4   0    1.09    1.66
  -7  -4   0   -0.56    2.24
   7   4   1  136.64   11.24
   7  -4   1  154.15   13.03
  -7  -4  -1  146.11   12.13
   7  -4   2   14.85    4.42
   7   4   2   13.68    3.88
  -7  -4  -2    8.76    3.33
   7  -4   3   98.85   10.41
   7   4   3   77.38    8.46
   7  -4   4   19.77    4.73
   7   4   4   16.65    4.15
   7  -4   5   -0.24    2.00
   7   4   5    0.46    2.00
   7  -4   6   64.29    8.29
   7   4   6   61.40    7.34
   7   4   7   93.09    9.27
   7  -4   7   93.32    9.99
   7  -4   8   -2.30    2.59
   7   4   8   -0.37    1.89
  -7   4  -8   -1.14    1.98
  -7   4  -9  107.60   12.83
   7  -4   9   84.59    9.68
   7   4   9   83.64    9.01
  -7   4 -10    4.69    4.15
   7  -4  10    2.33    2.62
   7   4  10    0.51    1.85
   7   4  11    5.87    2.78
  -7   5  15   -3.90    2.84
  -7  -5  14   47.81    6.69
  -7   5  14   35.69    5.95
  -7   5  13   -0.87    2.27
  -7  -5  13    5.93    2.64
  -7   5  12    9.88    3.60
  -7  -5  12    7.39    3.10
  -7  -5  11   13.10    3.60
  -7   5  11   16.15    4.24
  -7  -5  10   -1.30    1.87
  -7   5  10   -0.26    2.36
  -7  -5   9   18.02    3.96
  -7   5   9   27.09    6.09
  -7  -5   8    9.89    3.13
  -7   5   8   21.08    4.98
  -7  -5   7   -4.64    3.06
  -7   5   7   -0.19    2.00
  -7   5   7    0.67    1.86
  -7  -5   6   38.10    6.17
  -7   5   6   34.25    5.63
  -7   5   6   27.68    5.53
  -7   5   5   -1.72    2.44
  -7   5   5    0.96    2.16
  -7  -5   5    2.69    2.59
  -7   5   4   -3.14    3.72
  -7   5   4    0.45    2.40
  -7  -5   4    4.20    2.46
  -7   5   3   27.40    5.00
  -7  -5   3   26.63    5.15
  -7   5   2    5.39    2.49
   7  -5  -2    9.67    3.83
  -7  -5   2    6.80    2.76
   7  -5  -1   12.76    4.07
  -7  -5   1   18.71    4.47
  -7   5   1   11.55    3.62
   7  -5   0  121.82   11.80
  -7   5   0  133.36   10.87
  -7  -5   0  114.02   10.77
   7  -5   1   22.58    5.54
   7   5   1   21.96    4.72
  -7  -5  -1   14.88    3.80
   7  -5   2   54.86    8.07
   7   5   2   59.01    7.26
  -7  -5  -2   56.29    7.60
   7  -5   3   23.53    5.41
   7   5   3   25.05    5.05
  -7  -5  -3   28.51    5.29
   7  -5   4   55.42    7.90
   7   5   4   63.10    7.53
   7  -5   5   49.38    7.47
   7   5   5   57.57    7.23
   7   5   6   11.61    3.44
   7  -5   6    5.96    2.50
   7  -5   7   65.76    8.55
   7   5   7   61.59    7.50
  -7   5  -7   74.50   10.40
   7   5   8   53.57    7.15
  -7   5  -8   66.75   10.09
   7  -5   8   56.82    8.22
   7  -5   9    1.71    2.71
   7   5   9    0.91    1.50
  -7   5  -9    2.99    3.97
   7   5  10    5.11    2.84
   7   5  11    8.69    3.18
  -7   6  15   13.19    3.83
  -7   6  14   -2.14    1.80
  -7   6  13   20.76    4.53
  -7  -6  13   20.06    4.60
  -7   6  12    3.85    3.16
  -7  -6  12    1.11    1.95
  -7  -6  11    8.21    2.77
  -7   6  11    7.78    3.29
  -7  -6  10   38.92    6.04
  -7   6  10   41.12    7.21
  -7  -6   9    7.09    2.17
  -7   6   9    6.89    3.13
  -7  -6   8   11.41    3.22
  -7   6   8   13.06    4.04
  -7  -6   7   -4.75    3.35
  -7   6   7   -2.80    3.16
  -7   6   7   -0.92    2.15
  -7  -6   6   15.75    3.49
  -7   6   6   17.03    4.19
  -7   6   6   18.73    4.87
  -7  -6   5   15.74    4.14
  -7   6   5   11.71    3.56
  -7   6   5   10.73    3.26
  -7   6   4   20.14    4.36
  -7  -6   4   25.23    5.03
  -7   6   3    8.12    2.54
  -7  -6   3    9.65    3.36
   7  -6  -2   65.81    8.77
  -7  -6   2   53.24    7.02
  -7   6   2   48.22    6.74
   7  -6  -1   48.14    7.65
  -7   6   1   40.29    6.58
  -7  -6   1   33.71    5.73
   7  -6   0  137.87   12.67
  -7   6   0  126.52   10.99
  -7  -6   0  114.28   10.59
   7   6   1   60.81    7.16
   7  -6   1   66.65    9.03
  -7  -6  -1   54.92    7.22
   7  -6   2    6.45    2.90
   7   6   2    6.54    2.52
  -7  -6  -2    3.72    2.15
   7  -6   3   28.92    5.82
   7   6   3   25.50    4.87
  -7  -6  -3   23.11    5.02
   7   6   4   61.93    7.55
   7  -6   4   57.72    7.95
  -7  -6  -4   61.93    8.00
   7  -6   5   21.31    5.29
   7   6   5   15.31    3.87
  -7  -6  -5   15.51    4.11
   7  -6   6   18.30    4.76
   7   6   6   27.43    4.96
   7   6   7    2.96    1.97
  -7   6  -7    5.54    3.78
   7  -6   7    3.68    3.34
   7   6   8   61.36    7.48
  -7   6  -8   88.83   11.68
   7  -6   8   68.13    9.04
   7   6   9   14.78    4.08
   7   6  10   -1.65    2.74
   7   6  11   -2.49    2.54
   7   6  12   -4.16    2.86
  -7   7  14    3.69    2.82
  -7   7  13   -5.31    3.13
  -7  -7  13    7.27    3.07
  -7  -7  12    4.05    2.93
  -7   7  12    0.93    2.00
  -7  -7  11   19.20    4.39
  -7   7  11    9.42    3.61
  -7  -7  10   18.46    4.34
  -7   7  10   20.56    5.01
  -7   7   9   66.42    8.61
  -7  -7   9   65.94    7.36
  -7  -7   8   18.65    3.90
  -7   7   8   21.81    5.25
  -7  -7   7   16.53    3.57
  -7   7   7   19.38    4.51
  -7   7   7   23.90    5.59
  -7  -7   6   -2.91    2.87
  -7   7   6   -2.49    2.99
  -7   7   6   -6.33    3.68
  -7  -7   5   28.99    5.19
  -7   7   5   30.41    5.55
  -7   7   5   28.35    5.73
  -7  -7   4    0.33    1.97
  -7   7   4   -0.49    2.63
  -7  -7   3   96.34    9.31
  -7   7   3   95.78    9.89
   7  -7  -2   84.80   10.09
  -7  -7   2   69.84    7.80
  -7   7   2   73.98    8.63
   7  -7  -1  216.76   16.00
  -7  -7   1  206.22   13.65
  -7   7   1  218.17   14.84
   7  -7   0    6.30    4.15
  -7   7   0    0.71    2.11
  -7  -7   0   -0.82    2.13
   7  -7   1   14.28    4.39
  -7   7  -1    9.20    3.10
  -7  -7  -1   13.24    3.64
   7  -7   2   -0.96    2.47
   7   7   2    3.47    2.18
  -7  -7  -2   -0.19    2.07
   7  -7   3    9.46    4.06
   7   7   3    8.68    3.26
  -7  -7  -3    8.54    3.26
   7  -7   4    1.12    1.76
   7   7   4    1.30    2.16
  -7  -7  -4    0.28    2.10
   7  -7   5   47.16    7.46
   7   7   5   51.44    6.58
  -7  -7  -5   49.17    7.01
   7  -7   6   -3.88    2.60
  -7   7  -6    2.82    2.87
   7   7   6    2.32    1.94
  -7  -7  -6   -0.73    2.18
   7  -7   7   38.83    7.03
  -7   7  -7   43.04    8.06
   7   7   7   34.79    5.55
   7   7   8   41.96    6.06
   7  -7   8   35.44    6.57
   7   7   9    1.78    1.86
   7   7  10   31.20    5.55
  -7   8  14    0.06    2.76
  -7   8  13    8.80    2.70
  -7  -8  12   13.47    3.55
  -7   8  12   13.81    4.55
  -7  -8  11   70.77    7.65
  -7   8  11   77.42    9.40
  -7  -8  10   25.45    4.73
  -7   8  10   30.35    6.35
  -7   8   9   44.73    7.26
  -7  -8   9   45.86    6.22
  -7   8   8   51.34    7.87
  -7  -8   8   49.24    6.47
  -7  -8   7   34.47    5.31
  -7   8   7   32.81    6.18
  -7   8   7   26.65    5.54
  -7  -8   6   25.06    4.46
  -7   8   6   23.70    5.00
  -7   8   6   32.47    6.32
  -7  -8   5    4.95    1.97
  -7   8   5    7.36    3.07
  -7  -8   4   56.45    6.88
  -7   8   4   61.13    8.19
  -7  -8   3    0.34    1.82
  -7   8   3    4.18    2.64
  -7  -8   2   59.50    7.25
  -7   8   2   58.93    8.17
   7  -8  -1   28.88    6.05
  -7   8   1   21.78    5.02
  -7  -8   1   28.83    5.39
   7  -8   0   41.91    7.23
  -7  -8   0   50.62    6.76
  -7   8   0   42.18    6.95
   7  -8   1    1.04    2.14
  -7   8  -1    6.25    3.05
  -7  -8  -1    5.36    2.90
   7  -8   2   -0.08    2.12
  -7  -8  -2    0.41    1.86
   7  -8   3   31.10    6.43
   7   8   3   28.69    4.75
  -7  -8  -3   30.48    5.40
   7  -8   4   30.99    6.27
   7   8   4   32.87    5.19
  -7  -8  -4   28.80    5.17
   7  -8   5    7.92    3.56
   7   8   5    4.07    2.03
  -7  -8  -5    5.17    2.60
   7  -8   6  128.78   12.37
   7   8   6  143.89   10.75
  -7   8  -6  145.73   14.74
  -7  -8  -6  148.97   12.02
   7  -8   7   39.50    6.95
   7   8   7   37.48    5.65
  -7  -8  -7   53.10    7.42
  -7  -8  -8    9.57    3.51
  -7   9  14   -1.85    3.25
  -7   9  13    0.43    2.01
  -7  -9  12   39.96    6.06
  -7   9  12   34.55    6.32
  -7  -9  11   29.77    5.28
  -7   9  11   22.50    5.41
  -7  -9  10   36.92    5.96
  -7   9  10   44.50    8.08
  -7   9   9   34.55    6.45
  -7  -9   9   36.06    5.67
  -7  -9   8    4.35    2.70
  -7   9   8   -1.54    2.29
  -7  -9   7   10.99    3.58
  -7   9   7   10.93    4.16
  -7   9   7    8.02    3.74
  -7   9   6    0.95    2.32
  -7  -9   6    2.58    1.92
  -7   9   6    3.51    2.50
  -7  -9   5    2.93    1.85
  -7   9   5    2.91    2.62
  -7   9   5    0.80    3.01
  -7  -9   4   31.57    4.97
  -7   9   4   33.71    6.17
  -7  -9   3   30.29    4.80
  -7   9   3   40.34    6.82
  -7  -9   2    4.29    1.71
  -7   9   2    5.02    2.47
  -7  -9   1   10.53    3.39
   7  -9  -1   10.61    3.87
  -7   9   1    6.62    3.03
   7  -9   0    2.24    2.70
  -7   9   0    3.81    3.11
  -7  -9   0    6.61    3.20
   7  -9   1   10.03    3.58
  -7   9  -1    9.82    3.59
  -7  -9  -1   11.79    3.57
   7  -9   2   78.34   10.02
  -7  -9  -2   79.97    8.24
   7  -9   3   37.89    7.02
  -7  -9  -3   45.92    6.64
   7  -9   4   29.84    6.36
  -7  -9  -4   29.66    5.34
   7  -9   5   -0.41    2.34
  -7  -9  -5   -0.17    2.20
  -7  -9  -6    7.85    2.38
  -7  10  13   44.76    7.38
  -7  10  12    2.04    2.41
  -7 -10  11   34.21    5.65
  -7  10  11   27.97    5.86
  -7 -10  10   23.45    4.60
  -7  10  10   21.77    5.89
  -7 -10   9   17.93    4.13
  -7  10   9   13.27    4.16
  -7  10   8   14.63    5.04
  -7 -10   8   16.99    4.07
  -7  10   8   21.78    5.54
  -7  10   7   98.95   11.01
  -7  10   7  115.04   11.88
  -7 -10   7  113.45    9.44
  -7 -10   6   25.71    4.74
  -7  10   6   21.93    5.53
  -7  10   6   27.72    6.28
  -7  10   5   50.79    7.84
  -7  10   5   67.13    9.27
  -7 -10   5   63.23    7.02
  -7 -10   4    3.49    2.32
  -7  10   4    0.07    2.85
  -7  10   3   50.16    7.84
  -7 -10   3   61.50    6.87
  -7 -10   2   -2.91    2.66
  -7  10   2   -0.05    2.38
  -7 -10   1   -3.06    2.73
   7 -10  -1    1.03    1.96
  -7  10   1   -2.76    2.45
  -7 -10   0   -3.37    2.41
   7 -10   0    3.41    3.74
  -7  10   0   -1.78    3.04
   7 -10   1   32.25    6.79
  -7  10  -1   24.35    5.79
  -7 -10  -1   31.87    5.06
   7 -10   2   12.65    4.56
  -7 -10  -2    8.28    3.09
   7 -10   3    8.09    3.44
  -7 -10  -3   12.98    3.63
   7 -10   4    4.69    3.37
  -7 -10  -4    3.36    1.94
  -7  11  12   22.41    5.39
  -7 -11  11   12.80    3.85
  -7  11  11    5.83    2.95
  -7 -11  10   21.90    4.73
  -7  11  10   16.14    4.86
  -7 -11   9    7.96    3.35
  -7  11   9   -1.54    2.33
  -7  11   8   -4.23    3.78
  -7 -11   8    4.68    3.01
  -7  11   8   -6.60    3.94
  -7 -11   7    4.45    2.80
  -7  11   7    4.20    3.20
  -7  11   7    1.87    2.48
  -7  11   6   71.72    9.54
  -7  11   6   75.46    9.82
  -7 -11   6   82.94    7.98
  -7  11   5   19.44    5.08
  -7 -11   5   19.02    4.26
  -7  11   5   12.89    4.09
  -7 -11   4   35.09    5.25
  -7  11   4   33.71    6.85
  -7  11   3   54.96    8.67
  -7 -11   3   48.33    6.12
  -7  11   2   16.42    4.65
  -7 -11   2   12.80    3.15
  -7 -11   1    0.54    1.94
   7 -11  -1    3.88    3.29
  -7  11   1    0.62    2.57
  -7 -11   0   23.77    4.21
   7 -11   0   23.70    5.73
  -7  11   0   20.00    4.56
  -7 -11  -1    5.54    2.08
   7 -11   1    6.72    2.72
  -7  11  -1    3.07    2.95
  -7 -11  -2    3.65    1.58
   7 -11   2   11.21    4.32
  -7  12  11    9.62    3.79
  -7 -12  10   18.28    4.24
  -7  12  10   16.35    4.80
  -7 -12   9    7.53    3.34
  -7  12   9   -3.30    3.10
  -7 -12   8   26.65    4.90
  -7  12   8   21.76    5.57
  -7 -12   7    6.27    2.91
  -7  12   7    7.36    3.00
  -7  12   6   -0.59    3.03
  -7  12   6   -0.46    2.62
  -7  12   5    5.24    3.19
  -7 -12   5   14.49    3.57
  -7  12   5    4.63    3.08
  -7  12   4   55.92    8.72
  -7 -12   4   53.31    6.22
  -7 -12   3    2.48    2.16
  -7  12   3    1.65    3.13
  -7  12   2  128.93   12.95
  -7 -12   2  119.31    9.04
  -7 -12   1    0.19    1.62
  -7  12   1    2.17    2.70
  -7  12   0    9.01    3.52
  -7  12  -1   -2.42    3.19
  -7  13  10    4.87    3.51
  -7 -13   9   22.52    4.52
  -7  13   9   24.54    5.69
  -7 -13   8   -1.79    1.62
  -7  13   8   -0.88    2.64
  -7 -13   7   13.97    3.97
  -7  13   7    1.82    2.18
  -7 -13   6   10.38    3.31
  -7  13   6    4.43    2.26
  -7 -13   5   34.92    5.13
  -7  13   5   21.82    5.64
  -7 -13   4    3.63    2.41
  -7 -13   3   22.53    4.22
  -7 -14   8    8.36    3.10
  -7 -14   7    2.30    1.95
  -7 -14   6    0.83    1.57
  -7  14   5    0.94    3.60
  -8   0   9    3.98    3.35
  -8   0   8    2.68    2.91
  -8   0   7   -0.89    2.17
  -8   0   6   21.10    5.39
  -8   0   5   -2.22    2.36
  -8   0   4    2.96    2.97
  -8   0   3   -1.67    2.14
  -8   0   2    5.49    2.41
  -8   0   1   -1.30    2.85
   8   0   0   12.10    4.04
  -8   0   0    8.46    3.47
   8   0   1    0.11    1.93
   8   0   2    4.43    2.92
   8   0   3    3.95    3.39
   8   0   4   65.10    8.72
   8   0   5   -2.20    2.03
   8   0   6   -0.41    2.08
   8   0   7    1.24    1.90
  -8  -1   9    8.54    4.02
  -8   1   9    4.62    2.88
  -8   1   8    1.23    2.87
  -8  -1   8    5.10    3.58
  -8   1   7   -2.14    2.57
  -8  -1   7    3.08    2.90
  -8   1   6   14.92    4.56
  -8  -1   6   19.23    5.35
  -8   1   5    0.29    2.23
  -8  -1   5    0.91    1.89
  -8   1   4    8.51    3.62
  -8  -1   4    9.00    3.69
  -8   1   3    6.87    2.78
  -8  -1   3    4.02    2.37
  -8   1   2   -1.52    3.38
  -8  -1   2   -4.19    3.97
  -8   1   1    7.35    3.00
  -8  -1   1    6.94    3.57
   8  -1   0   27.17    6.07
   8   1   0   29.56    6.04
  -8  -1   0   23.09    5.34
   8  -1   1    4.32    3.61
   8   1   1    0.19    1.74
   8  -1   2    7.41    3.81
   8   1   2    6.93    3.40
   8  -1   3   13.48    4.55
   8   1   3   11.56    3.89
   8  -1   4   15.89    4.46
   8   1   4   24.62    5.46
   8  -1   5    2.10    1.83
   8   1   5   10.13    4.05
   8  -1   6    8.22    3.25
   8   1   6    4.17    1.92
   8   1   7   -4.04    3.43
   8   1   8   21.96    5.12
  -8  -2   9   14.50    3.88
  -8   2   9   15.35    3.90
  -8   2   8   -0.49    1.49
  -8   2   8    1.51    2.44
  -8  -2   8    3.79    3.33
  -8   2   7   26.96    4.79
  -8   2   7   16.37    4.72
  -8  -2   7   31.67    6.50
  -8   2   6    7.45    2.85
  -8   2   6    6.47    3.11
  -8  -2   6    4.79    3.37
  -8   2   5   20.22    4.14
  -8   2   5   23.57    5.43
  -8  -2   5   25.07    6.40
  -8   2   4   -0.78    2.77
  -8   2   4   -2.66    2.18
  -8  -2   4   -1.83    2.06
  -8   2   3    3.72    2.44
  -8   2   3   -1.89    3.31
  -8  -2   3   -0.96    2.24
  -8   2   2    8.75    3.22
  -8  -2   2    4.83    2.39
  -8   2   1   20.78    5.26
  -8  -2   1   14.62    4.15
   8  -2   0    0.86    1.98
  -8  -2   0   -1.07    3.23
   8  -2   1   59.39    8.52
   8   2   1   57.56    8.16
  -8  -2  -1   50.39    7.82
   8  -2   2   25.84    5.65
   8   2   2   24.68    5.54
  -8  -2  -2   16.03    4.15
   8  -2   3   34.40    6.42
   8   2   3   33.98    6.24
   8  -2   4    2.38    2.70
   8   2   4    1.25    2.40
   8  -2   5   -2.31    2.90
   8   2   5    1.70    2.26
   8  -2   6   22.74    5.14
   8   2   6   25.61    5.42
   8   2   7   13.57    4.09
   8   2   8    3.25    2.38
  -8  -3   9    6.17    2.32
  -8   3   9   11.77    2.97
  -8  -3   8   49.64    7.51
  -8   3   8   41.58    6.07
  -8   3   8   47.27    8.51
  -8   3   7   -0.62    1.83
  -8   3   7    3.28    3.64
  -8  -3   7    3.40    3.03
  -8  -3   6   43.89    7.30
  -8   3   6   36.34    6.99
  -8   3   6   41.59    6.27
  -8   3   5    3.52    1.98
  -8   3   5    5.74    2.99
  -8  -3   5   11.28    4.31
  -8   3   4  119.14   12.58
  -8   3   4  110.56    9.63
  -8   3   3    0.60    2.37
  -8   3   3    0.77    1.53
  -8  -3   3   -1.32    2.55
  -8   3   2    3.80    1.79
  -8   3   2    5.85    3.40
  -8  -3   2    3.88    2.73
   8  -3  -1    1.07    2.27
  -8  -3   1    1.83    2.65
   8  -3   0   31.76    6.43
  -8  -3   0   37.85    6.86
   8  -3   1    5.98    3.32
   8   3   1    2.87    2.72
  -8  -3  -1    0.67    2.63
   8   3   2  149.49   12.73
   8  -3   2  146.57   13.52
  -8  -3  -2  152.39   13.86
   8  -3   3   19.14    5.47
   8   3   3   20.97    5.03
  -8  -3  -3   11.62    3.95
   8  -3   4    0.41    2.30
   8   3   4    4.74    2.57
   8  -3   5   -1.92    2.39
   8   3   5    1.73    2.24
   8   3   6   13.28    3.81
   8   3   7    7.47    3.67
   8   3   8   42.13    6.87
  -8  -4   9   -3.09    3.11
  -8   4   9   -1.26    2.66
  -8  -4   8   30.46    5.78
  -8   4   8   22.41    4.48
  -8   4   8   14.85    4.62
  -8   4   7   53.30    7.03
  -8  -4   7   64.36    8.44
  -8   4   7   58.06    8.75
  -8   4   6    2.13    1.94
  -8   4   6    2.06    2.63
  -8  -4   6    8.59    3.86
  -8   4   5   71.74    9.81
  -8  -4   5   63.23    8.48
  -8   4   5   58.99    7.43
  -8   4   4    0.44    2.75
  -8  -4   4    3.96    3.84
  -8   4   4   -1.31    2.03
  -8   4   3   60.53    7.53
  -8   4   3   53.26    8.43
  -8  -4   3   53.23    8.00
  -8   4   2   17.56    3.97
  -8  -4   2   19.05    4.97
   8  -4  -1   11.98    4.48
  -8  -4   1   11.27    4.15
   8  -4   0   11.40    4.34
  -8  -4   0    7.71    2.94
   8  -4   1   94.52   10.99
  -8  -4  -1   97.55   10.78
   8  -4   2    0.56    2.15
   8   4   2    1.83    2.15
  -8  -4  -2    1.76    2.69
   8  -4   3   58.24    8.59
   8   4   3   52.91    7.39
  -8  -4  -3   61.73    8.66
   8  -4   4   -2.02    3.05
   8   4   4    0.68    1.98
  -8  -4  -4   -4.53    4.09
   8   4   5    7.79    3.33
   8   4   6   55.95    7.79
   8   4   7    3.80    2.35
   8   4   8   -2.14    2.30
   8   4   9    8.17    3.30
  -8   5   9   14.86    4.17
  -8  -5   8    8.48    3.30
  -8   5   8   11.56    3.77
  -8  -5   7   23.62    4.97
  -8   5   7   24.17    5.00
  -8   5   7   17.36    5.42
  -8   5   6  120.29   12.72
  -8  -5   6  125.52   11.60
  -8   5   6  108.86   10.42
  -8   5   5    2.50    2.15
  -8   5   5   -2.05    3.84
  -8  -5   5    3.33    2.77
  -8   5   4   11.40    3.41
  -8   5   4    8.39    3.57
  -8  -5   4   14.54    4.67
  -8   5   3   59.33    7.75
  -8  -5   3   62.51    8.64
  -8   5   3   60.47    9.02
  -8   5   2    5.15    3.10
  -8  -5   2   10.01    3.79
  -8   5   1   29.62    5.35
   8  -5  -1   39.06    7.73
  -8  -5   1   31.08    6.03
   8  -5   0   58.34    8.95
  -8  -5   0   59.37    8.29
   8  -5   1   -0.04    2.12
  -8  -5  -1    2.18    2.56
   8  -5   2   35.27    7.01
   8   5   2   33.64    6.16
  -8  -5  -2   28.07    6.25
   8   5   3   24.00    5.20
  -8  -5  -3   12.39    4.22
   8   5   4   80.95    9.20
  -8  -5  -4   72.20    9.38
   8   5   5   11.76    4.01
  -8  -5  -5    7.18    2.79
   8   5   6    3.59    2.56
  -8  -5  -6    0.56    3.12
   8   5   7    7.20    3.28
   8   5   8    1.56    1.75
  -8   6  10   49.64    7.54
  -8   6   9   26.42    5.59
  -8  -6   8    6.85    2.69
  -8   6   8    7.03    3.11
  -8  -6   7   22.89    4.81
  -8   6   7   23.32    4.94
  -8  -6   6    7.90    3.08
  -8   6   6   13.03    5.34
  -8   6   6    5.85    2.97
  -8  -6   5   25.01    5.25
  -8   6   5   25.42    5.40
  -8   6   5   32.00    6.74
  -8   6   4   32.78    5.89
  -8   6   4   34.50    7.07
  -8  -6   4   43.17    6.83
  -8   6   3   -3.82    3.64
  -8   6   3    2.42    2.37
  -8  -6   3   -0.20    1.95
  -8   6   2  100.11   10.37
  -8  -6   2   91.80   10.21
   8  -6  -1    4.62    4.04
  -8   6   1    0.03    2.35
  -8  -6   1   -0.92    2.25
   8  -6   0   32.23    6.88
  -8  -6   0   20.88    5.03
  -8  -6  -1   24.51    5.45
  -8  -6  -2   11.77    4.02
   8   6   3   71.18    8.35
  -8  -6  -3   75.17    9.42
   8   6   4   48.47    7.16
  -8  -6  -4   46.85    7.86
   8   6   5    5.22    3.44
  -8  -6  -5    0.72    2.29
   8   6   6   12.08    3.93
  -8  -6  -6    7.63    2.93
  -8  -6  -7   -0.70    2.50
  -8   7  10    4.49    2.78
  -8   7   9   14.75    4.35
  -8  -7   8   24.10    5.06
  -8   7   8   26.45    5.77
  -8  -7   7   -1.84    2.38
  -8   7   7    3.74    3.22
  -8  -7   6   -3.26    3.15
  -8   7   6   -0.65    2.44
  -8  -7   5   -0.67    3.00
  -8   7   5    7.98    4.16
  -8  -7   4   11.71    4.18
  -8   7   4    6.98    2.57
  -8   7   3   35.94    6.21
  -8  -7   3   46.30    7.26
  -8   7   2   18.48    4.55
  -8  -7   2   24.25    5.42
  -8   7   1   87.10    9.97
  -8  -7   1   97.49   10.12
  -8  -7   0    8.94    3.39
  -8  -7  -1    4.86    2.73
  -8  -7  -2   14.48    4.49
  -8  -7  -3   -0.45    3.20
  -8  -7  -4    6.78    3.30
  -8  -7  -5   53.35    7.87
  -8  -7  -6   22.82    5.32
  -8   8  10    6.32    2.98
  -8   8   9   -4.53    3.53
  -8   8   8   17.03    5.05
  -8  -8   7    4.30    2.14
  -8   8   7    6.70    3.35
  -8  -8   6   -2.61    2.43
  -8   8   6   -4.00    3.04
  -8  -8   5    6.67    2.50
  -8   8   5    8.55    3.45
  -8  -8   4    3.43    2.24
  -8   8   4    6.53    3.04
  -8  -8   3   -3.70    3.82
  -8   8   3   -2.10    2.78
  -8   8   2   20.91    5.49
  -8  -8   2   26.83    5.32
  -8   8   1    1.90    2.31
  -8  -8   1   -1.97    2.68
  -8  -8   0    4.42    2.87
  -8  -8  -1    0.85    2.31
  -8  -8  -2    8.47    3.57
  -8  -8  -3    3.87    2.13
  -8  -8  -4   11.25    3.49
  -8  -8  -5   -2.76    3.24
  -8   9   8   10.04    4.02
  -8   9   7   -2.99    2.77
  -8  -9   6    0.18    2.27
  -8   9   6   -0.32    2.57
  -8  -9   5    0.06    2.27
  -8   9   5    3.58    2.11
  -8  -9   4   14.39    3.49
  -8   9   4   24.50    5.81
  -8  -9   3   -0.90    2.05
  -8   9   3   -4.16    2.96
  -8  -9   2    8.29    2.68
  -8   9   2   11.39    4.37
  -8  -9   1    5.87    2.57
  -8   9   1    2.13    2.53
  -8   9   0    9.41    3.86
  -8  -9   0   14.04    4.21
  -8  -9  -1   -0.12    1.86
  -8  -9  -2   22.70    4.83
  -8  -9  -3   17.69    4.55
  -8 -10   6    0.11    2.08
  -8 -10   5    2.29    2.28
  -8 -10   4   -1.28    2.42
  -8 -10   3    0.05    2.45
  -8 -10   2   -2.25    2.62
  -8 -10   1   11.57    3.43
  -8 -10   0    6.99    2.57
  -8 -11   5    5.49    2.60
  -8 -11   4    0.74    1.59
  -8 -11   3   33.25    5.28
   0   0   0    0.00    0.00


TITL CuSKM44PF6B_autored in P2(1)/c
REM P2(1)/c (#14 in standard setting)
CELL 0.71073   6.674325  16.977579  18.702795  90.0000  97.1735  90.0000
ZERR    3.00   0.000277   0.000666   0.000826   0.0000   0.0042   0.0000
LATT  1
SYMM -x, y+1/2,-z+1/2
SFAC C H N O F P Cl Cu
UNIT 90.00 78.00 9.00 9.00 18.00 3.00 3.00 3.00
TREF
HKLF 4
END
_computing_structure_solution     'SHELXT 2018/2 (Sheldrick, 2018)'
;
_shelx_hkl_checksum                67256
_olex2_submission_special_instructions  'No special instructions were received'
_oxdiff_exptl_absorpt_empirical_details
;
Empirical correction (ABSPACK) includes:
- Absorption correction using spherical harmonics
- Frame scaling
;
_oxdiff_exptl_absorpt_empirical_full_max  1.510
_oxdiff_exptl_absorpt_empirical_full_min  0.637
