# Supplementary material for: Copper(II) Complexes with 2,2′:6′,2″-Terpyridine Derivatives Displaying Dimeric Dichloro−μ–Bridged Crystal Structure: Biological Activities from 2D and 3D Tumor Spheroids to In Vivo Models
Source: J Med Chem. 2024 Mar 22;67(7):5813–36. doi: 10.1021/acs.jmedchem.4c00119 (PMC11017252; doi:10.1021/acs.jmedchem.4c00119)
Supplement: Supplementary file 10 — jm4c00119_si_010.cif [file jm4c00119_si_010.cif]

data_cucl2skml11b_autored
# start Validation Reply Form
_vrf_PLAT910_cucl2skml11b_autored
;
PROBLEM: Missing # of FCF Reflection(s) Below Theta(Min).         16 Note  
RESPONSE: Some low-angle reflections are missing due to the beamstop. 
However, the data completeness is 99.7% to theta 25.050, 
which is fully sufficient for a good refinement of the structure.
;
# end Validation Reply Form

_audit_creation_date               2022-05-10
_audit_creation_method
;
Olex2 1.5
(compiled 2022.04.07 svn.rca3783a0 for OlexSys, GUI svn.r6498)
;
_shelx_SHELXL_version_number       '2018/3'
_audit_contact_author_address      ?
_audit_contact_author_email        ?
_audit_contact_author_name         ''
_audit_contact_author_phone        ?
_publ_contact_author_id_orcid      ?
_publ_section_references
;
Dolomanov, O.V., Bourhis, L.J., Gildea, R.J, Howard, J.A.K. & Puschmann, H.
 (2009), J. Appl. Cryst. 42, 339-341.

Sheldrick, G.M. (2015). Acta Cryst. A71, 3-8.

Sheldrick, G.M. (2015). Acta Cryst. C71, 3-8.
;
_chemical_name_common              ?
_chemical_name_systematic          ?
_chemical_formula_moiety           'C58 H44 Cl2 Cu2 N8, 2(F6 P)'
_chemical_formula_sum              'C58 H44 Cl2 Cu2 F12 N8 P2'
_chemical_formula_weight           1340.93
_chemical_melting_point            ?
_chemical_oxdiff_formula           'C26 H20 N4 Cl1 P1 F6 Cu1'
loop_
  _atom_type_symbol
  _atom_type_description
  _atom_type_scat_dispersion_real
  _atom_type_scat_dispersion_imag
  _atom_type_scat_source
 'C' 'C' 0.0033 0.0016 'International Tables Vol C Tables 4.2.6.8 and 6.1.1.4'
 'H' 'H' 0.0000 0.0000 'International Tables Vol C Tables 4.2.6.8 and 6.1.1.4'
 'Cl' 'Cl' 0.1484 0.1585 'International Tables Vol C Tables 4.2.6.8 and 6.1.1.4'
 'Cu' 'Cu' 0.3201 1.2651 'International Tables Vol C Tables 4.2.6.8 and 6.1.1.4'
 'F' 'F' 0.0171 0.0103 'International Tables Vol C Tables 4.2.6.8 and 6.1.1.4'
 'N' 'N' 0.0061 0.0033 'International Tables Vol C Tables 4.2.6.8 and 6.1.1.4'
 'P' 'P' 0.1023 0.0942 'International Tables Vol C Tables 4.2.6.8 and 6.1.1.4'

_shelx_space_group_comment
;
The symmetry employed for this shelxl refinement is uniquely defined
by the following loop, which should always be used as a source of
symmetry information in preference to the above space-group names.
They are only intended as comments.
;
_space_group_crystal_system        'monoclinic'
_space_group_IT_number             13
_space_group_name_H-M_alt          'P 1 2/n 1'
_space_group_name_Hall             '-P 2yac'
loop_
  _space_group_symop_operation_xyz
 'x, y, z'
 '-x+1/2, y, -z+1/2'
 '-x, -y, -z'
 'x-1/2, -y, z-1/2'

_cell_length_a                     15.1332(7)
_cell_length_b                     12.4816(7)
_cell_length_c                     17.1567(8)
_cell_angle_alpha                  90
_cell_angle_beta                   112.173(5)
_cell_angle_gamma                  90
_cell_volume                       3001.0(3)
_cell_formula_units_Z              2
_cell_measurement_reflns_used      5874
_cell_measurement_temperature      295(2)
_cell_measurement_theta_max        29.0230
_cell_measurement_theta_min        3.6190
_shelx_estimated_absorpt_T_max     0.965
_shelx_estimated_absorpt_T_min     0.754
_exptl_absorpt_coefficient_mu      0.933
_exptl_absorpt_correction_T_max    1.00000
_exptl_absorpt_correction_T_min    0.62355
_exptl_absorpt_correction_type     multi-scan
_exptl_absorpt_process_details
;
CrysAlisPro 1.171.41.93a (Rigaku Oxford Diffraction, 2020)
Empirical absorption correction using spherical harmonics,
implemented in SCALE3 ABSPACK scaling algorithm.
;
_exptl_absorpt_special_details     ?
_exptl_crystal_colour              green
_exptl_crystal_colour_primary      green
_exptl_crystal_density_diffrn      1.484
_exptl_crystal_density_meas        ?
_exptl_crystal_density_method      ?
_exptl_crystal_description         needle
_exptl_crystal_F_000               1356
_exptl_crystal_size_max            0.321
_exptl_crystal_size_mid            0.044
_exptl_crystal_size_min            0.038
_exptl_transmission_factor_max     ?
_exptl_transmission_factor_min     ?
_diffrn_reflns_av_R_equivalents    0.0263
_diffrn_reflns_av_unetI/netI       0.0358
_diffrn_reflns_Laue_measured_fraction_full  0.997
_diffrn_reflns_Laue_measured_fraction_max  0.997
_diffrn_reflns_limit_h_max         17
_diffrn_reflns_limit_h_min         -18
_diffrn_reflns_limit_k_max         10
_diffrn_reflns_limit_k_min         -14
_diffrn_reflns_limit_l_max         20
_diffrn_reflns_limit_l_min         -17
_diffrn_reflns_number              13598
_diffrn_reflns_point_group_measured_fraction_full  0.997
_diffrn_reflns_point_group_measured_fraction_max  0.997
_diffrn_reflns_theta_full          25.050
_diffrn_reflns_theta_max           25.050
_diffrn_reflns_theta_min           3.507
_diffrn_ambient_temperature        295(2)
_diffrn_detector                   'CCD plate'
_diffrn_detector_area_resol_mean   10.4015
_diffrn_detector_type              Atlas
_diffrn_measured_fraction_theta_full  0.997
_diffrn_measured_fraction_theta_max  0.997
_diffrn_measurement_details
;
List of Runs (angles in degrees, time in seconds):

  # Type    Start    End  Width  t~exp~   \w     \q     \k     \f   Frames
--------------------------------------------------------------------------
  1  \w     16.00  48.00   1.00   10.57    --   10.68 -99.00-180.00   32
  2  \w    -53.00  -1.00   1.00   10.57    --  -10.84 -57.00-180.00   52
  3  \w    -52.00  67.00   1.00   10.57    --  -10.84  19.00-180.00  119
;
_diffrn_measurement_device         'four-circle diffractometer'
_diffrn_measurement_device_type    'Xcalibur, Atlas, Gemini ultra'
_diffrn_measurement_method         '\w scans'
_diffrn_orient_matrix_type        
 'CrysAlisPro convention (1999,Acta A55,543-557)'
_diffrn_orient_matrix_UB_11        -0.0069231000
_diffrn_orient_matrix_UB_12        0.0537937000
_diffrn_orient_matrix_UB_13        0.0097335000
_diffrn_orient_matrix_UB_21        0.0210274000
_diffrn_orient_matrix_UB_22        -0.0120457000
_diffrn_orient_matrix_UB_23        0.0435762000
_diffrn_orient_matrix_UB_31        0.0455154000
_diffrn_orient_matrix_UB_32        0.0137611000
_diffrn_orient_matrix_UB_33        0.0000841000
_diffrn_radiation_monochromator    graphite
_diffrn_radiation_probe            x-ray
_diffrn_radiation_type             'Mo K\a'
_diffrn_radiation_wavelength       0.71073
_diffrn_source                     'fine-focus sealed X-ray tube'
_diffrn_source_type                'Enhance (Mo) X-ray Source'
_reflns_Friedel_coverage           0.000
_reflns_Friedel_fraction_full      .
_reflns_Friedel_fraction_max       .
_reflns_number_gt                  4082
_reflns_number_total               5302
_reflns_special_details
;
 Reflections were merged by SHELXL according to the crystal
 class for the calculation of statistics and refinement.
 
 Structure factors included contributions from the .fab file.
 
 _reflns_Friedel_fraction is defined as the number of unique
 Friedel pairs measured divided by the number that would be
 possible theoretically, ignoring centric projections and
 systematic absences.
;
_reflns_threshold_expression       'I > 2\s(I)'
_computing_cell_refinement         'CrysAlisPro 1.171.41.93a (Rigaku OD, 2020)'
_computing_data_collection         'CrysAlisPro 1.171.41.93a (Rigaku OD, 2020)'
_computing_data_reduction          'CrysAlisPro 1.171.41.93a (Rigaku OD, 2020)'
_computing_molecular_graphics      'Olex2 1.5 (Dolomanov et al., 2009)'
_computing_publication_material    'Olex2 1.5 (Dolomanov et al., 2009)'
_computing_structure_refinement    'SHELXL 2018/3 (Sheldrick, 2015)'
_computing_structure_solution      'SHELXT 2018/2 (Sheldrick, 2018)'
_refine_diff_density_max           0.873
_refine_diff_density_min           -0.735
_refine_diff_density_rms           0.084
_refine_ls_extinction_coef         .
_refine_ls_extinction_method       none
_refine_ls_goodness_of_fit_ref     1.068
_refine_ls_hydrogen_treatment      constr
_refine_ls_matrix_type             full
_refine_ls_number_parameters       382
_refine_ls_number_reflns           5302
_refine_ls_number_restraints       0
_refine_ls_R_factor_all            0.0823
_refine_ls_R_factor_gt             0.0640
_refine_ls_restrained_S_all        1.068
_refine_ls_shift/su_max            0.000
_refine_ls_shift/su_mean           0.000
_refine_ls_structure_factor_coef   Fsqd
_refine_ls_weighting_details      
 'w=1/[\s^2^(Fo^2^)+(0.1086P)^2^+3.4566P] where P=(Fo^2^+2Fc^2^)/3'
_refine_ls_weighting_scheme        calc
_refine_ls_wR_factor_gt            0.1838
_refine_ls_wR_factor_ref           0.1951
_refine_special_details            ?
_olex2_refinement_description
;
1. Fixed Uiso
 At 1.2 times of:
  All C(H) groups, All C(H,H) groups
 At 1.5 times of:
  All C(H,H,H) groups
2.a Secondary CH2 refined with riding coordinates:
 C28(H28A,H28B)
2.b Aromatic/amide H refined with riding coordinates:
 C15(H15), C14(H14), C13(H13), C12(H12), C9(H9), C7(H7), C4(H4), C3(H3),
 C2(H2), C1(H1), C17(H17), C18(H18), C21(H21), C24(H24), C25(H25), C26(H26),
 C27(H27)
2.c Idealised Me refined as rotating group:
 C29(H29A,H29B,H29C)
;
_atom_sites_solution_hydrogens     geom
_atom_sites_solution_primary       dual
_atom_sites_solution_secondary     ?
loop_
  _atom_site_label
  _atom_site_type_symbol
  _atom_site_fract_x
  _atom_site_fract_y
  _atom_site_fract_z
  _atom_site_U_iso_or_equiv
  _atom_site_adp_type
  _atom_site_occupancy
  _atom_site_site_symmetry_order
  _atom_site_calc_flag
  _atom_site_refinement_flags_posn
  _atom_site_refinement_flags_adp
  _atom_site_refinement_flags_occupancy
  _atom_site_disorder_assembly
  _atom_site_disorder_group
 Cu1 Cu 0.60209(3) 0.48127(5) 0.47383(3) 0.0422(2) Uani 1 1 d . . . . .
 Cl1 Cl 0.59212(7) 0.49209(10) 0.59936(6) 0.0482(3) Uani 1 1 d . . . . .
 N3 N 0.5919(2) 0.3196(3) 0.4579(2) 0.0447(9) Uani 1 1 d . . . . .
 N2 N 0.6157(2) 0.4700(3) 0.3665(2) 0.0393(8) Uani 1 1 d . . . . .
 N1 N 0.6359(2) 0.6347(3) 0.4589(2) 0.0442(9) Uani 1 1 d . . . . .
 N4 N 0.6651(3) 0.4394(4) -0.1031(2) 0.0563(11) Uani 1 1 d . . . . .
 C15 C 0.5830(3) 0.2461(5) 0.5114(3) 0.0551(12) Uani 1 1 d . . . . .
 H15 H 0.586163 0.268034 0.564154 0.066 Uiso 1 1 calc R U . . .
 C14 C 0.5696(4) 0.1399(5) 0.4907(3) 0.0650(14) Uani 1 1 d . . . . .
 H14 H 0.566057 0.090183 0.529867 0.078 Uiso 1 1 calc R U . . .
 C13 C 0.5613(4) 0.1070(5) 0.4118(4) 0.0715(15) Uani 1 1 d . . . . .
 H13 H 0.549342 0.035483 0.395982 0.086 Uiso 1 1 calc R U . . .
 C12 C 0.5710(4) 0.1819(5) 0.3562(3) 0.0609(13) Uani 1 1 d . . . . .
 H12 H 0.566811 0.161230 0.302872 0.073 Uiso 1 1 calc R U . . .
 C11 C 0.5869(3) 0.2870(4) 0.3807(3) 0.0435(10) Uani 1 1 d . . . . .
 C10 C 0.6020(3) 0.3748(4) 0.3286(2) 0.0414(10) Uani 1 1 d . . . . .
 C9 C 0.6045(3) 0.3651(4) 0.2489(3) 0.0447(10) Uani 1 1 d . . . . .
 H9 H 0.594198 0.298760 0.222206 0.054 Uiso 1 1 calc R U . . .
 C8 C 0.6223(3) 0.4548(4) 0.2089(3) 0.0437(11) Uani 1 1 d . . . . .
 C7 C 0.6363(3) 0.5516(4) 0.2509(3) 0.0409(10) Uani 1 1 d . . . . .
 H7 H 0.648178 0.612867 0.225615 0.049 Uiso 1 1 calc R U . . .
 C6 C 0.6329(3) 0.5584(4) 0.3310(3) 0.0393(9) Uani 1 1 d . . . . .
 C5 C 0.6464(3) 0.6537(4) 0.3843(3) 0.0441(11) Uani 1 1 d . . . . .
 C4 C 0.6684(3) 0.7530(4) 0.3642(3) 0.0560(12) Uani 1 1 d . . . . .
 H4 H 0.674433 0.764759 0.312942 0.067 Uiso 1 1 calc R U . . .
 C3 C 0.6817(4) 0.8364(5) 0.4206(3) 0.0635(14) Uani 1 1 d . . . . .
 H3 H 0.697752 0.904465 0.408115 0.076 Uiso 1 1 calc R U . . .
 C2 C 0.6706(4) 0.8170(5) 0.4959(3) 0.0618(13) Uani 1 1 d . . . . .
 H2 H 0.678435 0.871970 0.534510 0.074 Uiso 1 1 calc R U . . .
 C1 C 0.6482(3) 0.7166(5) 0.5123(3) 0.0535(12) Uani 1 1 d . . . . .
 H1 H 0.641134 0.704109 0.563004 0.064 Uiso 1 1 calc R U . . .
 C16 C 0.6289(3) 0.4453(4) 0.1252(3) 0.0456(11) Uani 1 1 d . . . . .
 C17 C 0.6506(3) 0.3476(4) 0.0975(3) 0.0521(12) Uani 1 1 d . . . . .
 H17 H 0.657296 0.287413 0.131267 0.062 Uiso 1 1 calc R U . . .
 C18 C 0.6625(3) 0.3363(5) 0.0217(3) 0.0568(13) Uani 1 1 d . . . . .
 H18 H 0.676789 0.270172 0.004286 0.068 Uiso 1 1 calc R U . . .
 C19 C 0.6524(3) 0.4278(5) -0.0274(3) 0.0518(12) Uani 1 1 d . . . . .
 C20 C 0.6287(3) 0.5264(4) -0.0019(3) 0.0474(12) Uani 1 1 d . . . . .
 C21 C 0.6165(3) 0.5355(4) 0.0738(3) 0.0474(11) Uani 1 1 d . . . . .
 H21 H 0.600177 0.601068 0.090420 0.057 Uiso 1 1 calc R U . . .
 C22 C 0.6241(3) 0.6033(5) -0.0670(3) 0.0517(13) Uani 1 1 d . . . . .
 C23 C 0.6486(3) 0.5454(5) -0.1262(3) 0.0557(14) Uani 1 1 d . . . . .
 C24 C 0.6558(3) 0.5977(6) -0.1964(3) 0.0657(16) Uani 1 1 d . . . . .
 H24 H 0.671993 0.560086 -0.235916 0.079 Uiso 1 1 calc R U . . .
 C25 C 0.6385(4) 0.7040(7) -0.2046(3) 0.0758(19) Uani 1 1 d . . . . .
 H25 H 0.643391 0.739508 -0.250456 0.091 Uiso 1 1 calc R U . . .
 C26 C 0.6136(4) 0.7627(6) -0.1465(3) 0.0692(15) Uani 1 1 d . . . . .
 H26 H 0.601941 0.835876 -0.153968 0.083 Uiso 1 1 calc R U . . .
 C27 C 0.6064(4) 0.7107(5) -0.0772(3) 0.0626(15) Uani 1 1 d . . . . .
 H27 H 0.589574 0.748863 -0.038320 0.075 Uiso 1 1 calc R U . . .
 C28 C 0.6799(3) 0.3531(5) -0.1537(3) 0.0651(15) Uani 1 1 d . . . . .
 H28A H 0.710619 0.293681 -0.117061 0.078 Uiso 1 1 calc R U . . .
 H28B H 0.722768 0.377842 -0.180043 0.078 Uiso 1 1 calc R U . . .
 C29 C 0.5906(4) 0.3146(6) -0.2198(4) 0.0758(17) Uani 1 1 d . . . . .
 H29A H 0.552019 0.279588 -0.194099 0.114 Uiso 1 1 calc R U . . .
 H29B H 0.605612 0.264874 -0.255745 0.114 Uiso 1 1 calc R U . . .
 H29C H 0.556211 0.374302 -0.252617 0.114 Uiso 1 1 calc R U . . .
 P1 P 0.750000 1.0450(3) 0.250000 0.164(2) Uani 1 2 d S T P . .
 F2 F 0.750000 0.9194(8) 0.250000 0.271(8) Uani 1 2 d S T P . .
 F4 F 0.7283(8) 1.0451(8) 0.1519(7) 0.236(4) Uani 1 1 d . . . . .
 F1 F 0.750000 1.1648(7) 0.250000 0.192(4) Uani 1 2 d S T P . .
 F3 F 0.6475(7) 1.0393(10) 0.2381(9) 0.325(8) Uani 1 1 d . . . . .
 P2 P 0.750000 0.0270(2) -0.250000 0.0810(7) Uani 1 2 d S T P . .
 F5 F 0.7222(8) 0.1149(8) -0.3113(5) 0.295(6) Uani 1 1 d . . . . .
 F7 F 0.8383(10) 0.0283(10) -0.2537(16) 0.422(13) Uani 1 1 d . . . . .
 F6 F 0.7845(8) -0.0589(9) -0.1865(6) 0.280(6) Uani 1 1 d . . . . .

loop_
  _atom_site_aniso_label
  _atom_site_aniso_U_11
  _atom_site_aniso_U_22
  _atom_site_aniso_U_33
  _atom_site_aniso_U_23
  _atom_site_aniso_U_13
  _atom_site_aniso_U_12
 Cu1 0.0429(3) 0.0593(4) 0.0300(3) 0.0024(2) 0.0200(2) 0.0018(2)
 Cl1 0.0420(6) 0.0778(9) 0.0269(5) 0.0009(5) 0.0153(4) 0.0026(5)
 N3 0.0423(19) 0.060(3) 0.0366(19) 0.0103(17) 0.0199(16) 0.0076(17)
 N2 0.0364(17) 0.052(2) 0.0329(18) -0.0012(17) 0.0169(15) 0.0021(16)
 N1 0.0397(18) 0.062(3) 0.0339(18) 0.0006(18) 0.0173(15) 0.0045(17)
 N4 0.051(2) 0.091(3) 0.033(2) -0.005(2) 0.0217(17) 0.001(2)
 C15 0.052(3) 0.074(4) 0.045(3) 0.006(2) 0.024(2) 0.001(2)
 C14 0.073(3) 0.067(4) 0.059(3) 0.018(3) 0.031(3) 0.004(3)
 C13 0.087(4) 0.059(4) 0.077(4) 0.006(3) 0.041(3) 0.008(3)
 C12 0.071(3) 0.065(4) 0.053(3) 0.004(3) 0.030(3) 0.009(3)
 C11 0.039(2) 0.058(3) 0.036(2) 0.000(2) 0.0178(18) 0.002(2)
 C10 0.036(2) 0.059(3) 0.033(2) 0.005(2) 0.0159(17) 0.0030(19)
 C9 0.044(2) 0.053(3) 0.040(2) -0.006(2) 0.0193(19) -0.003(2)
 C8 0.033(2) 0.067(3) 0.034(2) 0.000(2) 0.0150(17) 0.001(2)
 C7 0.037(2) 0.057(3) 0.033(2) 0.007(2) 0.0176(17) 0.0010(19)
 C6 0.0337(19) 0.056(3) 0.032(2) 0.006(2) 0.0166(17) 0.0033(19)
 C5 0.039(2) 0.061(3) 0.037(2) 0.005(2) 0.0182(18) 0.005(2)
 C4 0.062(3) 0.059(3) 0.054(3) 0.005(2) 0.030(2) 0.001(2)
 C3 0.068(3) 0.055(3) 0.071(4) 0.005(3) 0.031(3) 0.003(3)
 C2 0.064(3) 0.061(4) 0.063(3) -0.008(3) 0.027(3) 0.005(3)
 C1 0.048(2) 0.071(4) 0.043(3) -0.004(2) 0.018(2) 0.005(2)
 C16 0.038(2) 0.069(3) 0.033(2) -0.003(2) 0.0166(18) -0.004(2)
 C17 0.048(2) 0.071(4) 0.041(2) 0.002(2) 0.020(2) 0.000(2)
 C18 0.049(2) 0.083(4) 0.042(3) -0.007(3) 0.020(2) 0.005(2)
 C19 0.035(2) 0.090(4) 0.031(2) -0.002(2) 0.0130(18) -0.003(2)
 C20 0.0290(19) 0.081(4) 0.032(2) -0.003(2) 0.0124(17) -0.005(2)
 C21 0.038(2) 0.070(3) 0.036(2) -0.004(2) 0.0172(19) -0.004(2)
 C22 0.037(2) 0.087(4) 0.030(2) 0.004(2) 0.0123(18) -0.005(2)
 C23 0.039(2) 0.101(5) 0.028(2) -0.004(2) 0.0135(19) -0.003(3)
 C24 0.051(3) 0.118(6) 0.031(2) 0.000(3) 0.019(2) -0.008(3)
 C25 0.058(3) 0.131(6) 0.040(3) 0.016(3) 0.021(2) -0.009(4)
 C26 0.066(3) 0.089(4) 0.049(3) 0.013(3) 0.018(3) -0.005(3)
 C27 0.054(3) 0.095(5) 0.041(3) 0.004(3) 0.020(2) -0.006(3)
 C28 0.047(3) 0.109(5) 0.042(3) -0.009(3) 0.020(2) 0.009(3)
 C29 0.063(3) 0.099(5) 0.062(3) -0.008(3) 0.019(3) 0.010(3)
 P1 0.214(5) 0.082(2) 0.288(7) 0.000 0.200(5) 0.000
 F2 0.43(2) 0.098(7) 0.44(2) 0.000 0.342(19) 0.000
 F4 0.287(11) 0.233(9) 0.261(10) -0.066(8) 0.185(9) 0.005(8)
 F1 0.259(11) 0.110(7) 0.162(8) 0.000 0.029(7) 0.000
 F3 0.207(8) 0.403(15) 0.465(17) -0.292(13) 0.239(11) -0.152(9)
 P2 0.110(2) 0.0686(16) 0.0693(15) 0.000 0.0400(14) 0.000
 F5 0.329(11) 0.225(10) 0.217(8) 0.154(8) -0.027(8) -0.047(9)
 F7 0.309(14) 0.249(12) 0.90(4) 0.182(17) 0.45(2) 0.099(10)
 F6 0.296(12) 0.254(11) 0.222(9) 0.134(8) 0.019(8) -0.059(10)

_geom_special_details
;
 All esds (except the esd in the dihedral angle between two l.s. planes)
 are estimated using the full covariance matrix.  The cell esds are taken
 into account individually in the estimation of esds in distances, angles
 and torsion angles; correlations between esds in cell parameters are only
 used when they are defined by crystal symmetry.  An approximate (isotropic)
 treatment of cell esds is used for estimating esds involving l.s. planes.
;
loop_
  _geom_bond_atom_site_label_1
  _geom_bond_atom_site_label_2
  _geom_bond_distance
  _geom_bond_site_symmetry_2
  _geom_bond_publ_flag
 Cu1 Cl1 2.2192(11) . ?
 Cu1 Cl1 2.7458(12) 3_666 ?
 Cu1 N3 2.035(4) . ?
 Cu1 N2 1.935(3) . ?
 Cu1 N1 2.023(4) . ?
 N3 C15 1.338(6) . ?
 N3 C11 1.360(5) . ?
 N2 C10 1.332(6) . ?
 N2 C6 1.332(6) . ?
 N1 C5 1.370(5) . ?
 N1 C1 1.337(6) . ?
 N4 C19 1.391(6) . ?
 N4 C23 1.376(8) . ?
 N4 C28 1.453(7) . ?
 C15 H15 0.9300 . ?
 C15 C14 1.368(8) . ?
 C14 H14 0.9300 . ?
 C14 C13 1.376(8) . ?
 C13 H13 0.9300 . ?
 C13 C12 1.381(8) . ?
 C12 H12 0.9300 . ?
 C12 C11 1.371(7) . ?
 C11 C10 1.486(6) . ?
 C10 C9 1.387(6) . ?
 C9 H9 0.9300 . ?
 C9 C8 1.392(6) . ?
 C8 C7 1.381(7) . ?
 C8 C16 1.481(6) . ?
 C7 H7 0.9300 . ?
 C7 C6 1.397(6) . ?
 C6 C5 1.467(7) . ?
 C5 C4 1.361(7) . ?
 C4 H4 0.9300 . ?
 C4 C3 1.383(7) . ?
 C3 H3 0.9300 . ?
 C3 C2 1.385(7) . ?
 C2 H2 0.9300 . ?
 C2 C1 1.355(8) . ?
 C1 H1 0.9300 . ?
 C16 C17 1.392(7) . ?
 C16 C21 1.398(7) . ?
 C17 H17 0.9300 . ?
 C17 C18 1.387(6) . ?
 C18 H18 0.9300 . ?
 C18 C19 1.393(8) . ?
 C19 C20 1.397(7) . ?
 C20 C21 1.384(6) . ?
 C20 C22 1.455(7) . ?
 C21 H21 0.9300 . ?
 C22 C23 1.405(7) . ?
 C22 C27 1.365(8) . ?
 C23 C24 1.411(7) . ?
 C24 H24 0.9300 . ?
 C24 C25 1.349(9) . ?
 C25 H25 0.9300 . ?
 C25 C26 1.399(9) . ?
 C26 H26 0.9300 . ?
 C26 C27 1.393(7) . ?
 C27 H27 0.9300 . ?
 C28 H28A 0.9700 . ?
 C28 H28B 0.9700 . ?
 C28 C29 1.479(7) . ?
 C29 H29A 0.9600 . ?
 C29 H29B 0.9600 . ?
 C29 H29C 0.9600 . ?
 P1 F2 1.568(11) . ?
 P1 F4 1.589(10) 2_655 ?
 P1 F4 1.589(10) . ?
 P1 F1 1.495(10) . ?
 P1 F3 1.488(8) . ?
 P1 F3 1.488(8) 2_655 ?
 P2 F5 1.468(7) 2_654 ?
 P2 F5 1.468(7) . ?
 P2 F7 1.362(9) 2_654 ?
 P2 F7 1.362(9) . ?
 P2 F6 1.476(8) . ?
 P2 F6 1.476(8) 2_654 ?

loop_
  _geom_angle_atom_site_label_1
  _geom_angle_atom_site_label_2
  _geom_angle_atom_site_label_3
  _geom_angle
  _geom_angle_site_symmetry_1
  _geom_angle_site_symmetry_3
  _geom_angle_publ_flag
 Cl1 Cu1 Cl1 89.05(4) . 3_666 ?
 N3 Cu1 Cl1 99.25(10) . . ?
 N3 Cu1 Cl1 92.56(10) . 3_666 ?
 N2 Cu1 Cl1 93.09(10) . 3_666 ?
 N2 Cu1 Cl1 177.81(10) . . ?
 N2 Cu1 N3 80.23(15) . . ?
 N2 Cu1 N1 79.96(15) . . ?
 N1 Cu1 Cl1 100.26(10) . . ?
 N1 Cu1 Cl1 96.06(10) . 3_666 ?
 N1 Cu1 N3 158.76(13) . . ?
 Cu1 Cl1 Cu1 90.95(4) . 3_666 ?
 C15 N3 Cu1 127.6(3) . . ?
 C15 N3 C11 118.6(4) . . ?
 C11 N3 Cu1 113.6(3) . . ?
 C10 N2 Cu1 118.4(3) . . ?
 C6 N2 Cu1 118.9(3) . . ?
 C6 N2 C10 122.5(4) . . ?
 C5 N1 Cu1 114.0(3) . . ?
 C1 N1 Cu1 127.9(3) . . ?
 C1 N1 C5 118.1(4) . . ?
 C19 N4 C28 126.0(5) . . ?
 C23 N4 C19 107.1(4) . . ?
 C23 N4 C28 126.4(4) . . ?
 N3 C15 H15 119.0 . . ?
 N3 C15 C14 122.0(5) . . ?
 C14 C15 H15 119.0 . . ?
 C15 C14 H14 120.2 . . ?
 C15 C14 C13 119.6(5) . . ?
 C13 C14 H14 120.2 . . ?
 C14 C13 H13 120.6 . . ?
 C14 C13 C12 118.9(6) . . ?
 C12 C13 H13 120.6 . . ?
 C13 C12 H12 120.4 . . ?
 C11 C12 C13 119.2(5) . . ?
 C11 C12 H12 120.4 . . ?
 N3 C11 C12 121.6(4) . . ?
 N3 C11 C10 113.6(4) . . ?
 C12 C11 C10 124.8(4) . . ?
 N2 C10 C11 113.3(4) . . ?
 N2 C10 C9 120.1(4) . . ?
 C9 C10 C11 126.6(4) . . ?
 C10 C9 H9 120.1 . . ?
 C10 C9 C8 119.8(4) . . ?
 C8 C9 H9 120.1 . . ?
 C9 C8 C16 120.6(4) . . ?
 C7 C8 C9 117.8(4) . . ?
 C7 C8 C16 121.5(4) . . ?
 C8 C7 H7 119.6 . . ?
 C8 C7 C6 120.7(4) . . ?
 C6 C7 H7 119.6 . . ?
 N2 C6 C7 119.0(4) . . ?
 N2 C6 C5 113.1(3) . . ?
 C7 C6 C5 127.9(4) . . ?
 N1 C5 C6 113.8(4) . . ?
 C4 C5 N1 121.3(4) . . ?
 C4 C5 C6 124.8(4) . . ?
 C5 C4 H4 120.2 . . ?
 C5 C4 C3 119.6(4) . . ?
 C3 C4 H4 120.2 . . ?
 C4 C3 H3 120.5 . . ?
 C4 C3 C2 118.9(5) . . ?
 C2 C3 H3 120.5 . . ?
 C3 C2 H2 120.6 . . ?
 C1 C2 C3 118.9(5) . . ?
 C1 C2 H2 120.6 . . ?
 N1 C1 C2 123.1(5) . . ?
 N1 C1 H1 118.4 . . ?
 C2 C1 H1 118.4 . . ?
 C17 C16 C8 120.8(4) . . ?
 C17 C16 C21 118.9(4) . . ?
 C21 C16 C8 120.3(4) . . ?
 C16 C17 H17 118.7 . . ?
 C18 C17 C16 122.7(5) . . ?
 C18 C17 H17 118.7 . . ?
 C17 C18 H18 121.3 . . ?
 C17 C18 C19 117.4(5) . . ?
 C19 C18 H18 121.3 . . ?
 N4 C19 C18 128.9(5) . . ?
 N4 C19 C20 110.0(5) . . ?
 C18 C19 C20 121.1(4) . . ?
 C19 C20 C22 106.5(4) . . ?
 C21 C20 C19 120.4(5) . . ?
 C21 C20 C22 133.0(5) . . ?
 C16 C21 H21 120.3 . . ?
 C20 C21 C16 119.5(5) . . ?
 C20 C21 H21 120.3 . . ?
 C23 C22 C20 105.4(5) . . ?
 C27 C22 C20 134.2(5) . . ?
 C27 C22 C23 120.4(5) . . ?
 N4 C23 C22 110.9(4) . . ?
 N4 C23 C24 128.8(5) . . ?
 C22 C23 C24 120.3(6) . . ?
 C23 C24 H24 121.0 . . ?
 C25 C24 C23 118.0(5) . . ?
 C25 C24 H24 121.0 . . ?
 C24 C25 H25 118.8 . . ?
 C24 C25 C26 122.3(5) . . ?
 C26 C25 H25 118.8 . . ?
 C25 C26 H26 120.2 . . ?
 C27 C26 C25 119.5(6) . . ?
 C27 C26 H26 120.2 . . ?
 C22 C27 C26 119.4(5) . . ?
 C22 C27 H27 120.3 . . ?
 C26 C27 H27 120.3 . . ?
 N4 C28 H28A 108.9 . . ?
 N4 C28 H28B 108.9 . . ?
 N4 C28 C29 113.4(4) . . ?
 H28A C28 H28B 107.7 . . ?
 C29 C28 H28A 108.9 . . ?
 C29 C28 H28B 108.9 . . ?
 C28 C29 H29A 109.5 . . ?
 C28 C29 H29B 109.5 . . ?
 C28 C29 H29C 109.5 . . ?
 H29A C29 H29B 109.5 . . ?
 H29A C29 H29C 109.5 . . ?
 H29B C29 H29C 109.5 . . ?
 F2 P1 F4 90.0(4) . . ?
 F2 P1 F4 90.0(4) . 2_655 ?
 F4 P1 F4 179.9(8) 2_655 . ?
 F1 P1 F2 180.0 . . ?
 F1 P1 F4 90.0(4) . . ?
 F1 P1 F4 90.0(4) . 2_655 ?
 F3 P1 F2 87.3(5) 2_655 . ?
 F3 P1 F2 87.3(5) . . ?
 F3 P1 F4 93.9(6) 2_655 2_655 ?
 F3 P1 F4 93.9(6) . . ?
 F3 P1 F4 86.1(6) . 2_655 ?
 F3 P1 F4 86.1(6) 2_655 . ?
 F3 P1 F1 92.7(5) . . ?
 F3 P1 F1 92.7(5) 2_655 . ?
 F3 P1 F3 174.5(10) 2_655 . ?
 F5 P2 F5 83.2(9) . 2_654 ?
 F5 P2 F6 95.1(7) 2_654 . ?
 F5 P2 F6 95.1(7) . 2_654 ?
 F5 P2 F6 176.2(6) 2_654 2_654 ?
 F5 P2 F6 176.2(6) . . ?
 F7 P2 F5 90.2(10) 2_654 . ?
 F7 P2 F5 88.7(8) . . ?
 F7 P2 F5 90.2(10) . 2_654 ?
 F7 P2 F5 88.7(8) 2_654 2_654 ?
 F7 P2 F7 178.6(11) . 2_654 ?
 F7 P2 F6 87.9(8) . . ?
 F7 P2 F6 93.1(10) 2_654 . ?
 F7 P2 F6 87.9(8) 2_654 2_654 ?
 F7 P2 F6 93.1(10) . 2_654 ?
 F6 P2 F6 86.8(10) . 2_654 ?

loop_
  _geom_torsion_atom_site_label_1
  _geom_torsion_atom_site_label_2
  _geom_torsion_atom_site_label_3
  _geom_torsion_atom_site_label_4
  _geom_torsion
  _geom_torsion_site_symmetry_1
  _geom_torsion_site_symmetry_2
  _geom_torsion_site_symmetry_3
  _geom_torsion_site_symmetry_4
  _geom_torsion_publ_flag
 Cu1 N3 C15 C14 175.0(4) . . . . ?
 Cu1 N3 C11 C12 -173.9(4) . . . . ?
 Cu1 N3 C11 C10 7.1(4) . . . . ?
 Cu1 N2 C10 C11 -5.7(4) . . . . ?
 Cu1 N2 C10 C9 175.4(3) . . . . ?
 Cu1 N2 C6 C7 -175.7(3) . . . . ?
 Cu1 N2 C6 C5 4.5(4) . . . . ?
 Cu1 N1 C5 C6 -1.2(4) . . . . ?
 Cu1 N1 C5 C4 179.5(3) . . . . ?
 Cu1 N1 C1 C2 -179.8(4) . . . . ?
 N3 C15 C14 C13 -2.4(8) . . . . ?
 N3 C11 C10 N2 -1.3(5) . . . . ?
 N3 C11 C10 C9 177.5(4) . . . . ?
 N2 C10 C9 C8 0.7(6) . . . . ?
 N2 C6 C5 N1 -2.0(5) . . . . ?
 N2 C6 C5 C4 177.3(4) . . . . ?
 N1 C5 C4 C3 0.8(7) . . . . ?
 N4 C19 C20 C21 -177.3(4) . . . . ?
 N4 C19 C20 C22 1.5(5) . . . . ?
 N4 C23 C24 C25 -178.1(5) . . . . ?
 C15 N3 C11 C12 1.5(6) . . . . ?
 C15 N3 C11 C10 -177.4(3) . . . . ?
 C15 C14 C13 C12 2.8(8) . . . . ?
 C14 C13 C12 C11 -1.1(8) . . . . ?
 C13 C12 C11 N3 -1.0(7) . . . . ?
 C13 C12 C11 C10 177.8(4) . . . . ?
 C12 C11 C10 N2 179.8(4) . . . . ?
 C12 C11 C10 C9 -1.4(7) . . . . ?
 C11 N3 C15 C14 0.2(7) . . . . ?
 C11 C10 C9 C8 -178.0(4) . . . . ?
 C10 N2 C6 C7 0.2(6) . . . . ?
 C10 N2 C6 C5 -179.6(3) . . . . ?
 C10 C9 C8 C7 -0.5(6) . . . . ?
 C10 C9 C8 C16 177.6(4) . . . . ?
 C9 C8 C7 C6 0.2(6) . . . . ?
 C9 C8 C16 C17 -22.4(6) . . . . ?
 C9 C8 C16 C21 159.6(4) . . . . ?
 C8 C7 C6 N2 0.0(6) . . . . ?
 C8 C7 C6 C5 179.7(4) . . . . ?
 C8 C16 C17 C18 -176.4(4) . . . . ?
 C8 C16 C21 C20 176.1(4) . . . . ?
 C7 C8 C16 C17 155.6(4) . . . . ?
 C7 C8 C16 C21 -22.3(6) . . . . ?
 C7 C6 C5 N1 178.2(4) . . . . ?
 C7 C6 C5 C4 -2.4(7) . . . . ?
 C6 N2 C10 C11 178.3(3) . . . . ?
 C6 N2 C10 C9 -0.5(6) . . . . ?
 C6 C5 C4 C3 -178.5(4) . . . . ?
 C5 N1 C1 C2 0.0(6) . . . . ?
 C5 C4 C3 C2 -1.1(7) . . . . ?
 C4 C3 C2 C1 0.8(7) . . . . ?
 C3 C2 C1 N1 -0.2(7) . . . . ?
 C1 N1 C5 C6 179.1(3) . . . . ?
 C1 N1 C5 C4 -0.3(6) . . . . ?
 C16 C8 C7 C6 -177.9(4) . . . . ?
 C16 C17 C18 C19 0.2(7) . . . . ?
 C17 C16 C21 C20 -1.9(6) . . . . ?
 C17 C18 C19 N4 176.6(4) . . . . ?
 C17 C18 C19 C20 -1.6(6) . . . . ?
 C18 C19 C20 C21 1.2(6) . . . . ?
 C18 C19 C20 C22 179.9(4) . . . . ?
 C19 N4 C23 C22 -0.7(5) . . . . ?
 C19 N4 C23 C24 177.6(4) . . . . ?
 C19 N4 C28 C29 93.2(6) . . . . ?
 C19 C20 C21 C16 0.6(6) . . . . ?
 C19 C20 C22 C23 -1.8(5) . . . . ?
 C19 C20 C22 C27 -178.6(5) . . . . ?
 C20 C22 C23 N4 1.5(5) . . . . ?
 C20 C22 C23 C24 -176.9(4) . . . . ?
 C20 C22 C27 C26 175.8(5) . . . . ?
 C21 C16 C17 C18 1.5(7) . . . . ?
 C21 C20 C22 C23 176.7(4) . . . . ?
 C21 C20 C22 C27 -0.1(9) . . . . ?
 C22 C20 C21 C16 -177.8(4) . . . . ?
 C22 C23 C24 C25 0.0(7) . . . . ?
 C23 N4 C19 C18 -178.8(4) . . . . ?
 C23 N4 C19 C20 -0.5(5) . . . . ?
 C23 N4 C28 C29 -77.7(7) . . . . ?
 C23 C22 C27 C26 -0.6(7) . . . . ?
 C23 C24 C25 C26 -0.3(8) . . . . ?
 C24 C25 C26 C27 0.2(8) . . . . ?
 C25 C26 C27 C22 0.3(7) . . . . ?
 C27 C22 C23 N4 178.9(4) . . . . ?
 C27 C22 C23 C24 0.5(7) . . . . ?
 C28 N4 C19 C18 8.8(7) . . . . ?
 C28 N4 C19 C20 -172.8(4) . . . . ?
 C28 N4 C23 C22 171.6(4) . . . . ?
 C28 N4 C23 C24 -10.2(8) . . . . ?

_smtbx_masks_special_details
;
A solvent mask was calculated and 52 electrons were 
found in a volume of 312\%A^3^ in 1 void per unit cell. 
This is consistent with the presence of 
1.125[CH3CN] per Unit Cell 
which account for 50 electrons 
per unit cell.
;
loop_
  _smtbx_masks_void_nr
  _smtbx_masks_void_average_x
  _smtbx_masks_void_average_y
  _smtbx_masks_void_average_z
  _smtbx_masks_void_volume
  _smtbx_masks_void_count_electrons
  _smtbx_masks_void_content
 1 0.000 0.000 0.500 155.8 26.2 '1.125 CH3CN'
 2 0.500 0.000 0.000 155.8 26.2 '1.125 CH3CN'

_smtbx_masks_void_probe_radius     1.3
_smtbx_masks_void_truncation_radius  1.0
_shelx_res_file
;
TITL cucl2skml11b_autored_a.res in P2/n
    cucl2skml11b_autored.res
    created by SHELXL-2018/3 at 14:08:54 on 10-May-2022
REM Old TITL cucl2skml11b_autored_a.res in P2/n
REM SHELXT solution in P2/n: R1 0.212, Rweak 0.005, Alpha 0.049
REM <I/s> 0.346 for 288 systematic absences, Orientation as input
REM Formula found by SHELXT: C35 N4 Cl Cu O
CELL 0.71073 15.1332 12.4816 17.1567 90 112.173 90
ZERR 2 0.0007 0.0007 0.0008 0 0.005 0
LATT 1
SYMM 0.5-X,+Y,0.5-Z
SFAC C H Cl Cu F N P
UNIT 116 88 4 4 24 16 4

L.S. 40 0 0
PLAN  10
SIZE 0.321 0.038 0.044
TEMP 22(2)
CONF
BOND
list 4
MORE -1
BOND $H
ABIN
fmap 2 53
acta
OMIT 0 50.1
REM <olex2.extras>
REM <HklSrc "%.\\CuCl2SKML11B_autored.hkl">
REM </olex2.extras>

WGHT    0.108600    3.456600
FVAR       0.20494
CU1   4    0.602087    0.481274    0.473831    11.00000    0.04291    0.05934 =
         0.02997    0.00241    0.02002    0.00177
CL1   3    0.592121    0.492086    0.599364    11.00000    0.04200    0.07782 =
         0.02693    0.00087    0.01535    0.00257
N3    6    0.591860    0.319552    0.457939    11.00000    0.04230    0.05956 =
         0.03663    0.01028    0.01988    0.00759
N2    6    0.615748    0.469988    0.366462    11.00000    0.03645    0.05199 =
         0.03287   -0.00116    0.01689    0.00213
N1    6    0.635886    0.634715    0.458932    11.00000    0.03973    0.06207 =
         0.03390    0.00057    0.01734    0.00445
N4    6    0.665083    0.439409   -0.103093    11.00000    0.05082    0.09068 =
         0.03255   -0.00543    0.02172    0.00119
C15   1    0.583044    0.246145    0.511364    11.00000    0.05183    0.07423 =
         0.04453    0.00630    0.02424    0.00062
AFIX  43
H15   2    0.586163    0.268034    0.564154    11.00000   -1.20000
AFIX   0
C14   1    0.569580    0.139859    0.490742    11.00000    0.07317    0.06729 =
         0.05945    0.01777    0.03071    0.00381
AFIX  43
H14   2    0.566057    0.090183    0.529867    11.00000   -1.20000
AFIX   0
C13   1    0.561290    0.106960    0.411750    11.00000    0.08729    0.05928 =
         0.07674    0.00625    0.04105    0.00752
AFIX  43
H13   2    0.549342    0.035483    0.395982    11.00000   -1.20000
AFIX   0
C12   1    0.571008    0.181870    0.356241    11.00000    0.07128    0.06463 =
         0.05294    0.00358    0.03044    0.00863
AFIX  43
H12   2    0.566811    0.161230    0.302872    11.00000   -1.20000
AFIX   0
C11   1    0.586909    0.286969    0.380732    11.00000    0.03919    0.05804 =
         0.03637   -0.00023    0.01782    0.00231
C10   1    0.602013    0.374814    0.328580    11.00000    0.03575    0.05858 =
         0.03262    0.00486    0.01595    0.00296
C9    1    0.604459    0.365075    0.248871    11.00000    0.04388    0.05324 =
         0.03994   -0.00560    0.01933   -0.00302
AFIX  43
H9    2    0.594198    0.298760    0.222206    11.00000   -1.20000
AFIX   0
C8    1    0.622311    0.454815    0.208907    11.00000    0.03272    0.06667 =
         0.03381   -0.00026    0.01500    0.00066
C7    1    0.636315    0.551567    0.250917    11.00000    0.03707    0.05707 =
         0.03263    0.00725    0.01761    0.00097
AFIX  43
H7    2    0.648178    0.612867    0.225615    11.00000   -1.20000
AFIX   0
C6    1    0.632861    0.558380    0.330977    11.00000    0.03368    0.05554 =
         0.03224    0.00576    0.01661    0.00327
C5    1    0.646394    0.653714    0.384269    11.00000    0.03851    0.06074 =
         0.03652    0.00486    0.01817    0.00496
C4    1    0.668381    0.753050    0.364231    11.00000    0.06163    0.05914 =
         0.05435    0.00508    0.03004    0.00133
AFIX  43
H4    2    0.674433    0.764759    0.312942    11.00000   -1.20000
AFIX   0
C3    1    0.681666    0.836449    0.420569    11.00000    0.06833    0.05521 =
         0.07113    0.00517    0.03115    0.00277
AFIX  43
H3    2    0.697752    0.904465    0.408115    11.00000   -1.20000
AFIX   0
C2    1    0.670621    0.817026    0.495855    11.00000    0.06366    0.06078 =
         0.06339   -0.00775    0.02667    0.00480
AFIX  43
H2    2    0.678435    0.871970    0.534510    11.00000   -1.20000
AFIX   0
C1    1    0.648241    0.716638    0.512252    11.00000    0.04763    0.07144 =
         0.04250   -0.00422    0.01828    0.00507
AFIX  43
H1    2    0.641134    0.704109    0.563004    11.00000   -1.20000
AFIX   0
C16   1    0.628926    0.445276    0.125216    11.00000    0.03774    0.06922 =
         0.03267   -0.00292    0.01664   -0.00422
C17   1    0.650575    0.347576    0.097527    11.00000    0.04766    0.07064 =
         0.04079    0.00210    0.01996    0.00049
AFIX  43
H17   2    0.657296    0.287413    0.131267    11.00000   -1.20000
AFIX   0
C18   1    0.662536    0.336270    0.021687    11.00000    0.04863    0.08252 =
         0.04175   -0.00686    0.02003    0.00499
AFIX  43
H18   2    0.676789    0.270172    0.004286    11.00000   -1.20000
AFIX   0
C19   1    0.652361    0.427795   -0.027394    11.00000    0.03502    0.09002 =
         0.03097   -0.00152    0.01304   -0.00300
C20   1    0.628656    0.526405   -0.001922    11.00000    0.02904    0.08148 =
         0.03243   -0.00334    0.01240   -0.00463
C21   1    0.616490    0.535490    0.073837    11.00000    0.03816    0.07027 =
         0.03647   -0.00354    0.01725   -0.00415
AFIX  43
H21   2    0.600177    0.601068    0.090420    11.00000   -1.20000
AFIX   0
C22   1    0.624099    0.603340   -0.067027    11.00000    0.03711    0.08742 =
         0.03015    0.00365    0.01232   -0.00508
C23   1    0.648580    0.545374   -0.126155    11.00000    0.03859    0.10075 =
         0.02849   -0.00382    0.01350   -0.00256
C24   1    0.655812    0.597722   -0.196426    11.00000    0.05127    0.11764 =
         0.03131    0.00012    0.01917   -0.00788
AFIX  43
H24   2    0.671993    0.560086   -0.235916    11.00000   -1.20000
AFIX   0
C25   1    0.638545    0.703999   -0.204579    11.00000    0.05806    0.13144 =
         0.03985    0.01637    0.02083   -0.00865
AFIX  43
H25   2    0.643391    0.739508   -0.250456    11.00000   -1.20000
AFIX   0
C26   1    0.613601    0.762695   -0.146454    11.00000    0.06647    0.08908 =
         0.04893    0.01255    0.01831   -0.00487
AFIX  43
H26   2    0.601941    0.835876   -0.153968    11.00000   -1.20000
AFIX   0
C27   1    0.606355    0.710723   -0.077236    11.00000    0.05385    0.09473 =
         0.04091    0.00368    0.01973   -0.00558
AFIX  43
H27   2    0.589574    0.748863   -0.038320    11.00000   -1.20000
AFIX   0
C28   1    0.679930    0.353121   -0.153700    11.00000    0.04701    0.10895 =
         0.04205   -0.00882    0.01998    0.00856
AFIX  23
H28A  2    0.710619    0.293681   -0.117061    11.00000   -1.20000
H28B  2    0.722768    0.377842   -0.180043    11.00000   -1.20000
AFIX   0
C29   1    0.590602    0.314589   -0.219846    11.00000    0.06282    0.09854 =
         0.06170   -0.00756    0.01873    0.00956
AFIX 137
H29A  2    0.552019    0.279588   -0.194099    11.00000   -1.50000
H29B  2    0.605612    0.264874   -0.255745    11.00000   -1.50000
H29C  2    0.556211    0.374302   -0.252617    11.00000   -1.50000
AFIX   0

P1    7    0.750000    1.045005    0.250000    10.50000    0.21363    0.08205 =
         0.28841    0.00000    0.19993    0.00000
F2    5    0.750000    0.919359    0.250000    10.50000    0.43422    0.09839 =
         0.43664    0.00000    0.34245    0.00000
F4    5    0.728338    1.045065    0.151873    11.00000    0.28655    0.23317 =
         0.26089   -0.06625    0.18515    0.00484
F1    5    0.750000    1.164816    0.250000    10.50000    0.25918    0.11008 =
         0.16247    0.00000    0.02927    0.00000
F3    5    0.647518    1.039309    0.238130    11.00000    0.20663    0.40267 =
         0.46526   -0.29161    0.23913   -0.15185
P2    7    0.750000    0.026987   -0.250000    10.50000    0.11038    0.06865 =
         0.06926    0.00000    0.04000    0.00000
F5    5    0.722190    0.114906   -0.311347    11.00000    0.32900    0.22474 =
         0.21688    0.15356   -0.02745   -0.04725
F7    5    0.838306    0.028342   -0.253718    11.00000    0.30893    0.24904 =
         0.90190    0.18249    0.45002    0.09855
F6    5    0.784485   -0.058932   -0.186511    11.00000    0.29645    0.25405 =
         0.22150    0.13380    0.01899   -0.05881
HKLF 4


REM  cucl2skml11b_autored_a.res in P2/n
REM wR2 = 0.1951, GooF = S = 1.068, Restrained GooF = 1.068 for all data
REM R1 = 0.0640 for 4082 Fo > 4sig(Fo) and 0.0823 for all 5302 data
REM 382 parameters refined using 0 restraints

END

WGHT      0.1086      3.4566

REM Highest difference peak  0.873,  deepest hole -0.735,  1-sigma level  0.084
Q1    1   0.8400 -0.0240 -0.2005  11.00000  0.05    0.87
Q2    1   0.8547  0.0788 -0.1924  11.00000  0.05    0.87
Q3    1   0.6603  1.0044  0.1829  11.00000  0.05    0.86
Q4    1   0.7814  0.0354 -0.3231  11.00000  0.05    0.80
Q5    1   0.7500  0.1444 -0.2500  10.50000  0.05    0.78
Q6    1   0.7081  0.9830  0.2727  11.00000  0.05    0.60
Q7    1   0.8331  0.0196 -0.2976  11.00000  0.05    0.55
Q8    1   0.6386  1.0021  0.2622  11.00000  0.05    0.52
Q9    1   0.8778  0.0183 -0.2423  11.00000  0.05    0.51
Q10   1   0.5985  1.0782  0.1619  11.00000  0.05    0.43
;
_shelx_res_checksum                580
_shelx_hkl_file
;
   0   0   3    0.00    0.24
   0   0   4  140.56    2.97
   0   0   5   -0.06    0.35
   0   0   6    6.76    0.93
   0   0   7   -0.43    0.47
   0   0   8  564.36    8.43
   0   0   9    0.92    0.69
   0   0 -10   45.08    2.73
   0   0  10   39.67    2.61
   0   0 -11    0.51    0.55
   0   0  11   -0.12    0.68
   0   0 -12    1.03    0.55
   0   0  12    0.16    0.61
   0   0  13   -0.79    0.84
   0   0  14   68.50    4.17
   0   0  15    0.02    0.81
   0   0  16   26.56    1.55
   0   0  16   24.53    2.77
   0   0  17   -1.18    1.22
   0   0  17   -1.07    0.81
   0   0  18   34.35    2.57
   0   0  18   38.45    3.78
   0   0  19    0.01    0.61
   0   0  19   -0.78    1.25
   0   0  20    0.19    0.66
   0  -1   3    4.66    0.53
   0   1   3    4.08    0.38
   0   1   3    4.24    0.51
   0  -1   4   29.23    1.44
   0   1   4   30.51    1.47
   0   1   4   29.94    1.05
   0  -1   5   20.08    1.32
   0   1   5   20.74    1.32
   0  -1   6   20.73    1.49
   0   1   6   19.28    1.39
   0  -1   7   26.44    1.81
   0   1   7   21.71    1.63
   0  -1   8   91.74    3.51
   0   1   8   90.09    3.48
   0   1   9    6.83    1.17
   0  -1   9    6.13    1.09
   0  -1  10   38.32    2.56
   0   1 -10   37.94    2.53
   0   1  10   38.98    2.56
   0   1 -11    2.54    0.89
   0  -1 -11    1.57    0.73
   0   1  11    2.01    0.83
   0  -1  11    1.64    0.74
   0  -1  12   48.89    3.21
   0  -1 -12   51.39    3.29
   0   1 -12   49.99    3.19
   0   1  12   49.59    3.23
   0   1  12   51.06    2.43
   0   1  12   47.69    1.59
   0   1  13    0.03    0.26
   0  -1  13    0.69    0.65
   0   1  13   -0.08    0.52
   0   1  13    0.58    0.89
   0  -1  14   78.50    4.43
   0   1  14   83.04    4.59
   0   1  14   72.97    3.20
   0   1  14   74.16    2.13
   0   1  15    2.13    1.23
   0   1  15    0.45    0.64
   0   1  15    1.06    0.37
   0  -1  15    1.82    1.10
   0  -1  16   53.49    4.09
   0   1  16   53.68    4.00
   0   1  16   51.26    2.89
   0   1  17    4.79    0.97
   0  -1  17    5.07    1.53
   0   1  18   16.11    1.74
   0  -1  18   17.58    2.54
   0  -1  19    0.94    1.18
   0   1  19    0.24    0.63
   0  -1  20    5.67    1.24
   0  -1  20    6.40    1.78
   0  -2   1   59.27    1.48
   0  -2   2   65.35    1.72
   0   2   2   63.91    1.36
   0  -2   3   42.76    1.56
   0   2   3   44.21    1.21
   0  -2   4   92.57    2.56
   0   2   4   97.81    1.95
   0  -2  -4   98.17    1.97
   0  -2   5   57.34    2.24
   0   2   5   58.12    1.65
   0  -2   6   54.43    2.37
   0   2   6   52.87    1.70
   0  -2   7   16.41    1.48
   0   2   7   16.11    1.06
   0  -2   8   25.67    1.99
   0   2   8   25.11    1.40
   0   2   8   26.37    0.75
   0  -2   9    4.40    0.94
   0   2   9    3.95    0.34
   0   2   9    4.43    0.68
   0   2 -10   13.38    1.63
   0  -2  10   11.91    1.63
   0   2  10   11.87    1.15
   0   2  10   11.33    0.59
   0  -2  11   18.42    1.97
   0  -2 -11   17.28    1.95
   0   2 -11   16.59    1.82
   0   2  11   16.64    0.73
   0   2  11   17.33    1.38
   0   2 -12    0.37    0.73
   0  -2  12    0.32    0.70
   0   2  12    0.33    0.20
   0   2  12   -0.17    0.48
   0  -2  13    0.33    0.67
   0   2  13    0.23    0.19
   0   2  13   -0.01    0.46
   0  -2  14  133.89    5.81
   0   2  14  125.08    4.08
   0  -2  15    1.41    1.09
   0   2  15    0.47    0.65
   0  -2  16   33.01    3.28
   0   2  16   29.28    2.14
   0  -2  17   14.08    2.28
   0   2  17   16.35    1.68
   0  -2  18   20.87    2.80
   0   2  18   17.57    1.81
   0  -2  19   -0.07    0.96
   0   2  19    1.62    0.75
   0  -2  20    4.57    1.67
   0  -3   0  125.00    2.61
   0  -3   1    8.12    0.75
   0  -3   2 1262.68    8.62
   0  -3   3   13.99    1.00
   0  -3  -3   13.28    0.77
   0   3   3   14.40    0.84
   0  -3   4   33.84    1.68
   0   3   4   34.02    1.29
   0  -3  -4   32.75    1.26
   0  -3   5   16.76    1.30
   0   3   5   16.36    0.96
   0  -3  -5   17.74    1.00
   0  -3   6   74.15    2.85
   0  -3  -6   75.74    2.12
   0   3   6   74.30    2.13
   0  -3   7   14.01    1.44
   0   3   7   13.58    1.02
   0  -3   8  121.08    4.13
   0   3   8  113.16    2.89
   0   3  -9   12.68    1.44
   0  -3   9   13.15    1.50
   0   3   9   12.26    1.04
   0   3 -10  107.99    4.34
   0  -3 -10   99.90    4.15
   0  -3  10  101.35    4.28
   0   3  10   98.36    3.00
   0  -3  11   32.70    2.56
   0  -3 -11   34.03    2.56
   0   3 -11   35.61    2.69
   0   3  11   35.25    1.93
   0  -3  12   -0.47    0.88
   0   3 -12    1.00    0.68
   0   3  12    0.99    0.49
   0   3  13    6.12    0.95
   0  -3  13    5.60    1.30
   0  -3  14    1.90    0.95
   0   3  14    3.26    0.82
   0  -3  15    3.72    1.35
   0   3  15    2.23    0.74
   0  -3  16   24.05    2.86
   0   3  16   26.22    2.03
   0   3  17   13.04    1.54
   0  -3  17   14.71    2.36
   0   3  18   13.96    1.62
   0  -3  18   12.95    2.30
   0  -3  19    0.38    1.05
   0   3  19    0.37    0.64
   0  -3  20   -0.56    1.12
   0  -4   0  704.28    7.20
   0  -4   1    4.48    0.62
   0  -4   2  131.50    3.17
   0  -4   3   71.94    2.49
   0  -4  -3   72.03    2.00
   0  -4   4   19.67    1.42
   0   4   4   18.72    1.09
   0  -4  -4   19.20    1.07
   0   4   5   39.37    1.61
   0  -4  -5   41.27    1.61
   0  -4   6   18.19    1.49
   0   4   6   18.33    1.14
   0  -4  -6   18.72    1.13
   0  -4   7   13.94    1.52
   0  -4  -7   14.76    0.52
   0  -4  -7   15.61    1.13
   0   4   7   15.27    1.13
   0  -4   8  206.54    5.68
   0   4   8  207.31    4.05
   0  -4   9   92.32    3.96
   0   4  -9   95.86    3.97
   0   4   9   88.77    2.80
   0  -4  10    9.14    1.41
   0   4 -10   11.14    1.52
   0  -4 -10   14.16    1.62
   0   4  10   10.68    1.05
   0   4 -11   12.45    1.65
   0  -4  11    9.77    1.55
   0   4  11   10.50    1.06
   0  -4 -11   10.33    1.46
   0  -4  12    3.18    0.98
   0   4  12    4.61    0.73
   0  -4  13   25.45    2.61
   0   4  13   25.45    1.77
   0  -4  14    5.54    1.41
   0   4  14    5.89    0.95
   0  -4  15    0.42    0.83
   0   4  15    0.91    0.60
   0   4  16   14.81    1.53
   0  -4  16   16.17    2.40
   0   4  17    1.63    0.70
   0  -4  17    3.94    1.46
   0  -4  18   14.19    2.44
   0   4  18   11.50    1.48
   0  -4  19   -1.43    1.00
   0  -5   0  517.04    7.05
   0  -5   1    8.78    1.01
   0  -5   2  499.35    6.83
   0  -5  -2  488.29    5.75
   0  -5   3   34.50    1.88
   0  -5  -3   33.97    1.53
   0   5  -4   14.29    1.38
   0  -5   4   16.04    1.47
   0  -5  -4   18.94    1.19
   0  -5   5   31.92    2.02
   0  -5  -5   28.99    1.45
   0  -5   6    1.43    0.72
   0   5   6    1.13    0.51
   0  -5  -6    1.80    0.50
   0  -5   7   46.06    2.63
   0  -5  -7   45.35    1.96
   0   5   7   48.36    2.01
   0  -5   8    6.59    1.16
   0   5  -8    6.03    1.10
   0  -5  -8    5.14    0.35
   0   5   8    6.13    0.83
   0  -5  -8    5.38    0.76
   0  -5   9   23.82    2.20
   0   5  -9   24.14    2.06
   0   5   9   25.28    1.60
   0  -5 -10   83.91    4.01
   0   5 -10   83.67    4.00
   0  -5  10   79.83    3.99
   0   5  10   78.69    2.86
   0  -5  11   70.90    3.96
   0   5  11   76.04    2.86
   0  -5  12   17.06    2.15
   0   5  12   18.19    1.50
   0  -5  13   32.05    2.96
   0   5  13   29.02    1.92
   0  -5  14   18.63    2.36
   0   5  14   14.81    1.47
   0  -5  15    5.63    1.59
   0   5  15    3.91    0.93
   0  -5  16   36.96    3.53
   0   5  16   37.73    2.39
   0   5  17    1.36    0.68
   0  -5  17    1.22    1.13
   0   5  18    3.50    0.87
   0  -5  18    4.58    1.54
   0  -5  19    1.25    1.30
   0  -6   0  391.06    6.65
   0  -6  -1    3.08    0.96
   0  -6   1    3.84    0.90
   0   6  -2   -0.17    0.33
   0  -6   2  210.03    4.88
   0  -6   3  123.64    3.82
   0  -6  -3  120.20    3.14
   0  -6   4   75.22    3.11
   0  -6  -4   69.65    2.41
   0  -6   5   44.24    2.52
   0  -6  -5   40.92    1.89
   0  -6   6    6.33    1.14
   0  -6  -6    8.05    0.93
   0  -6   7   40.29    2.60
   0   6  -7   39.35    2.49
   0  -6  -7   41.17    1.98
   0   6  -8   40.54    2.63
   0  -6   8   45.85    2.86
   0  -6  -8   43.04    2.08
   0   6   8   40.19    2.03
   0  -6   9  126.87    5.05
   0   6  -9  139.89    5.05
   0   6   9  132.96    3.72
   0  -6  -9  127.39    1.67
   0  -6  -9  131.64    3.79
   0  -6  10    7.49    1.49
   0   6 -10    5.22    1.20
   0   6  10    6.83    1.02
   0  -6  11   96.54    4.75
   0   6  11  106.12    3.48
   0  -6  12    0.96    1.03
   0   6  12    1.15    0.65
   0  -6  13    2.17    0.94
   0   6  13    2.58    0.73
   0  -6  14   26.27    2.92
   0   6  14   25.65    1.93
   0  -6  15    5.49    1.65
   0   6  15    4.32    0.86
   0  -6  16   27.20    3.15
   0   6  16   25.95    2.05
   0   6  17    2.52    0.79
   0  -6  17    7.75    1.90
   0  -6  18    2.56    1.41
   0  -6  19    0.83    1.00
   0  -7   0   79.02    3.27
   0  -7  -1    5.43    1.03
   0  -7   1    4.78    0.97
   0  -7   2   61.53    2.97
   0  -7   3   15.39    1.57
   0  -7  -3   17.56    1.35
   0  -7   4   -0.28    0.56
   0   7  -4    1.26    0.65
   0  -7  -4    0.81    0.45
   0   7  -5    0.94    0.56
   0  -7   5   -0.35    0.74
   0  -7  -5    0.57    0.45
   0  -7   6    9.26    1.30
   0   7  -6    8.10    1.18
   0  -7  -6    9.91    1.09
   0   7  -7  112.24    4.34
   0  -7   7  108.15    4.48
   0  -7  -7  116.72    3.53
   0  -7   8    8.93    1.54
   0   7  -8    7.13    1.30
   0  -7  -8    7.60    1.00
   0  -7   9  142.60    5.44
   0   7  -9  142.26    5.22
   0  -7  -9  141.42    4.07
   0  -7  -9  136.18    2.17
   0  -7  10   -0.17    0.80
   0  -7 -10   -0.01    0.46
   0  -7  11   88.15    4.72
   0   7  11   78.42    3.17
   0  -7  12    0.60    0.90
   0   7  12    1.27    0.73
   0  -7  13    0.94    0.91
   0   7  13    0.72    0.68
   0  -7  14   17.80    2.50
   0   7  14   21.64    1.82
   0  -7  15    7.11    1.77
   0   7  15    5.04    0.97
   0  -7  16   22.44    2.96
   0   7  16   23.59    2.05
   0  -7  17    3.89    1.54
   0   7  17    3.13    1.01
   0  -7  18    2.84    1.27
   0  -8   0   19.24    1.86
   0  -8  -1    4.09    1.09
   0  -8   1    2.14    0.78
   0  -8   2   71.46    3.40
   0  -8   3    4.64    1.05
   0  -8  -3    4.01    0.76
   0   8  -4    5.04    1.07
   0  -8   4    5.38    1.03
   0  -8  -4    4.96    0.82
   0  -8   5   40.09    2.70
   0   8  -5   42.56    2.71
   0  -8  -5   41.76    2.21
   0  -8   6    3.28    0.97
   0   8  -6    3.30    0.99
   0  -8  -6    4.66    0.89
   0  -8   7   26.70    2.37
   0   8  -7   24.30    2.19
   0  -8  -7   25.51    1.78
   0   8  -8    0.29    0.71
   0  -8   8    0.71    0.80
   0  -8  -8    0.84    0.56
   0  -8   9   58.67    3.74
   0  -8  -9   57.12    2.76
   0  -8  10    2.75    0.94
   0  -8 -10    3.32    0.76
   0  -8 -10    2.93    0.35
   0  -8  11   23.01    2.51
   0  -8 -11   24.85    1.92
   0  -8  12    0.66    0.90
   0  -8  13    8.86    1.75
   0  -8  14    7.41    1.65
   0  -8  15    5.53    1.49
   0  -8  16    7.23    1.89
   0  -8  17    1.77    1.35
   0  -8  18   -1.67    1.41
   0  -9   0   30.79    2.44
   0  -9  -1    1.78    0.90
   0  -9   1    1.96    1.09
   0  -9   2   16.72    1.81
   0  -9  -2   15.35    1.81
   0  -9  -2   17.16    1.54
   0  -9   3   -0.51    0.69
   0  -9  -3   -0.07    0.54
   0   9  -4   11.20    1.52
   0  -9   4   11.40    1.60
   0  -9  -4   12.07    1.30
   0  -9   5    3.51    1.01
   0   9  -5    5.18    1.21
   0  -9  -5    5.36    0.93
   0   9  -6    0.54    0.74
   0  -9   6   -1.05    0.88
   0  -9  -6    0.48    0.53
   0  -9   7   35.55    2.89
   0  -9  -7   36.73    2.29
   0  -9   8   -0.04    0.80
   0  -9  -8    1.82    0.74
   0  -9   9   32.68    2.93
   0  -9  -9   36.49    2.34
   0  -9  10    2.69    1.12
   0  -9 -10    3.79    0.50
   0  -9  11   12.59    2.00
   0  -9 -11   15.32    0.66
   0  -9  12   -0.13    1.07
   0  -9  13    6.95    1.70
   0  -9  14   -0.40    1.01
   0  -9  15    2.80    1.50
   0  -9  16    2.35    1.31
   0  -9  17    2.54    1.46
   0 -10   0    7.28    1.42
   0 -10   1   22.91    2.28
   0 -10  -1   23.16    2.31
   0 -10  -2   21.67    2.26
   0 -10   2   23.73    2.32
   0 -10   3    0.64    0.77
   0 -10  -3   -4.05    1.21
   0 -10   4   -0.28    0.70
   0 -10   5    2.90    1.07
   0 -10   6   -1.31    1.03
   0 -10   7    7.41    1.53
   0 -10   8    9.54    1.82
   0 -10   9   43.82    3.52
   0 -10  10    9.48    1.75
   0 -10  11    6.13    1.49
   0 -10  12   -1.09    1.24
   0 -10  13    5.95    1.54
   0 -10  14    1.19    1.22
   0 -10  15    1.55    1.32
   0 -10  16    5.07    1.75
   0 -11   0   -0.32    0.79
   0 -11   1    6.35    1.51
   0 -11  -1    5.53    1.44
   0 -11  -2    3.80    1.29
   0 -11   2    5.74    1.38
   0 -11   3   19.75    2.22
   0 -11  -3   16.87    2.21
   0 -11   4    0.83    0.82
   0 -11  -4    1.36    0.80
   0 -11   5    4.04    1.15
   0 -11   6   -0.36    1.16
   0 -11   7   22.94    2.60
   0 -11   8    0.60    0.93
   0 -11   9   19.74    2.53
   0 -11  10    2.05    1.27
   0 -11  11    7.47    1.75
   0 -11  12    0.51    0.90
   0 -11  13    3.10    1.18
   0 -11  14    1.55    1.13
   0 -11  15    4.61    1.57
   0 -12   0    1.88    1.14
   0 -12  -1    2.95    1.32
   0 -12   1    3.81    1.38
   0 -12   2   10.53    1.86
   0 -12  -2   10.11    1.87
   0 -12  -3   -0.39    1.12
   0 -12   3    0.33    0.83
   0 -12  -4    0.29    0.85
   0 -12   4    0.01    0.88
   0 -12  -5   16.62    2.43
   0 -12   5   12.41    2.01
   0 -12   6    1.17    1.03
   0 -12   7   26.21    2.92
   0 -12   8    0.09    1.10
   0 -12   9   22.98    2.88
   0 -12  10    0.89    0.96
   0 -12  11    0.78    1.12
   0 -12  12    0.14    0.97
   0 -12  13    1.82    1.28
   0 -12  14    0.13    1.03
   0 -13   0    0.71    0.86
   0 -13   1   -0.59    0.98
   0 -13  -1    0.30    0.91
   0 -13   2    0.00    1.00
   0 -13  -2    0.42    0.90
   0 -13   3    1.03    0.95
   0 -13  -3    4.22    1.38
   0 -13   4   -0.38    1.07
   0 -13  -4   -0.19    0.96
   0 -13  -5    2.02    1.24
   0 -13   5    2.22    1.11
   0 -13   6    0.76    0.97
   0 -13  -6    1.73    1.34
   0 -13   7   16.35    2.52
   0 -13   8    2.83    1.33
   0 -13   9    5.48    1.79
   0 -13  10    2.26    1.36
   0 -13  11   -0.18    1.04
   0 -13  12   -2.65    1.61
   0 -14   0    1.63    1.30
   0 -14  -1    1.08    1.12
   0 -14   1   -0.07    1.08
   0 -14  -2   -1.51    1.18
   0 -14   2   -1.47    1.14
   0 -14   3   -0.71    1.01
   0 -14  -3   -1.26    1.14
   0 -14   4    0.22    0.91
   0 -14  -4    0.32    1.09
   0 -14   5   10.16    1.96
   0 -14  -5    6.94    1.82
   0 -14   6    0.73    1.16
   0 -14  -6    0.88    1.37
   0 -14   7    6.68    1.76
   0 -14  -7    9.04    2.07
   0 -14   8    1.53    1.19
   0 -14   9    7.36    1.93
   0 -14  10    1.31    1.18
   0 -14  11   -0.27    1.17
   0 -15   0    0.57    0.92
   0 -15  -1   -1.00    1.20
   0 -15   1    2.21    1.37
   0 -15  -2    1.12    0.93
   0 -15   2    0.73    1.02
   0 -15  -3   -1.05    0.96
   0 -15   3    0.86    0.96
   0 -15  -4   -1.28    1.37
   0 -15   4    0.91    1.09
   0 -15  -5    1.88    1.39
   0 -15   5    0.90    0.99
   0 -15  -6    0.60    1.43
   0 -15   6    3.89    1.45
   0 -15   7    2.96    1.42
   0 -15   8    2.86    1.52
   0 -16   0    1.26    1.15
   0 -16  -1   -0.68    1.01
   0 -16   1    2.57    1.25
   0 -16  -2    1.21    0.87
   0 -16   2   -1.96    1.22
   0 -16   3   -0.59    1.19
  -1   0  21    6.70    1.36
  -1   0  20   -0.57    0.71
  -1   0  19   10.30    1.54
  -1   0  18   -0.83    0.80
  -1   0  18    0.48    1.01
  -1   0  17   28.11    3.01
  -1   0  17   28.93    2.34
  -1   0  16    0.23    0.43
  -1   0  16    0.14    0.93
  -1   0  15  117.02    3.26
  -1   0  15  126.94    5.74
  -1   0  14    0.41    0.78
   1   0 -13   85.88    4.26
  -1   0  13   84.29    4.27
   1   0 -12    0.01    0.78
  -1   0  12   -1.55    0.92
   1   0 -11    8.99    1.30
  -1   0  11   11.23    1.50
   1   0 -10    0.34    0.56
  -1   0  10    0.42    0.63
  -1   0   9  363.47    7.00
  -1   0   8    0.20    0.53
  -1   0   7  244.56    4.91
  -1   0   6    0.38    0.38
  -1   0   5    4.55    0.65
  -1   0   4    0.45    0.27
  -1   0   3  192.24    2.58
   1   0   3 1415.59    9.14
   1   0   4   -0.14    0.39
   1   0   5  287.10    5.05
   1   0   6    0.15    0.41
   1   0   7  320.66    6.31
   1   0   8    0.05    0.56
   1   0   9  336.35    7.29
   1   0  10   -0.14    0.60
   1   0  11   25.16    2.35
  -1   0 -11   24.13    2.26
   1   0  12   -1.09    0.90
   1   0  13   19.32    2.28
   1   0  14    0.43    0.86
   1   0  15   88.75    5.16
   1   0  16   -3.27    1.32
   1   0  16   -0.42    0.64
   1   0  17    0.56    0.85
   1   0  17   -0.87    0.88
   1   0  18   -1.33    0.77
   1   0  18    0.71    1.03
   1   0  19   -0.41    0.61
   1   0  19   -0.33    1.02
  -1  -1  21    0.79    0.73
  -1  -1  20   -0.86    0.71
  -1  -1  20   -0.95    1.18
  -1   1  20    0.34    0.64
  -1  -1  19    6.35    1.59
  -1   1  19    7.88    1.38
  -1   1  18   -0.80    0.74
  -1  -1  18   -0.66    1.26
  -1  -1  17   59.37    4.35
  -1   1  17   57.36    3.19
  -1  -1  16   20.89    2.54
  -1   1  16   18.39    1.20
  -1   1  16   17.86    1.78
  -1  -1  15  115.67    5.48
  -1   1  15  112.38    4.16
  -1   1  15  108.97    2.82
  -1  -1  14    8.23    1.56
  -1   1  14    7.80    1.49
  -1   1  14    7.31    0.73
  -1   1  14    7.26    1.13
  -1  -1  13  123.15    5.17
   1   1 -13  127.47    5.21
  -1   1  13  125.46    4.10
  -1   1  13  128.84    5.25
  -1   1  13  125.42    2.87
   1   1 -12    2.72    0.95
   1  -1 -12    1.27    0.65
  -1   1  12    2.02    0.82
  -1   1  12    1.54    0.35
  -1  -1  12    1.02    0.75
  -1  -1  11   15.54    1.71
   1   1 -11   19.32    1.86
   1  -1 -11   17.53    1.78
  -1   1  11   14.22    1.64
  -1   1  11   15.15    0.94
   1  -1 -10    1.58    0.78
   1   1 -10    1.87    0.80
  -1  -1  10    1.63    0.68
  -1   1  10    1.93    0.83
  -1   1  10    1.27    0.32
  -1  -1   9  227.60    5.63
  -1   1   9  228.26    3.23
  -1   1   9  237.72    5.67
  -1  -1   8   60.97    2.71
  -1   1   8   61.11    1.58
  -1   1   8   66.40    2.81
  -1  -1   7   67.09    2.62
   1   1  -7   64.73    2.60
  -1   1   7   66.16    2.64
  -1   1   7   69.84    1.57
  -1  -1   6    4.89    0.75
  -1   1   6    3.84    0.36
  -1   1   6    3.92    0.67
  -1  -1   5  128.25    2.99
  -1   1   5  131.47    2.56
  -1   1   5  123.40    1.80
  -1  -1   4   47.20    1.62
  -1   1   4   47.46    1.02
  -1   1   4   48.81    1.43
  -1  -1   3  195.10    2.73
  -1   1   3  197.64    2.57
  -1   1   3  184.90    1.82
   1  -1   2   95.96    2.13
   1   1   2  100.93    1.18
   1   1   2  100.74    2.09
   1  -1   3   10.28    0.97
   1   1   3   11.46    0.98
   1   1   3   10.09    0.52
   1   1   4   17.25    1.20
   1   1   4   19.78    0.79
   1  -1   5   48.86    2.14
   1   1   5   43.03    2.04
   1  -1   6   11.21    1.17
   1   1   6    9.98    1.13
   1  -1   7  525.57    8.23
   1   1   7  542.40    8.13
   1  -1   8    2.97    0.92
   1   1   8    2.19    0.81
   1   1   9  124.23    4.47
   1  -1   9  122.84    4.55
  -1   1 -10   14.19    1.64
   1  -1  10   11.89    1.58
   1   1  10   13.58    1.63
  -1   1 -11    0.95    0.59
  -1  -1 -11    1.06    0.57
   1  -1  11    1.84    0.80
   1   1  11   -0.77    0.79
   1   1  12    0.43    0.80
   1  -1  12    0.20    0.85
   1   1  12    0.21    0.40
   1   1  13   12.36    1.87
   1  -1  13   11.60    1.73
   1   1  13   10.90    1.20
   1  -1  14   18.71    2.35
   1   1  14   17.48    1.52
   1   1  14   21.33    2.51
   1   1  14   18.83    1.01
   1  -1  15  106.91    5.60
   1   1  15  106.34    3.86
   1   1  15  108.92    5.60
   1   1  15   99.42    2.28
   1   1  16    1.29    0.63
   1   1  16    0.80    1.18
   1  -1  16    1.02    1.08
   1  -1  17    0.53    1.14
   1   1  17    0.91    0.50
   1   1  18    0.08    0.53
   1  -1  18    0.22    0.88
   1  -1  19    0.85    0.57
   1  -1  19    2.79    1.25
  -1  -2  20    0.53    1.12
  -1   2  20    1.55    0.81
  -1   2  19   13.40    1.69
  -1  -2  19   12.37    2.33
  -1  -2  18    0.08    1.20
  -1   2  18    1.30    0.80
  -1  -2  17   99.74    5.59
  -1   2  17  110.58    4.39
  -1  -2  16   23.93    2.72
  -1   2  16   23.94    2.07
  -1  -2  15  229.49    7.78
  -1   2  15  232.32    3.43
  -1   2  15  232.64    5.93
  -1   2  14    0.97    0.68
  -1  -2  14    1.89    0.97
  -1   2  14    1.13    0.35
   1   2 -13   12.19    1.67
  -1   2  13   14.09    1.38
  -1   2  13   12.03    0.78
  -1  -2  13   11.30    1.69
   1   2 -12    0.35    0.81
   1  -2 -12    1.24    0.78
  -1   2  12    0.51    0.30
  -1  -2  12   -0.28    0.63
  -1   2  12    0.31    0.48
   1  -2 -11    2.93    0.96
   1   2 -11    2.19    0.82
  -1  -2  11    2.22    0.84
  -1   2  11    2.40    0.63
  -1   2  11    1.75    0.34
   1  -2 -10   13.37    1.50
  -1  -2  10   11.63    1.44
   1   2 -10   12.33    1.46
  -1   2  10   12.61    0.72
  -1   2  10   13.42    1.21
  -1  -2   9   59.10    2.96
  -1   2   9   57.22    1.42
  -1   2   9   57.53    2.27
  -1  -2   8  139.73    4.26
  -1   2   8  141.67    3.34
  -1   2   8  137.79    2.11
   1   2  -7  244.23    5.02
  -1  -2   7  248.28    5.16
  -1   2   7  238.01    4.06
  -1  -2   6   80.33    2.71
   1   2  -6   85.00    2.74
  -1   2   6   79.66    2.21
  -1  -2   5   67.56    2.25
   1  -2  -5   66.15    1.26
   1  -2  -5   66.33    1.87
  -1   2   5   64.86    1.86
  -1  -2   4   98.89    2.42
  -1   2   4  100.15    2.13
   1  -2  -4   99.17    1.47
  -1  -2   3   59.84    1.70
  -1   2   3   64.16    1.65
  -1  -2   2    4.09    0.40
  -1   2   2    3.94    0.43
  -1  -2   1   20.85    0.80
   1  -2   1   65.40    1.73
   1  -2   2  570.63    5.64
  -1  -2  -2  565.19    3.57
   1  -2   3   79.07    2.33
   1   2   3   77.88    1.45
  -1  -2  -3   72.84    1.42
   1  -2   4   -0.19    0.43
   1   2   4    0.13    0.22
  -1  -2  -4   -0.03    0.18
   1  -2   5   73.95    2.71
   1   2   5   73.45    1.74
   1  -2   6    2.73    0.69
   1   2   6    2.86    0.44
   1  -2   7  146.70    4.39
   1   2   7  135.78    2.77
   1   2   7  131.81    4.19
   1  -2   8    8.41    1.26
   1   2   8    9.01    1.20
   1   2   8    8.80    0.82
   1  -2   9   65.36    3.36
   1   2   9   68.47    3.31
   1   2   9   67.27    2.26
   1  -2  10    0.97    0.78
  -1   2 -10   -0.01    0.61
   1   2  10    0.28    0.37
   1   2  10    0.26    0.12
   1   2  10   -0.28    0.67
  -1   2 -11   11.10    1.61
  -1  -2 -11   10.73    1.60
   1   2  11    9.28    0.43
   1   2  11   10.80    1.05
   1  -2  11   10.45    1.51
   1   2  11    9.95    1.66
   1   2  12    0.91    0.18
   1   2  12    1.02    0.87
   1   2  12    1.24    0.51
   1  -2  12    0.93    0.80
   1  -2  13   12.23    1.81
   1   2  13   12.73    1.28
   1   2  14   12.93    1.33
   1  -2  14   13.38    2.04
   1   2  15   13.85    1.43
   1  -2  15   13.84    2.14
   1   2  16    8.95    1.23
   1  -2  16    9.50    1.91
   1  -2  17    6.93    1.84
   1   2  17    8.46    1.24
   1   2  18    1.70    0.80
   1  -2  18    2.06    1.47
   1  -2  19   -1.23    1.29
  -1   3  20    0.70    0.66
  -1  -3  20    0.18    0.89
  -1  -3  19    8.71    1.98
  -1   3  19   11.83    1.56
  -1   3  18    3.04    0.93
  -1  -3  18    4.57    1.51
  -1  -3  17  137.25    6.58
  -1   3  17  139.01    4.85
  -1  -3  16    1.42    1.04
  -1   3  16    0.71    0.70
  -1  -3  15  130.93    5.88
  -1   3  15  125.21    4.35
  -1   3  14   12.72    1.39
  -1  -3  14   13.55    2.01
  -1  -3  13    0.68    0.66
  -1   3  13    1.29    0.69
   1   3 -12    5.01    1.10
  -1  -3  12    4.82    1.02
   1  -3 -12    5.68    1.11
  -1   3  12    4.48    0.83
   1   3 -11   26.13    2.21
  -1  -3  11   27.19    2.32
   1  -3 -11   24.45    2.17
  -1   3  11   28.63    1.81
   1   3 -10    1.94    0.88
  -1  -3  10    1.84    0.79
   1  -3 -10    0.59    0.65
  -1   3  10    1.86    0.67
  -1  -3   9    1.03    0.65
  -1   3   9    1.35    0.55
  -1  -3   8  127.27    4.11
  -1   3   8  135.42    3.31
   1   3  -7   82.55    2.99
  -1  -3   7   80.65    3.08
  -1   3   7   79.57    2.41
   1   3  -6   44.51    2.07
  -1  -3   6   42.92    2.04
   1  -3  -6   42.53    1.08
  -1   3   6   42.09    1.66
   1  -3  -6   43.32    1.70
  -1  -3   5    0.91    0.40
   1   3  -5    0.19    0.26
  -1   3   5    0.34    0.30
   1  -3  -5    0.68    0.32
  -1  -3   4   45.36    1.84
   1   3  -4   48.98    1.80
  -1   3   4   45.31    1.56
  -1  -3   3  173.22    3.17
  -1   3   3  163.74    2.89
  -1  -3   2    7.80    0.69
  -1  -3   1  219.74    3.28
   1  -3   0  556.67    5.76
   1  -3   1  855.76    7.39
   1  -3   2   24.01    1.33
  -1  -3  -2   23.56    0.94
   1  -3   3    2.22    0.56
  -1  -3  -3    2.15    0.32
   1  -3   4  124.23    3.44
   1   3   4  131.77    2.34
  -1  -3  -4  130.46    2.35
   1  -3   5  134.37    3.74
  -1  -3  -5  124.60    2.42
   1   3   5  129.26    2.45
   1  -3   6    2.31    0.66
   1   3   6    2.30    0.41
   1  -3   7  118.95    4.10
   1   3   7  123.94    2.71
   1  -3   8    2.65    0.87
   1   3   8    1.78    0.53
   1  -3   9  125.85    4.67
  -1   3  -9  132.73    4.77
   1   3   9  127.14    3.07
  -1   3 -10    1.03    0.66
   1  -3  10    1.10    0.77
   1   3  10    1.27    0.49
  -1  -3 -10    1.25    0.77
   1  -3  11    3.37    0.89
  -1  -3 -11    4.95    1.12
  -1   3 -11    4.70    1.11
   1   3  11    5.79    0.83
   1  -3  12    5.41    1.20
   1   3  12    5.74    0.84
   1   3  13   -0.31    0.47
   1  -3  13   -3.63    1.20
   1  -3  14   29.26    2.90
   1   3  14   30.95    1.96
   1  -3  15    0.89    0.92
   1   3  15    1.17    0.53
   1  -3  16   29.29    3.24
   1   3  16   28.89    2.05
   1   3  17    3.14    0.82
   1  -3  17    2.12    1.12
   1  -3  18    3.51    1.33
   1   3  18    2.87    0.84
   1  -3  19   -0.81    1.16
  -1  -4  20    3.79    1.56
  -1   4  19    6.56    1.24
  -1  -4  19    7.49    1.86
  -1  -4  18    0.30    0.92
  -1   4  18    0.13    0.62
  -1  -4  17   46.47    3.91
  -1   4  17   49.95    2.94
  -1  -4  16    1.43    0.99
  -1   4  16    1.64    0.73
  -1  -4  15   75.53    4.55
  -1   4  15   69.98    3.27
  -1  -4  14    2.15    0.92
  -1   4  14    2.69    0.69
  -1  -4  13   -1.36    1.21
  -1   4  13    0.76    0.56
   1   4 -12    8.81    1.44
  -1  -4  12    8.71    1.38
  -1   4  12    9.96    1.15
   1   4 -11    9.45    1.44
  -1  -4  11    9.64    1.43
  -1   4  11   10.67    1.12
   1  -4 -11    8.63    1.34
  -1  -4  10   70.81    3.56
   1  -4 -10   73.20    3.57
   1   4 -10   72.69    3.51
  -1   4  10   68.72    2.69
  -1  -4   9    4.83    1.02
  -1   4   9    4.66    0.81
  -1  -4   8   19.80    1.80
   1  -4  -8   18.67    1.31
   1  -4  -8   16.51    0.73
  -1   4   8   18.42    1.35
  -1  -4   7   61.64    2.77
  -1   4   7   60.79    2.22
   1  -4  -7   63.39    2.28
   1  -4  -7   61.26    1.39
  -1  -4   6   16.88    1.39
   1   4  -6   17.05    1.34
  -1   4   6   17.36    1.16
   1  -4  -6   17.01    1.15
  -1  -4   5    9.92    1.04
   1   4  -5    9.76    0.99
  -1   4   5    9.44    0.84
   1  -4  -5   12.98    0.97
  -1  -4   4   26.50    1.57
   1   4  -4   26.71    1.49
  -1   4   4   25.78    1.35
   1  -4  -4   30.06    1.37
   1   4  -3  129.21    3.00
  -1  -4   3  127.74    3.07
   1   4  -2   47.95    1.82
  -1  -4   2   50.11    1.87
  -1  -4   1  254.09    4.20
   1  -4  -1  251.87    4.53
   1  -4   0  139.62    3.30
   1  -4   1  103.93    2.87
   1  -4   2   47.48    2.04
   1  -4   3   29.21    1.69
  -1  -4  -3   28.59    1.20
   1  -4   4   37.39    2.02
  -1  -4  -4   36.85    1.38
   1  -4   5   13.88    1.35
  -1  -4  -5   14.09    0.92
   1   4   5   14.13    0.92
   1  -4   6    0.05    0.49
  -1  -4  -6    0.22    0.26
   1   4   6    0.38    0.29
   1  -4   7  236.30    5.92
   1   4   7  229.26    3.94
  -1  -4  -7  239.96    4.01
  -1   4  -8   26.94    2.15
   1  -4   8   28.06    2.21
   1   4   8   23.36    1.31
   1  -4   9  113.09    4.50
  -1   4  -9  114.68    4.50
   1   4   9  107.99    2.90
  -1   4 -10    1.72    0.90
   1  -4  10    1.87    0.89
  -1  -4 -10    1.17    0.79
   1   4  10    1.45    0.54
   1  -4  11   15.58    1.94
   1   4  11   15.23    1.20
   1  -4  12   54.85    3.68
   1   4  12   58.60    2.46
   1  -4  13   43.32    3.42
   1   4  13   41.46    2.14
   1  -4  14   10.99    1.87
   1   4  14   10.16    1.14
   1   4  15    8.45    1.09
   1  -4  15    7.47    1.63
   1  -4  16   24.46    3.01
   1   4  16   26.02    1.93
   1  -4  17    1.90    0.95
   1   4  17    2.28    0.79
   1  -4  18    1.98    1.15
   1  -4  19   -0.40    1.05
  -1  -5  20    7.05    1.88
  -1  -5  19    5.53    1.61
  -1   5  19    4.63    1.08
  -1   5  18   -0.73    0.80
  -1  -5  18    1.35    0.97
  -1  -5  17   39.11    3.65
  -1   5  17   34.85    2.45
  -1   5  16    1.83    0.69
  -1  -5  16    0.12    0.87
  -1  -5  15   43.38    3.59
  -1   5  15   41.25    2.51
  -1  -5  14    3.28    1.06
  -1   5  14    1.52    0.62
  -1  -5  13   53.64    3.70
  -1   5  13   50.66    2.64
  -1  -5  12   -0.03    0.72
  -1   5  12    0.58    0.58
   1   5 -11    6.17    1.12
  -1  -5  11    5.59    1.21
  -1   5  11    7.26    1.01
   1   5 -10   30.63    2.38
  -1  -5  10   32.76    2.58
   1  -5 -10   33.15    2.58
  -1   5  10   31.13    1.87
  -1  -5   9   25.76    2.16
   1   5  -9   26.26    2.09
  -1   5   9   27.04    1.72
   1  -5  -9   25.76    0.93
   1  -5  -9   25.36    1.65
  -1  -5   8   34.09    2.32
   1  -5  -8   36.05    1.14
  -1   5   8   35.53    1.91
   1  -5  -8   37.40    1.91
  -1  -5   7   11.78    1.34
  -1   5   7   12.26    1.09
   1  -5  -7   12.21    1.09
  -1  -5   6    0.69    0.54
   1   5  -6   -0.07    0.35
  -1   5   6    0.20    0.40
   1  -5  -6    0.46    0.37
   1   5  -5  122.97    3.54
  -1  -5   5  116.35    3.65
   1  -5  -5  122.65    3.07
  -1   5   5  111.48    3.02
   1   5  -4  216.35    4.46
  -1  -5   4  222.23    4.71
   1  -5  -4  217.73    4.02
   1   5  -3   32.59    1.73
  -1  -5   3   29.59    1.72
  -1  -5   2   51.80    2.19
   1  -5  -1  527.72    7.30
  -1  -5   1  526.28    6.73
   1  -5   0   24.53    1.60
   1  -5   1  302.81    5.45
   1  -5   2  137.58    3.78
   1  -5   3  145.90    3.97
  -1  -5  -3  136.38    2.97
   1  -5   4  110.31    3.67
  -1  -5  -4  113.26    2.69
   1  -5   5    5.57    1.00
  -1  -5  -5    4.64    0.61
   1  -5   6   57.61    2.92
  -1  -5  -6   60.81    2.12
  -1   5  -7   63.78    3.13
   1  -5   7   62.59    3.14
   1   5   7   61.33    2.19
  -1  -5  -7   60.97    2.17
  -1   5  -8   -0.07    0.54
   1  -5   8   -1.04    0.89
  -1  -5  -8   -0.05    0.39
   1   5   8    0.53    0.40
  -1   5  -9  124.69    4.83
  -1  -5  -9  122.05    4.67
   1  -5   9  129.68    5.05
   1   5   9  124.95    3.29
  -1   5 -10    3.29    0.98
   1  -5  10    3.57    1.04
   1   5  10    5.43    0.85
   1  -5  11   11.21    1.68
   1   5  11   10.70    1.08
   1  -5  12   68.05    4.23
   1   5  12   65.85    2.64
   1  -5  13   18.48    2.32
   1   5  13   18.57    1.48
   1  -5  14   14.01    2.15
   1   5  14   13.14    1.32
   1  -5  15   15.78    2.43
   1   5  15   15.39    1.46
   1  -5  16    4.93    1.46
   1   5  16    5.09    0.95
   1   5  17    1.56    0.68
   1  -5  17    0.61    1.01
   1  -5  18    1.73    1.26
  -1  -6  19    3.92    1.56
  -1  -6  18    2.04    1.37
  -1   6  18   -0.38    0.71
  -1  -6  17   28.38    3.18
  -1   6  17   33.16    2.41
  -1  -6  16    4.19    1.46
  -1   6  16    2.50    0.81
  -1  -6  15   36.35    3.41
  -1   6  15   32.52    2.28
  -1  -6  14   -0.75    0.85
  -1   6  14   -0.31    0.57
  -1  -6  13   47.94    3.58
  -1   6  13   48.53    2.64
  -1  -6  12   25.14    2.49
  -1   6  12   24.71    1.86
  -1  -6  11   54.78    3.50
   1   6 -11   52.98    3.29
  -1   6  11   48.98    2.53
  -1  -6  10  131.99    5.11
   1   6 -10  121.79    4.75
   1  -6 -10  129.35    3.93
  -1   6  10  121.24    3.74
   1  -6 -10  125.69    2.08
   1   6  -9    9.10    1.29
  -1  -6   9    8.41    1.32
   1  -6  -9   11.82    1.63
  -1   6   9   11.17    1.24
   1  -6  -9   10.09    1.13
   1  -6  -9    9.79    0.68
  -1  -6   8   25.25    2.11
   1   6  -8   21.65    1.97
   1  -6  -8   23.52    1.65
  -1   6   8   22.53    1.70
  -1  -6   7   74.29    3.40
  -1   6   7   72.54    2.71
   1  -6  -7   73.75    2.75
  -1  -6   6  121.25    4.12
   1  -6  -6  120.71    3.39
  -1  -6   5   85.47    3.35
   1  -6  -5   94.19    2.91
  -1  -6   4   73.79    2.96
   1  -6  -4   73.67    2.56
  -1  -6   3   17.46    1.49
   1  -6  -3   17.51    1.31
  -1  -6   2  232.30    4.97
  -1  -6   1  190.38    4.54
   1  -6  -1  197.56    4.88
   1  -6   0   10.88    1.28
  -1  -6   0   10.27    1.24
   1  -6   1  315.90    6.16
   1  -6   2   95.07    3.40
   1  -6   3  170.23    4.62
  -1  -6  -3  161.74    3.54
   1  -6   4  210.43    5.33
  -1  -6  -4  207.97    4.02
   1  -6   5   55.60    2.89
  -1   6  -5   54.12    2.79
  -1  -6  -5   52.51    2.06
  -1   6  -6    5.36    1.09
   1  -6   6    5.99    1.14
  -1  -6  -6    5.62    0.77
   1  -6   7  121.81    4.62
  -1   6  -7  120.15    4.43
  -1  -6  -7  118.71    3.22
  -1   6  -8   42.46    2.79
   1  -6   8   46.52    3.03
  -1  -6  -8   38.75    0.73
  -1  -6  -8   49.22    3.06
  -1  -6  -8   45.60    2.06
  -1   6  -9   36.69    2.71
   1  -6   9   35.63    2.80
  -1  -6  -9   36.09    1.93
   1  -6  10   15.58    2.13
   1   6  10   14.46    1.33
   1  -6  11   19.48    2.30
   1   6  11   16.33    1.42
   1  -6  12   98.99    5.17
   1   6  12  100.32    3.42
   1  -6  13    1.65    1.01
   1   6  13    1.65    0.58
   1  -6  14   11.85    2.13
   1   6  14    7.42    1.08
   1  -6  15    3.06    1.38
   1   6  15    2.39    0.67
   1  -6  16   19.31    2.71
   1   6  16   15.06    1.59
   1  -6  17    0.94    1.08
   1  -6  18    1.89    1.30
  -1  -7  19    0.01    0.98
  -1   7  18    4.89    1.11
  -1  -7  18    5.94    1.76
  -1  -7  17   26.31    3.22
  -1   7  17   22.47    2.08
  -1  -7  16    2.32    1.45
  -1   7  16    0.88    0.71
  -1  -7  15   18.60    2.64
  -1   7  15   20.60    1.89
  -1  -7  14    3.18    1.10
  -1   7  14    1.49    0.73
  -1  -7  13   39.13    3.36
  -1   7  13   40.99    2.49
  -1  -7  12   21.92    2.44
  -1   7  12   21.74    1.79
  -1  -7  11   15.26    2.03
  -1   7  11   14.79    1.55
   1  -7 -11   16.06    1.56
   1   7 -10    3.92    1.09
  -1  -7  10    4.73    1.17
   1  -7 -10    4.47    0.87
   1  -7 -10    3.05    0.43
  -1   7  10    2.52    0.85
   1   7  -9   15.38    1.77
  -1  -7   9   19.03    2.07
   1  -7  -9   15.50    1.46
  -1  -7   8  165.78    5.50
   1   7  -8  167.83    5.31
   1  -7  -8  169.71    4.45
  -1  -7   7   33.54    2.47
   1   7  -7   37.11    2.44
   1  -7  -7   36.49    2.05
   1   7  -6   19.28    1.73
  -1  -7   6   20.90    1.89
   1  -7  -6   17.36    1.44
  -1  -7   5   64.10    3.07
   1  -7  -5   62.52    2.55
  -1  -7   4   74.64    3.19
   1  -7  -4   74.26    2.77
  -1  -7   3    0.31    0.50
   1  -7  -3    0.96    0.49
  -1  -7   2    5.13    0.94
   1  -7  -2    4.19    0.88
  -1  -7   1   31.83    2.12
   1  -7  -1   36.30    2.34
   1  -7   0  199.33    5.25
  -1  -7   0  200.50    5.13
   1  -7   1  161.94    4.79
   1  -7   2   37.42    2.39
  -1   7  -3   15.22    1.52
   1  -7   3   14.89    1.56
  -1  -7  -3   16.31    1.29
  -1   7  -4    0.92    0.51
   1  -7   4    1.55    0.65
  -1  -7  -4    1.03    0.43
   1  -7   5   49.65    2.95
  -1   7  -5   47.62    2.72
  -1  -7  -5   47.39    2.14
  -1   7  -6   56.87    3.14
   1  -7   6   60.67    3.32
  -1  -7  -6   56.90    2.36
   1  -7   7    5.80    1.34
  -1   7  -7    6.42    1.16
  -1  -7  -7    5.58    0.83
  -1   7  -8   25.10    2.29
   1  -7   8   26.64    2.48
  -1  -7  -8   23.65    1.68
   1  -7   9   54.86    3.54
  -1  -7  -9   55.61    2.49
   1  -7  10   63.92    3.89
  -1  -7 -10   60.98    2.69
   1  -7  11   18.36    2.30
   1  -7  12   15.51    2.21
   1  -7  13    4.96    1.47
   1  -7  14    6.15    1.76
   1  -7  15    6.62    1.87
   1   7  15    6.33    1.07
   1  -7  16   19.07    2.83
   1   7  16   19.95    1.82
   1  -7  17    3.06    1.57
   1  -7  18   10.47    2.26
  -1  -8  18    2.16    1.37
  -1  -8  17    8.62    1.97
  -1   8  17    6.86    1.31
  -1  -8  16    0.27    1.27
  -1   8  16    2.78    0.87
  -1  -8  15   13.03    2.26
  -1   8  15   13.28    1.62
  -1  -8  14    0.31    1.00
  -1   8  14    2.40    0.90
  -1  -8  13    7.41    1.64
  -1  -8  12    0.48    0.86
  -1  -8  11    3.94    1.25
   1  -8 -11    3.75    0.46
   1  -8 -11    2.14    0.68
  -1  -8  10   14.00    1.91
   1  -8 -10   16.48    0.95
   1  -8 -10   16.48    1.57
   1   8  -9    5.37    1.28
  -1  -8   9    5.77    1.30
   1  -8  -9    8.07    1.10
  -1  -8   8    2.37    0.94
   1   8  -8    1.37    0.80
   1  -8  -8    1.98    0.65
   1   8  -7   21.47    1.98
  -1  -8   7   22.26    2.10
   1  -8  -7   20.21    1.64
   1   8  -6  110.38    4.22
  -1  -8   6  119.17    4.58
   1  -8  -6  121.43    3.86
   1   8  -5    0.06    0.55
  -1  -8   5   -0.32    0.73
   1  -8  -5    0.92    0.62
  -1  -8   4   10.85    1.43
   1   8  -4   11.23    1.38
   1  -8  -4   10.27    1.15
  -1  -8   3    2.59    0.86
   1  -8  -3    2.91    0.81
  -1  -8   2  116.52    4.28
   1  -8  -2  122.01    4.56
   1  -8  -2  116.16    3.74
  -1  -8   1  154.89    4.80
   1  -8  -1  160.50    5.14
   1  -8   0    9.74    1.32
  -1  -8   0    9.06    1.30
  -1  -8  -1   45.69    2.77
   1  -8   1   53.13    3.00
   1  -8   2   90.27    3.89
   1  -8   3   24.93    2.12
  -1   8  -3   24.32    2.04
  -1  -8  -3   26.14    1.74
  -1   8  -4   19.71    1.88
   1  -8   4   20.26    1.93
  -1  -8  -4   20.28    1.49
   1  -8   5    4.70    1.02
  -1   8  -5    5.45    1.12
  -1  -8  -5    6.80    0.91
  -1   8  -6    2.78    0.84
   1  -8   6    3.68    0.97
  -1  -8  -6    2.18    0.63
   1  -8   7   14.97    1.88
  -1  -8  -7   13.64    1.29
   1  -8   8   48.15    3.32
  -1  -8  -8   49.11    2.44
   1  -8   9   37.47    3.07
  -1  -8  -9   38.64    2.21
   1  -8  10    0.49    0.75
  -1  -8 -10    0.27    0.52
   1  -8  11   13.21    2.09
  -1  -8 -11   14.06    1.42
   1  -8  12   -0.14    0.92
   1  -8  13    2.44    1.20
   1  -8  14    2.74    1.24
   1  -8  15    2.07    1.19
   1  -8  16   24.95    3.27
   1  -8  17    1.39    1.35
  -1  -9  18    2.08    1.52
  -1  -9  17    2.16    1.20
  -1  -9  16   -0.62    1.19
  -1  -9  15    7.30    1.85
  -1  -9  14   -0.52    1.02
  -1  -9  13    2.05    1.14
  -1  -9  12   10.67    1.85
   1  -9 -12    9.98    0.64
  -1  -9  11    0.60    0.80
   1  -9 -11    0.24    0.27
  -1  -9  10    3.71    1.07
  -1  -9   9    2.80    1.19
  -1  -9   8   44.05    3.21
   1  -9  -8   48.70    2.67
   1   9  -7    2.55    0.93
  -1  -9   7    3.95    1.19
   1  -9  -7    2.10    0.82
   1   9  -6   19.33    1.97
  -1  -9   6   22.56    2.26
   1  -9  -6   22.21    1.80
   1   9  -5    1.20    0.65
  -1  -9   5    1.01    0.86
   1  -9  -5    2.52    0.80
  -1  -9   4   66.21    3.57
   1  -9  -4   72.57    3.14
  -1  -9   3    6.58    1.24
   1  -9  -3    6.51    1.21
   1  -9  -3    6.18    1.01
   1  -9  -2    1.73    0.78
  -1  -9   2    2.79    0.94
   1  -9  -2    3.17    0.80
   1  -9  -1   50.03    3.14
  -1  -9   1   45.70    2.91
   1  -9   0   80.84    3.95
  -1  -9   0   78.60    3.79
   1  -9   1   39.19    2.75
  -1  -9  -1   37.23    2.64
   1  -9   2    1.92    0.98
   1  -9   3    1.72    0.94
  -1  -9  -3    1.66    0.70
  -1   9  -4   22.72    2.08
   1  -9   4   25.27    2.30
  -1  -9  -4   23.09    1.76
   1  -9   5    0.48    0.65
  -1  -9  -5    1.33    0.57
   1  -9   6   10.71    1.68
  -1  -9  -6   15.10    1.41
   1  -9   7   16.12    2.11
  -1  -9  -7   15.92    1.50
   1  -9   8    5.60    1.41
  -1  -9  -8    4.04    0.81
   1  -9   9   42.79    3.37
  -1  -9  -9   45.48    2.54
   1  -9  10   -0.69    0.90
  -1  -9 -10   -0.14    0.62
  -1  -9 -10    0.11    0.15
   1  -9  11    0.60    0.89
  -1  -9 -11   -1.06    0.66
   1  -9  12   -0.36    0.88
   1  -9  13    0.09    1.12
   1  -9  14    8.40    1.88
   1  -9  15    1.70    1.07
   1  -9  16    7.40    1.95
  -1 -10  17    3.36    1.63
  -1 -10  16    2.63    1.74
  -1 -10  15    8.38    2.10
  -1 -10  14   -2.31    1.32
  -1 -10  13    0.02    1.02
  -1 -10  12   -2.63    1.41
  -1 -10  11   -1.19    1.17
   1 -10 -11    0.44    0.36
  -1 -10  10    4.08    1.33
  -1 -10   9    1.51    1.12
  -1 -10   8   38.12    3.18
  -1 -10   7    6.70    1.37
  -1 -10   6   16.11    2.02
  -1 -10   5    1.32    0.79
  -1 -10   4   10.14    1.55
   1 -10  -4    9.23    1.58
   1 -10  -3   -4.70    1.28
  -1 -10   3   -0.37    0.78
   1 -10  -2    7.05    1.41
  -1 -10   2    8.01    1.50
  -1 -10   1   65.13    3.65
   1 -10  -1   70.07    3.95
  -1 -10   0   -0.33    0.75
   1 -10   0    0.32    0.78
   1 -10   1    0.20    0.92
  -1 -10  -1   -0.12    0.83
  -1 -10  -2   -1.08    0.98
   1 -10   2   -0.43    0.67
   1 -10   3   -0.24    0.94
  -1 -10  -3    0.66    0.50
   1 -10   4    2.12    0.90
  -1 -10  -4    3.93    0.90
   1 -10   5    7.69    1.51
  -1 -10  -5    7.01    1.00
   1 -10   6   -0.49    1.15
  -1 -10  -6    1.71    0.64
   1 -10   7    6.77    1.46
  -1 -10  -7    6.71    1.09
   1 -10   8   17.36    2.35
   1 -10   9   10.38    1.90
   1 -10  10   12.25    2.08
   1 -10  11    0.38    0.96
   1 -10  12    5.21    1.51
   1 -10  13    1.65    0.96
   1 -10  14    5.33    1.38
   1 -10  15    0.66    0.99
  -1 -11  16    2.53    1.40
  -1 -11  15    1.52    1.17
  -1 -11  14   -3.15    1.40
  -1 -11  13    0.14    0.99
  -1 -11  12    0.86    1.07
  -1 -11  11   -0.73    1.07
  -1 -11  10    2.55    0.98
  -1 -11   9    1.50    1.00
  -1 -11   8   30.75    2.99
  -1 -11   7    6.39    1.42
  -1 -11   6    3.91    1.24
  -1 -11   5   -0.23    0.93
   1 -11  -5   -1.54    1.14
  -1 -11   4    4.93    1.36
   1 -11  -4    4.29    1.36
  -1 -11   3    6.19    1.34
   1 -11  -3    4.05    1.18
   1 -11  -2   10.07    1.71
  -1 -11   2   11.74    1.86
  -1 -11   1   23.62    2.48
   1 -11  -1   22.80    2.56
   1 -11   0   21.32    2.38
  -1 -11   0   21.03    2.35
   1 -11   1    4.35    1.53
  -1 -11  -1    2.72    1.17
  -1 -11  -2   15.63    2.02
   1 -11   2   18.76    2.27
   1 -11   3    0.86    0.81
  -1 -11  -3    1.06    0.84
   1 -11   4    1.03    0.88
   1 -11   5    0.61    0.83
   1 -11   6    1.26    0.86
   1 -11   7    2.18    1.12
   1 -11   8    8.40    1.87
   1 -11   9    7.72    1.78
   1 -11  10   16.67    2.51
   1 -11  11    1.59    1.11
   1 -11  12    4.21    1.40
   1 -11  13    2.47    1.40
   1 -11  14    8.83    2.11
  -1 -12  15    3.68    1.59
  -1 -12  14    0.49    1.25
  -1 -12  13   -0.89    1.05
  -1 -12  12   -0.33    1.04
  -1 -12  11    0.15    0.89
  -1 -12  10    8.47    1.70
  -1 -12   9    3.51    1.33
  -1 -12   8   15.61    2.35
  -1 -12   7    3.89    1.46
   1 -12  -6   39.63    3.65
  -1 -12   6   32.10    3.04
  -1 -12   5    0.97    0.91
   1 -12  -5    2.51    1.23
  -1 -12   4   13.22    1.97
   1 -12  -4   16.03    2.25
  -1 -12   3   -0.69    1.00
   1 -12  -3   -0.68    0.98
  -1 -12   2   22.91    2.54
   1 -12  -2   18.19    2.41
  -1 -12   1    9.91    1.81
   1 -12  -1   11.56    1.99
   1 -12   0    5.06    1.54
  -1 -12   0    2.02    0.94
   1 -12   1    5.32    1.59
  -1 -12  -1    3.03    1.37
  -1 -12  -2    7.55    1.73
   1 -12   2    6.62    1.65
   1 -12   3   -1.46    1.02
  -1 -12  -3    1.26    0.82
  -1 -12  -4    0.41    0.88
   1 -12   4    0.40    0.82
   1 -12   5    0.09    0.84
   1 -12   6   -0.49    0.97
   1 -12   7    0.73    1.04
   1 -12   8    3.23    1.24
   1 -12   9    3.40    1.54
   1 -12  10    7.59    1.76
   1 -12  11   -1.44    1.15
   1 -12  12    6.30    1.80
   1 -12  13   -2.45    1.45
  -1 -13  13    0.70    0.98
  -1 -13  12   -2.66    1.51
  -1 -13  11   -2.26    1.22
  -1 -13  10    1.49    1.18
  -1 -13   9    0.33    1.00
  -1 -13   8    8.50    1.85
   1 -13  -7    0.95    1.27
  -1 -13   7    1.76    1.15
   1 -13  -6    9.12    2.08
  -1 -13   6    8.07    1.76
  -1 -13   5    0.44    0.98
   1 -13  -5   -0.88    0.99
  -1 -13   4    7.77    1.71
   1 -13  -4    8.56    1.78
   1 -13  -3    0.63    0.82
  -1 -13   3   -2.22    1.28
  -1 -13   2    3.94    1.30
   1 -13  -2    6.68    1.65
  -1 -13   1    2.08    1.13
   1 -13  -1    1.76    1.08
   1 -13   0    5.38    1.54
  -1 -13   0    2.62    1.18
  -1 -13  -1   -0.04    0.96
   1 -13   1    0.17    0.99
  -1 -13  -2    1.50    1.04
   1 -13   2    2.37    1.26
   1 -13   3    0.22    0.92
  -1 -13  -3   -0.62    0.93
  -1 -13  -4    1.78    0.96
   1 -13   4   -1.42    1.25
   1 -13   5   -0.13    0.98
  -1 -13  -5    1.90    1.33
   1 -13   6    3.16    1.23
   1 -13   7   -0.15    0.96
   1 -13   8    4.53    1.55
   1 -13   9    1.19    1.15
   1 -13  10    6.40    1.91
   1 -13  11   -0.54    1.35
  -1 -14  11   -0.90    1.20
  -1 -14  10    0.99    1.28
  -1 -14   9    1.87    1.43
   1 -14  -8    7.47    2.17
  -1 -14   8    6.53    1.85
   1 -14  -7   -1.11    1.03
  -1 -14   7    1.07    1.14
  -1 -14   6    5.62    1.69
   1 -14  -6    3.50    1.54
   1 -14  -5   -1.14    1.19
  -1 -14   5    0.10    1.01
   1 -14  -4    3.91    1.61
  -1 -14   4    2.97    1.23
  -1 -14   3   -0.29    0.97
   1 -14  -3    0.37    0.99
  -1 -14   2    6.25    1.67
   1 -14  -2    7.10    1.76
   1 -14  -1   -0.05    1.07
  -1 -14   1   -1.27    1.11
   1 -14   0    5.00    1.51
  -1 -14   0    5.66    1.65
   1 -14   1    2.65    1.43
  -1 -14  -1    0.67    0.96
  -1 -14  -2    1.06    1.11
   1 -14   2    1.12    1.09
  -1 -14  -3    0.94    0.98
   1 -14   3    0.57    0.96
  -1 -14  -4    0.70    0.91
   1 -14   4    0.47    0.87
  -1 -14  -5   -0.12    0.97
   1 -14   5   -0.58    1.10
  -1 -14  -6    1.88    1.63
   1 -14   6    2.84    1.33
   1 -14   7    0.33    1.12
  -1 -14  -7    6.18    1.98
   1 -14   8    2.16    1.31
   1 -14   9    2.48    1.53
   1 -14  10    2.90    1.32
  -1 -15   9    2.94    1.47
  -1 -15   8    4.70    1.74
  -1 -15   7    0.03    0.97
   1 -15  -6    1.85    1.23
  -1 -15   6    1.80    1.38
  -1 -15   5    0.69    1.03
   1 -15  -5    1.31    1.35
  -1 -15   4    2.53    1.34
   1 -15  -4    1.23    1.26
   1 -15  -3   -0.49    1.19
  -1 -15   3   -0.47    1.05
   1 -15  -2    2.21    1.40
  -1 -15   2    1.73    1.20
  -1 -15   1    1.49    1.05
   1 -15  -1    1.65    1.30
   1 -15   0   -1.45    1.20
  -1 -15   0    1.08    1.05
  -1 -15  -1    1.88    1.30
   1 -15   1    0.72    0.83
   1 -15   2    1.85    1.26
  -1 -15  -2    0.60    0.95
  -1 -15  -3   -1.36    1.22
   1 -15   3   -0.11    1.06
  -1 -15  -4    0.46    1.14
   1 -15   4    0.80    1.01
   1 -15   5    1.55    1.34
  -1 -15  -5    0.77    1.10
   1 -15   6    2.50    1.38
  -1 -15  -6   -0.66    1.10
   1 -15   7    2.10    1.43
  -1 -16   5    0.51    1.08
  -1 -16   4    0.15    1.22
  -1 -16   3    0.45    0.94
  -1 -16   2    0.66    1.18
  -1 -16   1    0.50    1.12
   1 -16   0    0.83    1.12
  -1 -16   0    3.06    1.48
  -1 -16  -1    0.79    1.23
  -1 -16  -2   -0.53    1.16
  -2   0  22   18.87    2.21
  -2   0  21    0.27    0.69
  -2   0  20   -0.08    0.71
  -2   0  19   -0.20    0.73
  -2   0  18    8.15    1.33
  -2   0  17    0.49    0.46
  -2   0  17   -0.48    1.01
  -2   0  16   58.17    3.96
  -2   0  16   59.64    2.51
  -2   0  15   -0.40    0.40
  -2   0  15   -0.39    0.87
  -2   0  14    2.61    0.85
  -2   0  14    3.66    0.63
   2   0 -13    0.34    0.68
  -2   0  13    0.26    0.75
   2   0 -12   29.08    2.32
  -2   0  12   28.20    2.32
   2   0 -11   -0.72    0.62
  -2   0  11   -0.65    0.73
  -2   0  10  117.29    4.11
   2   0  -9   -0.28    0.26
  -2   0   9    0.55    0.64
  -2   0   8 1043.99   10.45
   2   0  -8 1047.54   10.63
   2   0  -7    0.64    0.49
  -2   0   7    2.41    0.67
  -2   0   6  316.64    4.81
   2   0  -6  329.49    4.89
  -2   0   5   -0.10    0.26
   2   0  -5   -0.16    0.32
  -2   0   4  478.52    4.02
  -2   0   4  489.08    4.44
  -2   0   3    0.27    0.16
   2   0   1    0.82    0.27
   2   0   2 4614.55   15.85
   2   0   3   -0.12    0.36
   2   0   4    1.96    0.55
   2   0   5   -0.31    0.50
   2   0   6  136.83    4.01
   2   0   7   -0.05    0.58
   2   0   8  651.24    9.86
   2   0   9    0.46    0.73
   2   0  10  232.55    6.64
  -2   0 -10  237.21    6.67
  -2   0 -11    0.79    0.69
   2   0  11    0.01    0.72
   2   0  12    0.04    0.73
   2   0  13    0.49    1.02
   2   0  14   -0.54    0.93
   2   0  15   -0.69    1.11
   2   0  16   -1.00    1.15
   2   0  16    0.56    0.56
   2   0  17   -0.53    0.62
   2   0  17   -0.99    1.06
   2   0  18    5.34    1.53
   2   0  18    4.47    0.97
   2   0  19   -1.46    1.50
  -2  -1  22    6.82    1.43
  -2  -1  21   -0.35    0.70
  -2   1  21    1.08    0.91
  -2  -1  20   -0.47    0.99
  -2  -1  20   -0.12    0.74
  -2   1  20   -0.43    0.72
  -2   1  19    1.30    0.79
  -2  -1  19    1.72    1.17
  -2  -1  18   30.17    3.19
  -2   1  18   31.66    2.53
  -2  -1  17   -1.82    1.26
  -2   1  17    0.00    0.69
  -2   1  16   13.08    1.08
  -2   1  16   11.26    1.47
  -2  -1  16   13.07    1.97
  -2   1  15    6.13    0.74
  -2   1  15    6.39    1.16
  -2  -1  15    5.48    1.35
  -2  -1  14   34.62    2.84
  -2   1  14   33.08    2.26
  -2   1  14   32.07    1.59
   2  -1 -13    0.32    0.67
   2   1 -13    0.46    0.61
  -2   1  13   -0.51    0.69
  -2  -1  13   -0.61    0.74
  -2   1  13    0.07    0.29
   2  -1 -12   22.11    2.11
  -2  -1  12   22.72    2.08
   2   1 -12   20.86    1.98
  -2   1  12   22.82    2.11
  -2   1  12   22.08    1.26
   2   1 -11    4.79    0.99
   2  -1 -11    5.52    1.09
  -2   1  11    5.66    0.65
  -2  -1  11    5.82    1.04
  -2   1  11    5.47    1.09
  -2  -1  10  358.85    7.09
  -2   1  10  355.12    4.54
  -2   1  10  359.58    7.18
  -2   1   9   10.63    1.21
  -2  -1   9    9.59    1.16
  -2   1   9   10.89    0.80
   2   1  -8  884.76    9.64
  -2  -1   8  868.95    9.48
  -2   1   8  856.36    6.43
   2   1  -7    1.09    0.54
  -2  -1   7    0.30    0.41
  -2   1   7    0.28    0.26
   2  -1  -7    0.29    0.40
  -2  -1   6  622.92    6.71
   2   1  -6  631.61    6.80
  -2   1   6  636.27    4.97
  -2  -1   5   37.69    1.48
   2   1  -5   38.23    1.49
  -2   1   5   37.10    1.14
  -2   1   5   36.10    1.44
  -2  -1   4  580.88    4.91
   2   1  -4  573.33    4.90
  -2   1   4  573.38    4.23
  -2  -1   3    3.06    0.32
  -2   1   3    3.68    0.41
   2  -1   1    4.67    0.52
  -2  -1  -1    3.79    0.28
   2   1   1    3.56    0.40
   2   1   2   18.92    1.09
   2  -1   2   18.07    1.14
   2   1   2   15.25    0.54
   2  -1   3  157.33    3.41
   2   1   3  159.12    3.33
   2   1   3  164.04    1.54
   2  -1   4   67.66    2.47
   2   1   4   67.24    2.37
   2   1   4   72.82    1.32
   2  -1   5    7.61    1.01
   2   1   5    6.54    0.92
   2   1   6  277.68    5.68
   2  -1   6  295.27    5.97
   2  -1   7   10.61    1.36
   2   1   7   11.27    1.35
   2  -1   8  639.78   10.06
   2   1   8  626.52    9.83
   2  -1   9   32.24    2.54
   2   1   9   29.09    2.31
   2  -1  10  113.18    4.65
   2   1  10  109.30    4.62
  -2   1 -10  121.45    4.79
  -2  -1 -10  114.86    4.68
  -2   1 -11    1.58    0.61
   2  -1  11    2.45    1.06
   2   1  11    2.67    0.56
   2   1  11    1.93    0.84
   2  -1  12   41.07    3.10
   2   1  12   39.30    3.13
   2   1  12   38.13    2.00
   2  -1  13   -0.30    0.78
   2   1  13   -0.06    0.78
   2   1  13   -0.11    0.44
   2   1  14    4.39    1.39
   2   1  14    3.35    0.76
   2  -1  14    3.82    1.31
   2   1  14    3.58    0.42
   2   1  15    7.57    1.08
   2   1  15    4.68    1.41
   2  -1  15    6.83    1.69
   2  -1  16    0.67    0.90
   2   1  16    0.66    0.85
   2   1  16    0.10    0.48
   2   1  17    0.17    0.58
   2  -1  17    0.08    0.86
   2   1  17    0.34    1.11
   2  -1  18    3.44    1.35
   2  -1  18    4.30    1.02
   2  -1  19   -0.10    1.11
  -2  -2  22    2.14    0.95
  -2   2  21    1.92    0.97
  -2  -2  21    0.53    0.83
  -2   2  20    0.56    0.68
  -2  -2  20   -0.08    1.14
  -2   2  19    5.07    1.20
  -2  -2  19    0.25    0.91
  -2   2  18   38.46    2.77
  -2  -2  18   44.42    3.82
  -2   2  17    1.02    0.82
  -2  -2  17    1.83    1.18
  -2  -2  16   57.86    3.99
  -2   2  16   59.52    3.20
  -2   2  15    2.42    0.89
  -2   2  15    2.53    0.50
  -2  -2  14   57.61    3.64
  -2   2  14   52.64    1.84
  -2   2  14   52.16    2.86
   2   2 -13    0.90    0.69
   2  -2 -13   -0.39    0.79
  -2  -2  13    0.55    0.80
  -2   2  13    0.96    0.60
  -2   2  13    0.81    0.28
   2  -2 -12  148.18    5.24
   2   2 -12  139.85    5.01
  -2  -2  12  139.52    5.02
  -2   2  12  139.87    4.18
  -2   2  12  137.29    2.81
   2   2 -11    2.56    0.77
   2  -2 -11    2.36    0.77
  -2   2  11    2.06    0.65
  -2   2  11    1.70    0.39
  -2  -2  11    1.77    0.78
   2  -2 -10   83.08    3.51
  -2  -2  10   80.75    3.45
  -2   2  10   79.70    2.96
  -2   2  10   82.40    2.03
   2   2  -9   -0.23    0.33
  -2  -2   9    1.00    0.55
  -2   2   9    1.07    0.56
  -2   2   9    1.21    0.29
   2   2  -8  681.41    8.55
  -2  -2   8  698.49    8.76
  -2   2   8  685.42    7.58
  -2   2   8  675.31    5.36
  -2  -2   7   59.44    2.42
   2   2  -7   60.42    2.37
  -2   2   7   59.00    2.15
  -2  -2   6  204.91    4.00
   2   2  -6  204.46    3.96
   2  -2  -6  200.77    2.71
  -2   2   6  205.18    3.66
  -2  -2   5    1.88    0.48
   2   2  -5    1.14    0.34
  -2   2   5    1.55    0.42
   2  -2  -5    1.63    0.31
   2   2  -4  346.52    4.00
  -2  -2   4  354.85    4.12
   2  -2  -4  351.66    3.39
  -2   2   4  351.52    4.21
   2   2  -3   48.67    1.28
  -2  -2   3   50.64    1.32
  -2   2   3   50.75    1.52
   2   2  -2 1716.37    6.65
  -2  -2   2 1721.60    6.65
  -2   2   2 1723.78    8.20
   2  -2  -1    6.56    0.62
  -2   2   1    4.87    0.56
   2  -2   0  180.56    2.93
   2  -2   1   41.13    1.53
   2  -2   2   58.90    2.01
  -2  -2  -2   58.95    1.03
  -2  -2  -2   56.69    0.98
   2  -2   3    4.00    0.70
  -2  -2  -3    3.15    0.30
   2   2   3    4.18    0.34
   2  -2   4   74.91    2.67
   2   2   4   77.87    1.41
   2   2   4   71.94    2.54
   2  -2   5    8.90    1.08
   2   2   5   10.40    0.62
   2   2   5    9.76    1.13
   2  -2   6  184.05    4.84
   2   2   6  188.09    2.75
   2   2   6  181.97    4.70
   2  -2   7   33.44    2.24
   2   2   7   33.22    1.30
   2   2   7   32.41    2.19
   2  -2   8  417.61    8.25
   2   2   8  404.60    4.83
   2   2   8  407.16    7.96
   2  -2   9   65.31    3.49
   2   2   9   61.12    2.02
   2  -2  10  237.14    6.85
  -2   2 -10  229.73    6.62
  -2  -2 -10  230.12    6.63
   2   2  10  232.81    4.16
   2   2  10  235.16    6.73
   2   2  11    0.94    0.81
   2  -2  11    0.36    0.78
   2   2  11    1.52    0.47
   2  -2  12   47.11    3.40
   2   2  12   47.60    3.36
   2   2  12   44.93    2.06
   2  -2  13    0.24    0.69
   2   2  13   -0.28    0.83
   2   2  13    0.46    0.43
   2   2  14   17.13    1.43
   2  -2  14   15.22    2.19
   2  -2  15   12.75    2.11
   2   2  15   15.69    1.44
   2   2  16    0.33    0.57
   2  -2  16    0.54    1.31
   2   2  17    2.75    0.76
   2  -2  17    3.50    1.38
   2  -2  18   12.98    2.40
   2  -2  19    0.60    1.22
  -2  -3  21    0.61    1.21
  -2   3  21   -0.95    0.83
  -2   3  20    1.65    0.85
  -2  -3  20    0.91    0.84
  -2  -3  19    4.95    1.47
  -2   3  19    4.10    1.08
  -2  -3  18   44.85    3.88
  -2   3  18   47.16    3.08
  -2   3  17    1.30    0.85
  -2  -3  17    0.46    1.00
  -2  -3  16   92.34    5.10
  -2   3  16  101.75    4.15
  -2   3  15    6.18    1.11
  -2  -3  15    6.67    1.55
  -2  -3  14  103.61    4.86
  -2   3  14  102.57    3.89
  -2  -3  13   23.03    2.27
   2   3 -13   26.64    2.37
  -2   3  13   25.34    1.93
  -2  -3  12   23.36    2.17
   2  -3 -12   29.26    2.39
   2   3 -12   23.12    2.17
  -2   3  12   29.10    1.97
   2   3 -11    6.46    1.18
  -2  -3  11    4.75    0.99
   2  -3 -11    7.52    1.19
  -2   3  11    6.66    0.96
  -2  -3  10  161.65    4.98
   2  -3 -10  160.39    4.94
  -2   3  10  157.47    4.10
  -2  -3   9    6.47    1.16
  -2   3   9    6.88    0.98
   2   3  -8  274.60    5.54
  -2  -3   8  279.16    5.71
  -2   3   8  271.87    4.88
  -2  -3   7   13.56    1.25
   2   3  -7   12.82    1.15
   2  -3  -7   11.82    0.71
  -2   3   7   11.66    1.04
  -2  -3   6    6.22    0.79
   2   3  -6    7.37    0.80
  -2   3   6    8.03    0.79
   2  -3  -6    7.98    0.80
   2  -3  -6    8.02    0.59
  -2  -3   5  108.84    2.77
   2   3  -5  107.91    2.69
  -2   3   5  111.83    2.70
   2   3  -4   53.69    1.73
  -2  -3   4   51.29    1.76
  -2   3   4   50.98    1.76
  -2  -3   3   68.37    1.83
   2   3  -3   67.10    1.76
  -2   3   3   65.60    1.90
  -2  -3   2   56.55    1.57
  -2   3   2   56.15    1.72
   2  -3  -1    2.31    0.54
   2  -3   0  398.67    5.11
   2  -3   1    1.94    0.52
   2  -3   2   27.76    1.53
   2  -3   3   95.25    2.99
  -2  -3  -3  100.07    1.79
   2  -3   4   11.69    1.17
  -2  -3  -4   14.62    0.77
   2  -3   5    0.97    0.51
   2   3   5    1.05    0.29
  -2  -3  -5    0.65    0.24
   2  -3   6   90.95    3.48
   2   3   6   88.44    2.00
   2  -3   7    2.74    0.82
   2   3   7    3.01    0.47
   2  -3   8  510.45    9.19
   2   3   8  501.61    5.40
   2  -3   9    0.54    0.72
  -2   3  -9    2.17    0.75
   2   3   9    1.83    0.45
  -2  -3 -10  126.40    4.99
   2  -3  10  121.47    5.01
  -2   3 -10  121.41    4.92
   2   3  10  110.43    2.85
   2  -3  11   -0.15    1.00
   2   3  11    1.33    0.45
   2  -3  12   28.77    2.72
   2   3  12   34.17    1.79
   2   3  13    3.89    0.71
   2  -3  13    4.88    1.32
   2   3  14   10.15    1.11
   2  -3  14   10.91    1.84
   2   3  15    0.07    0.51
   2  -3  15    1.29    1.18
   2   3  16    7.50    1.11
   2  -3  16    9.74    2.04
   2  -3  17    0.97    1.10
   2  -3  18    4.31    1.43
  -2  -4  21    0.54    1.10
  -2   4  20    1.70    0.84
  -2  -4  20    3.00    1.50
  -2   4  19    4.16    0.99
  -2  -4  19    3.65    1.34
  -2  -4  18    9.24    1.97
  -2   4  18   10.53    1.47
  -2   4  17    3.72    1.00
  -2  -4  17    2.04    1.12
  -2  -4  16   56.39    4.07
  -2   4  16   64.73    3.30
  -2   4  15    5.53    1.08
  -2  -4  15    6.04    1.45
  -2   4  14    6.93    1.14
  -2  -4  14    7.14    1.44
   2   4 -13    2.51    0.79
  -2  -4  13    2.09    0.87
  -2   4  13    4.32    0.86
  -2  -4  12   22.09    2.17
   2   4 -12   26.23    2.34
  -2   4  12   24.84    1.82
  -2  -4  11    1.78    0.91
   2   4 -11    0.24    0.57
   2  -4 -11    1.60    0.89
  -2   4  11    0.43    0.48
   2   4 -10   79.44    3.48
  -2  -4  10   77.18    3.62
   2  -4 -10   85.30    3.76
  -2   4  10   82.92    3.01
  -2  -4   9   12.45    1.43
  -2   4   9   15.36    1.33
   2  -4  -9   15.69    0.84
  -2  -4   8  227.51    5.45
  -2   4   8  247.20    4.78
   2  -4  -8  240.50    4.75
   2  -4  -8  233.73    3.20
   2   4  -7  199.87    4.52
  -2  -4   7  201.03    4.72
   2  -4  -7  199.54    2.92
  -2   4   7  198.02    4.16
   2  -4  -7  207.88    4.23
  -2  -4   6    9.29    1.02
   2   4  -6    9.70    0.97
  -2   4   6    8.40    0.86
   2  -4  -6    8.90    0.88
   2   4  -5   11.82    0.99
  -2  -4   5   10.46    1.04
  -2   4   5    9.94    0.91
   2   4  -4    1.07    0.35
  -2  -4   4    1.89    0.49
  -2   4   4    1.64    0.46
   2   4  -3   13.79    0.99
  -2  -4   3   13.84    0.98
  -2   4   3   14.43    1.04
  -2  -4   2  188.39    3.43
  -2  -4   1  266.19    4.11
   2  -4  -1  254.97    4.63
   2  -4   0   34.24    1.71
   2  -4   1  103.11    2.99
   2  -4   2   16.48    1.28
   2  -4   3    4.16    0.80
  -2  -4  -3    3.03    0.41
   2  -4   4   10.34    1.24
  -2  -4  -4    8.69    0.67
   2  -4   5    5.37    0.89
  -2  -4  -5    5.48    0.56
   2  -4   6   35.26    2.27
  -2  -4  -6   37.28    1.43
   2   4   6   36.12    1.42
   2  -4   7    2.62    0.79
   2   4   7    4.41    0.59
   2  -4   8  100.55    4.22
   2   4   8   94.77    2.46
  -2   4  -9    3.91    1.00
   2  -4   9    2.83    0.91
   2   4   9    3.04    0.57
  -2  -4  -9    2.71    0.88
   2  -4  10  178.84    6.15
   2   4  10  173.50    3.65
   2  -4  11   12.79    1.81
   2   4  11   12.43    1.05
   2  -4  12   -0.44    0.87
   2   4  12    0.55    0.44
   2  -4  13    0.47    0.88
   2   4  13    0.79    0.51
   2  -4  14   -0.33    0.96
   2   4  14   -0.27    0.45
   2   4  15    3.00    0.69
   2  -4  15    5.92    1.63
   2   4  16    1.10    0.57
   2  -4  16    2.35    1.35
   2  -4  17    1.46    1.16
   2  -4  18    4.78    1.67
  -2   5  20   -1.39    0.94
  -2  -5  20    2.99    1.46
  -2  -5  19    9.34    1.99
  -2   5  19    5.13    1.20
  -2  -5  18   10.35    2.01
  -2   5  18   12.27    1.60
  -2   5  17    6.77    1.26
  -2  -5  17   11.33    2.00
  -2  -5  16   26.26    2.87
  -2   5  16   24.28    2.13
  -2  -5  15    4.12    1.35
  -2   5  15    2.44    0.88
  -2  -5  14   10.40    1.76
  -2   5  14   10.03    1.26
  -2  -5  13   -0.64    1.03
  -2   5  13   -0.58    0.77
   2   5 -12    4.37    1.17
  -2  -5  12    1.53    0.88
  -2   5  12    3.03    0.87
   2   5 -11   -0.43    0.91
  -2  -5  11    0.43    0.71
  -2   5  11   -0.91    0.70
   2  -5 -11   -0.08    0.59
  -2  -5  10   87.94    3.92
   2   5 -10   90.78    3.82
   2  -5 -10   89.53    2.01
  -2   5  10   90.40    3.25
   2  -5 -10   92.07    4.10
  -2  -5   9   42.77    2.68
  -2   5   9   42.50    2.20
   2  -5  -9   37.27    2.04
   2  -5  -9   38.30    1.38
  -2  -5   8   54.21    2.76
   2  -5  -8   53.28    2.38
  -2   5   8   54.40    2.37
   2  -5  -8   50.84    1.60
  -2  -5   7    1.75    0.66
   2   5  -7   -0.21    0.35
  -2   5   7    1.15    0.56
   2  -5  -7    0.81    0.48
   2   5  -6  100.09    3.18
  -2  -5   6  101.09    3.37
  -2   5   6   97.10    2.95
   2  -5  -6  106.10    3.05
  -2  -5   5    1.42    0.62
   2   5  -5    1.22    0.51
  -2   5   5    2.60    0.62
   2  -5  -5    1.13    0.32
  -2  -5   4    5.43    0.81
   2   5  -4    5.69    0.79
  -2  -5   3  171.98    3.79
   2   5  -3  164.86    3.65
  -2  -5   2   90.63    2.71
   2  -5  -2   87.42    3.08
  -2  -5   1  162.46    3.76
   2  -5  -1  170.51    4.26
   2  -5   0  152.58    3.94
   2  -5   1  328.60    5.93
   2  -5   2    3.18    0.83
   2  -5   3  172.64    4.61
  -2  -5  -3  180.17    3.25
   2  -5   4   74.02    3.18
  -2  -5  -4   71.51    2.06
   2  -5   5   30.55    2.19
  -2  -5  -5   33.52    1.45
   2  -5   6    4.28    1.02
  -2  -5  -6    3.31    0.56
   2  -5   7   28.61    2.28
  -2  -5  -7   28.68    2.20
  -2  -5  -7   30.09    1.47
  -2   5  -8   93.85    4.16
  -2  -5  -8   95.46    4.04
   2  -5   8   94.49    4.20
   2  -5   9    0.99    0.94
  -2   5  -9    0.93    0.67
   2   5   9    1.35    0.53
  -2  -5  -9    0.86    0.68
   2  -5  10  107.07    4.90
   2   5  10  103.57    2.96
   2  -5  11    4.52    1.19
   2   5  11    5.30    0.80
   2  -5  12    3.05    0.89
   2   5  12    4.19    0.73
   2  -5  13    2.38    1.21
   2   5  13    2.23    0.59
   2  -5  14    2.85    1.02
   2   5  14    3.54    0.71
   2  -5  15    1.08    1.12
   2   5  15    0.63    0.42
   2   5  16    0.92    0.60
   2  -5  16    0.42    1.08
   2  -5  17    3.78    1.55
   2  -5  18    1.83    1.41
  -2  -6  20   -1.05    1.17
  -2   6  19    5.74    1.24
  -2  -6  19    5.82    1.76
  -2   6  18    8.16    1.39
  -2  -6  18   10.17    2.13
  -2  -6  17    9.42    2.00
  -2   6  17    6.01    1.19
  -2  -6  16   20.37    2.64
  -2   6  16   15.86    1.78
  -2  -6  15    0.37    0.90
  -2   6  15    1.55    0.71
  -2  -6  14    6.49    1.54
  -2   6  14    4.90    0.99
  -2  -6  13    3.33    1.20
  -2   6  13    4.11    1.03
   2   6 -12   12.10    1.66
  -2  -6  12   11.23    1.75
  -2   6  12   13.33    1.52
  -2  -6  11    4.12    1.25
   2   6 -11    5.42    1.22
  -2   6  11    2.71    0.97
  -2  -6  10   82.77    3.92
   2   6 -10   74.25    3.57
  -2   6  10   74.32    3.07
   2  -6 -10   76.42    3.15
   2  -6 -10   79.53    4.04
   2  -6 -10   78.65    2.01
   2   6  -9    4.55    0.97
  -2  -6   9    4.55    1.02
   2  -6  -9    4.64    0.60
   2  -6  -9    5.05    0.96
  -2   6   9    6.13    1.01
  -2  -6   8  147.72    4.74
  -2   6   8  138.57    3.94
   2  -6  -8  148.36    4.06
  -2  -6   7   36.83    2.37
  -2   6   7   31.00    1.94
   2  -6  -7   33.33    1.97
  -2  -6   6   85.21    3.38
  -2   6   6   82.63    2.92
   2  -6  -6   87.17    2.94
   2   6  -5    0.08    0.32
  -2  -6   5    0.82    0.57
   2  -6  -5    1.22    0.57
  -2  -6   4    7.18    1.01
   2   6  -4    6.21    0.87
  -2  -6   3  235.07    5.01
   2  -6  -2   14.56    1.44
  -2  -6   2   12.16    1.20
  -2  -6   1  358.99    6.06
   2  -6  -1  368.77    6.73
   2  -6   0   25.09    1.80
   2  -6   1  230.77    5.37
   2  -6   2    1.29    0.67
   2  -6   3   49.57    2.63
  -2  -6  -3   50.50    1.94
   2  -6   4    3.84    1.03
  -2  -6  -4    3.15    0.56
   2  -6   5    3.25    0.91
  -2  -6  -5    2.87    0.58
   2  -6   6  148.70    5.08
  -2   6  -6  151.83    4.97
  -2  -6  -6  149.00    3.40
   2  -6   7    4.09    1.10
  -2   6  -7    2.84    1.03
  -2  -6  -7    2.09    0.87
  -2  -6  -7    2.54    0.67
   2  -6   8  101.44    4.55
  -2   6  -8  100.63    4.43
  -2  -6  -8  105.95    3.05
  -2  -6  -8  109.57    4.54
   2  -6   9    8.04    1.60
   2  -6  10   75.26    4.27
   2  -6  11   14.71    2.11
   2  -6  12    1.14    1.05
   2   6  12    2.11    0.76
   2  -6  13    8.48    1.81
   2   6  13    8.72    1.07
   2  -6  14    1.23    0.85
   2   6  14    2.73    0.78
   2  -6  15    2.39    1.26
   2   6  15    3.93    0.83
   2  -6  16    2.41    1.39
   2  -6  17    8.57    1.97
  -2  -7  20    2.09    1.46
  -2  -7  19   10.81    2.20
  -2   7  19    7.26    1.37
  -2   7  18    8.98    1.46
  -2  -7  18   17.11    2.72
  -2  -7  17    6.98    1.88
  -2   7  17    4.70    1.12
  -2  -7  16   12.44    2.16
  -2   7  16    8.38    1.39
  -2  -7  15    4.60    1.46
  -2   7  15    3.74    1.01
  -2  -7  14    2.39    1.20
  -2   7  14    2.69    0.91
  -2  -7  13    6.07    1.42
  -2   7  13    6.07    1.09
  -2  -7  12    1.65    0.98
  -2   7  12    0.96    0.79
   2   7 -11   13.06    1.71
  -2  -7  11   12.86    1.81
   2  -7 -11   11.59    1.41
  -2   7  11   13.89    1.50
   2  -7 -11   12.30    0.85
  -2  -7  10   25.88    2.34
   2   7 -10   24.59    2.14
  -2   7  10   25.59    1.94
   2  -7 -10   28.66    2.02
   2  -7 -10   29.18    1.32
   2   7  -9   10.07    1.46
  -2  -7   9    9.68    1.53
  -2   7   9   11.02    1.42
   2  -7  -9    9.99    1.26
  -2  -7   8  152.80    5.13
   2   7  -8  150.73    4.81
   2  -7  -8  152.02    4.32
  -2  -7   7   55.79    3.05
   2   7  -7   61.18    2.98
   2  -7  -7   59.17    2.64
  -2  -7   6   58.74    2.95
   2  -7  -6   60.00    2.60
  -2  -7   5   17.32    1.66
   2  -7  -5   15.35    1.34
  -2  -7   4   -0.11    0.56
   2  -7  -4    0.68    0.54
  -2  -7   3   78.31    3.14
   2  -7  -2   34.04    2.36
  -2  -7   2   33.81    2.07
   2  -7  -1   20.54    1.83
  -2  -7   1   23.48    1.79
  -2  -7   0   15.23    1.57
   2  -7   0   13.44    1.56
   2  -7   1   63.60    3.13
   2  -7   2   10.16    1.38
   2  -7   3   53.50    2.95
  -2  -7  -3   53.19    2.22
  -2   7  -4    6.51    1.10
   2  -7   4    8.20    1.24
  -2  -7  -4    8.28    0.91
   2  -7   5    7.17    1.27
  -2   7  -5    6.84    1.25
  -2  -7  -5    7.84    0.94
   2  -7   6   13.27    1.70
  -2   7  -6   12.37    1.54
  -2  -7  -6   13.66    1.14
  -2   7  -7   12.87    1.63
   2  -7   7   13.29    1.79
  -2  -7  -7   12.18    1.17
  -2  -7  -7   13.48    1.77
   2  -7   8  134.66    5.38
  -2  -7  -8  125.77    3.51
   2  -7   9    8.59    1.58
  -2  -7  -9    8.65    1.02
   2  -7  10   36.69    3.09
   2  -7  11   21.86    2.61
   2  -7  12    1.51    1.18
   2  -7  13    9.87    1.96
   2  -7  14    3.05    1.28
   2  -7  15    4.24    1.42
   2  -7  16   -0.45    1.01
   2  -7  17    9.53    2.29
  -2  -8  19    6.27    1.85
  -2  -8  18    4.93    1.55
  -2   8  18    4.77    1.19
  -2  -8  17    6.73    1.86
  -2   8  17    9.06    1.46
  -2  -8  16   12.71    2.19
  -2   8  16   11.61    1.60
  -2  -8  15    3.26    1.27
  -2   8  15    4.07    1.03
  -2  -8  14    2.99    1.26
  -2   8  14    1.13    0.63
  -2  -8  13    1.18    1.02
  -2   8  13   -0.72    0.56
  -2  -8  12    3.20    1.15
   2  -8 -12    2.73    0.46
  -2   8  12    4.10    0.97
  -2  -8  11    1.16    0.94
   2  -8 -11    0.59    0.38
  -2  -8  10    1.18    0.82
   2   8 -10    1.67    0.77
   2  -8 -10    1.30    0.41
   2  -8 -10    0.59    0.51
   2   8  -9    4.14    1.02
  -2  -8   9    4.91    1.16
   2  -8  -9    5.82    1.07
   2   8  -8   29.84    2.29
  -2  -8   8   26.27    2.31
   2  -8  -8   29.49    2.02
  -2  -8   7   74.49    3.69
   2   8  -7   68.74    3.40
   2  -8  -7   69.92    3.04
  -2  -8   6   37.80    2.54
   2   8  -6   37.84    2.42
   2  -8  -6   39.17    2.26
  -2  -8   5   13.18    1.52
   2   8  -5   12.53    1.41
   2  -8  -5   16.44    1.51
  -2  -8   4    7.64    1.19
   2  -8  -4    7.58    1.04
   2  -8  -3   94.04    4.06
  -2  -8   3   92.61    3.71
   2  -8  -3   85.70    3.31
   2  -8  -2    9.79    1.38
  -2  -8   2    9.11    1.20
  -2  -8   1   91.66    3.66
   2  -8  -1   89.66    3.95
   2  -8   0   39.46    2.65
  -2  -8   0   35.53    2.41
   2  -8   1   58.20    3.24
  -2   8  -2    7.63    1.25
   2  -8   2    5.54    1.20
   2  -8   3   58.68    3.31
  -2   8  -3   62.34    3.26
  -2  -8  -3   63.38    2.58
  -2   8  -4    1.62    0.71
   2  -8   4    1.95    0.72
  -2  -8  -4    2.02    0.58
  -2   8  -5   13.82    1.68
   2  -8   5   16.70    1.90
  -2  -8  -5   13.82    1.28
   2  -8   6   12.67    1.72
  -2  -8  -6   16.53    1.34
   2  -8   7    0.92    0.83
  -2  -8  -7    0.76    0.41
   2  -8   8   69.98    4.09
  -2  -8  -8   71.03    2.86
   2  -8   9    1.37    1.00
  -2  -8  -9    0.15    0.42
   2  -8  10   18.73    2.32
  -2  -8 -10   17.38    1.50
   2  -8  11    2.85    1.25
   2  -8  12    0.44    0.89
   2  -8  13   -0.20    1.00
   2  -8  14    3.32    1.41
   2  -8  15    4.28    1.57
   2  -8  16    1.14    1.36
  -2  -9  18    2.40    1.38
  -2  -9  17   -0.85    0.95
  -2  -9  16   14.23    2.44
  -2  -9  15    5.53    1.49
  -2  -9  14   -0.15    1.08
  -2  -9  13   -0.75    1.00
  -2  -9  12    1.13    0.94
   2  -9 -12    1.66    0.41
  -2  -9  11    2.04    0.91
   2  -9 -11    4.05    0.62
  -2  -9  10   -1.05    1.00
  -2  -9   9   25.10    2.55
  -2  -9   8   10.79    1.72
   2   9  -8   11.50    1.62
  -2  -9   7   40.82    2.91
   2   9  -7   40.22    2.69
  -2  -9   6   16.24    1.91
   2   9  -6   13.04    1.61
   2  -9  -6   14.66    1.53
  -2  -9   5   67.19    3.49
   2  -9  -5   67.91    3.10
  -2  -9   4   13.16    1.65
   2  -9  -4   16.64    1.96
   2  -9  -4   11.45    1.36
   2  -9  -3   35.33    2.72
  -2  -9   3   32.95    2.46
   2  -9  -3   31.00    2.13
  -2  -9   2    3.57    0.98
   2  -9  -2    4.68    1.12
   2  -9  -2    5.51    1.01
  -2  -9   1  100.18    4.18
   2  -9  -1  101.49    4.42
   2  -9   0    2.25    1.11
  -2  -9   0    0.53    0.72
   2  -9   1   47.38    3.10
  -2  -9  -1   40.24    2.77
   2  -9   2    0.54    0.74
  -2   9  -3   81.11    3.94
   2  -9   3   86.02    4.22
  -2  -9  -3   89.83    3.30
   2  -9   4    2.14    1.01
  -2  -9  -4    0.43    0.40
   2  -9   5   11.48    1.65
  -2  -9  -5   14.40    1.38
   2  -9   6   22.91    2.40
  -2  -9  -6   27.22    1.85
   2  -9   7    8.57    1.54
  -2  -9  -7    9.39    1.18
   2  -9   8   14.35    2.02
  -2  -9  -8   14.40    1.40
   2  -9   9   -0.04    0.79
  -2  -9  -9   -0.13    0.43
   2  -9  10    3.01    1.13
  -2  -9 -10    3.35    0.76
   2  -9  11   -0.07    0.95
   2  -9  12    0.26    0.85
   2  -9  13    0.81    1.02
   2  -9  14    3.42    1.43
   2  -9  15    5.58    1.86
  -2 -10  18    0.51    1.03
  -2 -10  17    4.18    1.70
  -2 -10  16    8.29    2.08
  -2 -10  15    1.45    1.21
  -2 -10  14    0.80    1.07
  -2 -10  13    3.10    1.17
  -2 -10  12   -1.52    1.15
   2 -10 -12    0.13    0.30
  -2 -10  11   -0.84    0.96
   2 -10 -11    0.36    0.34
  -2 -10  10    2.68    1.05
  -2 -10   9    5.95    1.47
  -2 -10   8    1.09    0.90
  -2 -10   7   22.17    2.32
  -2 -10   6   54.10    3.42
   2 -10  -5    0.69    0.91
  -2 -10   5    0.51    0.66
   2 -10  -4    6.33    1.36
  -2 -10   4    6.57    1.24
  -2 -10   3    6.09    1.21
   2 -10  -3    6.64    1.41
  -2 -10   2    2.15    0.96
   2 -10  -2    0.20    0.92
   2 -10  -1   46.36    3.31
  -2 -10   1   54.81    3.29
  -2 -10   0   22.67    2.19
   2 -10   0   26.54    2.50
   2 -10   1   56.69    3.60
  -2 -10  -1   55.89    3.43
   2 -10   2    2.06    1.06
  -2 -10  -2    0.91    0.77
   2 -10   3    0.56    0.75
  -2 -10  -3    0.79    0.62
   2 -10   4   -0.47    0.87
  -2 -10  -4   -0.27    0.50
   2 -10   5    1.06    0.88
  -2 -10  -5    2.89    0.73
   2 -10   6    4.39    1.28
  -2 -10  -6    6.53    1.00
   2 -10   7    1.45    1.06
  -2 -10  -7   -0.17    0.46
   2 -10   8    1.69    1.14
  -2 -10  -8    2.93    0.81
   2 -10   9    0.39    1.01
  -2 -10  -9    1.05    0.61
   2 -10  10   -0.60    1.10
   2 -10  11    0.24    0.84
   2 -10  12   -1.20    1.14
   2 -10  13    0.89    1.06
   2 -10  14    0.18    1.01
   2 -10  15    7.31    1.99
  -2 -11  17    2.55    1.26
  -2 -11  16    4.87    1.78
  -2 -11  15    3.10    1.36
  -2 -11  14   -2.25    1.40
  -2 -11  13   -0.26    0.98
  -2 -11  12   -1.10    0.96
  -2 -11  11   -0.29    1.06
  -2 -11  10   -0.13    0.86
  -2 -11   9   10.55    1.82
  -2 -11   8    2.64    1.15
  -2 -11   7    3.79    1.28
  -2 -11   6   10.52    1.74
  -2 -11   5    0.84    0.86
   2 -11  -5   -0.38    0.87
  -2 -11   4   -0.65    0.86
   2 -11  -4   -1.13    1.11
  -2 -11   3    0.38    0.74
   2 -11  -3   -1.32    1.04
  -2 -11   2   26.40    2.54
   2 -11  -2   21.50    2.46
   2 -11  -1  118.15    5.38
  -2 -11   1  111.11    4.93
   2 -11   0    1.44    1.17
  -2 -11   0   -0.75    1.00
   2 -11   1   82.94    4.57
  -2 -11  -1   79.95    4.33
  -2 -11  -2   -2.43    1.27
   2 -11   2    0.29    0.82
   2 -11   3    2.50    0.99
   2 -11   4   -2.23    1.42
   2 -11   5    3.82    1.23
   2 -11   6   12.18    1.99
   2 -11   7   -0.13    0.87
   2 -11   8    2.04    1.28
   2 -11   9   -1.06    1.09
   2 -11  10    6.77    1.78
   2 -11  11    0.33    1.06
   2 -11  12    0.10    0.83
   2 -11  13    5.06    1.67
  -2 -12  15    0.11    1.13
  -2 -12  14   -0.74    0.94
  -2 -12  13    2.13    1.33
  -2 -12  12    3.30    1.40
  -2 -12  11   -0.04    0.97
  -2 -12  10    1.90    1.10
  -2 -12   9    3.34    1.29
  -2 -12   8    0.13    0.78
  -2 -12   7   22.47    2.62
   2 -12  -7   24.92    3.06
   2 -12  -6    2.78    1.44
  -2 -12   6    1.14    1.11
  -2 -12   5   10.15    1.81
   2 -12  -5   10.62    2.02
   2 -12  -4    2.46    1.32
  -2 -12   4    1.02    1.01
  -2 -12   3   19.46    2.25
   2 -12  -3   20.31    2.46
   2 -12  -2    0.64    0.92
  -2 -12   2    0.69    0.99
   2 -12  -1   34.27    3.25
  -2 -12   1   37.01    3.14
   2 -12   0    1.14    0.91
  -2 -12   0   -0.73    1.08
   2 -12   1   86.99    5.01
  -2 -12  -1   88.00    4.74
  -2 -12  -2    1.68    1.06
   2 -12   2    3.09    1.25
  -2 -12  -3    8.37    1.57
   2 -12   3   10.12    1.80
   2 -12   4   -1.21    1.15
   2 -12   5    1.55    1.07
   2 -12   6    1.91    1.21
   2 -12   7    0.70    0.89
   2 -12   8    0.29    1.01
   2 -12   9    0.64    1.13
   2 -12  10    0.00    1.09
   2 -12  11    1.32    1.22
   2 -12  12    0.23    1.12
  -2 -13  14   -0.07    1.10
  -2 -13  13    0.83    0.99
  -2 -13  12   -0.50    0.97
  -2 -13  11   -0.98    1.21
  -2 -13  10    0.70    1.04
  -2 -13   9    2.97    1.40
   2 -13  -8    3.21    1.64
  -2 -13   8    0.83    1.05
   2 -13  -7    3.37    1.48
  -2 -13   7    1.90    1.21
  -2 -13   6    1.09    0.90
   2 -13  -6    1.05    1.15
  -2 -13   5    8.22    1.73
   2 -13  -5    8.15    1.90
   2 -13  -4    2.54    1.32
  -2 -13   4    0.91    0.90
   2 -13  -3   10.62    2.02
  -2 -13   3    7.65    1.63
   2 -13  -2    4.24    1.59
  -2 -13   2    1.16    0.92
  -2 -13   1   30.18    3.04
   2 -13  -1   27.76    3.05
   2 -13   0    1.50    1.26
  -2 -13   0   -0.17    0.94
   2 -13   1   13.51    2.26
  -2 -13  -1   14.74    2.17
  -2 -13  -2    1.47    1.11
   2 -13   2    0.19    1.05
  -2 -13  -3    3.72    1.30
   2 -13   3    5.58    1.59
   2 -13   4    0.80    0.93
  -2 -13  -4    3.75    1.31
   2 -13   5   -0.40    1.05
  -2 -13  -5    2.91    1.39
   2 -13   6    0.46    1.04
   2 -13   7    0.48    0.92
   2 -13   8   -0.50    1.15
   2 -13   9    1.64    1.15
   2 -13  10   -1.73    1.34
   2 -13  11    0.29    0.97
  -2 -14  12   -1.44    1.46
  -2 -14  11   -0.72    0.98
  -2 -14  10    0.87    1.11
  -2 -14   9    0.07    0.97
   2 -14  -9    1.10    1.42
  -2 -14   8    1.89    1.41
   2 -14  -8    2.62    1.65
   2 -14  -7    2.99    1.35
  -2 -14   7    4.17    1.57
   2 -14  -6    2.97    1.50
  -2 -14   6    2.24    1.20
   2 -14  -5    1.03    1.11
  -2 -14   5    0.74    0.87
  -2 -14   4   -0.07    1.01
   2 -14  -4   -1.61    1.33
  -2 -14   3    2.24    1.28
   2 -14  -3    2.47    1.24
   2 -14  -2   -1.86    1.28
  -2 -14   2    0.84    1.00
  -2 -14   1    4.95    1.58
   2 -14  -1    3.26    1.25
  -2 -14   0    1.32    1.05
   2 -14   0   -0.45    0.87
  -2 -14  -1   14.38    2.25
   2 -14   1   19.48    2.77
  -2 -14  -2    3.60    1.39
   2 -14   2    3.04    1.34
  -2 -14  -3    0.69    0.96
   2 -14   3    0.45    0.99
  -2 -14  -4    0.49    1.12
   2 -14   4   -1.46    1.24
  -2 -14  -5    1.88    1.13
   2 -14   5    3.08    1.56
  -2 -14  -6    1.68    1.13
   2 -14   6   -0.71    1.10
   2 -14   7    0.74    1.01
   2 -14   8    0.32    1.11
   2 -14   9   -2.03    1.13
  -2 -15  10    1.14    1.24
  -2 -15   9    1.93    1.35
  -2 -15   8    2.96    1.43
  -2 -15   7    2.26    1.23
   2 -15  -6    0.73    1.07
  -2 -15   6    0.50    0.94
   2 -15  -5    1.87    1.27
  -2 -15   5    4.32    1.51
   2 -15  -4    0.01    0.92
  -2 -15   4   -0.32    1.14
   2 -15  -3   -2.84    1.45
  -2 -15   3   -0.91    1.03
   2 -15  -2   -1.50    1.35
  -2 -15   2    0.07    1.07
   2 -15  -1    3.20    1.46
  -2 -15   1    5.59    1.60
  -2 -15   0   -0.38    0.99
   2 -15   0    0.95    1.18
   2 -15   1    0.31    1.04
  -2 -15  -1   -0.23    1.14
   2 -15   2    1.12    1.14
  -2 -15  -2   -0.17    1.01
  -2 -15  -3   -0.29    0.97
   2 -15   3    1.87    1.39
   2 -15   4    0.60    1.12
  -2 -15  -4    1.85    1.16
   2 -15   5   -1.11    1.41
  -2 -15  -5    2.56    1.55
  -2 -15  -6   -1.78    1.15
   2 -15   6   -0.18    1.02
  -2 -16   7    1.87    1.35
  -2 -16   6    1.69    1.34
  -2 -16   5    0.48    1.02
  -2 -16   4    2.67    1.38
  -2 -16   3    3.57    1.49
  -2 -16   2    0.57    1.05
  -2 -16   1    0.76    0.96
  -2 -16   0    0.67    1.06
  -2 -16  -1    3.12    1.43
  -2 -16  -2   -0.37    1.02
  -3   0  22    0.64    0.95
  -3   0  21   10.60    1.66
  -3   0  20   -1.09    0.98
  -3   0  19    1.31    0.81
  -3   0  18    0.48    0.79
  -3   0  17   33.07    1.99
  -3   0  16   -0.11    0.79
  -3   0  16   -0.05    0.41
  -3   0  15   29.89    1.80
  -3   0  15   30.41    2.69
   3   0 -14   -0.73    0.92
  -3   0  14   -0.27    0.43
  -3   0  14   -0.61    0.73
   3   0 -13   16.85    1.85
  -3   0  13   14.00    1.72
  -3   0  13   15.23    1.23
   3   0 -12   -0.47    0.57
  -3   0  12   -0.25    0.40
  -3   0  12   -0.05    0.62
  -3   0  11   43.67    2.56
  -3   0  11   44.06    1.90
  -3   0  10   -0.25    0.36
  -3   0  10    1.22    0.74
  -3   0   9  437.23    6.93
  -3   0   9  427.48    5.41
   3   0  -8    0.35    0.47
  -3   0   8    0.21    0.35
  -3   0   8   -0.15    0.44
   3   0  -7  743.91    7.63
  -3   0   7  735.94    7.54
  -3   0   7  737.51    6.54
  -3   0   6    0.31    0.28
  -3   0   6    0.02    0.30
   3   0  -6    0.14    0.30
   3   0  -5   36.85    1.35
  -3   0   5   36.11    1.32
   3   0  -4    0.02    0.18
  -3   0   4   -0.29    0.26
  -3   0   3  483.97    4.40
  -3   0   2    0.18    0.19
   3   0  -1  344.72    2.71
  -3   0   1  345.05    3.33
  -3   0   1  337.90    2.87
   3   0   0    0.49    0.26
   3   0   0    0.18    0.13
  -3   0   0    0.17    0.11
   3   0   1  410.34    4.55
   3   0   2    0.73    0.56
   3   0   3   26.95    1.52
   3   0   4   -0.16    0.52
   3   0   5    2.25    0.60
   3   0   6   -0.18    0.50
   3   0   7  126.32    4.29
   3   0   8   -0.62    0.73
   3   0   9  462.78    9.14
  -3   0 -10   -0.99    0.90
   3   0  10   -0.48    0.73
   3   0  11   29.08    2.59
   3   0  12    0.14    0.77
   3   0  13   29.62    2.91
   3   0  14    0.36    0.95
   3   0  15    8.27    1.11
   3   0  15    7.83    1.81
   3   0  16    0.16    0.46
   3   0  16   -0.40    1.05
   3   0  17    4.86    1.53
   3   0  18   -1.18    1.08
  -3  -1  22    0.16    0.77
  -3   1  22    1.01    0.93
  -3  -1  21   11.19    1.79
  -3   1  21   11.19    1.78
  -3   1  20    0.57    0.65
  -3  -1  19   -1.21    1.27
  -3   1  19   -0.40    0.66
  -3   1  18   -0.06    0.75
  -3  -1  18   -2.45    1.26
  -3  -1  17   10.26    1.80
  -3   1  17   13.29    1.72
  -3  -1  17   10.72    1.30
  -3   1  17   13.09    1.17
  -3   1  16   -0.21    0.69
  -3   1  16   -0.11    0.33
  -3  -1  16    0.46    0.47
  -3  -1  16   -0.84    1.20
  -3   1  15    5.52    0.76
  -3   1  15    4.13    0.96
  -3  -1  15    3.47    1.11
   3   1 -14   21.86    2.16
  -3   1  14   24.26    1.99
  -3  -1  14   23.74    2.28
  -3   1  14   22.16    1.41
   3  -1 -13   -0.21    0.63
   3   1 -13   -0.47    0.72
  -3  -1  13    1.02    0.67
  -3   1  13    0.47    0.32
  -3   1  13    0.30    0.53
   3  -1 -12    2.33    0.80
   3   1 -12    2.10    0.78
  -3  -1  12    2.19    0.80
  -3   1  12    2.24    0.49
  -3   1  12    0.72    0.54
   3  -1 -11   17.17    1.66
  -3  -1  11   16.89    1.67
  -3   1  11   14.80    1.07
  -3  -1  10   15.15    1.48
  -3   1  10   17.11    1.10
   3   1  -9  272.93    5.50
  -3  -1   9  267.94    5.44
  -3   1   9  266.51    4.07
   3   1  -8    1.54    0.54
  -3   1   8    1.27    0.39
   3  -1  -8    1.33    0.58
  -3  -1   8    0.48    0.50
  -3  -1   7  835.13    7.92
   3   1  -7  845.05    8.12
   3  -1  -7  873.03    8.56
  -3   1   7  836.23    6.63
  -3   1   7  840.67    8.10
   3   1  -6   15.00    1.00
  -3  -1   6   14.33    0.95
  -3   1   6   16.76    0.96
  -3   1   6   19.14    1.26
   3  -1  -6   15.94    1.08
   3   1  -5  242.22    3.36
  -3  -1   5  238.95    3.24
  -3   1   5  242.25    3.29
   3  -1  -5  251.36    3.35
  -3   1   5  237.31    3.83
   3   1  -4  131.58    1.99
  -3  -1   4  128.74    1.89
  -3   1   4  129.55    2.30
  -3   1   4  133.20    2.64
  -3   1   3   32.97    1.20
  -3  -1   2  891.89    5.83
  -3   1   2  892.71    5.66
   3  -1  -1   25.28    0.99
  -3  -1   1   26.54    0.97
  -3   1   1   25.58    0.91
   3   1   0  138.87    2.11
   3  -1   0  139.96    2.50
  -3  -1   0  136.44    2.11
  -3  -1   0  141.01    2.07
  -3   1   0  134.99    1.88
   3   1   1  299.26    3.78
   3  -1   1  299.50    4.10
   3  -1   1  308.13    2.90
   3   1   1  293.77    2.91
   3  -1   2  228.75    3.98
   3   1   2  230.76    3.81
   3   1   2  223.48    2.42
   3   1   3   20.86    1.33
   3  -1   3   20.29    1.38
   3   1   3   20.81    0.74
   3   1   4   31.96    1.77
   3  -1   4   32.27    1.86
   3   1   4   35.52    0.77
   3  -1   5   58.00    2.68
   3   1   5   57.10    2.58
   3   1   5   62.58    1.29
   3  -1   6    9.09    1.17
   3   1   6    8.64    1.11
   3  -1   7  115.89    4.27
   3   1   7  117.87    4.17
   3   1   8   55.43    3.08
   3  -1   8   55.90    3.17
   3   1   9  400.32    8.66
  -3  -1  -9  419.27    8.72
   3  -1   9  409.78    8.82
   3   1   9  419.29    5.16
  -3   1 -10    0.89    0.68
  -3  -1 -10    1.41    0.87
   3   1  10    0.29    0.35
   3   1  10    0.58    0.67
   3  -1  10    1.37    0.90
   3  -1  11   58.55    3.67
   3   1  11   50.46    3.41
   3   1  11   53.67    2.11
   3   1  12    1.26    0.95
   3   1  12    2.20    0.58
   3  -1  12    2.60    1.08
   3   1  13    6.94    0.91
   3   1  13    5.90    1.41
   3  -1  13    5.45    1.44
   3  -1  14    0.16    0.96
   3   1  14   -0.30    0.82
   3   1  14   -0.02    0.43
   3  -1  15   39.67    3.63
   3   1  15   38.45    3.64
   3   1  15   33.94    2.04
   3  -1  16    1.89    1.12
   3   1  16    0.42    1.07
   3   1  16    3.57    0.77
   3  -1  17   20.16    2.92
   3   1  17   16.22    2.59
   3  -1  18   -2.41    1.65
  -3   2  22   -1.71    0.87
  -3   2  21    7.99    1.53
  -3  -2  21    8.64    1.99
  -3  -2  20    1.04    1.20
  -3   2  20    0.67    0.82
  -3  -2  19    1.00    0.92
  -3   2  19    1.02    0.70
  -3   2  18    0.11    0.67
  -3  -2  18   -0.76    1.04
  -3   2  17   20.34    2.04
  -3  -2  17   16.98    2.31
  -3   2  16    9.63    1.46
  -3  -2  16    7.49    1.57
  -3   2  16    8.25    0.88
  -3   2  15    3.39    0.94
  -3   2  15    3.98    0.66
  -3  -2  15    3.58    1.14
  -3  -2  14  109.53    4.84
   3   2 -14  118.79    4.97
  -3   2  14  113.98    4.18
  -3   2  14  112.42    2.92
   3   2 -13   17.18    1.85
   3  -2 -13   18.35    1.92
  -3   2  13   16.22    1.12
  -3   2  13   17.06    1.65
  -3  -2  13   13.79    1.70
   3   2 -12    8.08    1.29
  -3   2  12    7.88    1.14
   3  -2 -12    9.54    1.36
  -3  -2  12    9.06    1.40
  -3   2  12    8.57    0.80
   3  -2 -11    5.92    1.01
  -3  -2  11    6.44    1.06
  -3   2  11    5.94    0.90
  -3   2  11    6.45    0.70
  -3   2  10    9.91    1.11
  -3  -2  10   11.43    1.33
  -3   2  10   10.62    0.83
  -3  -2   9   91.18    3.25
   3   2  -9   94.42    3.26
  -3   2   9   87.75    2.26
  -3   2   9   86.86    2.94
  -3  -2   8   35.32    1.90
   3   2  -8   33.35    1.82
  -3   2   8   33.14    1.74
  -3   2   8   30.76    1.31
  -3  -2   7  455.32    6.17
   3   2  -7  446.70    6.02
   3  -2  -7  458.03    4.84
  -3   2   7  459.64    6.09
   3  -2  -7  470.06    6.62
  -3  -2   6   16.34    1.08
   3   2  -6   15.84    1.01
   3  -2  -6   16.37    0.90
  -3   2   6   15.88    1.14
  -3  -2   5  438.21    4.71
   3   2  -5  437.03    4.59
   3  -2  -5  442.24    4.44
  -3   2   5  440.39    5.29
   3   2  -4    3.82    0.40
  -3  -2   4    3.90    0.41
  -3   2   4    4.35    0.59
   3   2  -3   72.83    1.27
  -3  -2   3   72.86    1.32
  -3   2   3   76.01    1.96
  -3  -2   2  220.94    2.12
   3  -2  -2  229.37    3.45
  -3   2   2  222.98    3.19
   3  -2  -1    8.10    0.73
  -3   2   1    7.92    0.69
   3  -2   0   34.52    1.43
  -3  -2   0   34.40    1.14
   3  -2   1  244.20    4.08
  -3  -2  -1  241.65    3.53
  -3  -2  -1  241.41    2.67
   3  -2   2  102.27    2.92
  -3  -2  -2  108.08    2.66
  -3  -2  -2  106.87    1.64
  -3  -2  -2  108.08    1.18
   3  -2   3   34.12    1.81
   3   2   3   36.25    1.77
  -3  -2  -3   35.48    0.71
   3  -2   4   27.38    1.74
   3   2   4   29.14    1.74
   3   2   4   32.30    0.78
   3  -2   5   77.23    3.13
   3   2   5   80.33    1.40
   3   2   5   80.32    3.03
   3  -2   6    4.31    0.94
   3   2   6    4.27    0.41
   3   2   6    4.02    0.87
   3  -2   7  277.94    6.60
   3   2   7  273.74    6.44
   3   2   7  290.33    3.42
   3  -2   8   39.40    2.74
   3   2   8   39.35    2.69
   3   2   8   40.98    1.44
  -3  -2  -9  267.92    7.04
   3  -2   9  251.43    6.98
  -3   2  -9  266.48    7.08
   3   2   9  245.52    3.72
   3   2   9  249.06    6.79
  -3  -2 -10    9.94    1.48
  -3   2 -10   11.15    1.64
   3  -2  10    8.27    1.52
   3   2  10   10.60    0.87
   3   2  10    9.80    1.56
   3   2  11   10.98    0.94
   3  -2  11   10.02    1.68
   3   2  11   10.21    1.64
   3   2  12    7.07    1.50
   3  -2  12    7.63    1.59
   3   2  12    7.12    0.83
   3  -2  13    7.15    1.56
   3   2  13    8.97    0.96
   3   2  13    8.96    1.69
   3   2  14    2.78    1.32
   3  -2  14    1.60    1.14
   3   2  14    1.04    0.53
   3  -2  15   73.06    4.88
   3   2  15   67.36    2.73
   3  -2  16    2.08    1.31
   3   2  16    1.58    0.59
   3  -2  17   64.69    4.93
   3  -2  18    1.97    1.11
  -3   3  22    0.83    0.71
  -3  -3  21    7.55    1.82
  -3   3  21    8.68    1.52
  -3  -3  20   -0.22    0.93
  -3   3  20    0.00    0.66
  -3  -3  19    1.50    1.09
  -3   3  19    1.90    0.93
  -3  -3  18    1.97    1.16
  -3   3  18    3.18    0.99
  -3  -3  17    4.40    1.41
  -3   3  17    6.06    1.28
  -3  -3  16   26.92    2.73
  -3   3  16   30.22    2.39
  -3  -3  15   39.16    3.11
  -3   3  15   43.89    2.79
   3   3 -14   16.64    1.97
  -3  -3  14   15.34    1.89
  -3   3  14   17.62    1.73
   3   3 -13    3.02    0.91
   3  -3 -13    2.54    0.87
  -3   3  13    1.92    0.76
  -3  -3  13    1.94    0.82
   3   3 -12    9.72    1.44
  -3  -3  12    8.19    1.29
   3  -3 -12   11.02    1.51
  -3   3  12    9.36    1.23
  -3  -3  11  145.15    4.78
   3  -3 -11  148.61    4.92
  -3   3  11  143.04    4.26
  -3  -3  10    5.27    1.01
  -3   3  10    5.75    0.93
   3  -3 -10    5.26    0.98
  -3  -3   9   86.81    3.28
  -3   3   9   89.36    3.04
  -3  -3   8   22.77    1.60
   3   3  -8   26.30    1.70
  -3   3   8   28.80    1.70
   3  -3  -8   24.66    1.18
  -3  -3   7  348.42    5.57
   3   3  -7  334.85    5.34
   3  -3  -7  337.20    4.15
  -3   3   7  333.39    5.33
  -3  -3   6   18.72    1.19
   3   3  -6   19.71    1.20
  -3   3   6   18.78    1.26
   3  -3  -6   19.74    1.04
   3   3  -5  107.30    2.42
  -3  -3   5  102.91    2.48
  -3   3   5  104.01    2.73
   3   3  -4    6.22    0.56
  -3  -3   4    7.15    0.62
  -3   3   4    6.50    0.70
  -3  -3   3    2.11    0.35
   3   3  -3    1.51    0.30
  -3   3   3    1.58    0.43
   3  -3  -2   43.65    1.77
  -3  -3   2   44.12    1.34
  -3   3   2   47.27    1.65
   3  -3  -1  135.50    3.06
   3  -3   0   56.26    2.05
   3  -3   1   47.84    2.00
   3  -3   2    8.89    1.00
  -3  -3  -2    9.35    0.88
   3  -3   3    1.63    0.59
  -3  -3  -3    1.00    0.22
  -3  -3  -3    0.77    0.21
  -3  -3  -3    0.75    0.44
   3  -3   4    0.16    0.50
  -3  -3  -4    0.87    0.21
  -3  -3  -4    0.92    0.50
   3  -3   5    5.35    0.90
   3  -3   6   -0.18    0.68
   3   3   6    0.08    0.21
   3  -3   7  217.84    5.91
   3   3   7  226.77    3.13
  -3  -3  -8   11.68    1.51
   3  -3   8   13.84    1.70
   3   3   8   10.70    0.76
  -3   3  -9   59.39    3.45
   3  -3   9   58.03    3.49
  -3  -3  -9   58.93    3.35
   3   3   9   54.48    1.76
   3  -3  10    7.43    1.38
   3   3  10    7.95    0.74
   3  -3  11   13.48    1.85
   3   3  11   12.24    0.98
   3  -3  12    0.95    0.82
   3   3  12    1.68    0.46
   3   3  13    4.65    0.71
   3  -3  13    4.69    1.34
   3   3  14    1.10    0.51
   3  -3  14    0.50    0.88
   3  -3  15   64.69    4.65
   3   3  15   59.95    2.54
   3  -3  16    6.61    1.77
   3  -3  17   50.84    4.48
   3  -3  18    9.56    2.15
  -3   4  21    5.04    1.25
  -3  -4  21    7.05    1.82
  -3  -4  20   -0.84    1.16
  -3   4  20    0.58    0.77
  -3  -4  19    0.24    1.03
  -3   4  19    1.02    0.82
  -3   4  18    3.92    1.12
  -3  -4  18    3.05    1.22
  -3   4  17    7.98    1.37
  -3  -4  17    4.50    1.42
  -3   4  16    6.92    1.25
  -3  -4  16    7.62    1.62
  -3  -4  15    0.87    0.74
  -3   4  15    0.46    0.60
  -3  -4  14    8.39    1.49
  -3   4  14    7.63    1.16
   3   4 -13    1.34    0.61
  -3  -4  13    0.32    0.81
  -3   4  13    1.85    0.75
   3  -4 -12   29.84    2.42
  -3  -4  12   28.36    2.40
   3   4 -12   31.96    2.44
  -3   4  12   29.87    2.11
  -3  -4  11   15.90    1.73
   3   4 -11   19.01    1.79
   3  -4 -11   21.24    1.97
  -3   4  11   19.96    1.63
  -3  -4  10   13.83    1.54
  -3   4  10   15.02    1.39
   3  -4 -10   12.88    1.50
  -3  -4   9  236.40    5.65
   3  -4  -9  241.26    3.70
  -3   4   9  244.72    5.10
   3  -4  -9  252.07    6.06
   3   4  -8   46.46    2.30
  -3  -4   8   52.12    2.52
  -3   4   8   53.71    2.38
   3  -4  -8   49.14    1.69
   3  -4  -8   46.28    2.25
  -3  -4   7  191.65    4.36
   3   4  -7  193.20    4.18
   3  -4  -7  189.86    3.22
  -3   4   7  186.99    4.18
   3  -4  -7  190.89    4.26
   3   4  -6   38.22    1.75
  -3  -4   6   34.14    1.75
  -3   4   6   39.10    1.85
  -3  -4   5  130.02    3.09
   3   4  -5  128.15    2.92
  -3   4   5  132.77    3.26
   3   4  -4   76.46    2.13
  -3  -4   4   77.27    2.23
  -3   4   4   73.52    2.42
  -3  -4   3    0.53    0.27
  -3   4   3    0.65    0.42
   3  -4  -2   51.54    2.18
  -3  -4   2   50.54    1.74
   3  -4  -1   10.08    1.03
   3  -4   0    5.22    0.77
   3  -4   1  166.10    3.98
   3  -4   2   41.56    2.11
   3  -4   3   27.76    1.89
  -3  -4  -3   28.34    1.68
  -3  -4  -3   31.73    1.14
   3  -4   4   66.18    2.96
  -3  -4  -4   64.70    1.26
  -3  -4  -4   67.65    1.68
  -3  -4  -4   67.20    2.73
   3  -4   5   21.48    1.86
  -3  -4  -5   21.58    1.65
  -3  -4  -5   22.08    0.99
   3  -4   6   47.79    2.75
  -3  -4  -6   50.88    2.65
  -3  -4  -6   49.96    1.55
  -3  -4  -7   28.76    2.13
   3  -4   7   28.93    2.26
   3  -4   8   11.03    1.59
  -3   4  -8   10.55    1.50
   3   4   8    9.35    0.80
  -3  -4  -8    8.89    1.28
  -3  -4  -9   81.09    3.94
   3  -4   9   79.54    4.11
  -3   4  -9   75.80    3.96
   3   4   9   80.94    2.26
   3  -4  10    6.10    1.33
   3   4  10    6.76    0.77
   3  -4  11   12.06    1.84
   3   4  11   11.40    0.98
   3  -4  12    1.53    0.94
   3   4  12    2.67    0.59
   3  -4  13    0.73    0.87
   3   4  13    2.75    0.58
   3  -4  14   -0.28    0.93
   3   4  14    1.43    0.53
   3  -4  15    9.23    1.96
   3   4  15    8.51    1.01
   3  -4  16    4.90    1.56
   3  -4  17   35.81    3.77
  -3  -5  21    6.18    1.79
  -3   5  21    4.98    1.21
  -3  -5  20    2.50    0.99
  -3   5  20    1.09    0.70
  -3  -5  19    0.11    0.93
  -3   5  19   -1.42    1.03
  -3   5  18    1.61    0.78
  -3  -5  18    4.26    1.43
  -3  -5  17    5.91    1.65
  -3   5  17    4.99    1.18
  -3  -5  16   15.15    2.21
  -3   5  16   16.19    1.81
  -3  -5  15    0.10    0.79
  -3   5  15    1.11    0.66
  -3  -5  14   26.53    2.58
  -3   5  14   24.59    2.02
   3   5 -13    9.82    1.44
  -3  -5  13   10.63    1.60
  -3   5  13    8.95    1.17
   3   5 -12  246.66    6.64
  -3  -5  12  236.69    6.93
  -3   5  12  235.79    5.78
  -3  -5  11   52.65    3.11
   3   5 -11   48.85    2.89
   3  -5 -11   53.41    3.19
  -3   5  11   47.75    2.55
  -3  -5  10   11.86    1.50
  -3   5  10    8.67    1.09
   3  -5 -10   10.48    1.47
   3  -5 -10   10.72    0.83
  -3  -5   9   92.13    3.64
   3  -5  -9   97.62    3.37
   3  -5  -9   90.86    2.35
  -3   5   9   94.23    3.30
   3   5  -8   -0.03    0.38
  -3  -5   8    1.14    0.61
   3  -5  -8    1.81    0.47
   3  -5  -8    2.53    0.63
  -3   5   8    1.30    0.68
  -3  -5   7  296.64    5.75
   3   5  -7  287.48    5.40
   3  -5  -7  299.80    5.48
  -3   5   7  278.51    5.41
   3   5  -6    4.12    0.70
  -3  -5   6    4.31    0.85
  -3   5   6    3.54    0.76
  -3  -5   5   81.69    2.71
   3   5  -5   83.92    2.62
  -3   5   5   79.14    2.75
  -3  -5   4  248.33    4.51
   3   5  -4  260.50    4.43
  -3   5   4  251.87    4.68
  -3  -5   3   37.47    1.73
   3  -5  -2   67.21    2.76
  -3  -5   2   68.03    2.31
   3  -5  -1    0.37    0.45
   3  -5   0    7.14    1.05
   3  -5   1   72.57    2.88
   3  -5   2  113.71    3.77
   3  -5   3   28.76    2.03
  -3  -5  -3   24.58    1.20
   3  -5   4  179.30    5.03
  -3  -5  -4  179.78    4.62
  -3  -5  -4  172.72    3.07
   3  -5   5   31.22    2.26
  -3  -5  -5   33.40    1.38
  -3  -5  -5   35.62    2.20
   3  -5   6   60.25    3.21
  -3  -5  -6   65.46    3.11
  -3  -5  -6   56.84    1.83
   3  -5   7  124.78    4.81
  -3  -5  -7  122.82    4.42
  -3   5  -7  127.78    4.78
  -3  -5  -7  117.12    2.72
   3  -5   8    0.06    0.72
  -3   5  -8    0.30    0.72
  -3  -5  -8    0.36    0.70
   3  -5   9   76.59    4.12
   3  -5  10   31.90    2.87
   3  -5  11   29.80    2.86
   3   5  11   33.46    1.71
   3  -5  12    1.87    0.99
   3   5  12    4.25    0.74
   3  -5  13    3.47    1.31
   3   5  13    4.27    0.75
   3  -5  14   -0.99    1.17
   3   5  14   -0.07    0.43
   3  -5  15    7.13    1.66
   3  -5  16    7.64    1.93
   3  -5  17   19.87    2.95
  -3  -6  21    0.32    1.03
  -3   6  20   -0.06    0.79
  -3  -6  20    0.47    1.01
  -3  -6  19    2.79    1.41
  -3   6  19    0.26    0.72
  -3  -6  18    9.21    1.94
  -3   6  18    7.53    1.38
  -3  -6  17   14.61    2.29
  -3   6  17   11.11    1.61
  -3  -6  16   21.89    2.69
  -3   6  16   18.40    1.96
  -3  -6  15    1.40    1.04
  -3   6  15    2.18    0.91
  -3  -6  14   20.39    2.36
  -3   6  14   21.38    1.98
  -3  -6  13    1.49    0.81
  -3   6  13    1.27    0.67
   3   6 -12   81.53    3.91
  -3  -6  12   82.08    4.16
  -3   6  12   82.00    3.50
  -3  -6  11    6.23    1.23
   3   6 -11    8.12    1.31
  -3   6  11    8.19    1.20
   3  -6 -11    7.88    0.78
  -3  -6  10   33.82    2.53
   3   6 -10   32.58    2.28
   3  -6 -10   34.92    1.53
   3  -6 -10   36.69    2.24
  -3   6  10   35.85    2.25
  -3  -6   9  307.96    6.93
  -3   6   9  293.94    6.03
   3  -6  -9  301.57    4.46
  -3  -6   8   11.30    1.40
   3  -6  -8   10.11    1.16
  -3   6   8   11.73    1.33
  -3  -6   7  104.50    3.72
   3  -6  -7  108.53    3.50
  -3   6   7  105.62    3.53
   3   6  -6    3.43    0.72
  -3  -6   6    5.35    0.92
  -3   6   6    5.33    0.92
   3  -6  -6    5.64    0.83
  -3  -6   5   43.96    2.19
   3   6  -5   46.50    2.15
  -3  -6   4   51.00    2.30
  -3  -6   3   79.65    2.82
   3  -6  -3   73.96    3.17
   3  -6  -2   58.77    2.80
  -3  -6   2   58.44    2.39
   3  -6  -1  115.66    3.89
  -3  -6   1  117.96    3.48
   3  -6   0  236.21    5.62
   3  -6   1   37.11    2.35
   3  -6   2   86.39    3.53
   3  -6   3    3.18    0.93
  -3  -6  -3    2.19    0.58
   3  -6   4  119.43    4.39
  -3  -6  -4  120.33    2.88
   3  -6   5   80.07    3.74
  -3  -6  -5   76.19    2.32
  -3  -6  -5   80.67    3.54
   3  -6   6    7.53    1.33
  -3   6  -6    7.69    1.26
  -3  -6  -6    7.11    0.80
  -3  -6  -6    8.74    1.34
   3  -6   7  137.65    5.27
  -3   6  -7  146.66    5.30
  -3  -6  -7  144.23    5.04
  -3  -6  -7  130.56    3.12
   3  -6   8   44.90    3.15
  -3  -6  -8   48.54    3.10
  -3  -6  -8   45.86    1.91
   3  -6   9   74.59    4.21
   3  -6  10    8.07    1.66
   3  -6  11    9.18    1.88
   3  -6  12   18.78    2.51
   3  -6  13    8.25    1.83
   3  -6  14    1.42    1.02
   3  -6  15    3.01    1.40
   3  -6  16    8.45    2.14
   3  -6  17   14.79    2.56
  -3  -7  20    0.44    1.20
  -3   7  20    0.41    0.72
  -3  -7  19   -0.45    0.95
  -3   7  19   -0.86    0.81
  -3   7  18    4.88    1.20
  -3  -7  18    6.12    1.67
  -3  -7  17    1.20    1.15
  -3   7  17    3.25    1.13
  -3  -7  16   31.92    3.27
  -3   7  16   38.58    2.79
  -3  -7  15    5.77    1.48
  -3   7  15    4.65    1.10
  -3  -7  14    0.72    0.74
  -3   7  14    2.07    0.77
  -3  -7  13   12.11    1.87
  -3   7  13   14.98    1.65
  -3  -7  12   53.55    3.52
   3   7 -12   56.76    3.38
   3  -7 -12   56.12    1.96
  -3   7  12   55.02    2.97
  -3  -7  11    1.21    0.95
   3   7 -11    1.01    0.71
  -3   7  11    1.78    0.80
   3  -7 -11    1.10    0.63
   3  -7 -11    1.32    0.48
   3   7 -10   -1.04    0.71
  -3  -7  10    0.12    0.69
  -3   7  10   -0.17    0.59
   3  -7 -10    0.87    0.60
   3  -7 -10   -0.46    0.43
  -3  -7   9   60.54    3.25
   3   7  -9   57.50    3.00
   3  -7  -9   54.23    2.73
  -3   7   9   54.22    2.78
   3   7  -8   22.79    1.81
  -3  -7   8   24.42    2.12
  -3   7   8   26.52    1.95
   3  -7  -8   24.38    1.84
  -3  -7   7  117.99    4.22
   3  -7  -7  122.07    3.86
  -3  -7   6   18.57    1.67
   3  -7  -6   18.11    1.47
  -3  -7   5   27.71    1.94
   3  -7  -5   30.73    1.91
  -3  -7   4   14.03    1.34
  -3  -7   3    6.52    0.99
   3  -7  -3    4.18    0.99
   3  -7  -2   86.66    3.66
  -3  -7   2   91.68    3.33
   3  -7  -1   14.85    1.56
  -3  -7   1   14.46    1.40
   3  -7   0   47.44    2.76
   3  -7   1   35.76    2.42
   3  -7   2  130.89    4.57
   3  -7   3    2.42    0.92
  -3  -7  -3    3.78    0.74
  -3   7  -4    0.48    0.59
   3  -7   4    0.85    0.76
  -3  -7  -4    1.10    0.44
  -3   7  -5   20.29    1.94
   3  -7   5   18.48    1.95
  -3  -7  -5   20.66    1.35
  -3   7  -6   29.29    2.44
   3  -7   6   34.21    2.70
  -3  -7  -6   35.99    2.61
  -3  -7  -6   30.03    1.60
   3  -7   7   79.04    4.20
  -3  -7  -7   89.96    4.24
  -3  -7  -7   85.56    2.78
   3  -7   8    3.93    1.26
  -3  -7  -8    3.23    0.69
   3  -7   9   11.91    1.84
  -3  -7  -9   13.14    1.17
   3  -7  10    1.58    1.17
   3  -7  11    5.55    1.54
   3  -7  12   32.21    3.27
   3  -7  13   17.65    2.54
   3  -7  14    1.88    1.35
   3  -7  15    6.74    2.05
   3  -7  16   10.30    2.24
  -3  -8  20    2.39    1.44
  -3  -8  19    2.70    1.44
  -3   8  19    1.47    0.91
  -3  -8  18   15.12    2.54
  -3   8  18   13.03    1.85
  -3  -8  17    0.40    1.02
  -3   8  17    0.84    0.93
  -3  -8  16   25.16    3.00
  -3   8  16   28.33    2.46
  -3  -8  15    2.38    1.18
  -3   8  15    0.77    0.79
  -3  -8  14   14.39    2.07
  -3   8  14   15.74    1.78
  -3  -8  13    1.28    1.03
  -3   8  13    0.76    0.77
   3  -8 -13    1.02    0.39
  -3  -8  12    0.00    0.73
   3  -8 -12    0.51    0.33
  -3   8  12    0.32    0.62
   3   8 -11    3.77    1.07
  -3  -8  11    1.72    0.84
  -3   8  11    3.22    1.01
   3  -8 -11    2.98    0.61
   3   8 -10   -1.12    0.74
  -3  -8  10   -1.75    1.05
   3  -8 -10   -0.21    0.45
   3   8  -9   46.85    2.81
  -3  -8   9   47.29    3.05
   3  -8  -9   45.58    2.66
   3   8  -8    1.00    0.70
  -3  -8   8    1.63    0.91
   3  -8  -8    0.27    0.57
  -3  -8   7   27.58    2.21
   3   8  -7   24.80    1.99
   3  -8  -7   31.73    2.10
  -3  -8   6   24.11    2.05
   3   8  -6   21.54    1.77
   3  -8  -6   23.14    1.80
  -3  -8   5   25.77    1.99
   3  -8  -5   25.16    1.88
   3  -8  -4   64.80    3.51
  -3  -8   4   65.54    3.08
   3  -8  -4   62.03    2.89
  -3  -8   3   19.09    1.68
   3  -8  -3   21.41    2.06
   3  -8  -3   18.05    1.60
   3  -8  -2    0.90    0.68
  -3  -8   2    0.77    0.65
   3  -8  -1   28.02    2.29
  -3  -8   1   26.45    2.03
   3  -8   0  179.30    5.62
  -3  -8   0  177.83    5.21
   3  -8   1   17.71    1.95
   3  -8   2    6.42    1.28
  -3   8  -2    5.28    1.14
  -3   8  -3    9.23    1.35
   3  -8   3   11.47    1.60
  -3  -8  -3   11.13    1.11
   3  -8   4   47.34    3.12
  -3   8  -4   52.51    3.15
  -3  -8  -4   53.02    2.31
   3  -8   5   39.29    2.92
  -3  -8  -5   38.98    1.96
   3  -8   6    1.57    0.91
  -3  -8  -6    1.25    0.50
   3  -8   7   21.51    2.38
  -3  -8  -7   16.41    1.33
   3  -8   8    6.60    1.52
  -3  -8  -8    6.25    0.91
  -3  -8  -8    4.23    0.32
   3  -8   9    4.24    1.25
  -3  -8  -9    5.65    0.92
   3  -8  10    0.60    0.86
   3  -8  11    9.86    1.98
   3  -8  12    4.81    1.47
   3  -8  13   12.13    2.24
   3  -8  14    4.12    1.57
   3  -8  15    4.42    1.80
  -3   9  19    0.26    0.80
  -3  -9  19   -0.15    0.95
  -3  -9  18    8.97    2.11
  -3   9  18   10.16    1.65
  -3  -9  17   -1.62    1.38
  -3   9  17    1.29    0.94
  -3  -9  16   14.58    2.37
  -3   9  16   14.41    1.86
  -3  -9  15   -0.82    1.03
  -3   9  15   -0.18    0.67
  -3  -9  14    9.30    1.77
  -3  -9  13   -0.40    0.79
   3  -9 -13    0.62    0.36
  -3  -9  12   -1.26    0.87
   3  -9 -12   -0.11    0.33
  -3  -9  11    8.34    1.51
   3  -9 -11    8.54    0.94
  -3  -9  10    7.88    1.46
  -3  -9   9   49.11    3.29
   3   9  -9   46.89    3.04
  -3  -9   8    1.15    0.85
   3   9  -8    0.93    0.72
   3   9  -7   49.50    2.91
  -3  -9   7   47.72    3.05
  -3  -9   6    6.75    1.22
  -3  -9   5    3.13    0.94
   3  -9  -5    2.00    1.01
   3  -9  -5    3.08    0.95
   3  -9  -4    9.13    1.53
  -3  -9   4    7.99    1.25
   3  -9  -4    9.14    1.28
   3  -9  -3    0.22    0.83
  -3  -9   3    1.83    0.84
   3  -9  -3    2.10    0.74
   3  -9  -2  103.53    4.61
  -3  -9   2  103.52    4.12
   3  -9  -2  100.70    3.86
  -3  -9   1    3.24    1.03
   3  -9  -1    2.40    1.04
   3  -9  -1    2.39    0.84
   3  -9   0   20.12    2.13
  -3  -9   0   18.15    1.88
   3  -9   1   92.15    4.37
   3  -9   2   47.56    3.24
   3  -9   3   18.82    2.07
  -3  -9  -3   20.34    1.58
   3  -9   4    2.22    0.76
  -3  -9  -4    3.86    0.77
   3  -9   5    0.99    0.83
  -3  -9  -5    1.61    0.59
   3  -9   6   21.89    2.43
  -3  -9  -6   22.35    1.65
   3  -9   7    9.32    1.67
  -3  -9  -7   11.63    1.26
   3  -9   8    8.01    1.76
  -3  -9  -8    5.86    0.95
   3  -9   9    4.91    1.50
  -3  -9  -9    6.07    0.95
   3  -9  10    1.38    0.92
  -3  -9 -10    0.07    0.59
   3  -9  11   -0.85    0.87
   3  -9  12    1.00    0.83
   3  -9  13   -0.31    0.94
   3  -9  14    1.32    1.30
   3  -9  15    2.77    1.35
  -3 -10  18   17.37    2.85
  -3 -10  17    1.99    1.19
  -3 -10  16    4.44    1.44
  -3 -10  15   -0.97    1.09
  -3 -10  14   18.40    2.55
  -3 -10  13   -0.18    0.84
  -3 -10  12    2.74    1.01
   3 -10 -12    3.47    0.63
  -3 -10  11   -0.71    1.16
   3 -10 -11    2.38    0.59
  -3 -10  10    5.35    1.31
  -3 -10   9   30.41    2.77
  -3 -10   8    0.72    0.74
  -3 -10   7   20.87    2.18
  -3 -10   6    3.18    1.12
  -3 -10   5    2.31    0.95
   3 -10  -5    1.89    0.86
   3 -10  -4    4.25    1.14
  -3 -10   4    4.93    1.21
   3 -10  -3    2.83    1.01
  -3 -10   3    3.05    0.94
   3 -10  -2    2.79    0.95
  -3 -10   2    1.71    0.66
   3 -10  -1    2.32    1.16
  -3 -10   1    2.37    1.05
   3 -10   0   74.11    4.17
  -3 -10   0   67.35    3.74
   3 -10   1   10.07    1.76
  -3 -10  -1    8.65    1.48
   3 -10   2    0.48    0.85
   3 -10   3    1.47    0.84
  -3 -10  -3    2.80    0.75
   3 -10   4   -1.89    1.18
  -3 -10  -4    0.13    0.47
   3 -10   5    0.20    0.82
  -3 -10  -5   -0.36    0.49
   3 -10   6    3.91    1.32
  -3 -10  -6    3.07    0.69
   3 -10   7    1.76    1.19
  -3 -10  -7    3.81    0.89
   3 -10   8   20.00    2.59
  -3 -10  -8   13.70    1.44
   3 -10   9    0.40    0.82
   3 -10  10   -1.41    1.10
   3 -10  11    0.05    0.86
   3 -10  12    2.57    1.51
   3 -10  13   -1.52    1.30
   3 -10  14    1.83    1.48
  -3 -11  17   -2.62    1.64
  -3 -11  16   14.18    2.51
  -3 -11  15   -1.39    1.25
  -3 -11  14   15.99    2.44
  -3 -11  13   -0.82    1.12
  -3 -11  12    9.65    1.87
  -3 -11  11    0.33    0.80
  -3 -11  10    5.07    1.46
  -3 -11   9    4.88    1.36
  -3 -11   8    4.14    1.26
  -3 -11   7    8.33    1.55
   3 -11  -6    3.31    1.28
  -3 -11   6    4.34    1.20
  -3 -11   5    1.12    0.88
   3 -11  -5   -0.35    0.81
  -3 -11   4    1.21    0.82
   3 -11  -4    0.05    0.93
   3 -11  -3    1.53    1.00
  -3 -11   3    2.05    0.96
  -3 -11   2    3.24    1.04
   3 -11  -2    4.45    1.41
  -3 -11   1   23.30    2.35
   3 -11  -1   26.58    2.75
   3 -11   0   24.31    2.70
  -3 -11   0   18.65    2.20
   3 -11   1   21.99    2.58
  -3 -11  -1   15.83    2.09
   3 -11   2   32.98    3.03
  -3 -11  -2   32.60    2.83
   3 -11   3   -1.79    1.28
   3 -11   4   -1.77    1.55
   3 -11   5   10.42    1.91
   3 -11   6    0.45    0.87
   3 -11   7   11.58    2.11
   3 -11   8    7.03    1.69
   3 -11   9   -0.56    0.97
   3 -11  10    2.57    1.48
   3 -11  11    2.32    1.52
   3 -11  12    0.30    0.94
   3 -11  13   -2.41    1.47
  -3 -12  16    1.03    1.26
  -3 -12  15    2.97    1.36
  -3 -12  14    8.03    1.88
  -3 -12  13    0.58    1.21
  -3 -12  12    2.82    1.29
  -3 -12  11   -1.99    1.11
  -3 -12  10    1.46    1.11
  -3 -12   9    1.58    1.10
  -3 -12   8    0.40    0.86
   3 -12  -7    2.63    1.39
  -3 -12   7    3.93    1.34
  -3 -12   6    1.36    1.05
   3 -12  -6    2.76    1.31
   3 -12  -5    0.77    0.98
  -3 -12   5    0.27    0.78
   3 -12  -4   10.80    1.95
  -3 -12   4    6.97    1.51
   3 -12  -3    4.36    1.40
  -3 -12   3    3.62    1.11
   3 -12  -2    5.80    1.52
  -3 -12   2    5.22    1.40
  -3 -12   1    5.26    1.38
   3 -12  -1    3.21    1.18
  -3 -12   0   20.03    2.36
   3 -12   0   23.46    2.76
   3 -12   1    9.18    1.97
  -3 -12  -1   11.73    1.97
   3 -12   2   21.28    2.60
  -3 -12  -2   18.46    2.34
  -3 -12  -3   -0.53    0.99
   3 -12   3   -0.56    1.05
   3 -12   4   13.78    2.17
   3 -12   5   -0.25    1.09
   3 -12   6    3.56    1.34
   3 -12   7    4.47    1.60
   3 -12   8    7.10    1.82
   3 -12   9   -0.03    0.99
   3 -12  10    2.43    1.39
   3 -12  11   -1.17    1.42
  -3 -13  15   -0.22    1.08
  -3 -13  14    1.16    1.03
  -3 -13  13   -2.65    1.33
  -3 -13  12   -0.19    1.05
  -3 -13  11   -1.59    1.24
  -3 -13  10    1.87    1.12
  -3 -13   9    2.99    1.24
   3 -13  -9    3.85    1.73
   3 -13  -8    0.92    1.14
  -3 -13   8    0.39    0.93
  -3 -13   7    0.23    0.91
   3 -13  -7    2.00    1.54
   3 -13  -6   -0.12    0.85
  -3 -13   6   -0.97    1.14
   3 -13  -5   -0.80    1.07
  -3 -13   5   -0.68    1.01
  -3 -13   4    1.58    0.92
   3 -13  -4   -1.67    1.23
  -3 -13   3   -0.10    0.87
   3 -13  -3    0.27    0.94
  -3 -13   2   14.92    2.13
   3 -13  -2   12.30    2.19
  -3 -13   1    1.95    1.17
   3 -13  -1    0.42    1.17
   3 -13   0   22.75    2.83
  -3 -13   0   15.12    2.17
  -3 -13  -1    0.48    0.90
   3 -13   1    2.48    1.28
  -3 -13  -2   12.54    2.12
   3 -13   2   12.23    2.13
  -3 -13  -3    0.65    0.99
   3 -13   3   -2.63    1.35
  -3 -13  -4    0.84    0.97
   3 -13   4    2.97    1.18
   3 -13   5   -0.49    1.22
   3 -13   6    4.38    1.54
   3 -13   7   -0.53    1.11
   3 -13   8   -0.66    0.98
   3 -13   9   -1.16    1.19
   3 -13  10   -1.25    1.27
  -3 -14  13    0.38    1.01
  -3 -14  12    0.00    1.01
  -3 -14  11   -1.82    1.13
  -3 -14  10    0.54    0.98
  -3 -14   9    0.23    0.92
   3 -14  -9   -0.17    1.16
   3 -14  -8   -0.86    1.24
  -3 -14   8    1.56    1.23
   3 -14  -7   -0.21    1.00
  -3 -14   7    1.30    0.83
   3 -14  -6    1.24    1.32
  -3 -14   6    0.36    0.86
   3 -14  -5   -1.81    1.12
  -3 -14   5   -0.53    0.95
   3 -14  -4    0.84    1.04
  -3 -14   4    1.12    0.90
   3 -14  -3    2.96    1.24
  -3 -14   3    2.23    1.22
  -3 -14   2    3.89    1.37
   3 -14  -2    1.51    1.18
   3 -14  -1    0.64    1.00
  -3 -14   1   -0.29    0.91
  -3 -14   0    4.63    1.32
   3 -14   0    4.28    1.37
  -3 -14  -1    1.17    1.11
   3 -14   1    1.69    1.42
  -3 -14  -2    6.72    1.77
   3 -14   2    9.28    1.98
  -3 -14  -3    0.67    0.94
   3 -14   3    2.42    1.28
  -3 -14  -4    0.36    1.09
   3 -14   4    1.22    1.09
  -3 -14  -5    2.25    1.19
   3 -14   5   -1.41    1.12
   3 -14   6    1.48    1.14
   3 -14   7    5.12    1.81
  -3 -15  11   -1.64    1.37
  -3 -15  10    1.43    1.22
  -3 -15   9   -0.03    1.08
  -3 -15   8   -0.20    1.07
  -3 -15   7   -0.12    0.94
  -3 -15   6    1.47    1.21
   3 -15  -6    0.96    1.35
  -3 -15   5    2.27    1.22
   3 -15  -5    1.63    1.33
   3 -15  -4    2.11    1.12
  -3 -15   4    0.49    1.06
   3 -15  -3    0.57    1.02
  -3 -15   3   -0.29    1.07
  -3 -15   2    0.30    0.93
   3 -15  -2    1.24    1.33
   3 -15  -1   -0.81    1.26
  -3 -15   1    1.57    1.19
   3 -15   0    1.34    1.49
  -3 -15   0    0.33    1.00
  -3 -15  -1   -0.04    0.90
   3 -15   1    1.29    1.28
  -3 -15  -2    1.67    1.19
   3 -15   2    2.15    1.29
  -3 -15  -3    2.51    1.41
   3 -15   3    2.36    1.24
  -3 -15  -4    1.54    1.23
   3 -15   4    0.90    1.23
  -3 -15  -5   -0.41    1.13
  -3 -15  -6   -1.24    0.90
  -3 -16   8    2.45    1.43
  -3 -16   7    0.24    1.15
  -3 -16   6   -0.32    0.88
  -3 -16   5   -0.72    1.10
  -3 -16   4   -0.37    1.06
  -3 -16   3   -1.17    1.32
  -3 -16   2    2.58    1.36
  -3 -16   1    0.83    1.14
  -3 -16   0    2.20    1.18
  -3 -16  -1    0.43    0.99
  -3 -16  -2    1.15    1.14
  -4   0  23   -1.85    1.03
  -4   0  22   39.32    3.30
  -4   0  21   -2.41    1.03
  -4   0  20   10.37    1.72
  -4   0  19   -0.23    0.77
  -4   0  18    2.38    0.95
  -4   0  17   -0.59    0.59
  -4   0  16    3.79    0.77
  -4   0  15   -0.45    0.64
   4   0 -14    2.20    0.83
  -4   0  14    3.39    0.69
   4   0 -13    0.60    0.70
  -4   0  13    0.14    0.40
   4   0 -12   38.18    2.46
  -4   0  12   37.24    1.92
  -4   0  12   38.58    2.45
  -4   0  11   -0.02    0.48
  -4   0  11   -0.03    0.35
   4   0 -10    1.23    0.57
  -4   0  10  235.89    4.42
   4   0  -9    0.04    0.38
  -4   0   9    0.10    0.37
   4   0  -8  857.64    8.52
  -4   0   8  850.45    7.77
   4   0  -7    0.27    0.29
  -4   0   7    0.12    0.34
   4   0  -6  687.85    6.10
  -4   0   6  677.49    6.49
   4   0  -5    0.20    0.19
  -4   0   5    0.06    0.27
  -4   0   4   20.54    1.05
   4   0  -3   -0.06    0.13
  -4   0   3    0.23    0.23
  -4   0   2 1035.23    4.66
   4   0  -2 1053.98    4.79
  -4   0   2 1035.67    6.87
  -4   0   2 1032.39    6.32
  -4   0   1    0.14    0.20
  -4   0   1    0.02    0.20
  -4   0   0 9999.00   21.59
   4   0   0 9934.86   15.64
  -4   0  -1   -0.35    0.50
   4   0   1   -0.19    0.38
   4   0   1   -0.10    0.15
  -4   0  -2  993.16    8.73
   4   0   2  974.89    8.78
   4   0   2  974.32    3.79
   4   0   3   -0.44    0.46
   4   0   4   15.95    1.39
   4   0   5   -0.16    0.50
   4   0   6   45.62    2.61
   4   0   7   -1.22    0.81
   4   0   8   14.93    1.67
  -4   0  -9    0.24    0.57
   4   0   9    0.79    0.81
   4   0  10    1.33    0.84
   4   0  11   -0.54    0.76
   4   0  12   18.76    2.29
   4   0  13    0.44    0.85
   4   0  14   23.15    1.62
   4   0  14   16.31    2.35
   4   0  15   -0.50    0.46
   4   0  15    1.75    1.16
   4   0  16   19.63    2.80
   4   0  17   -0.44    1.37
  -4  -1  23   -0.77    1.06
  -4   1  23    0.02    0.79
  -4   1  22   45.37    3.46
  -4  -1  22   44.45    3.54
  -4  -1  21    1.10    0.85
  -4   1  21    0.62    0.69
  -4   1  20    6.56    1.37
  -4   1  19    0.29    0.64
  -4   1  18    2.69    0.98
  -4  -1  18    3.35    1.16
  -4   1  17    5.95    1.15
  -4  -1  17    9.22    1.74
  -4  -1  17    9.25    1.21
  -4   1  17    9.72    1.06
  -4   1  16    0.98    0.63
  -4   1  16    1.02    0.41
  -4  -1  16    1.54    0.55
  -4  -1  16    1.19    0.83
  -4   1  15    3.89    0.72
  -4   1  15    4.87    1.09
  -4  -1  15    5.26    1.27
  -4  -1  15    4.83    0.90
   4   1 -14   77.72    3.89
   4  -1 -14   75.33    3.88
  -4   1  14   70.74    2.64
  -4   1  14   73.87    3.49
  -4  -1  14   73.93    3.00
  -4  -1  14   68.49    3.70
   4   1 -13    1.49    0.70
   4  -1 -13    2.24    0.77
  -4   1  13    3.18    0.64
  -4  -1  13    2.13    0.94
  -4   1  13    2.41    0.83
   4   1 -12    2.22    0.77
   4  -1 -12    2.29    0.92
  -4  -1  12    0.62    0.64
  -4   1  12    1.79    0.48
  -4   1  12    1.12    0.51
  -4  -1  11    0.07    0.52
  -4   1  11   -0.52    0.65
  -4   1  11    0.20    0.32
  -4  -1  10   63.89    2.74
  -4   1  10   59.34    2.64
  -4   1  10   61.74    2.21
   4  -1  -9   19.67    1.46
  -4  -1   9   21.08    1.47
   4   1  -9   20.09    1.45
  -4   1   9   21.04    1.25
  -4   1   9   21.11    1.54
  -4  -1   8  783.82    7.93
   4   1  -8  806.35    8.20
   4  -1  -8  811.44    8.55
  -4   1   8  766.80    8.57
  -4   1   8  789.66    7.18
   4  -1  -7  146.25    3.37
  -4  -1   7  143.29    3.03
   4   1  -7  145.46    3.12
  -4   1   7  140.93    2.94
  -4   1   7  142.02    3.51
   4   1  -6  118.32    2.47
  -4  -1   6  118.40    2.38
   4  -1  -6  121.31    2.77
  -4   1   6  118.64    2.63
   4  -1  -6  123.23    2.72
  -4   1   6  117.36    2.98
   4   1  -5   47.55    1.31
  -4  -1   5   46.50    1.70
  -4   1   5   48.73    1.85
  -4  -1   5   46.43    1.22
  -4   1   5   49.57    1.63
  -4   1   4  190.36    3.28
  -4  -1   4  182.11    3.19
   4  -1  -3    2.34    0.38
  -4   1   3    1.81    0.38
  -4  -1   3    1.69    0.33
   4  -1  -2   30.88    1.10
  -4   1   2   28.58    1.06
  -4   1   2   29.99    1.14
  -4  -1   2   29.81    1.21
  -4  -1   1  847.40    4.87
  -4   1   1  847.40    6.08
   4  -1  -1  861.29    6.18
   4   1  -1  869.29    4.74
   4  -1  -1  861.85    5.75
  -4  -1   1  875.82    6.12
  -4   1   1  860.28    5.61
  -4   1   0 6856.96   19.22
  -4  -1   0 6912.05   17.31
   4   1   0 7012.66   17.11
   4  -1   0 7122.38   19.80
  -4  -1   0 7008.65   16.66
   4   1   0 6963.23   17.15
   4  -1   0 6883.20   15.10
  -4   1   0 6894.76   14.64
   4  -1   1 2360.70   12.62
  -4  -1  -1 2352.07   11.71
   4   1   1 2390.07   11.86
   4   1   1 2323.12    9.67
   4  -1   1 2375.02    8.54
   4  -1   2  708.55    7.57
  -4  -1  -2  706.99    7.35
   4   1   2  700.78    7.15
   4   1   2  709.46    5.17
   4  -1   3   70.21    2.63
   4   1   3   68.17    2.55
  -4  -1  -3   70.92    2.58
   4   1   3   69.40    1.59
   4  -1   4    1.02    0.64
  -4  -1  -4    0.29    0.40
   4   1   4    1.25    0.61
   4  -1   5    7.08    1.08
   4   1   5    7.04    1.00
   4   1   5    6.98    0.36
   4   1   6   91.13    3.62
   4  -1   6   95.16    3.77
   4   1   6  100.71    1.65
   4  -1   7  113.03    4.40
   4   1   7  112.85    4.31
   4   1   7  120.93    2.09
  -4  -1  -8    3.75    0.90
   4  -1   8    5.55    1.12
   4   1   8    4.66    0.49
   4   1   8    5.16    1.08
  -4   1  -9    4.14    1.05
  -4  -1  -9    2.38    0.88
   4   1   9    2.85    0.47
   4  -1   9    3.21    1.00
   4   1   9    2.18    0.98
   4  -1  10   13.22    1.80
   4   1  10   14.39    1.92
   4   1  10   13.47    0.94
   4  -1  11    2.57    1.11
   4   1  11    1.43    0.74
   4   1  11    2.80    0.53
   4   1  12   -0.16    0.73
   4   1  12    0.79    0.38
   4  -1  12    0.13    0.81
   4   1  13    0.22    0.35
   4   1  13    0.25    0.90
   4  -1  13    0.25    0.93
   4  -1  14   44.30    3.78
   4   1  14   38.29    3.54
   4   1  14   41.20    2.00
   4  -1  15    1.78    1.07
   4   1  15    0.69    1.19
   4   1  15    0.61    0.49
   4  -1  16   14.26    2.41
   4   1  16   17.45    2.64
   4  -1  17    0.19    1.07
   4   1  17    0.97    1.12
  -4   2  22   15.07    2.03
  -4   2  21    2.67    1.14
  -4   2  20   12.14    1.78
  -4  -2  20   14.08    2.26
  -4  -2  19    0.22    0.92
  -4   2  19    0.66    0.77
  -4  -2  18    0.60    0.76
  -4   2  18    0.79    0.71
  -4  -2  17   17.76    2.34
  -4   2  17   19.82    2.08
  -4   2  16    2.92    0.65
  -4  -2  16    2.42    1.07
  -4   2  16    1.69    0.70
  -4  -2  15   45.20    3.24
  -4   2  15   44.39    2.81
  -4   2  15   46.01    2.07
   4  -2 -14   32.12    2.62
   4   2 -14   29.93    2.52
  -4  -2  14   26.58    2.34
  -4   2  14   29.07    1.62
  -4   2  14   30.47    2.24
   4   2 -13   10.04    1.42
  -4  -2  13   11.59    1.44
  -4   2  13   11.34    1.38
   4  -2 -13   10.29    1.47
  -4   2  13   11.35    1.02
   4   2 -12   14.21    1.54
   4  -2 -12   15.56    1.63
  -4  -2  12   13.68    1.56
  -4   2  12   14.09    1.41
  -4   2  12   14.48    1.10
  -4  -2  11   24.93    1.87
   4  -2 -11   23.56    1.89
  -4   2  11   22.22    1.74
  -4   2  11   20.76    1.27
  -4  -2  10  137.35    4.00
  -4   2  10  135.23    3.95
  -4   2  10  135.34    3.12
   4   2  -9   23.91    1.57
  -4  -2   9   25.02    1.61
  -4   2   9   26.48    1.70
  -4   2   9   25.17    1.32
   4   2  -8  327.18    5.23
  -4  -2   8  317.59    5.17
  -4   2   8  328.27    5.57
   4  -2  -8  331.43    5.79
   4  -2  -8  324.87    4.56
  -4  -2   7   -0.20    0.38
   4   2  -7   -0.42    0.33
  -4   2   7    0.00    0.40
   4  -2  -7   -0.19    0.36
  -4  -2   6   63.14    1.83
   4   2  -6   61.70    1.78
  -4   2   6   59.13    2.37
   4   2  -5   18.97    0.83
  -4  -2   5   18.76    0.86
  -4   2   5   18.54    1.20
   4  -2  -5   19.16    1.05
  -4  -2   4    5.59    0.42
   4   2  -4    4.14    0.38
  -4   2   4    3.50    0.51
   4  -2  -3    3.50    0.53
  -4   2   3    3.38    0.49
   4  -2  -2  115.67    2.53
  -4   2   2  105.79    2.46
  -4   2   2  113.19    2.39
  -4  -2   1   17.95    0.74
   4  -2  -1   18.40    1.10
  -4   2   1   17.97    1.07
  -4   2   1   18.20    0.95
  -4  -2   1   18.21    0.93
  -4  -2   0  330.97    3.84
   4  -2   0  324.69    4.69
   4  -2   0  344.15    4.02
  -4  -2   0  327.40    3.77
   4  -2   1  119.97    3.13
  -4  -2  -1  130.36    2.77
   4  -2   1  137.13    2.59
  -4  -2  -1  128.95    2.21
   4  -2   2  310.51    5.31
  -4  -2  -2  323.79    4.89
  -4  -2  -2  321.53    3.28
   4   2   2  307.10    4.84
   4  -2   3   12.21    1.15
  -4  -2  -3   13.90    1.18
   4   2   3   12.27    1.12
   4   2   3   13.58    0.69
  -4  -2  -4   18.54    1.47
   4  -2   4   17.18    1.52
   4   2   4   17.83    0.75
   4   2   4   17.89    1.48
  -4  -2  -5    0.49    0.50
   4  -2   5   -0.28    0.53
   4   2   5   -0.20    0.44
   4   2   5    0.26    0.16
   4  -2   6   21.89    1.88
  -4  -2  -6   23.54    1.89
   4   2   6   20.71    1.77
   4   2   6   21.73    0.75
   4   2   6   22.99    0.71
   4  -2   7   19.53    1.95
  -4  -2  -7   20.61    1.87
   4   2   7   20.32    1.91
   4   2   7   19.55    0.77
   4   2   7   19.48    0.68
   4  -2   8   36.49    2.66
  -4  -2  -8   41.08    2.73
  -4   2  -8   42.06    2.82
   4   2   8   39.92    1.23
   4   2   8   35.93    2.63
   4   2   8   38.02    0.86
  -4  -2  -9    2.89    1.06
   4  -2   9    1.94    0.87
  -4   2  -9    2.61    0.90
   4   2   9    3.05    0.46
   4   2   9    3.60    1.04
   4  -2  10    0.30    0.76
   4   2  10    0.23    0.69
   4   2  10    0.60    0.31
   4   2  11   -0.18    0.85
   4  -2  11    0.40    0.79
   4   2  11    1.26    0.37
   4   2  12    4.83    1.39
   4  -2  12    3.72    1.14
   4   2  12    4.33    0.60
   4  -2  13    6.86    1.56
   4   2  13    6.76    1.55
   4   2  13    6.47    0.79
   4   2  14   19.25    1.33
   4  -2  14   22.51    2.77
   4   2  14   18.17    2.52
   4  -2  15    9.78    2.10
   4  -2  16   31.56    3.44
   4  -2  17    3.76    1.67
  -4  -3  22    5.92    1.74
  -4   3  22    5.84    1.41
  -4  -3  21   -0.57    1.14
  -4   3  21    2.77    1.08
  -4  -3  20    5.00    1.56
  -4   3  20    5.42    1.31
  -4   3  19    1.56    0.89
  -4  -3  19    3.11    1.26
  -4  -3  18    8.66    1.65
  -4   3  18    9.81    1.60
  -4  -3  17   24.73    2.70
  -4   3  17   24.08    2.28
  -4  -3  16    2.28    1.14
  -4   3  16    2.26    1.07
  -4  -3  15   34.97    2.87
  -4   3  15   38.60    2.64
   4   3 -14   12.73    1.66
  -4  -3  14   14.46    1.76
  -4   3  14   13.67    1.54
   4   3 -13   -0.57    0.76
  -4  -3  13    0.04    0.70
   4  -3 -13   -0.77    0.75
  -4   3  13   -0.39    0.61
   4   3 -12   -0.12    0.56
  -4  -3  12    0.36    0.57
  -4   3  12   -0.03    0.57
   4  -3 -12    0.38    0.61
   4  -3 -11    6.04    1.12
  -4   3  11    4.67    0.94
  -4  -3  11    4.13    0.90
  -4  -3  10   62.17    2.86
  -4   3  10   59.55    2.67
   4   3  -9   18.27    1.44
  -4  -3   9   18.08    1.45
   4  -3  -9   19.71    1.17
  -4   3   9   19.69    1.54
  -4  -3   8  684.94    7.95
   4   3  -8  697.01    7.70
   4  -3  -8  687.92    6.66
  -4   3   8  693.00    8.24
  -4  -3   7   36.34    1.70
   4   3  -7   36.07    1.60
  -4   3   7   37.26    1.91
   4  -3  -7   34.77    1.52
   4   3  -6  336.26    4.34
  -4  -3   6  335.59    4.55
  -4   3   6  330.21    5.26
   4  -3  -6  346.06    4.58
  -4  -3   5    1.64    0.39
   4   3  -5    1.82    0.40
  -4   3   5    3.09    0.56
  -4  -3   4   82.99    1.77
   4   3  -4   88.60    1.75
  -4   3   4   88.44    2.51
  -4  -3   3   22.61    0.87
   4  -3  -3   23.89    1.38
  -4   3   3   21.51    1.26
   4  -3  -2    9.73    0.91
  -4   3   2    8.84    0.86
   4  -3  -1    6.66    0.79
   4  -3   0  206.12    4.14
  -4  -3   0  202.70    3.23
   4  -3   1   23.73    1.55
  -4  -3  -1   23.98    1.01
  -4  -3  -1   24.34    1.30
  -4  -3  -2  381.48    5.46
   4  -3   2  391.85    6.33
  -4  -3  -2  390.28    3.80
   4  -3   3    0.37    0.55
  -4  -3  -3    0.55    0.32
  -4  -3  -3    0.91    0.24
  -4  -3  -3    0.83    0.16
  -4  -3  -4   37.29    2.01
   4  -3   4   33.31    2.11
  -4  -3  -4   35.91    0.87
   4  -3   5    0.29    0.52
  -4  -3  -5   -0.07    0.49
   4  -3   6   -0.40    0.69
  -4  -3  -6    0.04    0.46
  -4  -3  -7    2.89    0.82
   4  -3   7    1.18    0.58
  -4  -3  -8    7.00    1.24
  -4   3  -8    7.82    1.26
   4  -3   8    5.21    1.13
   4   3   8    6.37    0.52
   4  -3   9    5.20    1.26
  -4  -3  -9    4.65    1.10
   4   3   9    4.98    0.54
   4  -3  10    4.69    1.22
   4   3  10    4.62    0.54
   4  -3  11   13.59    1.97
   4   3  11   14.38    0.95
   4  -3  12    1.13    0.86
   4   3  12    2.38    0.48
   4  -3  13    3.49    1.38
   4   3  13    3.55    0.59
   4  -3  14    1.57    0.97
   4   3  14    4.24    0.68
   4  -3  15    9.31    2.03
   4  -3  16   22.89    2.96
   4  -3  17   -0.02    1.11
  -4  -4  22    9.57    2.08
  -4   4  22    7.45    1.59
  -4  -4  21    1.84    1.22
  -4   4  21    1.84    0.95
  -4  -4  20    4.37    1.43
  -4   4  20    6.38    1.41
  -4  -4  19    2.38    1.07
  -4   4  19    2.95    1.05
  -4  -4  18    1.81    0.87
  -4   4  18    3.66    1.16
  -4  -4  17    9.15    1.70
  -4   4  17   11.62    1.62
  -4  -4  16    7.43    1.55
  -4   4  16    9.75    1.50
  -4   4  15   10.59    1.50
  -4  -4  15   10.39    1.67
   4   4 -14   -0.27    0.80
  -4  -4  14   -1.12    1.00
  -4   4  14    0.56    0.60
  -4  -4  13   47.28    3.04
   4   4 -13   47.18    2.97
  -4   4  13   46.64    2.74
  -4  -4  12    9.24    1.30
   4   4 -12   13.23    1.51
   4  -4 -12   11.88    1.56
  -4   4  12   11.82    1.42
  -4  -4  11   33.67    2.32
   4  -4 -11   38.26    2.60
  -4   4  11   37.04    2.28
  -4  -4  10  127.85    4.23
   4  -4 -10  139.90    4.64
  -4   4  10  135.14    4.06
   4  -4 -10  129.19    3.01
  -4  -4   9    4.92    0.88
   4   4  -9    3.81    0.84
   4  -4  -9    3.84    0.62
  -4   4   9    4.93    0.92
  -4  -4   8  416.34    6.54
   4   4  -8  425.87    6.21
   4  -4  -8  417.49    5.25
  -4   4   8  420.46    6.67
  -4  -4   7    8.11    0.92
   4   4  -7    6.65    0.76
   4  -4  -7    6.39    0.71
  -4   4   7    8.02    1.00
  -4  -4   6  132.45    3.12
   4   4  -6  130.81    2.96
  -4   4   6  132.66    3.49
  -4  -4   5   98.74    2.50
   4   4  -5   99.11    2.39
  -4   4   5   99.14    2.94
  -4  -4   4   26.13    1.22
  -4   4   4   26.12    1.55
   4  -4  -3    3.64    0.70
  -4  -4   3    3.63    0.50
  -4   4   3    5.64    0.76
   4  -4  -2   80.74    2.78
  -4  -4   2   84.15    2.17
   4  -4  -1   33.63    1.82
   4  -4   0  389.33    6.21
   4  -4   1   19.15    1.50
   4  -4   2  192.24    4.84
  -4  -4  -2  194.08    4.12
  -4  -4  -3   17.51    1.37
   4  -4   3   17.07    1.56
  -4  -4  -3   17.30    0.82
  -4  -4  -3   19.24    0.83
   4  -4   4    0.92    0.61
  -4  -4  -4    0.66    0.23
  -4  -4  -4    0.96    0.29
  -4  -4  -5   18.93    1.60
   4  -4   5   19.93    1.91
  -4  -4  -5   18.75    0.84
   4  -4   6   -0.02    0.64
  -4  -4  -6    0.01    0.59
   4  -4   7   19.35    2.01
  -4  -4  -7   21.13    1.92
  -4   4  -8    2.82    0.83
   4  -4   8    2.46    0.96
  -4  -4  -8    3.06    0.92
   4  -4   9   27.94    2.57
   4  -4  10    0.93    0.72
   4   4  10    1.97    0.46
   4  -4  11   28.99    2.85
   4   4  11   31.85    1.46
   4  -4  12    3.37    1.22
   4   4  12    2.32    0.51
   4  -4  13    7.57    1.64
   4   4  13    8.83    0.92
   4   4  14    0.66    0.43
   4  -4  14    0.20    0.95
   4  -4  15   -0.86    1.24
   4  -4  16   22.31    2.98
   4  -4  17    1.10    1.32
  -4   5  22   10.24    1.80
  -4  -5  22    9.96    2.23
  -4  -5  21   -0.81    1.11
  -4   5  21    0.60    0.80
  -4  -5  20    3.97    1.29
  -4   5  20    1.71    0.93
  -4  -5  19    2.80    1.09
  -4   5  19    3.92    1.09
  -4  -5  18    1.26    1.02
  -4   5  18   -0.49    0.92
  -4  -5  17    9.65    1.82
  -4   5  17    8.26    1.35
  -4   5  16    3.66    0.99
  -4  -5  16    3.33    1.14
  -4  -5  15   10.07    1.71
  -4   5  15   10.93    1.53
  -4  -5  14    3.74    1.03
   4   5 -14    3.05    0.82
  -4   5  14    3.73    0.88
  -4  -5  13    3.71    0.94
   4   5 -13    3.19    0.86
  -4   5  13    3.01    0.83
  -4  -5  12    4.98    1.21
   4   5 -12    4.35    1.02
  -4   5  12    3.70    1.00
   4   5 -11   77.28    3.40
  -4  -5  11   82.40    3.68
   4  -5 -11   84.66    3.95
  -4   5  11   79.86    3.36
   4  -5 -11   83.28    2.48
  -4  -5  10  139.01    4.55
  -4   5  10  127.90    4.07
   4  -5 -10  134.26    3.14
  -4  -5   9   42.10    2.38
   4  -5  -9   40.93    1.76
   4  -5  -9   39.93    2.27
  -4   5   9   39.94    2.24
  -4  -5   8  152.96    4.20
   4   5  -8  154.31    3.96
   4  -5  -8  153.44    4.22
  -4   5   8  154.36    4.21
   4  -5  -8  153.24    3.31
  -4  -5   7    5.27    0.90
   4   5  -7    4.66    0.71
  -4   5   7    4.34    0.94
  -4  -5   6  168.65    3.92
   4   5  -6  172.03    3.70
  -4   5   6  172.12    4.20
   4   5  -5    5.32    0.68
  -4  -5   5    4.36    0.64
  -4   5   5    5.66    0.84
  -4  -5   4  119.86    2.99
  -4   5   4  117.12    3.38
  -4  -5   3   16.59    1.11
   4  -5  -3   13.38    1.28
   4  -5  -2  347.49    6.29
  -4  -5   2  339.93    5.04
   4  -5  -1    6.23    0.97
   4  -5   0  257.62    5.52
   4  -5   1    4.95    0.92
   4  -5   2   44.02    2.44
   4  -5   3   14.32    1.56
  -4  -5  -3   13.69    0.87
  -4  -5  -3   12.95    1.30
   4  -5   4    3.37    0.91
  -4  -5  -4    3.52    0.85
  -4  -5  -4    3.08    0.46
  -4  -5  -4    3.31    0.43
   4  -5   5    4.79    1.03
  -4  -5  -5    5.67    0.93
  -4  -5  -5    7.15    0.63
  -4  -5  -5    7.14    0.46
  -4  -5  -6   70.38    3.29
   4  -5   6   74.06    3.72
  -4  -5  -6   73.07    1.95
  -4   5  -7    6.24    1.19
   4  -5   7    6.55    1.28
  -4  -5  -7    6.75    1.16
   4  -5   8    1.51    0.94
  -4  -5  -8   -0.96    0.89
   4  -5   9   57.07    3.76
   4  -5  10    2.21    0.98
   4  -5  11   31.12    3.02
   4  -5  12    9.29    1.87
   4  -5  13   16.99    2.45
   4  -5  14   11.09    2.10
   4  -5  15   -1.88    1.59
   4  -5  16   24.53    3.18
  -4  -6  21    1.65    1.33
  -4   6  21    1.44    0.84
  -4   6  20    3.06    1.15
  -4  -6  20    1.13    1.06
  -4  -6  19    6.95    1.78
  -4   6  19    3.07    1.11
  -4  -6  18   -1.13    1.06
  -4   6  18   -0.40    0.77
  -4  -6  17   12.73    2.16
  -4   6  17    8.71    1.52
  -4   6  16    7.14    1.40
  -4  -6  16    6.57    1.58
  -4  -6  15   30.93    2.89
  -4   6  15   31.48    2.49
  -4  -6  14   15.09    2.05
  -4   6  14   12.92    1.62
  -4  -6  13    0.93    0.67
   4   6 -13    0.29    0.66
  -4   6  13    1.29    0.79
  -4  -6  12    0.98    0.79
   4   6 -12    0.58    0.56
  -4   6  12    0.06    0.65
   4  -6 -12    0.65    0.39
   4   6 -11  119.41    4.34
  -4  -6  11  118.75    4.60
   4  -6 -11  121.24    4.29
  -4   6  11  121.90    4.25
   4  -6 -11  121.23    3.10
  -4  -6  10  117.60    4.34
   4  -6 -10  116.58    4.13
   4  -6 -10  115.30    3.02
  -4   6  10  115.64    4.04
  -4  -6   9   32.75    2.28
   4  -6  -9   32.00    2.14
   4  -6  -9   31.37    1.64
  -4   6   9   30.68    2.13
  -4  -6   8  200.76    5.10
   4  -6  -8  192.46    4.89
  -4   6   8  184.18    4.83
   4   6  -7   69.63    2.69
  -4  -6   7   70.53    2.93
   4  -6  -7   74.72    2.98
  -4   6   7   69.37    2.92
  -4  -6   6   62.08    2.60
   4   6  -6   62.43    2.48
  -4   6   6   62.06    2.72
  -4  -6   5   17.35    1.35
  -4  -6   4   29.62    1.71
   4  -6  -4   30.98    2.15
   4  -6  -3    1.89    0.72
  -4  -6   3    2.60    0.56
   4  -6  -2  132.61    4.27
  -4  -6   2  134.09    3.54
   4  -6  -1   20.67    1.79
   4  -6   0  100.61    3.80
   4  -6   1   88.26    3.60
   4  -6   2  128.50    4.47
   4  -6   3  260.89    6.44
  -4  -6  -3  255.76    4.08
   4  -6   4    7.87    1.35
  -4  -6  -4    8.20    1.28
  -4  -6  -4    8.19    0.77
   4  -6   5    1.54    0.65
  -4  -6  -5    1.82    0.77
  -4  -6  -5    1.35    0.29
  -4  -6  -5    0.83    0.29
  -4   6  -6   28.30    2.37
  -4  -6  -6   28.12    2.25
   4  -6   6   27.19    2.39
  -4  -6  -6   28.44    1.36
  -4  -6  -6   27.52    0.83
  -4  -6  -7   30.97    2.48
   4  -6   7   34.31    2.86
  -4  -6  -7   30.55    1.46
   4  -6   8   27.87    2.63
   4  -6   9   51.47    3.62
   4  -6  10    3.28    1.16
   4  -6  11   77.76    4.78
   4  -6  12    5.81    1.59
   4  -6  13   14.71    2.34
   4  -6  14   10.71    2.05
   4  -6  15    2.16    1.28
   4  -6  16   30.04    3.54
  -4  -7  21    2.54    1.15
  -4   7  21   -0.02    0.75
  -4  -7  20    0.65    1.00
  -4   7  20    0.85    0.87
  -4  -7  19    0.26    0.98
  -4   7  19   -0.07    0.77
  -4   7  18    0.63    0.80
  -4  -7  18    1.21    1.25
  -4  -7  17   15.02    2.38
  -4   7  17   16.77    2.01
  -4  -7  16    3.76    1.31
  -4   7  16    4.05    1.11
  -4  -7  15   22.10    2.55
  -4   7  15   20.64    2.10
  -4  -7  14   10.52    1.76
  -4   7  14   11.34    1.59
  -4  -7  13    8.84    1.55
   4  -7 -13    7.37    0.83
  -4   7  13    6.41    1.24
  -4  -7  12    1.74    0.85
   4   7 -12    2.75    1.00
   4  -7 -12    1.25    0.47
  -4   7  12    0.16    0.68
  -4  -7  11   73.85    3.80
   4   7 -11   72.92    3.51
  -4   7  11   73.98    3.45
   4  -7 -11   75.05    2.50
   4   7 -10    5.31    1.05
  -4  -7  10    4.25    0.98
   4  -7 -10    5.88    0.76
  -4   7  10    4.36    0.94
   4  -7 -10    5.63    1.03
   4   7  -9   94.20    3.64
  -4  -7   9  102.77    4.07
  -4   7   9   93.64    3.77
   4  -7  -9   99.12    3.75
  -4  -7   8   48.30    2.71
  -4   7   8   46.96    2.62
   4  -7  -8   47.58    2.56
  -4  -7   7   15.87    1.52
   4  -7  -7   17.55    1.60
  -4   7   7   19.05    1.71
  -4  -7   6   47.31    2.50
   4  -7  -6   47.88    2.44
  -4  -7   5    4.45    0.85
  -4  -7   4    3.66    0.75
   4  -7  -4    4.75    0.93
  -4  -7   3    3.38    0.63
   4  -7  -3    4.72    1.00
  -4  -7   2   40.78    2.21
   4  -7  -2   40.59    2.57
  -4  -7   1   79.35    3.13
   4  -7  -1   74.45    3.49
   4  -7   0   40.80    2.63
   4  -7   1   46.61    2.82
   4  -7   2   56.91    3.15
   4  -7   3   37.34    2.62
  -4  -7  -3   37.50    1.75
   4  -7   4    4.84    1.17
  -4   7  -4    2.21    0.77
  -4  -7  -4    4.58    0.69
  -4   7  -5   21.62    2.10
   4  -7   5   22.87    2.25
  -4  -7  -5   23.54    2.09
  -4  -7  -5   22.32    1.36
   4  -7   6   19.09    2.14
  -4  -7  -6   17.63    1.22
  -4  -7  -6   17.47    0.85
  -4  -7  -6   20.80    2.08
   4  -7   7   22.17    2.36
  -4  -7  -7   19.91    0.61
  -4  -7  -7   22.88    1.40
   4  -7   8    2.95    1.24
  -4  -7  -8    1.75    0.52
   4  -7   9   57.42    3.95
   4  -7  10    0.41    0.82
   4  -7  11   36.04    3.39
   4  -7  12    2.65    1.37
   4  -7  13    3.39    1.36
   4  -7  14   17.49    2.71
   4  -7  15    1.65    1.31
  -4  -8  20    0.96    1.04
  -4   8  20    0.56    0.87
  -4   8  19    1.73    0.93
  -4  -8  19    0.07    0.87
  -4  -8  18   -0.66    0.98
  -4   8  18    0.56    0.87
  -4  -8  17   12.86    2.22
  -4   8  17    9.30    1.60
  -4  -8  16    3.28    1.15
  -4   8  16    4.24    1.19
  -4  -8  15   31.28    3.14
  -4   8  15   31.75    2.60
  -4  -8  14    3.48    1.27
  -4   8  14    1.86    0.83
  -4  -8  13   20.04    2.29
  -4   8  13   19.95    2.04
   4  -8 -13   21.19    1.40
  -4  -8  12   11.05    1.67
   4   8 -12    7.60    1.40
  -4   8  12    8.23    1.33
   4  -8 -12   10.09    1.01
  -4  -8  11   32.18    2.68
   4   8 -11   28.27    2.31
   4  -8 -11   32.83    1.75
  -4   8  11   30.47    2.35
  -4  -8  10   -0.30    0.80
   4   8 -10   -1.13    0.81
  -4   8  10   -0.12    0.64
  -4  -8   9   46.69    2.98
   4   8  -9   47.99    2.77
  -4  -8   8   18.38    1.84
   4   8  -8   17.92    1.69
   4   8  -7   35.69    2.28
  -4  -8   7   35.99    2.42
   4  -8  -7   36.25    2.31
  -4  -8   6   19.93    1.78
   4  -8  -6   18.04    1.62
   4  -8  -5    0.48    0.74
  -4  -8   5    0.37    0.52
   4  -8  -5    0.62    0.54
  -4  -8   4   18.51    1.65
   4  -8  -4   15.92    1.81
   4  -8  -4   18.74    1.64
  -4  -8   3    0.29    0.57
   4  -8  -3    1.28    0.68
   4  -8  -3    0.52    0.55
   4  -8  -2    3.56    0.91
  -4  -8   2    5.59    1.05
   4  -8  -1   20.95    2.04
  -4  -8   1   22.00    1.90
   4  -8  -1   21.97    1.84
   4  -8   0   19.28    1.97
   4  -8   0   23.79    1.87
   4  -8   1   14.42    1.83
  -4   8  -1   17.74    1.87
   4  -8   2   39.23    2.85
  -4   8  -2   38.25    2.69
  -4   8  -3   10.63    1.53
   4  -8   3    8.50    1.36
  -4  -8  -3   10.90    1.10
   4  -8   4    2.07    0.98
  -4  -8  -4    1.79    0.55
   4  -8   5    2.23    0.86
  -4  -8  -5    2.78    0.62
   4  -8   6    2.05    0.96
  -4  -8  -6    3.33    0.63
   4  -8   7   26.44    2.65
  -4  -8  -7   23.05    1.53
  -4  -8  -7   24.98    0.98
   4  -8   8    0.52    0.88
  -4  -8  -8    0.65    0.45
   4  -8   9   30.22    2.98
  -4  -8  -9   31.82    1.79
   4  -8  10    1.37    1.29
   4  -8  11   10.26    1.98
   4  -8  12    0.50    0.98
   4  -8  13   -0.14    0.96
   4  -8  14    4.84    1.60
   4  -8  15   -0.76    1.12
  -4  -9  19    1.14    0.99
  -4   9  19   -0.10    0.82
  -4  -9  18    1.29    1.24
  -4   9  18    0.17    0.78
  -4  -9  17   13.34    2.25
  -4   9  17   13.34    1.93
  -4  -9  16    1.48    1.01
  -4   9  16    3.31    1.16
  -4  -9  15    9.34    1.89
  -4   9  15    9.58    1.61
  -4  -9  14    0.87    0.99
   4  -9 -14    1.92    0.58
  -4   9  14    0.82    0.76
  -4  -9  13   18.61    2.30
   4  -9 -13   15.75    1.24
  -4   9  13   15.27    1.82
  -4  -9  12   -0.29    0.84
   4  -9 -12    0.61    0.43
  -4  -9  11    7.04    1.40
   4  -9 -11   10.46    1.11
   4   9 -10   26.82    2.30
  -4  -9  10   27.30    2.51
  -4  -9   9   30.19    2.55
   4   9  -9   26.84    2.22
  -4  -9   8    5.57    1.30
   4   9  -8    5.23    1.09
  -4  -9   7    3.04    1.03
   4  -9  -6    1.82    1.10
  -4  -9   6    2.49    0.96
   4  -9  -5    0.41    0.66
  -4  -9   5    1.48    0.69
   4  -9  -4    0.32    0.73
  -4  -9   4    0.53    0.59
  -4  -9   3    6.35    1.13
   4  -9  -3    5.11    1.22
  -4  -9   2   47.03    2.80
   4  -9  -2   47.63    3.20
  -4  -9   1    9.66    1.48
   4  -9  -1   11.63    1.76
   4  -9   0    0.53    0.81
  -4  -9   0    1.41    0.78
   4  -9   1   56.86    3.57
   4  -9   2   27.37    2.57
   4  -9   3   -0.32    0.99
  -4  -9  -3    0.29    0.54
   4  -9   4    6.73    1.37
  -4  -9  -4    7.65    0.96
   4  -9   5   18.25    2.21
  -4  -9  -5   17.87    1.44
   4  -9   6    2.91    1.18
  -4  -9  -6    1.65    0.58
   4  -9   7   11.32    1.98
  -4  -9  -7   10.88    1.15
   4  -9   8   17.69    2.42
  -4  -9  -8   15.15    1.35
  -4  -9  -8   14.65    0.62
   4  -9   9   28.51    2.94
  -4  -9  -9   29.26    1.89
   4  -9  10   -1.21    1.23
   4  -9  11    5.84    1.50
   4  -9  12    0.37    0.91
   4  -9  13    1.48    1.08
   4  -9  14   -1.04    1.23
  -4 -10  19    4.46    1.69
  -4 -10  18    0.62    1.11
  -4 -10  17    4.85    1.64
  -4 -10  16    1.34    1.14
  -4 -10  15    8.58    1.82
  -4 -10  14    1.50    1.10
  -4 -10  13    6.27    1.53
   4 -10 -13    6.21    0.88
  -4 -10  12   -4.25    1.30
   4 -10 -12    0.19    0.45
  -4 -10  11    7.78    1.43
  -4 -10  10    7.96    1.51
  -4 -10   9   16.89    2.05
  -4 -10   8    4.02    1.16
  -4 -10   7    9.90    1.57
   4 -10  -6    0.69    0.70
  -4 -10   6    0.15    0.60
  -4 -10   5    0.94    0.67
   4 -10  -5    0.93    0.92
  -4 -10   4   11.92    1.57
   4 -10  -4    9.83    1.62
  -4 -10   3    1.36    0.83
   4 -10  -3    1.38    0.88
   4 -10  -2   11.85    1.79
  -4 -10   2   11.34    1.57
  -4 -10   1    8.02    1.42
   4 -10  -1    4.48    1.32
  -4 -10   0    2.65    0.96
   4 -10   0    3.31    1.35
   4 -10   1   22.88    2.49
   4 -10   2    0.86    0.77
   4 -10   3    3.02    1.14
  -4 -10  -3    5.51    0.95
   4 -10   4   -0.65    1.12
  -4 -10  -4   -0.07    0.41
   4 -10   5    1.75    0.95
  -4 -10  -5    1.49    0.66
   4 -10   6    1.44    1.03
  -4 -10  -6    0.46    0.51
   4 -10   7   17.06    2.44
  -4 -10  -7   14.21    1.43
   4 -10   8    7.52    1.66
  -4 -10  -8    5.89    1.03
   4 -10   9    7.04    1.77
   4 -10  10    0.10    0.98
   4 -10  11    6.33    1.73
   4 -10  12   -0.59    1.13
   4 -10  13    2.89    1.43
  -4 -11  17    7.67    1.80
  -4 -11  16    6.27    1.87
  -4 -11  15    4.23    1.46
  -4 -11  14    1.90    1.05
  -4 -11  13   14.60    2.24
  -4 -11  12   -0.19    1.03
   4 -11 -12    1.44    0.59
  -4 -11  11    4.99    1.39
  -4 -11  10    6.10    1.51
  -4 -11   9   22.07    2.45
  -4 -11   8    3.00    1.11
   4 -11  -7   11.08    2.04
  -4 -11   7   11.76    1.72
   4 -11  -6   10.80    1.90
  -4 -11   6    9.67    1.56
   4 -11  -5    9.41    1.81
  -4 -11   5    4.97    1.19
   4 -11  -4    0.11    0.90
  -4 -11   4   -0.13    0.78
   4 -11  -3   -0.82    1.06
  -4 -11   3    0.23    0.68
  -4 -11   2    5.32    1.11
   4 -11  -2    4.69    1.39
  -4 -11   1    1.22    0.86
   4 -11  -1    3.16    1.27
  -4 -11   0    7.24    1.47
   4 -11   0    8.50    1.77
   4 -11   1   21.31    2.61
  -4 -11  -1   23.72    2.44
   4 -11   2   15.94    2.23
   4 -11   3    4.60    1.31
   4 -11   4   -1.54    1.30
   4 -11   5    7.12    1.55
   4 -11   6    4.34    1.46
   4 -11   7    6.61    1.70
   4 -11   8    5.40    1.47
   4 -11   9   14.99    2.41
   4 -11  10    1.57    1.41
   4 -11  11    1.92    1.31
   4 -11  12   -1.03    1.27
  -4 -12  16    3.27    1.44
  -4 -12  15    7.39    1.91
  -4 -12  14    2.53    1.29
  -4 -12  13    2.94    1.17
  -4 -12  12    0.79    1.07
  -4 -12  11    8.42    1.84
  -4 -12  10    0.64    0.96
   4 -12  -9   10.68    2.22
  -4 -12   9   11.13    1.86
   4 -12  -8    4.05    1.47
  -4 -12   8    1.56    0.81
   4 -12  -7   17.24    2.61
  -4 -12   7   16.04    2.14
   4 -12  -6    0.45    0.91
  -4 -12   6    0.64    1.07
  -4 -12   5    0.74    0.91
   4 -12  -5    0.05    0.87
   4 -12  -4   -1.80    1.08
  -4 -12   4   -1.05    0.89
   4 -12  -3   -1.78    1.11
  -4 -12   3    1.50    0.93
  -4 -12   2    1.22    0.81
   4 -12  -2    0.46    0.84
  -4 -12   1    0.79    0.88
   4 -12  -1    0.10    0.98
  -4 -12   0    1.17    0.98
   4 -12   0   -0.33    0.85
  -4 -12  -1    4.05    1.26
   4 -12   1    2.46    1.38
   4 -12   2    8.29    1.84
  -4 -12  -2    8.21    1.64
   4 -12   3   17.81    2.53
   4 -12   4    0.31    1.16
   4 -12   5    3.63    1.43
   4 -12   6    0.47    1.13
   4 -12   7   16.27    2.53
   4 -12   8    0.33    1.02
   4 -12   9    2.33    1.32
   4 -12  10   -0.56    1.33
  -4 -13  15    0.25    1.00
  -4 -13  14   -0.12    0.95
  -4 -13  13    3.96    1.45
  -4 -13  12   -1.37    1.18
  -4 -13  11    1.39    1.04
  -4 -13  10    1.89    1.02
   4 -13 -10   -0.81    1.21
  -4 -13   9   12.78    2.16
   4 -13  -9    5.67    1.72
  -4 -13   8    0.46    0.78
   4 -13  -8    0.92    1.25
   4 -13  -7    7.54    1.97
  -4 -13   7    3.88    1.34
  -4 -13   6   -0.99    0.87
   4 -13  -6    0.13    1.10
   4 -13  -5    3.83    1.39
  -4 -13   5    5.19    1.39
   4 -13  -4   -0.89    1.16
  -4 -13   4    0.95    0.98
   4 -13  -3    2.13    1.03
  -4 -13   3    0.51    0.85
  -4 -13   2    2.89    1.10
   4 -13  -2    0.26    1.06
   4 -13  -1    3.79    1.43
  -4 -13   1    3.08    1.11
  -4 -13   0    0.52    0.79
   4 -13   0    1.14    1.05
  -4 -13  -1    5.20    1.42
   4 -13   1    7.78    1.91
  -4 -13  -2    2.31    1.13
   4 -13   2    3.22    1.31
  -4 -13  -3    2.68    1.07
   4 -13   3    2.78    1.34
   4 -13   4   -0.54    1.07
   4 -13   5    5.73    1.68
   4 -13   6   -0.72    0.93
   4 -13   7    7.97    2.03
   4 -13   8   -0.27    1.18
   4 -13   9    4.17    1.42
  -4 -14  13    3.04    1.70
  -4 -14  12    0.32    1.05
  -4 -14  11    0.83    1.08
  -4 -14  10    0.35    0.90
  -4 -14   9   -0.36    0.92
   4 -14  -9    0.21    1.28
  -4 -14   8    0.64    1.06
   4 -14  -8    1.80    1.20
   4 -14  -7    2.46    1.25
  -4 -14   7    5.40    1.59
   4 -14  -6    2.67    1.54
  -4 -14   6    0.61    0.84
   4 -14  -5    3.57    1.41
  -4 -14   5    1.85    0.90
  -4 -14   4   -0.35    0.85
   4 -14  -4   -1.05    1.06
   4 -14  -3    0.45    0.83
  -4 -14   3    0.31    0.93
  -4 -14   2    2.40    1.04
   4 -14  -2    1.49    1.13
  -4 -14   1    3.72    1.33
   4 -14  -1    4.40    1.57
   4 -14   0    1.26    1.31
  -4 -14   0    1.26    1.13
   4 -14   1    1.21    1.12
  -4 -14  -1    0.26    0.90
  -4 -14  -2    0.56    0.82
   4 -14   2   -0.35    0.93
  -4 -14  -3    5.64    1.61
   4 -14   3    5.86    1.68
  -4 -14  -4    0.12    0.99
   4 -14   4   -1.90    1.54
  -4 -14  -5    4.88    1.57
   4 -14   5    4.78    1.52
   4 -14   6   -0.20    1.02
  -4 -15  11   -2.86    1.33
  -4 -15  10   -0.10    0.93
  -4 -15   9    2.28    1.34
  -4 -15   8    1.26    1.19
  -4 -15   7    2.39    1.34
  -4 -15   6    0.91    1.07
   4 -15  -5    4.35    1.75
  -4 -15   5   -0.12    1.05
   4 -15  -4    2.10    1.38
  -4 -15   4    0.60    1.07
   4 -15  -3   -0.05    1.12
  -4 -15   3    2.30    1.23
   4 -15  -2    0.73    1.36
  -4 -15   2    1.44    1.14
   4 -15  -1    1.58    1.27
  -4 -15   1    0.53    0.90
   4 -15   0   -1.48    1.33
  -4 -15   0    0.17    1.15
  -4 -15  -1    2.65    1.28
   4 -15   1    1.20    1.22
  -4 -15  -2    2.14    1.12
   4 -15   2    0.40    0.96
  -4 -15  -3    0.27    0.95
  -4 -15  -4    0.05    1.01
  -4 -15  -5    0.48    1.01
  -4 -16   8    0.47    1.23
  -4 -16   7    1.59    1.25
  -4 -16   6   -1.58    1.30
  -4 -16   5   -1.17    1.08
  -4 -16   4    0.17    0.92
  -4 -16   3    0.46    0.88
  -4 -16   2    0.36    1.16
  -4 -16   1    2.41    1.43
  -4 -16   0   -0.37    0.97
  -4 -16  -1    1.69    1.09
  -4 -16  -2    0.89    1.18
  -5   0  23    3.55    1.24
  -5   0  22   -0.14    0.81
  -5   0  21    1.76    0.84
  -5   0  20   -1.18    1.04
  -5   0  19    5.34    1.24
  -5   0  18   -2.34    1.15
  -5   0  17   39.21    2.86
  -5   0  17   39.98    2.36
  -5   0  16   -0.40    0.53
   5   0 -15  191.67    6.20
  -5   0  15  192.27    4.88
   5   0 -14    0.34    0.60
  -5   0  14   -0.42    0.46
   5   0 -13  288.58    6.89
  -5   0  13  286.86    5.67
  -5   0  12   -0.30    0.39
  -5   0  11   10.26    1.06
   5   0 -10   -0.24    0.45
  -5   0  10    0.47    0.42
   5   0  -9    0.17    0.40
  -5   0   9   -0.42    0.47
  -5   0   8    0.13    0.35
   5   0  -8    0.37    0.33
   5   0  -7  544.77    5.72
  -5   0   7  544.81    6.42
   5   0  -6    0.27    0.27
  -5   0   6   -0.48    0.34
  -5   0   5    0.88    0.35
   5   0  -4   -0.04    0.16
  -5   0   4    0.24    0.30
   5   0  -3  201.31    2.19
  -5   0   3  203.12    3.44
  -5   0   3  195.74    3.25
   5   0  -2    0.24    0.21
  -5   0   2   -0.07    0.15
  -5   0   2   -0.12    0.22
   5   0  -1  729.26    5.67
  -5   0   1  706.55    5.56
  -5   0   1  710.24    5.03
  -5   0   0   -0.17    0.35
   5   0   0   -0.15    0.37
  -5   0   0    0.37    0.20
   5   0   0    0.11    0.35
   5   0   1  984.66    8.55
  -5   0  -1  980.38    8.51
   5   0   1  989.13    4.82
   5   0   2    0.07    0.45
  -5   0  -2   -0.30    0.40
   5   0   2   -0.02    0.14
   5   0   3  122.29    3.63
  -5   0  -3  122.82    3.60
   5   0   3  120.39    1.43
   5   0   4    0.04    0.49
  -5   0  -4   -0.29    0.57
  -5   0  -5   32.32    2.15
   5   0   5   33.59    2.20
  -5   0  -6    0.93    0.58
   5   0   6    0.52    0.54
  -5   0  -7   70.00    3.49
   5   0   7   60.80    3.31
  -5   0  -8   -0.54    0.55
   5   0   8    0.15    0.73
   5   0   9   21.41    2.26
   5   0  10   -0.22    0.79
   5   0  11    0.79    0.82
   5   0  12    0.98    0.93
   5   0  13   16.95    2.38
   5   0  13   20.38    1.36
   5   0  14    2.41    1.41
   5   0  14   -0.35    0.47
   5   0  15  106.22    6.13
   5   0  16    0.64    1.09
   5   0  17   15.69    2.69
  -5   1  23    6.92    1.56
  -5   1  22    2.36    1.04
  -5  -1  22    4.19    1.46
  -5  -1  21    0.26    0.78
  -5   1  21    1.27    0.93
  -5   1  20    2.53    1.07
  -5   1  19    9.74    1.61
  -5   1  18   -0.70    0.97
  -5   1  17   36.45    2.80
  -5   1  17   40.03    2.23
  -5  -1  17   39.28    2.49
  -5   1  16   18.14    1.49
  -5   1  16   17.33    1.88
  -5  -1  16   18.23    1.66
   5   1 -15  249.56    7.07
   5  -1 -15  247.14    7.12
  -5   1  15  239.27    6.54
  -5  -1  15  246.80    7.03
  -5  -1  15  240.01    5.77
  -5   1  15  235.82    5.11
   5   1 -14   16.25    1.76
   5  -1 -14   14.46    1.72
  -5  -1  14   16.66    1.79
  -5   1  14   15.80    1.33
  -5  -1  14   16.47    1.51
  -5   1  14   13.77    1.54
   5  -1 -13  127.78    4.65
   5   1 -13  122.79    4.49
  -5  -1  13  129.68    4.55
  -5   1  13  122.98    3.50
  -5   1  13  122.58    4.37
  -5  -1  13  122.40    3.90
   5  -1 -12    3.04    0.84
  -5  -1  12    2.78    0.81
  -5  -1  12    3.01    0.63
  -5   1  12    2.81    0.61
  -5   1  12    1.90    0.58
   5   1 -11   -0.29    0.26
  -5  -1  11    1.48    0.66
  -5   1  11    0.95    0.52
  -5   1  11    1.30    0.45
  -5  -1  11    1.23    0.51
   5   1 -10   34.14    1.92
  -5   1  10   32.17    1.99
  -5   1  10   32.81    1.68
  -5  -1  10   32.57    1.83
  -5  -1  10   31.49    1.85
   5   1  -9    1.72    0.48
   5  -1  -9    0.88    0.43
  -5  -1   9    2.02    0.56
  -5   1   9    0.49    0.53
  -5  -1   9    0.52    0.44
  -5   1   9    0.44    0.39
   5   1  -8    0.53    0.34
  -5  -1   8    0.40    0.32
   5  -1  -8    0.24    0.37
  -5   1   8   -0.37    0.54
  -5  -1   8    0.50    0.45
  -5   1   8    0.27    0.31
   5   1  -7  215.87    3.47
  -5   1   7  203.77    4.35
   5  -1  -7  212.86    3.93
  -5   1   7  206.36    3.89
  -5  -1   7  206.78    4.12
   5  -1  -7  213.25    3.89
   5   1  -6   15.51    0.81
  -5  -1   6   16.18    1.12
  -5   1   6   16.78    1.10
  -5   1   6   15.55    1.18
   5   1  -5   14.59    0.59
  -5   1   5   14.02    1.06
  -5   1   5   12.93    0.94
  -5  -1   5   13.59    1.03
   5  -1  -4   24.59    1.07
  -5   1   4   23.73    1.25
  -5  -1   4   24.80    1.30
   5  -1  -3   32.14    1.16
  -5   1   3   30.69    1.32
  -5  -1   3   31.93    1.40
   5  -1  -2    5.12    0.53
  -5  -1   2    5.08    0.35
  -5   1   2    5.32    0.52
   5   1  -2    5.34    0.35
   5  -1  -2    5.01    0.53
  -5   1   2    5.58    0.55
  -5  -1   2    4.45    0.55
  -5   1   1  332.12    4.24
  -5  -1   1  325.30    3.54
   5   1  -1  344.59    3.57
   5  -1  -1  342.38    4.37
  -5  -1   1  341.38    4.24
  -5   1   1  336.79    3.73
   5  -1  -1  337.08    3.82
  -5   1   0  637.45    6.49
   5   1   0  667.83    5.96
  -5  -1   0  648.50    5.96
   5  -1   0  649.69    6.59
  -5   1   0  647.26    4.86
  -5  -1   0  639.07    3.93
   5  -1   0  639.91    5.00
   5   1   0  679.59    6.02
   5  -1   1  993.93    8.97
  -5   1  -1 1012.73    9.07
  -5  -1  -1 1027.26    8.56
   5   1   1 1019.50    8.44
  -5  -1  -1 1031.86    3.71
   5  -1   1 1026.11    6.03
  -5  -1  -2   11.04    1.01
   5  -1   2   10.72    1.10
  -5   1  -2   10.98    1.07
   5   1   2    9.44    1.04
   5   1   2   10.51    0.76
   5  -1   2   10.23    0.63
  -5  -1  -3   74.09    2.76
   5  -1   3   67.99    2.81
  -5   1  -3   71.68    2.83
   5   1   3   69.42    2.74
   5   1   3   75.67    1.92
  -5  -1  -4   19.33    1.54
   5  -1   4   17.88    1.61
  -5   1  -4   19.76    1.63
   5   1   4   18.23    1.57
   5   1   4   18.34    0.95
  -5  -1  -5   10.13    1.24
   5  -1   5    9.56    1.28
   5   1   5   10.83    0.73
   5   1   5   10.61    1.29
   5  -1   6    7.77    1.24
  -5   1  -6    7.92    1.16
  -5  -1  -6    7.91    1.22
   5   1   6    7.83    1.21
   5   1   6    8.07    0.35
   5  -1   7   18.43    1.94
   5   1   7   22.09    2.04
  -5  -1  -7   20.38    1.92
  -5   1  -7   20.02    1.93
   5   1   7   19.55    0.69
  -5  -1  -8    7.90    1.28
  -5   1  -8    8.82    1.33
   5  -1   8    7.71    1.39
   5   1   8    7.64    0.52
   5   1   8    8.53    1.40
   5   1   9    5.76    1.25
   5  -1   9    4.87    1.25
   5   1   9    5.78    0.54
   5  -1  10    7.72    1.57
   5   1  10    4.56    1.24
   5   1  10    6.30    0.61
   5   1  11    1.71    0.80
   5   1  11    1.14    0.37
   5  -1  11    1.15    0.78
   5   1  12    0.83    0.72
   5   1  12    0.87    0.32
   5  -1  12    0.94    1.08
   5   1  13   19.67    2.60
   5   1  13   18.34    1.19
   5   1  13   17.97    0.81
   5  -1  13   16.22    2.37
   5  -1  14    1.28    1.16
   5   1  14    1.11    1.18
   5  -1  15   67.92    4.93
   5   1  15   62.74    4.70
   5   1  16    2.97    1.36
   5  -1  16    1.44    1.16
   5  -1  17   26.21    3.34
   5   1  17   20.43    3.00
  -5   2  23    5.93    1.62
  -5   2  22   -0.94    0.95
  -5   2  21    5.41    1.41
  -5   2  20    0.69    0.80
  -5  -2  19    7.53    1.80
  -5   2  19    7.93    1.44
  -5  -2  18   -0.63    0.78
  -5   2  18    0.22    0.77
  -5   2  17   91.63    4.34
  -5  -2  17   98.77    4.99
  -5   2  16   17.81    1.43
  -5   2  16   17.37    1.91
  -5  -2  16   16.39    2.05
  -5  -2  16   19.26    1.79
   5   2 -15  107.71    4.65
  -5   2  15  107.95    4.37
  -5   2  15  106.17    3.31
  -5  -2  15  110.72    4.75
   5  -2 -14    2.65    0.92
   5   2 -14    3.04    0.98
  -5  -2  14    2.43    0.90
  -5   2  14    2.39    0.94
  -5   2  14    2.16    0.63
   5   2 -13   46.30    2.81
  -5  -2  13   52.77    3.00
   5  -2 -13   48.72    2.94
  -5   2  13   48.72    2.75
  -5   2  13   48.30    2.16
  -5  -2  12   77.06    3.34
   5  -2 -12   78.53    3.46
  -5   2  12   75.26    2.61
  -5   2  12   79.23    3.36
  -5  -2  11   27.03    1.86
  -5   2  11   26.22    1.53
  -5   2  11   22.18    1.76
   5   2 -10   30.03    1.80
  -5  -2  10   30.09    1.81
  -5   2  10   32.40    2.00
  -5   2  10   31.07    1.62
   5   2  -9    9.40    0.93
  -5  -2   9    8.96    0.97
  -5   2   9    8.00    1.06
  -5  -2   8  192.58    3.67
   5   2  -8  193.40    3.70
   5  -2  -8  201.18    3.86
  -5   2   8  194.27    4.41
  -5  -2   7   31.87    1.31
   5   2  -7   30.11    1.30
  -5   2   7   31.07    1.73
   5  -2  -7   31.63    1.55
   5   2  -6   93.83    1.84
  -5  -2   6   93.42    1.85
   5  -2  -6   98.26    2.63
  -5   2   6   95.78    2.88
   5   2  -5    1.94    0.22
  -5  -2   5    1.46    0.20
  -5   2   5    2.05    0.58
   5  -2  -4   23.34    1.27
  -5  -2   4   23.31    1.27
  -5   2   4   21.01    1.24
   5  -2  -3   26.28    1.32
  -5  -2   3   26.02    1.31
  -5   2   3   26.77    1.30
   5  -2  -2   10.91    0.86
  -5  -2   2   11.26    0.53
  -5   2   2   10.90    0.86
  -5  -2   2   10.02    0.79
   5  -2  -2   11.27    0.84
  -5   2   2   11.77    0.85
  -5  -2   1  198.22    2.83
  -5   2   1  199.00    3.68
   5  -2  -1  190.61    3.66
  -5   2   1  200.43    3.22
   5  -2  -1  198.83    3.25
  -5  -2   1  200.23    3.32
  -5  -2   0   11.78    0.85
  -5   2   0   12.15    1.03
   5  -2   0   10.91    0.97
  -5  -2   0   12.48    0.82
   5  -2   0   11.33    0.80
  -5  -2  -1  723.50    7.14
   5  -2   1  709.19    8.01
  -5   2  -1  736.97    8.03
   5  -2   1  742.68    6.15
  -5  -2  -1  720.99    5.82
   5   2   1  707.49    7.08
  -5   2  -2   75.15    2.81
  -5  -2  -2   79.22    2.63
   5  -2   2   73.95    2.81
   5   2   2   79.05    1.97
   5  -2   2   80.61    2.11
   5   2   2   71.89    2.54
  -5   2  -3    2.79    0.74
  -5  -2  -3    1.50    0.52
   5  -2   3    2.46    0.72
   5   2   3    1.77    0.52
   5   2   3    2.36    0.40
   5  -2   4    0.02    0.56
  -5  -2  -4    0.29    0.39
   5   2   4    0.49    0.50
   5   2   4    0.33    0.27
  -5  -2  -5    1.25    0.57
   5  -2   5    0.90    0.63
   5   2   5    0.98    0.59
   5   2   5    1.06    0.28
  -5  -2  -6    6.89    1.10
   5  -2   6    7.30    1.22
   5   2   6    7.72    1.23
   5   2   6    6.54    0.52
  -5   2  -7    2.07    0.79
   5  -2   7    1.74    0.79
  -5  -2  -7    1.61    0.64
   5   2   7    0.70    0.56
   5   2   7    1.58    0.31
  -5   2  -8    0.41    0.68
   5  -2   8    0.89    0.86
  -5  -2  -8    0.34    0.62
   5   2   8    0.53    0.20
   5   2   8    0.50    0.21
   5   2   8    0.17    0.65
   5  -2   9   18.91    2.15
   5   2   9   18.32    0.80
   5   2   9   17.24    2.06
   5   2   9   17.40    0.70
   5  -2  10    3.02    1.16
   5   2  10    3.33    1.02
   5   2  10    3.11    0.27
   5   2  10    3.02    0.39
   5   2  11    1.32    0.31
   5  -2  11    1.50    1.02
   5   2  11   -0.12    0.86
   5   2  12    0.04    0.26
   5  -2  12   -0.52    0.78
   5   2  12    0.30    0.94
   5   2  13    4.52    0.60
   5   2  13    5.17    1.35
   5  -2  13    3.01    1.26
   5   2  14    1.24    1.19
   5  -2  14   -0.09    0.89
   5  -2  15   34.21    3.65
   5  -2  16    2.71    1.50
  -5   3  23    7.12    1.63
  -5   3  22   -1.09    1.09
  -5  -3  21    2.29    1.04
  -5   3  21    2.44    0.92
  -5  -3  20    1.65    1.05
  -5   3  20    1.58    0.95
  -5   3  19   17.31    2.12
  -5  -3  19    9.90    1.88
  -5   3  18    2.57    1.11
  -5  -3  18    1.94    0.92
  -5  -3  17   54.21    3.76
  -5   3  17   60.09    3.52
  -5  -3  16    2.03    0.99
  -5   3  16    3.24    1.08
  -5  -3  15  138.39    5.36
   5   3 -15  131.07    5.16
  -5   3  15  141.57    5.03
   5   3 -14   41.69    2.78
  -5  -3  14   39.05    2.75
  -5   3  14   38.79    2.58
   5   3 -13    3.86    0.90
  -5  -3  13    3.39    0.89
   5  -3 -13    2.34    0.80
  -5   3  13    3.50    0.90
  -5  -3  12    6.40    1.04
  -5   3  12    6.58    1.10
   5  -3 -12    7.83    1.23
  -5  -3  11    7.08    1.11
   5  -3 -11    6.75    1.14
  -5   3  11    6.34    1.05
  -5  -3  10   38.01    2.07
   5   3 -10   37.94    2.03
   5  -3 -10   36.18    1.73
  -5   3  10   38.05    2.25
  -5  -3   9  226.81    4.61
   5   3  -9  226.38    4.47
  -5   3   9  230.31    5.14
   5  -3  -9  225.03    4.24
  -5  -3   8  122.54    3.09
   5   3  -8  116.04    2.91
  -5   3   8  120.10    3.61
   5  -3  -8  117.79    3.05
   5   3  -7   16.98    1.01
  -5  -3   7   15.56    1.02
   5  -3  -7   16.64    1.15
  -5   3   7   15.03    1.26
   5   3  -6   96.72    2.06
  -5  -3   6  100.87    2.19
  -5   3   6  102.89    3.04
   5  -3  -6  100.47    2.70
   5   3  -5    0.60    0.20
  -5  -3   5    0.47    0.21
  -5   3   5    0.24    0.35
  -5  -3   4   32.50    0.95
   5  -3  -4   31.04    1.63
  -5   3   4   34.78    1.64
   5  -3  -3  225.81    4.28
  -5  -3   3  231.05    2.51
  -5   3   3  234.61    4.10
  -5   3   2    1.90    0.60
   5  -3  -2    1.47    0.61
  -5   3   1  140.22    3.42
   5  -3  -1  139.15    3.44
  -5  -3   1  129.46    2.43
   5  -3  -1  138.85    3.07
  -5  -3   1  132.43    2.77
  -5   3   0    2.66    0.55
   5  -3   0    2.51    0.73
   5  -3   0    3.69    0.61
  -5  -3   0    2.07    0.43
  -5  -3   0    1.66    0.46
  -5   3  -1  116.85    3.41
  -5  -3  -1  111.37    2.84
   5  -3   1  112.79    3.43
   5  -3   1  125.39    2.99
  -5  -3  -1  112.27    2.37
  -5  -3  -2   12.75    1.10
   5  -3   2   13.56    1.37
  -5  -3  -2   14.17    0.82
  -5  -3  -3   24.20    1.59
   5  -3   3   26.96    1.93
   5  -3   4   18.55    1.66
  -5  -3  -4   23.07    1.73
   5  -3   5    2.51    0.88
  -5  -3  -5    0.86    0.54
   5  -3   6    0.44    0.61
  -5  -3  -6    0.20    0.53
   5  -3   7   15.18    1.78
  -5   3  -7   15.20    1.77
  -5  -3  -7   18.62    1.86
   5   3   7   12.64    1.60
  -5   3  -8    6.10    1.25
   5  -3   8    5.23    1.24
  -5  -3  -8    2.99    0.96
   5   3   8    3.03    0.95
   5  -3   9    4.01    1.11
   5  -3  10    3.87    1.21
   5  -3  11   -0.90    0.86
   5   3  11    0.67    0.32
   5  -3  12   13.70    2.11
   5   3  12   16.39    0.97
   5   3  13   11.30    0.86
   5  -3  13   10.74    1.98
   5  -3  14    1.03    1.04
   5  -3  15   16.63    2.61
   5  -3  16   15.55    2.61
  -5  -4  22    0.04    1.02
  -5   4  22    1.99    1.01
  -5   4  21    3.47    1.05
  -5  -4  21    2.13    1.14
  -5   4  20    3.86    1.16
  -5  -4  20    4.18    1.40
  -5  -4  19    3.99    1.24
  -5   4  19    4.11    1.11
  -5  -4  18    2.85    1.19
  -5   4  18    5.36    1.28
  -5  -4  17   42.84    3.36
  -5   4  17   45.64    3.12
  -5  -4  16    8.44    1.62
  -5   4  16    9.16    1.56
  -5  -4  15   72.00    3.94
   5   4 -15   69.40    3.82
  -5   4  15   71.36    3.65
   5   4 -14   -0.12    0.54
  -5  -4  14   -0.23    0.76
  -5   4  14   -0.65    0.88
  -5  -4  13   59.98    3.23
   5  -4 -13   67.09    3.61
   5   4 -13   63.33    3.27
  -5   4  13   65.98    3.26
  -5   4  12   14.96    1.57
  -5  -4  12   12.62    1.44
   5  -4 -12   16.54    1.79
  -5  -4  11   20.69    1.72
   5  -4 -11   23.85    2.04
  -5   4  11   21.67    1.85
   5  -4 -11   20.47    1.34
  -5  -4  10    3.19    0.76
   5   4 -10    2.46    0.61
   5  -4 -10    3.01    0.60
  -5   4  10    3.45    0.89
   5   4  -9   62.11    2.42
  -5  -4   9   61.37    2.55
  -5   4   9   60.91    2.74
   5  -4  -9   63.32    2.28
   5   4  -8   54.07    2.10
  -5  -4   8   55.56    2.25
  -5   4   8   52.06    2.48
   5  -4  -8   56.32    2.16
   5   4  -7   12.22    0.94
  -5  -4   7   12.15    0.97
   5  -4  -7   11.00    1.00
  -5   4   7   11.95    1.19
   5   4  -6    2.56    0.46
  -5  -4   6    3.10    0.55
  -5   4   6    2.62    0.61
  -5  -4   5    0.68    0.31
  -5   4   5   -0.07    0.41
   5  -4  -4    5.65    0.83
  -5  -4   4    6.03    0.58
  -5   4   4    6.46    0.85
   5  -4  -3  136.72    3.75
  -5  -4   3  134.28    2.53
  -5   4   3  131.20    3.33
   5  -4  -2   13.10    1.22
   5  -4  -1  130.99    3.69
   5  -4  -1  137.97    3.39
   5  -4   0    0.52    0.51
  -5  -4   0    0.48    0.33
   5  -4   0    1.55    0.49
   5  -4   1  286.39    5.80
  -5  -4  -1  272.41    4.65
  -5  -4  -1  271.93    3.82
   5  -4   2    4.09    0.93
  -5  -4  -2    3.57    0.48
  -5  -4  -2    2.85    0.68
  -5  -4  -3   89.04    3.08
   5  -4   3   87.39    3.56
  -5  -4  -3   87.29    1.96
  -5  -4  -3   91.63    1.66
  -5  -4  -4   24.27    1.78
   5  -4   4   22.83    1.91
  -5  -4  -4   23.69    0.81
   5  -4   5   -0.20    0.70
  -5  -4  -5    0.28    0.43
   5  -4   6   30.72    2.45
  -5  -4  -6   29.45    2.16
  -5   4  -6   30.76    2.42
   5  -4   7    1.92    0.87
  -5   4  -7    0.76    0.56
  -5  -4  -7   -0.45    0.69
  -5  -4  -8    9.80    1.47
   5  -4   8   11.67    1.73
   5  -4   9   25.19    2.56
   5  -4  10    0.74    0.71
   5  -4  11    0.91    0.85
   5  -4  12   19.07    2.49
   5  -4  13   10.49    2.09
   5  -4  14    8.05    1.95
   5  -4  15    9.86    2.11
   5  -4  16   13.39    2.58
  -5   5  22    2.96    1.15
  -5  -5  22    0.42    0.93
  -5   5  21    2.04    1.06
  -5  -5  21    0.77    0.88
  -5  -5  20    3.79    1.39
  -5   5  20    5.96    1.42
  -5  -5  19    2.25    1.04
  -5   5  19    2.95    1.06
  -5  -5  18    1.37    0.82
  -5   5  18    2.33    0.92
  -5  -5  17   19.95    2.37
  -5   5  17   17.60    1.96
  -5  -5  16    0.22    0.77
  -5   5  16    0.44    0.64
   5   5 -15   63.36    3.63
  -5  -5  15   57.80    3.62
  -5   5  15   63.89    3.53
   5   5 -14    0.71    0.71
  -5  -5  14   -0.72    0.83
  -5   5  14   -0.70    0.90
  -5  -5  13   27.54    2.27
   5   5 -13   25.58    2.12
  -5   5  13   26.44    2.13
   5   5 -12   44.43    2.60
  -5  -5  12   46.47    2.81
   5  -5 -12   42.68    1.95
   5  -5 -12   46.72    3.10
  -5   5  12   43.52    2.66
  -5  -5  11   12.56    1.48
  -5   5  11   13.94    1.48
   5  -5 -11   13.20    1.14
  -5  -5  10   91.53    3.52
   5  -5 -10   96.54    3.68
  -5   5  10   92.34    3.59
   5  -5 -10   89.21    2.81
   5   5  -9   55.04    2.41
  -5  -5   9   62.85    2.73
   5  -5  -9   54.22    2.73
  -5   5   9   54.93    2.67
   5  -5  -9   57.81    2.25
   5   5  -8   17.87    1.32
  -5  -5   8   17.06    1.36
   5  -5  -8   17.17    1.27
  -5   5   8   16.35    1.49
   5   5  -7   22.26    1.35
  -5  -5   7   25.37    1.53
  -5   5   7   22.33    1.67
   5   5  -6    2.77    0.52
  -5  -5   6    3.08    0.61
  -5   5   6    2.42    0.74
  -5  -5   5    1.90    0.47
  -5   5   5    1.76    0.64
   5  -5  -4   51.01    2.57
  -5  -5   4   50.96    1.86
  -5   5   4   54.09    2.34
   5  -5  -3   94.30    3.43
  -5  -5   3   93.88    2.51
   5  -5  -2    4.30    0.86
   5  -5  -1  298.42    6.04
   5  -5   0   13.29    1.45
   5  -5   1  315.98    6.48
   5  -5   2   23.49    1.95
  -5  -5  -2   21.90    1.56
  -5  -5  -3  145.36    4.11
   5  -5   3  138.38    4.70
  -5  -5  -3  149.70    2.59
  -5  -5  -3  142.78    2.66
  -5  -5  -4   20.37    1.67
   5  -5   4   21.52    2.02
  -5  -5  -4   19.85    0.93
  -5  -5  -4   22.84    0.99
  -5   5  -5   20.58    1.96
  -5  -5  -5   19.51    1.72
   5  -5   5   17.91    1.88
  -5  -5  -5   20.32    0.92
  -5   5  -6    0.54    0.50
   5  -5   6    1.34    0.66
  -5  -5  -6    0.33    0.65
  -5  -5  -7   16.77    1.78
   5  -5   7   13.91    1.81
   5  -5   8   47.44    3.38
   5  -5   9    8.11    1.67
   5  -5  10    4.36    1.37
   5  -5  11    0.92    0.97
   5  -5  12   17.56    2.53
   5  -5  13   13.86    2.23
   5  -5  14    0.63    1.24
   5  -5  15    7.93    1.86
   5  -5  16    2.75    1.57
  -5  -6  21   -0.44    1.00
  -5   6  21    2.46    0.98
  -5  -6  20    0.22    0.86
  -5   6  20    0.57    0.89
  -5   6  19    1.40    0.83
  -5  -6  19    2.24    1.19
  -5   6  18    0.05    0.81
  -5  -6  18    2.08    1.11
  -5  -6  17   27.48    2.91
  -5   6  17   31.15    2.63
  -5   6  16    2.90    1.01
  -5  -6  16    5.68    1.35
  -5  -6  15   34.31    2.93
  -5   6  15   33.85    2.60
  -5  -6  14    0.44    0.68
   5   6 -14    1.35    0.74
  -5   6  14    0.08    0.69
  -5  -6  13   83.74    4.14
   5   6 -13   89.27    3.94
   5  -6 -13   88.35    2.84
  -5   6  13   84.87    3.86
  -5  -6  12    0.68    0.64
   5   6 -12    1.46    0.66
  -5   6  12    1.64    0.77
   5  -6 -12    1.56    0.51
  -5  -6  11   29.05    2.25
   5  -6 -11   30.46    1.71
  -5   6  11   25.94    2.04
  -5  -6  10   17.43    1.70
   5  -6 -10   12.34    1.42
   5  -6 -10   14.86    1.23
  -5   6  10   17.10    1.70
  -5  -6   9    3.52    0.89
  -5   6   9    4.80    1.10
   5  -6  -9    2.37    0.82
   5  -6  -9    4.23    0.81
   5   6  -8  110.99    3.39
  -5  -6   8  109.00    3.63
  -5   6   8  113.09    3.89
   5  -6  -8  117.52    3.92
   5   6  -7   51.93    2.22
  -5  -6   7   53.02    2.41
  -5   6   7   51.13    2.59
  -5  -6   6   35.75    1.91
  -5   6   6   38.41    2.25
   5  -6  -5   39.41    2.41
  -5  -6   5   35.32    1.79
  -5   6   5   35.61    2.10
  -5  -6   4   36.70    1.82
   5  -6  -4   34.75    2.32
  -5  -6   3   10.44    1.03
   5  -6  -3   10.41    1.33
  -5  -6   2    2.45    0.69
   5  -6  -2    0.93    0.59
   5  -6  -1  116.52    4.14
   5  -6   0   -0.07    0.62
   5  -6   1  257.31    6.35
   5  -6   2    9.24    1.31
   5  -6   3   49.23    2.98
  -5  -6  -3   52.35    2.69
  -5  -6  -3   49.46    1.75
  -5   6  -4   47.83    2.96
   5  -6   4   41.48    2.83
  -5  -6  -4   44.26    2.59
  -5  -6  -4   42.06    1.47
  -5  -6  -4   43.68    1.60
  -5   6  -5   12.76    1.62
   5  -6   5   15.90    1.84
  -5  -6  -5   14.50    1.62
  -5  -6  -5   14.37    0.80
  -5  -6  -5   15.12    0.95
   5  -6   6   38.11    2.86
  -5  -6  -6   31.24    2.35
  -5  -6  -6   34.88    1.41
   5  -6   7    0.05    0.74
  -5  -6  -7    1.02    0.35
   5  -6   8   31.10    2.86
   5  -6   9    0.69    0.97
   5  -6  10   40.36    3.43
   5  -6  11    5.80    1.60
   5  -6  12    8.94    1.91
   5  -6  13    1.02    0.97
   5  -6  14    1.11    1.19
   5  -6  15    9.63    2.22
  -5  -7  21    2.30    1.13
  -5   7  21    3.05    1.26
  -5  -7  20    1.28    1.05
  -5   7  20    3.02    1.12
  -5   7  19    1.48    0.80
  -5  -7  19    3.86    1.30
  -5   7  18   -0.04    0.77
  -5  -7  18    3.62    1.31
  -5  -7  17   17.95    2.41
  -5   7  17   15.10    1.97
  -5  -7  16    3.38    1.34
  -5   7  16    3.40    1.07
  -5  -7  15   32.81    2.95
  -5   7  15   33.69    2.68
  -5  -7  14   13.85    1.94
  -5   7  14   12.83    1.68
  -5  -7  13   10.90    1.60
   5   7 -13   12.60    1.64
  -5   7  13   12.91    1.70
   5  -7 -13   12.08    1.12
   5   7 -12    5.15    1.01
  -5  -7  12    4.48    1.04
  -5   7  12    6.22    1.24
   5  -7 -12    5.49    0.79
   5   7 -11   37.88    2.46
  -5  -7  11   36.93    2.64
   5  -7 -11   36.66    1.92
  -5   7  11   36.52    2.51
  -5  -7  10   98.13    4.00
   5  -7 -10   96.73    3.09
  -5   7  10  102.62    4.02
  -5  -7   9    0.95    0.76
  -5   7   9    2.87    0.96
   5  -7  -9    2.90    0.84
  -5  -7   8   36.89    2.29
  -5   7   8   38.52    2.46
   5  -7  -8   37.81    2.37
  -5  -7   7    4.02    0.84
   5  -7  -7    4.79    0.94
  -5  -7   6  122.89    3.78
   5  -7  -6  125.73    4.08
   5  -7  -5    1.08    0.61
  -5  -7   5    1.33    0.45
  -5  -7   4   15.98    1.39
   5  -7  -4   17.50    1.82
  -5  -7   3   13.04    1.24
   5  -7  -3   15.22    1.70
   5  -7  -2   65.73    3.30
  -5  -7   2   65.58    2.71
   5  -7  -1   84.01    3.76
   5  -7  -1   94.04    3.62
   5  -7   0    7.56    1.31
   5  -7   0    7.40    1.22
   5  -7   1  100.52    4.24
  -5   7  -1  106.00    4.19
  -5   7  -2   -0.51    0.77
   5  -7   2    0.08    0.75
  -5   7  -3   94.48    4.13
   5  -7   3   94.31    4.27
  -5  -7  -3   96.52    2.72
  -5   7  -4   88.28    4.10
   5  -7   4   84.35    4.18
  -5  -7  -4   92.21    3.94
  -5  -7  -4   87.06    2.55
   5  -7   5    9.63    1.58
  -5  -7  -5   11.41    1.52
  -5  -7  -5   10.16    0.91
  -5  -7  -5    9.68    0.75
  -5  -7  -6   24.92    2.26
   5  -7   6   20.86    2.23
  -5  -7  -6   19.21    0.88
  -5  -7  -6   19.52    1.22
   5  -7   7    0.69    0.84
  -5  -7  -7   -0.28    0.33
   5  -7   8   71.73    4.36
   5  -7   9    2.14    1.02
   5  -7  10   11.95    2.08
   5  -7  11   23.26    2.88
   5  -7  12    9.23    2.05
   5  -7  13   -0.34    0.96
   5  -7  14    1.81    1.45
   5  -7  15    6.15    1.83
  -5  -8  20    1.67    1.29
  -5   8  20    0.80    0.75
  -5  -8  19    2.79    1.37
  -5   8  19    2.72    1.15
  -5   8  18    1.16    1.04
  -5  -8  18    0.56    0.92
  -5  -8  17    2.56    1.17
  -5   8  17    2.26    1.13
  -5  -8  16    7.34    1.69
  -5   8  16    4.31    1.17
  -5  -8  15   10.46    1.91
  -5   8  15   11.86    1.70
  -5  -8  14   10.15    1.73
  -5   8  14   10.49    1.56
   5  -8 -14   10.62    1.10
  -5  -8  13    0.45    0.75
  -5   8  13    1.96    0.97
   5  -8 -13    2.78    0.61
  -5  -8  12   12.68    1.79
   5   8 -12    9.74    1.49
   5  -8 -12   11.78    1.16
  -5   8  12   11.62    1.59
   5   8 -11    2.82    0.95
  -5  -8  11    3.38    0.99
  -5   8  11    3.83    1.07
   5  -8 -11    2.09    0.61
  -5  -8  10   21.28    2.01
   5   8 -10   18.73    1.76
  -5   8  10   20.72    1.99
   5   8  -9    3.31    0.95
  -5  -8   9    5.89    1.17
  -5   8   9    5.59    1.28
  -5  -8   8   70.10    3.39
  -5  -8   7    4.67    1.04
  -5  -8   6   33.50    2.18
   5  -8  -6   34.24    2.67
   5  -8  -6   30.64    2.17
   5  -8  -5    0.72    0.68
  -5  -8   5    0.37    0.54
   5  -8  -5    1.22    0.67
   5  -8  -4   97.76    4.34
  -5  -8   4  101.14    3.69
   5  -8  -4  100.03    3.93
   5  -8  -3    5.62    1.15
  -5  -8   3    5.86    0.98
   5  -8  -3    8.39    1.19
   5  -8  -2    3.87    1.01
  -5  -8   2    4.74    1.00
   5  -8  -2    6.10    1.09
   5  -8  -1   30.51    2.52
  -5  -8   1   33.80    2.26
   5  -8  -1   35.09    2.40
   5  -8   0   33.73    2.63
   5  -8   0   31.50    2.21
  -5   8  -1   98.93    4.30
   5  -8   1  100.12    4.46
   5  -8   1   88.20    3.53
   5  -8   2   13.68    1.80
   5  -8   3   24.18    2.36
  -5  -8  -3   26.95    1.63
   5  -8   4    6.12    1.27
  -5  -8  -4    6.49    1.36
  -5  -8  -4    4.85    0.72
   5  -8   5    7.31    1.43
  -5  -8  -5    7.40    0.84
   5  -8   6   20.99    2.38
  -5  -8  -6   22.23    1.41
  -5  -8  -6   22.96    1.12
   5  -8   7   -0.34    0.90
  -5  -8  -7   -0.12    0.36
  -5  -8  -7    0.11    0.17
   5  -8   8   18.28    2.33
  -5  -8  -8   20.36    1.37
   5  -8   9   19.79    2.59
   5  -8  10    5.84    1.58
   5  -8  11   13.71    2.29
   5  -8  12    1.21    1.05
   5  -8  13    0.88    1.02
   5  -8  14    1.44    1.18
  -5   9  20    2.42    1.19
  -5   9  19    1.15    0.98
  -5  -9  19    2.61    1.38
  -5  -9  18    4.04    1.33
  -5   9  18    3.17    1.14
  -5  -9  17   -1.42    1.09
  -5   9  17    2.61    1.22
  -5  -9  16    0.01    0.99
  -5   9  16    2.24    1.07
  -5  -9  15   11.01    1.94
  -5   9  15    9.03    1.49
  -5  -9  14   12.52    2.00
  -5   9  14    7.03    1.44
   5  -9 -14   10.07    1.12
  -5  -9  13    5.77    1.33
   5  -9 -13    5.78    0.87
  -5   9  13    5.95    1.38
  -5  -9  12    3.63    1.20
   5  -9 -12    4.22    0.83
  -5   9  12    2.25    0.98
   5   9 -11    0.92    0.64
  -5  -9  11    0.16    0.80
   5  -9 -11    0.88    0.54
  -5  -9  10   21.63    2.19
   5   9 -10   21.65    2.04
  -5  -9   9   26.24    2.35
   5   9  -9   18.80    1.86
  -5  -9   8    7.13    1.24
   5  -9  -7    6.49    1.53
  -5  -9   7    5.39    1.09
  -5  -9   6   49.09    2.86
   5  -9  -6   40.57    3.11
   5  -9  -5   -0.42    0.79
  -5  -9   5    0.73    0.65
   5  -9  -4    0.14    0.75
  -5  -9   4    0.53    0.52
   5  -9  -3   13.88    1.77
  -5  -9   3   13.00    1.47
   5  -9  -2    1.19    0.79
  -5  -9   2    1.92    0.74
  -5  -9   1   59.55    3.12
   5  -9  -1   56.07    3.54
   5  -9   0    9.81    1.68
   5  -9   1   -0.28    0.76
   5  -9   2    1.79    1.08
   5  -9   3    1.83    0.80
  -5  -9  -3    4.33    0.79
   5  -9   4   11.54    1.83
  -5  -9  -4   10.94    1.09
   5  -9   5   -0.22    0.78
  -5  -9  -5   -0.18    0.40
   5  -9   6    6.80    1.46
  -5  -9  -6    9.23    0.84
  -5  -9  -6    7.53    0.91
   5  -9   7    1.49    0.96
  -5  -9  -7    1.33    0.52
  -5  -9  -7    1.25    0.31
   5  -9   8   25.83    2.92
  -5  -9  -8   23.03    1.60
   5  -9   9    4.71    1.59
   5  -9  10    1.44    1.08
   5  -9  11    0.34    0.96
   5  -9  12    4.31    1.58
   5  -9  13    1.89    1.16
  -5 -10  18    3.54    1.30
  -5 -10  17   -0.57    1.03
  -5 -10  16    5.41    1.47
  -5 -10  15    3.60    1.29
  -5 -10  14    1.51    1.09
  -5 -10  13    3.59    1.27
   5 -10 -13    3.86    0.78
  -5 -10  12    7.53    1.52
   5 -10 -12    7.53    1.00
  -5 -10  11   -0.54    0.97
  -5 -10  10    2.08    0.87
  -5 -10   9    1.54    0.90
  -5 -10   8   35.70    2.77
   5 -10  -7    1.55    1.05
  -5 -10   7    2.13    0.92
   5 -10  -6   -0.48    0.86
  -5 -10   6    0.25    0.62
   5 -10  -5    1.08    0.78
  -5 -10   5    0.11    0.57
  -5 -10   4    7.79    1.31
   5 -10  -4    8.75    1.64
   5 -10  -3    9.63    1.65
  -5 -10   3    5.61    1.10
  -5 -10   2    2.08    0.86
   5 -10  -2    3.80    1.23
   5 -10  -1   37.36    3.12
  -5 -10   1   30.65    2.47
  -5 -10   0    1.16    0.81
   5 -10   0    0.92    1.01
   5 -10   1   -0.16    0.87
   5 -10   2   27.35    2.78
   5 -10   3   -0.17    1.12
  -5 -10  -3    2.28    0.65
   5 -10   4    2.53    1.19
  -5 -10  -4    2.86    0.69
   5 -10   5    3.79    1.25
  -5 -10  -5    3.21    0.64
   5 -10   6    2.58    1.14
  -5 -10  -6    2.91    0.66
   5 -10   7   -0.62    1.05
  -5 -10  -7   -0.25    0.46
   5 -10   8   16.52    2.47
   5 -10   9    1.14    0.93
   5 -10  10    8.38    1.96
   5 -10  11    0.82    1.04
   5 -10  12    2.57    1.43
  -5 -11  17    0.96    0.96
  -5 -11  16    2.50    1.33
  -5 -11  15    2.10    1.18
  -5 -11  14    3.05    1.21
  -5 -11  13   -0.82    0.77
  -5 -11  12    4.34    1.22
   5 -11 -12    4.75    0.93
  -5 -11  11    0.46    0.74
  -5 -11  10   12.71    1.93
   5 -11  -9    6.96    1.72
  -5 -11   9    6.84    1.57
  -5 -11   8   31.67    2.80
   5 -11  -8   29.02    3.10
   5 -11  -7    1.45    1.13
  -5 -11   7   -0.36    0.76
   5 -11  -6   22.13    2.64
  -5 -11   6   20.13    2.14
   5 -11  -5    4.51    1.40
  -5 -11   5    3.44    1.08
   5 -11  -4   -0.21    0.84
  -5 -11   4   -1.19    0.89
  -5 -11   3    5.17    1.18
   5 -11  -3    6.39    1.47
  -5 -11   2    0.05    0.82
   5 -11  -2    1.11    0.87
  -5 -11   1   16.68    1.95
   5 -11  -1   17.50    2.35
  -5 -11   0    2.31    1.06
   5 -11   0    4.01    1.39
  -5 -11  -1    4.43    1.31
   5 -11   1    4.61    1.42
   5 -11   2   10.74    1.91
   5 -11   3    5.74    1.55
   5 -11   4    1.73    1.19
  -5 -11  -4    3.52    0.81
   5 -11   5    1.05    0.82
   5 -11   6   -1.68    1.21
   5 -11   7    3.60    1.43
   5 -11   8   17.46    2.59
   5 -11   9    3.22    1.30
   5 -11  10   15.69    2.66
   5 -11  11    3.88    1.61
  -5 -12  16    4.33    1.58
  -5 -12  15    1.85    1.16
  -5 -12  14    0.86    1.03
  -5 -12  13   -0.78    0.99
  -5 -12  12    3.81    1.34
   5 -12 -12    3.81    0.82
  -5 -12  11   -1.15    1.04
   5 -12 -10    2.94    1.42
  -5 -12  10    3.17    1.23
   5 -12  -9    0.63    1.02
  -5 -12   9    1.21    1.02
  -5 -12   8   23.34    2.55
   5 -12  -8   23.38    3.00
   5 -12  -7   -0.71    0.98
  -5 -12   7    2.48    1.20
   5 -12  -6   17.45    2.55
  -5 -12   6   17.24    2.10
   5 -12  -5   -0.27    0.99
  -5 -12   5    1.49    0.92
  -5 -12   4    5.48    1.30
   5 -12  -4    3.35    1.33
  -5 -12   3   -0.59    0.85
   5 -12  -3   -0.45    0.89
   5 -12  -2    1.03    1.07
  -5 -12   2   -1.08    1.00
   5 -12  -1    0.12    1.05
  -5 -12   1    0.53    0.83
  -5 -12   0    1.43    0.91
   5 -12   0   -0.05    0.98
  -5 -12  -1    1.73    1.01
   5 -12   1    2.29    1.27
  -5 -12  -2    4.58    1.32
   5 -12   2    2.33    1.19
   5 -12   3    5.77    1.56
   5 -12   4    1.30    0.89
   5 -12   5    2.47    1.45
   5 -12   6    5.90    1.58
   5 -12   7    2.72    1.52
   5 -12   8    6.59    1.81
   5 -12   9    0.71    1.13
  -5 -13  14    0.15    0.87
  -5 -13  13   -2.52    1.24
  -5 -13  12   -1.05    1.09
   5 -13 -11    0.42    1.39
  -5 -13  11   -0.70    0.95
  -5 -13  10    4.36    1.30
   5 -13 -10    3.94    1.70
  -5 -13   9    2.53    1.27
   5 -13  -9    1.62    1.33
   5 -13  -8    6.50    1.81
  -5 -13   8    7.02    1.67
   5 -13  -7    1.74    1.11
  -5 -13   7    0.02    0.78
   5 -13  -6   13.27    2.29
  -5 -13   6   14.21    2.11
   5 -13  -5    0.63    1.12
  -5 -13   5    1.89    0.97
   5 -13  -4    8.39    1.85
  -5 -13   4    8.06    1.62
   5 -13  -3   -1.02    1.12
  -5 -13   3    0.92    0.75
  -5 -13   2    3.96    1.31
   5 -13  -2    2.07    1.06
  -5 -13   1    1.83    1.11
   5 -13  -1    3.26    1.38
  -5 -13   0    0.93    0.93
   5 -13   0   -0.42    1.10
  -5 -13  -1    2.33    1.19
   5 -13   1    0.94    1.14
  -5 -13  -2    0.96    0.97
   5 -13   2    0.34    1.23
  -5 -13  -3   -0.74    0.98
   5 -13   3   -0.98    1.11
   5 -13   4   -1.20    1.23
   5 -13   5   -2.43    1.54
   5 -13   6    0.93    1.07
   5 -13   7    1.73    1.40
  -5 -14  13    1.26    1.15
  -5 -14  12    1.19    1.05
  -5 -14  11    1.15    0.85
  -5 -14  10    4.16    1.35
   5 -14  -9    2.24    1.27
  -5 -14   9    3.86    1.45
  -5 -14   8    7.52    1.66
   5 -14  -8    8.12    2.04
   5 -14  -7   -0.09    1.33
  -5 -14   7   -0.33    0.82
   5 -14  -6    4.04    1.53
  -5 -14   6    3.83    1.36
   5 -14  -5   -1.77    1.20
  -5 -14   5   -0.92    0.94
   5 -14  -4   -0.14    1.13
  -5 -14   4   -0.16    0.87
  -5 -14   3   -0.48    0.85
   5 -14  -3   -1.37    1.32
  -5 -14   2    0.46    0.81
   5 -14  -2   -1.27    1.24
  -5 -14   1    0.79    0.77
   5 -14  -1   -0.04    1.08
  -5 -14   0   -0.15    0.89
   5 -14   0    0.51    1.07
  -5 -14  -1    0.90    1.05
   5 -14   1    0.79    1.02
  -5 -14  -2    1.52    1.08
   5 -14   2    1.07    1.21
  -5 -14  -3   -0.07    0.96
   5 -14   3   -0.06    0.95
  -5 -14  -4    1.15    1.25
   5 -14   4   -2.75    1.67
   5 -14   5   -0.83    1.22
  -5 -15  10    0.77    0.86
  -5 -15   9    0.70    0.84
  -5 -15   8    1.06    1.20
  -5 -15   7    1.33    1.16
  -5 -15   6    1.91    1.12
  -5 -15   5    1.98    1.15
   5 -15  -4    1.07    1.22
  -5 -15   4   -0.30    0.91
   5 -15  -3   -0.50    0.89
  -5 -15   3    0.64    0.83
  -5 -15   2   -0.50    0.93
   5 -15  -2   -0.03    1.00
  -5 -15   1   -1.89    1.17
   5 -15  -1   -0.87    1.09
  -5 -15   0   -1.07    1.14
   5 -15   0    0.02    1.11
  -5 -15  -1   -0.28    0.83
  -5 -15  -2    0.13    0.98
  -5 -15  -3    0.25    0.89
  -5 -15  -4    0.23    1.01
  -5 -15  -5    0.57    0.95
  -5 -16   7    0.93    1.06
  -5 -16   6   -0.72    0.97
  -5 -16   5   -0.02    0.97
  -5 -16   4    0.25    1.07
  -5 -16   3    0.20    0.89
  -5 -16   2    1.41    1.21
  -5 -16   1    1.75    1.06
  -5 -16   0   -0.46    0.89
  -5 -16  -1   -0.15    0.83
  -5 -16  -2    0.30    0.92
  -6   0  22    3.80    1.30
  -6   0  21   -0.74    0.95
  -6   0  20    0.46    0.81
  -6   0  19   -0.81    0.91
  -6   0  18   34.23    2.84
  -6   0  17   -0.32    0.59
  -6   0  17   -0.99    1.02
  -6   0  16   58.61    2.88
   6   0 -15    0.08    0.72
  -6   0  15   -0.36    0.57
   6   0 -14   72.98    3.60
  -6   0  14   78.05    3.15
   6   0 -13   -0.10    0.52
  -6   0  13   -0.02    0.42
  -6   0  12    3.92    0.74
   6   0 -11   -0.18    0.37
  -6   0  11    0.03    0.37
   6   0 -10  287.48    5.37
  -6   0  10  285.97    5.37
  -6   0   9   -0.47    0.44
   6   0  -9    0.02    0.40
   6   0  -8  244.01    4.03
  -6   0   8  256.33    4.80
   6   0  -7   -0.03    0.23
  -6   0   7   -0.26    0.34
  -6   0   6  253.58    4.54
   6   0  -6  260.57    3.24
   6   0  -5    0.10    0.18
  -6   0   5   -0.21    0.29
  -6   0   5    0.12    0.34
   6   0  -4   32.35    0.94
  -6   0   4   32.98    1.50
  -6   0   4   34.45    1.59
  -6   0   3    0.04    0.17
   6   0  -3    0.07    0.17
  -6   0   3   -0.23    0.30
  -6   0   3    0.54    0.32
   6   0  -2   15.02    0.84
  -6   0   2   13.46    0.78
  -6   0   2   13.31    0.84
   6   0  -1   -0.16    0.30
  -6   0   1    0.20    0.29
  -6   0   1    0.23    0.23
   6   0   0  351.39    5.04
  -6   0   0  350.96    5.00
   6   0   0  366.62    4.97
  -6   0   0  358.25    3.42
   6   0   1   -0.08    0.43
  -6   0  -1    0.10    0.34
   6   0   1   -0.08    0.32
   6   0   2  202.45    4.57
  -6   0  -2  204.41    4.56
   6   0   2  204.78    2.15
   6   0   3   -0.42    0.68
  -6   0  -3   -0.38    0.57
   6   0   3   -0.02    0.13
  -6   0  -4   68.12    3.03
   6   0   4   68.51    3.06
   6   0   4   66.71    1.06
  -6   0  -5    0.41    0.49
   6   0   5    0.37    0.54
   6   0   5    0.02    0.13
  -6   0  -6   26.25    2.13
   6   0   6   22.99    2.03
  -6   0  -7   -0.55    0.56
   6   0   7    0.20    0.57
  -6   0  -8  209.50    6.53
   6   0   8  195.62    6.37
   6   0   9    0.92    1.04
   6   0  10   14.43    2.01
   6   0  11   -0.40    0.79
   6   0  11    0.18    0.29
   6   0  12    8.38    0.80
   6   0  12    8.86    1.81
   6   0  13   -0.51    0.34
   6   0  13    0.65    1.04
   6   0  14    6.04    1.58
   6   0  15    1.94    1.34
   6   0  16    7.17    1.89
  -6  -1  22   -0.14    0.88
  -6   1  22    3.88    1.33
  -6  -1  21    2.37    0.95
  -6   1  21    2.44    1.16
  -6   1  20    3.21    1.14
  -6  -1  20    2.24    1.01
  -6   1  19    3.18    1.12
  -6   1  18   31.74    2.71
  -6   1  17    2.96    0.95
  -6   1  17    4.26    0.86
   6   1 -16  114.23    4.87
  -6   1  16  110.26    3.73
  -6  -1  16  116.64    4.25
  -6   1  16  105.07    4.58
   6   1 -15   -0.12    0.71
   6  -1 -15    0.53    0.73
  -6   1  15    1.35    0.57
  -6   1  15   -0.67    0.81
  -6  -1  15    0.45    0.53
   6  -1 -14   72.50    3.60
   6   1 -14   73.39    3.52
  -6   1  14   68.02    3.46
  -6  -1  14   70.86    3.17
  -6   1  14   69.05    2.85
   6  -1 -13    4.40    0.90
  -6   1  13    3.07    0.89
  -6  -1  13    4.27    0.87
  -6   1  13    2.93    0.64
  -6   1  12   85.71    3.03
  -6   1  12   84.39    3.57
  -6  -1  12   86.74    3.30
   6   1 -11   16.54    1.44
  -6   1  11   16.32    1.30
  -6   1  11   15.02    1.48
  -6  -1  11   15.29    1.36
   6   1 -10    7.54    0.90
   6  -1 -10    8.38    1.02
  -6   1  10    8.69    0.97
  -6   1  10    7.58    1.06
  -6  -1  10    9.60    1.07
   6   1  -9    1.54    0.49
  -6   1   9    1.18    0.43
  -6  -1   9    0.88    0.39
   6  -1  -9    1.43    0.51
  -6   1   9    0.52    0.48
   6   1  -8  415.79    5.05
  -6   1   8  408.10    5.95
  -6   1   8  430.95    6.70
   6  -1  -8  414.73    5.70
   6  -1  -8  423.78    6.01
  -6  -1   8  419.00    6.35
   6   1  -7    5.24    0.52
  -6   1   7    4.06    0.65
  -6   1   7    3.84    0.70
   6  -1  -7    4.75    0.75
  -6  -1   7    4.79    0.72
   6   1  -6  148.56    2.03
  -6   1   6  149.20    3.45
  -6   1   6  152.78    3.64
  -6  -1   6  146.45    3.53
   6  -1  -5   17.46    0.95
  -6   1   5   12.89    1.06
  -6  -1   5   15.01    1.12
   6  -1  -4    7.30    0.61
  -6  -1   4    8.07    0.82
  -6   1   4    6.61    0.71
   6  -1  -3   44.23    1.51
  -6   1   3   43.75    1.50
  -6  -1   3   45.16    1.80
  -6   1   3   44.98    1.67
  -6   1   2   46.27    1.61
   6   1  -2   48.05    1.25
  -6  -1   2   45.03    1.22
   6  -1  -2   46.55    1.65
  -6  -1   2   49.70    1.82
   6  -1  -2   47.35    1.65
  -6   1   2   47.02    1.59
  -6   1   1   99.94    2.57
   6   1  -1  106.00    2.28
   6  -1  -1  102.84    2.64
  -6  -1   1  101.04    2.26
  -6  -1   1   95.88    1.95
  -6  -1   1  105.42    2.57
   6  -1  -1  101.54    2.26
   6   1  -1  105.20    2.68
  -6   1   1  101.42    2.20
   6  -1   0   38.63    1.81
  -6   1   0   37.61    1.75
   6   1   0   39.41    1.64
  -6  -1   0   36.38    1.59
  -6   1   0   39.05    1.31
   6  -1   0   38.59    1.32
  -6  -1   0   34.95    1.01
   6   1   0   39.14    1.64
  -6  -1  -1   39.31    1.82
  -6   1  -1   42.55    2.01
   6  -1   1   39.62    1.99
   6   1   1   38.16    1.80
   6   1   1   44.42    1.74
   6  -1   1   40.92    1.30
  -6  -1  -1   40.81    0.85
  -6  -1  -2  347.43    5.84
   6  -1   2  348.17    6.14
  -6   1  -2  352.48    6.20
   6   1   2  340.06    5.76
   6   1   2  360.31    4.73
   6  -1   2  345.17    3.62
  -6  -1  -3  139.96    4.03
   6  -1   3  134.84    4.11
  -6   1  -3  142.94    4.24
   6   1   3  130.57    3.89
   6  -1   3  140.21    2.30
   6   1   3  143.14    2.93
   6   1   4   73.03    3.12
  -6  -1  -4   79.12    3.23
   6  -1   4   70.10    3.16
  -6   1  -4   74.43    3.30
   6  -1   4   77.97    1.77
   6   1   4   79.37    2.17
  -6   1  -5    4.93    1.00
   6  -1   5    3.37    0.94
  -6  -1  -5    4.43    0.87
   6   1   5    3.67    0.86
   6   1   5    3.72    0.50
   6  -1   6   55.60    3.21
   6   1   6   55.13    3.07
  -6   1  -6   57.54    3.19
  -6  -1  -6   60.97    3.20
   6   1   6   58.84    1.85
   6  -1   7    1.09    0.65
  -6  -1  -7   -0.01    0.58
  -6   1  -7    1.74    0.77
   6   1   7    1.12    0.39
   6   1   7    0.87    0.79
  -6  -1  -8   79.52    4.03
   6  -1   8   74.94    4.03
  -6   1  -8   81.77    4.16
   6   1   8   70.63    3.86
   6   1   8   80.32    2.12
   6  -1   9   32.71    2.83
   6   1   9   34.26    2.83
   6   1   9   33.89    1.39
   6   1   9   34.08    0.93
   6  -1  10   55.74    3.81
   6   1  10   55.90    3.79
   6   1  10   57.28    1.41
   6   1  10   54.12    1.70
   6   1  11    4.29    0.52
   6   1  11    4.19    0.45
   6  -1  12    2.96    1.05
   6   1  12    5.26    1.49
   6   1  12    3.06    0.43
   6   1  12    4.38    0.50
   6   1  13   -0.36    0.99
   6  -1  13    2.06    1.05
   6   1  14    2.15    1.30
   6  -1  14    1.09    1.03
   6   1  15    5.04    1.56
   6  -1  15    4.25    1.76
   6  -1  16    9.11    2.15
   6   1  16    9.27    2.22
  -6   2  22   -0.58    0.77
  -6   2  21    1.13    0.93
  -6   2  20    0.52    0.89
  -6   2  19    1.53    0.98
  -6   2  18   69.85    3.98
  -6  -2  17    9.64    1.71
  -6   2  17    9.52    1.49
   6   2 -16   95.62    4.44
  -6  -2  16   97.45    4.57
  -6   2  16   93.40    3.34
  -6   2  16   93.39    4.32
   6   2 -15    3.49    0.98
   6  -2 -15    2.60    0.88
  -6   2  15    3.55    0.99
  -6  -2  15    3.49    0.94
  -6   2  15    4.00    0.83
  -6  -2  15    4.87    1.24
   6   2 -14  142.27    4.91
   6  -2 -14  141.09    5.05
  -6  -2  14  153.09    5.07
  -6   2  14  145.94    4.01
  -6   2  14  146.45    5.01
  -6  -2  14  147.22    4.71
   6  -2 -13   26.24    2.14
  -6   2  13   24.93    1.67
  -6  -2  13   25.07    1.95
  -6  -2  13   25.90    1.97
  -6   2  13   24.78    2.04
  -6  -2  12   10.24    1.20
  -6   2  12   10.44    1.07
   6  -2 -12    8.18    1.17
  -6   2  12    8.83    1.28
   6   2 -11    0.68    0.49
  -6  -2  11    0.88    0.52
  -6   2  11    1.03    0.44
  -6   2  11    1.62    0.64
   6   2 -10   49.20    2.14
  -6   2  10   45.94    2.47
  -6  -2  10   47.32    2.08
   6   2  -9   56.60    2.07
  -6   2   9   60.03    2.69
  -6  -2   9   57.53    2.05
   6  -2  -9   58.11    2.48
   6  -2  -9   57.15    2.30
   6   2  -8  196.84    3.35
  -6   2   8  188.72    4.51
  -6  -2   8  197.81    4.49
   6  -2  -8  195.44    4.17
  -6  -2   8  199.08    3.26
   6   2  -7    5.02    0.47
  -6  -2   7    4.76    0.45
  -6  -2   7    5.53    0.81
  -6   2   7    4.89    0.80
   6  -2  -7    5.51    0.77
   6   2  -6    9.90    0.44
  -6  -2   6    9.08    0.93
  -6   2   6   11.46    1.04
   6  -2  -5   14.89    1.08
  -6   2   5   12.97    1.09
  -6  -2   5   13.48    1.15
   6  -2  -4    2.05    0.44
  -6   2   4    2.97    0.60
  -6  -2   4    1.42    0.41
   6  -2  -3    2.36    0.47
  -6   2   3    1.51    0.39
   6  -2  -3    1.85    0.47
  -6  -2   3    1.91    0.44
  -6   2   2  224.75    4.00
  -6  -2   2  223.75    2.72
   6  -2  -2  222.75    4.00
   6  -2  -2  226.03    3.81
  -6  -2   2  227.08    3.95
  -6   2   2  238.85    3.83
  -6   2   1   14.34    1.09
  -6  -2   1   16.11    0.92
   6  -2  -1   14.44    1.14
  -6  -2   1   14.79    1.01
   6  -2  -1   15.75    0.99
  -6   2   1   15.09    0.99
  -6   2   0  136.33    3.50
  -6  -2   0  135.46    3.01
   6  -2   0  137.87    3.56
   6  -2   0  141.68    2.82
  -6  -2   0  141.01    2.93
   6   2   0  141.45    3.01
   6  -2   1    4.35    0.78
  -6   2  -1    4.67    0.76
  -6  -2  -1    3.79    0.63
   6  -2   1    4.54    0.59
   6   2   1    4.32    0.65
  -6  -2  -1    4.57    0.31
   6   2   1    4.10    0.56
   6  -2   2  127.60    3.91
  -6   2  -2  133.46    3.94
   6   2   2  126.12    3.57
  -6  -2  -2  131.91    3.61
   6   2   2  137.05    2.88
   6  -2   2  137.54    2.78
  -6   2  -3    0.50    0.51
   6  -2   3    0.60    0.61
  -6  -2  -3    0.09    0.40
   6  -2   3    0.43    0.29
   6   2   3    0.23    0.28
   6   2   3    0.53    0.47
   6   2   4   43.41    2.47
   6  -2   4   46.44    2.66
  -6   2  -4   52.73    2.82
  -6  -2  -4   48.64    2.57
   6   2   4   49.54    1.69
  -6   2  -5    0.69    0.51
   6  -2   5    1.40    0.75
  -6  -2  -5    1.27    0.64
   6   2   5    1.20    0.71
   6   2   5    0.86    0.32
  -6  -2  -6   22.48    1.99
   6   2   6   21.87    2.01
   6  -2   6   19.64    1.94
  -6   2  -6   22.27    2.08
   6   2   6   20.11    1.03
  -6   2  -7    7.38    1.36
   6  -2   7    9.18    1.40
  -6  -2  -7    7.65    1.30
   6   2   7    9.13    1.46
   6   2   7    7.84    0.65
   6  -2   8  178.42    6.23
  -6  -2  -8  183.05    6.08
   6   2   8  177.18    2.80
   6   2   8  177.53    6.15
   6  -2   9   31.07    2.80
   6   2   9   32.46    1.13
   6   2   9   29.94    2.72
   6  -2  10   58.52    3.92
   6   2  10   53.80    1.29
   6   2  10   51.19    3.66
   6   2  11    2.27    1.09
   6   2  11    3.00    0.31
   6  -2  11    1.43    1.12
   6  -2  12   12.87    2.03
   6   2  12   16.81    0.76
   6   2  12   10.89    1.94
   6   2  13   -1.88    1.07
   6  -2  13   -0.37    0.93
   6  -2  14   -0.06    1.13
   6   2  14    2.77    1.36
   6  -2  15    6.33    1.76
   6  -2  16    6.39    1.68
  -6   3  22    2.72    1.16
  -6   3  21    0.08    0.84
  -6  -3  20   -1.56    1.22
  -6   3  20    0.31    0.88
  -6  -3  19    0.68    0.83
  -6   3  19    2.61    1.19
  -6   3  18   36.40    2.91
  -6  -3  18   41.19    3.32
  -6  -3  17    1.40    0.86
  -6   3  17    0.90    0.88
   6   3 -16  145.16    5.49
  -6   3  16  145.14    5.38
  -6  -3  16  149.97    5.68
  -6  -3  15   17.08    1.90
   6   3 -15   17.97    1.95
  -6   3  15   17.73    1.94
   6  -3 -14   71.16    3.68
   6   3 -14   69.32    3.42
  -6  -3  14   71.76    3.56
  -6   3  14   71.03    3.55
  -6  -3  13   72.77    3.32
   6  -3 -13   70.54    3.52
  -6   3  13   70.45    3.41
   6  -3 -12   93.98    3.90
  -6  -3  12   96.12    3.53
  -6   3  12   93.06    3.82
  -6  -3  11   26.14    1.76
   6   3 -11   26.27    1.74
  -6   3  11   22.65    1.84
   6  -3 -11   26.89    2.02
   6   3 -10    1.87    0.48
   6  -3 -10    1.42    0.59
  -6  -3  10    1.52    0.49
  -6   3  10    2.93    0.79
   6   3  -9   14.10    1.07
  -6  -3   9   13.07    1.07
  -6   3   9   14.84    1.43
   6  -3  -9   11.95    1.16
   6   3  -8   50.21    1.70
  -6  -3   8   49.23    1.76
   6  -3  -8   53.35    2.19
  -6   3   8   53.21    2.48
  -6  -3   7   88.61    2.01
   6   3  -7   88.38    1.91
  -6   3   7   88.96    3.06
   6  -3  -7   88.20    2.76
  -6  -3   6   23.70    0.87
   6   3  -6   23.50    0.80
   6  -3  -6   22.59    1.44
  -6   3   6   21.26    1.49
   6  -3  -5   61.11    2.37
  -6   3   5   59.90    2.32
   6  -3  -4    0.66    0.46
  -6   3   4    0.35    0.44
   6  -3  -3   26.54    1.54
  -6  -3   3   26.82    0.84
   6  -3  -3   27.78    1.51
  -6  -3   3   29.70    1.51
  -6   3   3   28.21    1.51
  -6  -3   2  248.58    3.09
   6  -3  -2  256.70    4.77
  -6   3   2  259.11    4.77
  -6   3   2  259.69    4.38
   6  -3  -2  253.00    4.33
  -6  -3   2  255.98    4.27
  -6   3   1   15.55    1.23
   6  -3  -1   18.34    1.38
  -6  -3   1   14.88    0.90
   6  -3  -1   16.12    1.15
  -6  -3   1   17.63    1.10
  -6   3   0  268.76    5.27
  -6  -3   0  272.19    4.32
   6  -3   0  271.93    5.32
  -6  -3   0  274.53    4.15
   6  -3   0  281.75    4.51
   6  -3   1    1.38    0.58
  -6  -3  -1    2.00    0.49
  -6   3  -1    1.83    0.59
   6  -3   1    2.10    0.52
  -6  -3  -1    2.33    0.44
  -6  -3  -2  100.75    3.23
  -6   3  -2  102.24    3.61
   6  -3   2  101.34    3.65
  -6  -3  -2  100.39    2.32
   6  -3   2  109.30    2.91
  -6  -3  -3   11.21    1.22
   6  -3   3   10.28    1.29
  -6   3  -3   11.45    1.32
  -6  -3  -4    0.78    0.51
  -6   3  -4   -0.02    0.65
   6  -3   4   -0.47    0.74
   6  -3   5   17.97    1.86
  -6   3  -5   18.36    1.81
  -6  -3  -5   22.55    1.88
   6   3   5   17.37    1.71
   6  -3   6   34.69    2.61
  -6   3  -6   38.73    2.72
  -6  -3  -6   41.90    2.68
   6   3   6   36.77    2.62
  -6   3  -7   11.35    1.68
   6  -3   7   10.27    1.60
  -6  -3  -7    9.87    1.44
   6   3   7    9.47    1.52
   6  -3   8  101.94    4.84
   6   3   8   91.76    4.51
   6  -3   9   12.24    1.79
   6   3   9   12.19    1.75
   6  -3  10   83.95    4.75
   6  -3  11    0.47    0.93
   6  -3  12    1.77    1.16
   6  -3  13    7.29    1.74
   6  -3  14   -5.89    1.69
   6  -3  15    0.43    0.83
  -6  -4  22    2.99    1.43
  -6   4  22    2.33    1.13
  -6  -4  21    2.71    1.26
  -6   4  21    1.05    0.73
  -6  -4  20   -0.89    0.93
  -6   4  20    0.39    0.75
  -6  -4  19    5.16    1.42
  -6   4  19    5.09    1.29
  -6  -4  18   20.42    2.47
  -6   4  18   22.74    2.35
  -6  -4  17   -0.96    0.87
  -6   4  17    1.77    0.90
  -6  -4  16  131.75    5.39
   6   4 -16  141.71    5.41
  -6   4  16  145.53    5.44
   6   4 -15   22.22    2.13
  -6  -4  15   20.57    2.10
  -6   4  15   20.19    2.06
  -6  -4  14  135.58    4.88
   6   4 -14  139.79    4.79
  -6   4  14  141.65    5.01
   6  -4 -13   41.45    2.83
  -6  -4  13   41.32    2.57
  -6   4  13   42.09    2.70
  -6  -4  12   20.74    1.73
   6  -4 -12   20.52    1.96
  -6   4  12   20.12    1.83
  -6  -4  11   17.20    1.49
   6   4 -11   17.05    1.42
   6  -4 -11   17.81    1.79
  -6   4  11   17.94    1.70
   6  -4 -11   16.25    1.28
  -6  -4  10    4.81    0.77
   6   4 -10    5.38    0.77
  -6   4  10    6.35    1.03
   6  -4 -10    5.40    0.78
   6   4  -9   64.28    2.26
  -6  -4   9   69.68    2.49
   6  -4  -9   66.99    2.57
  -6   4   9   68.86    3.00
   6   4  -8   37.01    1.54
  -6  -4   8   34.88    1.64
  -6   4   8   35.76    2.08
   6  -4  -8   37.32    1.88
  -6  -4   7   53.52    1.82
   6   4  -7   53.06    1.67
   6  -4  -7   53.10    2.22
  -6   4   7   51.30    2.43
  -6  -4   6    1.89    0.36
  -6   4   6    2.00    0.55
  -6  -4   5   19.88    0.92
   6  -4  -5   20.66    1.57
  -6   4   5   19.73    1.46
   6  -4  -4    3.54    0.73
  -6  -4   4    3.55    0.40
  -6   4   4    3.47    0.69
   6  -4  -3  102.52    3.29
  -6  -4   3  101.62    2.14
  -6   4   3  104.57    3.09
   6  -4  -2  220.39    4.93
  -6   4   2  233.11    4.95
   6  -4  -1   66.46    2.79
  -6   4   1   66.36    2.72
  -6  -4   1   61.73    1.98
  -6  -4   1   64.12    2.15
  -6   4   0  284.90    5.76
   6  -4   0  290.50    5.91
  -6  -4   0  280.75    4.56
  -6  -4   0  286.69    4.36
   6  -4   1    5.71    1.04
  -6   4  -1    4.72    0.89
  -6  -4  -1    3.56    0.67
   6  -4   1    2.88    0.63
  -6  -4  -1    4.78    0.61
  -6   4  -2  185.02    5.06
  -6  -4  -2  165.63    4.09
   6  -4   2  180.25    5.07
  -6  -4  -2  171.48    3.12
  -6   4  -3   89.85    3.74
  -6  -4  -3   82.35    3.18
   6  -4   3   90.02    3.76
  -6  -4  -3   85.26    2.10
  -6  -4  -3   90.60    1.45
   6  -4   4    5.40    1.09
  -6   4  -4    5.23    0.96
  -6  -4  -4    4.04    0.86
  -6   4  -5   37.78    2.62
  -6  -4  -5   37.56    2.44
   6  -4   5   37.37    2.68
  -6  -4  -6    1.07    0.68
  -6   4  -6    0.41    0.60
   6  -4   6   -0.35    0.69
  -6  -4  -7    0.80    0.55
   6  -4   7    1.23    0.67
   6  -4   8   55.38    3.65
   6  -4   9    7.08    1.50
   6  -4  10   51.42    3.85
   6  -4  11    2.98    1.06
   6  -4  12   -0.57    1.25
   6  -4  13    6.29    1.57
   6  -4  14   -1.86    1.57
   6  -4  15    2.67    1.29
  -6   5  22    2.70    1.18
  -6  -5  22    1.01    1.23
  -6  -5  21   -1.12    0.91
  -6   5  21    0.74    0.91
  -6  -5  20    1.06    1.06
  -6   5  20   -1.97    1.29
  -6   5  19    5.66    1.22
  -6  -5  19    4.61    1.40
  -6  -5  18    8.87    1.57
  -6   5  18    9.29    1.59
  -6  -5  17    4.93    1.31
  -6   5  17    5.19    1.26
  -6  -5  16   86.67    4.45
  -6   5  16   86.70    4.25
   6   5 -15    6.01    1.22
  -6  -5  15    3.20    1.00
  -6   5  15    6.17    1.33
  -6  -5  14   37.84    2.68
   6   5 -14   38.57    2.58
  -6   5  14   39.52    2.77
   6   5 -13    0.84    0.63
  -6   5  13   -0.87    0.91
  -6  -5  13   -0.45    0.68
  -6  -5  12   42.26    2.59
   6  -5 -12   45.50    2.98
   6  -5 -12   42.14    2.11
  -6   5  12   43.28    2.72
  -6  -5  11   20.41    1.73
  -6   5  11   22.33    1.87
   6  -5 -11   19.83    1.47
  -6  -5  10    2.32    0.65
   6   5 -10    2.37    0.57
  -6   5  10    0.76    0.57
   6  -5 -10    1.52    0.51
   6  -5 -10    2.03    0.57
   6   5  -9   30.38    1.68
  -6  -5   9   30.47    1.80
   6  -5  -9   27.49    1.73
   6  -5  -9   30.97    2.10
  -6   5   9   28.38    1.97
   6   5  -8   30.01    1.51
  -6  -5   8   33.37    1.72
   6  -5  -8   32.11    1.80
  -6   5   8   31.98    2.09
   6   5  -7   53.89    1.90
  -6  -5   7   51.01    1.98
  -6   5   7   57.21    2.66
  -6  -5   6   42.23    1.72
  -6   5   6   47.91    2.35
   6  -5  -5    1.19    0.71
  -6  -5   5    0.83    0.36
  -6   5   5    1.68    0.71
  -6  -5   4    9.77    0.79
   6  -5  -4    9.85    1.22
  -6   5   4   11.33    1.18
   6  -5  -3   26.86    1.88
  -6  -5   3   26.62    1.34
   6  -5  -2  149.04    4.43
   6  -5  -1   88.13    3.44
  -6   5   1   86.04    3.32
   6  -5   0  312.28    6.57
  -6   5   0  308.18    6.39
  -6  -5   0  305.22    5.09
   6  -5   1  123.43    4.27
  -6   5  -1  132.63    4.31
  -6  -5  -1  121.67    3.45
  -6  -5  -1  122.90    2.88
  -6   5  -2   97.45    3.87
  -6  -5  -2   99.62    3.30
   6  -5   2  100.60    3.99
  -6  -5  -2   96.94    2.47
   6  -5   3    4.80    1.12
  -6   5  -3    6.74    1.15
  -6  -5  -3    5.36    0.96
  -6  -5  -3    4.53    0.56
  -6  -5  -3    5.91    0.53
   6  -5   4    0.63    0.56
  -6   5  -4    0.52    0.57
  -6  -5  -4    0.08    0.48
  -6  -5  -4    1.48    0.32
  -6  -5  -4    1.29    0.28
  -6   5  -5    2.42    0.90
   6  -5   5    1.92    0.66
  -6  -5  -5    2.72    0.31
  -6  -5  -5    2.96    0.77
   6  -5   6    1.92    0.89
  -6  -5  -6    1.94    0.72
  -6  -5  -7    0.96    0.75
   6  -5   7    1.71    0.84
   6  -5   8   15.90    2.19
   6  -5   9   -0.65    0.94
   6  -5  10   58.98    4.17
   6  -5  11    8.79    1.86
   6  -5  12    1.42    1.17
   6  -5  13    2.38    1.11
   6  -5  14    4.56    1.68
   6  -5  15    0.48    1.18
  -6   6  21   -0.33    0.81
  -6  -6  21   -2.01    1.19
  -6   6  20   -1.56    1.22
  -6  -6  20    0.65    0.76
  -6   6  19    8.22    1.51
  -6  -6  19    7.09    1.61
  -6  -6  18   20.29    2.49
  -6   6  18   16.22    2.01
  -6   6  17    1.09    0.76
  -6  -6  17    1.36    0.85
  -6  -6  16   26.57    2.59
  -6   6  16   27.81    2.48
   6   6 -15   -0.18    0.65
  -6   6  15    1.56    0.88
  -6  -6  15   -0.93    0.86
  -6  -6  14   36.73    2.77
   6   6 -14   34.72    2.51
  -6   6  14   37.22    2.69
   6   6 -13    0.76    0.58
  -6  -6  13    3.20    1.05
   6  -6 -13    3.46    0.81
  -6   6  13    1.68    0.91
  -6  -6  12   35.05    2.46
  -6   6  12   38.91    2.65
   6  -6 -12   37.24    2.03
  -6  -6  11    4.09    0.89
   6  -6 -11    3.96    0.71
  -6   6  11    5.40    1.16
  -6  -6  10   59.36    2.85
  -6   6  10   55.61    2.95
   6  -6 -10   59.34    2.51
  -6  -6   9   31.99    2.01
   6   6  -9   30.05    1.77
   6  -6  -9   30.16    2.12
   6  -6  -9   29.83    1.84
  -6   6   9   28.80    2.18
  -6  -6   8    5.43    0.85
   6   6  -8    4.41    0.71
  -6   6   8    5.95    1.18
   6  -6  -8    6.21    1.04
  -6  -6   7   14.55    1.25
  -6   6   7   13.83    1.44
   6  -6  -6   14.29    1.58
  -6  -6   6   16.63    1.26
  -6   6   6   14.95    1.46
  -6  -6   5   13.60    1.11
   6  -6  -5   13.05    1.48
  -6   6   5   11.45    1.24
   6  -6  -4    0.28    0.62
  -6  -6   4    0.76    0.43
  -6  -6   3  202.37    4.11
   6  -6  -3  192.16    5.36
   6  -6  -2   15.78    1.61
   6  -6  -2   17.59    1.53
   6  -6  -1   22.36    1.94
  -6   6   1   25.23    1.97
   6  -6  -1   26.12    1.93
   6  -6   0  102.61    4.05
  -6   6   0  105.58    4.01
  -6   6  -1   25.22    2.07
   6  -6   1   24.53    2.08
   6  -6   1   25.40    1.89
  -6  -6  -1   23.52    1.69
   6  -6   2    2.67    0.83
  -6   6  -2    1.69    0.61
  -6  -6  -2    2.76    0.49
   6  -6   2    2.55    0.70
  -6  -6  -2    1.99    0.64
  -6   6  -3   11.84    1.63
   6  -6   3   11.05    1.61
  -6  -6  -3   11.69    1.37
  -6  -6  -3   11.52    0.87
  -6  -6  -3    9.85    0.86
  -6  -6  -4   14.98    1.57
  -6   6  -4   18.73    1.96
   6  -6   4   17.02    1.95
  -6  -6  -4   16.55    0.93
  -6  -6  -4   15.73    0.96
  -6  -6  -5   28.92    2.22
   6  -6   5   30.43    2.59
  -6  -6  -5   30.96    1.22
  -6  -6  -5   33.48    1.28
   6  -6   6    6.02    1.31
  -6  -6  -6    5.63    1.10
  -6  -6  -6    4.36    0.48
   6  -6   7   -0.52    0.92
   6  -6   8   17.98    2.24
   6  -6   9    1.31    1.12
   6  -6  10   19.05    2.50
   6  -6  11   13.55    2.22
   6  -6  12    1.17    1.23
   6  -6  13    7.38    1.89
   6  -6  14   12.54    2.45
  -6  -7  21   -1.23    1.29
  -6   7  21    1.28    1.06
  -6   7  20   -0.23    0.79
  -6  -7  20   -2.73    1.39
  -6  -7  19    8.96    1.78
  -6   7  19    7.03    1.44
  -6  -7  18   17.40    2.41
  -6   7  18   15.95    2.03
  -6   7  17    1.47    0.96
  -6  -7  17    1.46    1.04
  -6  -7  16   28.33    2.75
  -6   7  16   27.22    2.54
  -6  -7  15    1.15    0.89
  -6   7  15    1.90    1.17
   6   7 -14   19.72    1.98
  -6  -7  14   21.12    2.23
   6  -7 -14   20.45    1.58
  -6   7  14   22.42    2.23
  -6  -7  13   -0.39    0.70
   6   7 -13    0.98    0.66
  -6   7  13    1.30    0.85
   6  -7 -13    0.34    0.47
  -6  -7  12    3.98    1.08
   6   7 -12    3.45    0.90
  -6   7  12    2.26    0.81
   6  -7 -12    3.65    0.77
  -6  -7  11   12.33    1.57
   6  -7 -11   14.68    1.34
  -6   7  11   13.83    1.72
  -6  -7  10   15.45    1.65
  -6   7  10   14.86    1.66
   6  -7 -10   14.87    1.35
  -6  -7   9   44.01    2.48
  -6   7   9   40.74    2.61
   6   7  -8   14.14    1.27
  -6  -7   8   17.73    1.53
  -6   7   8   19.82    1.87
  -6  -7   7   96.34    3.36
  -6   7   7   90.22    3.72
   6  -7  -7   94.94    3.75
   6  -7  -6   17.59    1.83
  -6  -7   6   14.65    1.30
   6  -7  -6   16.91    1.62
  -6  -7   5   35.47    1.92
   6  -7  -5   34.41    2.53
   6  -7  -5   35.18    2.24
  -6  -7   4    0.95    0.49
   6  -7  -4    1.23    0.62
  -6  -7   3   79.26    2.91
   6  -7  -3   82.04    3.75
   6  -7  -3   81.21    3.44
   6  -7  -2    7.97    1.30
  -6  -7   2    6.73    1.01
   6  -7  -2    5.92    1.08
   6  -7  -1   35.83    2.55
   6  -7  -1   37.72    2.37
  -6   7   0   89.48    3.92
   6  -7   0   85.12    3.97
   6  -7   0   95.00    3.76
   6  -7   1   43.52    2.94
  -6   7  -1   48.46    2.98
   6  -7   1   45.98    2.64
  -6   7  -2   12.64    1.61
   6  -7   2   12.47    1.71
  -6  -7  -2   10.49    1.31
   6  -7   2   10.08    1.29
   6  -7   3   12.60    1.70
  -6  -7  -3   12.03    0.96
  -6  -7  -3   10.91    0.93
  -6  -7  -3   12.61    1.49
   6  -7   4   12.11    1.77
  -6  -7  -4   13.35    1.55
  -6  -7  -4   14.02    0.98
  -6  -7  -4   12.95    0.98
   6  -7   5    2.99    1.05
  -6  -7  -5    3.80    0.51
  -6  -7  -5    3.12    0.89
  -6  -7  -5    3.39    0.52
   6  -7   6    7.09    1.55
  -6  -7  -6    5.72    0.65
   6  -7   7   10.34    1.78
  -6  -7  -7   10.29    0.82
   6  -7   8   26.96    2.89
   6  -7   9    5.40    1.56
   6  -7  10   21.17    2.78
   6  -7  11    4.64    1.46
   6  -7  12    3.18    1.22
   6  -7  13    1.92    1.38
   6  -7  14    5.14    1.73
  -6  -8  20    1.21    1.12
  -6   8  20   -1.71    1.01
  -6  -8  19   12.58    2.19
  -6   8  19    7.77    1.56
  -6   8  18    3.80    1.28
  -6  -8  18    4.29    1.31
  -6  -8  17    0.35    0.93
  -6   8  17    0.38    0.85
  -6  -8  16   17.47    2.35
  -6   8  16   17.33    2.09
  -6  -8  15   -0.83    0.74
   6  -8 -15    0.38    0.44
  -6   8  15    0.88    0.90
  -6  -8  14   16.29    2.07
  -6   8  14   15.59    1.94
   6  -8 -14   16.06    1.46
   6   8 -13    2.56    0.84
  -6  -8  13    0.92    0.82
   6  -8 -13    2.89    0.73
  -6   8  13    1.00    0.76
  -6  -8  12    4.40    1.09
   6   8 -12    5.09    1.01
  -6   8  12    5.26    1.23
   6  -8 -12    5.19    0.90
   6   8 -11    1.83    0.70
  -6  -8  11    1.01    0.73
  -6   8  11    1.36    0.89
   6  -8 -11    1.53    0.70
   6   8 -10    3.09    0.81
  -6  -8  10    1.60    0.68
  -6   8  10    2.57    0.94
   6  -8 -10    3.46    0.77
  -6  -8   9   46.99    2.73
  -6   8   9   46.82    2.90
  -6  -8   8    2.71    0.84
  -6  -8   7  150.03    4.54
   6  -8  -7  139.07    5.37
   6  -8  -6    4.38    1.25
  -6  -8   6    5.59    0.98
   6  -8  -5   45.70    3.11
  -6  -8   5   47.10    2.46
   6  -8  -4    2.15    0.89
  -6  -8   4    1.70    0.63
   6  -8  -4    2.65    0.87
  -6  -8   3   16.28    1.46
   6  -8  -3   15.01    1.81
   6  -8  -3   15.37    1.62
   6  -8  -2   27.95    2.43
  -6  -8   2   28.21    1.97
   6  -8  -2   31.93    2.36
   6  -8  -1   27.14    2.42
   6  -8  -1   28.91    2.24
   6  -8   0   48.31    3.19
  -6   8   0   47.42    3.09
   6  -8   0   51.91    2.93
   6  -8   1    5.20    1.17
   6  -8   1    6.38    1.15
   6  -8   2   38.58    2.97
   6  -8   2   42.34    2.49
   6  -8   3   34.61    2.88
  -6  -8  -3   34.68    2.54
  -6  -8  -3   32.07    1.70
   6  -8   4   10.10    1.64
  -6  -8  -4   12.40    1.67
  -6  -8  -4    9.51    0.93
  -6  -8  -4    8.72    0.87
   6  -8   5   -0.30    0.78
  -6  -8  -5    0.56    0.38
  -6  -8  -5    0.31    0.43
   6  -8   6    6.42    1.41
  -6  -8  -6    8.50    0.68
  -6  -8  -6    8.09    0.84
   6  -8   7    2.03    1.18
  -6  -8  -7    0.26    0.32
   6  -8   8   19.71    2.58
   6  -8   9    9.90    1.99
   6  -8  10   20.94    2.77
   6  -8  11    6.32    1.74
   6  -8  12    3.21    1.41
   6  -8  13    1.38    1.40
  -6   9  19    3.08    1.22
  -6  -9  19    2.08    1.19
  -6   9  18    1.53    1.11
  -6  -9  18    3.52    1.40
  -6  -9  17   -0.21    0.97
  -6   9  17    1.87    1.13
  -6  -9  16   14.87    2.32
  -6   9  16   16.12    2.20
  -6  -9  15    0.39    0.84
   6  -9 -15    0.42    0.48
  -6   9  15    0.59    0.96
  -6  -9  14   16.57    2.15
  -6   9  14   16.29    2.04
   6  -9 -14   16.55    1.48
  -6  -9  13    0.86    0.81
   6  -9 -13    2.90    0.80
  -6   9  13    1.77    0.86
   6   9 -12   -0.51    0.61
  -6  -9  12    0.90    0.83
  -6   9  12   -0.22    0.71
   6  -9 -12   -0.02    0.50
  -6  -9  11    1.91    0.79
   6  -9 -11    3.33    0.81
  -6  -9  10    0.72    0.70
   6   9 -10    0.11    0.53
  -6  -9   9   20.86    2.02
  -6  -9   8    5.80    1.14
   6  -9  -8    6.82    1.54
   6  -9  -7   73.81    4.15
  -6  -9   7   76.71    3.52
  -6  -9   6   20.51    1.82
   6  -9  -6   20.29    2.27
   6  -9  -5   15.00    1.99
  -6  -9   5   11.59    1.42
   6  -9  -4    9.40    1.53
  -6  -9   4    9.12    1.27
  -6  -9   3    3.00    0.84
   6  -9  -3    4.83    1.15
   6  -9  -2   -1.29    1.04
  -6  -9   2    1.06    0.71
   6  -9  -1   27.53    2.54
  -6  -9   1   32.96    2.32
   6  -9   0   55.36    3.61
   6  -9   1    7.39    1.48
   6  -9   2    0.12    0.97
   6  -9   3    3.52    1.16
  -6  -9  -3    2.19    0.59
   6  -9   4    0.38    0.82
  -6  -9  -4   -0.06    0.35
   6  -9   5   -0.28    0.90
  -6  -9  -5    0.51    0.35
  -6  -9  -5    0.36    0.37
   6  -9   6    0.09    0.75
  -6  -9  -6    1.27    0.36
  -6  -9  -6    0.04    0.42
   6  -9   7   -0.80    1.00
  -6  -9  -7    1.41    0.48
   6  -9   8    7.61    1.74
   6  -9   9    6.91    1.76
   6  -9  10    2.58    1.47
   6  -9  11    2.29    1.21
   6  -9  12   -2.97    1.53
  -6  10  18    4.49    1.50
  -6 -10  17    0.09    0.82
  -6  10  17    2.08    1.20
  -6 -10  16   22.16    2.76
  -6 -10  15    1.45    1.14
  -6 -10  14    6.94    1.55
   6 -10 -14    4.89    0.95
  -6 -10  13    0.61    0.74
   6 -10 -13    0.00    0.52
  -6 -10  12    1.26    0.71
   6 -10 -12    0.90    0.58
  -6 -10  11    6.26    1.27
  -6 -10  10   -0.29    0.82
   6 -10  -9   31.18    3.00
  -6 -10   9   30.17    2.52
   6 -10  -8    2.84    1.29
  -6 -10   8    4.26    1.22
   6 -10  -7   17.56    2.28
  -6 -10   7   17.68    1.89
  -6 -10   6   17.85    1.82
   6 -10  -6   19.39    2.40
  -6 -10   5   15.68    1.70
   6 -10  -5   13.67    1.92
   6 -10  -4   36.62    3.10
  -6 -10   4   39.21    2.65
  -6 -10   3    0.84    0.63
   6 -10  -3    0.35    0.91
  -6 -10   2   13.37    1.68
   6 -10  -2   10.60    1.68
  -6 -10   1   58.01    3.33
   6 -10  -1   56.43    3.86
   6 -10   0   22.53    2.55
  -6 -10   0   22.95    2.18
   6 -10   1    6.50    1.42
   6 -10   2    4.84    1.37
   6 -10   3    3.41    1.33
  -6 -10  -3    4.22    0.82
   6 -10   4    9.22    1.80
  -6 -10  -4    9.34    1.08
   6 -10   5    1.24    0.88
  -6 -10  -5    0.29    0.41
   6 -10   6   -1.22    1.12
   6 -10   7    0.40    1.02
   6 -10   8    2.36    1.28
   6 -10   9    5.50    1.64
   6 -10  10    2.78    1.21
   6 -10  11   -1.78    0.96
  -6 -11  16    5.23    1.53
  -6 -11  15   -0.87    1.03
  -6 -11  14    1.47    0.86
  -6 -11  13   -0.69    0.93
   6 -11 -13    0.34    0.54
  -6 -11  12    0.64    0.80
   6 -11 -12   -0.20    0.56
  -6 -11  11    6.06    1.36
   6 -11 -10    0.15    1.00
  -6 -11  10    0.28    0.74
   6 -11  -9    9.88    1.91
  -6 -11   9   12.17    1.74
   6 -11  -8    4.19    1.49
  -6 -11   8    6.09    1.45
  -6 -11   7   32.49    2.67
   6 -11  -7   31.40    3.16
   6 -11  -6    5.62    1.54
  -6 -11   6    3.18    1.15
   6 -11  -5   10.27    1.77
  -6 -11   5   13.21    1.72
   6 -11  -4    2.19    1.11
  -6 -11   4    2.58    0.86
  -6 -11   3    7.24    1.32
   6 -11  -3    4.50    1.34
  -6 -11   2    2.29    0.82
   6 -11  -2    2.00    1.16
  -6 -11   1    8.52    1.51
   6 -11  -1   10.50    2.08
  -6 -11   0   14.29    1.86
   6 -11   0   14.63    2.19
   6 -11   1   26.89    2.94
   6 -11   2    5.97    1.51
  -6 -11  -2    6.27    1.06
   6 -11   3    0.78    0.93
  -6 -11  -3    0.49    0.46
   6 -11   4    0.01    0.93
   6 -11   5    0.52    0.97
   6 -11   6    0.66    0.98
   6 -11   7    3.20    1.40
   6 -11   8    2.06    1.32
   6 -11   9    1.71    1.35
   6 -11  10    2.50    1.34
  -6 -12  14    1.44    1.19
  -6 -12  13   -1.91    1.14
  -6 -12  12   -1.01    1.14
   6 -12 -12   -0.12    0.55
   6 -12 -11    1.18    1.03
  -6 -12  11   -0.76    1.06
  -6 -12  10    0.08    0.76
   6 -12 -10    0.00    1.03
  -6 -12   9   11.33    1.81
   6 -12  -9   11.92    2.26
  -6 -12   8    1.66    1.02
   6 -12  -8    0.56    0.92
  -6 -12   7   15.71    2.05
   6 -12  -7   14.30    2.37
   6 -12  -6    0.20    0.98
  -6 -12   6    2.59    1.20
   6 -12  -5    5.58    1.60
  -6 -12   5    8.80    1.51
   6 -12  -4   -0.79    0.94
  -6 -12   4   -1.15    0.94
  -6 -12   3    1.90    0.82
   6 -12  -3    3.02    1.20
  -6 -12   2    3.80    1.06
   6 -12  -2    4.22    1.43
  -6 -12   1   18.34    2.13
   6 -12  -1   16.62    2.44
  -6 -12   0    2.40    1.15
   6 -12   0    1.13    1.23
   6 -12   1   24.28    2.95
  -6 -12  -1   20.90    2.37
   6 -12   2    2.53    1.30
   6 -12   3   -0.80    1.02
   6 -12   4    1.51    1.30
   6 -12   5    1.17    1.06
   6 -12   6    1.20    1.09
   6 -12   7    3.61    1.54
   6 -12   8    0.56    1.16
  -6 -13  13    0.95    1.11
  -6 -13  12   -0.77    0.99
   6 -13 -11    0.24    1.22
  -6 -13  11   -1.92    1.21
   6 -13 -10   -0.58    1.08
  -6 -13  10   -0.77    0.86
   6 -13  -9    5.77    1.73
  -6 -13   9    7.97    1.70
  -6 -13   8    2.60    1.19
   6 -13  -8    2.42    1.38
   6 -13  -7   16.93    2.54
  -6 -13   7   14.07    2.00
   6 -13  -6    5.69    1.73
  -6 -13   6    6.37    1.54
   6 -13  -5    1.46    1.17
  -6 -13   5    4.98    1.29
   6 -13  -4    0.33    1.08
  -6 -13   4    0.97    0.88
  -6 -13   3   10.63    1.68
   6 -13  -3   11.80    2.16
  -6 -13   2    0.18    0.86
   6 -13  -2   -0.52    1.15
  -6 -13   1    3.19    1.24
   6 -13  -1    5.38    1.42
  -6 -13   0   -0.95    1.02
   6 -13   0    1.10    0.95
  -6 -13  -1   15.25    2.22
   6 -13   1   16.13    2.55
  -6 -13  -2    1.61    1.10
   6 -13   2    1.23    1.27
  -6 -13  -3    2.07    1.11
   6 -13   3   -0.01    0.87
   6 -13   4    2.38    1.23
   6 -13   5    3.92    1.64
   6 -13   6   -1.32    1.47
  -6 -14  11    1.37    1.14
  -6 -14  10    1.30    1.02
  -6 -14   9    7.36    1.73
   6 -14  -9    7.31    1.99
  -6 -14   8    2.24    1.10
   6 -14  -8    1.18    1.46
   6 -14  -7    5.54    1.75
  -6 -14   7    2.09    1.03
   6 -14  -6    1.26    1.19
  -6 -14   6    1.96    0.95
  -6 -14   5    6.51    1.53
   6 -14  -5    3.43    1.26
   6 -14  -4    1.98    1.23
  -6 -14   4   -0.79    1.06
  -6 -14   3   -0.72    0.89
   6 -14  -3   -2.07    1.39
  -6 -14   2   -1.54    1.16
   6 -14  -2    0.39    0.99
  -6 -14   1    2.12    1.08
   6 -14  -1    3.62    1.59
  -6 -14   0    1.16    0.99
   6 -14   0   -0.71    0.99
  -6 -14  -1    1.44    1.01
   6 -14   1    5.55    1.72
  -6 -14  -2    1.09    1.07
   6 -14   2   -0.45    1.03
  -6 -14  -3    1.07    0.92
   6 -14   3    1.25    1.16
  -6 -14  -4    1.48    1.07
  -6 -15   8    4.02    1.42
  -6 -15   7    1.10    0.84
  -6 -15   6    0.97    0.89
  -6 -15   5   -0.99    0.98
  -6 -15   4   -0.45    0.92
  -6 -15   3    0.81    1.00
  -6 -15   2    0.35    0.89
  -6 -15   1   -0.08    0.84
  -6 -15   0    0.93    1.06
  -6 -15  -1    0.82    1.04
  -6 -15  -2    0.84    1.01
  -6 -15  -3    0.55    1.12
  -6 -15  -4    0.22    0.95
  -6 -16   5    1.10    1.08
  -6 -16   4    0.27    1.01
  -6 -16   3   -0.48    1.07
  -6 -16   2    1.01    1.08
  -6 -16   1    1.99    1.24
  -6 -16   0    1.19    0.92
  -6 -16  -1    0.70    1.07
  -6 -16  -2   -1.91    0.88
  -7   0  22    1.13    1.06
  -7   0  21    9.40    1.68
  -7   0  20   -1.13    1.03
  -7   0  19   -0.20    0.86
  -7   0  18   -1.10    1.04
  -7   0  17   56.50    3.54
   7   0 -16   -0.50    0.76
  -7   0  16   -1.15    1.07
  -7   0  16   -0.73    0.63
   7   0 -15    4.86    1.07
  -7   0  15    2.65    0.78
   7   0 -14   -0.25    0.63
  -7   0  14    0.01    0.51
  -7   0  13   60.97    2.84
   7   0 -12    0.16    0.29
  -7   0  12    0.11    0.39
   7   0 -11   19.61    1.49
  -7   0  11   16.50    1.43
   7   0 -10   -0.10    0.30
  -7   0  10    0.18    0.38
   7   0  -9  103.72    2.78
  -7   0   9  106.48    3.35
   7   0  -8    0.31    0.26
  -7   0   8    0.39    0.45
   7   0  -7  515.84    4.91
  -7   0   7  530.83    7.08
   7   0  -6    0.10    0.21
  -7   0   6   -0.20    0.52
  -7   0   6   -0.05    0.34
   7   0  -5   81.04    1.59
  -7   0   5   82.80    2.68
  -7   0   5   79.00    2.55
   7   0  -4    0.12    0.18
  -7   0   4    0.18    0.32
  -7   0   4    0.18    0.31
  -7   0   3   29.42    1.10
   7   0  -3   30.52    1.15
  -7   0   3   29.28    1.37
   7   0  -2    0.02    0.28
  -7   0   2   -0.13    0.21
  -7   0   2    0.00    0.30
   7   0  -1  149.93    3.22
  -7   0   1  146.60    3.15
  -7   0   1  139.80    2.55
   7   0  -1  140.82    3.36
  -7   0   0   -0.04    0.34
   7   0   0   -0.02    0.36
   7   0   0   -0.13    0.39
  -7   0   0   -0.11    0.26
  -7   0  -1  641.88    8.01
   7   0   1  638.09    8.03
   7   0   1  660.26    7.13
  -7   0  -2   -0.39    0.54
   7   0   2   -0.73    0.69
   7   0   2   -0.45    0.49
   7   0   3    0.65    0.63
  -7   0  -3    6.84    1.01
  -7   0  -4    0.01    0.49
   7   0   4   -0.36    0.68
   7   0   4    0.09    0.10
  -7   0  -5   12.69    1.52
   7   0   5   12.73    1.55
  -7   0  -6   -0.83    0.53
   7   0   6    0.03    0.61
   7   0   7  115.02    4.86
  -7   0  -7  122.43    4.99
   7   0   7  119.84    1.47
   7   0   8    0.36    0.21
   7   0   8   -0.85    0.86
   7   0   9  231.50    7.58
   7   0   9  232.67    2.61
   7   0  10   -0.34    0.93
   7   0  10   -0.09    0.20
   7   0  11   50.86    3.88
   7   0  11   49.49    1.38
   7   0  12   -0.04    0.74
   7   0  13   -0.13    0.94
   7   0  14    0.45    0.99
   7   0  15    0.97    1.31
  -7   1  22    1.08    0.96
  -7  -1  22   -1.92    1.35
  -7  -1  21    3.51    1.19
  -7   1  21    4.90    1.33
  -7  -1  20    0.38    0.93
  -7   1  20    0.62    0.72
  -7   1  19   -0.86    0.92
  -7   1  18    0.35    0.72
  -7   1  17   74.74    4.07
  -7   1  17   72.20    3.24
   7   1 -16    1.76    0.79
   7  -1 -16    2.39    0.92
  -7   1  16    1.20    0.77
  -7   1  16    1.95    0.68
   7   1 -15   29.08    2.31
   7  -1 -15   28.73    2.38
  -7   1  15   29.01    1.98
  -7   1  15   28.25    2.41
  -7  -1  15   32.08    2.29
   7  -1 -14   42.37    2.68
   7   1 -14   38.43    2.49
  -7   1  14   42.56    2.35
  -7   1  14   42.07    2.78
  -7  -1  14   43.04    2.57
   7  -1 -13  100.73    3.86
  -7   1  13   97.30    3.44
  -7   1  13   95.53    3.99
  -7  -1  13  101.77    3.78
   7   1 -12    1.93    0.59
  -7   1  12    4.54    0.85
  -7   1  12    3.93    0.85
  -7  -1  12    3.47    0.81
   7   1 -11   38.78    2.01
  -7   1  11   41.66    2.45
  -7   1  11   40.10    2.14
  -7  -1  11   40.63    2.27
   7   1 -10   22.33    1.39
   7  -1 -10   25.06    1.58
  -7   1  10   20.47    1.70
  -7   1  10   22.32    1.58
  -7  -1  10   24.65    1.75
   7  -1  -9  124.28    3.25
   7   1  -9  125.64    2.90
  -7   1   9  125.96    3.91
  -7  -1   9  125.27    3.76
  -7   1   9  122.22    3.54
   7   1  -8   20.18    1.03
   7  -1  -8   21.25    1.30
   7  -1  -8   21.07    1.48
  -7   1   8   21.97    1.62
  -7   1   8   21.60    1.49
  -7  -1   8   19.60    1.47
   7   1  -7  253.88    2.86
  -7   1   7  247.77    4.81
  -7   1   7  255.82    5.07
  -7  -1   7  247.10    4.96
   7  -1  -6    0.30    0.26
  -7  -1   6    0.27    0.37
  -7   1   6    0.10    0.42
   7  -1  -5  121.44    2.53
  -7  -1   5  121.99    3.30
  -7   1   5  123.59    3.19
   7  -1  -4   18.84    1.02
  -7   1   4   20.39    1.25
  -7  -1   4   21.33    1.36
   7   1  -3   29.07    0.90
  -7  -1   3   27.76    0.86
   7  -1  -3   26.67    1.29
  -7   1   3   25.07    1.22
  -7  -1   3   28.39    1.53
  -7   1   3   27.66    1.40
  -7   1   2  143.13    3.09
   7   1  -2  145.85    2.58
  -7  -1   2  145.27    2.55
   7  -1  -2  144.16    3.17
  -7  -1   2  151.05    3.40
   7  -1  -2  143.30    3.08
  -7  -1   2  141.59    2.76
  -7   1   2  145.40    2.92
   7   1  -2  140.42    3.39
  -7  -1   1    0.92    0.35
   7  -1  -1    1.28    0.44
  -7   1   1    1.75    0.45
  -7   1   1    1.11    0.35
  -7  -1   1    0.87    0.29
   7   1  -1    0.60    0.43
   7  -1  -1    0.98    0.32
   7   1  -1    0.80    0.32
   7  -1   0   70.30    2.59
  -7   1   0   68.66    2.53
   7   1   0   71.60    2.38
  -7  -1   0   67.40    2.35
  -7   1   0   69.95    1.84
   7  -1   0   69.43    1.87
  -7  -1   0   68.84    1.50
   7   1   0   69.56    2.39
  -7  -1  -1  501.86    6.98
   7  -1   1  489.17    7.34
  -7   1  -1  513.67    7.35
   7   1   1  490.23    6.76
   7  -1   1  489.84    4.73
  -7  -1  -1  479.43    3.22
  -7  -1  -2  207.05    4.81
   7  -1   2  198.73    5.01
  -7   1  -2  209.43    5.06
   7   1   2  197.73    4.67
   7  -1   2  206.28    2.92
   7   1   2  215.60    3.98
  -7  -1  -3   21.12    1.68
   7  -1   3   19.73    1.72
  -7   1  -3   19.50    1.68
   7   1   3   21.01    1.67
   7   1   3   21.79    1.29
   7  -1   3   23.07    0.95
  -7  -1  -4   32.74    2.21
   7   1   4   30.48    2.19
  -7   1  -4   32.87    2.30
   7  -1   4   28.49    2.16
   7   1   4   33.29    1.56
   7  -1   4   32.81    1.14
  -7  -1  -5   22.11    1.93
   7   1   5   21.20    1.90
  -7   1  -5   24.24    2.09
   7  -1   5   24.61    2.12
   7   1   5   22.61    1.28
   7  -1   5   23.77    0.99
  -7  -1  -6    0.71    0.57
  -7   1  -6    1.18    0.65
   7  -1   6   -0.09    0.56
   7   1   6   -0.40    0.65
   7   1   6    0.24    0.34
   7  -1   6    0.27    0.24
  -7  -1  -7   74.02    3.85
   7  -1   7   72.83    3.95
   7   1   7   68.18    3.74
  -7   1  -7   74.20    3.95
   7   1   7   74.99    2.27
   7   1   8   10.81    1.69
   7   1   8   11.21    0.92
   7  -1   8   10.06    1.61
   7   1   9  224.81    7.37
   7  -1   9  209.66    7.18
   7   1   9  212.32    3.72
   7  -1  10    1.05    0.88
   7   1  10    0.82    0.83
   7   1  10    1.65    0.42
   7  -1  11   23.37    2.73
   7   1  11   24.43    2.72
   7   1  11   25.43    1.26
   7   1  12    0.09    1.04
   7  -1  12    0.27    0.84
   7  -1  13    1.08    1.26
   7   1  13    0.36    0.86
   7  -1  14    0.40    0.94
   7   1  14   -0.52    0.97
   7  -1  15   -0.35    1.00
   7   1  15    0.70    1.24
  -7   2  22    2.49    1.24
  -7   2  21    9.51    1.78
  -7   2  20   -0.22    0.73
  -7   2  19    4.77    1.12
  -7   2  18    2.64    1.01
  -7   2  17   74.30    4.00
   7   2 -16    4.63    0.96
  -7   2  16    5.63    1.23
   7   2 -15  123.80    4.67
   7  -2 -15  118.10    4.79
  -7   2  15  119.83    4.79
   7  -2 -14   51.76    3.01
  -7   2  14   49.36    3.05
  -7  -2  14   53.28    2.96
   7  -2 -13   20.22    1.81
  -7   2  13   20.43    1.88
  -7  -2  13   20.18    1.79
   7   2 -12   28.03    1.82
  -7   2  12   22.72    1.93
  -7  -2  12   27.30    2.02
   7   2 -11   50.53    2.22
  -7   2  11   52.16    2.77
  -7  -2  11   55.31    2.78
   7   2 -10    1.59    0.47
   7  -2 -10    0.39    0.42
   7  -2 -10    2.42    0.62
  -7  -2  10    2.32    0.64
  -7   2  10    2.21    0.64
   7   2  -9   33.56    1.44
  -7   2   9   32.53    2.06
  -7  -2   9   35.02    2.07
   7  -2  -9   33.40    1.86
   7   2  -8    8.80    0.63
  -7  -2   8    8.14    1.03
  -7   2   8    8.07    1.09
   7  -2  -8    8.66    1.06
   7   2  -7  279.82    2.25
  -7   2   7  285.44    5.44
  -7  -2   7  284.76    5.45
   7  -2  -7  281.45    5.28
   7  -2  -6   37.74    1.73
  -7   2   6   37.57    1.92
  -7  -2   6   39.87    2.01
   7  -2  -5  134.20    3.15
  -7   2   5  131.05    3.38
  -7  -2   5  138.40    3.58
   7  -2  -4    4.15    0.60
  -7  -2   4    4.69    0.68
  -7   2   4    4.14    0.59
   7  -2  -4    3.98    0.65
   7  -2  -3    6.55    0.77
  -7  -2   3    6.96    0.40
  -7   2   3    6.49    0.75
  -7  -2   3    8.43    0.93
  -7   2   3    7.19    0.76
   7  -2  -3    6.83    0.79
  -7  -2   2   15.58    0.84
   7  -2  -2   15.50    1.16
  -7   2   2   14.87    1.13
  -7  -2   2   14.74    1.10
   7  -2  -2   16.13    1.10
  -7   2   2   15.81    1.09
  -7   2   1    2.15    0.56
  -7  -2   1    1.20    0.33
   7  -2  -1    1.25    0.53
   7   2  -1    1.39    0.44
  -7   2   1    2.21    0.50
  -7  -2   1    2.18    0.52
   7  -2  -1    1.15    0.43
  -7  -2   0    2.56    0.48
   7  -2   0    1.85    0.53
  -7   2   0    2.73    0.64
  -7  -2   0    2.81    0.49
   7   2   0    2.69    0.55
  -7  -2   0    2.59    0.34
   7   2   0    2.25    0.50
   7  -2   0    2.20    0.46
   7  -2   1  276.49    5.74
  -7   2  -1  278.44    5.65
  -7  -2  -1  275.24    5.11
   7   2   1  280.72    5.08
  -7  -2  -1  271.15    2.27
   7  -2   1  285.94    4.12
   7  -2   2  107.69    3.76
   7   2   2  106.32    3.45
  -7  -2  -2  107.33    3.45
  -7   2  -2  105.97    3.72
   7  -2   2  108.24    2.52
   7   2   2  113.59    2.87
   7  -2   3   92.93    3.79
  -7  -2  -3   94.38    3.49
   7   2   3   90.98    3.43
  -7   2  -3   96.65    3.76
   7   2   3   99.89    2.68
   7  -2   3   96.58    2.39
  -7  -2  -4    0.70    0.55
  -7   2  -4    1.29    0.62
   7  -2   4    1.17    0.58
   7   2   4    2.19    0.49
   7   2   4    0.46    0.61
   7  -2   4    1.79    0.38
  -7   2  -5    4.90    1.02
  -7  -2  -5    5.61    1.01
   7  -2   5    5.00    1.06
   7   2   5    5.32    1.06
   7  -2   5    6.19    0.64
   7   2   5    6.69    0.71
  -7   2  -6    0.72    0.61
   7  -2   6    0.21    0.61
  -7  -2  -6    0.42    0.65
   7   2   6   -0.21    0.64
   7   2   6    0.01    0.29
  -7  -2  -7   86.69    4.21
   7   2   7   92.39    4.36
   7  -2   7   91.49    4.49
   7   2   7   98.43    2.44
   7  -2   8    1.64    1.03
   7   2   8    2.05    1.00
   7   2   8    0.85    0.34
   7  -2   9  136.05    5.92
   7   2   9  127.67    5.67
   7   2   9  138.05    2.62
   7   2  10    2.50    0.39
   7   2  10    0.89    0.85
   7  -2  10    1.80    0.98
   7  -2  11   33.44    3.24
   7   2  11   31.44    3.11
   7  -2  12    7.25    1.83
   7   2  12    7.11    1.57
   7   2  13    0.31    0.80
   7  -2  13    0.09    0.93
   7  -2  14   -0.43    0.85
   7   2  14   -0.68    1.06
   7  -2  15    2.69    1.48
  -7   3  22    3.63    1.24
  -7   3  21    8.79    1.67
  -7   3  20    1.12    0.87
  -7   3  19    6.79    1.46
  -7   3  18    1.75    0.88
  -7  -3  18    1.74    0.99
  -7   3  17   61.96    3.67
  -7  -3  17   60.01    3.69
   7   3 -16    0.37    0.59
  -7   3  16    1.00    0.67
  -7  -3  16    1.41    0.88
   7   3 -15   47.87    2.87
  -7  -3  15   52.22    3.01
  -7   3  15   52.92    3.22
  -7  -3  14    2.49    0.80
   7  -3 -14    2.32    0.79
   7  -3 -13    7.26    1.12
  -7  -3  13    9.98    1.24
  -7   3  13    8.69    1.45
   7   3 -12   -0.20    0.36
  -7  -3  12    0.22    0.40
   7  -3 -12    0.36    0.51
  -7   3  12    1.10    0.83
  -7  -3  11   69.68    2.62
   7   3 -11   71.76    2.58
  -7   3  11   74.30    3.33
   7  -3 -11   69.53    2.75
   7   3 -10   14.03    1.05
  -7  -3  10   13.20    1.05
  -7   3  10   14.38    1.46
   7  -3 -10   14.77    1.29
   7   3  -9   43.29    1.57
  -7  -3   9   41.73    1.59
  -7   3   9   41.82    2.34
   7  -3  -9   42.10    2.13
   7   3  -8    8.50    0.63
  -7  -3   8    7.63    0.63
   7  -3  -8    8.25    1.10
  -7   3   8    9.02    1.17
  -7  -3   7   68.13    1.24
   7   3  -7   72.25    1.23
   7  -3  -7   70.26    2.65
  -7  -3   7   71.28    2.82
  -7   3   7   71.54    2.81
   7  -3  -6  111.10    3.29
  -7   3   6  110.03    3.34
  -7  -3   6  107.09    3.38
   7  -3  -5  107.80    3.19
  -7  -3   5  106.79    3.24
  -7   3   5  109.96    3.24
   7  -3  -4    7.89    0.92
  -7   3   4    7.32    0.87
  -7  -3   4    7.21    0.87
  -7  -3   3    0.29    0.17
   7  -3  -3    1.11    0.54
  -7   3   3    1.11    0.48
   7  -3  -3   -0.13    0.27
  -7  -3   3    1.08    0.46
  -7   3   2    8.25    0.97
   7  -3  -2    9.87    1.05
  -7  -3   2   10.46    0.74
   7  -3  -2    9.66    0.93
  -7   3   2   11.05    1.04
  -7  -3   2   10.16    0.93
  -7   3   1  119.48    3.54
   7  -3  -1  118.52    3.58
  -7  -3   1  123.79    2.82
   7  -3  -1  120.65    3.10
  -7  -3   1  121.97    3.04
  -7   3   0   21.25    1.59
   7  -3   0   22.54    1.68
  -7  -3   0   24.00    1.40
  -7  -3   0   22.23    1.27
   7  -3   0   23.26    1.36
  -7   3  -1  113.35    3.80
  -7  -3  -1  111.90    3.28
   7  -3   1  111.66    3.87
  -7  -3  -1  113.57    2.78
   7  -3   1  116.53    3.01
  -7   3  -2   45.16    2.54
  -7  -3  -2   43.12    2.22
   7  -3   2   47.19    2.63
   7  -3   2   51.18    2.04
  -7  -3  -3    3.13    0.79
  -7   3  -3    3.35    0.75
   7  -3   3    3.67    0.82
   7  -3   3    4.97    0.69
   7  -3   4    6.12    1.19
  -7  -3  -4    5.69    1.03
  -7   3  -4    3.80    0.86
   7   3   4    6.14    1.10
   7  -3   4    5.47    0.74
   7  -3   5   48.56    3.10
  -7   3  -5   42.85    2.85
  -7  -3  -5   47.62    2.82
   7   3   5   42.35    2.69
   7  -3   6    2.84    0.99
  -7  -3  -6    2.42    0.83
  -7   3  -6    0.12    0.83
   7   3   6    2.54    0.84
  -7  -3  -7   68.59    3.70
   7  -3   7   63.12    3.83
   7   3   7   64.32    3.66
   7  -3   8    1.11    0.72
   7   3   8    0.61    0.77
   7  -3   9  108.92    5.37
   7   3   9  107.62    5.20
   7  -3  10    0.08    0.89
   7  -3  11   19.94    2.61
   7  -3  12    3.65    1.45
   7  -3  13    0.11    1.14
   7  -3  14   -1.12    1.42
   7  -3  15    2.88    1.44
  -7   4  22    1.09    0.92
  -7   4  21    7.53    1.65
  -7  -4  20    3.80    1.19
  -7   4  20    1.39    0.85
  -7  -4  19    4.23    1.27
  -7   4  19    3.84    1.23
  -7  -4  18    1.02    0.68
  -7   4  18    2.58    1.16
  -7  -4  17   18.94    2.07
  -7   4  17   24.34    2.41
   7   4 -16    1.66    0.96
  -7  -4  16    2.09    0.92
  -7   4  16    3.35    1.27
   7   4 -15   65.14    3.34
  -7  -4  15   66.88    3.51
  -7   4  15   66.39    3.67
   7   4 -14    1.26    0.62
  -7   4  14    0.71    0.84
  -7  -4  14    1.40    0.77
  -7  -4  13   17.04    1.57
  -7   4  13   16.88    1.79
   7  -4 -13   16.13    1.77
  -7  -4  12   40.15    2.22
   7   4 -12   35.99    2.03
   7  -4 -12   39.80    2.61
  -7   4  12   39.40    2.57
   7  -4 -12   40.26    2.16
   7   4 -11  123.77    3.42
  -7  -4  11  126.46    3.60
  -7   4  11  123.02    4.31
   7  -4 -11  125.26    3.73
   7   4 -10   15.72    1.16
  -7  -4  10   16.32    1.23
  -7   4  10   14.91    1.61
   7  -4 -10   15.90    1.40
   7   4  -9   17.71    1.06
  -7  -4   9   19.44    1.17
   7  -4  -9   18.04    1.43
  -7   4   9   16.24    1.53
   7   4  -8   49.85    1.56
  -7  -4   8   47.26    1.67
   7  -4  -8   48.67    2.32
  -7   4   8   49.30    2.54
  -7  -4   7   73.30    1.74
   7  -4  -7   73.60    2.77
  -7   4   7   79.24    3.05
   7  -4  -6    4.07    0.86
  -7  -4   6    3.60    0.38
  -7   4   6    4.69    0.88
  -7  -4   5  137.38    1.98
   7  -4  -5  144.41    4.07
  -7   4   5  143.17    3.87
   7  -4  -4   16.82    1.40
  -7  -4   4   16.58    0.73
  -7   4   4   16.39    1.32
   7  -4  -3   11.10    1.20
  -7  -4   3   10.90    0.69
  -7   4   3   12.15    1.16
  -7  -4   3   11.83    1.06
  -7   4   2   44.48    2.28
   7  -4  -2   44.00    2.33
  -7  -4   2   42.70    1.54
  -7  -4   2   45.92    1.96
  -7   4   1   74.30    3.03
   7  -4  -1   75.08    3.08
  -7  -4   1   72.60    2.24
  -7  -4   1   71.97    2.43
  -7   4   0   23.19    1.77
   7  -4   0   19.09    1.77
  -7  -4   0   21.30    1.36
  -7  -4   0   20.93    1.28
   7  -4   1    1.52    0.63
  -7   4  -1    1.15    0.64
   7  -4   1    0.24    0.34
  -7  -4  -1    0.50    0.41
  -7  -4  -1    1.22    0.39
  -7   4  -2   44.87    2.64
  -7  -4  -2   45.21    2.31
   7  -4   2   46.85    2.75
  -7  -4  -2   44.73    1.73
  -7  -4  -3   43.16    2.41
  -7   4  -3   40.70    2.61
   7  -4   3   40.06    2.65
  -7  -4  -4   17.89    1.76
  -7   4  -4   15.01    1.76
   7  -4   4   13.97    1.74
   7  -4   5   14.29    1.74
  -7  -4  -5   17.35    1.76
  -7   4  -5   14.94    1.74
   7  -4   6   19.75    2.11
  -7  -4  -6   18.45    1.89
   7  -4   7   68.98    4.03
   7  -4   8    2.61    1.02
   7  -4   9   40.97    3.46
   7  -4  10    3.64    1.38
   7  -4  11   19.56    2.53
   7  -4  12   -1.09    1.26
   7  -4  13    2.59    1.14
   7  -4  14    0.11    1.27
  -7  -5  21    3.71    1.14
  -7   5  21    3.90    1.22
  -7   5  20    1.98    1.00
  -7  -5  20    3.61    1.28
  -7   5  19   -0.84    0.78
  -7  -5  19   -1.03    0.71
  -7  -5  18    5.19    1.38
  -7   5  18    2.97    1.10
  -7  -5  17   36.61    2.93
  -7   5  17   32.78    2.77
   7   5 -16    7.05    1.28
  -7  -5  16    6.92    1.32
  -7   5  16    6.88    1.44
  -7  -5  15   35.44    2.61
   7   5 -15   34.44    2.44
  -7   5  15   40.60    2.92
   7   5 -14   15.65    1.59
  -7  -5  14   17.06    1.77
  -7   5  14   18.17    1.97
  -7  -5  13   10.27    1.34
  -7   5  13   10.21    1.39
   7  -5 -13    8.32    1.03
  -7  -5  12   66.68    3.00
  -7   5  12   66.64    3.40
   7  -5 -12   64.32    2.79
   7   5 -11    8.85    1.00
  -7  -5  11    6.24    0.96
  -7   5  11    6.82    1.15
   7  -5 -11    6.86    0.99
   7   5 -10    9.06    0.94
  -7  -5  10    7.75    0.95
   7  -5 -10    9.11    1.28
   7  -5 -10    9.15    1.11
  -7   5  10    8.26    1.20
   7   5  -9  112.64    2.82
  -7  -5   9  114.61    3.16
   7  -5  -9  110.71    3.55
   7  -5  -9  114.71    4.12
  -7   5   9  109.02    3.97
  -7  -5   8   30.88    1.56
   7   5  -8   31.08    1.41
   7  -5  -8   32.22    1.94
  -7   5   8   32.86    2.17
  -7  -5   7  133.37    2.87
   7  -5  -7  134.27    4.35
  -7   5   7  133.85    4.16
  -7  -5   6   23.03    1.17
   7  -5  -6   27.48    2.03
  -7   5   6   22.30    1.76
   7  -5  -5   85.60    3.41
  -7  -5   5   80.22    2.04
  -7   5   5   86.52    3.18
  -7  -5   4   24.27    1.15
   7  -5  -4   22.16    1.81
  -7   5   4   25.07    1.73
   7  -5  -4   21.13    1.62
  -7  -5   3    1.76    0.45
   7  -5  -3    0.71    0.50
   7  -5  -3    1.38    0.54
  -7   5   2    1.20    0.57
  -7  -5   2    1.01    0.38
   7  -5  -1   44.85    2.56
  -7  -5   1   46.02    1.90
  -7   5   1   48.20    2.59
  -7  -5   1   46.69    2.02
  -7   5   0   36.47    2.35
  -7  -5   0   35.92    1.84
   7  -5   0   34.23    2.35
  -7  -5   0   36.90    1.73
  -7   5  -1   26.97    2.10
  -7  -5  -1   26.05    1.69
   7  -5   1   23.49    2.03
  -7  -5  -1   26.25    1.42
  -7  -5  -2   16.96    1.50
  -7   5  -2   20.12    1.92
   7  -5   2   19.82    1.97
  -7  -5  -2   16.95    1.13
   7  -5   3   10.88    1.57
  -7   5  -3   10.94    1.51
  -7  -5  -3   10.10    0.83
  -7  -5  -3   10.11    1.23
  -7  -5  -3   10.97    0.63
  -7   5  -4   56.42    3.40
  -7  -5  -4   55.55    2.89
   7  -5   4   54.59    3.31
  -7  -5  -4   54.27    1.06
  -7  -5  -5   12.19    1.53
   7  -5   5   10.70    1.59
   7  -5   6   13.13    1.82
  -7  -5  -6   13.10    1.66
   7  -5   7   31.24    2.90
   7  -5   8    6.86    1.46
   7  -5   9   73.24    4.56
   7  -5  10    0.63    0.82
   7  -5  11   10.46    1.93
   7  -5  12    1.49    1.15
   7  -5  13    0.86    0.90
   7  -5  14    0.32    1.06
  -7   6  21    7.75    1.62
  -7  -6  20    1.21    0.84
  -7   6  20    1.40    0.85
  -7  -6  19   -0.29    0.80
  -7   6  19   -0.14    0.90
  -7   6  18    1.95    0.93
  -7  -6  18    2.26    0.91
  -7  -6  17   23.53    2.45
  -7   6  17   23.40    2.43
  -7   6  16   11.80    1.72
  -7  -6  16   14.79    1.87
   7   6 -15   27.71    2.27
  -7  -6  15   31.72    2.61
  -7   6  15   32.03    2.67
   7   6 -14    3.88    0.92
  -7   6  14    2.55    0.94
   7  -6 -14    3.15    0.80
  -7  -6  14    2.21    0.79
  -7  -6  13    2.47    0.76
  -7   6  13    1.80    0.86
   7  -6 -13    1.05    0.56
  -7  -6  12   93.19    3.74
  -7   6  12   90.84    4.08
   7  -6 -12   85.98    3.25
  -7  -6  11    0.56    0.63
   7   6 -11    0.43    0.32
  -7   6  11    0.01    0.69
   7  -6 -11    0.05    0.49
   7   6 -10   13.48    1.23
  -7  -6  10   12.54    1.30
   7  -6 -10   13.27    1.36
  -7   6  10   13.29    1.64
  -7  -6   9  102.76    3.30
   7   6  -9  101.15    2.95
   7  -6  -9   96.97    3.36
  -7   6   9  100.83    3.97
  -7  -6   8    4.45    0.74
  -7   6   8    4.60    1.07
   7  -6  -8    3.97    0.86
  -7  -6   7   99.96    2.94
   7  -6  -7   99.85    4.02
   7  -6  -7  101.87    3.82
  -7   6   7  100.76    3.77
  -7  -6   6   44.34    1.86
   7  -6  -6   45.43    2.73
  -7   6   6   38.88    2.34
   7  -6  -6   41.35    2.38
  -7  -6   5   11.32    0.95
   7  -6  -5   13.10    1.52
  -7   6   5   10.19    1.21
   7  -6  -5   12.48    1.24
   7  -6  -4   22.85    1.92
  -7  -6   4   23.57    1.35
   7  -6  -4   24.76    1.84
  -7  -6   3    2.06    0.55
   7  -6  -3    1.43    0.75
   7  -6  -3    1.45    0.60
   7  -6  -2   64.10    3.25
   7  -6  -2   71.01    3.10
   7  -6  -1   19.34    1.87
  -7   6   1   18.86    1.77
  -7  -6   1   17.78    1.34
   7  -6  -1   21.09    1.78
   7  -6   0   25.00    2.19
  -7   6   0   25.15    2.12
  -7  -6   0   19.93    1.45
   7  -6   0   26.77    1.98
  -7  -6   0   22.76    1.68
  -7   6  -1    1.93    0.85
   7  -6   1    1.63    0.94
  -7  -6  -1    1.19    0.62
   7  -6   1    2.56    0.81
  -7  -6  -1    1.35    0.51
  -7   6  -2   54.53    3.14
  -7  -6  -2   52.70    2.61
   7  -6   2   55.06    3.26
   7  -6   2   58.05    2.79
  -7  -6  -2   51.03    1.99
   7  -6   3    5.86    1.23
  -7   6  -3    6.37    1.20
  -7  -6  -3    6.41    0.60
  -7  -6  -3    5.67    1.01
  -7  -6  -3    5.45    0.67
   7  -6   3    5.20    0.92
   7  -6   4    1.96    0.86
  -7  -6  -4    2.65    0.81
  -7  -6  -4    2.54    0.45
  -7  -6  -4    2.38    0.37
   7  -6   5    1.98    0.78
  -7  -6  -5    2.96    0.95
  -7  -6  -5    3.06    0.36
   7  -6   6    7.62    1.52
   7  -6   7   51.12    3.71
   7  -6   8    0.60    0.95
   7  -6   9   38.72    3.46
   7  -6  10    1.12    0.84
   7  -6  11    4.72    1.58
   7  -6  12   22.13    2.97
   7  -6  13    0.00    1.20
  -7   7  20   -1.70    1.12
  -7   7  19   -0.49    0.83
  -7  -7  19   -0.73    0.90
  -7   7  18    8.42    1.63
  -7  -7  18    8.09    1.63
  -7  -7  17   18.43    2.27
  -7   7  17   21.73    2.40
  -7   7  16    7.59    1.50
  -7  -7  16    9.60    1.61
  -7  -7  15   29.83    2.62
  -7   7  15   26.37    2.53
  -7  -7  14    5.33    1.19
   7   7 -14    5.82    1.09
  -7   7  14    6.37    1.36
   7  -7 -14    6.23    1.02
   7   7 -13    0.63    0.53
  -7  -7  13   -0.60    0.75
  -7   7  13    1.08    0.80
   7  -7 -13    0.71    0.58
  -7  -7  12    3.37    0.87
  -7   7  12    1.97    0.88
   7  -7 -12    2.83    0.75
  -7  -7  11   26.52    2.05
   7  -7 -11   23.58    1.76
  -7   7  11   25.99    2.23
  -7  -7  10    5.39    0.95
  -7   7  10    6.72    1.29
   7  -7 -10    5.69    0.89
  -7  -7   9   54.94    2.61
  -7   7   9   56.16    3.08
  -7  -7   8   54.71    2.53
   7  -7  -8   51.69    3.19
  -7   7   8   51.34    2.96
   7  -7  -7   52.95    3.19
  -7  -7   7   62.52    2.58
  -7   7   7   53.23    2.94
   7  -7  -6    0.55    0.69
  -7  -7   6    0.13    0.40
   7  -7  -6    0.93    0.53
   7  -7  -5   30.76    2.40
  -7  -7   5   27.82    1.66
   7  -7  -5   28.22    2.09
  -7  -7   4   33.62    1.82
   7  -7  -4   34.73    2.55
   7  -7  -4   37.18    2.38
   7  -7  -3   13.34    1.65
  -7  -7   3   15.50    1.34
   7  -7  -3   13.86    1.52
   7  -7  -2   31.40    2.49
   7  -7  -2   32.11    2.29
  -7   7   1    5.57    1.17
   7  -7  -1    6.76    1.34
   7  -7  -1    6.32    1.16
   7  -7   0  105.30    4.53
  -7   7   0  113.87    4.54
  -7   7  -1    0.59    0.82
   7  -7   1    1.25    0.90
  -7  -7  -1    2.21    0.76
   7  -7   1    3.71    0.95
   7  -7   2   10.74    1.73
  -7  -7  -2   10.30    1.34
   7  -7   2   12.84    1.44
  -7  -7  -2    9.59    0.98
   7  -7   3    2.37    1.02
  -7  -7  -3    2.00    0.80
  -7  -7  -3    0.92    0.38
   7  -7   3    0.00    0.57
  -7  -7  -3    0.32    0.38
  -7  -7  -4   19.42    1.85
   7  -7   4   20.28    2.28
  -7  -7  -4   18.32    1.10
  -7  -7  -4   19.89    1.21
  -7  -7  -5   21.52    2.04
   7  -7   5   18.53    2.22
  -7  -7  -5   19.68    1.07
  -7  -7  -5   19.95    1.11
   7  -7   6    1.90    1.03
  -7  -7  -6    2.68    0.42
   7  -7   7   24.32    2.72
   7  -7   8   -0.74    0.77
   7  -7   9   14.71    2.28
   7  -7  10   10.29    2.00
   7  -7  11    4.61    1.60
   7  -7  12    7.42    1.89
   7  -7  13    3.09    1.30
  -7   8  19    0.62    0.88
  -7  -8  18   11.86    2.02
  -7   8  18    5.33    1.33
  -7   8  17    4.54    1.26
  -7  -8  17    2.91    1.14
  -7  -8  16   14.53    2.04
  -7   8  16   10.62    1.74
  -7  -8  15   11.94    1.77
  -7   8  15   10.64    1.67
   7  -8 -15   12.32    1.36
  -7  -8  14    1.67    0.90
  -7   8  14    1.31    0.92
   7  -8 -14    1.24    0.63
   7   8 -13    0.11    0.54
  -7  -8  13    0.77    0.70
   7  -8 -13    0.25    0.61
  -7   8  13   -1.11    0.94
   7   8 -12    6.21    1.10
  -7  -8  12    7.07    1.23
  -7   8  12    4.50    1.16
   7  -8 -12    5.91    0.98
  -7  -8  11   15.45    1.71
   7  -8 -11   12.47    1.34
  -7   8  11   13.71    1.79
  -7  -8  10   15.37    1.59
  -7   8  10   17.52    1.96
   7  -8 -10   16.00    1.51
  -7  -8   9    2.30    0.71
  -7   8   9    4.91    1.23
   7  -8  -8    3.08    1.04
  -7  -8   8    2.40    0.73
  -7  -8   7   60.41    2.78
   7  -8  -7   56.82    3.50
   7  -8  -6   37.07    2.85
  -7  -8   6   40.05    2.23
   7  -8  -5    4.09    1.06
  -7  -8   5    5.38    0.93
  -7  -8   4    6.89    0.97
   7  -8  -4    6.16    1.25
  -7  -8   3    4.58    0.85
   7  -8  -3    5.60    1.21
   7  -8  -2   68.83    3.80
  -7  -8   2   68.34    3.02
   7  -8  -1   20.35    2.18
   7  -8   0   15.36    1.99
   7  -8   1    3.72    1.19
  -7  -8  -1    2.39    0.86
   7  -8   2   14.49    1.93
  -7  -8  -2   12.95    1.59
   7  -8   3   -0.19    0.81
  -7  -8  -3    1.37    0.89
  -7  -8  -3    1.75    0.55
  -7  -8  -3    0.95    0.47
  -7  -8  -4   -0.11    0.31
  -7  -8  -4    0.86    0.75
  -7  -8  -4    0.23    0.39
   7  -8   5    8.07    1.65
  -7  -8  -5    7.83    0.77
  -7  -8  -5    7.74    0.81
   7  -8   6    0.88    0.93
  -7  -8  -6    0.89    0.38
   7  -8   7   12.58    2.11
   7  -8   8    1.57    0.99
   7  -8   9   10.81    2.06
   7  -8  10    1.80    1.04
   7  -8  11   10.03    2.06
   7  -8  12   11.27    2.37
  -7   9  19   -0.86    0.87
  -7   9  18   13.06    2.09
  -7  -9  17    0.76    0.86
  -7   9  17    0.47    0.91
  -7  -9  16    4.24    1.20
  -7   9  16    6.72    1.47
  -7  -9  15    3.89    1.22
  -7   9  15    3.81    1.30
   7  -9 -15    2.65    0.78
  -7  -9  14   11.31    1.75
   7  -9 -14   11.14    1.35
  -7   9  14   12.17    1.84
  -7  -9  13    3.96    1.08
   7  -9 -13    3.52    0.83
  -7   9  13    3.42    0.97
   7   9 -12   -0.26    0.59
  -7  -9  12    0.78    0.61
   7  -9 -12    0.06    0.51
  -7   9  12    1.06    0.86
  -7  -9  11   -0.63    0.78
  -7   9  11    1.90    0.89
   7  -9 -11    0.74    0.56
  -7  -9  10   -1.09    0.86
  -7  -9   9   29.14    2.25
   7  -9  -9   29.14    2.78
   7  -9  -8   52.17    3.60
  -7  -9   8   54.57    2.95
  -7  -9   7   16.27    1.60
   7  -9  -7   18.90    2.21
   7  -9  -6   -0.46    0.87
  -7  -9   6    0.30    0.55
   7  -9  -5    5.35    1.33
  -7  -9   5    4.98    0.89
   7  -9  -4   35.78    2.93
  -7  -9   4   30.77    2.13
  -7  -9   3    0.04    0.53
   7  -9  -3   -0.70    1.03
   7  -9  -2    1.06    0.80
  -7  -9   2    0.83    0.65
  -7  -9   1    2.74    0.94
   7  -9  -1    2.49    1.21
   7  -9   0   49.36    3.58
   7  -9   1    1.14    0.89
   7  -9   2    6.17    1.46
  -7  -9  -2    6.39    1.35
   7  -9   3   17.71    2.30
  -7  -9  -3   18.29    1.45
  -7  -9  -3   16.55    1.31
   7  -9   4    0.58    0.77
  -7  -9  -4    0.98    0.40
  -7  -9  -4    0.13    0.37
   7  -9   5   -1.18    1.07
  -7  -9  -5   -0.17    0.43
  -7  -9  -5   -0.40    0.39
   7  -9   6    0.02    0.83
   7  -9   7    6.91    1.67
   7  -9   8    1.29    0.98
   7  -9   9    6.01    1.63
   7  -9  10    2.64    1.32
   7  -9  11    1.32    1.22
  -7  10  17    3.81    1.28
  -7 -10  16   10.72    1.98
  -7  10  16   11.60    2.00
  -7 -10  15    6.58    1.50
  -7  10  15    4.49    1.36
  -7 -10  14   10.52    1.77
   7 -10 -14    9.12    1.26
  -7 -10  13   -0.24    0.73
   7 -10 -13    0.55    0.53
  -7 -10  12   -0.04    0.74
   7 -10 -12   -0.14    0.55
  -7 -10  11    3.91    0.94
   7 -10 -11    5.76    1.02
   7 -10 -10    2.85    1.21
  -7 -10  10    3.24    0.91
   7 -10  -9   14.88    2.11
  -7 -10   9   17.23    1.87
  -7 -10   8   12.38    1.62
   7 -10  -8    8.37    1.72
   7 -10  -7   30.28    2.97
  -7 -10   7   31.19    2.35
   7 -10  -6   29.73    2.86
  -7 -10   6   28.16    2.25
   7 -10  -5    3.42    1.13
  -7 -10   5    4.51    0.98
   7 -10  -4   -1.27    1.12
  -7 -10   4   -0.10    0.62
  -7 -10   3    3.30    0.88
   7 -10  -3    2.45    1.11
   7 -10  -2   19.15    2.34
  -7 -10   2   17.91    1.86
  -7 -10   1   11.00    1.59
   7 -10  -1   10.65    1.87
   7 -10   0   40.98    3.44
   7 -10   1    2.42    1.17
   7 -10   2   14.37    2.17
   7 -10   3    2.26    1.03
  -7 -10  -3    1.69    0.57
   7 -10   4    1.31    1.06
  -7 -10  -4    2.67    0.65
  -7 -10  -4    2.69    0.67
   7 -10   5    1.14    0.94
   7 -10   6    1.31    1.06
   7 -10   7    3.42    1.26
   7 -10   8    0.43    0.98
   7 -10   9    2.90    1.46
   7 -10  10   -0.13    1.07
  -7 -11  14   11.85    1.97
   7 -11 -14   12.26    1.44
  -7 -11  13   -0.68    0.94
   7 -11 -13   -1.55    0.72
  -7 -11  12    1.24    0.84
   7 -11 -12   -0.03    0.70
   7 -11 -11   -0.33    0.96
  -7 -11  11   -0.65    0.64
   7 -11 -10    0.00    0.92
  -7 -11  10   -1.24    0.81
   7 -11  -9    1.51    1.15
  -7 -11   9    0.90    0.78
  -7 -11   8   14.23    1.83
   7 -11  -8    9.90    1.90
   7 -11  -7    8.31    1.76
  -7 -11   7    8.10    1.35
   7 -11  -6   12.21    2.04
  -7 -11   6   14.61    1.76
   7 -11  -5   -0.33    0.93
  -7 -11   5    0.17    0.70
   7 -11  -4   11.90    1.96
  -7 -11   4   13.43    1.71
  -7 -11   3    7.48    1.34
   7 -11  -3    4.94    1.36
  -7 -11   2    1.26    0.80
   7 -11  -2    1.97    1.23
  -7 -11   1   14.98    1.85
   7 -11  -1   14.22    2.17
   7 -11   0   24.48    2.86
  -7 -11   0   20.15    2.16
   7 -11   1    2.98    1.40
   7 -11   2    9.21    1.83
   7 -11   3    4.17    1.55
   7 -11   4    1.88    1.13
   7 -11   5    2.04    1.37
   7 -11   6    0.16    0.95
   7 -11   7    2.13    1.18
   7 -11   8    0.14    1.23
   7 -11   9    1.22    1.19
   7 -12 -13    1.11    1.10
  -7 -12  13   -0.81    1.02
   7 -12 -13   -0.16    0.64
   7 -12 -12    1.29    1.18
  -7 -12  12    1.66    1.01
   7 -12 -12    1.24    0.58
   7 -12 -11   -0.15    0.87
  -7 -12  11   -0.36    0.74
   7 -12 -10    1.31    1.12
  -7 -12  10    0.98    0.79
   7 -12  -9    0.59    1.22
  -7 -12   9    0.37    0.64
   7 -12  -8    2.33    1.18
  -7 -12   8    3.19    1.04
   7 -12  -7    2.09    1.19
  -7 -12   7    2.13    0.95
   7 -12  -6   14.46    2.34
  -7 -12   6   17.02    2.02
   7 -12  -5    0.25    0.93
  -7 -12   5    0.04    0.65
   7 -12  -4    0.52    0.98
  -7 -12   4    1.63    0.83
  -7 -12   3    4.65    1.17
   7 -12  -3    5.94    1.55
  -7 -12   2    0.55    0.78
   7 -12  -2    1.77    1.22
  -7 -12   1   11.64    1.76
   7 -12  -1   13.67    2.32
  -7 -12   0   17.19    2.10
   7 -12   0   17.98    2.60
  -7 -12  -1    3.72    1.25
   7 -12   1    3.74    1.65
   7 -12   2   17.92    2.65
   7 -12   3    1.92    1.34
   7 -12   4    0.37    0.98
   7 -12   5    1.85    1.18
   7 -12   6   -1.11    1.07
   7 -12   7    0.71    1.10
   7 -13 -12    0.59    0.80
   7 -13 -11    1.59    1.27
  -7 -13  11   -0.77    1.07
   7 -13 -10   -1.35    1.49
  -7 -13  10    1.83    0.91
  -7 -13   9   -0.58    0.75
   7 -13  -9   -0.14    1.02
  -7 -13   8    3.64    1.19
   7 -13  -8    0.19    0.88
   7 -13  -7    1.93    1.19
  -7 -13   7    2.20    0.99
   7 -13  -6    4.59    1.57
  -7 -13   6    2.03    1.00
   7 -13  -5    1.27    1.27
  -7 -13   5    0.48    0.84
   7 -13  -4    1.50    1.02
  -7 -13   4    3.69    1.19
  -7 -13   3   -0.64    0.85
   7 -13  -3    0.34    1.10
  -7 -13   2    5.30    1.34
   7 -13  -2    7.94    1.81
  -7 -13   1   -0.39    0.78
   7 -13  -1    1.51    1.37
  -7 -13   0   10.54    1.88
   7 -13   0   12.43    2.40
  -7 -13  -1    2.26    1.18
   7 -13   1    2.25    1.46
  -7 -13  -2   13.82    2.13
   7 -13   2   10.34    2.18
   7 -13   3    1.04    1.06
   7 -13   4   -0.02    1.09
   7 -13   5   -2.08    1.37
  -7 -14   8    1.20    0.95
   7 -14  -8    1.52    1.14
   7 -14  -7    0.41    1.07
  -7 -14   7   -1.07    0.96
   7 -14  -6    0.42    1.03
  -7 -14   6    0.12    0.84
   7 -14  -5   -0.43    1.13
  -7 -14   5   -1.41    0.91
   7 -14  -4    0.69    1.31
  -7 -14   4    3.82    1.21
  -7 -14   3    0.26    0.76
   7 -14  -3   -0.72    1.25
  -7 -14   2    2.54    1.10
   7 -14  -2   -0.22    1.09
  -7 -14   1    0.32    0.91
   7 -14  -1    3.14    1.42
  -7 -14   0    2.44    1.21
   7 -14   0    3.30    1.56
  -7 -14  -1    1.08    1.04
   7 -14   1    2.26    1.33
  -7 -14  -2    3.96    1.47
   7 -14   2    7.72    2.10
  -7 -14  -3    0.82    0.90
  -7 -14  -4    0.81    1.28
  -7 -15   6   -1.10    0.88
  -7 -15   5    0.63    0.99
  -7 -15   4    2.14    1.08
  -7 -15   3   -1.38    1.02
  -7 -15   2   -1.70    1.18
  -7 -15   1   -1.01    0.75
  -7 -15   0   -0.80    0.98
  -7 -15  -1    2.81    1.28
  -7 -15  -2    1.30    1.15
  -7 -15  -3    2.39    1.26
  -7 -15  -4    0.68    1.15
  -7 -16   2    1.07    1.12
  -8   0  22   62.85    4.38
  -8   0  21    1.09    1.05
  -8   0  20   14.78    2.12
  -8   0  19    0.33    0.78
  -8   0  18    2.77    0.98
   8   0 -17   -0.63    0.78
  -8   0  17   -1.04    1.00
   8   0 -16   46.84    2.97
  -8   0  16   44.65    3.12
   8   0 -15    0.05    0.60
  -8   0  15    0.17    0.63
  -8   0  15    0.22    0.44
  -8   0  14    2.47    0.81
  -8   0  14    2.09    0.72
  -8   0  13   -0.42    0.56
   8   0 -12    5.14    0.85
  -8   0  12    7.86    1.07
   8   0 -11   -0.33    0.46
  -8   0  11   -0.22    0.41
   8   0 -10    2.18    0.48
  -8   0  10    2.08    0.54
  -8   0   9   -0.58    0.50
  -8   0   9   -1.23    0.79
   8   0  -9   -0.48    0.37
   8   0  -8  581.90    5.45
  -8   0   8  576.60    8.01
  -8   0   8  600.66    8.33
   8   0  -7    0.45    0.32
   8   0  -7    0.04    0.21
  -8   0   7    0.05    0.58
  -8   0   7   -0.27    0.43
   8   0  -6  152.74    2.30
  -8   0   6  150.50    3.95
  -8   0   6  148.38    3.79
   8   0  -5    0.17    0.19
  -8   0   5   -0.88    0.56
  -8   0   5   -0.22    0.45
   8   0  -4  310.12    3.63
  -8   0   4  304.31    4.86
  -8   0   3   -0.03    0.23
   8   0  -3   -0.22    0.32
  -8   0   3   -0.10    0.33
  -8   0   2   65.28    2.06
   8   0  -2   68.91    2.14
  -8   0   2   67.06    2.00
   8   0  -1    0.52    0.41
  -8   0   1   -0.25    0.38
  -8   0   1    0.19    0.32
  -8   0   0  401.46    6.23
   8   0   0  407.11    6.31
  -8   0   0  411.42    4.17
  -8   0  -1   -0.29    0.63
   8   0   1   -0.30    0.59
   8   0   2   -0.20    0.72
  -8   0  -2    0.85    0.47
  -8   0  -3    0.34    0.55
   8   0   3   -1.07    0.85
   8   0   4    4.94    0.98
  -8   0  -4    7.27    1.16
  -8   0  -5    0.72    0.70
   8   0   5   -0.33    0.69
   8   0   6  100.51    4.49
  -8   0  -6   98.20    4.44
   8   0   7    0.83    0.79
   8   0   8   76.14    4.30
   8   0   9   -0.58    0.84
   8   0  10   46.21    3.67
   8   0  11    0.70    0.81
   8   0  12    0.87    1.04
   8   0  13   -0.82    1.07
   8   0  14    6.99    2.00
  -8  -1  22   35.38    3.40
  -8   1  22   33.33    3.24
  -8  -1  21    2.11    1.11
  -8   1  21    3.44    1.15
  -8  -1  20   15.29    2.14
  -8   1  20   15.19    2.11
  -8  -1  19    0.63    0.83
  -8   1  19    0.16    0.80
  -8   1  18    2.73    1.06
   8   1 -17    4.61    1.11
  -8   1  17    3.16    0.99
   8   1 -16   35.51    2.59
   8  -1 -16   33.56    2.60
  -8   1  16   33.27    2.68
   8   1 -15   20.15    1.85
   8  -1 -15   20.18    1.98
  -8   1  15   23.45    1.88
  -8   1  15   19.19    2.03
   8  -1 -14   49.38    2.81
  -8   1  14   48.85    2.61
  -8   1  14   48.03    3.01
  -8  -1  14   48.26    2.77
   8   1 -13    0.13    0.23
  -8  -1  13    1.23    0.58
  -8   1  13    1.88    0.83
  -8   1  13    0.98    0.59
   8   1 -12    3.30    0.67
  -8  -1  12    3.57    0.84
  -8   1  12    3.06    0.78
  -8   1  12    4.77    0.83
   8   1 -11    0.85    0.41
  -8  -1  11    1.78    0.65
  -8   1  11    1.10    0.59
   8  -1 -11    0.54    0.43
  -8   1  11   -0.37    0.61
   8   1 -10  195.75    3.72
   8  -1 -10  193.81    4.27
  -8   1  10  204.14    4.88
  -8   1  10  200.22    5.22
  -8  -1  10  193.86    4.97
   8   1  -9    9.20    0.76
  -8   1   9   10.36    1.16
   8  -1  -9    8.01    1.00
  -8   1   9    7.77    1.06
  -8  -1   9   11.26    1.18
   8  -1  -9    9.04    0.87
   8   1  -8  358.21    3.58
  -8   1   8  342.15    6.41
  -8   1   8  361.01    6.25
   8  -1  -8  365.27    6.37
  -8  -1   8  348.32    6.34
  -8  -1   7  105.09    3.37
  -8   1   7  107.26    3.43
   8  -1  -6  417.16    4.85
  -8  -1   6  413.89    6.56
  -8   1   6  415.48    6.35
   8  -1  -5    0.66    0.33
  -8  -1   5    0.07    0.33
  -8   1   5    0.20    0.47
   8   1  -4   18.96    0.65
   8  -1  -4   19.51    1.15
  -8   1   4   19.03    1.27
  -8  -1   4   18.22    1.22
  -8  -1   4   18.19    1.35
  -8  -1   3   27.53    1.04
   8   1  -3   28.05    1.05
   8  -1  -3   26.63    1.40
  -8   1   3   27.27    1.37
  -8  -1   3   30.70    1.70
  -8  -1   3   25.47    1.33
  -8   1   3   26.61    1.40
  -8   1   2   67.64    2.29
   8   1  -2   68.19    1.95
  -8  -1   2   69.41    1.98
   8  -1  -2   64.91    2.28
  -8  -1   2   65.85    1.94
  -8   1   2   66.31    2.08
   8  -1  -1  181.40    4.08
  -8   1   1  173.43    3.96
   8   1  -1  177.04    3.60
  -8  -1   1  172.36    3.62
   8  -1  -1  181.33    3.39
  -8  -1   1  172.02    2.85
  -8   1   1  175.33    3.21
   8  -1   0  405.16    6.53
  -8   1   0  410.80    6.54
   8   1   0  409.28    6.06
  -8  -1   0  397.18    6.06
   8  -1   0  398.30    4.74
  -8  -1   0  404.18    3.85
   8  -1   1  451.16    7.33
  -8   1  -1  459.61    7.43
   8   1   1  455.31    6.99
  -8  -1  -1  443.67    6.95
   8  -1   1  444.75    4.71
  -8   1  -2  185.29    5.03
   8  -1   2  180.18    4.94
   8   1   2  171.20    4.64
  -8  -1  -2  178.80    4.73
   8  -1   2  171.23    2.76
  -8  -1  -3   21.94    1.85
  -8   1  -3   24.83    2.02
   8  -1   3   21.09    1.90
   8   1   3   26.93    2.00
   8  -1   3   24.90    1.03
  -8   1  -4    2.31    0.72
   8  -1   4    1.83    0.76
  -8  -1  -4    1.20    0.59
   8   1   4    1.48    0.69
   8   1   4    1.59    0.46
   8  -1   4    1.06    0.26
   8  -1   5    1.61    0.79
  -8   1  -5    2.12    0.81
  -8  -1  -5    1.63    0.65
   8   1   5    0.84    0.69
   8   1   5    2.00    0.51
   8  -1   5    2.04    0.33
  -8  -1  -6   29.81    2.50
   8  -1   6   29.23    2.53
   8   1   6   23.16    2.27
  -8   1  -6   26.08    2.39
   8   1   6   26.01    1.48
   8  -1   6   24.82    0.99
   8  -1   7   19.50    2.23
   8   1   7   16.79    2.06
   8   1   7   17.08    1.22
   8  -1   7   17.49    0.83
   8   1   8   87.81    4.57
   8  -1   8   78.55    4.37
   8   1   8   83.22    2.56
   8  -1   8   87.24    1.83
   8  -1   9    0.25    1.03
   8   1   9    0.03    0.83
   8  -1   9    0.14    0.26
   8   1   9    0.55    0.41
   8   1  10   15.21    1.09
   8  -1  10   14.73    2.17
   8   1  10   16.38    2.26
   8  -1  11    0.77    1.21
   8   1  11   -0.58    0.92
   8   1  11    0.63    0.35
   8  -1  12    1.22    1.22
   8   1  12    0.48    0.83
   8  -1  13   -1.44    1.12
   8   1  13    2.74    1.33
   8  -1  14    0.77    0.97
   8   1  14    1.95    1.22
  -8   2  22   23.72    2.75
  -8   2  21    9.26    1.76
  -8   2  20   11.16    1.84
  -8   2  19    1.30    0.91
  -8   2  18    2.16    1.01
   8   2 -17    7.54    1.29
  -8   2  17    7.44    1.46
   8  -2 -16   70.32    3.82
   8   2 -16   63.25    3.34
  -8   2  16   66.08    3.75
   8  -2 -15   95.03    4.20
   8   2 -15   90.83    3.81
  -8   2  15  101.04    4.47
   8  -2 -14    1.32    0.62
  -8   2  14    1.50    0.97
   8   2 -13    7.50    0.99
   8  -2 -13   10.75    1.29
  -8   2  13   11.02    1.42
  -8  -2  13   11.23    1.38
   8   2 -12   13.06    1.18
  -8   2  12   12.33    1.47
  -8  -2  12   14.69    1.54
   8   2 -11    0.20    0.32
  -8   2  11    0.99    0.75
  -8  -2  11    0.15    0.52
   8   2 -10   19.39    1.11
   8  -2 -10   15.00    1.30
  -8   2  10   18.18    1.64
   8  -2 -10   17.97    1.49
  -8  -2  10   18.23    1.59
   8   2  -9    3.96    0.44
  -8   2   9    4.43    0.92
   8  -2  -9    4.21    0.74
  -8  -2   9    5.88    0.95
  -8   2   8  745.70    9.44
  -8  -2   8  740.65    9.43
   8  -2  -8  748.54    9.14
   8  -2  -7   27.52    1.55
  -8   2   7   29.62    1.87
  -8  -2   7   28.16    1.81
   8  -2  -6  280.03    4.69
  -8   2   6  280.77    5.32
  -8  -2   6  280.12    5.49
   8  -2  -5    3.24    0.61
  -8  -2   5    3.12    0.62
  -8   2   5    2.71    0.56
   8  -2  -4   33.98    1.65
  -8   2   4   34.10    1.75
  -8  -2   4   34.44    1.84
  -8   2   3    6.41    0.76
  -8  -2   3    6.16    0.46
   8  -2  -3    5.99    0.79
  -8  -2   3    7.04    0.87
  -8   2   3    5.97    0.74
   8  -2  -3    3.74    0.63
  -8   2   2   36.44    1.83
   8  -2  -2   36.86    1.89
  -8  -2   2   36.19    1.40
   8  -2  -2   39.01    1.74
  -8  -2   2   37.79    1.85
  -8   2   2   35.66    1.65
  -8   2   1   57.51    2.45
   8  -2  -1   57.50    2.50
  -8  -2   1   57.78    2.06
  -8  -2   1   55.64    1.64
  -8  -2   1   60.65    2.27
   8  -2  -1   57.90    2.07
  -8   2   1   61.35    2.09
   8   2  -1   58.34    1.98
   8   2   0  322.33    5.25
  -8   2   0  331.18    6.14
  -8  -2   0  319.66    5.36
   8  -2   0  335.81    6.24
  -8  -2   0  314.75    3.30
   8  -2   0  327.38    4.72
   8  -2   1  254.52    5.76
  -8  -2  -1  244.75    5.10
   8   2   1  247.46    5.10
  -8   2  -1  250.17    5.67
   8  -2   1  247.69    3.98
  -8  -2  -1  243.80    2.22
  -8  -2  -2   99.95    3.53
   8  -2   2  102.87    3.92
  -8   2  -2  105.11    3.90
   8   2   2   96.12    3.46
   8  -2   2   97.02    2.44
   8   2   2   92.62    2.81
  -8  -2  -3   18.22    1.64
   8  -2   3   16.30    1.71
   8   2   3   15.98    1.56
  -8   2  -3   16.33    1.69
   8  -2   3   18.09    1.08
   8   2   3   17.77    1.30
  -8  -2  -4   23.91    1.99
   8   2   4   22.60    1.98
  -8   2  -4   24.21    2.12
   8  -2   4   21.26    2.01
   8  -2   4   24.76    1.24
   8   2   4   25.10    1.47
   8  -2   5   12.15    1.56
  -8  -2  -5   13.10    1.56
  -8   2  -5   13.33    1.68
   8   2   5   12.44    1.62
   8   2   5   14.66    1.12
   8  -2   5   13.98    0.94
  -8  -2  -6   23.13    2.16
   8   2   6   23.27    2.20
   8  -2   6   22.78    2.29
   8   2   6   22.01    1.30
   8  -2   6   24.64    1.22
   8  -2   7    2.72    1.09
   8  -2   7    1.70    0.41
   8   2   7    2.54    1.03
   8   2   7    0.84    0.38
   8  -2   8   26.46    2.70
   8   2   8   26.11    1.35
   8  -2   8   23.58    1.21
   8   2   8   24.75    2.53
   8  -2   9    0.27    0.81
   8   2   9    1.03    0.98
   8   2   9    0.80    0.37
   8  -2  10   26.28    2.92
   8   2  10   29.19    2.98
   8  -2  11   -0.49    0.83
   8   2  11    2.05    1.22
   8   2  12   -0.39    1.11
   8  -2  12    1.22    0.97
   8   2  13    2.68    1.41
   8  -2  13    1.92    1.43
   8  -2  14    0.57    1.06
   8   2  14   -2.16    1.30
  -8   3  22   16.63    2.30
  -8   3  21    1.33    1.04
  -8   3  20   12.91    1.96
  -8   3  19    4.89    1.37
  -8   3  18    0.62    0.83
   8   3 -17    6.36    1.19
  -8   3  17    6.65    1.42
   8   3 -16    9.92    1.36
  -8   3  16   10.92    1.67
   8  -3 -15   45.38    2.99
   8   3 -15   42.44    2.60
  -8   3  15   44.35    2.99
  -8   3  14    2.51    0.89
   8  -3 -14    2.61    0.87
   8   3 -13    0.68    0.42
   8  -3 -13   -0.41    0.68
  -8   3  13   -0.05    0.56
   8   3 -12   16.48    1.29
  -8   3  12   17.47    1.75
  -8  -3  12   17.85    1.72
   8  -3 -12   17.08    1.61
   8   3 -11    6.41    0.76
  -8  -3  11    6.80    1.11
   8  -3 -11    5.86    0.95
  -8   3  11    6.35    1.13
   8   3 -10   87.78    2.24
  -8   3  10   95.33    3.69
  -8  -3  10   92.59    3.67
   8  -3 -10   88.70    3.29
   8   3  -9    3.07    0.38
   8  -3  -9    2.58    0.76
  -8  -3   9    3.33    0.72
  -8   3   9    3.15    0.85
   8  -3  -8  288.30    5.72
  -8   3   8  292.06    6.01
  -8  -3   8  293.60    6.13
   8  -3  -7    2.65    0.65
  -8  -3   7    2.16    0.59
  -8   3   7    2.41    0.59
   8  -3  -7    1.55    0.56
   8  -3  -6  261.31    5.12
  -8   3   6  268.21    5.35
  -8  -3   6  270.20    5.49
   8  -3  -6  282.23    5.72
   8  -3  -5    4.60    0.78
  -8   3   5    5.49    0.87
  -8  -3   5    4.63    0.76
   8  -3  -4    0.83    0.43
  -8  -3   4    0.13    0.39
  -8   3   4    0.72    0.44
  -8  -3   3   10.77    0.65
   8  -3  -3   10.63    1.12
  -8   3   3   13.35    1.21
  -8   3   3   11.61    1.07
  -8  -3   3   11.55    1.08
  -8   3   2   17.32    1.48
  -8  -3   2   15.79    0.98
   8  -3  -2   17.58    1.44
  -8   3   2   18.17    1.33
  -8  -3   2   16.25    1.26
   8  -3  -1    6.62    0.97
  -8   3   1    7.53    1.01
  -8  -3   1    8.01    0.84
  -8  -3   1    8.14    0.90
   8  -3  -1    4.52    0.70
   8  -3   0    1.81    0.64
  -8   3   0    2.51    0.64
  -8  -3   0    3.37    0.61
  -8  -3   0    4.11    0.70
   8  -3   0    2.94    0.55
   8  -3   1    2.08    0.81
  -8   3  -1    1.91    0.60
  -8  -3  -1    2.08    0.53
   8  -3   1    3.26    0.58
  -8  -3  -1    2.09    0.24
   8  -3   2   48.33    2.82
  -8   3  -2   52.18    2.86
  -8  -3  -2   51.71    2.56
   8  -3   2   52.68    2.09
   8  -3   3   16.97    1.81
  -8   3  -3   17.20    1.80
  -8  -3  -3   17.47    1.61
   8   3   3   17.05    1.63
   8  -3   3   17.76    1.28
   8  -3   4    2.11    0.95
  -8  -3  -4    0.79    0.54
   8   3   4    1.37    0.70
   8  -3   4    1.60    0.47
   8  -3   5    0.24    0.65
  -8  -3  -5    0.31    0.61
  -8   3  -5   -0.03    0.84
   8   3   5   -0.31    0.71
   8  -3   5    0.44    0.38
  -8  -3  -6    1.16    0.70
   8  -3   6    0.38    0.77
   8   3   6    1.57    0.96
   8  -3   6    1.28    0.45
   8  -3   7    1.90    0.98
   8   3   7    3.38    1.09
   8  -3   7    2.89    0.57
   8  -3   8   50.32    3.71
   8   3   8   46.65    3.47
   8  -3   9    0.06    0.83
   8   3   9   -0.26    0.81
   8  -3  10   18.73    2.48
   8  -3  11    1.76    1.18
   8  -3  12    2.63    1.11
   8  -3  13    3.61    1.38
   8  -3  14   -1.32    1.19
  -8   4  21   -0.91    1.01
  -8   4  20    2.25    1.10
  -8   4  19    3.41    1.18
  -8  -4  18   -1.11    0.97
  -8   4  18    0.30    0.87
  -8  -4  17   18.98    2.02
  -8   4  17   17.76    2.17
   8   4 -16    9.73    1.42
  -8  -4  16    9.83    1.44
  -8   4  16    8.88    1.55
   8   4 -15    8.61    1.20
  -8  -4  15    7.72    1.23
  -8   4  15   10.01    1.57
   8  -4 -14    2.60    0.81
  -8  -4  14    2.56    0.75
  -8   4  14    3.78    0.99
   8   4 -13    2.50    0.64
  -8  -4  13    2.79    0.69
   8  -4 -13    3.59    0.95
  -8   4  13    2.99    0.92
   8   4 -12   29.15    1.69
  -8  -4  12   30.45    1.79
   8  -4 -12   31.33    2.39
  -8   4  12   31.23    2.36
   8  -4 -12   30.16    2.00
   8   4 -11   36.82    1.73
  -8  -4  11   38.91    1.79
  -8   4  11   43.35    2.67
   8  -4 -11   37.56    2.20
   8   4 -10   72.15    2.07
  -8  -4  10   71.44    2.15
  -8   4  10   73.22    3.35
   8  -4 -10   75.70    3.06
   8   4  -9    0.62    0.27
  -8   4   9    0.24    0.69
  -8  -4   9    1.11    0.31
   8  -4  -9    0.88    0.53
  -8  -4   8  290.32    2.82
   8  -4  -8  289.37    5.87
  -8   4   8  305.44    6.32
   8  -4  -7   12.02    1.32
   8  -4  -7   12.15    1.28
   8  -4  -7   12.93    1.35
  -8  -4   7   13.76    1.39
  -8   4   7   15.23    1.44
   8  -4  -6  215.33    5.11
   8  -4  -6  212.43    5.16
   8  -4  -6  209.81    4.90
  -8  -4   6  208.76    4.99
  -8   4   6  213.73    4.95
   8  -4  -5   25.18    1.76
   8  -4  -5   27.05    1.82
  -8  -4   5   27.35    1.79
  -8   4   5   23.26    1.68
   8  -4  -4   57.67    2.65
  -8  -4   4   61.78    1.30
  -8  -4   4   60.76    1.35
  -8   4   4   63.55    2.58
  -8  -4   4   66.22    2.63
  -8  -4   3   26.21    1.11
   8  -4  -3   25.98    1.83
  -8   4   3   24.60    1.65
  -8  -4   3   26.51    1.64
  -8   4   2    3.23    0.79
  -8  -4   2    2.99    0.52
   8  -4  -2    3.09    0.85
  -8  -4   2    3.50    0.67
  -8  -4   1    9.07    0.88
  -8   4   1    9.16    1.17
   8  -4  -1    9.06    1.20
  -8  -4   1    7.81    0.89
  -8  -4   0   60.20    2.41
  -8   4   0   54.65    2.82
   8  -4   0   61.23    3.02
  -8  -4   0   59.93    2.24
  -8  -4  -1   22.36    1.64
  -8   4  -1   21.04    1.89
   8  -4   1   23.72    2.06
  -8  -4  -1   20.83    1.33
  -8   4  -2   15.01    1.65
   8  -4   2   12.94    1.57
  -8  -4  -2   12.70    1.34
  -8   4  -3   24.64    2.14
  -8  -4  -3   26.55    2.00
   8  -4   3   23.93    2.15
  -8  -4  -4    2.50    0.85
  -8   4  -4    2.22    0.82
   8  -4   4    1.21    0.77
   8  -4   5    9.21    1.60
  -8  -4  -5    8.62    1.33
   8  -4   6   17.13    2.17
  -8  -4  -6   16.22    1.91
   8  -4   7    0.00    0.78
   8  -4   8   20.49    2.43
   8  -4   9    0.96    0.90
   8  -4  10   17.80    2.44
   8  -4  11    8.51    1.94
   8  -4  12   -1.47    1.36
   8  -4  13    0.23    0.96
   8  -4  14   -1.81    1.37
  -8   5  21   -2.01    1.09
  -8   5  20    0.92    0.97
  -8  -5  20    2.35    0.85
  -8  -5  19   10.52    1.72
  -8   5  19    6.89    1.48
  -8  -5  18    3.05    1.05
  -8   5  18    2.08    0.98
  -8  -5  17   10.87    1.59
  -8   5  17   12.42    1.86
   8   5 -16    4.76    1.01
  -8   5  16    6.92    1.43
  -8  -5  16    5.59    1.13
  -8  -5  15   19.34    1.85
   8   5 -15   18.21    1.69
  -8   5  15   16.78    1.94
  -8  -5  14   18.37    1.68
  -8   5  14   19.54    2.06
  -8   5  13    4.91    1.03
  -8  -5  13    4.86    0.89
   8  -5 -13    5.55    1.11
   8  -5 -13    4.34    0.87
   8   5 -12    4.66    0.79
  -8  -5  12    4.65    0.82
   8  -5 -12    4.36    0.90
  -8   5  12    4.98    1.06
   8   5 -11   98.93    2.89
  -8  -5  11   99.99    3.06
  -8   5  11   98.53    4.07
   8  -5 -11   97.99    3.58
  -8  -5  10  189.11    3.89
   8   5 -10  188.72    3.57
  -8   5  10  194.96    5.47
   8  -5 -10  190.74    4.88
  -8  -5   9    8.61    0.79
  -8   5   9    9.76    1.34
   8  -5  -9    8.06    1.15
   8  -5  -9   10.15    1.35
  -8  -5   8  188.36    3.11
   8  -5  -8  194.45    5.36
   8  -5  -8  190.07    4.80
   8  -5  -8  186.37    5.24
  -8   5   8  192.08    5.20
  -8  -5   7    0.14    0.28
   8  -5  -7    1.02    0.71
  -8   5   7    1.91    0.86
   8  -5  -7    2.67    0.87
   8  -5  -7    2.03    0.88
   8  -5  -6  282.02    6.40
  -8  -5   6  281.35    3.33
   8  -5  -6  296.57    6.25
  -8   5   6  285.46    5.99
  -8  -5   5    5.78    0.53
   8  -5  -5    4.76    0.91
  -8   5   5    5.18    0.88
   8  -5  -5    6.02    0.94
  -8  -5   4   70.71    1.88
   8  -5  -4   68.82    3.21
  -8   5   4   67.93    2.89
   8  -5  -4   74.52    3.05
  -8  -5   4   71.31    2.88
  -8  -5   4   69.56    1.80
   8  -5  -3    0.82    0.52
  -8  -5   3    0.41    0.25
  -8  -5   3    0.13    0.35
   8  -5  -3    0.83    0.58
   8  -5  -2   27.14    2.03
  -8  -5   2   24.84    1.33
  -8   5   2   28.55    2.06
   8  -5  -2   31.24    1.98
  -8  -5   2   26.14    1.64
  -8  -5   1   13.63    1.15
   8  -5  -1   13.74    1.56
  -8   5   1   15.12    1.57
   8  -5  -1   16.31    1.50
  -8  -5   1   11.60    1.09
  -8   5   0   11.66    1.46
   8  -5   0   11.67    1.49
  -8  -5   0   10.85    1.08
   8  -5   0   13.13    1.35
  -8  -5   0   11.50    1.05
  -8   5  -1   26.46    2.15
  -8  -5  -1   26.94    1.78
   8  -5   1   28.09    2.30
  -8  -5  -1   26.65    1.50
   8  -5   2    5.03    1.15
  -8   5  -2    7.52    1.23
  -8  -5  -2    6.07    0.73
  -8  -5  -2    5.46    0.94
  -8   5  -3   63.63    3.52
  -8  -5  -3   67.02    3.15
   8  -5   3   63.19    3.57
   8  -5   3   67.29    2.83
  -8  -5  -3   59.20    1.11
  -8  -5  -4    5.02    1.00
   8  -5   4    5.66    1.19
   8  -5   4    7.55    1.00
  -8  -5  -5   -0.05    0.50
   8  -5   5   -0.97    1.04
   8  -5   5   -0.69    0.54
   8  -5   6   16.78    2.15
   8  -5   7    5.14    1.39
   8  -5   8   32.74    3.17
   8  -5   9    9.49    1.94
   8  -5  10   14.56    2.37
   8  -5  11   16.71    2.59
   8  -5  12    2.52    1.42
   8  -5  13    2.31    1.35
  -8   6  20    3.24    1.20
  -8   6  19    2.30    1.08
  -8  -6  19    4.15    1.23
  -8  -6  18    0.48    0.67
  -8   6  18   -1.00    1.09
  -8   6  17   11.52    1.76
  -8  -6  17   10.31    1.54
  -8  -6  16    9.63    1.47
  -8   6  16   10.74    1.75
  -8  -6  15   22.73    2.08
   8   6 -15   22.04    1.94
  -8   6  15   19.24    2.12
  -8  -6  14    0.51    0.53
  -8   6  14    1.08    0.72
   8  -6 -14   -0.20    0.57
   8  -6 -13    0.19    0.65
  -8  -6  13    1.38    0.62
  -8   6  13    0.07    0.72
   8   6 -12    4.92    0.79
  -8  -6  12    5.64    1.00
   8  -6 -12    5.86    1.01
  -8   6  12    5.75    1.21
   8   6 -11   50.18    2.19
  -8  -6  11   54.08    2.48
   8  -6 -11   51.15    2.63
  -8   6  11   56.18    3.15
  -8  -6  10   75.83    2.72
   8   6 -10   74.44    2.45
   8  -6 -10   73.35    3.11
  -8   6  10   75.02    3.55
  -8  -6   9    3.92    0.70
  -8   6   9    2.99    0.92
   8  -6  -9    3.71    0.85
  -8  -6   8  182.12    3.68
   8  -6  -8  176.84    5.52
   8  -6  -8  172.56    4.70
   8  -6  -7    1.79    0.75
  -8  -6   7    1.82    0.44
  -8   6   7    0.86    0.80
   8  -6  -7    1.66    0.72
   8  -6  -6   86.73    3.79
  -8  -6   6   85.59    2.36
  -8   6   6   87.75    3.57
   8  -6  -6   92.95    3.69
   8  -6  -5    2.24    0.59
  -8  -6   5    2.63    0.48
  -8   6   5    2.57    0.69
   8  -6  -5    3.68    0.85
  -8  -6   4   24.89    1.34
   8  -6  -4   26.92    2.17
   8  -6  -4   27.89    1.99
   8  -6  -3   16.38    1.73
  -8  -6   3   16.72    1.20
  -8  -6   3   15.61    1.12
   8  -6  -3   17.19    1.62
   8  -6  -2   24.72    2.07
  -8   6   2   22.84    1.99
  -8  -6   2   24.33    1.65
   8  -6  -2   25.47    1.94
  -8  -6   2   25.72    1.50
   8  -6  -1   49.36    2.98
  -8  -6   1   46.15    2.12
  -8   6   1   49.05    2.90
  -8  -6   1   42.90    2.13
   8  -6  -1   48.20    2.66
  -8   6   0    1.81    0.85
   8  -6   0    0.84    0.78
   8  -6   0    1.39    0.63
  -8  -6   0    1.47    0.53
  -8  -6   0    1.58    0.49
  -8   6  -1   60.58    3.40
  -8  -6  -1   57.43    2.67
   8  -6   1   58.12    3.36
  -8  -6  -1   53.97    2.20
   8  -6   2    0.71    0.76
  -8   6  -2    0.80    0.50
   8  -6   2    1.73    0.67
  -8  -6  -2    2.05    0.50
  -8  -6  -2    1.16    0.62
  -8  -6  -3   34.58    2.33
   8  -6   3   32.29    2.73
   8  -6   3   40.91    2.36
  -8  -6  -3   38.36    1.74
  -8  -6  -3   39.35    1.28
   8  -6   4    0.44    0.76
  -8  -6  -4    0.80    0.57
   8  -6   4    0.68    0.56
  -8  -6  -4    0.73    0.22
   8  -6   5    0.02    0.95
  -8  -6  -5    1.15    0.66
   8  -6   5    1.01    0.46
   8  -6   6   44.17    3.46
   8  -6   7    1.69    1.05
   8  -6   8   20.79    2.56
   8  -6   9    4.25    1.46
   8  -6  10    7.32    1.82
   8  -6  11   10.39    2.19
   8  -6  12    2.89    1.31
   8  -6  13    1.23    1.38
  -8   7  20    0.53    0.78
  -8   7  19    3.74    1.22
  -8  -7  18   -0.34    0.68
  -8   7  18   -2.57    1.08
  -8  -7  17   12.66    1.83
  -8   7  17   11.15    1.80
  -8   7  16    3.70    1.31
  -8  -7  16    3.82    1.08
  -8  -7  15   37.99    2.75
   8  -7 -15   35.72    2.31
  -8   7  15   37.42    2.99
   8   7 -14    1.98    0.72
  -8  -7  14    4.09    1.02
  -8   7  14    2.07    1.04
   8  -7 -14    3.69    1.00
  -8  -7  13   20.18    1.84
   8  -7 -13   19.29    1.75
  -8   7  13   21.04    2.20
  -8  -7  12    0.06    0.51
  -8   7  12    2.13    1.04
   8  -7 -12    1.34    0.68
  -8  -7  11   32.36    2.10
   8   7 -11   28.82    1.80
  -8   7  11   29.54    2.42
   8  -7 -11   29.64    2.08
  -8  -7  10   12.91    1.27
   8  -7 -10   11.06    1.30
  -8   7  10   14.51    1.74
   8  -7  -9    0.36    0.66
  -8  -7   9   -0.53    0.49
   8  -7  -9    0.20    0.59
  -8   7   9    0.10    0.76
   8  -7  -8   66.19    3.67
  -8  -7   8   68.47    2.62
  -8   7   8   69.40    3.45
  -8  -7   7    0.45    0.45
   8  -7  -7    2.40    1.08
  -8   7   7    0.61    0.77
   8  -7  -6   71.60    3.70
  -8  -7   6   68.88    2.47
   8  -7  -5   -0.04    0.66
  -8  -7   5    0.14    0.43
  -8  -7   4    5.71    0.78
   8  -7  -4    7.00    1.25
   8  -7  -4    7.44    1.20
   8  -7  -3   11.66    1.61
  -8  -7   3   11.68    1.20
   8  -7  -3   10.78    1.38
   8  -7  -2    4.93    1.14
   8  -7  -2    5.93    1.08
   8  -7  -1   61.96    3.57
  -8   7   1   61.07    3.42
  -8  -7   1   60.86    2.73
  -8   7   0    6.19    1.28
   8  -7   0    5.20    1.27
  -8  -7   0    3.72    0.80
   8  -7   0    6.90    1.26
  -8  -7   0    3.88    0.71
   8  -7   1   47.82    3.30
  -8  -7  -1   42.31    2.44
  -8  -7  -1   44.09    2.11
   8  -7   2   23.54    2.43
  -8  -7  -2   19.51    1.75
   8  -7   2   23.20    1.95
  -8  -7  -2   20.51    1.45
  -8  -7  -3   39.78    2.63
   8  -7   3   43.69    3.28
   8  -7   3   39.91    2.43
  -8  -7  -3   40.27    1.87
  -8  -7  -3   39.43    1.53
   8  -7   4    3.80    1.11
   8  -7   4    2.21    0.69
  -8  -7  -4    4.62    0.67
  -8  -7  -4    4.93    1.05
  -8  -7  -4    4.57    0.53
   8  -7   5    2.28    0.97
   8  -7   5    2.44    0.68
  -8  -7  -5    2.06    0.32
   8  -7   6   16.20    2.26
   8  -7   7    1.12    1.11
   8  -7   8   13.24    2.19
   8  -7   9    1.67    1.01
   8  -7  10    1.17    0.88
   8  -7  11    9.00    1.94
   8  -7  12    1.57    1.27
  -8   8  19    1.57    1.11
  -8   8  18    3.20    1.31
  -8  -8  17   17.38    2.18
  -8   8  17   15.68    2.18
   8  -8 -16   -0.29    0.62
  -8   8  16    0.27    0.83
  -8  -8  16   -0.33    0.71
  -8  -8  15   20.57    2.17
  -8   8  15   19.20    2.27
   8  -8 -15   20.62    1.80
  -8  -8  14   -1.12    0.69
   8  -8 -14    0.33    0.56
  -8   8  14    0.31    1.02
  -8  -8  13   12.99    1.65
   8   8 -13   14.80    1.56
  -8   8  13   14.76    1.94
   8  -8 -13   13.91    1.50
  -8  -8  12    2.68    0.86
  -8   8  12    3.90    1.16
   8  -8 -12    2.17    0.76
  -8  -8  11   20.26    1.80
  -8   8  11   21.14    2.17
   8  -8 -11   18.36    1.74
  -8  -8  10    0.52    0.55
   8  -8 -10    0.01    0.56
  -8   8  10   -0.21    0.73
   8  -8  -9   17.90    2.06
  -8  -8   9   17.51    1.55
  -8   8   9   16.30    1.89
  -8  -8   8   21.07    1.62
   8  -8  -8   23.48    2.42
   8  -8  -7   -1.27    0.90
  -8  -8   7    0.78    0.53
   8  -8  -6   19.17    2.08
  -8  -8   6   17.59    1.42
  -8  -8   5   17.50    1.41
   8  -8  -5   16.57    1.91
  -8  -8   4   -0.57    0.53
   8  -8  -4   -0.51    0.92
   8  -8  -3   12.80    1.80
  -8  -8   3   11.58    1.30
  -8  -8   2    8.24    1.17
   8  -8  -2    8.30    1.56
   8  -8  -1   22.67    2.31
   8  -8   0    0.24    0.73
  -8  -8   0   -0.57    0.59
   8  -8   1   54.96    3.64
  -8  -8  -1   47.48    2.36
  -8  -8  -1   48.75    2.85
   8  -8   2   16.25    2.08
  -8  -8  -2   14.11    1.69
  -8  -8  -2   12.01    1.16
   8  -8   3    2.36    1.03
  -8  -8  -3    2.31    0.81
  -8  -8  -3    3.41    0.61
  -8  -8  -3    1.83    0.51
   8  -8   4    1.45    0.93
  -8  -8  -4    1.32    0.40
  -8  -8  -4    2.29    0.52
   8  -8   5    0.73    0.92
  -8  -8  -5    0.56    0.40
  -8  -8  -5   -0.08    0.26
   8  -8   6    3.83    1.26
   8  -8   7    2.29    1.16
   8  -8   8    9.22    1.88
   8  -8   9    5.84    1.58
   8  -8  10   -0.38    1.16
   8  -8  11    1.68    1.33
  -8   9  18    4.82    1.49
  -8   9  17   12.49    1.98
  -8  -9  16   -0.52    0.73
   8  -9 -16    0.53    0.62
  -8   9  16    1.70    1.17
  -8  -9  15   19.74    2.23
  -8   9  15   15.22    2.04
   8  -9 -15   16.58    1.67
  -8  -9  14    0.25    0.77
   8  -9 -14    0.02    0.56
  -8   9  14    0.49    0.72
  -8  -9  13    8.16    1.41
  -8   9  13    5.96    1.25
   8  -9 -13    5.58    1.06
  -8  -9  12    0.47    0.63
   8  -9 -12   -0.59    0.61
  -8   9  12    0.69    0.67
  -8  -9  11    1.54    0.71
   8  -9 -11    0.99    0.57
  -8   9  11    1.50    0.79
   8  -9 -10    6.26    1.45
  -8  -9  10    6.40    1.06
   8  -9  -9    3.27    1.15
  -8  -9   9    3.61    0.90
   8  -9  -8   11.05    1.77
  -8  -9   8   12.14    1.45
   8  -9  -7   -0.36    0.79
  -8  -9   7    0.89    0.72
   8  -9  -6    2.25    1.06
  -8  -9   6   -0.22    0.53
   8  -9  -5   20.98    2.33
  -8  -9   5   22.01    1.73
  -8  -9   4    6.48    1.03
   8  -9  -4    6.33    1.49
  -8  -9   3    1.14    0.59
   8  -9  -3    1.63    0.93
  -8  -9   2    3.97    0.90
   8  -9  -2    4.00    1.19
   8  -9  -1   20.17    2.38
   8  -9   0    1.86    1.20
  -8  -9   0    2.42    1.04
   8  -9   1   43.52    3.47
  -8  -9  -1   45.90    3.03
   8  -9   2    5.10    1.51
  -8  -9  -2    4.32    1.23
  -8  -9  -2    2.87    0.79
   8  -9   3    3.69    1.38
  -8  -9  -3    5.03    0.83
  -8  -9  -3    3.98    0.76
   8  -9   4    5.20    1.43
  -8  -9  -4    4.99    0.77
  -8  -9  -4    3.64    0.63
   8  -9   5   -1.37    0.85
   8  -9   6    0.43    0.94
   8  -9   7    1.58    0.95
   8  -9   8    8.83    1.90
   8  -9   9    4.35    1.49
   8  -9  10    2.65    1.16
  -8  10  17   13.35    2.22
  -8  10  16    1.82    1.19
  -8  10  15   10.81    1.94
   8 -10 -15    7.09    1.20
  -8 -10  14    0.35    0.63
   8 -10 -14    1.52    0.77
  -8 -10  13   12.11    1.72
   8 -10 -13   10.87    1.43
  -8 -10  12    0.26    0.62
   8 -10 -12   -0.23    0.58
   8 -10 -11   -0.64    1.07
  -8 -10  11    0.98    0.72
   8 -10 -11    0.63    0.57
   8 -10 -10    8.01    1.64
  -8 -10  10   10.20    1.46
   8 -10  -9   -0.04    0.86
  -8 -10   9    0.22    0.60
  -8 -10   8    8.73    1.36
   8 -10  -8    6.84    1.50
   8 -10  -7   -0.08    0.89
  -8 -10   7    0.10    0.58
  -8 -10   6   13.24    1.52
   8 -10  -6   11.02    1.77
   8 -10  -5   -0.17    0.84
  -8 -10   5   -1.07    0.74
  -8 -10   4    0.93    0.65
   8 -10  -4    1.81    1.01
  -8 -10   3    6.37    1.12
   8 -10  -3    3.68    1.23
  -8 -10   2   17.28    1.78
   8 -10  -2   14.11    2.09
  -8 -10   1    9.92    1.46
   8 -10  -1    8.20    1.72
   8 -10   0    6.83    1.76
   8 -10   1   33.20    3.21
   8 -10   2    4.87    1.39
  -8 -10  -2    2.59    0.73
  -8 -10  -2    4.30    0.82
   8 -10   3    3.59    1.40
   8 -10   4   -0.97    1.17
   8 -10   5    6.13    1.66
   8 -10   6   -2.50    1.45
   8 -10   7    4.27    1.50
   8 -10   8    4.19    1.41
   8 -10   9    1.63    1.30
   8 -11 -14    0.34    0.74
   8 -11 -13    4.81    1.85
   8 -11 -13    4.94    1.01
   8 -11 -12   -0.47    1.19
  -8 -11  12   -0.16    0.67
   8 -11 -12    0.11    0.62
   8 -11 -11    3.54    1.35
  -8 -11  11    4.21    1.15
   8 -11 -10    3.11    1.06
  -8 -11  10    3.06    0.95
   8 -11  -9    1.43    1.03
  -8 -11   9    3.47    1.02
  -8 -11   8    9.75    1.51
   8 -11  -8    7.89    1.69
   8 -11  -7    1.74    1.20
  -8 -11   7    2.53    0.94
   8 -11  -6    5.90    1.69
  -8 -11   6    6.91    1.26
   8 -11  -5    2.44    1.23
  -8 -11   5    0.82    0.74
  -8 -11   4    0.73    0.72
   8 -11  -4   -0.38    0.80
  -8 -11   3    4.88    1.17
   8 -11  -3    4.08    1.27
  -8 -11   2    0.00    0.70
   8 -11  -2    0.83    1.14
  -8 -11   1    8.54    1.46
   8 -11  -1    7.72    1.78
  -8 -11   0    3.23    1.11
   8 -11   0    3.95    1.60
   8 -11   1    5.26    1.56
   8 -11   2    2.13    1.20
   8 -11   3    4.78    1.51
   8 -11   4    1.75    1.22
   8 -11   5    1.20    1.15
   8 -11   6    1.19    0.90
   8 -11   7    4.18    1.73
   8 -11   8   -0.52    1.31
   8 -12 -13    5.46    1.77
   8 -12 -13    4.70    1.07
   8 -12 -12    3.03    1.40
   8 -12 -12    0.87    0.70
   8 -12 -11    1.36    0.92
  -8 -12  11    0.45    0.65
   8 -12 -10    0.67    0.96
  -8 -12  10    0.81    0.66
  -8 -12   9    6.73    1.35
   8 -12  -9    1.87    1.15
   8 -12  -8    1.49    1.05
  -8 -12   8    0.42    0.65
   8 -12  -7    0.77    1.02
  -8 -12   7    0.08    0.71
   8 -12  -6    5.07    1.53
  -8 -12   6    3.91    1.05
   8 -12  -5    1.46    1.08
  -8 -12   5    0.86    0.81
  -8 -12   4   -0.67    0.78
   8 -12  -4   -0.64    0.86
  -8 -12   3    2.71    0.92
   8 -12  -3    2.37    1.04
  -8 -12   2    0.90    0.69
   8 -12  -2    0.16    0.91
  -8 -12   1    2.66    1.07
   8 -12  -1    1.09    1.16
  -8 -12   0    7.20    1.45
   8 -12   0    6.92    1.88
  -8 -12  -1   13.54    1.93
   8 -12   1   11.10    2.16
   8 -12   2   10.00    2.25
   8 -12   3    7.30    1.97
   8 -12   4   -1.40    1.15
   8 -12   5    0.07    1.21
   8 -12   6    1.35    1.10
   8 -13 -12   -0.04    0.66
   8 -13 -11    1.52    1.28
   8 -13 -10   -1.09    1.05
   8 -13  -9   -0.10    1.06
  -8 -13   8    3.41    1.16
   8 -13  -8    1.90    1.20
   8 -13  -7    2.49    1.36
  -8 -13   7    2.26    0.94
   8 -13  -6   -0.86    1.20
  -8 -13   6    0.80    0.71
   8 -13  -5    0.82    0.85
  -8 -13   5    1.55    0.85
  -8 -13   4    0.27    0.72
   8 -13  -4   -0.53    0.92
  -8 -13   3   -0.01    0.80
   8 -13  -3    2.05    1.23
  -8 -13   2   -1.02    1.00
   8 -13  -2   -0.49    1.08
  -8 -13   1    4.35    1.20
   8 -13  -1    5.75    1.63
  -8 -13   0   -1.64    1.03
   8 -13   0    0.89    1.32
  -8 -13  -1    4.68    1.36
   8 -13   1    5.58    1.91
   8 -13   2    4.82    1.78
  -8 -13  -2    1.87    1.12
   8 -13   3   10.04    2.35
   8 -14  -7    0.58    1.16
   8 -14  -6    0.50    1.03
   8 -14  -5    0.10    1.10
  -8 -14   5   -0.42    0.89
  -8 -14   4   -0.47    0.77
   8 -14  -4    0.01    0.95
  -8 -14   3    1.89    0.95
   8 -14  -3    5.16    1.68
  -8 -14   2    0.62    0.93
   8 -14  -2    0.53    1.14
  -8 -14   1    2.03    0.94
   8 -14  -1    3.94    1.64
  -8 -14   0    0.27    0.89
  -8 -14  -1    5.64    1.55
  -8 -14  -2    2.48    1.33
  -8 -14  -3    2.12    1.15
  -8 -15   2    0.49    0.96
  -8 -15   1    4.65    1.45
  -8 -15   0    0.95    0.95
  -8 -15  -1    0.44    0.93
  -8 -15  -2   -0.38    0.93
  -8 -15  -3   -0.84    0.94
  -9   0  21   18.14    2.47
  -9   0  20    0.23    0.86
  -9   0  19    5.62    1.41
  -9   0  18    0.44    0.73
   9   0 -17    0.59    0.69
  -9   0  17    0.57    0.87
   9   0 -16    0.59    0.64
  -9   0  16   -1.17    1.03
   9   0 -15  117.17    4.29
  -9   0  15  114.09    4.85
  -9   0  14   -0.75    0.89
  -9   0  13  225.64    5.78
  -9   0  13  224.55    6.31
   9   0 -12    0.48    0.38
  -9   0  12   -0.26    0.51
  -9   0  12   -0.79    0.83
   9   0 -11   10.03    0.98
  -9   0  11    9.18    1.18
  -9   0  11   10.47    1.37
  -9   0  10   -1.00    0.90
  -9   0  10   -0.76    0.47
   9   0 -10   -0.18    0.35
   9   0  -9   88.86    2.24
  -9   0   9   90.35    3.38
  -9   0   9   86.09    3.40
   9   0  -8    0.27    0.27
  -9   0   8    0.09    0.38
   9   0  -8   -0.22    0.24
   9   0  -7  364.93    3.70
  -9   0   7  368.77    6.55
  -9   0   7  366.14    6.47
   9   0  -6   -0.08    0.21
  -9   0   6   -0.44    0.48
  -9   0   6    0.07    0.56
   9   0  -5  105.09    2.12
  -9   0   5   99.68    3.09
  -9   0   4    0.10    0.21
   9   0  -4   -0.24    0.31
  -9   0   4    0.13    0.35
  -9   0   3   42.64    1.64
   9   0  -3   41.68    1.66
  -9   0   3   43.11    1.81
  -9   0   2    0.38    0.36
   9   0  -2   -0.29    0.38
  -9   0   2   -0.30    0.33
  -9   0   1   34.57    1.83
   9   0  -1   36.27    1.89
  -9   0   1   37.02    1.44
   9   0   0   -0.29    0.48
  -9   0   0   -0.21    0.51
  -9   0   0    0.53    0.33
   9   0   1  121.17    3.93
  -9   0  -1  122.98    3.93
  -9   0  -2   -0.85    0.67
   9   0   2   -0.62    0.89
   9   0   3   23.91    2.07
  -9   0  -3   31.17    2.27
  -9   0  -4   -0.21    0.58
   9   0   4    0.36    0.63
  -9   0  -5    0.43    0.74
   9   0   5   -0.75    0.86
   9   0   6    0.38    0.81
   9   0   7   10.79    1.72
   9   0   8    0.05    0.69
   9   0   9   10.63    1.93
   9   0  10    0.18    0.82
   9   0  11    1.81    1.05
   9   0  12    0.04    0.99
   9   0  13    7.79    1.87
   9   0  14    2.72    1.45
  -9  -1  21   12.71    2.12
  -9   1  21   11.60    1.95
  -9  -1  20    0.98    0.75
  -9   1  20    0.99    0.88
  -9  -1  19    2.79    1.04
  -9   1  19    3.77    1.18
  -9   1  18   -0.51    0.83
   9  -1 -17    7.16    1.25
   9   1 -17    6.86    1.18
  -9   1  17    8.78    1.58
   9  -1 -16    3.37    0.95
   9   1 -16    1.62    0.73
  -9   1  16    4.12    1.22
   9  -1 -15   69.56    3.43
  -9   1  15   70.47    3.84
  -9   1  14    1.28    0.77
   9   1 -13   53.25    2.46
  -9   1  13   55.33    2.85
  -9   1  13   50.59    3.03
   9   1 -12   31.38    1.74
  -9   1  12   31.33    2.10
  -9   1  12   34.61    2.45
  -9  -1  12   33.39    2.27
   9   1 -11   20.17    1.26
   9  -1 -11   19.33    1.41
  -9  -1  11   19.40    1.71
  -9   1  11   17.99    1.73
  -9   1  11   20.16    1.67
   9   1 -10   11.60    0.85
   9  -1 -10   10.29    0.99
  -9  -1  10   13.28    1.40
  -9   1  10   12.96    1.34
  -9   1  10   12.20    1.37
   9   1  -9  115.81    2.10
   9  -1  -9  114.16    2.92
  -9  -1   9  118.53    3.90
  -9   1   9  120.42    3.98
   9  -1  -9  115.29    3.85
   9  -1  -8    0.67    0.31
   9  -1  -8    0.36    0.57
  -9   1   8    1.23    0.55
  -9  -1   8    0.96    0.39
   9  -1  -7  563.92    5.87
  -9  -1   7  558.44    8.10
  -9   1   7  554.60    7.87
   9  -1  -6   13.62    0.92
  -9  -1   6   13.86    1.34
  -9   1   6   11.66    1.18
   9  -1  -5  102.43    2.59
  -9  -1   5  102.49    3.34
  -9  -1   5   97.27    2.98
  -9   1   5  108.76    3.21
   9   1  -4    8.62    0.54
   9  -1  -4    7.51    0.80
  -9  -1   4    8.80    0.56
  -9  -1   4    8.66    1.01
  -9  -1   4    7.18    0.82
  -9   1   4    7.96    0.89
  -9   1   3    8.33    0.85
  -9  -1   3    9.16    0.70
   9   1  -3    8.02    0.67
   9  -1  -3    8.03    0.86
  -9   1   3    8.03    0.86
  -9  -1   3    6.99    0.76
  -9   1   2   10.04    0.97
  -9  -1   2    8.51    0.79
   9   1  -2   11.09    0.89
   9  -1  -2    8.43    0.94
   9  -1  -2    9.37    1.13
  -9  -1   2    9.63    0.80
  -9   1   2    9.58    0.88
   9  -1  -1  112.71    3.44
  -9   1   1  109.64    3.37
   9   1  -1  113.17    3.10
  -9  -1   1  109.93    3.08
  -9   1   1  112.62    2.72
  -9  -1   1  111.98    2.37
  -9   1   0  130.92    3.93
   9  -1   0  133.08    4.03
   9   1   0  134.40    3.71
  -9  -1   0  133.21    3.74
   9  -1   0  129.35    2.86
  -9  -1   0  132.90    2.31
  -9   1  -1  463.60    7.93
   9  -1   1  464.07    7.88
   9   1   1  454.05    7.36
  -9  -1  -1  459.75    7.54
   9  -1   1  458.62    5.03
   9  -1   2    2.41    0.79
  -9  -1  -2    2.40    0.73
  -9   1  -2    3.75    0.94
   9   1   2    3.92    0.86
   9  -1   2    3.60    0.50
   9   1   3   22.81    1.96
  -9   1  -3   24.69    2.11
   9  -1   3   24.28    2.09
  -9  -1  -3   24.06    1.97
   9  -1   3   23.85    1.03
  -9   1  -4    2.79    0.88
  -9  -1  -4    1.93    0.69
   9  -1   4    2.84    0.90
   9   1   4    3.39    0.87
   9  -1   4    2.86    0.39
  -9   1  -5    0.04    0.55
  -9  -1  -5   -0.44    0.53
   9   1   5    0.35    0.62
   9  -1   5    0.02    0.18
   9  -1   6    9.32    1.52
   9   1   6    6.82    1.37
   9  -1   6    8.61    0.53
   9   1   7    4.46    1.21
   9  -1   7    6.41    0.44
   9  -1   7    4.25    1.21
   9   1   8    2.23    1.06
   9  -1   8    2.08    0.25
   9  -1   8    2.02    0.90
   9  -1   9    2.20    0.79
   9   1   9    0.25    0.21
   9  -1  10    0.90    0.94
   9   1  10    0.36    0.34
   9   1  10    1.11    0.83
   9  -1  11    2.34    1.16
   9   1  11    2.69    1.24
   9  -1  12    0.36    1.12
   9   1  12   -1.31    1.25
   9  -1  13    4.04    1.59
   9   1  13    4.88    1.56
   9   1  14   -0.15    1.03
  -9   2  21   11.20    1.94
  -9   2  20    1.40    1.01
  -9   2  19    7.59    1.55
  -9   2  18    0.91    0.84
   9   2 -17    8.94    1.35
  -9   2  17    8.39    1.49
   9   2 -16    0.63    0.59
   9  -2 -16    1.43    0.78
  -9   2  16   -0.29    0.79
  -9   2  15    7.87    1.44
   9  -2 -15    5.44    1.07
   9  -2 -14   12.20    1.39
  -9   2  14   13.19    1.61
   9   2 -13    8.86    0.99
  -9   2  13   10.71    1.49
   9   2 -12   12.19    1.03
  -9   2  12   13.82    1.59
   9   2 -11    3.62    0.52
   9  -2 -11    1.99    0.61
  -9  -2  11    4.62    0.92
  -9   2  11    4.88    1.00
   9   2 -10   61.29    1.55
  -9   2  10   62.46    3.04
   9  -2 -10   62.06    2.91
  -9  -2  10   63.95    3.03
  -9   2   9  136.67    4.31
   9  -2  -9  132.09    4.15
  -9  -2   9  134.22    4.28
   9  -2  -8   19.55    1.38
  -9  -2   8   20.55    1.68
  -9   2   8   18.92    1.66
   9  -2  -8   17.88    1.61
   9  -2  -7  327.05    5.24
  -9   2   7  336.96    6.24
   9  -2  -6    7.76    0.86
  -9  -2   6    8.65    1.05
  -9   2   6    7.19    0.97
   9  -2  -5   61.64    2.27
  -9   2   5   62.15    2.56
  -9  -2   5   61.93    2.66
   9  -2  -4   28.77    1.60
  -9  -2   4   28.66    1.75
  -9   2   4   25.46    1.56
  -9  -2   3   13.58    0.75
   9  -2  -3   11.16    1.07
  -9   2   3   13.07    1.15
  -9  -2   3   13.08    1.21
  -9   2   3   14.59    1.13
  -9   2   2   34.91    1.91
  -9  -2   2   34.55    1.50
   9  -2  -2   35.21    2.00
   9   2  -2   36.04    1.47
  -9   2   2   33.46    1.68
  -9  -2   2   35.53    1.50
   9  -2  -2   24.90    1.49
  -9  -2   2   34.36    1.88
   9  -2  -2   33.09    2.04
  -9   2   1   78.98    3.07
  -9  -2   1   80.06    2.60
   9  -2  -1   82.32    3.13
  -9  -2   1   77.75    2.00
  -9   2   1   85.63    2.52
   9  -2  -1   80.54    2.55
   9   2  -1   81.29    2.53
   9  -2   0  169.46    4.72
  -9   2   0  165.75    4.60
   9   2   0  163.10    4.01
  -9  -2   0  162.82    4.07
   9  -2   0  170.67    3.54
  -9  -2   0  168.49    2.48
  -9  -2  -1  297.15    5.93
   9  -2   1  300.46    6.58
  -9   2  -1  312.98    6.67
   9   2   1  304.71    5.96
   9  -2   1  304.31    4.55
  -9  -2  -1  305.74    2.52
   9  -2   2    0.99    0.68
  -9   2  -2    1.24    0.58
  -9  -2  -2    1.52    0.62
   9   2   2    1.72    0.69
   9  -2   2    1.03    0.33
  -9  -2  -3   21.69    1.90
  -9   2  -3   26.47    2.20
   9   2   3   23.25    1.99
   9  -2   3   23.10    2.15
   9  -2   3   22.24    1.21
  -9  -2  -4    2.52    0.86
  -9   2  -4    3.18    0.93
   9  -2   4    1.95    0.74
   9   2   4    2.50    0.87
   9  -2   4    1.86    0.39
  -9   2  -5    3.67    0.93
   9  -2   5    7.76    1.45
  -9  -2  -5    7.08    1.22
   9  -2   5    6.07    0.64
   9   2   5    4.66    1.09
   9   2   5    1.36    0.46
   9  -2   6    0.96    0.85
   9  -2   6   -0.01    0.27
   9   2   6    0.41    0.66
   9   2   6   -0.04    0.35
   9  -2   7    0.67    0.89
   9   2   7    0.83    0.85
   9  -2   7    1.07    0.29
   9   2   7    1.30    0.40
   9  -2   8    1.24    1.04
   9   2   8    1.80    1.09
   9  -2   8    0.92    0.32
   9   2   8    0.53    0.38
   9   2   9    4.48    1.41
   9   2   9    4.21    0.62
   9  -2   9    2.07    1.12
   9   2  10    1.54    1.13
   9  -2  10    0.60    0.96
   9  -2  11    2.60    1.24
   9   2  11    1.55    0.99
   9  -2  12    1.36    1.04
   9   2  12    0.11    1.07
   9  -2  13    0.18    0.91
   9   2  13    1.85    1.12
  -9   3  21   25.55    2.77
  -9   3  20    1.43    1.02
  -9   3  19    5.68    1.40
  -9   3  18    3.38    1.16
   9   3 -17    5.18    1.10
  -9   3  17    6.93    1.49
   9   3 -16    6.81    1.07
  -9   3  16    9.24    1.54
   9  -3 -15    6.65    1.22
  -9   3  15    7.63    1.38
   9   3 -14   11.01    1.15
   9  -3 -14   11.31    1.48
  -9   3  14   12.11    1.63
   9  -3 -13   38.11    2.49
   9   3 -13   36.15    1.89
  -9   3  13   37.45    2.66
   9   3 -12    0.35    0.36
   9  -3 -12    1.21    0.67
   9  -3 -12   -0.41    0.67
  -9   3  12    0.26    0.64
   9   3 -11   -0.20    0.31
   9  -3 -11    0.44    0.60
  -9   3  11    0.98    0.67
   9   3 -10    6.47    0.45
  -9  -3  10    7.11    1.08
  -9   3  10    7.86    1.22
   9  -3 -10    5.08    0.91
  -9   3   9  129.23    4.24
  -9  -3   9  124.75    4.24
   9  -3  -9  116.40    3.95
   9  -3  -8   63.48    2.66
   9  -3  -8   63.13    2.89
  -9   3   8   66.52    2.96
  -9  -3   8   63.54    2.97
   9  -3  -7   92.21    3.14
   9  -3  -7   86.76    3.35
  -9   3   7   90.31    3.34
  -9  -3   7   92.16    3.45
   9  -3  -6    7.92    0.99
  -9   3   6    7.05    1.04
   9  -3  -6    6.93    1.00
  -9  -3   6    7.08    1.02
   9  -3  -5    2.86    0.66
  -9  -3   5    3.52    0.69
  -9   3   5    3.83    0.69
   9  -3  -5    4.34    0.82
   9  -3  -4    4.70    0.84
  -9   3   4    4.26    0.73
  -9  -3   4    5.26    0.89
   9  -3  -3   49.44    2.43
  -9  -3   3   52.08    1.51
  -9   3   3   49.73    2.41
  -9  -3   3   55.20    2.39
  -9   3   3   54.85    2.29
  -9   3   2   10.43    1.19
  -9  -3   2    9.22    0.80
   9  -3  -2    9.67    1.18
  -9  -3   2   10.65    1.08
  -9   3   2   11.20    1.14
   9  -3  -1    2.70    0.74
  -9   3   1    3.27    0.71
  -9  -3   1    3.52    0.59
  -9  -3   1    4.45    0.73
  -9  -3   0    0.50    0.39
  -9   3   0   -0.23    0.59
   9  -3   0    0.08    0.53
  -9  -3   0    0.15    0.25
   9  -3   0    0.33    0.25
   9  -3   1   68.82    3.34
  -9   3  -1   74.96    3.39
  -9  -3  -1   71.90    3.00
  -9  -3  -1   71.03    1.26
  -9  -3  -2    2.93    0.70
  -9   3  -2    2.14    0.68
   9  -3   2    1.93    0.83
   9  -3   2    2.65    0.57
   9  -3   3    3.67    1.05
  -9  -3  -3    2.41    0.66
  -9   3  -3    1.55    0.73
   9   3   3    2.50    0.78
   9  -3   3    3.54    0.64
  -9  -3  -4   -0.21    0.69
   9  -3   4    0.77    0.75
  -9   3  -4   -0.16    0.76
   9  -3   4    0.73    0.35
   9   3   4    0.53    0.55
  -9  -3  -5   -0.06    0.65
   9  -3   5    1.65    0.83
   9   3   5    1.44    0.72
   9  -3   5    1.69    0.46
   9  -3   6    0.01    0.84
   9   3   6    0.43    0.67
   9  -3   6    1.96    0.49
   9  -3   7   14.32    2.01
   9   3   7   14.74    2.07
   9  -3   7   12.77    1.02
   9  -3   8    0.98    0.83
   9   3   8    1.04    1.05
   9  -3   8    1.28    0.47
   9  -3   9    4.87    1.44
   9   3   9    4.73    1.26
   9  -3  10    0.00    0.85
   9  -3  11    3.18    1.28
   9  -3  12    4.62    1.63
   9  -3  13    2.15    1.35
  -9   4  21   12.22    1.96
  -9   4  20    3.52    1.16
  -9   4  19    7.96    1.54
  -9   4  18   14.39    2.05
  -9   4  17    4.82    1.36
   9   4 -16   13.67    1.52
  -9   4  16   14.34    1.99
  -9   4  15   28.86    2.54
   9  -4 -14   14.72    1.81
   9   4 -14   12.83    1.24
  -9   4  14   16.47    1.94
   9   4 -13   32.91    1.75
   9  -4 -13   32.95    2.47
  -9   4  13   35.96    2.64
   9  -4 -13   32.73    2.20
   9   4 -12   51.56    1.97
  -9   4  12   51.20    3.03
   9  -4 -12   50.01    2.71
   9   4 -11   18.11    1.01
  -9   4  11   17.61    1.84
   9  -4 -11   13.68    1.46
   9   4 -10    7.00    0.52
   9  -4 -10    5.93    1.02
  -9   4  10    4.68    1.04
   9  -4  -9  189.55    5.06
   9  -4  -9  181.50    4.88
  -9   4   9  187.97    5.23
  -9  -4   9  194.94    5.46
   9  -4  -8    3.34    0.82
   9  -4  -8    1.85    0.70
  -9   4   8    1.32    0.60
   9  -4  -8    2.25    0.84
  -9  -4   8    1.88    0.73
   9  -4  -7   55.52    2.69
   9  -4  -7   55.56    2.71
   9  -4  -7   61.44    2.97
  -9  -4   7   60.00    2.88
  -9   4   7   60.41    2.79
   9  -4  -6   12.00    1.30
  -9   4   6   11.54    1.25
   9  -4  -6   11.14    1.30
  -9  -4   6   10.05    1.16
   9  -4  -6    9.81    1.20
   9  -4  -5    2.25    0.69
  -9   4   5    2.74    0.83
   9  -4  -5    2.47    0.75
  -9  -4   5    2.45    0.69
  -9  -4   4    0.89    0.20
   9  -4  -4    1.18    0.62
  -9  -4   4    0.45    0.19
   9  -4  -4    0.63    0.50
  -9  -4   4    1.40    0.49
  -9  -4   3   58.66    1.77
   9  -4  -3   60.13    2.82
  -9   4   3   64.14    2.92
  -9   4   3   58.58    2.58
   9  -4  -3   63.30    2.72
  -9  -4   3   61.75    2.57
  -9   4   2    3.98    0.77
   9  -4  -2    3.71    0.75
  -9  -4   2    3.85    0.56
  -9  -4   2    5.19    0.78
  -9   4   1   48.71    2.72
  -9  -4   1   49.59    2.11
   9  -4  -1   49.33    2.76
  -9  -4   1   48.39    2.19
   9  -4   0    5.44    1.13
  -9   4   0    5.19    1.03
  -9  -4   0    7.09    0.96
  -9  -4   0    6.89    0.91
  -9   4  -1   44.61    2.79
  -9  -4  -1   46.60    2.43
   9  -4   1   47.39    2.92
  -9  -4  -1   50.71    2.16
  -9   4  -2    1.23    0.70
   9  -4   2    0.82    0.71
  -9  -4  -2    1.21    0.57
   9  -4   3   46.05    3.06
  -9   4  -3   49.02    3.13
  -9  -4  -3   44.45    2.72
   9  -4   4    9.02    1.52
  -9  -4  -4   10.98    1.46
   9  -4   5    2.63    1.03
  -9  -4  -5    3.62    1.05
   9  -4   6    1.78    1.10
   9  -4   7    4.82    1.35
   9  -4   8    4.60    1.43
   9  -4   9    6.06    1.61
   9  -4  10   -0.16    0.89
   9  -4  11    2.62    1.31
   9  -4  12    6.02    1.74
   9  -4  13   -0.21    1.18
  -9   5  20   -0.91    1.22
  -9   5  19   -0.55    0.94
  -9  -5  18    7.44    1.37
  -9   5  18    7.08    1.50
  -9  -5  17    4.62    1.07
  -9   5  17    3.14    1.09
  -9   5  16   14.15    1.89
  -9  -5  16   15.79    1.66
  -9  -5  15   10.50    1.29
  -9   5  15   10.28    1.63
   9   5 -14    0.57    0.47
  -9   5  14   -0.24    0.69
  -9  -5  14    0.62    0.54
   9  -5 -14    1.35    0.68
   9   5 -13   11.69    1.10
  -9  -5  13   11.90    1.16
  -9   5  13   12.94    1.69
   9  -5 -13    9.95    1.30
   9   5 -12   18.00    1.22
  -9  -5  12   17.89    1.27
  -9   5  12   18.92    1.94
   9  -5 -12   19.13    1.72
   9   5 -11    1.30    0.43
  -9  -5  11    1.05    0.43
  -9   5  11    0.61    0.65
   9  -5 -11    1.21    0.68
  -9   5  10    1.03    0.71
  -9  -5  10    1.70    0.40
   9  -5 -10    2.05    0.78
  -9  -5   9   66.32    1.40
   9  -5  -9   68.42    3.28
   9  -5  -9   63.89    3.04
  -9   5   9   70.80    3.34
   9  -5  -8   40.25    2.52
   9  -5  -8   40.72    2.41
   9  -5  -8   40.08    2.56
  -9  -5   8   48.46    2.75
  -9   5   8   41.46    2.50
   9  -5  -7  191.72    5.38
   9  -5  -7  201.83    5.46
  -9  -5   7  208.71    5.47
  -9   5   7  200.23    5.32
   9  -5  -6    3.34    0.93
  -9   5   6    3.18    0.92
  -9  -5   6    3.17    0.91
   9  -5  -6    4.66    0.96
   9  -5  -5   17.15    1.68
  -9  -5   5   18.04    0.75
  -9  -5   5   19.56    0.76
  -9   5   5   17.34    1.57
   9  -5  -5   19.22    1.64
  -9  -5   5   21.84    1.72
  -9  -5   4    1.80    0.35
   9  -5  -4    0.37    0.57
  -9  -5   4    1.27    0.26
  -9   5   4    2.20    0.74
  -9  -5   4    1.83    0.62
   9  -5  -4    1.39    0.55
  -9  -5   3   27.51    1.32
   9  -5  -3   24.09    1.99
   9  -5  -3   31.53    2.06
  -9  -5   3   27.87    1.81
  -9  -5   2   38.79    1.75
   9  -5  -2   38.46    2.51
  -9   5   2   37.65    2.46
   9  -5  -2   41.25    2.33
  -9  -5   2   36.19    2.00
  -9   5   1   19.59    1.85
  -9  -5   1   17.20    1.31
   9  -5  -1   17.50    1.83
   9  -5  -1   20.61    1.66
  -9  -5   1   16.96    1.34
   9  -5   0    2.76    0.97
  -9   5   0    1.79    0.86
  -9  -5   0    0.48    0.41
   9  -5   0    1.23    0.61
  -9  -5   0    1.30    0.50
  -9   5  -1   84.73    3.93
  -9  -5  -1   85.03    3.31
   9  -5   1   85.17    4.12
  -9  -5  -1   81.66    2.77
   9  -5   1   93.86    3.44
  -9   5  -2   11.14    1.58
   9  -5   2    9.31    1.45
  -9  -5  -2   11.29    1.34
   9  -5   2   11.77    1.24
  -9  -5  -2    9.70    0.97
  -9  -5  -3   16.84    1.70
   9  -5   3   19.35    2.09
   9  -5   3   17.52    1.49
  -9  -5  -4    4.91    1.08
   9  -5   4    3.74    0.93
   9  -5   4    5.07    0.86
   9  -5   5   -0.05    0.78
  -9  -5  -5    1.13    0.62
   9  -5   5    2.00    0.61
   9  -5   6    3.37    1.21
   9  -5   6    2.47    0.64
   9  -5   7    6.78    1.56
   9  -5   7    3.89    0.71
   9  -5   8   16.29    2.37
   9  -5   8    9.57    1.04
   9  -5   9    6.25    1.69
   9  -5  10    7.34    1.72
   9  -5  11    5.27    1.70
   9  -5  12    0.41    1.04
  -9   6  20    0.06    0.99
  -9   6  19    0.20    0.88
  -9   6  18    2.60    1.07
  -9  -6  18    3.13    1.00
  -9   6  17    1.74    1.06
  -9  -6  17    1.08    0.67
  -9  -6  16    7.46    1.28
  -9   6  16    8.45    1.58
  -9  -6  15    8.00    1.21
  -9   6  15    7.50    1.48
   9  -6 -15    9.73    1.36
  -9  -6  14   12.65    1.37
  -9   6  14   11.65    1.66
   9  -6 -14   12.03    1.43
   9   6 -13    5.27    0.81
  -9  -6  13    4.77    0.85
  -9   6  13    5.37    1.09
   9  -6 -13    5.08    0.95
  -9  -6  12   12.43    1.18
   9   6 -12   12.58    1.10
  -9   6  12   14.11    1.73
   9  -6 -12   13.27    1.54
  -9  -6  11    9.98    1.01
  -9   6  11   10.32    1.58
   9  -6 -11   11.30    1.40
  -9  -6  10   20.59    1.23
   9  -6 -10   20.60    1.99
   9  -6 -10   17.79    1.69
  -9   6  10   18.25    1.89
  -9  -6   9   44.87    1.65
   9  -6  -9   43.36    2.81
   9  -6  -9   39.68    2.48
  -9   6   9   42.05    2.70
   9  -6  -8    2.18    0.97
  -9  -6   8    0.97    0.37
  -9   6   8    2.63    1.04
   9  -6  -8    1.95    0.87
   9  -6  -7   77.17    3.66
  -9  -6   7   74.38    1.88
  -9   6   7   76.04    3.44
   9  -6  -6   10.88    1.47
  -9  -6   6   13.06    0.81
  -9   6   6   12.25    1.48
   9  -6  -6   12.79    1.51
   9  -6  -5   22.14    2.02
  -9  -6   5   20.06    1.08
   9  -6  -5   20.40    1.84
  -9  -6   5   19.45    1.02
  -9   6   5   20.72    1.77
  -9  -6   5   23.69    1.84
  -9  -6   4    3.56    0.58
   9  -6  -4    4.98    1.09
  -9  -6   4    3.53    0.54
  -9  -6   4    5.16    0.92
   9  -6  -4    4.23    0.95
   9  -6  -3    1.54    0.71
  -9  -6   3    1.21    0.42
  -9  -6   3    1.51    0.59
   9  -6  -3    0.98    0.66
  -9   6   2   -1.18    0.79
   9  -6  -2    0.80    0.76
   9  -6  -2    0.05    0.52
  -9  -6   2   -0.46    0.53
  -9  -6   2    0.64    0.35
  -9   6   1   41.49    2.79
   9  -6  -1   38.95    2.78
  -9  -6   1   38.17    1.98
   9  -6  -1   45.79    2.63
  -9  -6   1   38.48    2.09
  -9   6   0   49.90    3.09
   9  -6   0   48.97    3.16
  -9  -6   0   49.39    2.43
   9  -6   0   57.09    2.91
  -9  -6   0   46.53    2.22
  -9  -6  -1   52.93    2.68
   9  -6   1   50.73    3.33
  -9  -6  -1   51.20    2.23
   9  -6   1   56.74    2.92
  -9  -6  -2    2.37    0.70
   9  -6   2    3.56    1.04
   9  -6   2    4.04    0.94
  -9  -6  -2    3.22    0.63
  -9  -6  -3   26.64    2.16
   9  -6   3   27.72    2.60
  -9  -6  -3   27.22    1.55
  -9  -6  -3   27.29    0.87
   9  -6   3   27.40    1.97
   9  -6   4   32.74    2.91
  -9  -6  -4   35.25    2.63
   9  -6   4   31.53    2.03
   9  -6   5    0.60    1.00
   9  -6   5    2.18    0.61
   9  -6   6    1.16    1.02
   9  -6   6    2.07    0.66
   9  -6   7    6.13    1.64
   9  -6   7    5.95    0.88
   9  -6   8   29.17    3.16
   9  -6   9    5.86    1.71
   9  -6  10   10.64    2.10
   9  -6  11    1.69    1.21
   9  -6  12   -1.44    1.35
  -9   7  19   -1.23    1.00
  -9   7  18    5.82    1.41
  -9   7  17    0.53    0.79
  -9  -7  16   23.92    2.17
  -9   7  16   21.32    2.47
  -9  -7  15    8.04    1.29
  -9   7  15    8.01    1.51
   9  -7 -15    7.72    1.24
  -9  -7  14   20.37    1.82
   9  -7 -14   20.55    1.89
  -9   7  14   24.63    2.45
   9   7 -13    0.02    0.30
   9  -7 -13    2.43    0.83
  -9   7  13    1.61    1.02
  -9  -7  13    0.81    0.59
  -9  -7  12   27.20    1.86
   9  -7 -12   25.28    2.01
  -9   7  12   22.24    2.19
  -9  -7  11    1.50    0.62
   9  -7 -11    3.74    1.01
  -9   7  11    1.81    1.11
   9  -7 -10   15.23    1.85
  -9  -7  10   13.77    1.17
  -9   7  10   14.47    1.69
   9  -7 -10   10.47    1.38
   9  -7  -9    9.41    1.52
  -9  -7   9   10.28    1.00
   9  -7  -9    9.28    1.29
  -9   7   9   12.20    1.59
   9  -7  -8   27.98    2.43
  -9  -7   8   28.55    1.52
  -9   7   8   28.46    2.31
   9  -7  -7   26.78    2.39
  -9  -7   7   29.58    1.54
   9  -7  -6    5.34    1.31
  -9  -7   6    2.87    0.59
   9  -7  -5    2.69    1.08
  -9  -7   5    0.72    0.32
  -9  -7   4   58.40    2.28
   9  -7  -4   56.03    3.39
  -9  -7   4   60.50    2.28
  -9  -7   3    0.57    0.45
   9  -7  -3    0.88    0.75
  -9  -7   3    0.63    0.43
  -9  -7   3    0.08    0.44
   9  -7  -2    3.02    1.00
   9  -7  -2    2.50    0.90
  -9  -7   2    2.48    0.63
  -9  -7   2    3.34    0.80
   9  -7  -1   13.87    1.82
  -9  -7   1   14.53    1.33
   9  -7  -1   16.60    1.76
  -9  -7   1   14.73    1.42
   9  -7   0    3.55    1.10
  -9  -7   0    5.14    0.94
   9  -7   0    5.01    1.08
  -9  -7   0    3.97    0.77
  -9  -7  -1   57.13    2.87
   9  -7   1   66.90    3.97
   9  -7   1   61.68    3.30
  -9  -7  -1   59.82    2.55
   9  -7   2   19.86    2.34
  -9  -7  -2   17.77    1.76
  -9  -7  -2   22.33    1.52
   9  -7   2   24.40    2.03
  -9  -7  -3   40.52    2.68
   9  -7   3   42.89    3.41
   9  -7   3   43.36    2.58
  -9  -7  -3   39.70    1.92
  -9  -7  -3   42.99    1.47
   9  -7   4   18.23    2.31
  -9  -7  -4   21.86    0.85
   9  -7   5   -2.24    1.43
   9  -7   6   11.09    1.92
   9  -7   7    3.04    1.17
   9  -7   8    7.91    1.75
   9  -7   9    0.38    0.93
   9  -7  10    4.13    1.56
   9  -7  11    1.89    1.30
  -9   8  18   15.10    2.24
  -9   8  17    3.27    1.35
  -9   8  16   16.13    2.15
   9  -8 -16   12.79    1.54
  -9   8  15    3.56    1.21
  -9  -8  15    3.82    0.99
   9  -8 -15    3.68    0.94
  -9  -8  14   38.15    2.60
  -9   8  14   37.89    3.09
   9  -8 -14   32.48    2.41
  -9  -8  13    2.13    0.81
   9  -8 -13    0.06    0.59
  -9   8  13    1.61    1.01
  -9  -8  12    0.40    0.44
  -9   8  12   -0.33    0.92
   9  -8 -12    0.46    0.63
   9  -8 -11    0.31    0.83
  -9  -8  11    0.61    0.45
  -9   8  11    1.16    0.86
   9  -8 -11    0.42    0.59
  -9  -8  10   65.76    2.84
   9  -8 -10   69.42    3.99
  -9   8  10   68.64    3.79
   9  -8 -10   65.57    3.24
   9  -8  -9   11.01    1.73
  -9  -8   9   11.34    1.21
  -9   8   9   11.07    1.68
   9  -8  -8    4.04    1.19
  -9  -8   8    5.55    0.86
  -9  -8   7    3.30    0.73
   9  -8  -7    1.96    0.96
  -9  -8   6   34.36    1.88
   9  -8  -6   33.98    2.83
  -9  -8   5   13.25    1.21
   9  -8  -5   15.45    1.95
  -9  -8   4   -0.13    0.51
   9  -8  -4    0.62    0.69
   9  -8  -3    9.60    1.61
  -9  -8   3   11.19    1.26
   9  -8  -2    0.87    0.74
  -9  -8   2    1.36    0.58
  -9  -8   2    0.13    0.56
  -9  -8   1   14.36    1.46
   9  -8  -1   16.47    2.06
  -9  -8   1   16.66    1.57
   9  -8   0   21.26    2.37
  -9  -8   0   18.48    1.73
  -9  -8   0   17.85    1.60
   9  -8   1    3.53    1.21
  -9  -8  -1    4.27    0.98
  -9  -8  -1    4.36    0.82
   9  -8   2   13.09    2.05
  -9  -8  -2   13.95    1.70
  -9  -8  -2   11.46    1.19
   9  -8   3   21.72    2.61
  -9  -8  -3   24.84    2.22
  -9  -8  -3   25.01    1.63
  -9  -8  -3   24.63    1.31
   9  -8   4   30.42    3.08
  -9  -8  -4   31.73    1.72
   9  -8   5    1.10    1.06
   9  -8   6    3.05    1.38
   9  -8   7    0.05    0.93
   9  -8   8   12.24    2.24
   9  -8   9   -0.17    1.03
   9  -8  10   -0.88    1.06
  -9   9  17    2.79    1.36
  -9   9  16   11.52    1.93
   9  -9 -16   12.93    1.54
  -9   9  15    2.88    1.15
   9  -9 -15    1.57    0.77
  -9  -9  14   14.91    1.80
  -9   9  14   13.31    2.01
   9  -9 -14   14.34    1.68
  -9  -9  13    3.12    0.82
  -9   9  13    3.19    1.05
   9  -9 -13    2.17    0.78
   9  -9 -12    3.85    1.19
  -9  -9  12    6.71    1.13
   9  -9 -12    5.42    1.05
  -9   9  12    6.55    1.30
   9  -9 -11   -0.90    1.00
  -9  -9  11   -0.01    0.54
   9  -9 -11   -0.03    0.59
  -9   9  11   -0.61    0.93
   9  -9 -10    1.85    0.96
  -9  -9  10    1.36    0.61
   9  -9 -10    1.59    0.86
   9  -9  -9    9.37    1.65
  -9  -9   9    4.62    0.84
   9  -9  -8   11.32    1.76
  -9  -9   8   12.48    1.38
   9  -9  -7    3.59    1.20
  -9  -9   7    4.48    0.86
   9  -9  -6    2.67    1.15
  -9  -9   6    3.53    0.79
   9  -9  -5   -1.16    0.81
  -9  -9   5    0.15    0.45
  -9  -9   4    5.49    0.92
   9  -9  -4    7.73    1.60
  -9  -9   3   -0.55    0.57
   9  -9  -3   -0.31    0.74
  -9  -9   2    4.70    0.96
   9  -9  -2    3.02    1.11
  -9  -9   2    3.91    0.95
   9  -9  -1    8.93    1.81
  -9  -9   1   10.07    1.38
  -9  -9   1    8.86    1.30
   9  -9   0    9.89    1.86
  -9  -9   0   11.75    1.60
  -9  -9   0    9.93    1.30
   9  -9   1    0.39    0.95
  -9  -9  -1    0.12    0.65
   9  -9   2   38.56    3.44
  -9  -9  -2   38.42    1.89
  -9  -9  -2   41.71    2.36
   9  -9   3   -0.49    1.03
  -9  -9  -3   -0.01    0.41
   9  -9   4   15.11    2.31
   9  -9   5   -1.80    1.19
   9  -9   6    8.28    1.86
   9  -9   7    1.12    1.17
   9  -9   8    9.91    2.05
   9  -9   9   -0.24    0.92
  -9  10  16    6.90    1.67
   9 -10 -15    1.40    0.85
  -9  10  15    2.16    1.14
  -9  10  14   19.59    2.38
   9 -10 -14   19.01    1.94
   9 -10 -13    2.02    1.27
   9 -10 -13    3.29    1.01
   9 -10 -12    5.60    1.41
  -9 -10  12    6.97    1.31
   9 -10 -12    5.44    0.98
   9 -10 -11    0.26    0.78
  -9 -10  11   -0.37    0.82
   9 -10 -11   -0.19    0.60
   9 -10 -10    8.97    1.73
  -9 -10  10   11.23    1.43
   9 -10  -9   14.16    2.12
  -9 -10   9   11.49    1.48
  -9 -10   8    1.78    0.76
   9 -10  -8    1.31    0.98
   9 -10  -7    3.83    1.23
  -9 -10   7    4.19    0.89
   9 -10  -6    4.20    1.40
  -9 -10   6    3.72    0.86
   9 -10  -5    4.18    1.28
  -9 -10   5    4.03    0.85
  -9 -10   4   -0.61    0.67
   9 -10  -4   -0.82    0.95
  -9 -10   3   -0.03    0.53
   9 -10  -3   -0.68    1.03
  -9 -10   2    1.15    0.73
   9 -10  -2    0.20    0.98
  -9 -10   1   11.92    1.53
   9 -10  -1   17.49    2.40
  -9 -10   1   16.80    1.98
   9 -10   0   14.13    2.23
  -9 -10   0   17.20    2.10
   9 -10   1    2.63    1.43
   9 -10   2   11.54    2.02
   9 -10   3    0.13    1.07
   9 -10   4    2.52    1.29
   9 -10   5   -0.60    0.95
   9 -10   6    3.00    1.53
   9 -10   7    0.96    1.11
   9 -10   8   10.73    2.26
   9 -11 -14    4.22    1.63
   9 -11 -14    1.04    0.75
   9 -11 -13    0.65    1.05
   9 -11 -13    0.89    0.70
   9 -11 -12    7.59    1.87
   9 -11 -12    5.99    1.20
   9 -11 -11    0.72    0.94
   9 -11 -11    0.13    0.69
   9 -11 -10    0.66    1.02
  -9 -11  10   -0.59    0.70
   9 -11  -9    4.39    1.34
  -9 -11   9    4.10    0.97
   9 -11  -8   17.85    2.44
  -9 -11   8   19.57    1.98
   9 -11  -7    4.24    1.42
  -9 -11   7    2.69    0.86
   9 -11  -6    3.83    1.38
  -9 -11   6    2.33    0.81
   9 -11  -5    4.51    1.38
  -9 -11   5    3.30    0.89
  -9 -11   4   -0.53    0.65
   9 -11  -4   -0.45    0.87
  -9 -11   3    0.83    0.61
   9 -11  -3    3.32    1.28
  -9 -11   2    3.46    0.95
   9 -11  -2    4.16    1.36
  -9 -11   1    5.14    1.19
   9 -11  -1    2.38    1.32
  -9 -11   0    6.70    1.40
   9 -11   0    9.09    2.00
   9 -11   1    3.52    1.33
   9 -11   2   10.22    2.11
   9 -11   3    0.50    1.02
   9 -11   4   -2.26    1.29
   9 -11   5   -1.42    1.21
   9 -11   6    1.95    1.06
   9 -12 -13    1.41    1.28
   9 -12 -13    1.23    0.90
   9 -12 -12    3.86    1.40
   9 -12 -12    3.32    0.92
   9 -12 -11    0.64    0.93
   9 -12 -10    0.43    0.90
   9 -12  -9    0.46    1.03
  -9 -12   8    3.94    1.10
   9 -12  -8    5.26    1.58
   9 -12  -7    1.59    1.07
  -9 -12   7    0.10    0.61
   9 -12  -6    2.79    1.25
  -9 -12   6    5.98    1.17
   9 -12  -5    2.05    1.04
  -9 -12   5    1.27    0.77
  -9 -12   4    1.10    0.77
   9 -12  -4    0.43    0.93
  -9 -12   3    0.78    0.63
   9 -12  -3    1.57    1.15
  -9 -12   2    0.58    0.66
   9 -12  -2   -0.24    0.87
  -9 -12   1    0.84    0.83
   9 -12  -1    2.47    1.38
  -9 -12   0    3.76    1.16
   9 -12   0    4.44    1.69
  -9 -12  -1    1.90    1.08
   9 -12   1    0.90    1.23
   9 -12   2   10.74    2.20
   9 -12   3    3.46    1.52
   9 -12   4    1.36    1.03
   9 -13 -12    5.35    1.28
   9 -13 -10    1.91    1.30
   9 -13  -9   -1.42    1.17
   9 -13  -8    5.20    1.52
   9 -13  -7    0.12    0.95
   9 -13  -6    5.33    1.72
   9 -13  -5   -0.46    0.99
  -9 -13   5   -0.03    0.63
  -9 -13   4    0.81    0.70
   9 -13  -4    2.84    1.33
  -9 -13   3    1.22    0.84
   9 -13  -3   -1.01    1.23
  -9 -13   2   -0.10    0.74
   9 -13  -2   -0.09    1.05
  -9 -13   1   -0.65    0.82
   9 -13  -1    0.74    1.06
  -9 -13   0    0.95    0.86
   9 -13   0    1.25    1.09
  -9 -13  -1    1.56    1.05
   9 -13   1    2.63    1.39
  -9 -13  -2    5.60    1.59
   9 -13   2    5.14    1.77
  -9 -14   1    1.47    1.03
  -9 -14   0    0.50    0.81
  -9 -14  -1    0.47    1.02
  -9 -14  -2    3.39    1.45
  -9 -14  -3    0.65    0.93
 -10   0  21   -1.12    0.96
 -10   0  20   19.94    2.49
 -10   0  19   -1.38    1.03
 -10   0  18   18.93    2.29
  10   0 -17    0.06    0.52
 -10   0  17   -1.37    1.06
  10   0 -16   62.38    3.18
 -10   0  16   60.61    3.77
 -10   0  15   -0.46    0.97
  10   0 -14   -0.14    0.22
 -10   0  14   39.75    2.89
  10   0 -13    0.52    0.44
 -10   0  13    1.61    0.97
  10   0 -12   44.96    2.05
 -10   0  12   41.30    2.71
  10   0 -11   -0.12    0.29
 -10   0  11    0.02    0.54
 -10   0  11    0.87    0.58
  10   0 -10    1.97    0.39
 -10   0  10    2.41    0.76
 -10   0  10    0.98    0.60
  10   0 -10    2.11    0.44
  10   0  -9    0.28    0.24
  10   0  -9    0.01    0.25
 -10   0   9   -0.12    0.63
 -10   0   9    0.49    0.49
  10   0  -8   85.68    1.83
  10   0  -8   80.91    1.80
 -10   0   8   79.66    3.26
 -10   0   8   81.33    3.28
  10   0  -7    0.17    0.19
 -10   0   7   -0.38    0.50
 -10   0   7    0.35    0.47
  10   0  -6    6.42    0.54
 -10   0   6    4.88    0.82
  10   0  -5    0.29    0.26
 -10   0   5    0.08    0.37
  10   0  -4   13.69    0.94
 -10   0   4   12.53    0.89
 -10   0   4   14.07    1.18
  10   0  -4   12.28    1.38
 -10   0   3   -0.30    0.37
  10   0  -3   -0.18    0.38
  10   0  -3   -0.01    0.58
 -10   0   3    0.31    0.42
 -10   0   2  174.42    3.96
  10   0  -2  172.80    3.96
 -10   0   2  171.21    3.45
  10   0  -2  182.98    4.74
  10   0  -1   -0.13    0.48
 -10   0   1   -0.45    0.50
 -10   0   1    0.10    0.33
  10   0  -1   -0.08    0.62
 -10   0   0   46.11    2.42
  10   0   0   48.58    2.49
  10   0   0   46.46    2.42
 -10   0  -1   -0.39    0.46
  10   0   1   -1.03    0.78
  10   0   1   -0.86    0.63
  10   0   2   65.61    3.24
 -10   0  -2   61.43    3.16
  10   0   2   64.16    2.74
 -10   0  -3   -0.45    0.72
  10   0   3    0.91    0.51
  10   0   3   -0.02    0.64
 -10   0  -4   11.50    1.58
  10   0   4   11.93    1.21
  10   0   4   13.06    1.66
  10   0   5   -0.71    0.87
  10   0   5    0.41    0.54
  10   0   6    2.85    1.00
  10   0   6    2.41    0.73
  10   0   7    2.01    0.97
  10   0   7   -0.20    0.48
  10   0   8   -0.44    0.72
  10   0   8    0.45    0.46
  10   0   9   -1.48    1.06
  10   0   9    0.38    0.56
  10   0  10    1.25    0.93
  10   0  10    0.31    0.44
  10   0  11   -0.42    0.86
  10   0  12    1.67    1.02
  10   0  13    0.87    0.94
 -10  -1  21    4.27    1.46
 -10   1  21    2.72    1.23
 -10  -1  20    3.02    1.19
 -10   1  20    2.27    1.02
 -10  -1  19   -0.07    0.82
 -10   1  19    0.19    0.69
 -10  -1  18   30.84    2.87
 -10   1  18   35.36    3.02
  10  -1 -17    6.80    1.38
  10   1 -17    4.62    0.98
 -10  -1  17    7.30    1.50
 -10   1  17    5.25    1.30
  10  -1 -16   59.24    3.24
 -10   1  16   59.63    3.65
  10  -1 -15    6.82    1.16
 -10   1  15    7.55    1.50
  10   1 -14  109.30    3.49
 -10   1  14  107.66    4.62
  10   1 -13   15.65    1.27
 -10   1  13   16.40    1.84
  10   1 -12    1.16    0.38
  10  -1 -12    0.50    0.45
 -10   1  12    1.26    0.67
  10   1 -11    0.93    0.34
  10  -1 -11    0.33    0.37
 -10   1  11    0.70    0.61
  10   1 -10    9.30    0.63
  10  -1 -10    9.25    0.90
  10  -1 -10    9.21    0.90
  10   1 -10   10.51    0.62
 -10   1  10   11.88    1.39
 -10  -1  10   10.73    1.27
  10  -1  -9   20.97    1.25
 -10  -1   9   19.85    1.69
 -10   1   9   19.61    1.70
  10  -1  -9   19.28    1.69
  10  -1  -8    6.34    0.71
 -10  -1   8    5.31    0.92
 -10  -1   8    5.06    0.88
  10  -1  -8    5.62    1.05
 -10   1   8    6.72    1.06
  10  -1  -7    0.42    0.32
 -10  -1   7    0.04    0.46
 -10   1   7    0.19    0.49
 -10  -1   7    0.63    0.46
  10  -1  -6   11.47    0.91
 -10  -1   6   10.67    1.18
 -10  -1   6   10.08    1.10
 -10   1   6   10.33    1.15
  10  -1  -5    0.36    0.29
  10   1  -5    0.18    0.13
  10   1  -5    0.38    0.60
 -10  -1   5   -0.49    0.46
 -10  -1   5    0.43    0.45
 -10   1   5    0.66    0.52
  10   1  -4   32.06    1.16
  10  -1  -4   29.54    1.59
 -10   1   4   31.59    1.58
 -10  -1   4   31.16    1.15
  10  -1  -4   31.65    2.07
 -10  -1   4   30.30    1.64
 -10   1   4   32.71    1.75
  10   1  -4   34.80    2.16
 -10   1   3    1.36    0.49
 -10  -1   3    1.51    0.33
  10  -1  -3    1.71    0.48
  10   1  -3    1.98    0.38
 -10   1   3    1.13    0.41
  10   1  -3    2.06    0.79
 -10  -1   3    1.40    0.48
  10  -1  -3    1.86    0.73
 -10   1   2   10.11    1.08
  10  -1  -2   10.35    1.09
 -10  -1   2    9.69    0.94
  10   1  -2    9.06    0.92
 -10  -1   2    9.48    0.85
  10  -1  -2    9.10    1.14
  10   1  -2   10.70    1.23
 -10   1   2    9.39    0.90
  10  -1  -1    5.82    0.90
 -10   1   1    4.04    0.79
 -10  -1   1    5.58    0.81
 -10  -1   1    5.89    0.62
  10  -1  -1    5.41    0.94
 -10   1   1    5.35    0.71
  10   1  -1    4.00    0.79
  10   1  -1    4.49    0.70
 -10   1   0  170.94    4.75
  10  -1   0  174.36    4.83
 -10  -1   0  173.71    4.52
  10   1   0  166.92    4.35
  10  -1   0  175.21    4.60
  10   1   0  185.33    4.68
 -10  -1   0  176.31    2.76
 -10  -1  -1    2.59    0.78
 -10   1  -1    0.87    0.53
  10  -1   1    1.02    0.60
  10   1   1    1.12    0.63
  10   1   1    2.22    0.71
  10  -1   1    1.97    0.67
  10   1   2   75.32    3.38
 -10   1  -2   77.82    3.64
 -10  -1  -2   72.62    3.39
  10  -1   2   78.42    3.66
  10  -1   2   80.39    3.10
  10   1   2   78.38    3.04
 -10  -1  -3   10.47    1.45
  10  -1   3    6.75    1.22
 -10   1  -3    8.12    1.29
  10   1   3    8.51    1.30
  10  -1   3    9.68    1.17
  10  -1   4   40.24    2.94
  10   1   4   42.99    2.88
 -10   1  -4   43.53    3.00
 -10  -1  -4   44.94    2.97
  10  -1   4   41.36    2.27
  10  -1   5    0.30    0.78
 -10  -1  -5    0.39    0.81
  10   1   5    0.64    0.72
  10  -1   5    1.27    0.62
  10   1   6    0.23    0.69
  10  -1   6   -0.26    0.92
  10  -1   6    0.34    0.53
  10   1   7    2.40    1.06
  10  -1   7    2.50    0.77
  10  -1   7    0.09    0.76
  10  -1   8    4.37    1.33
  10   1   8    4.74    1.37
  10  -1   8    6.46    1.01
  10  -1   9    3.02    1.29
  10   1   9    5.06    1.42
  10  -1   9    4.76    0.92
  10  -1  10    0.02    0.81
  10   1  10   -1.58    1.18
  10  -1  10   -0.14    0.53
  10  -1  11    0.24    0.87
  10   1  11    0.67    0.85
  10  -1  12    1.58    1.19
  10   1  12    1.03    1.07
  10  -1  13    1.48    1.30
  10   1  13   -0.38    1.15
 -10  -2  21    2.12    1.18
 -10   2  21    3.53    1.33
 -10   2  20    1.26    0.88
 -10   2  19    0.21    0.82
 -10   2  18   12.23    1.82
 -10   2  17    1.91    1.05
  10  -2 -16   59.77    3.32
 -10   2  16   64.12    3.79
  10   2 -15   -0.04    0.24
  10  -2 -15    0.20    0.59
  10   2 -14   32.59    1.80
  10  -2 -14   29.63    2.14
 -10   2  14   34.03    2.63
  10   2 -13   63.33    2.26
 -10   2  13   67.25    3.55
  10   2 -12   29.51    1.35
 -10   2  12   29.88    2.35
  10   2 -11    0.16    0.20
  10  -2 -11   -0.02    0.30
  10  -2 -11   -0.24    0.64
 -10   2  11    0.46    0.70
  10  -2 -10   47.85    2.24
 -10   2  10   47.55    2.74
  10  -2 -10   48.15    2.69
  10  -2  -9   38.73    1.95
 -10  -2   9   43.03    2.52
 -10   2   9   41.03    2.46
  10  -2  -9   37.73    2.36
  10  -2  -8   11.88    1.07
 -10  -2   8   11.83    1.30
 -10   2   8   12.33    1.40
  10  -2  -8   10.92    1.35
  10  -2  -7   14.83    1.17
 -10  -2   7   18.81    1.62
 -10   2   7   18.40    1.58
  10  -2  -7   18.10    1.73
  10  -2  -6  105.86    3.03
 -10   2   6  110.91    3.55
  10  -2  -5   16.39    1.25
 -10  -2   5   18.57    1.55
 -10   2   5   18.87    1.48
  10  -2  -4    1.70    0.59
 -10  -2   4    1.37    0.21
 -10  -2   4    2.10    0.65
  10  -2  -4    1.51    0.80
 -10   2   4    1.76    0.53
 -10  -2   4    0.64    0.38
 -10   2   3    7.03    0.94
 -10  -2   3    8.11    0.68
  10  -2  -3    7.21    0.93
 -10  -2   3    8.52    0.87
 -10  -2   3   10.28    1.15
 -10   2   3    7.97    0.94
  10  -2  -3    9.28    1.22
 -10   2   2  109.82    3.57
 -10  -2   2  109.36    2.90
  10  -2  -2  110.30    3.65
  10   2  -2  109.74    2.77
 -10   2   2  113.74    3.10
  10  -2  -2  113.87    3.85
 -10  -2   2  108.59    2.65
  10  -2  -1   17.98    1.61
 -10   2   1   16.54    1.52
 -10  -2   1   17.19    1.31
  10  -2  -1   16.83    1.53
 -10  -2   1   16.95    0.97
  10   2  -1   15.65    1.42
  10   2  -1   16.98    1.29
  10  -2   0   50.82    2.79
 -10   2   0   50.26    2.69
  10   2   0   51.97    2.40
 -10  -2   0   51.56    2.45
  10  -2   0   52.17    2.07
  10  -2   0   57.69    2.75
 -10  -2   0   50.29    1.41
  10   2   0   56.44    2.60
  10  -2   1    1.68    0.70
 -10  -2  -1    2.03    0.68
 -10   2  -1    0.63    0.57
  10   2   1    1.57    0.64
  10  -2   1    1.63    0.48
  10   2   2  164.38    4.95
 -10   2  -2  162.14    5.30
  10  -2   2  163.72    5.41
 -10  -2  -2  160.63    4.94
  10  -2   2  161.89    3.35
 -10  -2  -3    2.93    0.87
 -10   2  -3    1.51    0.62
  10  -2   3    2.49    0.98
  10   2   3    2.45    0.87
  10  -2   3    1.74    0.39
  10  -2   4   10.11    1.57
 -10  -2  -4    9.02    1.43
 -10   2  -4    8.25    1.37
  10   2   4    7.66    1.28
  10  -2   4    9.51    0.81
  10  -2   5   10.51    1.71
 -10  -2  -5    9.81    1.52
  10   2   5    9.63    1.59
  10  -2   5    9.16    0.77
  10  -2   6    0.18    0.81
  10   2   6    0.28    0.64
  10  -2   6    0.31    0.30
  10  -2   7    0.42    0.89
  10   2   7    0.94    0.86
  10  -2   7    0.70    0.31
  10  -2   8    4.42    1.31
  10   2   8    1.87    1.06
  10   2   9    7.34    1.71
  10  -2   9    6.98    1.67
  10  -2  10   13.05    2.22
  10   2  10    9.13    1.99
  10  -2  11    1.05    1.00
  10   2  11   -0.88    1.08
  10  -2  12    0.21    1.00
  10   2  12   -1.32    1.34
  10   2  13   -0.44    1.04
 -10   3  21   -0.63    1.01
 -10   3  20    1.67    0.90
 -10   3  19    1.83    1.16
 -10   3  18   18.74    2.28
 -10   3  17    1.87    0.96
  10  -3 -16   25.92    2.29
 -10   3  16   33.20    2.80
  10   3 -15    1.02    0.51
  10  -3 -15    0.91    0.71
 -10   3  15    1.24    0.99
  10   3 -14   76.09    2.64
  10  -3 -14   73.45    3.49
 -10   3  14   77.16    3.91
  10   3 -13   41.88    1.74
 -10   3  13   43.81    2.97
  10  -3 -13   41.21    2.57
  10   3 -12   10.93    0.74
  10  -3 -12   10.51    1.36
 -10   3  12   10.74    1.49
 -10   3  11   18.45    1.85
  10  -3 -11   18.76    1.73
  10  -3 -10    5.63    0.91
 -10   3  10    5.89    1.11
  10  -3 -10    5.04    0.99
  10  -3  -9   52.48    2.51
 -10   3   9   53.57    2.88
  10  -3  -9   52.90    2.83
  10  -3  -8   10.45    1.12
  10  -3  -8   10.26    1.32
 -10  -3   8   11.19    1.30
 -10   3   8   12.30    1.40
  10  -3  -7   50.49    2.37
  10  -3  -7   48.11    2.65
 -10   3   7   46.97    2.53
 -10  -3   7   49.24    2.63
  10  -3  -6    9.25    1.05
 -10   3   6    8.81    1.22
  10  -3  -6    6.98    1.07
 -10  -3   6    8.73    1.18
  10  -3  -5    5.24    0.86
 -10   3   5    6.28    0.95
  10  -3  -5    4.65    0.86
 -10  -3   5    5.91    0.93
  10  -3  -5    5.05    0.88
  10  -3  -4   39.38    2.16
 -10  -3   4   37.27    2.10
  10  -3  -4   38.28    2.28
  10  -3  -4   38.33    2.16
 -10   3   4   40.05    2.10
  10  -3  -3    6.52    0.96
 -10   3   3    7.86    0.99
 -10  -3   3    8.64    0.69
  10  -3  -3    8.89    1.22
 -10   3   3    8.61    1.04
 -10  -3   3    8.36    1.02
 -10   3   2  104.25    3.73
  10  -3  -2   96.55    3.69
 -10  -3   2   97.73    2.70
 -10  -3   2  101.94    3.35
 -10   3   1    4.72    0.90
  10  -3  -1    4.47    0.94
 -10  -3   1    6.12    0.84
 -10  -3   1    5.49    0.59
  10  -3   0  151.35    4.92
 -10  -3   0  148.58    4.16
 -10   3   0  149.41    4.84
 -10  -3   0  145.57    2.39
 -10   3  -1   -0.29    0.73
 -10  -3  -1    1.16    0.56
  10  -3   1   -0.38    0.71
 -10  -3  -1    0.05    0.14
  10  -3   1   -0.06    0.23
 -10  -3  -2   74.07    3.33
  10  -3   2   81.77    3.96
 -10   3  -2   82.22    3.93
 -10  -3  -3   21.41    1.96
 -10   3  -3   19.81    2.06
  10  -3   3   20.49    2.13
  10   3   3   19.18    1.86
  10  -3   3   17.34    1.24
 -10  -3  -4    3.02    0.89
  10  -3   4    2.14    1.11
  10   3   4    1.55    0.70
  10  -3   4    2.72    0.54
 -10  -3  -5   19.66    2.04
  10  -3   5   19.81    2.28
  10   3   5   21.06    2.20
  10  -3   5   18.77    1.29
  10  -3   6    2.25    1.10
  10  -3   6    2.25    0.53
  10   3   6    2.10    1.03
  10  -3   7    8.33    1.66
  10   3   7    6.89    1.55
  10  -3   7    8.23    0.87
  10  -3   8    5.69    1.53
  10   3   8    5.19    1.41
  10  -3   9    9.80    1.99
  10  -3  10   11.72    2.19
  10  -3  11   -0.69    1.03
  10  -3  12   -0.34    1.10
 -10   4  20    2.89    1.15
 -10   4  19    1.90    0.87
 -10   4  18   10.31    1.75
 -10   4  17    3.68    1.22
 -10   4  16  100.17    4.81
  10   4 -15   22.60    1.62
 -10   4  15   25.84    2.49
  10   4 -14   72.10    2.53
 -10   4  14   75.85    3.94
  10  -4 -14   75.75    3.75
  10   4 -13   35.20    1.57
  10  -4 -13   33.42    2.44
 -10   4  13   33.15    2.60
  10  -4 -13   31.54    2.32
  10   4 -12   83.99    1.91
 -10   4  12   88.68    4.08
  10  -4 -12   84.63    3.63
 -10   4  11   29.60    2.31
  10  -4 -11   28.05    2.13
 -10   4  10   30.25    2.30
  10  -4 -10   27.46    2.07
  10  -4  -9   33.95    2.22
  10  -4  -9   37.13    2.40
 -10   4   9   35.34    2.38
  10  -4  -8    3.37    0.78
 -10   4   8    1.56    0.79
  10  -4  -8    2.36    0.78
  10  -4  -7   27.87    1.98
  10  -4  -7   29.80    2.14
  10  -4  -7   27.56    2.06
 -10   4   7   26.52    2.01
 -10  -4   7   26.97    2.02
  10  -4  -6   13.84    1.39
  10  -4  -6   12.23    1.45
  10  -4  -6   10.98    1.37
 -10  -4   6   11.42    1.30
 -10   4   6   12.13    1.33
  10  -4  -5    0.59    0.45
 -10  -4   5    2.08    0.69
 -10   4   5    0.72    0.52
  10  -4  -5    0.92    0.56
  10  -4  -5    1.40    0.66
 -10  -4   4    0.63    0.19
  10  -4  -4    0.80    0.58
 -10  -4   4    0.64    0.43
 -10   4   4    1.04    0.55
  10  -4  -4    0.39    0.39
 -10   4   3   11.90    1.34
  10  -4  -3   11.42    1.36
 -10  -4   3   13.27    0.91
 -10  -4   3   14.95    1.38
  10  -4  -3   12.97    1.29
 -10   4   3   14.29    1.35
 -10  -4   2  115.98    3.05
  10  -4  -2  114.82    4.22
 -10   4   2  116.05    4.17
 -10  -4   2  124.68    3.73
  10  -4  -2  121.68    3.76
 -10   4   1   14.57    1.57
 -10  -4   1   14.40    1.23
  10  -4  -1   14.99    1.66
 -10  -4   1   14.03    1.29
  10  -4  -1   15.69    1.39
 -10   4   0  129.99    4.71
 -10  -4   0  125.23    3.83
  10  -4   0  126.15    4.71
 -10  -4   0  122.38    2.35
 -10  -4   0  133.88    3.71
 -10  -4  -1    4.39    0.92
 -10   4  -1    5.53    1.10
  10  -4   1    3.48    1.02
 -10  -4  -1    4.15    0.36
  10  -4   2  160.74    5.73
 -10   4  -2  159.91    5.62
 -10  -4  -2  153.67    4.88
  10  -4   3   22.05    2.33
 -10  -4  -3   19.92    1.92
  10  -4   4    1.86    1.04
 -10  -4  -4   -0.47    0.61
  10  -4   5   18.60    2.31
  10  -4   6    0.69    0.88
  10  -4   7    6.54    1.69
  10  -4   8    1.86    1.02
  10  -4   9    6.19    1.75
  10  -4  10   10.70    2.09
  10  -4  11   -0.10    0.99
  10  -4  12    1.47    1.20
 -10   5  20   -0.66    1.24
 -10   5  19    3.17    0.96
 -10   5  18    7.63    1.45
 -10   5  17   -0.42    0.98
 -10   5  16   46.32    3.35
 -10   5  15   33.97    2.87
  10   5 -14   76.75    2.66
 -10   5  14   78.92    4.14
  10  -5 -14   69.48    3.41
  10   5 -13    6.94    0.75
 -10   5  13    7.97    1.41
  10  -5 -13    7.40    1.17
 -10   5  12   33.93    2.60
  10  -5 -12   32.82    2.35
  10  -5 -11    9.21    1.36
 -10   5  11    5.56    1.06
  10  -5 -11    5.94    1.12
  10  -5 -10    0.13    0.60
 -10   5  10   -0.93    0.86
  10  -5 -10    0.60    0.53
  10  -5  -9   10.22    1.41
  10  -5  -9    9.83    1.36
 -10   5   9   10.99    1.45
  10  -5  -8    6.47    1.10
 -10   5   8    7.43    1.17
  10  -5  -8    7.67    1.25
  10  -5  -7   37.10    2.45
  10  -5  -7   37.56    2.44
  10  -5  -7   34.98    2.42
 -10   5   7   42.38    2.55
  10  -5  -6    1.60    0.78
  10  -5  -6    0.96    0.69
 -10   5   6    1.20    0.71
  10  -5  -6    1.38    0.66
 -10  -5   6    0.46    0.51
  10  -5  -5    0.24    0.58
 -10   5   5    0.56    0.60
  10  -5  -5    1.50    0.74
 -10  -5   5    0.51    0.43
  10  -5  -4   12.76    1.50
 -10  -5   4   12.43    0.77
 -10  -5   4   12.96    0.75
  10  -5  -4   12.84    1.43
 -10   5   4   11.10    1.29
 -10  -5   4   13.60    1.36
  10  -5  -3   17.68    1.77
 -10  -5   3   18.71    1.13
  10  -5  -3   17.43    1.59
 -10  -5   3   16.71    1.45
  10  -5  -2   31.74    2.36
 -10  -5   2   35.26    1.76
 -10   5   2   29.80    2.28
 -10  -5   2   33.23    2.00
  10  -5  -2   37.71    2.30
 -10  -5   1    4.35    0.77
  10  -5  -1    3.21    0.93
 -10   5   1    4.07    0.96
  10  -5  -1    4.75    0.93
 -10  -5   1    4.08    0.77
 -10   5   0  128.85    4.88
 -10  -5   0  128.05    3.95
  10  -5   0  131.23    5.03
 -10  -5   0  126.41    3.67
  10  -5   0  134.46    4.17
 -10  -5  -1    0.07    0.56
 -10   5  -1    1.01    0.79
  10  -5   1   -0.29    0.82
  10  -5   1    0.86    0.61
 -10  -5  -1    0.47    0.38
 -10  -5  -2   45.75    2.72
  10  -5   2   47.85    3.29
  10  -5   2   46.60    2.44
  10  -5   3   -1.04    0.98
 -10  -5  -3    0.03    0.59
  10  -5   3    0.56    0.54
  10  -5   4    4.57    1.34
 -10  -5  -4    2.15    0.65
  10  -5   4    3.59    0.76
  10  -5   5    5.64    1.46
  10  -5   5    6.45    0.93
  10  -5   6    3.17    1.29
  10  -5   6    3.11    0.68
  10  -5   7    3.84    1.39
  10  -5   8    1.62    1.11
  10  -5   9    4.49    1.49
  10  -5  10    1.95    1.37
  10  -5  11   -0.20    1.10
 -10   6  19    0.52    0.90
 -10   6  18    6.10    1.45
 -10   6  17   -1.03    1.08
 -10  -6  16   22.60    1.84
 -10   6  16   24.06    2.48
 -10  -6  15    5.63    0.95
 -10   6  15    5.79    1.39
  10  -6 -15    6.97    1.26
 -10   6  14   16.47    2.09
  10  -6 -14   16.98    1.77
 -10  -6  14   17.28    1.35
  10   6 -13    7.94    0.80
 -10  -6  13    7.01    0.83
 -10   6  13    5.35    1.24
  10  -6 -13    5.29    1.13
 -10  -6  12   32.80    1.46
  10  -6 -12   31.40    2.32
 -10   6  12   34.60    2.69
  10  -6 -11    4.78    1.17
 -10  -6  11    5.10    0.51
 -10   6  11    3.96    1.00
  10  -6 -11    4.69    1.02
  10  -6 -10    3.70    0.94
 -10  -6  10    4.13    0.34
  10  -6 -10    4.78    1.03
 -10   6  10    4.59    1.13
  10  -6  -9   23.85    2.21
  10  -6  -9   21.85    1.90
 -10   6   9   25.64    2.17
  10  -6  -8    5.69    1.12
 -10   6   8    8.17    1.29
  10  -6  -8    8.69    1.31
  10  -6  -7   16.74    1.83
 -10   6   7   20.58    1.91
 -10  -6   6    4.30    0.37
  10  -6  -6    5.09    1.03
 -10  -6   6    4.37    0.38
 -10   6   6    5.10    1.09
 -10  -6   5    7.15    0.59
 -10  -6   5    7.90    0.63
  10  -6  -5    6.85    1.25
 -10  -6   5    9.76    1.29
 -10  -6   4    2.90    0.45
  10  -6  -4    2.12    0.78
 -10  -6   4    3.27    0.49
 -10  -6   4    2.39    0.75
  10  -6  -4    2.10    0.79
 -10  -6   3   14.11    1.11
  10  -6  -3   14.95    1.77
  10  -6  -3   13.99    1.55
 -10  -6   3   12.35    1.34
 -10   6   2   14.49    1.74
 -10  -6   2   15.18    1.23
  10  -6  -2   14.87    1.76
  10  -6  -2   14.10    1.57
 -10  -6   2   14.85    1.37
  10  -6  -1   -0.40    0.91
 -10   6   1    0.00    0.65
 -10  -6   1    0.99    0.54
 -10  -6   1   -0.01    0.46
  10  -6  -1    1.60    0.73
 -10  -6   0   63.97    2.90
  10  -6   0   63.38    3.70
 -10  -6   0   63.19    2.67
  10  -6   0   71.21    3.33
 -10  -6  -1    0.60    0.57
  10  -6   1   -0.12    0.71
  10  -6   1    1.10    0.58
 -10  -6  -1    0.45    0.40
  10  -6   2   27.99    2.62
 -10  -6  -2   31.45    2.33
 -10  -6  -2   28.34    1.72
 -10  -6  -2   29.79    1.00
  10  -6   2   31.36    2.17
 -10  -6  -3   -0.72    0.69
  10  -6   3   -0.89    1.04
  10  -6   3   -0.92    0.65
 -10  -6  -4    5.12    1.16
  10  -6   4    4.95    1.30
  10  -6   4    5.82    0.95
  10  -6   5    4.12    1.28
  10  -6   5    4.32    0.81
  10  -6   6    0.07    1.00
  10  -6   6    0.73    0.44
  10  -6   7    7.51    1.69
  10  -6   8    0.89    1.16
  10  -6   9    4.88    1.60
  10  -6  10    2.76    1.30
  10  -6  11    3.78    1.62
 -10   7  19    1.74    1.07
 -10   7  18    8.36    1.72
 -10   7  17    2.73    1.27
 -10   7  16   12.81    1.96
  10  -7 -16    9.28    1.38
 -10   7  15    0.74    0.95
  10  -7 -15    2.92    0.90
 -10  -7  14   19.03    1.52
  10  -7 -14   22.16    2.03
 -10   7  14   19.36    2.24
 -10  -7  13   14.97    1.26
  10  -7 -13   16.74    1.83
 -10   7  13   17.14    2.05
  10  -7 -12    4.51    1.21
 -10  -7  12    3.92    0.64
 -10   7  12    4.20    1.15
  10  -7 -12    5.68    1.12
 -10  -7  11   50.86    1.90
  10  -7 -11   45.67    3.19
 -10   7  11   53.41    3.33
  10  -7 -11   46.48    2.86
  10  -7 -10   10.10    1.60
 -10  -7  10    9.24    0.80
 -10   7  10   12.50    1.74
  10  -7 -10    9.37    1.41
  10  -7  -9   46.67    3.22
 -10  -7   9   44.38    1.53
 -10   7   9   53.01    3.22
  10  -7  -9   44.18    2.76
 -10  -7   8   11.61    0.78
  10  -7  -8   13.97    1.81
 -10   7   8   15.42    1.85
  10  -7  -7   30.25    2.56
 -10  -7   7   29.09    1.29
 -10   7   7   28.54    2.33
 -10  -7   6   12.93    0.92
  10  -7  -6   12.86    1.77
 -10  -7   6   12.70    0.85
 -10  -7   5   33.22    1.55
  10  -7  -5   37.60    2.84
 -10  -7   5   32.94    1.50
 -10  -7   4    1.52    0.54
  10  -7  -4    0.84    0.72
 -10  -7   4    0.66    0.41
 -10  -7   3   29.29    1.69
  10  -7  -3   33.55    2.69
 -10  -7   3   35.26    1.87
 -10  -7   3   37.59    2.36
  10  -7  -2    0.24    0.74
 -10  -7   2   -0.48    0.39
 -10  -7   2    0.46    0.45
  10  -7  -1    3.00    1.03
 -10  -7   1    2.87    0.75
 -10  -7   1    2.40    0.70
 -10  -7   0   56.77    2.80
  10  -7   0   54.82    3.65
 -10  -7   0   51.81    2.51
 -10  -7  -1    3.27    0.87
  10  -7   1    1.68    1.04
 -10  -7  -1    1.01    0.48
 -10  -7  -2   23.31    2.03
  10  -7   2   20.51    2.43
 -10  -7  -2   20.30    1.04
 -10  -7  -2   19.55    1.48
  10  -7   3    2.04    0.96
 -10  -7  -3    3.12    0.68
 -10  -7  -3    3.26    0.38
  10  -7   4   21.79    2.58
  10  -7   5    1.86    1.05
  10  -7   6    0.17    0.85
  10  -7   7    4.69    1.47
  10  -7   8    1.02    1.00
  10  -7   9    1.94    1.19
  10  -7  10    2.23    1.47
 -10   8  18    0.81    1.09
 -10   8  17    5.41    1.57
 -10   8  16    9.56    1.74
  10  -8 -16    6.36    1.17
 -10   8  15    2.17    1.23
  10  -8 -15    2.58    0.91
  10  -8 -14   11.63    1.56
 -10   8  14   16.34    2.14
  10  -8 -13    9.58    1.75
  10  -8 -13    8.78    1.38
 -10   8  13   10.35    1.75
 -10  -8  13    6.59    0.98
  10  -8 -12    0.31    0.74
 -10  -8  12    0.72    0.50
 -10   8  12   -0.49    0.76
  10  -8 -12    0.51    0.58
  10  -8 -11    5.16    1.33
 -10  -8  11    9.98    1.09
 -10   8  11    8.65    1.58
  10  -8 -11    5.96    1.17
  10  -8 -10    1.04    0.92
 -10  -8  10    0.99    0.41
  10  -8 -10    1.50    0.84
 -10   8  10    1.75    0.87
  10  -8  -9   39.57    3.09
 -10  -8   9   42.85    1.95
  10  -8  -9   40.29    2.72
 -10   8   9   43.77    3.03
  10  -8  -8   14.75    1.94
 -10  -8   8   10.30    0.97
  10  -8  -7   88.37    4.50
 -10  -8   7   85.86    2.76
  10  -8  -6    1.86    1.12
 -10  -8   6    1.16    0.49
 -10  -8   5   16.96    1.30
  10  -8  -5   20.19    2.24
 -10  -8   5   16.33    1.32
 -10  -8   4    0.66    0.49
  10  -8  -4   -0.86    0.95
 -10  -8   4    0.37    0.44
 -10  -8   3    0.77    0.40
  10  -8  -3    1.32    0.95
 -10  -8   3    1.23    0.50
  10  -8  -2   -0.18    0.78
 -10  -8   2    0.39    0.42
  10  -8  -1    1.62    0.95
 -10  -8   1    1.25    0.66
 -10  -8   1    0.66    0.47
  10  -8   0   38.48    3.27
 -10  -8   0   40.20    2.53
 -10  -8   0   36.20    2.25
 -10  -8  -1   -1.58    0.76
 -10  -8  -1   -0.89    0.63
  10  -8   2   11.15    1.90
 -10  -8  -2   16.03    1.79
 -10  -8  -2   15.96    1.40
 -10  -8  -2   15.59    1.07
  10  -8   3    0.72    0.75
 -10  -8  -3    0.85    0.55
  10  -8   4    4.81    1.50
  10  -8   5    0.09    0.99
  10  -8   6    1.77    1.14
  10  -8   7    0.69    0.95
  10  -8   8    0.68    1.13
  10  -8   9    6.70    1.99
 -10   9  17    1.62    1.14
 -10   9  16    5.29    1.54
  10  -9 -16    4.74    1.06
 -10   9  15    2.95    1.19
  10  -9 -15    2.56    1.00
  10  -9 -14   18.67    2.49
  10  -9 -14   12.97    1.68
 -10   9  14   15.34    2.18
  10  -9 -13    4.86    1.32
 -10   9  13    4.30    1.15
  10  -9 -13    3.37    0.91
  10  -9 -12    1.04    0.98
  10  -9 -12   -0.73    0.78
 -10   9  12   -0.61    0.81
  10  -9 -11    0.98    0.88
 -10  -9  11    1.67    0.62
  10  -9 -11    1.04    0.82
 -10   9  11    1.25    0.83
 -10  -9  10    2.79    0.70
  10  -9 -10    2.64    1.12
  10  -9 -10    2.71    0.95
  10  -9  -9   16.81    2.22
 -10  -9   9   16.81    1.46
 -10  -9   8    7.14    1.03
  10  -9  -8    6.59    1.57
  10  -9  -7   29.76    2.88
 -10  -9   7   30.62    1.91
  10  -9  -6    2.04    1.03
 -10  -9   6    1.35    0.59
 -10  -9   5    4.45    0.80
  10  -9  -5    6.09    1.50
 -10  -9   4   11.10    1.26
  10  -9  -4   10.86    1.82
 -10  -9   4   12.71    1.39
 -10  -9   3    3.95    0.84
  10  -9  -3    3.19    1.11
 -10  -9   3    4.42    0.94
 -10  -9   2    2.75    0.81
  10  -9  -2    2.27    1.18
 -10  -9   2    3.48    0.83
  10  -9  -1    7.71    1.68
 -10  -9   1    5.41    1.06
  10  -9   0   24.32    2.81
 -10  -9   0   25.73    2.20
 -10  -9   0   22.59    1.93
  10  -9   1    0.83    1.20
 -10  -9  -1    1.55    0.63
 -10  -9  -1    0.60    0.61
  10  -9   2   11.08    2.01
  10  -9   3    0.35    0.92
  10  -9   4   -1.53    1.16
  10  -9   5    5.20    1.59
  10  -9   6   -0.93    1.00
  10  -9   7   -0.82    1.15
  10  -9   8   -0.66    0.99
  10 -10 -16    5.39    1.22
  10 -10 -15    6.10    1.75
  10 -10 -15    5.29    1.17
 -10  10  15    6.74    1.63
  10 -10 -14    8.16    1.81
  10 -10 -14    7.09    1.36
 -10  10  14   10.14    1.94
  10 -10 -13    9.73    2.01
  10 -10 -13   11.97    1.62
  10 -10 -12   -0.04    0.88
  10 -10 -12    0.22    0.70
  10 -10 -11   12.15    2.02
  10 -10 -11    9.39    1.45
  10 -10 -10    0.33    0.76
  10 -10  -9   10.27    1.89
 -10 -10   9    7.91    1.13
  10 -10  -8   13.23    2.09
 -10 -10   8   14.91    1.60
  10 -10  -7   16.37    2.27
 -10 -10   7   17.02    1.58
  10 -10  -6    2.93    1.35
 -10 -10   6    1.07    0.64
 -10 -10   5    8.46    1.19
  10 -10  -5   10.81    1.87
 -10 -10   4    2.14    0.73
  10 -10  -4    1.26    1.00
 -10 -10   3    4.98    1.02
  10 -10  -3    4.16    1.29
 -10 -10   3    3.41    0.94
 -10 -10   2   -0.19    0.52
  10 -10  -2    0.61    1.08
 -10 -10   2   -0.33    0.62
 -10 -10   1    4.01    1.05
  10 -10  -1    2.49    1.22
  10 -10   0   13.68    2.31
  10 -10   1    1.08    1.07
  10 -10   2    7.05    1.83
  10 -10   3   -1.13    1.28
  10 -10   4   -1.18    1.14
  10 -10   5   -1.24    1.27
  10 -10   6    1.08    1.08
  10 -10   7    1.36    1.12
  10 -11 -15    5.98    1.75
  10 -11 -15    6.94    1.36
  10 -11 -14    3.20    1.46
  10 -11 -14    2.35    0.92
  10 -11 -13    5.04    1.71
  10 -11 -13    4.91    1.20
  10 -11 -12    1.75    1.24
  10 -11 -12    1.09    0.76
  10 -11 -11    0.53    0.92
  10 -11 -11    1.77    0.74
  10 -11 -10    1.45    0.89
  10 -11  -9   10.18    1.93
  10 -11  -8    6.62    1.62
  10 -11  -7    9.07    1.99
 -10 -11   7   10.07    1.40
  10 -11  -6    2.47    1.23
 -10 -11   6    1.18    0.69
 -10 -11   5   14.15    1.62
  10 -11  -5   14.35    2.18
 -10 -11   4    0.94    0.56
  10 -11  -4   -0.14    0.95
 -10 -11   3    1.26    0.75
  10 -11  -3    1.81    1.04
 -10 -11   2    0.42    0.69
  10 -11  -2    2.40    1.16
 -10 -11   1    0.21    0.67
  10 -11  -1    0.47    1.01
  10 -11   0    4.29    1.62
  10 -11   1    2.00    1.26
  10 -11   2    6.26    1.66
  10 -11   3    0.60    1.00
  10 -11   4    0.99    1.09
  10 -11   5   -2.23    1.56
  10 -12 -14    0.63    0.67
  10 -12 -13    0.24    0.92
  10 -12 -13    1.62    0.96
  10 -12 -12    0.81    1.07
  10 -12 -12    0.22    0.72
  10 -12 -11    0.11    0.97
  10 -12 -11    0.31    0.74
  10 -12 -10    1.06    1.12
  10 -12  -9    4.06    1.51
  10 -12  -8    0.78    1.19
  10 -12  -7   11.01    2.24
  10 -12  -6    1.33    1.08
  10 -12  -5    0.19    0.98
 -10 -12   4    1.33    0.78
  10 -12  -4    1.15    1.03
 -10 -12   3    0.00    0.60
  10 -12  -3    0.64    1.09
 -10 -12   2   -0.68    0.68
  10 -12  -2    0.77    0.94
 -10 -12   1    0.46    0.73
  10 -12  -1    1.15    1.21
 -10 -12   0    0.85    0.83
  10 -12   0    0.91    1.17
  10 -12   1    3.07    1.54
  10 -12   2    2.53    1.52
  10 -12   3    5.93    1.89
  10 -13 -13   -2.17    1.05
  10 -13 -12    1.06    0.86
  10 -13 -10   -0.76    1.01
  10 -13  -9    4.93    1.71
  10 -13  -8    0.19    0.91
  10 -13  -7    6.20    1.73
  10 -13  -6    0.14    1.10
  10 -13  -5    5.28    1.66
  10 -13  -4   -0.48    1.04
  10 -13  -3   -1.27    1.22
  10 -13  -2   -0.42    1.09
  10 -13  -1   -0.26    1.24
 -10 -13   0    1.92    1.01
  10 -13   0    3.11    1.55
 -10 -13  -1    1.57    1.04
 -10 -13  -2   -0.02    0.83
 -11   0  21    0.90    1.08
 -11   0  20    0.96    0.96
 -11   0  19    5.28    1.36
 -11   0  18   -1.53    1.11
 -11   0  17   46.07    3.47
 -11   0  16    1.44    0.97
 -11   0  15   20.48    2.23
  11   0 -14   -0.19    0.41
 -11   0  14   -0.15    0.76
  11   0 -13   95.52    3.04
 -11   0  13   93.29    4.25
  11   0 -12    0.05    0.30
 -11   0  12   -0.36    0.65
  11   0 -11   39.35    1.54
  11   0 -11   38.91    1.59
 -11   0  11   39.85    2.60
  11   0 -10   -0.03    0.22
  11   0 -10    0.01    0.24
  11   0  -9    0.48    0.24
  11   0  -9    0.25    0.23
 -11   0   9    0.01    0.55
  11   0  -8   -0.25    0.22
  11   0  -8    0.11    0.67
  11   0  -8    0.21    0.21
 -11   0   8   -0.80    0.68
  11   0  -7   29.89    1.05
 -11   0   7   31.14    1.96
  11   0  -7   29.37    2.17
  11   0  -6   -0.01    0.24
  11   0  -6    1.26    0.83
 -11   0   6    0.25    0.50
  11   0  -5   23.49    1.19
 -11   0   5   24.69    1.64
  11   0  -5   23.00    1.93
 -11   0   4   -0.15    0.31
  11   0  -4    0.25    0.33
 -11   0   4    0.32    0.39
  11   0  -4   -0.05    0.62
 -11   0   3   33.30    1.69
  11   0  -3   35.35    1.78
 -11   0   3   33.69    1.72
  11   0  -3   38.63    2.37
 -11   0   2   -0.31    0.38
  11   0  -2    0.24    0.45
  11   0  -2   -0.28    0.62
 -11   0   2    0.08    0.36
 -11   0   1   87.95    3.24
  11   0  -1   89.13    3.27
 -11   0   1   89.20    2.42
  11   0  -1   86.28    3.44
  11   0   0   -0.24    0.48
 -11   0   0   -0.62    0.54
  11   0   0   -0.20    0.60
  11   0   1  277.43    6.53
 -11   0  -1  262.99    6.42
  11   0   1  275.11    5.94
 -11   0  -2    0.26    0.61
  11   0   2    0.38    0.55
  11   0   2   -0.67    0.70
 -11   0  -3   15.21    1.80
  11   0   3   14.28    1.44
  11   0   3   13.47    1.69
 -11   0  -4    0.93    0.74
  11   0   4   -0.44    0.84
  11   0   4    0.44    0.63
  11   0   5    7.12    1.36
  11   0   5    9.86    1.22
  11   0   6    1.68    1.05
  11   0   6   -0.30    0.49
  11   0   7   20.15    1.65
  11   0   7   18.97    2.35
  11   0   8    0.48    0.94
  11   0   8    0.21    0.48
  11   0   9   35.01    3.48
  11   0   9   41.04    2.31
  11   0  10    0.60    1.07
  11   0  11   16.31    2.58
  11   0  12   -2.72    1.37
 -11   1  21   -0.49    0.86
 -11  -1  20   -0.29    1.06
 -11   1  20    1.08    0.91
 -11  -1  19    3.11    1.20
 -11   1  19    2.58    1.06
 -11  -1  18    2.36    1.14
 -11   1  18    4.10    1.23
 -11  -1  17   72.64    4.34
 -11   1  17   75.19    4.34
  11  -1 -16    2.51    0.89
 -11  -1  16    0.77    0.89
 -11   1  16    1.32    0.85
  11   1 -15   56.82    2.53
 -11  -1  15   55.23    3.60
 -11   1  15   62.77    3.73
  11   1 -14   18.81    1.34
 -11  -1  14   21.90    2.31
 -11   1  14   18.94    2.03
  11   1 -13   99.61    2.71
 -11  -1  13  102.83    4.50
 -11   1  13  100.80    4.42
  11   1 -12    7.53    0.64
  11  -1 -12    8.03    0.93
 -11  -1  12    8.54    1.40
 -11   1  12    7.97    1.28
  11   1 -11   27.55    0.91
  11   1 -11   25.45    0.89
  11  -1 -11   26.03    1.52
  11  -1 -11   27.44    1.53
 -11  -1  11   24.93    2.13
 -11   1  11   26.36    2.14
  11  -1 -10   10.63    0.93
  11  -1 -10   10.02    1.36
 -11  -1  10   10.70    1.37
 -11   1  10    9.46    1.28
  11  -1 -10   10.26    0.93
  11  -1  -9    2.64    0.49
 -11  -1   9    2.73    0.75
  11  -1  -9    3.24    0.84
 -11   1   9    3.85    0.89
  11  -1  -8    2.74    0.52
 -11  -1   8    2.43    0.77
 -11  -1   8    1.97    0.64
  11  -1  -8    3.53    0.98
 -11   1   8    4.52    0.92
  11  -1  -7   28.72    1.43
 -11  -1   7   32.34    2.22
 -11  -1   7   27.63    1.89
 -11   1   7   30.42    2.00
  11  -1  -7   30.80    2.27
  11  -1  -6   11.27    0.94
 -11  -1   6   11.97    1.33
 -11  -1   6    9.86    1.14
 -11   1   6   13.49    1.29
  11  -1  -6   12.48    1.51
  11   1  -5    8.12    0.50
  11  -1  -5    7.75    0.83
  11  -1  -5    7.71    1.17
  11   1  -5    9.27    1.29
 -11  -1   5    8.49    1.01
 -11   1   5    8.93    1.05
 -11   1   4    0.32    0.33
 -11  -1   4    0.30    0.24
  11  -1  -4    0.35    0.39
  11   1  -4    0.67    0.29
 -11   1   4   -0.61    0.50
  11  -1  -4   -0.08    0.68
  11   1  -4    0.50    0.60
 -11  -1   4    0.61    0.46
  11  -1  -3    1.52    0.54
 -11   1   3    1.36    0.45
 -11  -1   3    1.24    0.39
  11   1  -3    1.35    0.39
 -11   1   3    1.31    0.47
  11  -1  -3    1.21    0.70
  11   1  -3    1.40    0.66
 -11  -1   3    0.98    0.47
  11  -1  -2    4.54    0.79
 -11   1   2    3.15    0.65
 -11  -1   2    4.09    0.67
  11   1  -2    5.49    0.77
 -11   1   2    4.43    0.68
 -11  -1   2    4.43    0.61
  11   1  -2    3.48    0.83
  11  -1  -2    5.44    0.93
 -11   1   1   23.42    1.80
 -11  -1   1   23.93    1.69
  11  -1  -1   23.25    1.78
  11   1  -1   23.13    1.61
  11  -1  -1   23.39    1.87
 -11   1   1   23.73    1.37
 -11  -1   1   22.85    1.19
  11   1  -1   22.88    1.83
 -11  -1   0    1.83    0.48
 -11   1   0    1.81    0.68
  11  -1   0    2.46    0.73
  11   1   0    2.74    0.77
  11  -1   0    2.36    0.83
 -11  -1   0    2.78    0.45
  11   1   0    1.07    0.64
  11   1   1  222.60    5.72
 -11   1  -1  232.91    6.17
 -11  -1  -1  225.15    5.82
  11  -1   1  230.03    6.17
  11  -1   1  230.72    5.53
  11   1   1  246.26    5.63
  11   1   2   37.21    2.49
 -11   1  -2   37.04    2.60
 -11  -1  -2   36.24    2.52
  11  -1   2   36.99    2.66
  11  -1   2   40.17    2.38
  11   1   2   43.74    2.39
  11  -1   3   42.05    2.93
 -11   1  -3   42.78    2.96
  11   1   3   39.62    2.74
 -11  -1  -3   40.83    2.81
  11  -1   3   42.32    2.42
  11   1   3   42.81    2.39
  11  -1   4    1.47    0.84
 -11  -1  -4    5.43    1.19
  11   1   4    3.17    0.77
  11   1   4    4.79    1.16
  11  -1   4    3.38    0.85
  11  -1   5    1.81    0.92
  11   1   5    1.09    0.56
  11  -1   5    2.99    0.88
  11   1   5    3.20    1.06
  11   1   6   -0.09    0.49
  11   1   6    0.35    0.75
  11  -1   6    0.40    0.55
  11  -1   6   -0.44    0.82
  11  -1   7   14.15    2.09
  11   1   7   13.91    2.10
  11  -1   7   11.66    1.39
  11   1   7   12.23    1.27
  11  -1   8    0.85    0.64
  11  -1   8   -1.06    1.18
  11   1   8    1.57    1.08
  11   1   8    0.27    0.47
  11  -1   9   37.69    3.56
  11   1   9   41.75    3.70
  11  -1   9   40.50    2.43
  11  -1  10    1.57    1.21
  11   1  10    0.66    1.06
  11  -1  11   16.62    2.59
  11   1  11   14.50    2.46
  11  -1  12    1.25    1.12
  11   1  12   -0.19    1.02
 -11  -2  20    0.00    0.98
 -11   2  20    2.29    1.31
 -11   2  19    1.23    0.81
 -11   2  18    5.22    1.32
 -11   2  17   71.73    4.20
  11  -2 -16    0.94    0.68
 -11   2  16   -0.06    0.82
  11  -2 -15   95.73    3.88
  11   2 -15   93.74    3.02
 -11   2  15  100.21    4.66
  11   2 -14    0.32    0.32
 -11   2  14    0.20    0.68
  11   2 -13   13.72    0.88
 -11   2  13   14.71    1.78
  11   2 -12   -0.14    0.14
  11  -2 -12   -0.55    0.31
 -11   2  12    0.31    0.64
  11  -2 -11   39.27    2.06
 -11   2  11   42.49    2.73
  11  -2 -11   36.28    1.98
  11  -2 -11   39.14    2.57
  11  -2 -10   -0.05    0.39
  11  -2 -10    0.31    0.73
 -11   2  10   -0.04    0.62
  11  -2  -9    9.35    0.99
  11  -2  -9    8.38    1.26
 -11   2   9   10.21    1.39
  11  -2  -8   34.17    1.78
 -11   2   8   34.47    2.25
  11  -2  -8   33.52    2.38
  11  -2  -7    5.35    0.77
  11  -2  -7    7.62    1.18
 -11  -2   7    6.30    1.05
 -11   2   7    7.18    1.11
  11  -2  -6   15.25    1.25
 -11  -2   6   13.98    1.42
 -11  -2   6   13.74    1.31
  11  -2  -6   15.30    1.62
 -11   2   6   14.34    1.40
  11  -2  -5    0.90    0.50
 -11   2   5    0.54    0.48
 -11  -2   5    0.09    0.43
  11  -2  -5    0.80    0.72
 -11  -2   4    8.86    0.56
  11  -2  -4    9.23    1.09
 -11   2   4   10.20    1.11
 -11   2   4    9.77    1.06
 -11  -2   4   10.68    1.21
 -11  -2   4    8.00    0.90
  11  -2  -4    9.57    1.30
 -11   2   3    3.78    0.66
  11  -2  -3    3.29    0.70
 -11  -2   3    2.96    0.45
  11  -2  -3    5.59    1.05
 -11   2   3    4.02    0.75
 -11  -2   3    3.76    0.60
 -11   2   2   10.64    1.26
  11  -2  -2   10.97    1.32
 -11  -2   2   10.08    0.98
  11   2  -2    8.08    0.86
 -11   2   2   12.01    1.15
 -11  -2   2   10.00    0.87
  11  -2  -2   11.45    1.38
  11  -2  -1    4.44    0.95
 -11  -2   1    3.73    0.68
 -11   2   1    4.34    0.80
  11   2  -1    4.86    0.81
  11  -2  -1    5.74    1.10
  11   2  -1    4.60    0.95
 -11  -2   1    4.20    0.53
  11  -2   0   10.22    1.33
 -11   2   0    8.46    1.22
 -11  -2   0   11.66    1.31
  11   2   0    9.86    1.18
  11  -2   0   13.18    1.48
  11  -2   0    6.30    0.79
  11   2   0    8.96    1.15
 -11  -2   0   11.00    0.69
  11   2   1  210.66    5.45
 -11   2  -1  218.77    6.16
  11  -2   1  208.34    6.05
 -11  -2  -1  212.84    5.62
  11  -2   1  207.36    4.06
  11  -2   1  212.32    5.55
  11   2   1  224.86    5.49
 -11   2  -2   90.80    4.17
  11   2   2   95.62    3.98
  11  -2   2   88.08    4.13
 -11  -2  -2   91.09    3.94
  11  -2   2   88.93    2.59
  11  -2   2   97.85    3.75
  11   2   2  102.75    3.63
  11   2   3   77.00    3.79
 -11   2  -3   72.60    3.92
  11  -2   3   74.71    4.02
 -11  -2  -3   77.60    3.81
  11  -2   3   76.62    2.30
  11   2   3   84.53    3.30
 -11  -2  -4    0.43    0.71
  11  -2   4    0.18    0.78
  11   2   4   -0.16    0.65
  11  -2   4   -0.14    0.27
  11   2   4   -0.18    0.55
  11  -2   5    0.29    0.84
  11   2   5    1.08    0.78
  11  -2   5    1.68    0.37
  11   2   5    1.71    0.66
  11  -2   6   -0.98    0.85
  11   2   6    0.22    0.84
  11  -2   7    6.82    1.63
  11   2   7    5.63    1.43
  11   2   8    0.66    0.97
  11  -2   8   -0.40    0.95
  11  -2   9   36.00    3.53
  11   2   9   34.57    3.34
  11  -2  10    0.88    1.10
  11  -2  10    0.62    0.62
  11   2  10    0.64    0.91
  11  -2  11    9.62    2.16
  11   2  11    5.92    1.68
  11   2  12    1.46    1.24
 -11   3  20    0.93    0.93
 -11   3  19   11.16    1.93
 -11   3  18    0.44    0.86
 -11   3  17   37.13    3.07
 -11   3  16    1.33    0.90
  11  -3 -15   47.66    2.90
 -11   3  15   56.34    3.52
  11   3 -14    3.17    0.51
  11  -3 -14    3.28    0.93
 -11   3  14    3.29    0.98
  11   3 -13   17.56    0.80
 -11   3  13   17.96    1.92
  11  -3 -13   17.17    1.65
  11  -3 -12    7.93    1.22
 -11   3  12    8.06    1.36
  11  -3 -11   35.76    2.17
 -11   3  11   37.53    2.60
  11  -3 -11   36.54    2.52
  11  -3 -10    3.50    0.76
  11  -3 -10    2.80    0.83
 -11   3  10    2.75    0.91
  11  -3  -9    5.43    0.90
  11  -3  -9    3.14    0.85
 -11   3   9    4.25    0.98
  11  -3  -8   17.99    1.49
 -11   3   8   18.59    1.72
  11  -3  -8   18.59    1.80
  11  -3  -7    0.30    0.48
 -11   3   7    0.72    0.52
  11  -3  -7    0.93    0.65
  11  -3  -6   42.85    2.25
 -11  -3   6   50.06    2.63
  11  -3  -6   44.13    2.62
 -11   3   6   43.94    2.41
  11  -3  -5    9.28    1.12
 -11  -3   5    9.50    1.17
 -11   3   5    8.71    1.16
  11  -3  -5   10.18    1.33
  11  -3  -4    1.34    0.58
 -11  -3   4    0.91    0.20
  11  -3  -4   -0.02    0.58
 -11   3   4    1.60    0.61
 -11  -3   4    0.58    0.48
  11  -3  -4    1.50    0.69
 -11   3   3    2.05    0.62
  11  -3  -3    3.33    0.87
 -11  -3   3    1.47    0.35
 -11  -3   3    1.80    0.49
  11  -3  -3    1.23    0.45
 -11   3   3    2.79    0.71
  11  -3  -3    2.54    0.79
 -11  -3   3    2.22    0.69
 -11  -3   2    5.31    0.71
 -11   3   2    5.98    1.02
  11  -3  -2    7.11    1.12
 -11  -3   2    5.26    0.65
  11  -3  -2    7.96    1.28
 -11   3   1   87.02    3.72
 -11  -3   1   88.71    3.10
  11  -3  -1   86.05    3.73
 -11  -3   1   86.15    2.16
 -11   3   0    0.92    0.57
 -11  -3   0    1.03    0.53
  11  -3   0   -0.03    0.67
 -11  -3   0    0.72    0.28
 -11   3  -1  116.49    4.69
  11  -3   1  125.75    4.92
 -11  -3  -1  123.09    4.26
 -11  -3  -2   29.65    2.30
 -11   3  -2   27.30    2.41
  11  -3   2   25.85    2.41
 -11  -3  -3   92.54    4.16
  11  -3   3   93.28    4.60
 -11  -3  -4    0.91    0.74
  11  -3   4    1.52    0.99
  11  -3   4   -0.02    0.35
  11   3   4    1.04    0.79
  11  -3   5    6.11    1.43
  11   3   5    6.38    1.34
  11  -3   5    6.83    0.84
  11  -3   6    0.92    1.07
  11   3   6   -0.49    0.85
  11  -3   7    6.58    1.59
  11  -3   8    3.89    1.35
  11  -3   9   26.14    3.11
  11  -3  10    0.61    0.95
  11  -3  11    9.74    2.19
 -11   4  20    3.06    1.13
 -11   4  19    3.71    1.31
 -11   4  18    2.29    1.12
 -11   4  17   50.48    3.59
 -11   4  16    4.48    1.35
  11  -4 -15   88.46    4.18
 -11   4  15   87.14    4.45
  11   4 -14    0.86    0.36
  11  -4 -14    0.77    0.80
  11  -4 -14    0.31    0.76
 -11   4  14    2.30    1.09
  11  -4 -13   51.62    3.00
 -11   4  13   56.09    3.41
  11  -4 -13   48.50    2.95
  11  -4 -12    0.63    0.67
  11  -4 -12    0.89    0.83
 -11   4  12   -0.11    0.73
  11  -4 -11   43.34    2.61
 -11   4  11   45.08    2.88
  11  -4 -11   39.79    2.65
  11  -4 -10    1.74    0.75
 -11   4  10   -0.72    0.86
  11  -4 -10   -0.02    0.66
  11  -4  -9    0.52    0.66
 -11   4   9   -1.25    0.85
  11  -4  -9   -0.30    0.62
  11  -4  -8   36.21    2.26
  11  -4  -8   38.01    2.51
 -11   4   8   35.19    2.35
  11  -4  -7   -0.06    0.51
  11  -4  -7   -0.02    0.65
 -11   4   7   -0.43    0.69
  11  -4  -7    0.40    0.45
  11  -4  -6    0.43    0.50
 -11   4   6    1.00    0.65
  11  -4  -6    1.01    0.67
  11  -4  -6    0.33    0.56
  11  -4  -5   29.21    2.06
 -11  -4   5   29.64    2.03
 -11   4   5   26.93    1.91
  11  -4  -5   29.23    2.18
  11  -4  -5   28.67    2.07
 -11  -4   4    5.81    0.42
  11  -4  -4    5.08    0.96
  11  -4  -4    4.56    0.95
  11  -4  -4    4.64    0.88
 -11   4   4    5.88    0.96
 -11  -4   4    5.83    0.95
 -11   4   3    1.28    0.54
  11  -4  -3    1.10    0.53
 -11  -4   3    1.77    0.40
 -11  -4   3    2.22    0.69
  11  -4  -3    1.85    0.62
 -11   4   2    0.70    0.50
  11  -4  -2    0.01    0.67
 -11  -4   2    0.96    0.47
 -11  -4   2    0.67    0.54
  11  -4  -2    1.83    0.66
 -11   4   1   70.47    3.53
 -11  -4   1   74.96    2.86
  11  -4  -1   70.78    3.61
 -11  -4   1   67.47    2.02
 -11  -4   1   73.59    2.97
  11  -4  -1   73.60    3.00
 -11  -4   0   10.95    1.25
 -11   4   0    7.87    1.24
  11  -4   0    8.21    1.37
 -11  -4   0    8.92    0.63
  11  -4   0    9.81    1.13
  11  -4   1   87.31    4.28
 -11   4  -1   89.77    4.26
 -11  -4  -1   88.76    3.62
  11  -4   2    0.17    0.74
 -11  -4  -2    0.77    0.54
 -11  -4  -3   34.72    2.57
  11  -4   3   32.52    2.93
 -11  -4  -4    1.41    0.62
  11  -4   4    0.28    0.74
  11  -4   5    9.79    1.79
  11  -4   6    0.36    0.80
  11  -4   7   10.05    1.89
  11  -4   8    0.27    1.01
  11  -4   9   21.02    2.90
  11  -4  10    0.49    1.01
  11  -4  11    7.15    1.98
 -11   5  19    0.02    0.88
 -11   5  18   -1.49    1.10
 -11   5  17   26.72    2.65
 -11   5  16    0.45    0.90
 -11   5  15   77.03    4.24
 -11   5  14    4.62    1.34
  11  -5 -14    4.71    1.11
 -11   5  13   29.22    2.60
  11  -5 -13   26.35    2.23
  11  -5 -12   17.90    1.92
 -11   5  12   15.25    1.84
  11  -5 -12   16.99    1.82
  11  -5 -11   10.47    1.47
 -11   5  11   12.03    1.56
  11  -5 -11   10.46    1.50
  11  -5 -10   14.99    1.69
  11  -5 -10   17.34    1.82
 -11   5  10   17.43    1.91
  11  -5  -9    3.94    0.95
 -11   5   9    6.01    1.21
  11  -5  -9    5.46    1.11
  11  -5  -8    3.43    0.88
 -11   5   8    4.04    1.07
  11  -5  -8    5.36    1.18
  11  -5  -7   12.10    1.50
  11  -5  -7   12.38    1.50
 -11   5   7   13.81    1.55
  11  -5  -6   31.35    2.29
 -11   5   6   33.83    2.29
  11  -5  -6   32.15    2.37
  11  -5  -5    2.07    0.80
  11  -5  -5    2.29    0.73
 -11   5   5    1.65    0.65
 -11  -5   4    2.10    0.34
 -11  -5   4    2.26    0.35
  11  -5  -4    1.62    0.73
 -11  -5   4    1.89    0.62
  11  -5  -4    2.10    0.75
  11  -5  -3    0.27    0.59
 -11   5   3    0.02    0.66
 -11  -5   3    0.15    0.27
  11  -5  -3    0.00    0.47
 -11  -5   3   -0.08    0.41
 -11   5   2    8.07    1.26
 -11  -5   2    7.37    0.86
  11  -5  -2    7.18    1.22
 -11  -5   2    7.97    1.05
  11  -5  -2    8.39    1.16
 -11   5   1   45.47    2.99
 -11  -5   1   45.30    2.31
  11  -5  -1   47.68    3.10
 -11  -5   1   45.03    2.35
  11  -5  -1   49.18    2.63
 -11   5   0    1.99    0.79
 -11  -5   0    2.09    0.65
  11  -5   0    2.44    1.01
 -11  -5   0    3.01    0.74
  11  -5   0    3.49    0.92
 -11  -5  -1   30.43    2.19
  11  -5   1   29.82    2.64
 -11  -5  -1   27.56    0.89
  11  -5   1   29.23    2.01
 -11  -5  -2    5.51    1.11
  11  -5   2    4.88    1.19
  11  -5   2    6.91    1.06
 -11  -5  -3   13.09    1.63
  11  -5   3   11.62    1.85
  11  -5   3   13.66    1.36
  11  -5   4   -0.27    0.77
  11  -5   4   -0.45    0.61
  11  -5   5   -0.05    0.86
  11  -5   5   -0.23    0.53
  11  -5   6    0.29    0.92
  11  -5   7    5.14    1.54
  11  -5   8    1.81    1.23
  11  -5   9   13.03    2.34
  11  -5  10   -0.35    1.20
 -11   6  19   -1.36    1.13
 -11   6  18    2.25    1.00
 -11   6  17   19.03    2.27
 -11   6  16   -1.17    0.98
  11  -6 -15   43.49    2.90
 -11   6  15   43.50    3.39
 -11   6  14    1.55    0.90
  11  -6 -14    2.42    0.96
  11  -6 -13    2.54    0.87
 -11   6  13    2.02    0.84
  11  -6 -13    3.56    1.02
  11  -6 -12    1.09    0.90
  11  -6 -12    0.17    0.69
 -11   6  12    0.06    0.89
  11  -6 -11   22.21    2.15
  11  -6 -11   19.57    1.96
 -11   6  11   20.10    2.10
  11  -6 -10    3.43    0.94
 -11   6  10    2.57    0.98
  11  -6 -10    2.70    0.89
  11  -6  -9    7.38    1.28
[truncated: 243,684 more chars]
